# Supplementary material for: Attraction of posture and motion-trajectory elements of conspecific biological motion in medaka fish
Source: Sci Rep. 2018 Jun 5;8:8589. doi: 10.1038/s41598-018-26186-x (PMC5988670; doi:10.1038/s41598-018-26186-x)
Supplement: Supplementary file 2 — Dataset 1 [file 41598_2018_26186_MOESM2_ESM.xlsx]

## Sheet: Biomotion
x-p1	z-p1	x-p2	z-p2	x-p3	z-p3	x-p4	z-p4	x-p5	z-p5	x-p6	z-p6
60	164	56	158	56	151	55	143	52	136	49	131
63	160	57	153	57	145	53	137	49	131	42	127
66	155	61	148	58	140	52	131	47	124	37	121
68	149	63	140	56	133	50	125	42	119	33	112
67	147	61	138	54	130	47	122	41	114	35	106
62	141	57	132	50	125	44	117	38	109	33	100
57	134	52	125	46	120	41	111	37	103	31	96
49	127	46	119	41	112	37	104	34	95	31	91
42	118	42	111	38	105	34	98	35	89	31	84
33	112	34	105	34	97	32	90	35	84	37	81
31	103	32	97	34	90	33	82	37	78	39	77
26	96	29	93	31	86	34	80	40	76	47	76
24	92	29	89	32	82	37	76	42	72	47	69
27	88	34	85	36	77	41	72	46	68	50	64
31	84	38	82	42	75	45	70	48	64	52	58
36	82	42	78	45	73	47	67	50	60	52	53
41	84	45	78	48	70	47	63	51	55	54	48
47	84	51	76	50	66	50	57	53	48	55	40
47	78	53	69	53	61	51	52	55	43	59	37
47	69	55	62	54	53	53	44	57	34	63	29
49	58	54	51	55	43	56	33	60	26	66	20
53	49	55	42	57	34	59	25	64	18	69	11
54	41	55	34	58	26	62	18	68	13	73	8
54	37	56	31	61	23	65	16	70	11	77	6
51	36	58	29	63	23	68	16	71	9	77	4
51	36	59	31	65	25	68	18	71	9	75	2
50	35	59	31	65	26	67	18	72	10	78	5
55	35	60	30	66	26	70	18	73	10	77	5
54	36	60	31	67	26	71	19	74	11	79	6
54	38	58	32	67	27	72	19	76	12	79	5
48	37	57	34	64	28	70	22	76	14	83	8
48	36	56	33	63	28	69	21	76	15	82	10
47	35	55	33	63	29	68	23	76	17	83	11
47	35	54	32	63	29	68	25	76	20	83	16
47	35	54	32	62	29	70	25	75	21	84	18
47	34	56	31	62	27	70	26	78	22	84	22
47	35	54	31	62	29	71	26	78	23	85	20
49	36	55	30	63	30	71	27	78	24	85	23
51	35	57	31	64	30	72	28	80	26	86	23
55	31	62	30	68	31	76	28	81	30	88	29
58	28	65	28	71	29	78	28	85	32	91	35
62	26	68	28	75	29	82	32	89	35	95	39
62	26	71	29	79	31	87	34	95	37	102	41
63	26	73	30	84	32	93	37	103	39	112	44
65	27	76	31	87	35	98	38	110	42	119	45
71	29	83	33	94	38	105	42	117	45	127	48
77	34	89	37	100	41	112	44	124	48	135	52
82	37	94	39	106	44	118	46	130	50	143	55
84	40	97	41	110	46	123	50	135	53	148	58
88	41	100	44	114	49	126	53	140	56	150	62
91	44	104	46	116	50	129	55	141	59	151	67
94	46	106	49	119	54	131	58	143	64	155	71
96	50	109	52	121	57	134	61	146	67	158	71
97	55	110	56	124	60	137	64	150	70	164	73
99	58	114	58	126	63	139	67	152	73	164	78
103	60	117	59	130	66	142	70	155	76	166	81
107	59	120	62	132	67	144	73	158	78	169	85
111	62	123	65	136	72	148	77	161	81	171	88
114	64	126	68	138	74	151	80	163	85	176	90
117	69	130	72	142	78	155	83	167	88	179	92
119	73	132	76	144	82	157	85	170	90	184	94
123	76	136	79	148	85	161	89	175	94	187	98
126	77	139	82	151	88	165	91	178	96	191	102
127	81	141	84	154	90	168	94	181	99	195	106
132	84	146	89	158	93	171	98	184	103	196	110
137	88	151	92	164	95	176	102	189	107	202	112
144	91	157	96	170	100	182	104	195	110	206	114
147	96	161	98	174	104	186	107	200	112	213	115
151	100	165	102	178	106	191	110	203	113	217	116
153	103	166	105	180	108	194	112	207	115	220	119
155	105	169	106	183	109	197	114	210	116	224	120
158	108	172	109	187	112	200	115	214	117	227	122
162	109	176	112	190	113	203	117	217	119	232	121
165	111	179	113	193	114	206	118	219	121	234	123
168	111	182	114	195	115	209	119	221	121	235	126
171	112	184	114	198	116	212	120	224	123	237	127
175	114	188	116	202	118	214	122	228	124	240	128
177	116	190	116	205	118	217	124	231	125	245	128
178	118	193	118	207	120	219	123	233	125	247	129
180	119	195	119	209	121	221	124	235	126	249	130
183	120	196	120	210	121	223	124	238	128	251	130
187	120	200	121	213	122	226	126	239	128	251	134
189	121	203	121	216	122	228	127	242	129	254	134
191	122	205	121	218	123	230	128	243	131	255	135
192	124	207	121	220	123	232	128	246	132	258	135
195	125	209	123	223	124	234	129	249	132	260	136
196	127	210	124	223	127	236	129	250	130	264	135
198	127	212	125	225	127	239	129	252	131	265	136
200	128	215	125	227	128	241	130	255	133	268	136
202	127	217	125	230	128	243	131	257	134	268	138
203	127	217	127	230	128	244	132	258	134	270	137
205	129	219	127	232	130	246	132	259	133	273	138
207	130	220	128	234	131	247	133	262	135	276	137
209	131	224	127	236	131	250	133	263	135	278	139
211	131	225	129	238	131	251	133	265	135	279	138
213	131	226	129	240	131	253	133	267	135	281	138
214	131	228	130	241	132	254	134	268	136	282	138
215	131	229	131	242	132	256	134	270	136	284	138
217	131	231	131	244	132	257	134	271	137	285	139
218	131	232	132	245	133	258	134	272	137	286	138
220	133	233	133	246	133	259	134	272	136	287	139
221	135	235	133	248	133	261	135	275	137	289	139
224	134	237	134	250	135	263	136	276	137	289	137
225	134	238	134	252	134	265	136	278	137	292	137
226	136	239	133	253	135	266	136	280	137	293	138
228	135	241	134	254	133	267	135	280	138	294	141
229	135	242	134	255	133	269	136	283	139	296	141
230	134	244	133	257	134	270	135	284	138	298	139
231	137	245	133	258	136	272	136	286	138	301	139
233	137	247	133	260	136	274	136	287	137	301	139
234	137	248	133	261	136	275	136	289	138	303	139
236	136	249	134	263	135	276	136	289	138	303	140
238	135	251	134	264	135	277	136	291	136	305	139
240	135	253	133	267	136	279	135	292	135	306	137
242	135	255	136	269	134	281	136	294	135	308	133
244	137	257	136	270	135	283	135	296	134	310	132
246	136	259	134	272	134	285	134	298	132	310	132
248	135	261	134	275	131	286	133	299	132	312	133
250	134	263	134	276	131	289	132	302	131	313	132
252	135	265	133	277	132	290	131	303	130	315	132
255	135	267	134	281	131	294	131	307	128	319	128
261	136	272	132	284	131	297	129	309	129	322	130
266	135	276	131	289	131	301	129	314	126	327	125
269	135	280	131	293	131	305	129	319	126	332	125
271	134	284	132	296	129	309	128	323	124	336	122
274	133	287	129	301	127	313	126	327	124	340	125
280	132	292	129	304	128	318	126	330	123	343	123
286	130	297	128	309	125	321	125	333	124	345	123
291	130	302	127	313	126	326	124	338	121	349	119
293	129	304	127	316	126	329	123	340	120	351	118
296	130	306	126	319	124	331	122	342	119	353	118
298	128	309	124	321	122	333	122	345	120	357	119
301	126	312	124	323	122	336	120	346	121	358	121
305	123	316	122	326	121	338	120	349	119	360	119
307	121	318	122	328	119	340	119	350	119	361	119
309	124	320	120	331	121	341	119	353	117	364	117
311	125	321	121	332	120	342	118	354	117	365	116
313	125	322	121	334	121	345	117	355	115	366	113
312	125	321	121	332	121	344	119	355	116	366	114
312	124	321	121	332	120	344	117	354	115	366	114
314	123	323	120	333	119	344	117	354	116	365	116
320	122	328	120	337	117	348	115	358	114	367	116
325	120	333	118	342	117	352	114	362	113	370	115
327	118	335	116	343	115	353	113	363	111	371	112
327	117	335	115	344	114	354	111	363	110	373	111
328	117	337	114	345	112	355	111	366	107	374	110
331	116	340	114	348	112	358	110	367	105	378	105
333	116	340	113	350	110	360	109	369	104	378	103
334	116	341	112	351	109	360	106	370	103	380	102
335	115	343	110	352	108	363	104	371	101	381	99
340	113	348	108	358	105	366	101	375	97	382	93
343	111	351	108	360	104	369	100	377	96	385	90
344	108	352	105	359	102	369	98	377	94	384	91
342	106	349	103	359	99	368	98	377	94	386	93
340	105	349	101	358	99	366	96	376	94	384	95
340	105	350	101	358	99	367	96	376	94	385	93
341	104	349	101	357	99	367	96	374	94	384	93
340	106	348	102	357	100	366	97	374	93	382	91
340	108	348	104	356	101	364	98	372	94	380	90
338	108	346	104	354	101	362	99	370	95	377	94
337	110	344	105	353	102	361	101	369	96	375	97
334	110	342	107	350	102	358	100	369	99	377	100
333	114	341	109	349	104	357	101	368	99	376	98
333	114	341	110	349	105	358	104	366	101	376	101
333	114	342	111	349	107	358	104	366	102	376	102
335	112	342	111	351	108	359	106	368	105	376	104
337	115	345	110	353	109	361	109	369	107	377	108
338	115	346	112	354	110	361	109	369	108	376	109
340	113	347	112	355	111	362	111	368	112	375	114
346	108	351	111	356	112	363	115	367	118	371	120
351	105	355	109	359	111	363	117	366	122	367	129
357	103	358	109	360	115	364	120	366	125	366	132
355	107	358	112	361	117	365	122	367	128	368	134
360	112	360	115	362	119	364	125	366	130	366	134
364	122	363	121	362	123	362	126	362	126	360	127
371	133	368	128	366	126	362	125	360	122	356	120
366	139	365	134	366	131	364	127	365	124	363	119
362	141	362	136	365	133	366	129	367	126	367	121
357	144	360	140	363	135	366	130	367	128	367	122
357	150	360	144	362	138	365	132	367	127	367	121
351	151	356	146	360	140	364	134	370	128	372	124
347	153	352	147	357	142	363	136	370	131	376	127
341	153	347	149	355	143	361	139	368	134	376	132
340	154	344	149	349	144	357	140	364	137	370	133
333	153	337	151	343	145	352	142	358	139	365	136
326	154	332	150	337	146	345	144	352	140	359	137
316	154	325	150	332	146	340	143	349	141	356	138
311	151	319	149	328	146	335	143	345	140	353	138
306	151	313	148	322	146	330	142	339	139	348	138
300	148	308	149	318	145	326	142	335	140	343	137
295	150	305	148	313	146	321	141	330	139	337	137
290	152	298	150	307	146	314	143	322	140	331	139
283	155	291	151	299	148	305	144	314	142	322	139
276	156	283	153	292	149	300	146	307	142	315	138
269	157	278	154	287	150	296	146	303	143	312	139
264	156	272	152	281	150	290	146	299	144	307	142
257	154	267	152	276	150	284	147	293	146	303	145
252	152	260	152	270	151	280	147	288	146	299	146
243	153	252	153	262	150	272	148	281	148	291	145
234	154	244	153	255	152	264	149	274	148	283	146
228	156	237	155	247	151	257	148	267	146	277	146
221	159	232	155	242	151	253	147	264	145	273	145
218	163	226	156	234	151	243	147	254	143	264	143
209	162	218	158	227	153	236	148	246	145	254	144
202	164	210	159	220	156	228	150	239	148	250	144
193	164	204	159	214	156	224	152	234	148	246	148
187	167	198	163	207	158	218	153	230	149	239	146
182	169	192	163	202	158	212	154	223	151	233	150
175	169	185	165	196	160	205	155	216	153	227	152
167	169	178	166	188	162	197	158	208	154	219	154
160	172	170	167	182	163	192	160	201	155	212	154
157	173	166	167	176	163	185	159	196	155	206	152
155	175	161	169	171	161	180	157	191	156	201	151
150	173	156	167	165	162	175	158	184	156	193	153
145	173	153	167	161	163	169	157	179	156	187	152
140	171	147	165	157	161	165	157	176	155	186	153
135	173	144	166	152	160	163	156	173	154	183	153
130	166	138	163	148	160	158	157	167	154	178	156
127	166	134	163	145	160	155	157	164	154	175	158
124	164	132	161	142	157	152	155	162	154	169	160
124	167	131	161	138	155	148	152	158	154	165	156
119	164	128	160	135	156	142	153	151	152	159	154
117	163	126	160	132	157	141	154	148	151	157	152
115	158	123	159	133	155	141	153	149	151	157	152
115	159	123	158	132	154	139	152	148	152	155	153
116	158	122	157	129	155	137	151	144	152	151	151
114	156	120	155	127	153	134	152	141	152	147	151
111	152	118	151	125	151	132	152	139	152	145	152
109	147	116	148	124	150	132	151	138	153	145	156
106	142	114	144	123	147	131	149	137	152	144	156
104	138	111	141	120	146	129	148	137	151	145	155
97	134	108	137	118	142	127	147	136	150	146	153
93	131	103	134	112	139	122	144	132	149	141	153
89	126	99	130	107	137	117	142	126	145	136	149
83	121	92	126	101	132	111	139	120	142	129	146
79	118	88	123	96	129	104	135	114	137	122	143
75	114	84	118	92	125	98	131	108	132	116	138
77	109	82	113	87	120	93	127	100	129	105	133
77	103	80	109	83	116	88	122	92	126	96	132
76	98	75	105	80	111	84	117	88	123	89	130
70	95	74	100	78	109	84	115	90	119	93	127
66	95	73	100	78	107	84	112	92	117	98	123
63	95	71	98	77	104	84	109	91	113	97	120
60	92	68	94	76	100	82	106	90	111	95	117
57	87	66	92	74	98	81	104	89	108	96	114
54	85	63	90	72	96	81	102	89	107	96	114
50	81	60	86	69	92	77	100	87	105	96	111
48	79	58	84	66	90	74	95	83	102	93	107
43	76	53	81	63	86	71	94	81	97	89	104
44	72	51	78	59	84	67	90	75	94	82	102
41	67	48	75	56	80	64	85	71	89	78	96
39	66	45	70	52	77	60	81	67	84	73	89
32	65	41	67	48	73	57	76	64	78	72	81
30	62	38	64	45	69	53	72	62	74	69	76
29	61	37	62	45	66	52	70	60	71	67	76
35	58	39	61	44	66	48	70	55	72	61	77
37	52	39	58	43	63	46	68	51	71	51	75
36	49	38	54	40	60	44	65	46	69	43	74
38	47	39	53	41	58	43	62	46	68	43	73
42	48	42	52	41	57	41	62	42	67	41	73
43	48	43	52	43	56	41	62	43	67	41	73
43	48	43	52	45	56	43	62	43	67	42	73
40	47	42	53	46	57	46	62	44	67	43	71
47	50	47	53	47	57	45	61	43	66	42	72
55	54	52	55	48	57	45	60	41	63	39	67
63	60	56	58	50	58	44	58	38	59	35	60
65	67	59	62	54	60	47	57	41	55	33	54
68	71	62	66	56	62	50	58	44	54	37	51
72	75	67	68	60	64	52	61	46	56	38	53
77	75	71	70	64	66	56	63	48	58	40	54
83	78	76	73	68	68	58	65	51	60	42	58
89	78	79	75	71	71	61	66	53	62	44	58
93	81	83	77	74	72	63	69	55	64	45	61
96	82	86	78	76	75	66	71	56	66	45	63
101	84	89	80	79	77	69	72	58	66	47	66
105	86	95	83	84	79	73	74	63	69	51	67
112	90	101	86	89	82	78	78	68	72	57	70
117	93	106	87	94	83	84	79	73	76	61	72
122	94	109	90	98	85	87	80	76	75	65	74
125	96	115	93	104	88	93	83	82	78	70	76
131	99	120	94	109	90	99	85	88	80	75	78
137	100	125	97	114	92	103	88	92	84	80	80
141	103	130	99	118	95	108	91	97	86	86	83
147	106	134	102	123	97	113	94	102	89	90	87
152	111	141	106	131	101	119	96	109	91	96	89
159	113	148	110	137	105	126	100	115	95	103	93
165	114	154	112	142	107	130	102	118	98	107	94
171	117	157	113	146	108	134	104	121	99	109	97
176	119	162	115	151	111	138	106	125	102	113	99
180	122	167	118	155	113	143	109	131	104	118	102
184	125	171	120	160	116	148	112	135	107	122	105
187	128	175	123	163	118	152	115	139	109	126	108
191	131	179	125	168	121	155	117	142	113	128	112
197	132	183	127	172	124	159	120	147	115	134	115
201	135	190	130	176	127	165	124	153	118	140	118
207	136	193	133	182	128	168	126	157	122	143	119
211	139	199	134	186	131	172	127	160	123	147	123
213	141	201	137	189	132	176	128	164	125	149	125
215	145	204	139	193	135	180	131	168	128	156	126
219	147	209	142	197	136	184	132	171	130	160	127
226	146	213	142	201	139	188	136	176	133	163	133
233	146	219	145	206	142	194	139	180	135	168	135
239	149	225	147	212	143	200	141	187	137	175	138
247	153	234	150	220	146	207	143	194	139	181	137
253	153	239	150	227	148	213	145	201	143	186	140
261	155	247	152	233	150	221	147	208	146	195	144
270	158	256	155	242	152	230	149	217	148	203	147
280	160	265	158	251	155	239	151	225	150	211	148
288	162	274	160	259	157	247	153	233	151	219	150
295	163	281	161	266	158	254	155	240	152	226	153
299	164	287	160	272	158	259	156	246	152	232	153
305	164	292	160	277	158	264	154	251	152	237	155
309	161	295	158	282	157	268	156	255	154	242	155
313	161	301	158	287	157	273	156	260	155	247	155
317	161	304	158	291	156	278	155	265	154	253	157
320	163	308	159	294	156	281	155	268	153	256	156
324	161	311	158	297	155	284	155	272	154	259	155
326	161	314	158	301	155	288	154	276	156	263	156
330	159	317	157	304	155	291	154	279	154	266	154
334	159	321	157	308	155	294	154	282	154	269	154
336	161	323	157	310	155	296	155	284	153	272	155
339	160	326	157	312	155	298	154	285	152	274	156
341	160	328	156	313	154	300	153	287	153	275	156
343	159	330	156	316	154	303	153	290	154	278	155
345	159	332	155	318	153	305	153	292	153	280	155
346	156	333	155	320	153	307	154	294	152	282	153
347	156	334	155	321	153	308	154	295	152	284	154
347	154	334	153	322	153	309	154	296	153	284	153
349	156	335	153	322	153	309	154	296	152	285	154
349	156	336	154	323	153	310	154	298	153	286	154
349	153	336	153	323	154	311	153	298	155	286	155
348	153	336	153	323	154	311	153	298	155	286	156
347	151	335	153	322	154	310	154	298	154	285	155
343	150	333	152	321	153	309	155	298	155	287	159
338	146	330	152	319	154	308	156	298	158	288	161
337	149	329	153	318	155	306	157	297	157	288	162
340	153	329	153	317	155	305	155	295	155	283	160
341	156	329	154	317	155	304	153	292	154	280	158
342	154	329	155	317	155	304	156	292	156	280	158
340	154	328	155	316	156	304	156	292	158	280	158
340	153	328	154	317	155	305	158	293	160	281	160
340	155	327	154	316	156	304	158	292	163	280	161
338	157	326	157	314	157	302	158	290	162	278	162
335	159	324	158	312	158	300	158	287	160	276	163
332	159	322	158	311	159	299	159	288	158	277	163
333	161	322	159	312	160	301	159	290	158	282	160
335	162	325	161	315	160	305	158	295	158	287	159
338	162	329	161	318	159	308	159	298	159	289	159
342	161	331	160	321	160	310	161	300	160	289	161
345	160	334	160	323	160	311	160	302	158	290	161
348	160	337	160	326	159	316	160	306	160	295	160
351	160	341	159	329	158	320	160	308	159	299	159
354	160	344	159	334	158	322	158	311	158	301	161
359	159	347	157	337	157	327	158	316	157	307	158
362	157	352	156	341	156	331	157	320	156	310	158
366	156	356	155	346	155	336	154	325	154	315	157
371	153	360	153	349	153	338	154	327	154	317	158
375	151	364	151	353	151	342	152	331	152	321	155
376	149	366	150	356	150	345	151	335	150	325	153
378	149	367	148	358	149	348	148	338	148	328	152
378	149	368	148	358	147	348	146	338	146	329	150
380	150	370	147	359	144	349	144	339	142	331	148
379	148	370	145	359	143	349	142	340	142	332	144
378	147	369	145	358	142	349	141	339	139	331	143
376	146	367	145	357	143	348	141	339	138	329	140
375	147	366	144	355	143	346	140	338	138	327	140
372	148	362	144	355	141	346	139	337	138	328	139
370	148	361	145	353	142	345	141	336	139	326	139
368	150	359	147	352	144	343	140	335	138	325	138
366	150	358	147	350	144	341	141	332	139	324	138
364	152	356	148	348	145	339	143	332	139	323	138
361	155	354	151	347	145	339	143	332	139	324	138
357	157	352	153	346	146	339	142	331	140	323	137
355	161	351	153	345	147	338	143	330	141	322	138
352	162	349	155	344	149	337	143	329	142	322	140
348	165	346	159	343	152	339	146	333	144	327	141
344	169	343	163	343	158	342	152	340	147	337	144
343	172	343	167	344	161	344	156	345	150	342	145
343	174	342	169	344	164	345	160	345	155	345	149
344	177	343	172	342	166	343	161	344	156	345	150
344	179	342	173	343	168	343	163	344	158	346	154
341	177	341	174	342	170	343	166	347	162	350	160
336	175	337	174	342	171	344	169	348	168	352	167
333	176	336	173	340	173	343	170	347	168	352	167
331	177	334	174	339	173	343	172	346	169	351	168
331	178	334	175	339	173	343	171	346	168	350	166
327	177	331	174	336	173	341	172	347	171	352	170
324	177	327	175	334	173	340	172	346	171	352	170
317	176	323	174	330	173	338	172	345	172	352	172
312	172	321	172	329	172	336	174	345	172	354	171
306	171	316	171	325	172	334	173	343	171	352	171
302	170	312	170	323	173	333	173	341	172	351	172
297	169	308	170	319	172	330	173	340	173	350	173
292	167	303	169	314	170	325	171	335	172	346	172
287	165	298	167	308	170	318	171	329	171	338	173
282	166	291	166	301	167	311	169	322	170	332	170
275	165	285	166	295	165	306	166	317	167	327	167
267	165	278	164	288	163	299	166	310	165	320	164
262	161	272	163	283	162	294	164	304	164	315	163
254	159	266	161	276	161	287	162	297	163	308	161
249	160	259	160	270	160	280	159	292	160	303	161
239	161	252	159	263	159	275	158	287	158	298	158
230	163	243	161	255	159	267	158	279	157	291	158
222	163	234	161	246	159	259	158	271	156	283	156
214	165	227	163	238	160	250	158	261	156	274	154
208	169	219	164	230	160	243	157	255	156	268	155
201	171	212	166	222	162	235	158	246	155	259	154
192	172	205	168	216	164	229	162	241	159	254	158
186	173	199	169	212	167	223	163	236	161	249	160
180	175	193	171	206	169	217	165	230	163	243	162
174	179	186	174	199	171	211	167	224	165	237	163
168	180	181	176	193	173	206	169	220	167	233	165
163	182	177	178	188	174	202	170	215	168	228	167
160	186	171	179	183	175	195	173	209	170	221	171
153	184	166	181	177	177	190	175	203	172	215	172
147	184	160	180	173	178	186	176	197	174	211	174
142	185	155	181	168	179	180	178	193	176	206	176
139	187	150	182	163	179	175	177	188	176	200	175
133	185	146	181	159	180	172	178	184	177	197	178
130	185	143	181	156	179	168	177	181	178	194	179
125	185	139	180	151	179	164	177	177	178	188	179
122	185	134	180	147	178	159	178	172	176	184	177
118	184	131	180	143	178	155	177	168	175	180	176
114	182	127	179	140	178	152	177	164	176	177	176
111	181	124	179	137	177	149	176	161	176	174	174
108	180	120	179	134	177	146	175	159	175	171	176
105	181	117	178	131	176	143	173	155	173	168	175
102	179	114	178	127	176	138	173	150	171	162	175
99	178	112	176	124	175	136	173	148	171	160	173
96	177	108	176	122	174	134	172	146	171	158	172
94	178	106	177	120	174	132	171	145	169	157	171
91	178	103	176	116	174	128	171	141	168	153	171
87	178	99	175	111	174	124	172	136	169	148	172
84	176	96	175	109	173	121	171	133	170	145	172
81	176	93	174	106	173	119	171	131	171	144	172
80	177	92	175	105	171	118	169	130	170	142	171
78	175	90	173	103	170	116	168	128	170	141	170
77	175	89	173	101	169	114	168	126	169	137	170
76	175	87	172	100	169	113	168	125	168	136	170
75	177	86	172	99	168	111	167	123	167	134	171
74	176	86	172	98	168	110	168	122	167	133	169
71	173	82	171	95	169	108	169	120	168	131	171
68	172	79	170	92	169	105	169	117	168	128	170
66	171	77	171	90	169	101	168	113	168	124	168
65	174	75	172	87	169	98	169	110	166	121	166
63	175	74	170	85	169	97	168	108	166	120	167
59	172	71	169	84	168	96	167	108	168	119	168
56	170	70	168	82	168	95	168	107	166	120	168
55	169	68	168	80	167	92	167	105	166	117	166
53	168	65	168	78	166	89	168	101	165	113	165
52	169	64	166	77	165	87	165	100	163	111	164
50	168	62	166	75	164	87	164	99	163	110	166
48	166	60	163	73	163	86	162	99	162	110	165
48	165	60	163	72	163	84	161	96	161	109	166
47	164	59	162	71	162	82	160	95	160	107	165
47	163	59	161	70	162	82	160	95	161	106	164
48	160	59	159	71	161	83	160	95	161	106	162
48	159	58	158	71	160	82	160	92	159	104	162
47	157	58	159	70	159	81	160	91	157	102	161
46	156	57	157	68	158	78	157	89	157	99	158
46	155	56	156	66	157	77	157	87	156	97	157
45	156	55	154	65	154	74	156	83	153	93	156
48	155	56	153	65	154	75	155	83	155	93	158
51	153	59	154	68	154	76	154	85	155	93	156
53	153	59	153	66	152	73	152	81	152	88	153
56	155	60	154	64	152	70	150	76	150	82	148
54	151	58	150	63	148	66	150	71	150	75	150
55	144	59	146	63	146	66	150	69	152	71	154
55	138	60	141	64	145	66	151	69	155	71	160
57	138	62	141	65	145	67	149	71	151	73	157
57	144	62	144	66	145	68	147	73	148	76	148
56	145	61	146	66	144	71	144	76	145	81	146
55	147	59	147	66	144	73	143	77	142	82	141
59	146	63	146	68	143	74	141	79	140	84	139
61	149	66	145	71	144	76	140	80	135	85	133
64	149	69	144	74	144	78	137	82	133	88	133
67	148	71	143	75	142	79	135	82	130	87	130
75	149	76	144	78	139	80	132	81	126	82	123
80	151	80	144	81	136	83	129	79	124	76	117
81	147	82	141	81	134	84	127	82	121	80	114
82	144	85	139	81	131	84	125	82	117	80	109
84	141	86	134	83	127	82	121	80	113	79	106
91	136	89	128	85	121	80	114	74	107	70	100
96	130	93	122	86	116	79	110	71	102	64	95
100	124	92	117	83	113	75	105	68	97	60	90
99	120	89	114	80	109	73	101	66	93	58	85
94	116	85	110	77	104	70	97	63	89	57	80
90	111	82	105	75	100	68	93	61	84	55	77
89	106	81	100	73	95	65	89	59	81	54	73
83	102	76	95	69	91	62	83	56	76	49	69
81	97	73	92	65	86	59	79	52	72	45	65
76	94	69	88	61	82	56	74	49	67	42	60
74	87	65	81	57	75	52	68	45	62	37	58
68	81	62	76	55	70	49	63	42	58	35	51
63	73	57	67	51	62	43	57	36	52	29	48
62	63	55	60	48	56	41	52	33	50	26	46
62	56	53	55	45	50	37	47	28	46	18	47
61	55	51	52	44	49	34	46	25	44	16	44
58	57	50	52	42	48	34	45	25	43	16	41
55	56	48	52	41	48	33	44	25	42	17	39
52	49	46	46	39	46	30	45	22	43	17	46
50	44	44	42	37	43	29	42	21	46	15	51
50	34	45	37	38	40	30	42	23	47	19	53
55	34	48	35	42	38	35	41	29	44	24	50
60	30	54	30	47	35	42	38	36	41	30	46
64	29	57	29	50	32	42	35	35	36	30	42
70	25	61	25	54	28	46	30	38	33	32	37
76	22	66	21	58	23	50	25	40	28	32	29
81	21	72	18	63	18	54	21	45	22	36	24
88	18	78	16	69	15	58	15	49	17	39	19
96	18	86	14	76	13	65	13	56	15	45	16
104	17	94	13	82	12	71	11	62	13	52	15
110	19	100	13	90	11	79	12	71	14	60	13
119	19	108	15	97	13	86	13	76	13	66	14
126	19	115	15	104	14	92	13	81	12	71	13
134	19	121	15	110	15	98	14	86	13	75	17
140	18	128	15	116	15	105	15	93	14	83	17
146	18	135	16	124	15	112	15	101	14	90	18
151	20	140	17	128	15	117	13	105	12	95	15
154	23	144	17	134	13	123	11	111	11	100	12
157	26	149	19	139	14	129	9	117	9	106	8
160	30	151	21	144	14	134	8	123	10	110	7
160	32	155	24	149	15	141	9	130	8	121	6
161	34	157	26	153	17	144	11	135	8	128	3
153	37	154	28	153	21	148	14	143	9	142	2
147	37	151	31	154	23	153	18	153	11	153	4
139	38	145	33	151	28	157	22	162	15	169	11
135	41	143	35	152	30	160	24	167	19	175	15
136	45	142	38	150	32	158	28	167	22	175	18
138	50	140	42	147	34	154	29	163	24	169	18
135	53	138	46	143	38	150	33	158	27	163	19
131	58	134	50	138	42	146	35	152	29	159	22
125	55	131	51	136	45	143	39	151	33	157	31
126	57	129	53	133	47	141	42	148	37	153	34
121	59	126	56	132	50	139	45	146	39	151	38
118	68	122	60	128	54	135	49	140	42	148	36
111	71	117	64	125	58	133	52	139	45	147	40
107	74	114	67	122	61	130	55	137	49	147	44
105	78	111	70	120	64	127	57	135	51	144	46
101	80	108	73	116	67	123	60	133	54	142	50
97	83	104	75	112	70	120	62	129	58	137	54
90	84	98	78	107	71	117	67	125	61	136	60
84	86	92	81	101	75	110	70	119	64	129	62
79	89	88	84	95	77	105	74	113	67	121	62
73	93	80	87	88	80	98	75	106	69	114	65
66	92	74	88	83	82	90	78	99	73	108	73
59	94	67	90	74	86	83	79	90	76	101	79
60	97	62	94	65	87	74	82	82	81	89	79
58	104	59	97	60	90	65	83	71	79	78	77
55	108	57	101	57	94	58	87	61	80	66	76
56	110	57	103	55	96	56	89	54	82	55	79
64	113	61	105	56	99	53	92	48	86	44	79
75	117	68	109	60	102	53	95	46	89	36	83
81	121	73	113	65	106	56	99	47	92	37	87
84	125	77	116	69	108	60	103	52	97	44	90
86	128	80	119	74	111	65	106	56	102	46	95
89	129	83	122	78	114	69	111	61	106	53	101
97	129	90	124	82	118	73	114	64	110	55	106
100	132	94	125	86	121	76	117	69	112	60	109
106	136	101	127	92	122	83	118	75	113	63	111
113	136	108	127	99	124	88	120	81	115	69	113
126	134	116	128	107	126	96	121	87	118	76	117
133	134	124	129	114	126	104	122	94	119	83	118
138	135	131	130	122	125	112	122	103	118	92	116
148	136	139	131	130	126	120	121	110	118	100	114
156	136	147	132	136	125	127	122	117	117	107	114
167	135	156	130	145	126	134	122	121	118	111	116
174	137	163	132	152	125	141	122	130	117	118	115
180	141	170	134	159	128	148	123	136	117	124	116
187	144	176	135	166	128	155	124	143	117	130	116
192	146	183	138	173	131	161	125	150	119	138	118
198	150	189	141	180	135	169	129	158	122	145	122
204	152	195	144	185	137	175	130	163	125	154	122
209	154	201	146	191	139	181	134	170	130	159	125
216	155	207	147	196	142	185	136	174	133	164	129
223	155	214	148	203	143	192	139	180	136	169	135
232	155	221	149	209	145	197	141	186	137	174	138
239	153	227	149	215	145	204	142	191	138	181	139
245	152	235	149	223	145	210	142	200	139	188	142
252	152	242	149	230	146	217	142	206	139	194	142
259	150	247	147	234	145	224	141	212	140	199	142
264	152	253	147	240	144	229	141	216	136	204	139
270	150	258	147	246	144	235	141	223	136	211	136
274	152	264	149	253	143	240	140	228	135	217	135
278	154	268	149	257	142	246	139	234	135	222	137
282	155	271	148	260	144	250	139	240	135	228	138
285	154	274	149	265	143	253	139	244	135	232	136
288	153	278	148	267	144	256	142	245	138	235	138
289	152	279	147	270	142	259	140	248	138	237	138
292	151	283	146	273	143	263	140	253	137	241	138
295	153	286	147	278	144	269	140	258	136	249	137
298	152	291	146	282	144	273	140	263	137	254	135
300	152	293	145	282	142	274	140	264	136	256	136
303	149	295	144	287	142	278	139	269	136	259	136
311	145	301	142	292	141	282	140	272	138	263	136
318	144	308	142	298	140	287	140	277	139	267	137
324	143	312	140	302	140	290	139	279	139	268	139
328	138	318	138	306	138	296	139	285	138	275	142
334	134	324	135	312	138	301	140	291	139	281	143
338	129	328	134	318	137	309	139	298	139	290	144
341	130	331	131	323	134	313	137	303	138	293	141
345	127	336	128	326	130	317	133	310	135	301	140
347	127	337	126	329	127	320	129	313	131	304	135
349	121	342	122	333	125	325	127	316	128	308	131
351	115	343	117	337	121	329	125	322	126	315	130
353	105	347	111	341	116	335	121	327	124	321	129
356	100	350	106	345	111	339	116	332	121	329	127
357	101	350	105	344	109	338	114	332	117	326	123
357	99	350	103	344	107	338	112	329	115	324	121
358	97	352	100	345	105	338	110	331	112	326	119
360	90	353	96	347	101	340	107	333	112	327	116
362	86	354	92	348	99	343	105	336	110	329	116
363	80	356	87	350	94	344	102	337	108	329	115
366	73	358	81	352	88	346	96	340	103	332	110
368	70	362	75	355	82	349	89	343	96	337	101
364	66	362	68	359	75	353	81	350	87	345	92
360	60	361	62	363	68	359	75	357	83	355	89
356	55	359	60	365	65	363	67	364	72	368	77
359	57	357	63	363	64	364	62	366	59	370	60
360	67	359	68	363	62	364	54	364	46	367	43
363	71	363	66	365	59	365	50	363	43	362	37
365	71	365	63	366	56	366	48	364	41	359	34
365	66	365	59	365	52	366	44	364	37	359	29
364	62	364	55	364	48	365	41	364	34	359	27
364	60	365	53	365	45	368	37	365	31	360	24
367	58	366	50	364	43	366	35	364	28	361	20
366	53	367	46	364	39	364	32	363	24	362	18
369	47	369	40	364	33	363	27	360	21	357	13
375	42	372	35	366	30	361	23	356	18	351	11
381	36	374	30	366	25	359	19	351	14	342	10
378	29	370	25	361	22	355	16	345	11	338	9
374	22	367	20	359	17	351	13	342	11	334	8
369	19	362	15	354	15	346	11	338	10	331	7
361	13	354	12	348	14	340	11	333	10	326	9
356	12	348	10	342	12	334	9	327	8	320	9
353	8	344	8	337	10	329	9	322	9	314	10
354	9	344	9	335	8	326	8	318	9	308	7
350	9	340	7	331	8	322	8	313	9	302	8
347	9	337	7	328	8	318	9	308	9	298	9
342	7	332	7	322	8	313	9	303	8	293	8
335	7	326	6	316	8	307	9	297	8	288	9
330	5	320	7	311	7	302	8	292	10	283	8
325	5	315	6	307	8	297	8	288	10	279	8
320	4	310	6	303	7	294	10	285	9	276	10
314	3	304	6	296	8	288	9	279	10	271	14
307	4	298	6	291	8	282	9	274	11	267	15
302	4	293	6	284	7	276	11	269	15	261	20
296	5	287	6	278	9	270	14	263	20	255	24
291	4	281	7	272	11	264	17	256	24	249	30
286	4	275	9	266	14	258	21	249	28	242	37
282	6	270	11	260	18	251	25	243	33	237	43
276	10	264	15	254	22	244	30	236	39	229	48
269	17	258	22	247	29	237	36	229	45	219	52
263	25	251	29	240	37	230	43	220	49	209	56
254	31	244	38	233	43	223	50	212	55	203	63
247	37	239	44	227	49	215	55	204	60	194	68
239	41	229	48	217	53	206	60	195	67	186	75
234	47	222	52	210	58	199	63	188	71	176	79
227	52	215	56	204	61	191	68	181	75	171	84
221	58	209	59	196	64	186	72	174	78	163	86
213	61	201	64	189	69	178	76	168	82	156	88
206	63	195	67	183	73	171	78	161	86	149	92
197	67	185	71	175	77	164	83	154	91	143	98
190	71	178	75	167	82	157	88	146	96	135	104
183	75	172	81	160	87	150	93	139	99	128	108
179	82	166	85	154	91	143	97	132	104	119	110
171	85	158	88	146	93	135	100	124	108	113	115
160	87	150	92	139	98	129	104	118	111	110	119
153	90	144	95	132	100	122	107	112	115	105	124
148	93	138	97	126	102	118	109	108	118	100	127
143	97	132	101	121	106	111	112	101	121	91	128
136	100	124	104	114	111	104	117	94	124	85	130
131	103	120	108	110	114	99	119	88	126	78	132
128	105	116	107	106	114	95	121	84	127	73	133
122	105	111	109	101	116	91	123	79	129	69	136
115	108	105	112	95	119	85	125	74	131	63	136
105	109	98	115	89	122	79	127	70	133	62	140
104	112	96	117	85	122	76	128	66	134	58	141
98	112	91	117	81	122	71	129	64	136	55	143
97	115	86	118	77	124	69	130	58	137	50	143
92	117	82	120	73	125	65	131	55	136	47	143
88	121	78	122	68	124	60	131	52	137	45	145
80	122	71	122	63	126	56	133	48	139	42	147
72	119	65	123	57	128	51	135	45	141	39	148
67	119	61	125	55	130	48	135	41	141	35	146
66	129	59	130	53	133	48	135	42	136	35	139
66	142	58	139	54	136	48	133	42	132	34	130
66	152	60	146	54	140	48	133	42	127	34	124
70	156	64	150	57	142	51	136	44	130	36	126
74	159	68	151	62	146	54	140	47	135	39	129
77	163	72	155	65	148	58	145	50	139	42	134
80	164	75	157	68	150	60	146	52	143	44	138
84	164	79	157	71	153	63	148	55	144	47	142
90	163	83	159	75	154	67	150	59	148	50	145
94	162	87	159	79	155	70	151	62	150	53	147
100	164	93	159	84	155	77	152	67	149	59	149
108	163	100	158	91	155	83	152	74	151	65	149
116	163	108	157	99	154	90	150	79	150	71	148
123	160	114	156	105	153	94	149	85	147	74	146
131	157	122	154	111	151	101	148	91	146	81	143
137	155	128	152	117	149	108	145	98	144	88	144
142	155	134	153	123	148	114	144	104	142	95	143
149	156	139	153	131	148	122	145	113	142	104	142
155	155	146	151	135	147	127	144	118	143	107	141
163	154	152	152	143	148	133	145	124	141	114	140
172	155	162	151	151	148	142	146	131	143	119	141
183	157	173	154	161	150	150	146	138	142	127	143
194	160	183	155	171	149	158	146	146	142	134	143
202	161	190	155	178	149	166	146	154	143	141	143
209	164	197	156	186	151	174	148	162	144	148	145
216	165	204	159	195	152	183	147	171	144	158	145
222	168	213	161	202	154	191	150	179	145	167	146
230	168	219	163	210	156	199	150	188	146	176	144
238	169	227	163	216	157	205	152	195	147	183	145
245	171	235	165	224	158	213	153	202	148	190	146
253	172	242	167	231	160	220	156	209	150	197	148
260	174	250	167	239	161	228	156	216	151	203	150
270	173	258	167	247	163	235	159	224	154	211	152
279	175	267	169	256	165	243	161	231	156	219	156
285	177	276	170	265	165	253	161	241	159	229	157
294	178	284	171	273	166	261	163	248	160	236	157
301	177	290	172	279	167	269	164	256	160	246	157
309	175	299	171	287	168	275	164	264	160	252	159
316	175	304	172	293	168	283	164	270	160	259	159
321	175	310	171	300	168	289	163	276	160	266	159
326	175	316	170	305	167	294	163	282	160	270	158
329	174	319	170	309	165	299	160	287	157	276	157
334	174	325	168	314	164	304	158	294	155	282	156
339	172	330	167	319	163	310	158	300	154	289	153
343	170	334	166	324	162	315	157	304	153	292	152
350	168	340	165	330	161	320	156	309	153	299	153
355	167	346	165	336	161	326	157	316	151	305	152
360	168	350	163	341	159	331	156	321	151	310	151
366	166	355	161	345	158	335	154	325	152	313	153
369	164	359	161	350	157	340	153	331	152	321	151
373	163	363	159	355	155	345	152	335	151	327	152
375	161	367	156	359	154	350	151	341	148	333	150
378	159	371	155	363	151	353	148	344	146	335	150
382	157	376	152	368	149	360	147	352	144	344	147
385	155	378	150	371	146	362	144	355	141	347	143
385	153	379	148	372	144	364	142	355	139	348	137
384	151	379	146	371	143	363	141	354	138	346	136
384	149	377	145	370	143	361	140	352	136	345	135
383	148	375	145	367	141	361	139	354	135	345	134
379	149	374	144	367	140	360	137	353	135	346	134
376	148	371	143	365	139	359	135	352	135	345	132
373	149	370	144	364	141	358	135	353	133	346	131
370	152	368	145	364	141	359	137	355	133	350	131
368	151	368	145	364	142	361	138	358	134	355	130
362	150	363	145	362	142	362	139	362	135	362	132
354	145	357	141	360	140	362	138	366	136	369	135
344	139	350	138	355	139	362	140	369	139	376	138
337	135	345	137	352	137	360	139	367	141	374	141
334	134	341	136	349	138	358	140	366	140	373	140
331	137	338	137	347	139	356	141	364	141	372	142
328	134	336	135	345	138	352	141	361	142	369	144
324	133	332	135	339	137	348	141	357	142	364	147
318	130	326	134	334	136	342	140	352	141	358	146
310	131	319	132	329	136	337	139	345	140	354	144
302	129	312	130	322	133	330	136	339	137	348	143
294	125	305	126	315	130	323	134	333	136	342	139
287	121	298	124	307	128	317	130	327	132	336	136
282	116	290	120	300	124	309	126	319	128	329	130
275	114	285	115	294	120	303	121	314	123	322	127
270	109	280	112	289	116	299	119	309	121	317	125
266	108	275	110	284	113	293	115	303	117	310	122
260	103	270	105	279	109	288	113	297	115	304	120
256	99	264	102	272	106	281	110	292	110	300	116
252	94	260	97	269	103	278	107	288	110	298	114
247	93	257	96	265	100	274	103	284	105	292	110
242	92	251	94	261	97	269	99	279	101	287	105
238	93	248	92	257	93	265	95	274	97	283	100
235	89	243	89	253	91	260	96	269	96	278	99
232	85	240	86	248	89	256	95	265	96	273	99
227	79	236	83	243	88	250	94	259	96	267	100
224	77	231	82	239	86	247	92	255	94	263	100
221	79	229	82	237	87	244	90	253	92	260	98
219	79	227	83	236	86	244	91	252	91	260	97
215	81	224	82	232	85	240	89	248	91	257	95
210	80	219	81	226	84	235	87	244	88	251	93
204	83	213	83	222	82	230	83	240	86	248	88
199	82	208	83	218	82	227	81	238	83	248	84
194	89	203	84	213	82	223	80	234	81	245	80
186	91	195	85	205	83	217	79	228	79	239	80
178	97	187	89	198	84	209	78	221	77	233	78
170	101	179	92	191	86	202	81	214	77	226	79
162	103	171	96	183	90	194	86	205	80	218	79
156	106	166	101	177	93	188	89	199	84	212	81
149	110	159	104	170	98	181	92	193	88	205	87
144	117	152	110	163	103	172	96	184	92	193	87
136	122	145	114	156	108	166	101	177	97	185	92
132	130	139	120	149	113	158	105	170	101	178	95
123	131	132	125	143	117	154	110	166	107	177	102
116	135	125	128	137	123	147	116	158	112	171	108
108	139	119	132	130	127	142	121	152	116	166	115
100	143	111	137	121	132	133	127	144	121	158	120
96	148	105	141	116	134	126	130	137	126	148	122
89	150	99	143	110	137	120	132	131	129	141	126
84	155	93	147	104	139	114	133	125	130	135	127
77	158	86	150	96	143	105	136	117	132	128	129
71	162	79	153	88	146	99	139	110	135	120	131
64	165	73	156	81	149	92	142	103	136	113	134
58	167	67	159	75	152	85	146	94	139	106	136
55	170	62	161	70	154	79	148	88	141	94	136
51	172	56	164	64	155	73	148	82	143	89	135
47	174	52	165	60	156	67	149	78	143	85	140
43	176	49	167	56	158	62	150	71	144	82	142
39	176	46	169	53	161	58	153	67	146	77	142
37	175	44	169	51	162	57	157	65	149	73	144
34	168	42	166	48	163	56	161	63	159	70	159
33	160	41	162	47	163	55	165	62	167	68	170
32	156	39	160	47	165	53	169	60	175	67	179
35	157	42	161	50	167	56	172	64	177	71	180
42	159	49	163	55	168	60	175	66	180	70	185
47	162	54	166	59	172	64	177	70	182	74	187
50	164	56	169	62	173	68	177	73	181	77	187
49	168	57	171	64	172	71	176	77	182	84	187
55	170	63	172	70	174	77	178	84	183	89	188
59	171	67	173	75	175	81	180	89	183	95	186
63	172	71	174	81	176	89	179	96	181	104	183
65	171	74	172	84	174	94	176	104	178	112	181
69	170	79	171	90	172	101	176	112	178	121	179
74	169	85	170	96	171	107	174	118	176	127	179
80	168	92	167	103	168	112	173	124	175	135	178
87	167	98	166	109	166	119	171	130	175	139	180
94	166	106	165	116	168	125	170	137	174	146	179
102	165	113	166	124	168	133	170	143	175	153	179
107	165	119	166	130	167	139	170	150	174	160	179
112	163	124	163	134	166	146	170	156	174	166	178
118	162	130	163	140	166	152	169	161	172	173	176
124	162	135	163	145	167	156	167	167	172	178	174
129	163	140	162	152	165	163	167	174	171	185	174
136	163	147	163	159	166	171	166	183	170	193	174
144	162	156	162	167	166	179	167	191	169	203	173
150	162	162	162	174	164	186	167	200	169	211	175
156	161	169	160	181	165	193	166	207	170	218	175
165	161	176	160	190	164	200	166	214	170	224	174
174	160	185	161	197	163	208	166	220	169	229	176
181	159	193	160	205	162	215	165	225	171	235	178
189	157	201	160	213	162	222	166	233	171	243	176
194	160	207	161	217	164	230	167	242	169	251	175
201	160	212	162	225	163	236	166	248	171	258	176
208	159	219	162	231	163	243	166	256	169	267	175
215	157	227	162	239	161	250	166	261	170	273	175
221	160	233	162	246	162	257	166	270	169	280	172
230	159	242	160	254	161	265	165	278	169	289	174
238	161	249	159	262	163	273	166	286	169	297	174
246	160	257	160	269	164	281	167	294	170	305	174
253	160	264	161	277	164	288	166	301	170	312	174
261	160	273	160	285	164	296	167	308	172	321	176
268	159	279	160	291	166	303	168	315	172	327	177
274	159	285	161	298	165	310	167	320	173	332	177
279	160	290	161	303	165	314	169	325	174	336	177
288	161	298	163	310	166	322	169	332	174	343	178
292	161	304	164	315	166	326	169	338	174	350	177
299	161	309	162	322	166	332	169	344	173	356	177
303	160	315	162	328	165	338	168	350	174	362	177
310	161	322	161	333	166	344	168	355	174	366	178
316	159	328	161	339	163	350	168	360	173	372	176
322	160	332	159	343	162	354	165	364	171	375	175
326	160	337	158	348	160	358	165	368	170	378	175
330	160	341	158	352	159	361	164	371	169	381	176
334	158	345	157	355	160	364	165	374	169	382	176
337	158	347	156	357	159	366	164	375	168	383	172
339	158	348	157	359	160	367	163	377	165	385	171
340	159	350	157	360	158	368	162	376	165	386	169
342	158	351	156	361	158	368	161	377	164	385	167
344	159	352	155	361	156	369	160	378	164	384	167
344	156	353	155	362	156	369	159	377	163	384	165
345	156	353	155	362	157	369	159	377	163	383	166
347	155	355	155	362	157	369	159	377	163	383	164
348	154	355	154	363	158	369	160	377	163	383	166
349	152	356	155	363	157	369	160	375	164	381	168
352	150	358	154	363	157	367	161	371	165	373	171
357	150	360	154	362	159	363	163	366	169	365	174
363	149	364	154	363	159	361	166	360	172	359	178
368	152	365	157	361	162	358	167	356	172	353	177
367	154	365	159	360	164	356	169	352	173	349	179
368	155	364	161	357	164	353	170	348	174	346	180
367	158	362	162	356	166	351	171	345	175	342	180
367	160	359	163	354	167	347	172	341	177	338	181
365	162	358	166	350	168	344	174	337	178	331	182
364	163	357	167	347	170	340	174	333	178	327	185
359	165	352	169	343	171	335	177	329	182	321	187
356	167	348	170	339	173	330	178	323	182	314	188
350	169	341	171	332	175	323	179	315	184	306	188
348	171	338	172	328	176	318	179	309	182	299	187
342	170	332	173	323	175	312	178	303	182	293	187
338	170	327	174	316	175	306	177	297	181	288	185
329	171	320	173	309	174	300	177	289	179	282	186
325	171	313	170	303	173	294	176	282	179	273	182
319	171	307	170	296	172	288	174	276	177	266	180
312	169	301	169	290	170	281	174	270	177	259	177
305	168	294	168	285	171	275	173	263	176	253	177
300	167	289	167	279	170	268	171	257	174	246	177
295	167	284	168	273	170	262	171	250	173	239	175
289	168	278	167	267	168	256	170	244	171	233	175
281	168	270	168	260	167	249	169	238	171	227	172
274	166	264	167	254	166	243	167	232	169	222	172
266	165	256	165	247	164	236	167	225	168	217	171
260	162	252	162	240	164	230	163	219	167	211	170
254	162	244	162	234	162	223	162	213	165	203	166
248	160	238	161	228	162	217	162	206	164	196	164
240	159	229	160	219	161	209	161	198	163	188	164
234	158	223	159	212	160	201	159	190	161	179	163
229	157	218	157	208	157	195	158	184	159	172	163
222	157	212	155	200	154	188	157	177	159	168	163
214	152	204	152	192	152	183	155	171	157	162	163
208	151	198	150	187	151	176	152	164	157	155	163
203	148	192	149	179	149	169	152	158	154	149	159
196	148	185	149	173	149	162	151	151	154	141	158
191	148	180	148	168	148	157	150	145	153	135	154
187	149	176	147	164	148	152	150	139	152	128	153
182	148	170	146	158	148	146	151	133	152	122	152
174	146	162	146	150	148	139	150	126	153	116	157
167	145	156	144	143	148	130	150	118	155	108	160
162	145	148	145	136	149	124	153	111	157	100	162
153	145	140	147	128	150	116	154	104	158	93	164
146	148	135	148	121	152	109	156	96	160	86	167
139	150	128	150	114	155	102	159	90	164	78	170
132	153	119	153	107	158	96	162	84	167	73	172
125	156	113	157	102	161	91	165	79	168	68	174
121	161	110	161	97	162	85	166	75	171	63	175
116	163	105	162	92	163	82	169	70	172	59	177
111	166	99	166	87	168	75	170	64	173	52	177
107	165	95	166	84	169	71	173	61	175	49	179
101	168	90	169	79	170	68	173	57	175	45	178
99	170	86	171	75	171	64	174	52	177	41	180
95	172	83	172	71	172	60	173	48	177	37	179
91	172	80	172	68	172	57	173	45	177	34	179
88	172	77	171	66	171	55	173	43	176	32	178
85	172	74	171	64	170	53	172	42	176	32	178
82	170	72	170	60	169	51	171	40	176	31	177
77	168	66	167	56	168	48	171	38	175	31	178
73	167	63	167	55	170	45	172	36	175	28	177
72	165	63	166	53	168	45	172	36	173	27	178
73	164	63	166	55	168	45	170	36	175	29	180
72	166	64	165	54	168	44	169	35	174	28	180
69	165	61	166	52	169	44	171	34	174	28	177
67	166	59	166	50	169	43	172	33	174	25	176
66	166	59	166	51	168	44	171	35	174	29	176
63	165	57	165	50	168	44	171	38	174	31	179
58	162	53	163	50	169	43	172	39	176	33	179
49	159	46	163	47	169	43	173	41	179	39	183
47	158	46	163	45	169	43	174	42	181	41	186
44	158	44	164	45	170	47	176	48	182	50	187
42	161	45	166	47	172	50	178	52	183	56	188
38	169	45	172	50	176	56	180	61	184	68	187
38	173	47	174	53	177	61	182	68	185	75	189
43	177	52	177	60	179	69	183	75	185	81	192
50	173	57	175	66	179	74	182	80	188	85	194
55	173	64	175	71	177	79	182	84	188	89	195
69	171	74	175	77	178	82	181	84	189	85	195
83	172	83	175	84	177	83	182	81	188	78	192
100	174	95	176	88	179	82	183	77	187	70	189
105	175	98	176	89	179	82	181	73	185	65	187
105	177	96	176	88	179	80	182	71	185	62	186
103	175	95	177	85	179	78	183	69	184	60	185
97	180	88	179	81	181	73	183	65	185	57	184
93	181	85	182	77	183	70	185	63	185	55	186
88	182	81	184	73	185	65	185	58	186	50	186
85	183	76	185	69	183	60	185	51	185	42	186
80	187	72	187	63	185	54	184	45	183	36	182
77	186	68	184	58	183	50	180	41	179	32	178
74	181	66	179	57	178	48	177	39	177	30	177
62	173	54	172	50	173	44	174	40	176	32	180
47	168	45	170	46	171	45	172	44	175	42	180
33	167	36	171	41	171	46	172	52	175	55	178
31	172	38	173	43	172	49	173	55	172	61	174
38	176	42	177	49	174	55	174	59	172	65	170
44	179	47	176	53	176	60	174	65	173	71	172
52	174	54	172	58	173	63	176	67	177	70	179
56	164	57	167	61	172	65	176	67	182	69	186
62	155	62	162	64	169	66	175	67	182	66	190
62	148	62	157	64	165	65	174	67	181	68	189
62	143	62	151	63	159	64	167	67	175	66	183
57	137	59	144	61	152	65	160	69	167	71	175
55	128	57	135	61	143	64	152	68	160	70	168
50	120	55	126	60	133	64	144	69	152	71	160
52	110	55	120	61	128	63	137	67	146	69	155
53	107	56	116	58	123	61	131	66	140	67	148
58	104	57	111	56	119	58	127	62	136	63	143
60	99	58	106	55	115	58	122	60	131	59	139
63	92	59	101	56	108	58	118	58	125	55	133
67	83	63	93	59	100	59	109	56	119	53	127
75	75	68	83	62	91	59	100	54	109	50	118
80	66	73	73	68	82	62	90	56	99	50	106
86	59	78	66	71	74	65	82	61	90	53	96
91	55	82	60	75	67	69	75	64	83	58	89
95	50	86	55	80	62	73	68	67	75	62	82
97	45	90	51	84	59	79	66	71	71	65	76
99	40	94	47	90	55	84	63	79	69	70	73
104	33	99	41	95	50	89	59	85	65	80	70
109	28	105	36	98	45	93	52	88	60	83	67
116	22	112	31	104	38	98	45	90	53	87	61
126	20	119	27	110	32	103	39	93	45	86	52
137	16	128	22	117	28	108	33	99	39	92	46
148	13	138	17	127	22	116	27	105	31	94	35
159	9	149	15	136	17	123	21	113	25	101	28
166	7	155	11	144	14	132	17	121	20	111	22
172	9	163	11	151	14	140	14	129	16	118	20
179	8	169	11	159	13	148	15	137	15	126	18
192	11	180	11	167	11	155	14	143	13	131	17
198	9	187	11	174	11	163	13	151	14	139	17
204	10	192	11	180	11	168	13	156	14	146	20
209	9	197	10	186	11	175	13	163	13	152	19
216	11	204	10	193	11	181	13	170	12	159	18
221	13	210	11	199	11	188	11	177	12	167	13
227	14	215	11	203	10	192	9	181	9	170	10
233	14	221	12	208	11	197	10	185	9	174	9
241	13	228	11	216	11	204	10	193	8	181	11
248	13	236	13	224	11	211	11	200	8	188	9
256	13	244	14	231	12	218	11	207	8	194	9
264	16	251	14	239	13	225	12	214	8	201	7
270	18	258	16	245	15	233	13	221	9	208	7
277	21	263	19	251	15	239	12	225	9	212	9
279	26	267	20	255	16	242	13	229	11	217	12
283	28	271	22	259	18	245	15	234	13	221	14
286	29	274	24	263	20	250	18	238	16	226	13
288	28	277	24	266	23	254	21	242	19	231	18
293	31	280	28	269	25	258	22	247	20	236	22
298	31	286	29	274	26	262	24	250	22	238	26
303	31	290	29	278	27	266	25	256	23	243	25
305	29	293	30	282	28	270	26	259	26	247	26
308	31	298	30	285	29	275	27	263	26	254	29
314	33	303	32	292	29	280	27	269	25	260	28
318	35	309	31	298	29	286	27	277	24	266	25
324	32	313	30	303	28	292	27	282	23	272	22
326	33	315	30	305	28	294	25	284	25	273	20
328	35	318	30	306	26	296	25	285	23	274	21
331	36	322	31	310	27	299	22	288	22	277	19
336	37	326	31	315	26	303	22	293	20	280	19
340	39	330	31	320	27	308	22	298	22	286	21
343	40	335	32	325	27	315	22	303	20	292	21
347	43	340	35	331	29	321	23	311	20	299	20
354	44	345	38	336	31	327	25	317	20	307	20
359	45	350	40	341	34	333	28	323	22	313	19
365	48	355	44	347	38	338	30	329	25	320	22
369	53	361	46	353	41	344	33	336	28	325	22
376	56	367	49	357	42	348	37	340	31	330	25
378	59	370	51	362	43	353	38	344	32	334	28
381	58	374	52	365	45	357	40	349	33	339	31
377	60	374	54	368	47	361	42	354	37	347	32
370	61	369	56	369	50	365	45	363	41	360	35
362	66	365	60	366	54	367	48	368	42	372	36
355	68	359	62	363	57	368	51	373	45	378	40
349	71	355	68	360	61	365	56	371	50	376	43
345	77	351	73	356	67	362	61	368	55	374	51
342	86	347	79	352	72	357	65	363	58	369	53
341	94	343	85	348	77	352	70	358	64	363	58
333	99	338	91	342	83	349	75	356	70	361	65
328	105	331	96	337	89	343	81	352	75	359	72
319	107	325	101	330	94	338	87	347	82	356	78
315	114	320	107	325	100	331	92	339	86	347	82
310	120	314	113	319	105	325	97	333	91	341	87
303	128	307	121	313	113	319	104	327	97	334	93
293	132	300	126	307	119	314	112	321	107	329	101
281	137	290	133	300	127	309	121	319	118	325	109
275	143	284	136	293	129	303	125	314	122	322	116
269	146	277	138	286	132	296	127	307	124	317	120
262	148	271	140	280	134	289	127	298	124	310	123
259	148	267	142	275	135	284	127	294	123	305	124
259	152	265	143	271	135	278	127	288	122	299	123
256	154	263	145	268	137	274	128	284	123	294	121
252	152	260	146	265	138	272	131	280	125	290	121
249	152	256	147	263	139	271	132	279	126	287	120
247	152	254	146	261	139	269	132	277	127	285	122
248	154	253	146	260	139	266	130	275	126	284	122
245	155	252	147	258	139	265	130	274	125	284	123
246	155	251	146	258	139	264	130	272	124	283	123
248	155	251	147	256	139	261	131	269	127	278	123
247	154	252	146	256	139	260	131	268	126	276	122
246	154	251	147	255	139	260	132	267	127	275	122
245	154	250	146	255	139	261	132	269	127	275	121
246	154	250	146	254	139	261	133	267	128	275	123
244	150	248	146	254	140	260	135	266	130	273	129
238	149	245	146	253	142	259	138	265	132	272	130
240	150	245	148	251	143	257	138	263	134	268	129
242	155	246	150	250	143	255	137	262	133	264	125
242	157	244	151	248	143	254	139	260	134	262	127
236	158	241	153	245	147	252	141	258	137	260	130
231	158	238	156	244	150	249	145	255	139	258	132
228	162	234	157	242	152	249	146	254	140	258	134
225	161	233	158	240	152	247	146	254	139	259	132
222	161	231	158	239	153	246	146	253	139	260	134
223	163	231	159	237	153	244	146	250	139	258	134
221	164	228	160	233	154	240	148	247	142	255	137
217	166	224	161	231	156	236	150	245	146	252	139
212	167	221	163	229	157	236	153	245	147	253	142
206	167	215	162	224	158	232	153	241	148	251	143
199	169	207	163	219	159	228	155	239	151	249	148
189	167	199	164	211	160	222	157	234	154	246	152
180	168	192	165	205	161	216	158	230	154	241	155
173	172	185	167	197	161	210	158	221	154	235	156
167	174	178	167	190	162	203	159	215	155	227	157
161	173	171	168	183	163	196	160	207	157	219	158
153	173	164	169	177	166	188	161	201	161	214	161
147	170	159	169	170	167	182	164	194	162	204	164
144	173	153	170	165	167	175	163	187	162	199	163
138	174	148	171	160	168	170	164	182	160	193	163
131	179	141	172	153	168	163	164	174	160	187	160
124	177	134	174	146	169	158	166	168	160	179	160
117	178	129	175	140	170	151	166	161	161	173	161
112	177	123	175	134	171	144	167	155	162	168	162
106	180	116	177	125	172	136	168	147	162	157	161
100	183	110	178	119	172	131	169	142	165	153	163
95	185	104	179	115	172	124	167	136	163	148	163
88	184	98	179	108	174	118	168	129	164	140	165
81	182	92	178	103	174	113	170	124	165	135	163
75	184	85	179	97	175	107	170	118	167	129	164
71	186	81	179	91	174	100	168	113	165	124	163
66	186	75	181	86	174	95	169	107	165	118	164
63	186	71	181	81	174	91	171	101	167	111	165
57	184	67	180	77	175	87	172	97	168	108	166
52	181	61	179	70	175	80	174	89	170	100	169
47	177	55	178	67	176	77	175	86	172	96	173
44	175	54	178	63	176	71	175	80	172	89	176
44	177	50	176	58	175	66	173	74	171	81	174
44	180	47	176	53	173	59	171	64	170	69	170
44	180	45	175	48	171	53	169	58	167	64	165
43	178	43	173	47	170	51	168	55	165	60	165
41	174	42	170	46	169	52	168	57	166	62	166
42	168	45	166	48	167	52	167	55	168	57	171
45	159	50	161	51	165	51	167	51	170	54	175
56	157	58	158	53	162	51	165	46	169	46	173
64	158	62	157	57	160	52	164	46	167	42	170
73	160	67	156	59	158	55	161	48	165	41	166
72	152	68	151	61	156	57	161	52	164	47	168
71	144	68	148	64	153	60	159	58	164	53	168
72	142	68	146	65	151	62	156	58	163	54	167
77	143	71	145	66	150	61	153	58	158	51	161
78	151	73	148	68	150	64	149	59	150	53	150
74	155	72	150	70	148	68	146	64	143	59	141
69	161	69	154	71	149	71	142	70	137	68	131
67	157	67	150	71	145	73	138	76	133	78	128
68	154	67	147	70	141	72	133	78	129	80	124
70	150	67	142	71	135	75	129	81	122	83	118
66	147	67	139	71	132	77	125	83	118	86	110
61	143	66	135	74	129	81	122	87	114	92	105
60	137	69	131	77	125	85	117	91	109	98	100
65	132	73	125	82	119	89	112	96	104	102	95
69	126	76	120	86	115	93	107	100	99	106	90
75	122	81	114	92	111	99	103	104	94	108	85
85	119	90	112	98	107	103	99	106	89	108	81
90	115	94	108	102	101	108	95	111	86	113	77
91	110	98	104	105	99	109	90	114	81	118	73
94	106	102	100	109	94	115	84	119	76	124	68
101	102	106	94	113	87	118	79	123	70	129	62
104	96	109	87	116	80	123	73	131	65	137	57
104	85	109	80	118	74	126	69	135	63	145	57
104	78	112	77	121	70	132	67	140	59	151	55
108	73	119	73	127	65	136	61	146	56	157	53
112	68	124	68	132	60	142	56	151	52	161	49
117	65	127	61	136	57	147	52	156	46	166	44
123	60	133	56	141	52	151	49	160	43	168	42
129	58	137	52	147	49	156	44	166	40	174	37
135	55	142	49	150	45	160	40	169	36	179	33
136	49	145	46	154	41	163	37	173	32	182	30
140	46	149	42	157	39	166	35	176	29	185	25
144	41	154	37	162	34	172	31	181	27	190	25
149	36	157	34	167	30	175	28	185	26	194	24
150	32	159	31	168	26	177	26	188	24	197	25
149	30	159	28	170	26	180	25	190	23	199	24
151	31	160	28	171	25	182	24	193	22	203	21
154	30	163	26	175	24	185	23	196	21	207	20
162	30	169	26	181	24	191	22	200	20	210	18
169	31	175	26	185	23	196	21	206	18	214	16
170	30	179	23	189	22	201	20	211	18	221	16
170	27	180	22	191	22	203	20	215	19	227	17
169	26	182	20	195	20	208	20	220	19	233	19
173	25	185	22	199	20	212	19	224	18	237	18
178	23	190	22	203	19	216	19	228	18	241	17
181	24	193	23	206	20	219	19	232	16	245	16
184	25	196	21	209	21	222	18	235	15	248	14
185	28	197	24	211	21	225	19	238	13	251	11
189	27	201	23	214	20	226	18	239	14	252	11
191	27	202	24	215	20	227	18	240	14	253	11
193	28	204	26	215	20	228	17	241	15	253	13
194	29	206	27	218	21	229	17	242	15	255	12
197	32	208	27	219	22	231	18	243	13	254	10
199	34	208	27	221	23	231	17	244	13	255	9
199	34	211	28	221	23	234	18	244	13	255	7
200	33	212	26	223	22	235	16	248	13	259	9
202	32	213	25	225	21	237	16	248	12	261	9
204	32	215	25	227	22	238	15	250	13	261	9
204	32	216	26	228	22	239	16	251	11	264	7
206	32	216	26	230	24	241	17	253	10	265	6
209	31	219	24	231	22	243	16	256	11	268	7
212	28	223	23	236	21	246	14	258	12	270	9
216	28	227	20	239	19	249	13	262	12	274	10
218	25	230	19	242	17	252	14	265	12	278	8
222	23	233	19	246	15	258	13	269	11	282	8
226	18	239	15	251	14	263	12	276	10	288	9
229	15	243	12	255	13	268	13	281	11	293	11
231	15	245	11	259	11	271	13	285	11	298	12
233	14	248	11	262	10	274	13	289	12	302	12
238	14	252	10	266	10	279	13	293	12	307	13
243	14	256	10	270	11	284	13	298	12	312	13
247	14	260	10	273	12	287	13	301	12	315	13
250	13	263	11	276	12	290	13	304	11	318	11
251	15	265	11	278	12	291	13	306	11	319	10
253	14	266	11	280	12	294	12	308	10	321	8
253	16	267	11	281	11	295	12	309	10	322	9
255	17	269	11	282	11	297	11	311	10	324	10
257	17	271	11	284	12	298	11	312	10	325	10
257	18	272	13	285	11	299	11	313	10	327	9
257	18	272	14	285	11	300	12	314	10	327	8
258	19	272	15	286	12	300	12	314	11	328	9
259	19	273	16	287	12	300	12	314	13	327	11
261	19	275	15	288	14	301	12	315	12	328	12
263	16	276	16	289	13	302	14	315	13	327	12
264	18	276	17	290	15	302	13	316	12	329	12
263	21	277	18	290	15	303	13	316	12	329	11
263	24	276	17	289	16	303	14	316	12	330	11
262	24	276	19	289	16	303	15	317	12	330	13
262	24	276	19	289	16	303	15	316	13	331	14
263	25	277	19	290	17	304	16	317	14	332	15
266	27	278	21	292	18	306	17	319	16	333	16
266	26	279	21	293	19	306	17	319	16	333	17
267	25	280	21	293	20	306	19	319	17	331	15
268	27	281	23	293	22	306	20	318	19	330	15
268	29	281	25	294	23	307	22	318	19	331	14
271	30	282	27	295	24	308	22	321	20	332	16
271	28	283	26	297	22	310	23	323	21	336	20
273	28	286	23	299	21	311	23	325	22	336	25
274	26	286	22	299	22	312	23	325	25	338	27
276	25	288	23	301	23	314	24	327	27	341	28
276	25	288	23	301	23	315	25	328	27	342	30
277	24	291	23	303	24	316	26	328	29	341	33
282	25	293	23	305	24	316	26	327	31	338	38
287	25	299	22	309	24	319	29	329	35	337	41
292	23	302	22	312	25	322	31	329	38	337	45
296	23	306	24	316	28	325	34	332	41	341	47
299	23	309	28	319	32	327	37	335	43	344	48
301	26	310	31	319	35	329	40	338	44	347	49
301	28	310	33	321	36	330	41	340	45	349	48
304	32	313	37	323	39	333	43	342	48	352	51
306	37	317	40	326	43	337	46	346	49	358	53
309	40	320	42	329	46	341	49	351	51	363	54
309	42	321	43	332	46	345	49	355	53	367	57
314	43	326	45	336	48	348	50	360	55	372	58
319	46	330	48	341	49	353	52	363	57	374	59
324	49	337	48	347	49	358	53	367	59	377	62
332	48	342	48	352	50	361	55	371	61	379	66
337	46	347	47	357	51	366	56	374	64	383	70
346	45	354	49	361	54	370	59	375	65	379	73
356	45	361	50	366	58	370	63	373	70	374	76
368	47	367	53	369	60	367	66	366	74	365	82
374	48	372	55	368	62	363	70	361	77	359	85
377	51	372	59	366	65	360	73	356	80	352	87
374	54	370	62	363	69	357	78	353	84	348	92
370	59	367	67	360	73	354	81	349	89	347	96
366	62	363	71	356	77	351	86	348	96	347	105
362	69	357	77	351	85	347	92	344	101	342	111
360	75	354	84	347	90	343	99	341	108	337	119
357	83	351	90	344	97	339	106	334	115	331	125
354	91	348	98	340	104	334	112	328	119	324	127
353	101	344	105	337	112	330	118	322	123	314	129
349	107	341	111	331	117	323	123	316	127	309	133
342	113	335	116	325	121	317	127	309	131	301	136
334	115	327	120	319	124	311	130	304	135	299	142
330	120	322	124	313	126	305	132	298	137	292	140
323	120	315	125	308	130	299	133	292	139	286	143
320	122	311	125	304	131	295	134	287	139	277	142
311	120	305	126	297	131	288	134	282	140	276	145
305	120	299	125	291	129	285	133	280	139	277	146
293	120	290	125	284	128	281	135	281	141	281	149
289	126	286	127	283	130	280	135	279	142	279	147
290	133	288	131	283	133	280	136	276	137	274	139
301	142	294	137	287	136	279	135	272	133	266	134
308	145	299	141	289	138	279	136	270	131	261	131
314	146	304	142	293	141	283	139	272	136	262	135
318	146	307	143	296	143	285	142	275	140	264	140
322	149	311	145	301	144	291	143	280	143	271	144
327	146	316	144	307	145	297	144	287	145	278	145
333	147	324	144	314	145	303	142	295	144	285	144
340	145	330	143	318	142	309	143	299	143	288	144
346	144	335	142	324	142	312	141	302	141	293	143
352	144	341	141	330	141	318	139	307	138	298	142
358	142	348	141	337	138	325	137	315	138	304	139
363	143	354	139	343	137	332	136	321	136	310	138
369	141	359	137	348	136	336	132	326	133	316	136
372	139	363	134	352	132	341	129	331	130	321	133
374	136	366	131	356	129	345	126	334	127	325	130
375	134	367	128	357	125	347	123	338	125	328	128
375	130	368	125	359	123	349	121	341	123	333	126
374	127	368	122	359	121	351	120	343	120	335	122
371	122	365	121	357	121	350	120	342	120	335	123
370	119	365	117	357	119	350	120	344	119	337	122
371	114	365	116	358	117	352	120	346	121	340	121
372	112	366	112	359	116	354	118	347	121	341	122
372	107	366	109	358	113	353	116	348	120	342	122
371	99	365	104	359	109	353	114	348	119	344	123
371	94	365	99	360	104	354	111	348	116	343	121
372	88	365	94	361	101	356	108	349	114	344	118
370	84	367	89	363	97	358	104	352	110	345	115
370	77	368	83	365	92	360	98	355	104	349	110
370	72	369	78	367	86	363	93	355	99	352	105
371	67	368	74	368	81	363	89	356	94	353	100
364	66	365	69	368	77	365	86	360	92	358	98
363	60	366	65	367	72	365	79	362	86	364	94
361	57	364	59	368	67	367	74	365	83	367	89
365	51	364	57	365	64	363	71	364	78	363	85
360	49	362	55	362	62	363	70	365	77	364	84
356	54	359	60	360	64	362	66	363	69	362	73
354	62	358	62	361	62	360	60	360	58	358	59
359	70	360	65	361	58	357	52	354	46	350	43
365	69	362	61	360	54	353	46	348	39	339	36
364	61	360	53	354	45	348	39	343	31	334	27
362	51	355	46	350	39	343	32	338	24	332	18
358	43	351	39	344	34	339	28	334	20	329	14
356	40	347	37	340	32	337	23	333	16	328	9
349	37	342	33	337	28	332	20	331	13	327	6
342	36	338	31	336	23	332	15	329	9	325	3
339	34	336	26	334	19	330	13	329	8	326	2
339	31	336	23	334	16	330	9	329	4	327	2
340	28	336	22	333	17	330	9	330	4	329	0
340	23	339	19	335	15	332	9	329	5	327	3
343	23	342	19	337	16	333	11	329	7	325	4
344	21	343	20	337	17	333	12	331	8	328	3
346	26	341	21	336	18	333	12	332	7	332	0
346	28	341	22	336	18	334	13	333	5	332	0
343	29	340	22	337	17	333	12	333	7	335	1
343	29	340	23	338	17	335	14	334	7	338	2
344	28	341	24	338	18	334	13	333	6	338	2
347	30	343	24	339	20	335	14	335	8	335	1
347	31	344	25	338	20	335	14	337	7	337	0
346	32	344	25	338	20	333	12	338	7	342	2
344	32	343	24	338	19	334	11	338	7	340	3
347	30	344	25	340	17	337	11	336	6	335	4
349	19	344	18	341	15	339	13	334	11	329	10
352	12	347	13	341	12	338	14	332	15	325	18
355	4	349	7	341	10	336	15	331	20	324	24
358	4	351	6	345	9	338	13	333	18	327	24
362	5	356	7	348	9	340	12	334	15	330	20
367	5	358	7	351	9	343	10	336	12	329	15
372	6	363	8	354	10	346	10	337	12	331	16
376	6	367	7	357	9	348	10	341	12	335	15
378	4	369	6	361	8	351	8	342	12	337	15
380	5	370	7	361	8	352	9	344	11	336	14
382	4	372	7	364	9	354	10	343	10	334	15
383	5	374	7	364	9	355	10	347	12	337	15
385	5	377	7	366	9	357	10	348	13	339	16
384	4	377	6	368	8	357	11	349	13	340	17
385	4	376	7	367	9	359	12	350	13	342	19
383	6	376	8	367	9	358	12	350	13	343	18
384	8	376	9	368	10	361	11	352	13	346	17
381	8	375	10	368	12	361	12	354	14	347	16
379	8	374	11	368	13	361	14	355	14	349	17
374	7	369	10	365	13	361	15	358	17	355	21
371	6	367	9	364	13	363	16	359	19	358	22
370	6	368	9	364	12	363	16	360	20	358	23
369	14	366	13	364	14	361	15	358	15	355	17
363	20	363	19	361	15	360	13	360	13	357	10
360	27	360	23	359	18	359	14	360	10	359	5
353	26	354	24	356	19	360	14	362	10	364	7
350	28	352	24	354	20	358	16	360	11	363	7
342	26	347	24	352	22	357	18	361	13	365	14
340	20	345	22	350	21	354	22	358	21	361	22
337	15	343	19	348	23	352	27	356	29	360	35
335	16	341	20	346	26	350	32	357	35	362	41
331	19	338	24	346	29	354	35	362	40	368	47
330	24	340	28	350	32	360	37	369	45	376	52
335	26	347	29	358	34	368	42	375	51	383	60
347	30	357	33	367	40	374	51	380	61	387	70
358	39	362	44	369	49	376	56	382	62	391	68
364	54	364	57	372	57	377	58	383	60	389	61
362	70	362	65	369	61	375	56	382	52	386	46
357	77	362	71	368	64	373	59	380	53	384	45
353	81	357	74	363	68	369	61	376	55	378	47
347	83	354	76	360	69	366	62	374	57	378	51
344	88	348	80	355	72	361	65	369	59	374	53
338	92	344	84	349	77	357	69	364	63	371	56
331	95	338	88	344	82	351	75	358	68	365	61
324	97	331	93	339	87	346	81	353	75	359	69
318	101	324	98	332	92	340	86	348	81	355	76
313	108	320	102	327	96	334	90	342	85	350	81
306	112	313	106	321	100	328	94	337	89	345	85
299	115	307	108	314	102	323	97	331	92	338	88
293	118	300	111	308	105	316	100	324	96	331	92
287	121	292	113	299	108	307	102	315	99	320	94
277	120	283	115	291	110	298	105	307	103	314	99
268	122	274	116	282	112	291	109	299	106	307	103
261	122	267	117	275	113	284	108	295	107	303	105
257	126	264	119	271	113	277	108	287	107	296	105
254	127	260	121	265	115	273	110	281	107	289	106
251	125	256	121	263	118	269	113	277	109	285	108
248	118	255	117	261	118	267	116	273	116	280	115
247	111	252	114	258	118	264	121	271	121	277	122
245	110	251	114	257	117	263	121	269	127	275	131
242	110	250	114	256	120	264	123	271	127	278	131
243	110	249	114	256	119	264	123	271	128	276	134
242	112	249	115	257	119	266	123	274	129	281	134
246	114	254	117	262	123	271	125	279	130	287	135
249	118	259	121	268	124	279	127	288	132	297	135
254	121	264	123	275	126	286	129	296	133	304	139
259	122	270	123	282	126	292	130	302	134	312	140
265	125	277	126	288	129	300	132	310	135	321	140
275	126	286	127	297	130	307	132	319	136	328	139
282	130	293	131	304	131	315	133	325	135	337	138
291	132	301	131	312	131	324	134	334	135	344	138
300	133	310	132	321	132	332	133	343	134	352	138
307	130	317	129	327	128	339	131	349	133	358	138
315	127	325	126	335	125	346	129	356	132	365	134
324	125	333	123	343	125	354	126	364	130	373	132
330	122	341	122	351	122	361	126	371	129	380	130
337	119	348	120	358	121	367	124	378	127	387	130
341	118	352	116	362	116	371	121	380	126	390	131
346	116	356	113	366	115	374	121	382	125	391	130
349	113	357	111	366	114	373	120	381	125	390	129
349	112	357	111	366	112	372	119	379	123	387	129
353	115	357	114	363	114	369	118	376	122	383	126
357	111	358	113	364	115	369	120	373	123	378	126
365	112	362	115	363	115	366	121	369	124	371	127
363	108	365	110	365	115	366	120	364	126	365	130
369	112	366	113	363	117	361	121	358	125	355	128
365	113	363	115	360	118	356	121	352	124	351	128
369	117	364	118	359	119	352	121	347	122	344	125
368	120	362	121	356	121	351	119	346	119	341	120
363	126	359	124	355	119	349	114	343	112	336	110
358	129	354	122	350	116	345	108	340	102	336	96
351	129	347	119	345	112	340	103	340	94	338	85
350	120	343	112	341	104	339	94	337	85	337	77
347	114	340	107	337	97	336	88	337	80	335	70
341	106	336	99	336	90	337	81	337	71	335	64
338	103	335	94	336	85	337	75	339	65	340	56
334	94	333	85	337	75	340	66	343	56	347	48
332	86	334	77	338	68	342	59	348	48	353	41
328	77	332	68	338	59	345	51	352	42	360	34
327	71	334	62	341	53	348	45	355	36	363	27
330	66	336	55	343	48	350	39	358	29	366	21
332	60	339	51	346	43	354	34	360	24	367	16
336	54	342	47	351	40	357	30	362	20	368	12
342	49	348	40	355	34	360	24	365	16	371	9
345	44	350	36	357	30	361	22	367	13	373	7
348	37	353	31	359	25	364	19	368	11	376	7
354	34	359	30	362	22	365	16	368	10	374	5
359	29	363	24	364	17	367	10	371	6	376	2
361	28	362	21	364	14	367	8	372	4	378	2
357	23	360	17	362	11	368	6	374	5	381	3
358	18	358	16	363	12	367	8	373	7	380	6
357	17	359	16	363	13	367	9	374	7	380	4
359	16	360	15	365	11	368	8	374	6	381	4
358	17	361	13	366	11	371	7	375	5	381	4
358	18	361	12	366	10	370	7	377	5	383	3
358	18	362	13	365	10	370	7	376	5	383	3
357	21	361	15	363	10	369	6	376	5	383	2
357	22	359	17	363	10	368	7	374	5	380	2
360	22	362	17	365	12	367	7	371	4	375	2
360	22	363	16	365	10	368	7	370	4	374	2
360	22	362	16	363	11	368	7	371	4	375	2
357	24	360	18	361	11	366	5	371	4	379	2
355	26	358	19	360	12	365	6	369	4	376	2
356	27	357	19	359	14	363	8	368	4	375	1
355	27	356	20	358	14	362	9	367	5	373	2
357	29	356	23	358	16	361	10	366	5	371	2
356	30	356	23	356	17	360	11	365	5	370	3
356	31	355	25	355	17	358	11	364	6	369	2
352	29	353	23	354	17	359	12	364	7	370	4
346	27	351	22	354	17	359	11	364	8	370	5
344	28	349	23	352	18	356	12	364	9	370	6
341	31	346	25	351	18	355	12	362	8	369	4
341	33	344	26	348	19	354	13	361	6	367	2
337	33	342	26	347	19	353	13	359	7	365	2
337	33	341	25	345	18	352	12	358	7	366	2
334	31	339	24	346	18	351	12	359	5	367	2
333	31	338	23	345	17	351	11	359	6	367	3
331	30	337	24	342	18	349	12	357	7	364	2
328	30	335	24	340	18	348	12	354	7	363	3
325	32	332	24	339	19	345	14	353	8	361	3
322	31	329	25	336	18	344	13	353	8	361	5
322	30	328	23	336	17	344	13	352	9	361	6
319	28	326	23	335	17	341	12	351	9	359	6
316	29	324	24	331	18	339	12	349	9	357	6
315	30	322	24	330	18	337	13	345	8	353	4
312	30	320	24	327	18	334	13	341	9	350	4
309	30	317	24	324	19	332	14	340	10	348	6
304	29	313	24	322	20	331	13	340	9	349	6
300	29	309	24	319	19	329	13	338	8	348	5
297	29	307	23	317	19	327	13	337	8	348	5
294	28	304	23	314	18	326	13	337	10	348	6
292	28	303	23	314	17	325	12	337	11	349	6
292	29	302	22	313	18	324	13	336	9	347	6
293	26	304	21	314	16	325	13	336	9	347	6
294	26	304	20	314	16	325	12	335	9	346	8
296	23	306	18	315	14	326	11	337	10	348	7
295	24	304	18	315	14	325	11	336	9	348	6
295	24	305	19	315	15	325	12	336	8	346	5
294	25	302	19	314	15	324	12	335	10	347	6
293	27	303	20	314	15	324	11	335	9	346	6
291	26	300	19	312	15	322	11	335	10	346	7
291	27	300	19	310	15	321	13	331	10	344	7
290	27	299	20	308	17	319	12	331	11	341	8
289	28	296	20	308	16	318	11	329	11	340	7
286	29	295	22	306	16	316	12	328	10	339	8
284	29	293	22	302	16	314	13	324	9	336	6
282	30	291	22	302	17	312	12	322	9	333	6
280	30	289	22	299	18	310	13	320	9	333	6
278	29	287	23	298	18	308	14	319	8	330	6
276	30	285	23	297	19	307	14	318	10	330	7
274	30	284	23	293	19	305	14	316	9	327	6
271	30	281	23	291	19	302	15	313	10	324	5
268	31	278	25	290	20	301	16	312	11	321	5
266	30	275	24	288	20	299	16	311	12	323	7
264	30	275	23	285	21	298	18	309	14	320	11
266	31	274	25	285	21	297	18	308	15	318	12
266	32	274	26	284	22	296	19	305	16	316	12
265	32	274	26	283	22	294	20	306	17	314	11
263	30	274	25	285	23	296	20	306	18	318	14
263	28	275	24	287	23	298	22	310	19	320	17
265	27	277	23	289	23	301	23	313	22	324	22
267	26	279	23	291	23	303	24	315	23	327	24
268	25	279	22	291	24	303	24	315	24	327	26
270	25	282	24	294	25	306	25	318	26	330	26
272	25	284	24	296	25	308	26	320	28	333	29
275	25	287	25	299	25	311	27	323	29	335	30
277	27	289	27	301	26	313	29	324	31	337	33
279	28	292	27	303	29	315	30	327	33	340	36
283	28	295	27	307	29	317	31	329	34	341	38
288	29	299	29	309	31	320	33	331	36	342	40
290	30	301	31	312	32	322	35	333	37	344	41
291	31	302	31	313	33	324	36	334	39	346	42
292	34	304	34	315	35	325	36	336	40	348	44
294	35	306	36	316	37	327	38	338	41	349	44
297	36	308	38	318	39	329	39	340	42	351	43
297	39	309	38	319	40	330	41	341	43	352	45
298	39	309	40	320	41	331	42	342	43	353	44
299	41	310	40	321	43	332	44	343	46	355	48
301	42	312	43	323	43	333	44	344	47	356	49
303	44	314	43	325	44	336	45	346	49	358	52
306	45	317	45	327	46	338	48	348	49	360	53
307	45	318	46	329	46	339	50	350	51	361	52
307	47	319	47	329	48	340	51	351	52	363	55
309	46	320	48	331	49	341	52	352	54	363	57
309	49	320	51	332	50	342	53	353	56	363	56
309	50	320	52	331	52	342	55	353	57	364	57
310	53	321	53	332	54	343	55	354	57	365	58
313	53	324	54	334	57	345	58	356	59	368	62
316	55	327	55	337	59	347	59	358	62	369	65
316	55	327	55	337	60	348	60	358	64	368	67
316	55	327	57	337	59	349	62	358	66	369	68
317	56	327	59	339	60	348	64	358	67	368	72
317	59	329	60	340	62	350	67	360	70	371	74
319	61	332	62	341	65	353	69	362	73	372	78
322	62	333	64	343	68	354	71	365	76	375	80
323	62	334	65	344	69	355	74	365	79	375	85
324	63	336	65	347	73	358	78	369	83	381	90
326	61	338	67	349	74	360	82	371	88	384	94
328	63	341	68	351	77	362	86	374	94	385	101
330	63	342	71	351	81	362	88	372	97	383	104
331	66	343	74	352	84	362	92	371	101	382	109
331	70	342	79	352	88	362	95	372	104	383	111
333	77	344	83	354	92	363	100	374	108	385	114
334	83	345	89	355	98	365	106	375	113	387	118
333	85	346	92	355	101	365	110	376	117	388	123
332	88	344	93	353	104	363	111	374	120	384	127
334	89	344	97	353	107	362	115	372	123	383	131
335	94	344	102	353	111	362	118	371	127	380	135
336	98	345	106	353	115	362	123	371	132	382	139
334	101	343	109	352	118	361	127	370	135	381	142
336	105	345	113	353	121	360	130	369	138	378	146
336	110	344	116	352	125	361	134	368	141	376	148
337	115	344	121	352	130	359	138	368	144	376	150
332	118	341	125	350	133	358	141	368	146	378	153
331	120	340	128	349	135	358	143	368	150	378	157
331	124	340	130	348	139	357	147	367	153	377	158
330	127	339	132	347	140	356	148	366	154	377	161
326	130	337	135	345	142	355	150	365	156	374	162
324	130	335	136	344	145	354	151	364	157	374	163
324	132	334	137	343	146	353	151	363	159	373	164
322	133	333	138	342	146	352	154	363	159	374	166
323	134	333	139	344	147	352	154	362	160	372	167
322	137	334	143	343	148	352	156	364	161	373	168
323	141	333	144	343	152	354	156	363	160	373	168
321	143	332	147	342	154	353	158	365	162	375	167
319	146	331	148	342	154	353	159	364	162	375	169
319	147	331	149	342	155	352	159	364	163	376	170
322	148	332	151	342	155	352	160	363	164	373	169
321	150	333	152	343	157	353	162	364	164	373	170
321	152	331	154	342	159	351	162	363	165	373	170
316	153	328	154	339	160	351	162	362	165	374	169
314	155	326	157	338	161	349	162	361	165	372	169
314	156	326	159	337	162	349	163	360	166	373	169
315	159	325	162	337	164	348	165	360	167	372	169
317	161	327	163	338	165	350	166	361	168	373	171
318	163	329	164	340	165	352	165	362	168	372	173
319	162	330	164	341	165	352	167	362	170	372	174
317	163	327	164	339	165	350	168	360	171	370	175
316	164	326	164	337	166	349	168	359	172	369	176
315	163	326	164	337	166	349	170	358	172	367	178
314	163	325	165	336	167	347	170	356	173	366	177
316	166	325	168	336	169	347	169	355	173	364	177
317	170	326	169	335	169	345	169	353	173	363	176
323	172	330	170	338	169	346	170	354	174	362	176
328	173	334	169	341	171	347	172	355	173	362	175
333	170	340	168	345	171	351	172	358	174	360	176
336	171	341	170	348	172	354	173	360	173	363	175
336	171	341	169	348	171	354	172	360	172	363	174
335	172	341	170	346	171	352	172	358	170	365	168
337	172	343	170	349	170	353	170	360	168	365	167
342	173	345	171	351	169	356	168	361	168	366	166
343	171	348	169	352	169	358	168	363	168	367	168
342	169	347	169	352	168	357	167	362	169	367	169
342	169	347	168	351	168	357	167	364	170	369	171
342	170	348	168	352	168	358	167	363	168	369	172
347	172	353	171	357	169	359	167	363	167	365	166
357	173	360	172	360	169	359	167	359	166	358	164
367	172	365	170	361	168	358	166	355	165	352	164
372	170	366	169	361	167	356	167	351	167	346	168
372	170	366	170	361	167	356	166	350	168	346	167
370	175	367	171	363	167	358	167	353	165	347	164
370	178	368	173	365	168	360	167	355	164	350	163
370	179	370	173	366	168	363	166	357	164	352	162
372	177	371	172	367	168	362	167	356	165	351	162
373	178	370	172	366	168	361	166	355	166	350	162
371	178	366	174	365	170	361	167	356	164	351	161
364	177	360	173	362	171	362	167	363	165	361	165
356	172	357	170	361	171	366	169	370	168	370	169
351	167	356	166	361	169	366	169	373	171	376	175
351	165	356	166	361	168	366	170	372	171	376	173
348	166	354	166	360	167	366	169	372	169	377	173
347	168	352	167	358	168	364	168	371	169	377	171
349	169	352	167	358	168	365	167	372	169	378	170
348	172	353	168	359	169	366	169	372	168	377	168
351	169	354	167	360	169	366	168	372	169	377	170
350	167	355	167	360	168	366	169	370	171	376	172
351	164	355	166	359	168	365	168	370	173	374	175
349	169	354	170	358	170	363	169	368	171	373	171
349	174	355	175	357	171	361	169	365	169	369	168
349	176	353	176	356	173	359	170	364	167	368	166
347	177	351	176	355	173	359	169	364	167	368	165
343	177	348	176	353	173	358	171	365	168	369	166
342	182	345	177	351	173	356	169	362	166	367	161
341	182	343	177	349	173	355	169	359	165	364	161
338	181	343	176	348	172	354	169	360	165	364	162
335	178	341	174	347	171	355	169	361	166	367	162
330	176	337	173	345	171	353	169	361	168	368	164
325	174	333	173	341	171	349	170	357	169	363	165
319	172	328	171	337	170	346	169	353	171	362	168
315	172	324	172	333	169	343	169	350	168	360	165
311	171	320	171	329	167	339	166	347	167	357	166
309	166	317	169	324	168	333	167	343	169	351	168
302	163	311	166	321	167	330	168	340	169	349	171
296	164	305	166	315	166	325	168	334	166	344	167
288	168	298	166	309	164	319	164	329	164	340	164
283	167	293	164	303	163	314	162	324	162	334	162
279	163	288	163	298	163	309	161	319	162	330	160
273	161	282	161	292	162	302	161	312	161	322	160
268	159	277	159	287	160	297	161	307	160	318	158
264	157	273	158	283	158	293	159	303	158	313	156
258	157	268	157	278	157	288	157	299	155	309	154
253	156	263	156	272	156	282	155	292	154	301	153
249	155	259	154	269	152	279	154	289	152	299	152
243	151	254	150	265	151	275	152	286	151	296	151
238	149	250	149	261	149	271	151	282	150	293	152
230	144	243	146	254	149	266	149	277	150	288	151
226	144	237	145	249	147	260	146	272	148	283	149
220	143	232	143	244	146	257	145	269	146	281	149
215	142	226	141	239	143	251	144	263	144	275	147
210	142	221	141	234	143	247	143	259	144	271	148
205	141	217	140	229	141	242	142	254	143	265	148
199	139	211	139	224	141	237	141	249	142	262	146
194	141	206	139	218	139	230	141	242	140	255	144
188	142	200	140	213	140	224	139	237	140	250	143
181	144	193	140	206	139	218	138	230	139	242	139
174	146	185	141	199	139	212	137	223	139	236	138
164	145	176	142	190	139	203	137	216	137	229	135
155	148	167	143	181	140	193	137	207	135	221	135
148	149	158	144	173	141	185	137	198	136	212	133
139	151	151	146	164	142	176	138	188	137	203	135
129	152	141	147	153	144	166	141	179	139	192	136
118	150	131	149	145	147	158	145	170	141	183	141
108	154	122	152	136	149	149	146	162	142	176	143
100	157	113	154	128	150	141	149	153	144	168	146
92	160	105	155	119	153	133	151	146	146	159	147
83	160	98	158	111	155	124	152	138	148	151	149
73	161	89	157	102	156	117	154	131	152	145	153
66	161	82	158	96	158	110	157	124	155	139	155
60	161	75	159	89	157	104	157	118	156	132	157
56	162	71	160	85	158	99	157	112	156	126	158
52	161	67	158	80	158	94	158	108	157	121	159
48	161	63	158	76	159	90	158	104	157	116	160
45	162	58	159	72	160	85	158	100	156	113	163
43	162	55	159	70	160	82	157	96	157	110	163
40	161	53	158	67	158	80	158	93	156	105	161
38	161	51	158	65	158	78	157	91	156	104	161
37	161	51	158	65	158	78	158	91	156	103	160
37	161	50	158	64	158	76	158	90	157	101	160
37	160	50	157	63	159	76	159	89	157	101	159
36	159	49	157	61	158	74	159	87	156	99	159
37	160	50	158	62	157	75	158	86	156	98	158
38	158	49	157	61	157	72	156	83	156	96	159
37	155	48	156	59	156	72	157	83	157	95	159
34	153	47	154	60	155	72	158	84	159	95	161
36	155	48	153	59	154	71	156	82	157	92	162
36	153	47	152	57	153	69	154	80	155	89	159
35	150	45	151	56	152	66	152	76	154	84	157
34	148	44	148	54	151	64	151	74	150	82	155
34	146	43	146	53	148	63	149	73	150	81	152
35	140	43	142	52	146	59	146	69	147	78	150
33	133	41	137	48	143	56	145	63	147	69	151
32	131	39	135	45	140	52	143	60	146	65	151
33	133	39	134	45	137	52	137	59	139	62	144
35	139	40	136	45	135	48	132	54	131	61	133
40	141	42	136	46	132	46	125	49	121	50	120
43	139	42	134	45	129	44	122	45	118	46	112
44	137	44	132	45	125	46	119	48	113	46	107
44	135	46	128	47	122	48	115	51	111	51	104
50	132	50	126	50	120	49	113	50	107	49	102
56	129	53	123	52	115	51	109	49	102	45	96
57	128	55	121	55	113	51	105	47	97	41	92
58	124	57	117	54	109	51	100	47	92	43	85
58	119	55	112	54	104	52	95	47	87	42	80
59	114	54	107	54	98	51	90	47	82	42	76
56	108	54	102	54	94	50	86	44	79	37	72
55	104	55	96	53	87	50	80	43	74	37	67
58	101	56	91	52	85	48	78	42	72	37	64
61	97	57	90	51	83	49	75	43	69	38	63
58	94	55	87	49	81	47	74	45	66	39	60
50	87	50	85	46	79	44	71	46	65	45	61
49	84	49	82	46	75	43	68	45	61	46	57
48	80	46	78	43	72	45	64	46	56	45	52
50	79	47	71	44	66	45	59	46	50	45	43
45	74	42	66	43	59	45	52	45	44	48	38
40	66	40	60	43	54	47	47	48	40	53	34
39	62	40	55	45	50	48	45	52	36	53	30
40	57	43	51	48	45	54	40	57	33	59	27
44	55	46	46	52	41	58	35	63	30	67	24
45	47	49	42	56	37	63	33	71	27	79	24
45	41	51	38	59	32	67	30	76	25	86	24
48	35	57	33	65	30	73	25	84	22	92	23
54	31	61	30	70	25	80	23	88	20	98	22
59	31	67	27	75	25	84	20	93	17	101	17
67	26	74	23	82	21	89	19	97	14	106	13
130	42	131	38	133	35	133	31	133	27	134	23
190	59	187	53	182	48	177	45	171	43	166	40
255	81	244	74	233	68	221	63	209	60	196	56
264	84	254	77	243	71	231	67	218	62	206	58
276	86	264	81	252	76	238	72	226	65	212	61
283	90	271	84	259	79	246	74	233	68	220	65
289	94	278	87	266	81	253	76	241	71	227	69
297	96	285	90	273	84	260	80	248	74	234	70
304	99	291	93	280	89	266	83	255	78	241	76
311	101	299	96	286	91	274	85	262	82	249	79
317	104	305	99	293	93	281	88	269	85	257	82
323	106	312	102	300	97	287	93	275	88	262	86
329	106	316	103	305	98	293	95	281	92	268	89
334	108	321	103	309	99	296	96	284	94	271	94
338	106	324	104	313	100	301	97	289	95	276	96
339	109	329	104	318	101	307	98	295	96	284	97
345	107	333	105	321	102	311	98	299	98	288	97
347	108	337	104	325	101	315	98	304	97	292	98
351	107	340	104	328	100	318	98	305	98	294	99
353	106	343	103	331	99	320	98	308	97	298	98
356	105	346	101	334	97	324	95	312	94	300	95
360	102	349	100	336	97	325	96	315	93	302	94
358	103	349	98	340	96	329	92	319	91	308	91
357	105	351	99	342	94	334	90	324	89	314	90
358	107	352	101	345	96	339	89	329	86	322	85
362	108	356	103	349	96	344	89	337	85	328	82
365	107	359	101	351	97	346	92	339	84	332	81
364	107	359	101	354	95	348	90	342	84	336	80
365	107	359	100	354	94	348	89	344	84	337	80
365	106	360	101	355	95	351	89	346	84	340	78
368	100	363	98	356	94	351	89	346	85	341	85
365	91	361	93	356	92	352	93	348	93	344	93
359	85	357	88	357	92	355	93	351	97	351	102
356	81	354	85	356	90	355	95	353	99	353	104
357	82	355	84	354	89	353	93	353	98	351	102
359	87	356	87	352	89	350	91	348	93	344	93
361	88	356	87	351	89	347	89	343	90	339	90
361	89	355	87	350	87	344	89	339	88	334	88
363	86	355	85	350	87	343	89	336	90	330	92
360	84	353	86	346	87	339	89	333	90	326	91
357	87	350	87	342	89	335	88	329	89	322	89
354	88	346	87	339	88	332	88	324	87	316	87
353	93	345	90	337	90	329	88	320	84	313	81
349	94	341	91	331	90	324	87	316	81	308	78
344	95	335	91	327	89	320	85	313	78	306	73
333	95	329	90	322	86	315	82	309	76	306	69
327	93	323	87	318	82	310	77	306	71	303	65
323	91	319	84	314	78	308	72	302	65	300	58
324	84	317	79	310	74	305	67	298	60	293	53
322	81	315	75	308	69	302	62	295	55	289	48
319	75	313	70	304	65	298	58	290	50	283	43
317	69	310	63	301	58	293	53	284	45	276	41
315	63	306	58	296	55	288	48	279	41	271	35
310	56	301	53	290	50	283	45	272	38	265	33
304	51	295	46	285	44	276	39	267	35	257	31
296	48	287	44	279	41	269	36	261	32	253	28
289	48	280	42	272	40	264	35	254	29	246	25
282	43	274	39	265	37	256	31	248	26	240	21
276	41	267	36	258	33	250	29	240	25	233	20
269	37	260	32	252	29	243	26	234	24	225	21
263	34	255	30	247	28	238	26	228	23	220	20
262	30	253	27	241	25	232	24	221	23	211	22
254	27	245	24	235	23	226	22	216	22	207	24
249	23	239	22	230	20	221	20	210	23	201	26
242	19	233	18	222	18	213	20	204	25	196	31
235	16	226	18	215	18	205	22	196	26	185	33

## Sheet: Bioposture
x-p1	z-p1	x-p2	z-p2	x-p3	z-p3	x-p4	z-p4	x-p5	z-p5	x-p6	z-p6
116	172	124	171	131	175	140	176	147	177	155	173
109	168	118	170	126	173	135	174	144	174	154	170
101	168	111	170	121	170	131	172	141	171	152	169
91	169	102	170	112	169	123	170	133	170	143	170
84	173	94	174	104	173	114	173	124	174	134	174
82	167	92	168	100	166	110	166	119	169	128	168
76	169	84	170	93	169	102	169	111	171	116	170
72	167	78	169	85	168	94	166	101	170	108	168
71	167	78	167	86	166	93	164	99	166	102	168
64	168	70	168	77	167	84	164	89	167	91	169
62	171	67	172	73	168	79	166	86	167	91	172
50	164	56	166	63	164	70	163	77	164	83	165
42	162	49	165	56	161	63	161	70	163	75	163
41	160	46	164	53	163	59	162	67	162	74	161
38	155	44	159	50	159	56	158	64	157	71	156
29	156	36	159	44	159	51	156	60	157	67	157
17	156	26	158	35	157	44	155	54	156	62	157
9	157	18	161	26	159	35	155	45	156	51	158
20	155	9	157	5	165	2	174	-6	180	-14	181
26	155	18	159	13	165	8	173	0	178	-7	180
27	155	21	161	16	166	9	173	2	176	-7	180
31	154	27	160	21	166	14	172	7	174	0	176
31	150	26	156	19	162	14	167	7	170	-1	173
35	147	27	152	20	156	13	162	8	168	2	171
40	144	31	146	24	150	18	156	12	164	6	169
45	139	35	141	28	145	25	152	18	159	11	163
45	137	39	141	31	142	26	149	20	156	15	159
50	132	44	135	34	138	29	145	24	151	18	155
55	127	49	132	39	134	33	140	27	145	21	152
59	121	51	123	44	129	37	135	31	142	23	147
62	118	54	120	47	126	40	132	34	138	27	143
67	116	59	117	51	122	46	128	38	135	32	141
70	110	63	114	55	119	50	124	44	130	37	134
74	105	68	110	61	114	53	119	49	125	41	129
79	100	72	105	67	111	60	115	54	121	48	123
83	97	77	103	70	106	62	112	56	116	49	121
85	92	81	100	73	102	66	107	60	111	53	115
91	88	86	93	80	97	73	101	67	105	61	109
94	84	89	89	83	91	78	98	73	99	67	103
95	81	90	86	85	90	81	96	74	98	67	101
103	73	98	78	92	83	87	87	80	91	73	94
109	69	102	74	95	80	89	85	81	90	74	94
116	64	108	71	99	78	90	83	83	90	74	95
127	56	117	63	108	70	98	77	89	84	81	90
132	51	123	58	112	64	103	71	93	79	85	86
136	49	127	57	116	63	107	71	97	78	86	84
139	47	130	54	119	61	110	69	99	77	88	83
145	41	135	51	123	58	113	66	102	73	91	80
148	38	138	46	127	54	117	62	106	71	95	76
152	33	142	42	132	50	122	58	111	66	100	70
157	29	148	38	136	46	127	54	115	61	103	67
160	26	151	35	140	42	129	51	117	57	107	64
164	22	156	32	144	39	132	47	120	54	108	62
169	16	160	28	148	34	137	43	125	49	113	56
172	12	164	23	151	30	141	38	128	44	118	50
176	8	166	17	156	25	145	32	133	41	121	47
179	4	171	13	159	20	147	28	137	37	126	42
185	1	175	9	164	16	153	24	142	32	131	40
162	17	156	5	152	-7	147	-20	143	-32	137	-44
163	24	157	12	154	-2	148	-13	143	-27	137	-39
166	28	160	16	156	3	151	-10	146	-23	141	-35
167	34	161	21	158	8	150	-4	145	-17	141	-30
168	41	161	28	157	15	150	2	145	-11	141	-26
170	45	164	32	158	21	153	8	147	-5	144	-19
171	50	165	38	158	25	155	13	150	0	145	-14
170	53	165	40	159	28	154	16	150	3	146	-9
171	58	164	46	161	32	156	20	152	7	146	-5
171	63	165	50	161	37	156	25	151	13	146	0
173	67	167	55	162	42	157	29	152	16	148	4
175	73	168	61	163	48	158	33	153	21	149	8
177	78	170	65	164	51	159	38	154	25	151	12
175	82	170	69	164	56	160	43	155	30	149	16
177	87	171	74	165	62	161	48	157	36	151	22
178	92	172	79	167	67	161	54	157	42	153	28
179	97	174	85	168	72	162	59	159	47	155	34
181	100	175	88	169	76	165	63	160	50	156	38
182	105	174	94	169	80	167	67	161	55	157	41
183	110	175	98	170	85	167	73	162	60	158	46
184	115	176	103	171	90	168	78	163	65	159	51
185	120	179	109	173	96	169	84	164	69	160	57
187	125	180	113	173	102	169	88	164	76	162	63
187	127	180	116	174	105	171	92	166	79	163	66
189	133	181	122	175	110	172	97	169	85	165	72
190	139	180	128	176	116	174	103	169	89	166	77
191	144	183	133	177	120	175	108	170	94	167	82
192	149	183	137	179	125	175	112	169	100	167	86
194	155	185	144	181	131	176	118	171	106	169	92
194	160	185	148	181	136	177	122	173	109	169	96
195	164	187	152	181	139	178	127	173	113	171	101
196	169	188	157	183	145	179	132	174	119	171	106
198	175	189	163	185	151	181	137	175	125	172	110
198	180	189	169	186	155	182	143	177	129	172	115
199	184	189	173	186	160	182	146	177	134	174	120
199	189	191	177	187	165	183	153	178	140	175	126
200	194	192	183	188	170	184	157	179	144	175	130
201	199	193	187	189	174	185	162	180	149	176	136
202	204	195	192	190	180	186	167	180	154	176	140
202	209	196	196	191	185	187	172	183	159	177	146
203	215	197	202	192	190	188	178	183	164	178	151
204	219	199	207	193	196	188	183	184	171	180	157
192	195	205	202	215	210	224	219	235	228	245	238
189	192	200	199	210	207	220	216	230	224	240	232
185	188	195	195	207	203	216	213	226	221	237	230
179	184	191	190	201	199	211	208	222	217	231	226
173	182	185	188	196	195	206	204	215	212	225	223
168	177	180	183	191	190	201	200	211	210	221	219
163	172	176	179	186	187	196	195	206	205	217	214
158	168	171	173	180	183	191	192	201	201	213	211
154	164	167	170	176	179	187	188	197	196	207	206
149	160	162	166	171	176	182	184	192	194	203	203
142	156	154	162	165	171	175	180	185	188	195	198
139	152	150	159	159	168	170	176	181	184	191	194
133	149	145	155	154	166	164	172	175	180	185	190
128	143	138	152	149	160	157	169	168	177	180	185
122	140	133	148	143	156	152	165	162	173	174	181
118	138	129	145	139	153	149	162	160	169	168	177
113	135	124	142	136	149	143	158	154	166	163	175
109	130	119	138	130	145	140	153	150	161	158	169
102	126	113	134	123	140	133	149	143	157	151	166
98	119	107	127	119	135	128	143	139	151	148	159
90	117	101	122	110	131	121	138	129	146	138	156
88	112	98	117	107	127	116	134	127	142	136	150
83	109	93	114	102	124	112	132	123	140	133	148
77	103	87	111	97	119	106	128	118	136	128	144
71	100	82	106	93	115	103	122	114	131	123	141
66	96	78	103	87	111	97	120	107	126	116	136
62	95	72	101	82	108	91	116	101	124	109	132
60	89	70	96	78	103	88	111	98	119	106	126
57	85	65	92	74	100	84	108	94	114	103	122
51	83	60	89	71	97	79	105	89	111	97	119
44	80	54	86	64	93	72	101	82	109	90	117
40	76	49	82	58	88	69	96	76	103	85	112
37	73	45	80	54	85	63	93	72	99	80	107
33	69	41	77	50	82	59	89	67	96	75	103
28	66	38	72	46	80	54	85	64	93	71	101
23	62	33	67	41	75	49	81	58	89	66	96
19	58	29	63	35	72	46	78	54	84	62	91
16	55	25	59	32	68	41	75	51	81	59	89
9	50	18	56	26	63	36	70	43	76	52	84
17	56	10	64	3	71	-5	78	-13	85	-22	91
19	55	13	61	7	68	0	76	-8	83	-17	86
21	51	15	58	8	64	2	72	-6	79	-14	82
24	50	18	56	12	62	5	69	-2	76	-10	79
27	45	21	52	14	58	7	66	0	71	-9	77
32	39	27	47	20	53	13	59	6	68	-3	71
38	38	31	44	25	50	17	56	11	64	2	69
40	36	35	42	27	49	19	55	13	63	5	68
44	29	39	36	32	42	24	49	16	55	8	60
52	21	46	28	38	34	30	41	23	47	15	53
55	19	49	26	40	32	34	38	26	45	20	50
57	19	49	24	42	30	35	36	28	42	21	50
57	16	51	22	45	27	37	33	30	39	24	45
61	11	56	17	49	24	41	29	35	36	26	41
66	6	60	13	53	19	47	26	40	32	32	35
54	26	51	36	48	43	46	53	43	61	38	69
55	22	53	31	50	39	46	48	45	56	40	64
58	17	56	26	52	34	48	42	46	51	42	59
59	11	62	3	66	-4	70	-12	73	-21	77	-29
56	15	58	8	62	-1	66	-7	69	-16	73	-22
54	21	55	12	59	3	63	-3	65	-12	70	-17
50	25	52	16	53	7	56	-1	62	-10	67	-15
45	30	46	21	48	11	52	3	58	-6	63	-12
46	34	47	25	49	16	54	8	57	0	64	-7
42	37	45	29	47	21	50	12	54	5	60	-3
38	39	41	33	44	24	47	17	51	9	55	2
35	46	36	36	39	29	44	22	47	15	52	8
32	45	34	37	37	30	40	24	43	16	48	11
29	47	31	41	33	33	36	26	39	21	43	15
27	51	29	45	30	40	33	34	37	29	38	25
27	57	28	51	28	46	31	40	34	35	39	30
24	60	27	55	29	49	30	43	32	38	36	33
21	64	22	58	25	53	26	47	29	42	33	37
20	64	21	61	23	56	25	51	27	46	29	43
21	59	22	59	23	57	22	55	22	55	24	53
12	66	16	62	18	59	17	55	19	52	20	47
-6	91	-9	95	-12	96	-14	100	-17	101	-19	106
-3	86	-6	91	-10	92	-13	95	-15	97	-17	102
0	82	-4	85	-9	88	-13	91	-15	94	-16	99
6	74	0	79	-4	83	-9	88	-12	91	-15	97
12	68	7	73	2	79	-3	84	-9	90	-11	94
11	61	6	68	1	73	-3	80	-10	86	-15	90
17	55	12	61	7	69	2	74	-3	81	-10	86
18	51	15	57	11	63	4	69	-2	73	-6	78
16	48	12	52	8	59	1	65	-3	69	-9	75
22	41	18	47	14	53	8	57	2	63	-2	68
29	33	23	40	18	46	12	53	6	59	0	65
31	30	25	36	19	43	14	49	7	56	2	62
33	25	28	31	22	37	16	45	10	51	4	57
41	20	34	23	28	31	22	39	16	45	11	53
41	15	34	22	29	28	24	36	17	42	12	48
39	40	41	49	44	58	46	66	48	73	48	83
36	31	39	40	41	49	43	55	44	64	44	72
36	20	38	27	40	36	40	45	43	53	44	62
24	38	18	45	11	52	4	59	-2	65	-8	72
25	36	19	43	12	49	6	57	-1	63	-6	68
31	30	24	37	18	43	13	51	6	57	-1	64
32	28	26	33	19	40	13	49	7	55	0	62
32	26	25	31	19	39	12	47	5	52	-1	60
40	18	32	25	24	32	19	40	12	47	5	54
44	12	38	18	32	27	24	35	17	42	9	48
28	7	19	0	10	-6	0	-13	-7	-21	-12	-30
29	6	19	1	11	-5	3	-11	-4	-19	-8	-28
33	13	25	7	17	1	9	-5	1	-13	-3	-20
37	18	28	12	21	5	13	0	6	-9	-2	-18
38	20	29	13	21	6	13	-1	4	-8	-2	-17
41	24	33	17	24	10	15	2	6	-6	0	-14
45	27	35	21	26	15	18	7	11	-1	5	-9
48	28	39	22	30	15	20	9	14	0	7	-8
49	29	41	22	32	15	24	9	15	3	9	-7
55	37	47	31	38	23	30	15	21	9	15	0
58	40	48	34	40	27	33	20	25	12	18	3
61	39	53	35	43	28	36	21	31	12	23	4
63	40	55	36	47	30	39	22	34	15	28	8
67	48	58	42	51	36	43	30	39	22	32	16
70	51	62	47	54	40	46	34	40	26	34	17
73	50	63	45	55	40	47	32	41	24	35	15
75	54	68	49	60	43	52	37	44	31	39	21
81	59	73	56	65	49	57	43	49	37	45	26
81	59	74	55	64	50	56	44	49	37	48	28
84	59	75	56	66	53	58	46	54	37	52	29
87	64	79	59	71	55	65	50	59	44	56	36
89	68	83	62	76	58	70	52	63	48	59	40
92	74	88	67	79	62	72	57	66	52	61	45
94	74	88	69	80	64	75	60	69	53	65	47
94	73	88	68	83	64	75	60	72	54	67	49
97	78	93	74	87	70	82	65	77	59	73	55
103	83	97	79	92	74	87	69	82	64	78	60
105	84	100	80	94	75	87	70	83	64	78	59
109	88	103	84	96	78	89	73	85	67	80	61
115	93	109	88	103	80	95	75	88	70	82	63
117	98	108	91	101	83	94	75	86	69	79	63
120	99	111	92	104	85	96	77	88	70	81	63
124	102	116	94	110	86	102	79	94	72	85	66
123	106	116	99	108	91	101	82	92	77	85	70
128	106	120	99	114	92	107	84	97	80	91	72
133	108	125	101	119	93	114	86	105	82	98	75
127	110	122	105	117	98	111	91	105	89	100	85
128	115	124	110	119	104	113	99	108	96	103	91
135	116	132	109	125	106	119	102	113	99	109	93
144	122	139	117	133	110	125	105	119	102	114	95
148	125	141	121	136	113	130	108	122	103	117	97
145	126	137	123	133	116	126	110	120	105	114	98
153	129	145	126	138	120	132	113	125	107	121	100
157	136	149	130	142	123	136	116	129	111	123	104
159	140	151	134	143	126	135	120	127	114	121	105
163	142	154	135	146	128	139	119	130	112	123	105
167	146	158	140	151	132	144	125	137	117	128	111
168	148	160	141	152	134	145	125	136	120	129	112
169	148	162	142	155	135	147	128	139	123	133	115
174	152	168	144	160	138	153	132	146	128	140	120
173	150	168	145	162	137	155	133	149	128	143	122
178	155	170	150	165	142	159	136	152	131	146	126
183	162	176	158	171	150	165	145	158	139	152	134
188	164	181	160	175	153	170	147	163	143	158	136
179	164	175	160	171	155	167	150	160	147	155	142
184	166	181	161	176	158	171	154	166	152	165	148
189	169	185	166	180	162	174	160	170	157	170	151
194	173	190	169	185	167	181	164	175	161	175	156
198	172	195	169	192	165	188	163	184	160	180	155
199	177	196	174	193	171	190	166	185	164	181	160
202	180	199	178	194	176	191	172	187	168	183	163
208	183	202	181	197	180	194	176	192	171	190	167
206	183	203	182	201	179	198	176	195	172	190	168
206	189	205	186	202	183	199	179	195	176	191	175
213	195	210	189	205	185	201	181	196	178	193	177
215	197	211	191	207	187	202	182	197	178	190	174
217	201	212	195	206	190	201	185	196	180	190	175
223	207	219	199	213	194	206	190	200	184	194	179
225	184	227	176	228	168	228	159	231	150	231	141
223	190	225	182	227	173	227	163	230	154	229	145
223	198	223	188	224	179	227	168	228	159	230	150
222	206	223	195	226	185	226	174	229	165	229	155
228	207	236	215	243	221	251	229	258	237	267	244
224	202	233	210	241	218	248	226	256	236	266	241
223	199	231	207	240	215	248	224	256	232	265	238
217	192	225	201	234	209	243	217	249	226	260	233
211	190	219	199	228	207	236	214	245	222	254	230
206	185	216	194	224	203	232	212	240	221	250	226
205	182	213	189	221	198	229	207	237	216	248	222
203	177	211	186	219	194	227	203	235	211	246	218
194	174	204	181	212	190	220	198	229	206	238	215
191	171	199	179	208	187	216	195	224	204	233	211
189	167	198	175	206	184	214	192	222	201	232	208
188	161	196	170	204	179	213	187	221	196	231	202
180	157	189	165	197	174	205	183	213	192	224	198
173	153	182	160	191	169	200	178	210	187	218	195
169	148	179	158	187	167	196	176	206	186	216	193
164	144	174	153	183	162	193	172	203	182	212	189
161	140	170	149	179	159	188	168	197	177	208	185
157	136	166	145	175	153	184	162	194	173	205	180
153	131	162	141	171	150	179	159	189	169	200	176
150	127	158	137	167	145	177	155	186	165	198	172
147	123	156	134	165	142	174	151	183	161	194	168
143	119	152	128	162	137	170	145	179	156	190	163
136	116	146	125	154	134	165	143	173	152	184	161
132	110	140	120	149	129	159	139	168	148	180	155
130	106	139	116	147	126	156	136	165	145	178	151
129	104	137	113	145	122	155	132	164	139	174	146
124	102	132	111	140	121	150	130	161	137	170	145
119	97	128	107	136	116	146	125	155	134	165	141
115	93	126	102	134	111	144	120	153	131	163	138
112	89	122	98	131	108	141	117	149	127	160	133
108	84	117	93	128	102	138	112	146	122	157	130
102	81	113	90	122	99	132	109	141	117	152	127
101	77	111	87	121	96	130	106	140	114	149	123
97	73	107	83	116	93	125	103	135	111	146	120
90	68	101	78	111	88	119	98	130	107	141	116
88	63	98	73	109	83	117	93	127	103	139	111
82	57	92	67	102	78	111	88	121	98	133	105
79	52	87	63	98	73	108	82	117	92	129	99
75	48	83	58	94	69	102	79	113	88	125	94
71	45	80	56	89	65	99	74	108	84	119	91
67	40	74	50	85	60	95	69	104	78	115	85
63	37	71	47	80	57	90	66	99	74	110	80
61	32	67	42	77	53	86	61	96	70	107	76
55	29	63	39	72	50	82	58	91	66	103	73
54	25	61	35	69	45	78	54	89	60	99	68
47	22	56	31	65	41	74	50	84	57	94	66
41	16	50	26	59	35	69	45	78	52	89	60
39	11	47	22	56	31	66	40	74	49	85	55
35	7	43	17	53	28	63	37	72	47	82	51
38	15	32	3	23	-9	15	-19	6	-28	-4	-35
42	18	35	7	26	-4	18	-14	9	-23	-1	-31
45	23	39	11	30	0	21	-9	12	-19	2	-26
49	25	41	15	33	4	24	-5	16	-15	7	-23
52	30	44	19	36	9	27	0	19	-11	10	-18
55	32	48	22	40	13	31	4	23	-7	14	-15
58	38	50	26	42	16	32	7	25	-3	16	-10
61	42	54	31	46	21	37	12	29	3	20	-6
66	45	57	35	49	26	42	16	32	7	25	-2
69	49	61	40	53	30	46	20	36	11	29	2
71	52	63	43	54	33	47	24	40	14	31	5
72	55	64	47	57	37	50	28	44	19	35	12
74	56	66	50	59	41	53	32	47	24	41	16
75	59	68	53	62	44	55	34	50	26	42	21
79	67	72	58	65	49	58	39	52	31	42	24
83	74	77	63	69	54	62	43	55	34	44	27
87	77	79	67	72	57	64	47	56	38	47	29
90	80	82	70	75	61	68	52	58	44	51	34
95	84	88	75	80	66	72	58	63	49	57	39
98	89	91	78	83	70	76	61	65	55	59	44
100	93	93	83	86	74	78	64	68	57	61	47
102	98	97	88	90	79	82	70	73	60	64	53
101	98	96	89	89	81	82	71	76	62	65	56
103	99	97	90	90	83	83	74	77	65	69	60
105	101	99	93	92	86	87	77	80	70	73	65
109	107	104	100	98	91	91	84	84	76	77	70
115	115	109	106	102	98	94	90	89	82	81	74
117	116	110	108	103	99	95	90	91	82	82	74
118	118	111	110	105	101	98	94	91	86	84	78
122	124	116	115	109	106	101	100	94	90	88	84
123	128	117	119	112	111	104	102	97	94	89	87
126	130	119	120	113	112	106	105	99	96	92	91
129	136	123	127	116	119	109	112	103	103	95	96
131	140	126	132	119	124	113	116	106	108	98	101
135	146	129	137	122	128	115	119	109	110	100	105
139	150	132	141	126	132	119	123	112	114	104	109
142	153	136	145	130	137	123	129	117	121	109	114
146	157	140	148	134	141	128	133	122	125	114	119
147	161	142	153	136	145	130	137	124	129	116	124
151	167	147	158	141	148	135	140	129	132	120	130
155	170	151	162	144	153	138	145	132	138	125	134
158	174	154	165	148	156	142	150	136	141	128	138
163	177	157	170	151	162	146	154	141	146	132	141
167	182	162	174	154	166	149	158	144	151	135	145
169	185	164	176	160	169	154	162	148	156	140	151
172	188	167	180	162	173	157	167	151	160	143	154
175	191	170	184	165	177	160	169	154	163	146	158
178	194	173	187	168	180	163	173	156	166	149	160
180	198	176	191	170	184	164	177	160	171	152	165
183	202	179	195	174	187	168	181	163	175	157	170
184	204	180	198	177	190	172	184	165	178	158	173
194	197	202	198	210	195	218	191	224	185	230	180
193	195	200	197	208	195	216	191	221	185	226	180
191	192	198	192	205	191	212	189	216	184	220	179
186	195	192	193	197	192	203	190	207	187	210	184
180	198	185	195	191	194	195	192	201	190	205	186
176	200	180	197	185	196	190	195	195	193	200	189
173	205	177	202	182	198	187	197	192	196	197	193
168	204	172	200	177	198	181	196	186	195	191	194
164	207	166	203	170	202	173	199	178	198	181	199
159	208	161	206	165	204	168	202	172	201	176	200
125	214	122	215	117	215	114	217	110	218	105	218
133	212	129	213	124	213	120	214	116	216	111	216
140	211	136	213	130	213	126	214	123	216	118	216
145	207	140	210	135	210	130	211	124	211	119	212
150	204	146	206	139	207	134	208	128	209	122	210
159	201	154	203	147	204	139	206	132	207	125	207
167	200	158	202	150	203	143	203	134	206	125	208
173	199	164	201	154	201	145	202	137	206	128	207
182	196	172	197	161	198	151	199	143	203	134	205
186	193	175	195	164	196	153	198	143	201	133	203
188	191	177	192	166	194	155	197	145	198	135	201
194	189	183	190	173	191	163	193	153	196	143	198
196	187	187	188	177	190	167	191	156	193	147	196
201	184	191	185	182	188	171	189	160	191	150	193
210	181	200	184	190	187	179	186	168	189	158	191
211	181	201	182	191	185	180	186	170	188	159	191
218	180	206	181	196	183	185	185	175	186	165	190
224	177	215	178	204	180	194	183	182	184	171	187
230	175	217	178	206	180	194	183	183	185	172	186
232	173	219	177	208	180	196	182	184	185	172	185
241	172	229	175	217	178	204	179	193	182	181	184
246	170	233	172	223	175	211	177	199	180	186	181
249	167	237	171	226	175	213	177	201	178	188	179
256	166	244	170	234	173	221	175	209	178	196	177
265	164	252	167	241	170	228	173	216	175	203	175
267	162	255	165	242	168	230	171	218	173	204	174
272	160	260	163	247	166	235	169	223	171	209	172
280	158	267	161	254	163	242	167	229	168	216	170
286	156	274	159	261	163	249	166	234	167	221	168
289	154	276	157	264	160	250	164	238	165	224	166
292	149	281	155	269	159	257	160	243	162	230	161
300	150	287	153	276	156	263	159	250	161	238	161
305	146	293	150	280	153	267	155	255	157	242	158
310	143	298	148	285	150	273	152	261	155	247	155
313	141	302	145	289	149	277	151	265	153	252	153
319	139	307	143	294	145	281	149	269	150	256	150
325	137	313	141	300	145	289	148	275	148	262	149
331	134	317	139	306	142	293	145	280	145	269	146
335	133	324	138	311	141	299	142	286	144	274	144
340	131	328	136	316	138	304	140	292	143	279	143
346	130	333	134	321	136	309	138	297	141	284	142
353	128	340	131	328	134	316	136	304	137	291	140
357	125	345	127	331	131	320	134	307	137	295	137
360	123	348	126	335	130	323	134	311	135	298	135
363	122	352	124	339	127	329	131	317	135	304	133
371	120	359	123	347	125	335	129	324	132	311	131
377	118	365	120	352	123	340	127	328	129	316	129
381	116	369	118	356	122	344	126	331	128	319	127
384	114	373	117	360	119	349	123	336	127	323	125
389	111	377	114	365	117	353	120	341	124	329	123
377	121	380	133	384	145	388	157	392	168	392	181
374	113	378	125	381	137	385	150	388	161	389	174
372	109	376	120	381	132	385	145	386	157	387	169
370	103	374	114	379	126	383	139	383	151	386	164
368	98	372	109	378	120	381	133	382	145	383	156
366	92	371	102	376	115	379	127	381	139	381	150
363	88	369	97	375	109	378	121	380	133	378	145
362	81	368	92	373	103	375	115	377	127	376	139
361	75	364	86	370	98	373	110	376	122	376	133
359	69	362	79	366	91	370	104	373	116	373	127
358	64	361	75	365	87	368	98	371	109	372	120
355	58	358	69	362	80	364	91	368	102	369	113
352	51	358	62	360	73	363	84	365	95	366	107
349	42	354	53	358	66	360	77	362	89	364	100
348	36	353	49	356	61	359	73	363	85	364	98
347	32	351	44	354	56	356	68	360	80	362	92
345	25	348	37	352	49	353	61	358	72	360	84
342	19	347	30	350	43	351	53	355	65	356	76
339	13	344	24	348	37	351	48	354	60	353	71
340	19	328	16	317	10	305	5	294	-2	286	-10
343	21	331	17	321	11	309	7	299	2	289	-8
345	23	334	19	323	13	313	10	301	3	293	-6
351	26	339	22	330	15	318	11	308	4	299	-3
354	28	344	24	333	17	322	12	312	7	303	0
355	29	346	25	335	18	325	13	316	9	306	2
359	31	350	24	339	19	329	14	319	12	311	4
363	33	353	28	344	21	335	17	325	13	316	7
364	34	356	29	348	23	338	18	328	14	320	9
370	37	360	34	352	29	345	23	335	21	328	14
373	38	365	35	357	31	349	25	342	22	334	15
377	40	370	36	362	32	355	28	347	24	341	19
373	38	368	35	361	32	355	29	348	25	343	20
373	36	370	34	365	32	360	29	355	25	350	23
374	65	375	69	377	73	375	77	375	82	374	86
375	59	375	63	377	67	376	71	376	75	375	78
373	50	375	54	376	60	374	67	374	72	373	77
370	44	372	49	372	54	371	59	372	63	370	69
369	38	370	43	370	47	369	50	370	55	370	58
368	31	368	36	370	41	371	46	370	51	369	56
367	23	366	27	368	34	368	41	368	46	368	51
366	7	366	3	363	-2	361	-8	360	-13	360	-18
366	16	364	10	364	5	363	-1	359	-7	359	-13
369	19	366	13	367	8	362	2	360	-3	361	-9
369	23	367	17	368	13	363	7	361	1	362	-4
366	27	365	21	365	16	363	9	360	4	360	1
364	35	363	28	364	21	364	14	359	9	356	2
368	42	368	36	365	29	367	22	363	16	359	10
372	45	373	39	368	32	370	25	366	18	363	11
376	51	377	44	373	38	371	31	368	23	367	16
373	62	374	53	371	46	369	37	365	29	363	21
373	66	374	58	371	49	368	40	364	29	362	20
375	75	373	65	367	56	366	45	365	34	363	25
380	80	376	70	371	61	370	50	369	40	367	28
382	83	378	73	374	64	372	54	370	43	370	33
380	89	377	80	373	71	371	61	369	50	368	41
381	93	378	84	374	76	370	66	370	56	370	47
387	99	385	90	381	82	379	72	378	63	376	54
384	105	381	96	377	87	376	78	374	68	372	58
385	108	382	100	379	90	379	81	376	71	374	62
385	118	382	109	380	99	379	90	378	81	374	72
385	115	383	107	381	99	380	90	376	81	374	72
385	124	384	116	383	108	380	100	378	91	375	83
387	125	385	117	384	109	382	102	379	94	377	86
388	128	385	119	386	110	385	101	382	93	377	85
389	136	387	126	387	118	384	108	382	100	378	91
390	140	390	130	388	121	386	113	383	104	379	96
390	141	389	133	388	125	386	116	383	108	380	100
391	146	391	139	390	133	388	124	387	116	382	112
389	146	391	140	390	133	390	124	386	117	380	111
393	144	392	138	391	130	391	123	389	114	384	109
392	150	392	143	391	136	390	129	388	122	383	116
416	156	421	160	429	161	435	163	442	165	449	164
408	152	414	156	422	158	429	160	436	163	443	162
404	151	411	156	419	157	427	159	434	161	442	161
394	147	402	152	411	153	419	155	429	156	436	158
388	146	396	152	405	154	414	154	423	156	432	157
382	143	391	148	400	151	411	154	420	154	430	156
373	141	382	147	391	150	402	153	412	153	422	154
368	141	377	147	388	151	399	153	408	154	418	155
367	140	375	147	385	150	396	151	404	150	415	153
355	137	365	143	375	147	386	149	396	150	406	151
348	135	358	141	369	144	380	146	391	149	401	150
342	133	353	139	364	142	376	145	387	149	399	148
333	130	344	136	356	139	366	142	378	146	388	145
328	129	338	134	348	137	360	141	370	144	382	143
322	127	332	132	343	136	353	140	365	143	376	141
314	126	324	131	334	136	345	139	357	140	368	140
309	124	318	131	328	136	338	139	350	138	361	138
304	122	314	128	323	135	333	139	344	135	357	136
301	120	309	126	317	132	327	135	337	133	346	132
294	118	302	124	309	130	320	131	329	129	338	130
293	115	300	121	306	124	315	123	322	122	328	125
288	111	294	116	302	119	307	118	314	119	321	120
276	108	283	111	291	113	299	114	307	114	315	118
265	106	275	108	285	111	294	113	303	115	312	119
265	106	273	106	283	107	291	111	302	114	310	118
259	106	268	105	278	106	285	110	294	116	303	118
254	107	263	107	272	107	279	112	288	117	297	118
248	106	256	106	265	106	274	111	283	114	291	117
242	99	249	101	257	102	266	103	276	106	281	109
240	97	245	97	252	97	261	101	268	104	274	106
235	98	241	101	249	101	258	103	266	105	271	108
226	99	234	99	243	102	250	106	259	107	268	111
215	91	224	93	234	95	243	99	252	100	260	103
207	88	217	89	227	92	237	95	246	96	256	101
205	91	215	92	225	95	235	97	244	99	253	104
197	86	207	87	217	89	227	91	237	95	246	99
190	82	201	83	210	85	221	86	230	91	239	95
187	85	197	85	208	86	218	90	228	92	237	98
181	83	191	85	200	87	211	89	221	91	230	96
172	76	182	79	192	79	201	85	211	86	221	89
170	79	180	81	190	82	200	86	210	89	218	92
165	78	174	80	184	81	193	82	203	85	210	90
160	73	169	75	177	75	189	75	197	77	204	85
160	74	164	74	171	72	180	75	186	79	193	83
151	78	158	75	166	74	173	76	179	80	184	87
142	73	149	74	156	74	163	75	170	78	175	82
136	67	142	70	150	70	156	73	163	72	166	75
130	65	138	68	146	69	152	72	160	73	168	75
120	62	129	66	140	68	149	72	158	74	169	75
113	59	123	63	133	67	144	70	155	73	166	73
106	60	117	64	127	68	137	69	147	71	158	73
101	57	110	62	119	67	129	68	139	68	150	70
101	53	109	58	117	62	126	62	135	64	145	65
93	53	100	56	109	60	119	62	129	64	138	65
85	50	93	56	101	58	112	59	120	62	129	62
84	44	90	51	101	54	111	55	119	58	131	57
77	43	85	51	93	52	105	53	113	57	125	56
65	42	75	48	85	50	95	54	105	56	116	56
62	39	71	44	82	46	93	49	102	52	113	53
57	39	65	43	74	47	85	48	94	51	105	52
47	36	57	39	67	43	78	46	88	48	99	50
45	34	54	36	65	41	75	43	86	46	96	47
33	33	44	37	55	41	67	44	79	47	90	48
25	31	36	35	48	40	59	42	71	45	83	46
22	26	33	31	46	35	57	39	70	42	81	42
13	25	25	31	36	36	48	38	61	43	73	41
36	30	47	35	58	40	71	43	83	46	95	44
34	26	45	32	55	36	68	39	79	43	92	40
25	26	36	31	47	34	60	38	72	39	82	40
19	26	29	31	40	35	51	37	62	37	74	39
39	32	47	41	57	48	67	54	78	59	87	63
35	29	42	38	52	45	62	52	73	57	84	61
25	25	34	33	44	41	55	48	64	55	76	57
23	23	33	31	43	38	53	44	63	52	73	55
20	19	29	26	38	34	48	42	57	49	69	51
12	15	20	22	30	30	40	38	49	45	61	47
14	33	7	43	0	54	-7	63	-12	74	-14	86
16	29	9	38	3	50	-4	60	-12	70	-13	83
17	22	11	33	4	43	-1	54	-9	64	-12	75
19	16	13	25	6	35	0	46	-7	57	-10	68
22	13	15	21	7	31	1	41	-4	52	-5	64
9	30	-3	35	-13	42	-23	47	-32	54	-37	65
12	25	2	31	-8	36	-18	43	-26	49	-32	59
17	19	7	24	-3	31	-12	38	-21	44	-27	53
19	19	8	24	-1	28	-9	35	-17	43	-23	51
21	17	11	21	3	27	-6	33	-14	39	-21	49
25	14	16	17	8	23	0	28	-9	35	-14	43
6	23	-3	24	-11	30	-20	34	-28	39	-35	45
12	18	2	19	-7	25	-14	30	-23	35	-29	40
9	21	1	23	-7	28	-15	32	-24	37	-31	43
14	15	5	18	-3	23	-11	28	-20	33	-28	37
22	9	13	13	4	18	-5	24	-13	29	-23	33
2	16	-10	16	-20	19	-32	21	-42	25	-53	27
1	13	-9	14	-21	17	-30	19	-42	19	-51	24
10	10	0	12	-11	16	-22	18	-33	17	-42	21
12	8	2	13	-8	15	-18	16	-28	15	-37	18
18	10	8	11	-1	14	-11	16	-21	17	-30	20
19	7	10	8	0	9	-8	11	-16	12	-26	16
37	6	45	12	53	14	61	17	69	18	78	19
31	4	37	7	46	9	54	11	62	15	71	17
29	7	36	10	43	12	52	13	58	17	66	19
7	24	2	30	-2	37	-7	43	-14	48	-19	54
15	18	10	24	5	29	-1	34	-7	40	-10	46
29	27	36	31	42	34	50	38	55	42	63	44
24	22	31	26	37	29	45	33	52	38	59	40
23	25	29	29	36	32	44	36	50	41	58	43
40	17	49	15	57	14	66	12	75	10	81	8
29	16	39	15	48	12	56	9	65	8	73	7
30	22	39	20	48	18	57	14	66	13	76	12
24	19	34	16	43	15	53	11	62	9	72	8
25	-1	28	-9	30	-19	31	-28	32	-37	35	-44
31	-4	32	-7	32	-14	35	-22	35	-29	38	-35
31	3	31	1	29	-6	34	-13	35	-21	38	-26
31	9	32	4	30	-4	34	-4	36	-9	36	-15
26	11	32	13	32	7	30	6	28	3	29	0
21	21	20	22	23	16	24	8	24	0	26	-3
18	32	19	27	22	21	25	12	25	5	25	-2
12	43	14	36	18	29	22	22	22	15	20	6
8	46	11	40	13	33	17	26	17	19	16	10
8	47	10	41	13	34	16	28	18	21	15	13
8	53	12	46	15	39	19	33	19	25	16	18
6	63	8	55	10	48	14	41	15	34	14	26
6	66	9	59	8	52	11	45	13	37	14	32
-4	45	-5	38	-11	32	-13	27	-17	21	-21	14
-2	53	-3	46	-9	40	-12	32	-17	26	-20	19
4	59	1	51	-3	43	-7	34	-12	25	-18	18
6	65	2	57	-3	49	-5	41	-10	31	-15	25
7	65	3	58	-1	51	-4	42	-9	35	-13	27
10	68	8	60	2	54	0	46	-5	39	-9	32
15	73	12	67	7	62	5	54	2	48	-1	42
13	73	10	66	6	61	4	53	1	47	-4	41
14	77	10	69	6	63	3	55	1	49	-4	42
20	86	16	77	11	69	7	61	3	54	-1	45
23	90	19	81	14	73	9	66	4	58	0	48
24	95	21	85	16	78	11	69	6	60	1	52
28	100	24	90	19	82	13	75	10	65	5	57
30	104	27	96	21	87	16	80	12	71	8	63
32	104	26	96	22	88	18	80	12	72	10	63
33	107	29	98	24	91	19	83	14	75	11	66
36	113	31	104	27	97	21	90	19	82	14	74
38	118	33	110	29	103	25	96	22	87	17	80
38	119	35	111	31	104	28	95	24	88	18	82
40	121	37	113	34	104	30	96	25	89	19	82
43	133	42	124	38	115	33	108	26	101	22	93
47	136	44	127	41	117	36	109	29	101	23	93
49	141	46	129	42	120	37	110	31	101	23	93
50	151	47	139	42	128	38	118	31	108	23	100
55	152	52	140	47	129	41	118	33	108	26	99
58	159	54	147	48	135	42	125	35	115	28	105
62	165	57	153	50	142	44	132	38	122	31	110
65	165	60	155	55	144	49	133	44	122	36	113
67	171	60	162	56	150	49	138	44	127	37	117
67	177	60	167	56	155	50	143	44	132	36	122
69	180	64	167	58	156	53	144	45	133	37	122
70	183	67	171	61	159	55	147	47	136	39	126
71	188	69	177	64	163	55	153	48	143	40	132
73	192	70	180	63	169	56	158	50	148	42	137
77	192	73	180	66	169	61	158	53	147	47	136
78	199	74	187	68	177	63	166	55	155	48	144
79	206	75	194	68	183	63	172	55	162	48	150
82	205	77	194	72	182	66	172	60	160	52	150
86	211	81	198	75	187	69	175	61	165	54	153
86	216	82	203	77	191	70	181	62	170	55	159
86	216	81	206	76	195	72	184	65	173	57	164
75	200	85	199	98	200	110	198	123	194	133	190
68	197	78	197	92	198	102	195	115	192	126	187
59	196	71	196	83	195	95	193	107	189	119	185
57	196	69	196	81	193	93	191	104	188	115	186
53	199	65	197	77	195	88	193	101	190	112	188
44	199	57	200	68	197	81	193	93	191	106	189
37	197	49	197	60	194	72	191	85	190	97	187
32	197	43	196	55	192	66	190	78	188	90	187
34	199	43	196	54	194	65	193	75	192	86	189
27	199	35	198	48	198	58	196	69	194	80	190
20	197	28	195	40	195	51	193	61	190	72	187
11	195	23	196	33	195	43	192	56	189	65	186
9	199	19	201	30	199	39	196	50	194	60	190
20	184	23	175	26	164	21	155	19	145	13	136
17	191	21	184	21	175	17	165	16	155	11	147
17	192	17	184	17	175	15	166	14	158	10	149
22	193	21	185	20	177	18	168	17	159	16	152
22	196	22	189	20	183	19	177	20	171	18	164
23	197	22	190	22	184	22	177	20	172	18	164
7	208	1	214	-5	220	-11	226	-18	232	-21	240
10	205	4	211	-4	218	-10	224	-16	231	-20	239
13	199	5	204	0	211	-6	218	-12	225	-18	233
16	192	8	196	1	202	-3	210	-10	217	-14	225
19	190	11	194	4	201	-1	208	-5	215	-11	223
22	187	14	191	8	198	2	204	-3	212	-7	219
25	179	19	184	12	190	6	197	2	203	-4	211
29	171	22	177	16	183	9	190	5	197	-1	204
30	174	22	180	16	186	10	192	4	199	1	207
35	165	28	171	22	177	15	184	10	192	5	199
41	159	32	164	26	171	18	177	14	187	9	194
42	156	34	163	27	170	19	177	13	186	8	194
45	147	37	154	30	162	23	170	17	178	10	185
48	142	40	149	32	156	25	163	19	171	13	180
49	140	43	146	34	153	26	159	20	167	16	176
53	135	46	143	39	148	31	155	25	161	22	170
58	126	51	133	42	140	36	147	31	154	24	163
59	124	52	133	45	140	38	147	30	154	24	162
60	121	52	128	45	136	38	144	31	152	23	161
67	111	59	118	50	126	41	135	33	144	28	154
71	105	61	113	51	121	43	131	34	141	29	151
74	100	63	107	53	116	44	125	37	135	31	147
78	95	66	102	57	109	49	120	41	129	36	142
80	92	70	100	61	107	51	116	44	125	40	137
83	90	73	96	63	104	55	113	47	122	43	134
86	79	78	88	69	94	59	103	53	112	47	123
89	75	81	83	71	92	63	101	55	109	49	119
93	74	85	81	75	90	67	99	58	107	53	118
96	64	87	72	78	81	70	90	61	99	55	109
99	61	90	68	80	77	72	86	63	96	57	107
101	59	91	67	83	76	74	85	65	94	59	105
104	49	94	58	85	66	77	75	67	84	62	96
106	47	97	53	88	61	79	71	73	81	66	91
110	43	100	50	91	58	84	67	76	78	70	88
113	36	105	44	96	52	88	60	80	71	74	79
115	29	107	36	98	46	89	54	81	63	75	73
119	25	111	34	102	42	94	49	85	59	79	68
123	21	114	29	107	37	98	45	89	55	84	64
126	12	117	19	109	28	102	36	93	46	87	55
105	17	96	11	86	6	77	0	65	-4	54	-6
106	20	98	13	87	8	78	1	67	-3	55	-2
113	21	104	16	94	12	84	6	74	1	64	0
117	22	108	17	98	13	90	7	79	2	68	0
117	23	108	19	98	14	89	8	79	3	69	2
121	25	113	21	104	16	94	11	85	4	74	4
128	28	119	22	110	17	100	13	90	7	80	6
130	31	121	25	111	20	101	14	92	10	81	9
131	31	122	26	113	21	105	16	95	13	86	11
139	35	131	29	123	24	114	19	105	16	96	16
139	37	132	30	123	26	116	22	107	18	99	18
141	40	135	34	128	28	119	23	111	19	101	21
145	40	140	35	132	30	125	27	117	22	109	24
154	42	147	37	141	32	132	29	125	25	117	26
160	42	154	37	147	33	139	30	130	28	123	25
163	44	158	39	150	35	142	33	134	29	126	27
168	46	161	42	154	39	145	35	138	30	130	29
171	47	164	44	156	39	150	36	143	32	135	31
174	49	169	45	162	40	155	37	148	35	141	34
178	50	172	46	166	42	159	38	153	38	146	36
176	51	173	46	166	44	159	40	154	39	147	38
179	54	174	49	169	46	163	45	158	42	152	42
182	56	178	51	173	51	168	49	164	47	159	45
187	55	182	52	179	51	177	50	173	49	170	47
190	55	184	54	182	52	179	51	176	49	173	47
198	61	193	59	188	56	182	53	176	51	169	48
202	64	195	60	188	58	181	53	175	50	168	48
208	67	202	63	195	60	187	55	180	53	173	51
215	68	208	66	201	61	193	56	185	54	178	51
215	69	207	67	199	62	193	58	184	55	177	52
216	71	209	68	201	65	193	60	184	58	177	53
224	72	217	68	209	65	201	61	192	60	185	55
227	75	218	72	210	67	201	64	194	61	186	57
230	75	220	73	211	69	203	64	194	62	186	55
240	77	230	74	221	69	213	64	204	61	195	56
242	81	232	76	224	71	214	68	205	65	196	60
245	81	237	76	227	71	219	68	209	65	200	60
253	82	243	79	235	73	226	70	216	66	208	62
257	88	248	85	239	80	230	76	220	72	213	68
254	85	244	82	236	79	228	75	218	73	211	66
262	88	252	85	244	81	235	76	226	74	219	69
269	91	260	88	253	83	244	79	233	78	226	72
273	96	265	92	255	86	246	81	236	79	227	75
273	96	264	92	256	88	247	84	237	81	230	76
278	96	269	93	260	89	252	85	242	82	235	76
284	98	274	97	266	93	258	89	250	85	243	79
286	102	278	100	269	96	262	90	253	88	246	84
288	105	280	104	272	99	265	93	256	91	248	87
292	109	283	107	276	101	268	96	259	95	251	91
296	113	288	109	280	106	272	101	263	99	255	95
304	113	295	110	288	106	280	102	271	100	264	95
307	115	299	111	291	107	283	103	274	102	267	96
306	116	297	113	289	109	281	105	273	102	265	98
310	117	302	115	294	111	286	108	278	105	271	100
321	119	312	116	303	115	296	111	288	105	281	101
324	123	316	119	306	116	298	113	288	108	279	103
324	122	314	121	304	117	295	112	286	106	277	101
332	127	321	126	311	122	300	118	290	111	282	104
338	128	326	128	315	124	303	121	293	113	285	104
342	130	329	128	317	125	305	121	294	114	286	104
345	134	334	131	322	127	311	122	300	118	290	109
350	140	339	136	327	133	316	128	305	123	294	115
352	138	341	133	329	130	317	126	306	120	296	112
355	139	344	136	333	131	322	127	312	120	303	116
359	146	348	143	337	138	326	133	316	126	307	123
364	145	352	143	341	138	329	134	320	125	311	121
367	146	357	143	344	139	332	135	322	127	312	121
372	150	361	148	350	142	338	138	328	132	317	125
378	151	366	148	354	144	342	139	331	135	321	125
382	151	370	148	359	144	347	139	336	135	326	126
386	157	375	154	363	149	353	144	343	138	333	133
366	143	356	136	347	128	339	120	332	110	326	102
370	142	360	135	350	127	342	119	336	109	330	100
373	144	363	137	354	129	345	121	338	111	332	101
376	151	366	146	357	138	348	128	341	118	336	110
380	152	369	145	361	138	352	129	344	119	340	110
384	151	374	144	366	137	358	128	349	121	344	110
387	158	378	152	370	144	363	135	356	127	351	121
386	163	378	158	369	150	362	141	357	132	350	125
392	147	398	139	407	131	416	126	427	122	434	120
388	151	395	143	403	135	411	128	420	123	431	123
383	154	391	147	400	141	406	134	416	128	426	126
376	150	383	145	391	139	398	134	406	127	415	124
377	149	384	144	389	140	396	135	402	132	408	129
369	152	375	147	380	144	387	139	393	135	399	132
360	160	366	156	374	151	381	146	389	142	395	137
351	163	358	159	367	154	374	150	381	145	388	140
350	168	356	162	362	158	370	154	376	150	382	148
348	168	354	162	361	158	367	154	373	151	379	148
342	166	348	162	354	158	359	153	365	149	372	147
335	172	341	167	346	161	353	157	361	154	369	150
330	177	336	171	341	166	348	162	355	159	362	156
327	175	333	170	339	165	347	162	353	158	359	154
318	180	325	175	334	170	340	165	347	161	354	157
310	185	317	179	325	174	333	168	342	163	350	159
304	186	312	180	321	173	331	169	340	163	349	157
297	190	306	182	314	176	324	171	333	165	343	161
293	190	301	182	309	175	319	172	329	165	339	160
290	193	296	184	305	176	315	172	325	167	335	164
283	196	291	187	299	182	308	176	318	171	328	167
279	197	286	190	295	183	303	178	313	174	322	169
276	198	284	190	292	183	301	178	312	172	321	169
269	202	277	194	286	188	297	182	307	177	316	172
263	204	271	197	281	191	291	184	300	180	310	174
259	203	268	196	278	191	286	184	297	179	306	173
252	209	259	201	270	195	279	188	290	183	300	178
244	212	252	205	263	199	272	191	282	185	293	181
241	211	249	202	260	197	270	190	280	183	291	178
235	217	244	207	254	201	264	195	276	187	288	183
229	219	237	209	249	204	258	196	270	189	282	185
226	218	233	209	245	202	254	196	267	189	277	185
222	221	230	213	240	206	250	198	260	192	271	189
243	206	241	195	241	183	242	172	246	161	250	150
240	213	241	201	240	188	242	179	244	167	247	156
239	216	238	203	240	193	242	180	242	168	246	157
235	190	234	201	234	215	232	225	229	238	225	249
236	182	234	194	234	206	232	218	230	231	226	242
237	179	234	191	236	203	233	215	230	226	227	238
237	172	236	184	236	196	233	208	230	221	227	231
236	164	236	176	236	188	233	200	230	213	226	224
237	160	239	171	236	184	234	196	231	208	227	220
237	154	238	166	235	178	233	190	231	203	226	214
238	147	238	159	235	171	233	183	230	196	227	207
237	141	238	154	234	165	232	177	229	190	226	202
237	140	237	151	233	164	233	176	230	187	227	200
237	133	237	144	235	157	234	169	230	180	227	192
236	124	237	135	234	148	232	160	228	172	226	183
235	119	234	130	233	142	231	154	228	164	225	176
237	115	235	127	234	139	232	150	229	163	227	174
237	109	237	119	235	132	233	143	229	155	226	167
237	100	237	112	235	125	233	136	229	148	227	160
235	97	236	109	233	121	232	132	228	144	225	155
237	93	237	105	236	116	233	128	229	138	227	150
235	88	238	99	236	109	234	121	229	132	226	142
234	82	238	93	237	104	233	115	229	125	225	136
233	77	236	87	237	99	233	108	229	119	224	129
233	71	236	82	235	92	232	101	230	112	224	121
234	69	237	79	236	89	232	99	229	108	226	117
234	64	236	73	235	84	232	93	230	102	226	111
233	59	236	68	235	78	231	87	229	96	225	105
234	54	237	63	235	73	232	81	229	89	226	98
233	51	236	59	236	68	232	76	229	85	226	91
234	45	236	53	235	62	233	70	229	78	227	85
235	39	236	47	235	55	233	63	230	71	228	78
235	34	236	42	235	49	233	57	230	64	229	71
235	29	236	36	234	44	232	51	231	59	229	65
236	24	236	31	236	39	234	45	232	52	230	59
235	20	236	28	236	33	235	39	234	44	230	50
215	31	211	35	207	37	203	40	198	43	192	44
220	27	216	30	212	33	205	35	200	38	195	41
225	26	221	29	214	31	209	34	205	38	200	41
228	21	224	24	218	27	212	30	207	32	202	36
232	15	226	20	219	21	213	25	207	26	203	32
237	13	231	16	224	19	218	22	212	25	208	30
247	10	239	12	233	16	226	20	220	25	216	28
249	6	242	10	234	12	228	18	220	21	215	25
249	2	252	-5	257	-14	260	-21	262	-29	264	-38
242	10	245	2	250	-5	252	-15	254	-23	257	-31
238	17	243	8	247	0	250	-9	252	-18	255	-28
240	20	244	12	247	3	251	-7	253	-16	256	-25
235	27	241	19	244	8	248	-1	251	-10	253	-21
233	33	237	24	242	15	247	5	249	-5	251	-16
231	38	235	27	241	18	245	9	248	-1	249	-11
226	42	231	33	236	24	239	15	244	5	244	-5
224	50	231	41	234	31	237	22	240	10	243	0
224	52	231	43	235	33	237	24	240	12	242	3
223	59	228	51	232	40	233	30	236	19	241	10
220	65	226	56	228	46	232	36	235	25	238	15
219	68	225	59	227	48	232	38	235	27	238	17
215	76	220	66	223	55	228	45	232	34	235	23
212	81	218	71	222	61	225	51	230	39	231	28
213	82	217	72	222	63	225	52	227	42	231	31
209	87	213	78	218	69	222	59	225	48	226	38
205	93	210	84	215	76	217	66	221	55	222	46
205	95	210	88	214	77	219	68	221	57	222	48
204	101	208	92	211	82	216	72	218	62	221	53
201	112	204	103	208	94	212	84	215	73	219	63
198	115	202	105	205	95	210	86	212	75	216	66
196	118	200	108	204	98	209	88	212	77	215	67
192	125	198	116	202	107	207	94	211	84	212	72
189	131	196	122	201	112	205	100	207	89	208	79
189	133	194	125	200	115	203	106	207	94	207	84
187	136	193	128	199	118	203	108	206	96	205	86
186	145	190	135	197	125	200	114	204	104	204	94
184	151	188	141	194	131	198	120	201	110	203	99
185	154	189	144	194	133	197	123	200	111	204	102
181	161	187	152	191	140	194	129	198	116	201	106
178	170	185	160	189	148	191	136	195	124	199	113
176	172	183	162	187	151	192	139	195	127	197	116
174	178	181	169	185	156	190	145	193	132	194	121
170	187	178	176	181	164	186	151	189	139	191	127
171	189	178	178	183	167	186	154	191	142	193	130
169	194	176	185	182	172	185	159	190	147	191	135
166	201	172	191	177	178	181	166	185	153	188	141
166	205	173	195	176	182	180	171	184	158	187	146
166	207	172	197	176	186	180	174	184	163	187	151
162	212	168	203	174	192	177	179	179	168	182	157
159	217	166	208	172	197	173	185	177	173	179	161
165	195	155	202	146	210	137	217	128	226	120	235
168	191	157	198	149	205	140	214	132	221	123	230
171	190	162	196	153	203	144	211	136	218	128	227
176	186	166	193	157	199	148	207	139	216	132	224
180	182	169	188	160	195	151	203	144	212	136	220
183	179	173	184	164	191	155	199	148	208	140	216
185	177	175	182	166	189	158	197	150	205	142	213
189	173	180	179	171	184	163	192	156	201	149	208
193	169	184	174	174	180	168	187	161	197	154	202
197	166	187	170	179	176	173	182	167	191	161	197
198	164	190	168	184	175	176	181	170	188	163	194
199	159	191	164	183	170	177	177	170	182	164	190
205	156	196	160	189	165	181	171	175	179	170	186
210	152	202	155	195	162	186	167	180	175	176	182
214	147	206	151	200	158	193	163	186	170	181	175
215	144	208	148	202	155	196	161	189	167	183	172
215	144	208	147	202	152	197	158	190	164	185	169
222	140	216	142	211	147	206	151	201	157	196	163
224	138	219	140	217	145	211	150	207	154	202	158
223	135	219	138	217	143	212	145	208	149	204	152
228	129	225	132	220	136	216	138	211	144	207	147
236	122	231	125	226	129	222	133	217	137	214	141
241	118	236	122	231	125	227	129	222	133	218	138
249	111	244	117	238	120	232	124	228	128	222	134
255	107	250	114	245	119	238	124	232	129	225	134
258	99	254	107	248	114	241	119	236	124	227	126
260	97	256	102	249	110	244	116	237	121	229	124
264	94	260	101	256	107	248	114	241	117	233	120
261	89	258	94	255	98	252	103	245	105	239	108
258	93	256	95	255	97	251	101	247	105	242	106
272	89	266	92	261	96	256	102	252	107	246	111
278	82	271	85	265	92	259	97	253	103	246	109
283	75	275	79	269	85	263	92	257	99	250	104
289	68	283	73	276	79	271	86	263	91	256	97
291	65	284	69	279	75	273	81	268	87	261	91
291	63	285	68	279	73	274	79	269	84	262	88
302	56	298	61	292	67	285	71	280	77	274	81
308	53	301	60	295	63	289	69	282	75	275	81
311	54	305	60	298	65	291	71	284	77	277	83
320	47	313	53	305	59	298	64	291	70	285	77
319	48	313	52	306	58	298	63	292	70	286	76
321	47	314	50	310	53	306	56	303	60	298	66
312	50	309	50	309	51	308	52	306	54	302	58
321	38	317	39	314	44	311	48	307	52	303	54
331	29	325	33	322	37	318	41	314	46	309	49
337	28	332	29	328	35	323	39	320	43	315	47
338	22	337	26	331	29	326	33	322	36	317	40
335	20	334	23	331	26	326	29	323	31	320	33
339	17	336	18	333	23	329	28	324	31	320	34
328	35	324	40	322	47	320	54	316	60	311	65
334	28	329	36	326	43	321	51	319	58	314	64
331	29	326	35	322	42	319	49	317	57	311	63
332	22	328	27	324	34	319	42	317	50	312	57
349	38	354	44	361	50	367	57	374	63	378	69
344	32	350	37	358	42	364	52	371	58	376	65
337	27	343	35	352	40	358	47	365	55	370	62
333	24	340	31	344	36	351	42	358	49	363	55
333	19	337	26	341	33	347	38	355	42	360	47
329	15	333	22	338	30	345	33	352	37	357	44
324	37	320	46	317	53	318	63	319	70	315	78
326	31	322	41	320	49	320	58	318	68	315	76
326	25	321	35	318	45	317	54	316	63	314	73
321	46	316	55	312	64	308	74	305	84	300	92
319	38	314	48	309	57	306	67	304	76	298	84
319	34	313	42	308	51	305	61	303	70	300	78
326	31	319	39	317	48	313	56	310	64	307	73
328	24	323	31	321	41	318	50	312	57	309	65
320	18	318	27	316	36	313	45	310	52	302	58
337	2	338	-7	338	-17	340	-28	341	-34	344	-41
332	8	332	-1	335	-11	337	-20	338	-29	339	-38
333	13	333	3	337	-7	339	-16	342	-27	341	-35
328	17	329	7	331	-3	333	-13	336	-23	336	-33
328	24	330	13	333	2	335	-8	337	-19	337	-29
325	27	326	16	328	4	330	-8	332	-19	334	-31
322	37	322	25	326	13	328	0	329	-11	331	-23
325	40	326	29	328	17	331	5	333	-6	334	-17
323	44	325	34	326	22	330	11	332	0	332	-11
324	49	325	39	327	28	328	17	332	7	333	-4
321	57	324	45	327	33	328	21	331	9	330	-3
321	63	323	51	326	39	328	27	331	16	331	3
318	70	321	58	325	47	327	35	330	23	328	12
317	74	320	62	323	50	324	40	328	28	326	17
316	75	319	64	322	53	323	41	327	30	324	19
313	83	317	72	319	61	320	50	321	39	322	29
313	90	317	79	318	67	320	56	321	45	322	34
313	92	316	80	318	67	319	56	321	45	322	34
312	95	315	83	317	71	319	59	323	48	321	36
312	103	313	91	316	79	317	66	321	56	321	44
312	109	312	97	315	84	317	71	321	61	321	47
310	114	312	101	314	89	316	75	319	64	321	51
310	120	312	108	313	95	315	82	318	71	320	58
308	130	310	116	313	103	316	91	318	78	318	64
304	133	309	121	312	108	314	95	316	82	314	70
304	138	309	126	312	113	314	99	316	88	314	75
304	140	308	129	311	117	312	104	313	92	314	79
305	146	309	134	309	123	311	111	313	99	314	88
302	149	305	137	308	126	310	114	312	103	311	92
299	154	302	142	306	131	309	119	312	108	309	95
299	160	302	148	305	136	308	124	311	114	309	101
300	165	301	153	304	142	307	131	308	120	309	108
297	167	298	157	301	144	305	135	307	123	305	113
294	171	296	160	300	150	303	138	305	127	303	118
293	176	297	167	299	156	300	144	303	134	302	124
295	183	296	172	298	163	299	152	302	141	303	131
295	191	297	180	299	169	300	158	300	148	304	138
291	195	294	184	297	173	298	162	299	151	300	140
290	197	293	187	296	176	299	164	298	153	299	142
289	204	293	193	297	181	298	170	299	159	298	146
300	198	310	206	320	212	330	217	341	218	353	220
299	195	307	204	317	209	326	214	338	217	349	216
298	190	306	198	315	204	326	210	336	212	347	211
288	191	298	196	307	203	317	208	327	212	337	212
283	189	293	194	303	199	311	203	322	208	332	210
283	184	294	187	302	192	312	198	322	203	331	204
273	182	283	187	292	191	302	196	311	200	323	203
266	181	276	186	287	190	297	194	306	199	317	202
262	175	271	181	280	187	291	191	301	195	311	196
260	172	268	178	277	183	287	187	296	192	306	192
257	172	262	176	270	180	278	183	287	186	295	188
260	170	265	172	269	177	276	177	280	179	286	181
252	165	258	168	264	170	270	171	276	174	282	177
246	160	253	162	259	165	266	167	273	170	279	174
242	160	247	165	255	167	261	169	269	173	277	175
236	152	242	156	249	159	257	161	266	163	272	167
230	154	239	157	246	159	255	162	263	165	270	170
226	153	236	153	244	157	252	160	259	165	265	169
220	143	229	145	238	147	247	151	254	157	261	160
214	143	224	143	232	145	242	149	251	155	255	160
210	143	218	146	226	147	237	151	246	155	253	162
205	137	213	139	222	141	232	144	241	149	247	155
201	132	209	134	218	135	227	138	236	144	242	150
195	141	203	143	213	145	222	148	232	153	238	159
190	129	199	133	208	136	218	139	226	143	235	148
183	119	192	124	202	128	212	134	221	139	231	140
177	119	188	122	198	125	207	131	216	138	226	140
170	119	181	121	192	124	202	129	211	136	221	141
162	116	173	118	184	121	195	124	203	129	212	137
158	112	168	114	178	117	190	118	199	124	205	133
152	111	163	111	173	112	184	113	193	120	198	130
147	108	158	111	167	111	178	113	186	120	193	128
142	105	152	109	161	110	171	113	180	117	188	124
138	97	146	101	156	104	166	108	175	112	184	117
133	94	142	96	151	99	160	103	169	108	177	112
128	93	137	94	147	97	157	99	165	105	172	111
121	90	131	92	141	94	152	95	160	101	167	109
117	88	127	89	137	92	147	93	156	97	162	107
114	86	122	86	132	88	141	90	148	96	154	103
110	84	119	85	127	87	136	88	143	94	149	101
105	79	113	82	122	83	130	85	137	91	145	96
100	76	109	78	118	80	126	84	133	89	140	93
96	75	105	76	113	78	121	83	128	87	135	92
94	75	100	76	108	78	115	80	123	84	127	89
88	70	94	74	102	77	109	79	117	80	123	85
84	66	88	69	95	72	103	75	109	78	116	80
79	59	85	62	93	64	100	68	105	74	114	74
74	61	81	62	89	64	94	69	101	74	108	75
68	61	75	63	81	66	89	70	95	75	103	75
62	55	67	61	74	64	82	67	90	69	97	70
54	50	61	54	69	60	77	63	85	65	92	66
49	44	56	50	64	54	73	58	82	60	91	62
43	40	50	46	59	50	68	53	78	54	86	58
41	39	47	44	56	47	66	50	74	52	82	57
37	41	44	46	52	47	60	50	69	53	77	58
31	36	39	39	46	42	54	45	62	50	71	53
23	30	31	34	41	37	48	40	58	44	67	48
21	32	30	35	39	40	49	43	58	47	68	51
14	26	24	28	35	34	44	38	55	42	64	47
17	17	13	7	8	-5	5	-16	1	-27	-2	-39
19	22	15	10	9	-2	5	-13	0	-26	-1	-38
21	25	15	13	9	2	4	-10	-1	-21	0	-35
21	31	15	21	8	9	5	-3	0	-15	1	-27
22	36	17	27	11	15	6	3	2	-9	3	-20
24	41	19	30	14	18	8	7	5	-6	3	-18
24	45	21	34	16	24	10	13	6	2	6	-9
25	51	21	42	16	31	11	21	8	9	7	-2
26	53	22	43	17	32	12	22	7	11	8	0
29	57	22	48	18	36	14	25	10	14	9	1
27	66	23	56	18	45	14	33	9	23	8	12
29	72	25	60	20	49	15	38	11	28	10	17
29	73	26	62	21	51	16	41	10	31	10	18
31	78	27	68	23	59	19	47	13	37	13	26
31	87	27	77	21	67	19	55	15	44	13	33
35	89	29	80	24	69	19	59	16	47	16	35
36	91	31	80	26	70	21	60	17	49	18	38
34	101	30	91	26	80	22	70	17	59	15	47
35	107	30	97	27	85	22	75	19	64	16	53
38	110	32	99	28	89	22	79	20	66	19	55
39	117	35	107	29	96	24	86	21	75	21	63
38	120	33	111	27	102	25	91	22	80	21	70
40	121	35	111	31	101	27	91	24	81	22	70
39	126	37	117	31	108	29	99	25	89	23	78
40	136	39	128	34	116	31	107	25	100	24	89
40	135	39	125	34	117	31	110	25	102	25	93
41	132	39	127	35	119	32	112	28	105	29	97
44	134	41	131	38	126	35	119	35	114	35	109
45	143	41	140	38	135	37	130	37	125	37	119
46	149	41	147	40	142	39	137	37	133	39	128
47	153	43	152	41	148	41	143	39	137	39	132
46	154	44	153	43	150	41	146	40	143	41	140
49	160	44	157	44	153	45	151	45	149	43	143
46	160	44	161	44	155	43	151	43	145	40	142
44	169	45	168	43	162	40	157	37	150	36	146
44	180	47	174	43	166	40	162	36	156	33	150
48	181	50	177	46	170	42	165	40	159	39	153
52	187	50	182	49	177	46	170	43	165	42	159
51	194	50	188	47	183	45	177	42	171	41	165
46	219	43	223	42	230	40	236	41	243	38	249
49	216	45	220	46	225	44	229	43	234	43	240
51	209	48	214	47	217	45	219	45	224	45	230
56	196	54	203	51	207	48	213	48	218	48	225
52	185	53	192	50	198	49	205	46	210	44	215
53	178	55	185	53	192	52	200	46	204	45	209
52	172	56	179	53	187	50	194	45	201	43	206
53	162	54	170	52	177	47	186	43	194	42	203
56	152	54	161	49	170	45	179	44	189	43	199
61	145	57	155	53	164	50	175	50	185	48	196
61	137	57	147	53	156	50	166	48	177	48	188
60	133	56	143	51	151	49	162	47	172	46	183
66	129	64	139	56	146	53	157	53	167	53	177
69	125	66	133	60	140	57	149	56	160	57	168
63	119	60	128	55	135	51	144	50	153	51	162
64	113	60	122	55	129	54	139	53	149	52	158
74	102	69	111	65	119	63	130	63	139	61	149
72	96	69	105	66	114	63	124	61	134	59	144
67	91	67	101	63	110	59	120	56	130	54	140
65	85	65	92	62	103	58	112	55	123	52	133
69	78	64	85	63	96	59	107	59	118	55	128
70	70	63	78	64	89	62	99	61	110	56	120
70	65	63	75	65	85	62	96	60	106	57	115
69	60	66	71	64	80	61	91	60	102	56	111
73	54	71	64	68	73	66	83	65	94	61	101
76	48	75	58	71	67	69	77	66	87	63	96
73	46	72	56	70	64	67	75	65	84	60	94
74	38	71	47	70	57	67	66	65	77	61	86
79	32	76	41	73	50	70	59	68	70	66	80
77	26	74	35	73	44	69	54	68	63	65	72
77	21	75	30	73	40	71	49	68	58	65	67
77	16	75	25	75	35	72	44	69	54	65	63
79	10	78	20	76	31	73	40	71	50	66	58
72	21	62	18	52	12	43	6	33	1	25	-4
79	25	69	22	59	16	50	11	41	6	31	0
84	29	76	27	66	21	57	16	48	11	40	6
84	27	76	26	67	21	58	15	49	10	42	5
88	29	78	28	70	21	60	15	51	9	42	4
95	32	83	30	75	23	64	17	54	10	44	4
103	36	90	34	79	27	68	19	57	14	47	6
108	39	97	35	85	28	73	22	63	16	52	8
110	41	99	35	87	31	76	23	65	18	55	11
113	42	103	36	91	31	79	25	67	19	57	11
117	45	105	41	94	33	83	26	71	21	60	14
121	48	109	42	98	35	86	27	73	22	62	15
123	49	111	44	99	38	88	31	77	25	66	18
126	52	115	46	104	40	93	33	81	28	70	21
130	53	120	47	108	43	97	37	86	30	76	23
134	55	124	48	112	44	101	39	90	32	79	24
138	57	127	51	116	46	105	39	93	34	84	28
140	58	130	54	119	47	108	42	97	35	87	28
146	61	134	56	123	50	112	43	102	37	91	32
151	64	138	59	128	52	116	47	105	40	95	33
155	66	142	62	131	55	119	50	109	43	99	35
158	67	145	62	135	56	123	51	113	44	103	37
162	69	150	64	139	57	128	52	117	46	105	38
167	73	156	68	146	59	133	54	121	48	110	41
172	74	160	71	151	63	139	58	127	50	116	43
177	77	165	73	155	65	143	62	133	54	123	48
178	76	166	74	156	66	145	62	136	54	126	47
184	79	171	75	161	69	151	63	141	55	129	49
190	83	179	78	168	73	157	66	147	59	136	53
194	84	182	79	171	73	161	67	149	61	139	54
197	86	184	81	174	74	163	67	151	62	141	55
204	87	190	83	178	76	169	68	156	62	145	55
210	90	195	85	183	79	174	70	160	64	149	57
213	93	199	89	187	82	177	74	164	68	153	60
216	95	203	91	191	83	180	75	167	69	155	61
218	96	206	92	195	84	183	77	171	71	159	63
221	98	209	93	198	85	186	77	174	72	161	65
226	99	212	95	201	87	191	79	177	73	166	67
228	102	216	98	205	89	193	82	181	75	169	70
234	105	221	101	209	93	198	85	185	78	174	72
238	106	224	103	213	96	201	87	189	80	178	73
241	108	227	104	216	96	204	89	192	82	181	75
246	110	231	106	220	100	208	91	196	84	184	77
249	114	235	108	223	102	212	93	200	86	187	79
254	114	241	109	228	103	216	95	205	87	192	80
258	115	245	110	232	105	221	97	210	89	199	82
260	117	247	112	236	106	224	100	213	92	202	85
262	120	251	113	238	108	228	101	216	95	206	89
265	121	255	115	242	109	232	103	219	97	208	89
270	123	258	117	246	112	234	105	224	98	213	91
277	125	262	122	252	114	240	107	228	99	216	92
283	126	269	122	257	116	245	108	233	102	223	93
287	129	273	125	261	120	249	112	237	106	226	96
289	131	275	127	264	121	252	114	240	107	229	97
293	132	279	129	267	122	255	115	244	108	233	99
296	134	283	131	271	124	259	118	248	111	237	102
299	137	286	133	275	126	264	119	253	112	242	106
303	139	290	135	280	128	269	121	259	115	247	109
307	143	295	137	284	130	273	122	263	116	250	112
311	142	300	137	288	131	277	124	266	117	255	112
317	145	306	140	293	135	283	127	271	121	260	113
322	145	309	143	297	137	287	130	275	123	267	115
325	148	313	146	301	139	290	132	280	124	270	116
328	150	316	147	304	141	293	134	283	126	271	119
332	153	320	149	308	144	297	136	286	129	274	121
335	155	322	151	311	146	300	140	289	132	279	124
339	155	327	153	316	149	306	144	297	136	288	127
342	154	329	154	320	151	311	144	303	136	295	129
345	156	334	156	325	153	315	146	308	139	301	132
348	158	339	157	329	153	320	147	313	140	304	134
352	161	342	157	333	153	324	148	316	142	308	137
353	164	344	159	335	155	326	149	317	145	308	140
358	168	349	163	339	158	330	152	321	147	312	143
366	170	358	164	349	160	339	155	331	149	322	145
369	173	359	168	350	163	341	158	332	153	321	147
372	175	361	170	353	165	343	159	333	154	322	148
380	178	369	174	359	168	348	162	339	156	328	149
383	181	372	176	363	171	352	166	341	158	331	152
386	182	376	178	366	173	355	168	347	161	337	155
391	182	379	180	370	176	360	169	352	162	343	156
393	182	383	180	373	177	365	171	356	164	349	157
372	176	368	185	360	194	353	200	342	205	334	211
373	177	369	184	363	191	357	199	350	203	342	207
372	173	368	179	362	185	358	190	352	195	347	197
372	170	368	174	364	180	359	184	353	189	347	194
378	165	373	170	367	175	359	180	354	186	349	193
386	160	380	166	372	172	365	179	360	185	354	190
387	153	381	160	372	165	365	172	359	178	353	184
388	147	384	154	375	158	367	164	361	170	357	176
385	158	392	153	402	151	411	147	419	141	425	134
378	160	387	156	396	153	404	150	411	143	419	137
377	164	386	159	395	157	404	152	411	146	419	139
369	163	378	160	387	156	396	151	405	146	412	139
365	168	373	164	383	160	392	155	399	151	406	145
364	172	373	169	382	163	389	157	397	153	405	148
356	172	365	168	374	163	383	158	391	153	398	148
354	173	361	169	370	164	379	158	386	153	394	149
350	175	358	171	367	168	375	163	382	159	388	153
344	175	352	171	360	168	369	162	375	157	381	153
336	175	344	170	351	165	360	162	367	157	373	153
334	177	342	174	349	167	357	164	365	158	375	154
330	180	337	175	345	170	354	169	362	163	367	159
325	178	332	174	340	173	348	170	353	165	358	159
324	175	330	173	337	174	343	170	347	165	351	159
327	177	330	177	335	177	340	174	344	169	348	165
326	178	328	179	333	176	336	174	339	172	341	169
312	186	321	184	326	180	333	176	339	172	343	168
304	191	313	187	322	182	331	177	340	174	346	167
299	192	310	188	319	182	327	177	337	171	345	165
294	194	304	190	313	183	323	178	331	173	340	166
288	193	299	190	308	185	316	180	325	174	332	168
287	194	297	190	305	185	314	181	322	175	329	169
281	195	290	192	298	187	309	183	315	177	323	171
271	200	281	197	292	191	299	186	307	181	316	174
268	201	279	197	288	191	299	186	308	181	314	174
264	201	275	198	284	192	295	187	305	182	311	174
257	205	266	201	276	197	287	191	295	185	303	178
251	205	262	202	272	198	281	192	290	186	298	177
247	207	257	204	267	199	279	195	286	189	293	180
263	215	265	226	268	236	271	247	277	255	285	262
260	211	262	221	265	230	268	241	274	250	282	257
258	206	259	216	261	226	265	236	271	242	279	250
256	203	256	212	258	220	262	230	267	236	274	242
252	199	252	207	256	215	259	222	263	229	270	235
248	196	250	202	254	209	256	216	259	223	264	229
247	197	248	203	252	209	255	216	257	221	261	227
243	192	245	198	248	204	252	209	254	214	256	220
240	184	242	190	245	196	248	202	252	207	254	213
237	178	239	184	243	192	246	197	250	202	252	208
233	176	237	184	240	190	243	197	246	204	249	209
231	168	234	176	238	182	242	190	245	197	248	203
227	162	230	170	235	176	240	183	243	192	245	199
222	164	225	169	230	176	234	184	237	192	239	200
221	160	225	164	231	172	234	179	235	187	238	195
218	149	223	154	228	160	231	167	232	177	235	184
215	144	219	150	225	155	228	164	229	172	232	179
210	144	213	146	220	151	223	159	222	167	224	174
210	140	214	143	218	149	220	156	220	163	224	170
203	133	207	135	212	141	213	148	213	157	217	163
201	124	202	130	206	135	208	142	212	148	215	154
201	118	205	123	207	130	211	137	215	143	216	150
200	122	204	127	206	131	208	133	209	136	209	140
196	122	196	125	195	129	197	128	199	128	198	126
190	101	190	107	189	113	194	119	198	125	203	127
189	87	191	95	191	102	196	111	199	120	207	125
179	77	181	85	184	94	189	102	191	111	198	117
178	75	184	83	187	90	192	99	194	108	198	116
178	75	183	81	188	88	191	95	193	104	195	112
169	71	176	77	182	83	183	93	184	101	187	109
164	70	169	75	174	81	177	89	177	97	180	105
164	67	168	73	169	81	173	88	176	95	180	101
161	64	165	71	167	79	171	84	173	89	176	95
158	60	162	68	164	75	169	81	170	86	172	89
156	57	160	63	163	68	167	75	167	80	169	84
158	53	159	57	162	62	165	68	167	72	168	75
156	48	156	52	160	56	162	62	165	67	168	71
152	44	153	46	158	50	160	56	161	61	162	66
143	37	148	42	153	45	156	52	156	57	156	64
140	32	145	37	150	41	152	47	152	55	153	60
140	27	143	33	148	37	152	42	153	47	152	53
136	23	141	28	144	34	148	36	150	43	148	48
146	43	149	47	153	52	158	56	159	63	156	68
142	36	146	42	150	46	153	52	153	59	153	65
136	32	139	37	146	42	149	48	148	55	148	62
131	28	135	34	142	37	148	43	145	50	143	55
130	20	133	28	139	32	145	38	143	43	141	48
153	25	159	25	167	27	173	28	178	30	180	30
152	25	157	25	161	26	164	28	169	29	174	29
144	24	150	26	155	28	159	28	165	29	172	29
134	24	141	26	149	29	156	29	163	29	171	30
131	24	137	27	144	30	152	31	159	31	167	31
124	20	130	22	138	26	146	27	153	28	159	26
116	21	125	23	132	24	140	26	147	28	155	28
111	22	120	24	129	25	137	28	146	30	153	29
104	20	112	23	122	24	131	27	138	27	145	27
94	19	103	22	112	23	120	27	130	27	136	27
86	16	96	18	105	21	114	22	123	24	131	24
81	14	91	16	100	18	109	20	119	24	129	23
76	14	85	16	95	17	103	20	112	21	122	22
68	13	76	15	87	18	96	20	105	21	115	21
63	12	71	14	79	16	90	18	98	20	108	20
57	9	66	10	74	13	83	14	92	18	101	17
53	8	61	9	70	12	79	13	86	16	95	15
48	6	56	9	63	10	70	12	79	14	86	13
44	7	51	8	58	10	65	12	71	13	79	13
38	6	44	6	50	7	57	10	62	13	69	12
36	6	42	8	47	9	51	9	54	11	60	10
20	-16	18	-20	15	-24	12	-26	11	-30	8	-32
23	-12	21	-15	19	-19	15	-22	13	-25	11	-28
25	-8	24	-11	22	-13	21	-15	19	-18	16	-19
25	-9	25	-10	22	-14	21	-15	21	-16	18	-18
28	0	26	-3	22	-6	20	-10	19	-13	15	-17
33	1	32	0	28	-3	24	-10	22	-13	19	-16
38	5	35	2	32	-2	30	-6	25	-10	22	-14
40	12	38	8	34	3	30	-1	24	-5	24	-8
40	18	37	13	33	10	32	6	28	4	26	1
47	26	42	21	39	17	35	12	32	10	29	3
56	33	51	28	47	21	43	15	37	11	33	4
60	45	54	38	48	32	42	24	35	17	31	8
67	53	59	46	50	39	43	30	38	19	33	11
76	56	64	50	55	42	49	32	44	21	39	10
73	65	63	61	54	52	49	41	45	31	38	20
69	55	66	49	60	43	54	34	49	28	42	20
65	52	67	49	61	45	58	40	54	35	49	31
71	55	66	55	62	47	58	40	55	33	50	28
78	59	73	53	67	46	63	39	58	31	52	26
79	67	73	61	69	54	64	46	60	38	53	34
81	73	74	66	69	58	63	52	59	44	53	39
87	70	80	64	74	56	68	48	64	40	59	33
88	77	81	70	74	64	68	55	63	47	58	39
88	83	83	76	77	69	71	61	65	53	59	46
91	84	88	76	82	68	75	62	70	55	63	48
93	92	89	86	83	78	76	71	71	64	65	57
99	95	93	88	87	82	80	75	75	67	70	59
104	94	98	88	91	81	85	73	80	65	75	57
106	103	99	96	93	90	88	81	81	73	77	67
109	106	102	99	95	92	90	85	85	77	81	70
114	100	106	95	101	88	95	80	92	72	88	67
113	110	107	105	101	98	95	91	92	82	87	76
117	117	110	113	104	106	99	98	95	90	91	83
120	121	113	116	107	109	100	102	96	92	91	85
125	125	117	119	110	114	104	108	101	98	97	90
127	128	121	123	114	117	108	111	105	103	102	95
129	132	124	127	120	121	114	116	109	109	106	102
129	134	125	129	122	124	117	119	114	115	109	109
135	142	132	137	128	131	125	125	119	121	115	117
143	146	139	141	134	136	130	130	125	123	121	118
145	153	139	146	136	139	129	132	124	126	119	120
147	156	143	151	137	144	131	139	125	132	122	124
155	164	149	159	144	151	137	144	132	137	127	129
164	172	158	165	153	156	146	150	140	143	136	136
164	178	157	170	151	162	143	154	138	145	133	137
169	181	162	174	154	166	147	158	141	149	136	140
175	188	167	181	159	172	152	163	146	154	141	144
176	192	167	184	160	175	152	165	146	157	140	146
180	196	172	189	165	180	158	171	151	161	146	153
185	201	177	193	169	186	163	177	157	169	151	158
186	201	178	195	170	187	164	177	158	169	153	160
190	205	182	198	175	190	168	181	161	173	157	163
192	206	184	200	176	193	169	183	163	175	160	165
195	212	186	206	179	199	173	189	169	180	163	172
182	195	175	189	170	180	164	171	161	161	157	152
180	197	173	189	167	181	164	171	160	162	155	153
182	201	175	193	169	185	166	176	161	166	157	157
184	202	175	196	168	188	164	179	162	169	158	158
183	202	174	198	168	190	165	180	162	171	159	162
183	204	175	201	169	194	167	184	165	176	160	166
169	184	161	180	155	174	153	165	150	158	147	149
170	184	166	183	161	179	159	172	156	165	152	158
171	188	170	186	166	182	162	175	160	171	156	166
168	187	170	183	169	183	165	179	162	176	159	173
170	195	168	193	166	189	163	185	161	179	158	176
174	199	173	195	171	191	168	189	165	184	163	181
196	206	199	207	203	209	207	211	211	214	216	213
187	202	193	204	197	207	204	209	208	210	213	211
181	199	187	200	192	202	197	205	201	207	206	208
168	198	173	199	178	203	185	207	191	207	199	208
158	192	165	194	172	196	180	200	188	202	195	204
150	192	160	194	167	196	178	198	185	202	193	206
142	193	152	192	160	195	170	199	178	202	185	207
135	187	145	185	155	188	163	192	170	197	179	201
133	185	142	184	150	187	158	192	166	197	174	198
127	180	137	180	145	183	155	187	163	192	172	194
116	179	125	179	134	183	144	186	153	190	161	194
109	181	119	182	128	185	138	188	149	193	157	196
103	179	114	180	124	183	134	187	145	190	155	196
96	171	107	175	118	178	128	181	139	185	150	189
90	174	102	176	111	180	123	184	134	187	145	192
85	172	96	175	106	179	118	183	128	185	139	189
80	165	90	169	100	174	110	176	121	178	132	181
77	164	86	167	94	172	105	173	115	176	123	179
74	167	84	169	92	174	100	176	110	178	119	181
71	162	79	165	86	167	94	169	103	169	110	175
68	159	73	163	82	164	89	165	95	166	102	170
63	160	69	162	76	161	83	162	89	165	94	169
60	160	67	159	74	159	80	160	86	164	89	169
55	157	62	156	69	155	75	157	79	161	85	166
53	155	55	154	61	154	67	155	71	159	77	163
46	153	47	153	52	154	59	155	64	158	70	161
40	150	41	151	47	151	52	152	57	155	63	158
33	148	39	148	43	150	49	151	54	153	59	156
25	147	32	146	37	147	42	149	48	152	53	155
15	130	10	125	8	122	5	117	4	111	3	104
17	135	11	130	7	127	4	120	5	114	4	106
18	139	14	136	9	130	7	124	6	118	6	112
19	141	16	137	12	132	9	128	8	123	8	118
21	146	17	141	13	136	12	132	10	128	11	124
23	148	19	144	15	140	13	134	12	130	12	126
27	154	22	149	16	145	12	139	13	134	14	126
28	159	22	153	17	148	14	142	13	137	15	130
32	162	25	157	22	152	18	146	17	140	18	132
34	166	28	161	24	156	21	151	21	144	21	138
34	169	30	165	25	160	22	155	21	147	22	142
37	173	31	169	25	165	23	158	22	151	24	144
41	177	35	174	29	169	27	163	27	155	27	148
42	181	37	178	33	173	31	166	29	160	29	153
43	187	39	181	36	176	32	170	30	164	29	157
45	191	42	184	38	180	33	174	33	167	31	160
49	197	45	191	39	183	35	177	34	169	32	161
51	202	46	196	41	190	39	182	35	172	34	165
62	203	69	206	77	211	83	215	90	221	96	227
56	198	65	201	72	205	79	211	85	216	91	223
51	195	59	198	66	204	73	207	82	213	86	220
45	193	55	195	62	201	70	205	77	211	81	218
41	188	49	192	56	196	63	201	70	207	77	213
38	184	46	188	53	192	61	198	68	202	74	209
31	178	41	182	48	187	55	191	62	198	69	204
23	175	31	178	40	183	47	188	55	195	61	202
19	172	28	174	37	179	44	185	51	191	57	198
16	167	24	172	33	177	40	180	47	188	54	194
26	184	30	193	34	201	38	211	39	221	41	230
24	178	28	186	31	196	34	204	36	213	38	222
21	173	25	182	29	190	32	199	33	207	35	217
19	166	23	175	27	183	28	192	31	201	33	210
17	157	20	167	23	176	28	186	30	196	32	206
17	149	20	158	23	169	27	180	31	189	33	200
14	141	18	152	20	162	25	173	29	184	31	195
10	135	15	145	19	155	23	167	24	179	28	190
7	127	12	138	16	149	21	160	22	173	26	185
6	118	11	129	15	140	19	152	21	164	24	175
5	113	9	124	14	134	16	145	20	156	22	167
3	131	-8	133	-19	134	-30	134	-41	133	-52	131
7	130	-4	132	-14	133	-25	133	-36	131	-47	130
13	130	3	133	-9	133	-20	133	-31	131	-43	130
17	130	6	131	-5	131	-16	132	-27	132	-38	131
23	128	13	131	1	131	-10	131	-21	129	-33	129
27	127	16	130	4	130	-7	130	-18	128	-30	127
32	125	21	129	9	129	-2	129	-14	126	-26	125
37	124	26	128	15	128	4	127	-7	126	-20	124
41	122	31	125	21	125	9	127	-2	124	-13	123
45	122	35	126	23	126	12	127	1	123	-10	122
50	121	39	124	27	125	16	125	4	123	-7	121
56	120	45	123	34	124	22	124	11	123	-1	121
62	119	51	123	39	123	28	123	17	121	6	119
66	117	56	120	45	120	33	121	22	121	10	118
71	117	60	119	48	119	37	119	25	120	14	117
75	115	64	118	52	117	41	118	29	118	17	116
80	115	68	117	58	117	45	118	33	117	22	116
86	115	74	117	63	116	51	116	39	116	27	116
92	114	80	115	68	114	56	114	44	114	33	115
98	112	87	114	74	113	62	113	50	112	37	112
104	112	92	115	81	114	68	113	56	113	45	112
107	110	97	113	85	113	73	111	62	111	51	110
110	109	100	112	89	112	77	111	67	110	56	110
116	109	105	111	95	111	84	108	72	107	62	109
125	107	113	109	102	108	91	108	80	107	68	108
131	106	119	108	107	107	96	107	84	107	73	107
136	104	125	107	113	106	101	105	89	105	77	104
141	103	129	106	117	105	105	104	93	104	81	103
146	103	135	106	123	104	111	104	99	104	87	102
152	102	140	104	128	103	116	104	104	103	92	103
158	101	146	103	134	102	122	103	110	102	97	102
160	101	148	102	136	103	124	102	112	101	100	101
166	99	154	100	142	102	130	101	119	100	106	100
172	98	160	100	148	100	136	100	124	99	111	98
176	96	165	99	153	99	142	99	130	98	118	96
179	95	168	97	158	97	146	98	135	98	124	96
184	95	173	96	162	97	151	97	140	97	129	95
189	94	178	96	167	96	156	97	145	96	133	95
193	92	183	94	172	95	161	96	150	94	138	93
198	91	187	92	177	93	166	94	155	93	144	92
202	91	191	91	181	91	170	93	159	92	148	92
208	90	196	92	186	91	175	92	164	92	153	91
213	90	202	90	191	90	180	91	169	91	158	91
219	87	208	89	197	88	186	89	175	89	163	88
223	87	212	88	201	89	191	89	180	88	168	87
228	85	217	87	206	88	195	88	185	86	173	85
230	84	220	86	210	86	199	87	189	87	177	85
236	85	225	86	214	87	204	85	193	85	182	85
242	83	231	85	220	85	209	84	198	84	186	83
247	83	236	84	225	85	214	84	203	84	192	83
252	82	241	82	230	84	219	83	208	81	198	82
257	81	246	81	235	82	224	82	213	81	202	82
263	80	252	81	241	81	230	81	219	80	208	80
268	78	257	79	246	78	235	80	224	80	212	79
271	77	260	79	249	77	239	79	228	78	217	77
275	77	264	79	253	77	243	79	232	78	222	77
281	76	270	77	260	77	248	78	238	77	227	77
288	74	277	75	266	77	256	77	245	77	234	75
293	73	281	75	270	76	259	75	249	75	237	74
297	71	286	74	276	74	264	75	254	74	243	72
303	70	292	72	281	72	269	73	258	72	247	71
309	68	299	70	288	70	276	71	265	71	252	69
318	67	306	70	293	68	280	68	268	68	255	67
323	67	310	68	297	67	284	66	271	66	257	67
329	66	315	69	302	67	288	67	274	67	261	67
331	67	317	68	304	66	291	68	277	67	264	68
337	64	323	66	310	64	297	65	284	64	270	65
345	63	331	63	317	62	305	64	292	63	279	64
347	64	334	65	321	63	309	62	295	62	283	64
350	62	337	63	323	61	310	61	298	61	286	63
355	61	341	63	327	60	314	60	301	60	289	62
359	61	346	64	333	61	320	61	306	61	294	61
369	60	356	61	343	59	331	60	318	60	305	61
372	58	360	58	346	57	335	58	323	58	311	58
374	58	362	57	350	57	338	57	325	57	313	59
380	57	368	57	355	56	341	55	329	55	317	57
385	54	373	54	361	54	350	54	338	54	326	55
387	56	377	57	365	56	353	57	343	57	332	57
391	54	381	54	370	53	359	53	348	55	338	55
377	57	375	69	373	81	371	91	371	102	370	114
376	50	374	62	373	74	370	85	370	97	370	109
378	46	376	57	373	69	371	80	370	91	371	103
378	41	377	52	374	63	372	75	371	87	371	99
376	34	376	46	373	57	371	68	370	80	369	91
376	27	375	39	372	51	371	62	370	74	369	86
375	20	375	31	372	44	371	55	369	68	369	79
377	13	378	26	374	37	372	50	371	62	370	75
376	7	375	18	374	31	371	42	370	54	369	66
377	24	390	28	400	32	410	38	422	41	433	46
373	25	383	27	395	33	405	36	415	39	427	45
366	22	377	25	387	31	399	35	410	38	421	43
359	21	371	22	382	29	394	33	404	36	416	43
353	18	365	19	376	26	386	30	398	33	410	40
347	15	358	18	368	22	378	27	390	31	399	36
342	14	354	17	364	22	374	27	385	29	395	35
339	12	349	15	359	20	368	24	380	27	390	32
329	9	341	11	352	18	363	21	374	25	385	31
322	7	334	10	346	16	356	19	368	23	378	28
317	4	328	8	339	13	351	16	361	20	373	26
312	3	321	7	333	12	343	15	354	19	366	23
321	6	313	-3	306	-11	297	-19	290	-27	282	-37
323	7	314	0	306	-8	298	-15	291	-24	286	-33
324	11	316	3	308	-4	300	-12	293	-20	288	-29
328	15	319	9	311	0	303	-8	297	-17	291	-26
332	20	323	14	315	6	307	-3	301	-12	295	-21
335	24	326	18	318	10	310	1	304	-6	299	-16
336	27	328	20	320	12	312	4	306	-3	300	-13
340	30	333	23	325	16	317	10	312	2	307	-7
343	32	336	27	329	21	321	14	317	7	312	-2
344	33	337	30	331	25	326	19	323	11	318	4
347	38	340	36	336	30	333	25	329	18	325	12
348	39	342	36	338	31	335	27	331	21	329	18
348	40	343	37	340	31	336	27	332	22	330	19
351	43	346	40	342	35	338	30	334	26	333	23
354	50	349	46	347	42	344	36	340	32	334	27
358	56	353	52	350	47	348	43	342	39	339	35
359	57	356	55	352	50	349	46	346	42	343	38
361	60	357	56	355	53	350	49	348	45	345	42
365	64	362	60	357	57	353	54	352	49	348	45
369	67	365	64	361	62	357	58	354	51	351	47
374	72	368	69	365	66	360	62	358	58	356	52
372	77	369	71	365	69	363	67	361	64	359	62
369	76	370	73	368	71	366	70	365	70	363	69
375	80	374	78	371	75	369	72	367	69	364	68
381	87	377	83	376	78	372	74	368	71	364	68
384	65	385	59	387	54	387	49	386	43	386	39
381	66	384	63	386	58	384	53	384	48	383	41
379	72	383	67	385	62	384	57	383	52	381	47
379	78	383	75	384	69	384	65	382	59	381	53
379	84	383	80	384	75	383	70	381	64	381	58
378	90	381	84	383	79	382	74	380	68	380	62
377	94	377	88	379	84	380	79	379	74	379	68
374	94	372	89	375	87	376	84	377	82	375	81
376	103	374	101	376	98	376	92	376	88	377	89
375	112	374	108	375	102	375	97	375	90	378	86
373	116	372	111	374	105	374	100	374	94	375	89
372	122	372	116	372	110	373	104	372	98	375	93
373	129	371	124	372	118	372	112	373	105	375	99
371	133	369	129	370	123	370	116	372	110	374	104
370	139	367	134	369	128	371	121	371	115	373	110
368	140	367	137	369	132	369	125	370	120	371	115
366	145	366	140	366	135	367	129	368	125	369	119
365	150	365	145	366	141	364	135	367	129	367	124
364	154	365	149	365	145	364	140	366	135	366	130
364	158	366	154	363	150	364	145	365	141	365	137
363	162	365	159	363	154	363	150	363	144	365	141
362	168	363	164	362	159	362	154	363	148	364	144
360	176	361	171	361	165	361	159	362	152	362	147
361	182	359	175	361	168	362	162	363	156	364	149
359	187	357	182	359	175	360	169	361	163	361	157
356	193	355	186	356	180	357	173	358	166	358	161
354	200	354	193	354	186	357	178	357	171	357	164
361	215	364	223	366	230	367	238	369	246	372	254
359	209	362	217	364	224	365	232	366	240	370	247
356	199	359	207	361	216	364	225	364	232	368	240
354	193	356	202	359	211	361	220	362	227	367	237
351	189	353	198	358	206	361	215	361	224	364	233
351	183	352	191	354	198	358	206	360	216	363	223
349	176	349	185	353	195	356	203	359	213	361	221
347	173	348	182	351	192	353	202	357	210	360	219
341	161	345	171	349	181	351	191	353	201	355	212
339	155	344	165	347	174	350	185	351	195	353	205
340	152	343	161	344	171	348	181	350	191	354	201
338	147	340	156	342	165	346	175	348	184	351	194
335	137	338	146	339	156	341	165	345	175	349	185
334	132	336	141	338	151	340	161	344	170	347	179
332	126	334	136	336	146	338	156	343	166	345	175
329	122	331	132	333	141	335	150	339	160	342	168
325	113	328	123	332	132	333	142	336	151	338	161
323	106	327	116	329	127	330	137	334	147	337	157
322	105	326	116	329	127	331	137	335	147	337	158
320	93	323	105	324	116	328	128	331	138	335	149
317	87	320	98	322	110	327	120	330	132	333	142
315	81	319	92	320	104	326	116	329	128	331	140
313	77	318	87	321	100	324	111	328	123	329	135
310	68	315	78	318	91	322	103	326	115	327	127
307	61	312	72	316	84	320	96	324	107	324	120
307	55	311	66	315	79	319	91	323	102	324	116
306	52	312	63	316	74	318	86	322	97	323	111
302	45	307	56	311	68	315	79	317	91	319	104
300	38	306	49	309	61	313	73	314	85	316	96
298	35	304	46	309	59	312	71	313	83	315	95
298	29	302	40	307	54	311	66	312	79	316	92
295	20	301	32	305	45	309	58	312	71	314	85
294	18	299	28	303	42	308	54	309	67	312	81
291	10	283	-1	276	-12	269	-23	265	-34	259	-48
293	16	285	6	278	-6	272	-17	267	-29	261	-41
294	23	288	11	281	-1	274	-12	266	-22	262	-35
298	28	291	15	283	4	277	-8	268	-19	264	-33
301	30	293	19	285	6	280	-5	271	-15	267	-29
303	36	294	24	287	12	282	-1	273	-12	269	-25
304	41	296	28	289	17	282	4	274	-7	270	-20
307	45	297	32	291	20	284	7	277	-5	272	-18
311	50	301	37	295	24	288	12	281	0	275	-14
313	55	305	42	297	31	291	17	284	5	278	-8
315	58	307	46	299	34	293	22	286	10	281	-3
317	63	308	50	301	39	295	27	288	14	283	2
320	67	310	55	305	43	297	31	289	19	287	7
322	70	313	60	308	47	300	37	291	24	290	10
324	73	316	63	310	50	301	41	294	28	292	14
326	78	317	68	311	56	304	45	296	34	295	21
329	83	320	73	313	61	306	50	299	39	297	25
331	87	321	76	315	64	308	53	300	42	299	29
332	90	323	80	316	68	311	57	303	45	301	34
334	96	325	86	321	74	314	62	306	52	303	40
335	99	327	88	322	77	316	65	307	55	304	43
336	101	328	91	323	80	317	68	311	59	307	48
339	104	333	95	327	84	321	75	315	65	311	53
341	108	335	99	329	90	323	78	318	69	313	58
344	115	337	104	331	92	326	81	320	71	315	60
347	113	338	104	332	95	327	84	322	75	319	63
347	117	340	108	334	100	328	89	323	80	321	69
346	118	340	109	335	100	329	92	325	83	322	74
349	124	344	116	340	106	334	98	327	90	326	81
352	128	347	121	343	111	338	103	333	94	329	86
350	125	346	118	343	109	338	103	332	95	328	87
349	129	345	122	343	114	337	108	333	101	330	94
355	134	351	126	348	120	344	113	338	107	336	100
359	134	356	129	353	122	348	118	344	112	344	106
359	137	355	133	353	128	349	126	346	120	346	114
361	145	358	141	357	135	352	132	350	127	350	125
359	151	356	147	355	140	350	136	349	131	346	126
357	158	354	154	351	147	348	142	347	136	342	131
365	165	361	159	359	154	354	148	354	143	349	137
366	167	364	161	361	156	356	150	355	144	352	140
368	170	364	165	362	157	359	152	356	145	351	140
371	177	368	171	367	162	363	155	358	148	352	143
373	185	370	179	367	170	362	162	358	155	353	148
375	187	371	180	369	172	366	164	360	157	355	151
380	191	376	184	374	175	371	167	366	160	360	154
381	196	378	189	378	181	374	173	368	166	361	160
382	197	382	189	379	180	375	173	369	167	362	161
382	201	381	192	377	185	373	178	367	172	362	165
386	205	383	198	377	191	375	183	371	176	366	170
371	189	363	185	355	185	349	181	342	177	334	176
370	188	368	188	361	187	353	185	349	180	345	179
374	191	372	191	365	190	358	190	352	185	349	182
381	191	379	192	371	192	365	188	359	183	355	182
370	180	364	175	359	171	356	165	353	157	348	152
371	182	363	178	359	172	356	166	351	160	348	153
376	186	371	182	367	178	363	171	358	166	355	159
378	192	373	187	370	181	368	175	362	168	357	165
376	203	372	197	368	190	365	184	359	178	354	174
383	204	375	201	372	193	368	186	364	180	359	174
392	205	387	201	381	194	376	188	370	180	367	172
395	212	390	207	383	201	378	194	371	186	368	177
387	199	393	192	397	184	401	176	407	167	414	162
388	201	393	195	395	185	401	177	406	169	414	165
381	203	385	196	391	189	396	180	401	173	407	168
375	208	379	201	384	195	389	188	392	180	399	174
314	130	317	127	319	125	322	122	323	118	325	115
418	258	419	264	421	271	424	276	428	281	431	286
382	206	385	219	389	230	394	242	401	253	408	265
380	201	383	213	387	225	393	236	399	248	405	260
372	192	376	205	382	217	388	229	393	242	399	255
369	188	374	200	378	213	384	225	389	238	396	249
368	183	371	196	376	208	381	221	387	233	395	245
364	178	369	191	373	204	380	216	385	228	392	240
359	173	364	187	369	198	374	212	379	223	386	235
357	167	361	180	366	193	370	205	376	217	384	228
355	163	359	176	364	188	368	200	374	212	381	222
351	158	356	169	361	182	366	194	370	206	377	217
346	152	351	164	355	176	360	188	365	199	371	210
345	147	348	159	352	172	358	184	362	195	370	205
341	142	347	155	350	167	354	178	359	189	367	200
342	140	344	151	348	162	352	172	357	183	364	192
337	134	342	145	346	157	349	167	355	178	361	187
335	127	338	138	342	149	345	160	350	170	358	178
333	122	335	133	338	145	342	156	348	166	356	175
331	117	333	128	336	140	341	150	346	160	353	168
327	112	329	123	332	135	337	145	342	155	349	164
322	108	326	118	330	130	334	140	338	151	345	161
320	103	321	114	325	123	328	133	333	142	340	151
321	103	321	111	323	121	326	130	332	138	339	145
321	100	322	108	325	116	326	126	332	133	337	138
316	91	319	99	322	109	323	117	326	124	333	131
311	87	313	94	318	102	320	109	322	118	327	125
307	82	309	90	311	97	315	104	319	112	322	118
305	78	309	87	311	94	314	101	316	108	321	114
306	75	308	81	312	88	314	95	316	102	320	109
303	71	305	76	309	83	310	90	312	96	315	100
300	74	303	77	304	82	306	86	307	89	309	93
295	69	297	72	299	75	299	77	299	82	303	86
292	60	293	65	296	68	298	73	299	78	301	82
290	56	290	59	293	63	294	67	297	71	298	75
288	53	289	56	290	59	292	62	294	64	295	67
282	44	283	49	286	53	288	56	289	60	291	64
277	38	279	44	281	49	285	53	286	58	288	63
274	29	275	37	278	42	281	48	284	55	287	60
270	20	272	26	275	32	278	39	280	44	283	51
267	18	270	24	274	31	276	38	278	43	281	50
266	8	265	0	263	-6	262	-13	262	-21	261	-29
267	17	266	8	263	1	261	-8	261	-17	261	-25
267	26	266	17	261	9	261	1	262	-9	261	-17
265	30	263	21	260	14	259	5	259	-5	259	-14
267	32	267	25	264	18	261	10	261	1	262	-6
270	39	270	32	268	25	263	16	263	8	264	2
264	44	264	36	262	28	259	21	257	12	258	5
266	48	263	39	261	31	260	22	259	12	260	4
271	58	269	49	267	41	266	32	265	22	265	12
265	63	264	55	260	46	260	36	258	26	258	16
265	67	265	58	262	48	261	38	260	27	258	17
270	77	267	67	264	57	264	47	263	35	263	25
265	81	263	71	259	60	259	51	258	39	258	30
267	84	266	73	263	64	263	54	261	44	260	34
270	90	268	80	266	73	266	62	264	53	263	44
266	92	265	82	262	74	262	65	260	54	259	44
270	97	268	88	265	80	265	70	263	60	263	51
270	105	269	95	266	87	265	78	264	67	263	58
267	106	267	96	265	87	264	78	262	68	260	59
266	109	266	100	264	91	262	83	261	73	259	64
267	119	268	110	266	98	264	89	262	79	260	69
264	123	265	114	265	104	263	95	261	85	258	77
264	125	265	114	267	105	265	96	262	86	257	77
263	135	265	125	267	115	265	106	262	97	257	87
264	145	264	135	266	125	264	114	261	104	257	93
269	146	269	135	270	124	267	112	263	100	261	89

## Sheet: Bioloco
x-p1	z-p1	x-p2	z-p2	x-p3	z-p3	x-p4	z-p4	x-p5	z-p5	x-p6	z-p6
64	179	60	166	57	152	51	140	48	125	42	112
70	167	63	156	56	142	48	132	41	119	32	108
75	159	67	149	58	136	49	127	40	115	30	105
76	151	67	141	57	130	48	121	38	109	28	100
71	148	63	137	54	125	46	115	37	103	28	93
61	145	53	134	46	121	37	111	29	98	20	88
62	137	55	126	47	113	39	103	32	90	23	79
51	133	45	121	39	107	33	96	27	82	20	70
45	125	41	113	37	98	32	86	28	72	23	59
31	125	33	112	36	97	36	84	39	69	40	55
24	113	28	101	34	87	38	74	43	61	47	47
9	103	18	94	30	84	39	75	50	65	60	55
16	98	25	89	36	79	45	70	57	60	66	49
22	94	31	85	42	75	50	65	61	55	70	44
24	94	32	84	43	73	50	62	60	51	68	40
33	98	40	87	48	74	53	62	61	50	67	37
39	96	44	84	50	70	53	58	59	44	63	31
48	91	50	78	54	64	55	51	59	36	60	22
45	82	49	70	54	56	57	43	62	29	65	15
43	70	49	57	54	44	58	33	64	20	68	7
48	61	55	49	60	36	64	25	71	12	76	-1
52	57	58	45	64	32	67	20	74	8	78	-6
53	51	61	40	68	27	74	16	81	5	87	-8
48	49	57	38	65	27	72	16	80	6	87	-6
45	48	54	38	63	27	71	16	79	6	87	-5
47	49	56	38	64	27	71	16	79	5	86	-6
44	46	54	37	64	26	73	17	83	6	91	-4
48	50	57	39	65	28	73	16	82	6	89	-6
47	50	57	39	65	28	74	17	83	7	90	-4
48	50	57	40	65	28	73	17	83	6	90	-5
40	45	52	37	62	28	73	19	84	10	94	1
38	45	49	37	60	28	71	20	83	12	94	3
37	45	49	38	60	30	72	22	84	15	95	6
36	43	49	37	60	30	73	23	86	18	98	10
36	42	49	37	61	30	73	24	86	18	99	11
36	38	50	35	63	29	76	25	90	22	103	17
36	41	49	36	62	30	75	25	89	21	101	15
36	40	49	36	62	30	75	25	89	21	101	15
41	39	54	36	67	30	80	26	94	22	107	16
43	32	57	32	71	30	85	29	99	29	112	27
43	23	57	27	71	29	84	32	98	36	112	38
53	20	66	26	79	30	92	35	105	41	118	45
55	22	68	28	81	32	94	37	107	42	121	46
58	24	71	30	84	34	97	39	110	45	124	49
67	29	80	34	94	38	107	42	120	48	134	51
75	32	88	37	102	41	115	45	128	51	141	54
79	37	92	42	106	45	120	49	133	54	146	57
83	40	96	45	110	48	123	52	136	57	150	60
87	44	100	48	114	51	127	55	140	60	154	63
90	45	103	50	116	54	129	58	142	64	156	67
93	47	106	53	119	57	132	62	145	68	158	72
96	49	109	56	122	60	135	65	148	72	161	76
98	54	111	59	124	63	137	67	150	73	164	76
99	59	112	64	126	66	140	70	153	75	167	77
102	61	115	66	129	69	143	73	156	78	169	81
106	62	119	67	133	71	146	75	159	81	173	84
110	61	123	68	136	72	149	78	161	84	174	89
114	64	126	71	139	75	152	81	165	87	178	92
117	68	129	75	142	79	155	85	168	91	181	96
120	72	134	76	147	81	160	87	173	92	186	97
123	77	138	82	151	85	164	91	177	95	190	99
128	78	143	83	155	87	168	92	181	97	195	101
131	80	146	86	159	91	171	96	184	101	197	106
134	86	149	92	162	97	174	101	187	106	200	111
138	88	153	94	166	100	178	104	191	110	204	115
144	92	159	98	172	103	185	108	197	112	210	117
148	95	163	100	176	105	189	110	201	115	214	120
151	100	167	104	180	108	194	112	207	116	220	119
154	104	169	108	183	111	197	114	210	117	223	120
156	106	172	110	186	113	199	116	213	119	225	122
160	107	175	111	189	114	202	117	216	120	230	123
163	109	178	112	192	115	205	118	219	120	233	123
166	112	180	115	194	117	208	119	222	122	235	124
169	114	183	116	197	118	211	121	225	123	238	126
172	113	186	117	200	120	214	123	227	126	241	129
175	114	190	118	203	121	217	124	230	127	244	130
177	115	192	118	206	121	219	124	233	127	247	129
180	117	194	120	208	122	222	124	236	127	249	129
181	119	196	121	210	123	224	125	238	127	252	129
183	120	198	122	212	124	226	126	240	128	254	130
186	120	201	123	215	125	229	127	243	129	257	131
189	120	204	123	218	126	231	129	245	132	259	135
190	120	205	123	219	125	232	128	246	131	260	134
193	121	207	124	221	126	235	129	249	132	262	135
195	123	210	125	224	128	237	130	251	132	265	134
197	123	212	126	226	128	240	130	254	133	267	135
198	125	213	127	227	129	241	130	255	132	269	134
202	125	217	127	231	129	244	131	258	133	272	135
203	127	218	129	232	130	245	132	259	134	273	135
204	125	219	128	233	130	247	132	261	135	275	137
206	126	221	129	235	131	248	133	262	135	276	137
208	127	223	129	237	131	251	133	265	135	279	137
210	129	225	131	239	132	252	134	266	135	280	137
211	129	226	131	240	133	254	134	268	136	282	138
213	130	228	132	242	133	256	135	270	136	284	138
215	130	230	132	244	133	257	135	271	136	285	138
216	131	231	132	245	134	258	135	272	137	286	138
217	131	232	133	246	134	260	136	274	137	288	139
219	131	234	133	248	134	261	136	275	138	289	139
220	132	235	133	249	135	263	136	277	138	291	139
222	133	237	134	251	135	264	137	278	138	292	139
225	135	238	136	252	137	266	137	280	138	294	139
226	135	239	136	253	137	267	137	281	138	295	139
227	135	239	136	253	137	267	137	281	138	295	139
228	136	241	137	255	137	269	138	283	138	297	139
230	134	243	135	256	136	270	138	284	139	298	140
231	134	244	136	258	137	272	138	286	139	300	141
233	135	246	136	259	137	273	138	287	139	301	140
234	137	247	137	261	138	275	138	289	139	303	139
235	138	248	138	262	138	276	139	290	139	304	140
236	137	249	137	263	138	277	138	291	139	305	139
239	135	252	136	266	137	280	138	294	139	308	140
240	135	253	136	267	137	281	137	295	138	309	139
242	134	255	135	269	135	283	136	297	136	311	137
245	136	258	135	272	135	286	134	300	134	314	133
247	136	260	135	274	134	288	133	302	132	316	131
248	135	261	134	275	133	289	133	302	132	316	131
249	133	262	133	276	132	290	132	304	131	318	131
251	133	264	133	278	132	292	132	306	131	320	131
254	132	267	131	281	131	295	130	309	130	323	129
259	135	272	134	286	132	300	131	313	129	327	128
265	132	278	131	292	130	306	128	319	127	333	126
269	134	281	132	295	130	309	128	323	126	337	123
271	134	284	132	298	130	311	127	325	125	339	123
275	133	288	131	302	128	315	126	329	123	343	121
279	131	292	130	306	128	320	126	333	124	347	123
283	131	296	129	310	127	324	125	338	123	352	121
287	127	300	126	314	124	328	123	341	121	355	119
291	131	304	128	318	126	331	123	345	121	359	118
293	131	305	128	319	126	333	123	347	121	360	118
294	130	307	127	321	124	334	122	348	119	362	116
297	126	310	124	324	122	338	119	352	117	366	115
300	124	313	123	327	122	341	120	354	119	368	118
302	122	315	121	329	120	343	119	357	118	371	117
303	120	316	120	330	119	344	119	358	118	371	118
304	123	317	121	331	119	345	118	358	116	372	114
306	124	318	122	332	120	346	117	360	115	374	113
307	126	320	123	333	120	347	117	361	114	374	111
304	126	317	124	331	121	344	118	358	115	372	113
306	124	318	122	332	119	346	117	360	114	373	112
311	120	325	119	338	117	352	115	365	113	379	111
315	120	329	119	342	117	355	115	368	113	382	111
317	117	331	117	344	115	358	113	371	111	385	110
317	117	331	116	344	114	358	113	371	110	385	108
316	115	330	114	343	112	358	110	370	108	384	106
320	115	334	113	347	111	362	109	373	106	387	103
323	117	337	115	350	112	365	108	377	105	390	101
322	119	336	116	349	112	363	108	376	104	388	100
324	116	338	113	352	109	365	104	378	100	391	96
330	113	344	109	357	105	370	99	383	95	396	90
334	114	347	109	360	103	372	96	385	90	397	84
334	114	347	109	360	103	372	96	384	90	397	84
331	111	344	106	357	101	370	95	383	89	396	84
329	106	343	103	357	99	370	94	383	90	397	86
329	104	343	102	356	98	370	94	383	91	397	88
329	105	343	102	356	98	370	96	382	92	396	88
328	106	342	103	355	99	369	97	381	93	395	89
328	111	341	107	354	102	368	98	380	93	393	88
327	113	340	106	352	102	366	96	378	89	390	85
325	112	338	106	351	101	365	97	378	91	390	88
324	113	337	107	351	103	364	99	377	94	390	91
322	113	335	109	349	105	363	103	376	99	389	97
324	119	337	113	350	109	364	104	376	99	389	96
321	115	334	110	348	106	362	103	374	98	387	95
321	116	335	111	348	107	363	104	375	99	388	97
322	115	336	111	350	108	364	106	377	103	390	101
325	116	339	112	353	110	367	108	380	105	393	104
323	118	337	115	350	112	365	111	378	108	391	107
324	114	337	114	352	114	365	115	379	115	392	116
330	101	342	106	355	113	368	119	380	125	391	130
343	89	351	100	360	112	368	124	376	135	383	145
354	86	358	98	363	112	367	126	371	139	375	150
349	90	355	102	362	115	368	128	375	140	380	151
357	89	360	102	364	116	368	130	371	143	374	155
387	98	379	109	369	120	361	131	352	141	344	152
391	151	382	142	371	132	361	123	351	114	342	105
372	163	370	149	368	137	365	123	364	110	361	96
358	167	362	153	364	141	368	127	371	114	374	101
350	169	356	156	360	144	366	131	371	119	376	106
352	172	358	159	362	146	366	133	370	121	375	108
343	169	352	159	361	148	368	137	376	127	384	115
332	167	343	158	353	149	362	139	372	131	382	121
327	163	339	157	351	150	362	142	373	136	385	128
324	166	336	159	348	151	359	143	369	135	380	127
311	164	323	158	336	151	349	144	358	138	370	131
308	164	321	158	333	151	346	144	355	138	368	131
302	160	315	156	328	151	342	145	353	140	365	135
294	157	308	154	321	150	336	145	347	142	359	137
288	156	302	153	315	149	330	144	342	140	353	136
286	155	300	153	313	149	328	145	340	142	353	139
279	158	293	154	306	149	320	145	333	141	345	137
267	158	281	155	294	151	307	147	321	142	334	137
264	162	277	157	290	152	303	147	316	141	328	135
263	164	276	159	289	153	302	147	315	142	327	135
255	164	268	159	281	154	294	148	304	143	317	137
246	162	260	158	273	154	286	149	298	145	311	140
243	158	257	156	271	153	285	150	297	148	310	144
235	156	249	155	263	153	277	151	289	149	302	146
222	157	236	155	250	153	264	151	278	148	290	145
219	158	233	156	247	154	261	152	274	149	287	147
216	159	230	158	243	155	257	152	271	148	284	147
207	160	222	157	234	152	248	150	260	145	274	143
199	167	213	161	226	155	238	150	249	144	262	139
195	167	209	162	222	156	234	152	246	146	259	142
190	169	204	163	217	158	229	153	240	147	254	143
179	168	193	164	207	160	220	156	232	151	245	149
175	173	189	167	202	162	215	158	226	151	240	147
170	174	184	169	197	164	211	160	222	154	235	150
161	174	175	169	188	164	202	161	215	156	227	151
151	173	165	169	178	165	192	162	205	157	218	153
150	176	164	171	177	166	191	163	203	157	217	152
146	179	160	172	172	167	186	162	198	156	211	151
141	180	154	172	166	166	180	160	192	153	204	146
134	178	147	171	159	165	173	160	185	153	198	147
133	178	146	171	158	166	172	160	184	153	196	146
128	175	142	169	154	165	168	160	181	154	194	149
120	175	134	169	146	164	160	159	173	153	186	148
115	167	130	164	143	161	158	159	171	156	185	153
115	166	130	163	143	161	158	160	171	156	185	154
108	162	123	161	136	160	151	159	165	157	179	156
105	168	119	163	132	160	146	157	160	152	173	148
102	165	117	161	129	158	144	156	157	151	171	148
101	165	115	161	128	157	142	154	156	150	169	146
101	160	116	158	129	156	144	155	157	152	171	150
98	160	113	158	126	156	141	154	155	151	169	149
93	161	108	158	121	155	136	153	149	150	163	147
93	158	108	156	121	154	136	153	150	150	164	147
94	151	109	151	122	151	136	152	150	151	164	151
91	140	106	144	118	147	132	151	146	154	160	157
91	134	105	139	117	144	131	150	144	154	157	158
92	130	105	136	118	141	131	147	144	152	157	157
84	129	98	134	110	139	124	145	137	150	150	155
80	122	93	129	105	134	118	141	131	146	144	152
77	116	91	123	102	129	115	136	128	142	141	148
68	114	81	121	93	127	106	135	118	141	131	148
65	107	78	114	89	121	102	129	115	136	127	143
63	101	76	108	87	115	100	123	112	130	125	137
59	93	70	103	80	112	90	123	101	131	112	140
61	85	70	97	77	108	84	121	93	132	100	144
68	77	73	91	78	103	83	117	89	130	95	143
63	80	71	92	79	103	87	116	96	126	104	138
57	83	68	93	78	101	88	112	100	120	110	130
47	82	59	91	70	99	81	109	93	116	105	124
48	79	60	87	71	95	82	104	94	112	106	120
48	78	60	86	71	94	83	103	95	110	106	118
43	77	56	85	66	93	78	102	90	109	102	117
40	72	52	80	63	87	75	96	87	103	99	111
38	71	51	79	62	86	74	95	87	101	99	109
32	67	45	75	56	82	68	91	81	97	93	104
31	59	43	69	53	77	64	87	76	95	87	103
31	55	43	65	53	73	64	83	76	91	87	99
23	51	35	60	46	67	58	76	70	83	82	90
15	55	29	60	41	65	55	71	68	76	81	81
16	56	30	61	42	65	56	71	70	75	83	79
17	52	31	57	43	62	57	68	70	73	83	78
13	44	25	53	36	60	47	70	59	77	71	86
25	32	33	44	39	56	46	69	54	80	62	92
32	27	36	41	39	54	42	68	47	82	51	95
36	27	39	41	41	54	43	69	47	83	50	96
49	26	48	41	48	54	46	69	47	83	46	97
49	26	48	41	47	54	44	68	44	82	43	96
46	26	46	41	45	54	44	68	44	82	44	96
42	26	44	41	46	54	46	69	49	83	51	97
57	26	54	41	51	53	46	68	44	81	41	95
76	38	64	47	54	55	42	63	31	72	20	81
84	61	69	61	56	60	41	59	27	59	13	59
86	75	72	69	60	65	46	58	33	54	20	49
88	83	75	75	64	68	52	59	40	52	29	44
88	84	76	76	65	69	53	60	41	53	29	45
94	85	81	78	69	71	56	64	44	57	31	51
99	85	86	79	74	73	60	67	48	61	35	55
102	86	89	80	76	74	63	68	50	63	37	57
103	87	90	82	77	77	64	71	51	66	38	60
106	89	93	84	80	79	68	75	54	70	41	65
111	90	98	86	85	81	73	77	59	72	46	67
119	92	106	87	93	83	81	78	67	74	54	69
122	94	109	89	96	85	84	80	70	75	57	71
125	99	112	94	99	89	87	84	74	79	61	74
130	100	117	95	103	91	91	86	78	82	65	77
137	101	124	97	110	92	98	88	85	83	72	78
143	104	130	99	117	94	105	89	92	84	78	79
145	106	132	102	119	97	107	93	93	88	80	83
150	110	137	105	124	101	112	96	98	91	85	87
158	112	145	107	131	103	119	99	106	94	92	90
165	115	152	110	139	105	127	100	114	95	101	90
169	118	156	113	143	109	131	104	117	100	104	95
172	120	159	116	146	111	134	107	120	102	107	98
178	122	164	118	151	114	138	110	125	106	112	101
182	124	169	120	155	116	143	112	130	108	116	103
187	127	173	123	160	119	147	115	134	111	121	106
191	129	177	125	164	121	151	117	138	113	125	108
194	132	181	128	167	124	155	120	142	116	128	111
199	134	185	130	172	126	159	122	146	118	133	114
205	135	191	131	178	128	165	124	152	121	138	117
210	137	196	133	183	130	170	126	157	122	143	119
213	141	199	137	186	134	173	130	160	127	146	123
216	142	202	139	188	135	176	132	162	129	149	126
221	144	207	140	193	137	181	134	167	130	154	127
226	148	212	144	199	139	186	135	173	131	160	127
230	152	217	148	203	143	191	139	178	135	164	130
235	150	222	147	208	144	195	142	182	139	168	136
243	150	229	147	215	145	202	143	188	141	175	138
250	152	236	149	222	147	209	145	195	142	182	140
256	156	243	152	229	149	216	146	203	142	189	139
262	157	248	154	234	151	222	149	208	146	194	143
272	158	258	155	245	153	232	151	218	149	204	146
281	161	267	158	254	156	241	154	227	152	213	149
289	164	275	161	261	159	248	157	234	154	221	152
297	164	283	161	269	159	257	157	243	154	229	152
302	164	288	162	274	160	261	158	247	156	233	154
307	164	293	162	279	159	266	157	252	155	239	153
312	163	298	161	284	159	271	157	257	155	243	153
316	161	302	160	288	159	275	157	261	156	247	155
320	161	306	159	292	158	279	157	265	156	251	154
324	160	310	159	297	158	284	157	270	156	256	155
328	161	314	159	300	158	287	156	273	155	259	153
331	161	317	159	304	158	291	157	277	156	263	154
335	159	321	158	308	157	295	156	281	155	267	154
338	159	324	158	310	157	297	156	283	155	269	154
339	159	325	158	312	157	299	156	285	155	271	154
342	159	328	158	314	157	301	155	287	154	273	153
345	158	331	157	317	156	304	155	290	154	276	153
346	158	331	158	317	157	304	157	290	156	278	154
349	158	334	157	320	156	307	157	293	155	279	154
350	158	335	157	321	156	308	155	295	154	281	153
352	156	337	155	323	155	310	155	296	154	282	153
353	155	338	155	324	154	310	154	297	153	283	153
354	155	339	155	325	155	311	154	298	154	283	154
354	155	340	155	326	154	312	154	299	153	284	153
354	156	340	155	326	155	312	154	298	154	284	153
354	154	339	154	325	155	311	155	297	156	283	156
352	154	337	155	323	155	310	156	296	157	282	157
353	153	338	154	324	155	310	156	296	156	282	157
352	149	337	152	323	154	309	156	295	158	281	161
350	145	335	150	322	154	308	158	295	162	282	166
350	147	335	150	322	154	308	158	295	161	281	165
349	151	334	153	320	154	307	156	293	158	279	159
347	154	332	155	318	155	305	156	291	156	277	157
348	154	333	155	319	156	306	157	292	157	278	158
347	154	332	155	318	156	305	157	291	158	277	159
346	154	331	156	317	157	303	159	289	161	275	162
345	155	330	157	316	158	302	160	288	161	274	163
344	156	329	157	315	158	301	160	287	161	273	162
340	158	325	159	311	160	298	161	284	161	270	162
343	157	328	158	314	159	301	160	287	161	273	162
347	161	332	160	318	160	305	160	291	160	277	159
351	163	336	162	322	161	309	160	295	159	281	158
352	163	337	162	323	161	309	160	295	159	281	158
352	161	337	161	323	161	309	161	295	161	281	161
357	160	342	160	328	160	314	161	300	161	286	161
363	161	348	161	334	161	320	161	306	161	292	161
364	160	349	160	335	160	322	159	308	159	294	159
368	158	353	158	339	158	326	159	312	159	298	159
375	159	360	158	346	158	332	158	318	158	304	157
376	155	361	155	347	155	334	156	320	156	306	156
380	153	365	153	351	153	338	154	324	154	310	154
384	149	369	150	355	151	341	153	327	154	313	155
387	148	372	149	358	150	345	151	331	152	317	153
388	147	373	148	359	149	346	150	332	151	318	152
390	147	375	148	361	149	347	149	333	150	319	151
391	146	376	146	362	146	348	147	334	147	320	147
391	147	376	147	362	146	348	146	334	145	320	145
390	147	375	146	361	145	348	144	334	143	320	141
389	148	374	146	360	145	347	143	333	142	319	140
387	148	372	146	358	144	344	142	330	141	316	139
385	149	370	146	356	144	342	142	328	140	314	138
382	151	368	148	354	145	340	142	326	139	313	136
381	152	366	149	352	146	339	143	325	140	311	137
379	155	365	151	351	147	338	143	324	140	311	136
378	156	364	152	350	148	337	144	323	140	310	137
376	158	362	153	349	149	335	144	322	140	309	135
373	163	359	156	346	151	334	145	321	139	308	133
371	167	358	159	346	152	334	146	322	139	310	132
366	171	355	163	343	155	332	147	319	138	309	131
368	174	356	166	345	157	334	149	322	140	311	133
367	182	357	172	348	161	339	151	329	139	320	129
353	192	350	179	346	165	342	152	338	137	334	125
346	196	346	182	345	168	345	154	344	139	344	126
342	199	343	185	344	171	345	157	346	142	347	129
341	202	341	188	342	174	342	160	343	145	343	132
342	205	343	191	344	177	345	163	346	148	347	135
328	201	334	188	341	176	347	164	354	150	361	139
312	189	324	182	337	175	349	168	362	161	373	155
308	188	321	183	333	176	347	169	358	163	371	158
308	188	321	183	334	176	347	170	359	164	372	159
312	192	325	186	336	178	349	170	360	163	372	156
304	183	318	180	331	176	346	172	358	167	372	164
302	182	315	179	329	175	343	171	356	167	370	165
299	177	313	176	327	174	342	172	355	169	369	169
296	173	310	174	324	173	339	172	352	171	366	172
291	172	305	173	319	172	334	173	348	172	361	173
291	171	305	172	319	172	334	172	347	172	361	173
285	168	299	170	313	171	328	172	341	172	355	174
277	166	291	168	305	168	320	170	333	170	347	172
274	162	288	165	302	166	316	169	329	170	343	173
266	163	279	165	293	165	308	167	321	167	335	169
259	163	273	164	287	164	302	164	315	164	329	165
255	164	269	164	283	163	298	163	311	162	325	162
246	160	260	162	274	161	289	162	302	161	316	163
239	159	253	161	267	160	282	161	295	160	309	162
236	159	250	160	264	159	279	160	292	159	306	160
226	162	240	162	254	160	269	160	282	158	296	158
215	164	229	164	243	162	258	160	270	158	284	158
210	165	224	165	238	162	253	161	266	158	280	157
203	168	217	167	231	163	245	160	258	157	272	156
194	172	208	170	221	165	236	162	248	158	262	156
189	176	203	173	216	168	231	164	243	159	257	156
185	175	199	173	212	169	227	166	239	162	253	160
176	177	190	175	204	171	218	168	231	164	245	162
170	179	184	177	198	173	212	170	225	166	239	164
166	182	180	179	193	175	208	171	220	167	234	165
163	184	176	182	190	177	204	174	217	170	231	168
156	185	169	183	183	179	197	176	210	172	224	169
150	187	164	184	177	180	192	176	204	172	218	170
146	187	160	185	173	182	188	179	201	175	214	174
140	185	154	184	168	181	182	179	195	176	209	174
135	185	149	184	163	181	178	179	191	176	205	175
130	187	144	186	157	182	172	179	185	176	199	175
125	184	139	184	153	181	168	180	181	177	195	177
123	184	137	184	151	182	166	180	179	178	193	178
119	183	133	183	147	181	162	179	174	177	188	177
115	184	129	184	143	181	158	179	171	176	185	175
111	184	125	183	139	180	154	178	167	176	181	175
108	183	122	182	136	180	151	179	163	176	177	176
107	182	121	182	135	179	150	178	162	175	176	175
103	180	117	180	131	178	146	177	158	175	172	175
98	180	112	180	126	178	141	176	153	174	167	174
93	179	107	179	121	177	136	176	149	174	163	174
93	179	107	179	121	177	136	175	149	173	163	173
91	178	105	178	119	176	134	174	146	172	160	172
88	179	102	178	116	176	131	174	143	172	157	171
83	178	97	178	111	175	126	174	139	171	153	170
79	177	93	177	107	175	122	173	134	171	148	170
77	176	91	175	105	175	119	173	133	174	146	172
76	175	90	174	104	174	118	173	132	173	146	171
74	176	88	175	102	174	116	172	130	171	143	169
72	175	86	174	100	174	114	171	128	171	141	169
70	174	84	173	98	173	112	171	126	171	139	169
68	174	82	173	96	173	110	171	124	171	138	169
66	175	80	174	94	173	108	171	122	170	136	168
65	175	79	173	93	173	107	170	121	169	135	167
62	172	76	172	90	172	104	171	118	171	132	170
60	171	74	171	88	171	102	170	116	170	129	169
56	172	70	171	84	171	98	170	112	170	126	168
54	174	68	172	82	171	96	168	110	167	124	164
54	174	68	172	82	171	95	168	109	167	123	165
54	171	68	170	82	170	96	168	110	168	123	166
51	170	65	169	79	170	93	168	107	169	120	167
47	169	61	169	75	169	89	167	103	167	117	166
46	169	60	168	74	168	88	167	102	167	115	165
46	168	60	167	74	167	88	165	102	165	115	163
44	166	58	165	72	166	86	164	100	165	113	163
42	164	57	162	71	163	85	163	98	163	113	161
40	162	56	161	69	162	83	163	97	163	111	162
38	161	53	161	67	162	81	162	95	162	109	162
39	160	55	160	68	161	82	161	96	161	110	161
40	158	55	158	69	160	83	160	97	161	111	160
38	157	53	158	66	159	79	159	93	160	108	161
36	155	51	156	65	157	78	158	92	159	107	160
35	155	50	155	64	156	77	156	91	157	106	157
33	154	47	154	61	155	74	155	88	156	103	156
33	155	48	155	62	155	75	156	89	156	104	156
35	152	50	153	64	154	77	155	91	156	106	157
38	151	53	152	67	153	80	154	94	155	109	156
31	152	46	152	60	152	73	152	87	152	102	152
29	159	44	156	57	152	70	149	83	145	98	141
30	151	43	150	57	149	71	150	85	148	99	147
35	129	45	137	57	145	68	153	81	161	92	169
44	119	51	130	59	142	66	154	76	166	84	177
45	119	53	129	62	140	71	151	81	162	90	173
36	138	48	140	62	143	76	147	90	149	104	151
35	142	48	143	62	143	76	145	91	144	105	145
36	149	49	146	62	143	76	141	91	137	104	134
41	149	56	145	68	142	82	138	95	134	109	130
48	157	61	149	73	141	84	134	95	126	107	119
50	157	62	148	74	141	85	134	97	126	109	119
54	159	65	149	75	140	85	131	95	121	106	112
72	168	76	154	80	140	83	127	87	114	90	101
89	166	87	151	85	137	84	123	82	111	80	97
86	161	85	146	85	132	84	118	84	104	83	92
84	160	83	145	82	131	82	117	81	103	80	90
85	155	83	140	80	126	78	113	76	99	74	86
97	143	90	129	83	117	77	105	69	93	62	82
105	135	95	124	86	114	78	103	67	93	58	83
106	125	95	115	84	106	75	97	63	88	53	80
102	123	90	113	80	104	70	95	58	86	48	77
97	122	86	112	76	102	68	92	56	82	47	73
95	115	84	104	74	94	66	85	54	75	45	66
94	109	83	99	73	90	64	80	52	71	43	62
84	107	73	97	63	87	54	78	43	68	33	59
85	100	74	90	64	81	55	71	43	62	33	53
80	98	70	88	60	78	51	68	40	58	31	49
77	86	65	77	54	68	44	60	32	51	22	43
76	87	65	77	55	67	46	58	34	48	24	40
70	73	58	65	46	57	36	48	24	41	13	33
72	66	58	59	45	53	34	47	20	41	8	36
74	57	60	54	46	52	33	48	18	46	6	43
70	55	56	52	42	49	29	45	15	43	2	40
68	60	54	54	41	49	29	44	15	39	3	35
68	61	55	55	42	49	31	43	16	38	5	33
66	48	51	47	37	46	25	44	10	44	-3	42
69	37	54	40	40	43	27	44	13	48	0	51
73	21	60	29	48	37	37	43	24	51	13	58
78	21	64	28	52	34	40	40	27	47	15	53
79	16	67	23	55	28	41	35	30	42	17	49
82	18	69	23	56	26	42	32	30	37	16	43
90	15	77	19	64	22	50	26	37	31	23	35
93	14	79	17	66	18	51	20	38	23	23	26
99	15	85	16	72	16	57	17	45	19	30	20
106	12	92	13	79	12	64	12	52	13	37	14
111	14	97	14	85	12	70	12	57	12	42	12
121	15	107	14	94	13	79	12	66	13	51	12
131	19	117	17	105	14	90	13	77	12	62	10
134	18	120	17	108	15	93	13	80	13	65	12
141	19	127	18	114	15	99	14	86	13	71	12
148	17	134	17	122	15	107	15	94	15	79	15
152	17	138	16	125	15	110	15	97	16	82	15
159	17	145	17	132	16	117	16	104	17	89	17
163	20	149	18	137	16	122	15	109	15	94	13
166	24	152	22	140	18	125	15	112	13	97	11
169	30	155	26	143	21	129	16	117	12	103	7
172	34	160	28	148	22	135	16	122	12	109	5
174	40	162	32	152	24	140	15	129	9	116	0
173	44	162	35	154	25	143	15	133	6	122	-4
162	55	158	42	155	29	150	15	145	2	141	-12
149	58	151	45	155	32	157	17	159	4	161	-10
131	51	142	41	152	34	164	24	173	15	184	5
129	49	141	42	152	35	165	27	175	19	188	11
126	56	138	48	149	42	161	33	171	25	184	16
127	63	137	53	146	44	157	33	165	23	176	13
123	67	131	56	141	46	150	35	158	24	167	13
119	70	127	59	136	50	145	38	153	27	162	15
113	67	124	59	135	52	147	43	157	34	169	25
113	73	123	64	134	56	145	46	155	37	166	27
102	72	114	64	125	58	138	49	148	41	160	33
102	80	111	70	121	61	131	50	140	40	150	29
101	81	112	72	122	64	134	54	143	45	154	35
99	83	110	75	121	68	133	59	143	50	155	41
91	87	102	79	112	71	124	62	133	52	145	43
90	89	101	81	112	74	124	65	134	56	146	48
87	92	99	84	110	78	122	69	132	61	144	52
74	90	87	84	99	79	112	72	123	65	136	58
69	92	81	86	93	80	106	73	117	66	130	59
70	98	81	91	93	84	105	76	116	68	128	60
57	102	69	94	80	88	92	79	102	71	115	62
48	99	60	93	73	88	86	82	98	75	111	69
41	102	54	97	66	93	80	88	92	83	106	78
38	110	50	102	61	96	74	88	84	81	97	73
39	121	47	109	55	99	64	87	71	76	80	64
44	126	48	112	54	100	58	86	62	74	67	59
56	129	56	115	56	102	56	87	54	75	54	60
74	130	67	118	61	106	53	94	46	83	38	70
86	128	75	118	66	109	55	99	45	92	33	82
92	130	81	121	71	112	59	103	48	96	36	87
93	136	83	127	73	118	62	108	51	101	40	91
96	139	85	130	76	121	64	111	54	104	42	94
106	140	95	131	85	123	73	114	62	107	50	98
112	139	100	132	89	125	76	118	64	112	51	105
114	141	102	134	91	127	78	119	66	114	53	106
125	142	113	135	103	127	89	120	78	114	65	107
132	143	120	136	109	129	95	122	83	117	70	110
140	139	126	134	114	129	100	124	88	121	73	116
150	137	137	133	125	128	111	123	98	120	84	115
155	142	142	136	131	130	117	124	105	120	91	114
161	141	149	136	137	129	124	123	111	118	98	112
172	141	160	135	148	129	135	123	122	119	109	112
178	140	165	135	153	130	139	125	126	122	112	117
183	142	170	136	158	131	144	125	132	122	118	116
193	144	180	138	169	132	155	126	143	121	129	115
196	147	183	141	172	134	159	128	147	123	133	117
202	151	191	145	178	138	166	132	153	125	141	118
213	153	201	147	189	141	176	134	164	128	152	121
215	157	204	151	192	144	180	136	168	129	157	121
219	161	208	155	196	148	183	140	171	133	160	126
229	159	218	153	204	147	192	141	179	134	167	128
238	157	225	153	211	148	199	143	185	138	173	134
242	157	229	153	215	149	202	145	188	141	176	137
252	154	239	151	224	147	212	144	197	141	185	138
260	151	247	149	232	147	220	144	205	142	192	140
264	151	251	149	236	146	223	144	208	142	196	140
271	150	257	148	243	145	231	145	216	143	202	141
277	152	263	149	250	145	237	144	223	141	209	138
281	153	268	150	254	146	241	144	228	140	214	137
284	156	271	152	258	147	244	144	231	140	218	136
289	156	276	152	263	146	249	143	237	139	223	135
294	155	280	150	268	147	255	142	241	139	228	135
296	156	282	150	271	147	258	142	244	138	231	134
297	155	283	150	270	146	258	143	244	140	231	136
302	154	288	149	275	145	263	142	249	139	236	135
308	153	294	148	281	144	269	141	255	139	242	135
311	155	297	149	284	144	271	140	259	137	246	132
312	155	299	149	287	145	275	141	261	135	248	130
312	154	298	148	287	145	275	140	260	135	247	130
324	151	310	146	297	143	286	139	271	135	258	131
328	147	314	143	301	142	289	139	274	137	261	134
331	145	317	142	304	141	292	139	277	137	263	135
336	142	322	140	310	140	295	139	282	138	268	138
345	137	331	137	319	138	304	139	291	140	278	142
347	132	333	133	321	135	306	138	294	140	280	143
353	125	340	128	326	132	314	136	302	140	289	145
357	124	343	126	329	129	316	132	304	135	290	139
363	120	349	123	336	127	324	131	311	135	298	140
364	119	352	121	338	123	324	126	309	128	296	130
365	111	353	114	339	118	326	121	311	125	298	128
372	104	360	109	347	114	334	120	320	125	308	130
373	94	361	101	350	110	341	118	330	126	319	134
368	86	358	96	349	106	339	115	331	125	321	135
371	90	360	98	348	107	338	114	327	123	315	130
370	88	359	95	346	104	335	111	324	120	312	126
378	86	367	93	354	101	343	108	332	117	321	123
373	80	363	88	352	96	340	106	330	114	319	122
369	75	360	84	349	93	338	103	329	112	318	121
377	69	368	79	358	89	348	99	339	109	329	119
377	58	368	68	359	78	349	90	340	99	331	110
379	53	369	64	359	72	349	82	339	91	330	102
382	44	374	57	365	66	357	77	349	88	341	100
368	33	367	48	364	62	361	74	359	88	358	102
347	30	355	43	362	55	368	66	375	78	382	90
331	50	346	52	360	56	371	60	385	63	398	65
355	89	358	75	362	61	366	49	370	37	373	23
364	88	363	73	363	59	362	47	363	33	362	20
370	80	367	66	364	52	362	39	361	27	357	13
372	77	369	62	367	48	365	35	363	22	360	8
371	77	368	62	366	48	364	36	363	23	360	9
367	75	366	61	364	47	363	33	361	21	360	7
369	68	367	54	365	40	362	27	360	14	358	0
367	66	365	52	364	38	362	24	361	11	359	-3
376	59	372	45	367	34	363	21	359	6	353	-6
385	48	376	36	368	27	360	16	352	3	343	-7
387	39	375	30	365	23	353	16	342	7	330	0
384	29	370	23	359	16	347	11	335	4	322	-1
384	24	369	19	357	14	345	10	332	5	318	1
378	22	364	18	351	14	339	10	326	5	313	2
368	16	353	14	339	13	328	11	314	9	300	8
368	13	353	12	339	11	328	10	314	8	300	8
366	7	351	8	337	9	326	10	311	9	298	11
361	11	346	10	332	9	320	10	306	7	292	7
356	10	341	9	327	9	314	10	302	8	288	8
353	10	338	10	324	10	311	11	297	10	284	10
346	9	331	9	317	9	305	11	291	10	278	10
339	8	324	9	310	9	297	11	283	10	270	11
337	8	322	9	308	10	296	11	282	11	269	12
334	8	319	8	305	10	292	11	278	11	265	13
328	6	313	7	299	10	285	12	272	13	258	16
320	4	305	6	292	11	278	14	264	16	252	20
317	4	303	7	289	12	276	16	262	18	250	23
314	3	300	7	287	13	274	18	261	23	249	28
300	4	286	9	273	16	261	22	248	27	236	33
295	4	282	11	271	19	259	27	246	33	236	41
290	4	277	12	267	21	256	30	244	37	234	46
279	6	267	15	257	25	246	34	234	42	225	51
277	12	264	21	254	31	243	40	232	48	222	57
268	20	255	28	244	37	232	45	220	52	210	61
259	30	245	36	234	44	222	51	209	57	197	65
254	38	241	45	230	53	218	61	205	67	194	76
245	43	232	50	220	58	208	64	195	71	184	78
234	45	221	52	210	61	198	68	186	75	175	83
231	51	218	57	206	65	193	72	181	78	169	85
225	55	211	62	200	70	188	76	175	82	163	90
218	60	204	65	191	72	179	78	166	84	154	91
210	63	196	69	183	75	171	81	158	87	145	93
207	68	193	74	181	81	168	87	155	92	143	99
195	70	182	77	170	85	158	91	145	98	134	105
185	73	171	80	160	88	148	95	135	101	123	109
182	79	169	85	157	93	145	101	133	107	121	115
177	86	163	92	150	99	138	105	125	110	112	117
168	88	154	94	142	101	129	108	116	113	105	121
160	88	147	95	136	104	124	111	112	118	101	127
155	93	144	100	133	108	120	117	109	125	98	132
147	93	137	101	125	109	113	118	102	126	91	133
140	97	129	104	117	111	104	119	92	126	80	132
136	99	125	106	113	113	100	121	88	128	76	134
134	104	122	110	110	117	97	124	85	131	73	137
129	107	117	113	105	119	91	126	79	132	67	138
120	106	109	112	97	119	84	127	72	134	61	141
114	108	103	114	91	121	77	128	65	134	54	141
113	107	102	115	91	123	79	132	67	140	57	147
110	112	99	119	87	127	75	135	63	142	52	149
102	109	92	117	81	125	69	134	57	143	47	150
99	113	88	119	76	126	63	134	51	141	40	148
99	117	88	124	76	131	63	139	50	146	39	152
94	116	82	123	70	130	57	137	45	144	33	151
82	115	71	122	59	130	46	138	35	146	24	153
76	108	66	118	55	127	44	137	34	146	24	156
78	111	68	120	57	129	45	139	35	148	25	157
81	125	68	130	55	134	40	139	28	143	15	148
83	151	70	146	57	141	43	136	30	131	17	126
78	164	68	154	59	145	48	136	39	127	28	118
84	167	75	157	65	149	54	140	45	131	34	123
87	170	77	160	67	152	57	143	47	134	36	126
89	174	78	164	68	156	57	147	47	139	35	131
95	174	84	165	74	158	62	148	52	142	40	135
102	172	91	164	80	158	67	149	56	144	44	138
106	170	93	163	81	158	68	151	57	147	43	142
109	168	96	163	83	158	70	152	57	148	44	146
123	168	110	163	97	158	84	152	71	148	58	146
125	167	112	161	100	157	86	152	73	147	61	145
131	165	118	160	105	155	92	151	78	146	66	143
142	162	129	157	116	153	102	149	89	146	76	143
146	161	133	156	119	152	106	149	92	145	79	142
153	159	139	154	126	151	112	148	98	145	85	142
160	158	147	154	134	151	120	147	106	144	93	141
167	159	153	154	140	150	127	146	113	142	99	139
168	158	155	153	142	149	128	145	115	141	101	138
180	157	167	153	154	149	140	145	127	141	113	138
191	159	178	154	165	151	151	147	137	144	124	141
196	160	183	156	170	152	156	149	142	145	129	142
206	162	193	158	180	154	166	150	153	146	139	143
214	164	200	159	187	155	174	151	160	147	146	144
220	165	207	160	194	156	180	152	167	148	153	145
230	166	217	161	203	157	190	152	177	148	163	144
239	170	226	164	213	158	200	153	187	148	174	144
241	173	228	166	215	160	203	155	190	149	177	144
249	173	237	166	224	161	211	155	198	149	185	145
259	173	247	167	234	161	222	155	209	149	196	144
263	176	251	169	238	164	225	158	212	152	199	148
272	176	260	170	247	165	234	159	221	154	208	149
285	176	272	170	259	165	246	161	233	156	219	152
290	178	277	173	263	169	250	164	237	160	223	157
299	180	286	174	273	170	260	165	247	160	233	157
308	179	295	174	282	169	269	165	256	160	242	156
313	180	301	175	287	170	274	165	261	160	248	156
321	179	308	174	294	171	281	167	267	163	253	161
328	178	315	173	301	169	288	166	274	162	260	159
334	177	320	172	307	168	294	164	280	160	267	157
335	178	322	173	309	169	295	165	282	161	268	158
340	176	327	171	314	166	300	162	287	158	275	155
348	175	335	170	322	165	308	160	296	156	283	153
350	174	338	168	324	163	310	157	299	152	286	149
355	173	342	168	328	163	314	158	302	153	289	150
365	171	352	166	339	162	324	157	312	153	299	151
371	170	356	165	343	161	329	157	316	152	303	149
373	170	359	165	346	161	333	156	320	151	306	148
381	166	367	162	353	158	339	155	326	151	312	148
387	166	373	162	359	158	346	154	333	150	319	147
387	163	373	159	359	156	345	153	332	148	318	146
394	161	379	157	366	154	352	150	339	146	325	143
398	157	384	154	370	151	356	148	343	144	329	142
403	156	388	152	374	149	361	146	348	141	334	139
401	156	387	151	373	147	360	143	347	138	333	135
398	158	385	152	372	147	359	141	346	135	333	130
398	156	384	150	371	145	358	140	346	134	332	130
398	153	383	148	370	144	357	139	344	133	331	129
397	153	383	148	370	143	357	138	344	132	331	128
394	155	381	149	368	143	355	137	342	131	329	126
391	156	378	149	366	143	353	136	341	129	328	124
392	160	379	152	368	144	356	137	345	128	333	121
388	167	378	156	368	146	358	136	349	125	339	116
383	171	375	158	368	146	361	134	355	121	347	110
362	175	362	160	362	146	361	132	362	118	361	104
331	158	343	150	355	142	366	134	379	128	390	119
324	140	339	140	353	139	367	139	381	139	394	138
316	132	331	135	345	137	359	139	372	143	386	144
316	133	331	135	345	137	359	139	372	142	386	144
315	133	330	135	344	137	358	138	372	141	386	142
309	130	323	133	337	137	351	140	364	144	378	147
302	126	316	131	330	136	343	140	356	146	369	149
301	121	315	127	328	132	341	137	354	144	367	148
291	125	306	129	319	133	333	137	346	142	359	145
282	121	296	126	310	130	323	134	336	139	350	142
280	117	295	121	308	125	322	129	335	134	348	137
271	114	286	118	299	122	312	126	326	131	339	135
264	108	278	112	292	116	305	120	318	125	332	128
261	104	276	108	289	112	303	116	316	120	330	123
258	103	272	108	285	112	298	116	311	122	325	125
245	99	259	103	273	107	286	111	299	116	313	120
245	92	259	98	272	103	285	108	297	114	311	118
243	89	257	95	270	100	283	105	295	111	309	115
239	86	253	92	266	98	279	103	291	110	304	114
231	84	245	89	258	94	271	99	284	105	297	109
225	83	240	87	253	91	267	95	280	100	293	102
222	85	237	88	251	90	265	92	278	95	292	97
218	83	232	86	246	89	260	92	273	96	287	99
214	78	228	83	241	88	254	92	267	97	281	101
211	72	224	79	236	86	249	92	261	100	274	105
207	72	220	79	233	86	245	93	256	101	269	107
208	72	221	79	234	85	247	91	259	98	272	103
205	73	219	79	232	84	245	90	257	96	270	101
195	75	209	80	222	84	235	89	248	94	262	98
190	74	204	78	218	83	231	87	244	92	258	95
190	79	205	80	218	82	232	83	246	86	260	87
185	81	199	82	213	82	227	83	241	84	255	84
174	91	189	88	203	86	216	83	230	82	244	78
171	93	186	90	199	88	213	85	227	83	240	79
165	99	179	94	193	89	206	85	219	81	232	76
156	103	170	98	183	93	196	88	210	83	222	78
150	108	164	102	177	96	190	91	203	86	215	80
147	113	161	107	174	101	187	96	200	91	212	84
135	115	149	110	162	104	175	99	188	95	201	88
131	125	144	118	156	110	168	103	180	96	191	88
128	133	140	125	152	118	164	110	176	104	188	95
121	139	133	130	144	122	156	114	168	106	178	97
111	139	124	132	136	125	149	118	162	112	173	105
106	143	119	136	132	130	144	124	157	119	169	111
97	143	111	138	124	133	137	128	151	123	163	117
88	147	102	141	115	136	128	131	142	127	154	121
86	155	100	148	112	142	125	135	138	130	150	123
80	158	93	152	106	145	118	141	131	134	143	128
72	161	85	154	98	147	110	141	122	134	134	127
64	163	76	157	89	149	101	144	112	136	125	129
62	169	74	162	87	154	99	148	110	140	122	132
54	171	66	164	78	155	90	149	101	141	113	133
44	172	56	164	68	156	80	150	91	141	103	134
46	177	57	168	68	158	78	150	88	140	98	130
44	183	54	173	65	163	75	154	84	144	94	134
38	182	47	173	58	164	69	154	80	145	90	135
32	182	42	174	52	164	64	155	75	146	85	136
28	182	37	173	48	164	59	154	70	145	80	135
29	186	39	177	50	168	61	159	73	151	83	141
15	175	28	172	41	168	56	165	70	162	83	158
16	159	29	162	42	166	57	170	70	175	84	178
24	151	35	158	46	165	59	174	70	182	82	189
29	154	40	161	52	169	64	177	75	186	88	193
38	151	48	160	58	169	69	180	79	190	90	199
41	151	50	160	60	170	71	180	80	191	91	200
40	156	50	165	60	174	72	183	82	193	93	202
42	162	53	168	65	175	79	182	90	190	103	195
51	163	62	169	74	175	88	183	100	190	112	196
49	166	61	171	75	176	88	181	101	187	115	191
57	168	70	171	83	175	98	179	111	184	125	186
64	168	76	171	90	174	105	177	118	181	132	183
68	169	80	171	94	173	109	176	123	179	136	181
75	167	88	170	102	172	116	175	130	178	144	180
79	167	92	169	106	172	121	174	135	178	149	179
86	163	98	167	112	170	126	174	140	178	153	181
95	163	107	166	121	170	135	173	149	178	162	180
102	163	115	166	128	170	143	173	156	178	170	180
105	162	117	165	131	169	145	172	159	177	172	180
112	160	125	163	138	167	153	170	166	175	180	177
119	159	132	163	145	166	160	170	173	174	187	177
121	160	134	163	148	166	162	170	176	174	190	176
131	160	144	163	158	166	172	168	186	172	200	174
141	161	154	163	168	166	182	169	196	173	210	174
145	162	158	165	172	167	186	170	200	173	214	175
154	160	167	162	181	165	195	168	209	172	223	173
162	159	175	162	188	165	203	169	216	173	230	175
167	160	179	163	193	166	208	169	221	173	235	175
175	157	188	161	201	165	216	169	229	174	242	177
184	155	198	159	211	164	224	168	237	173	250	178
193	155	206	160	219	164	233	169	246	174	259	178
196	157	210	161	223	164	237	168	250	171	264	175
204	158	217	162	231	165	245	169	258	172	273	177
213	158	226	162	240	165	253	169	267	172	281	176
217	157	230	162	244	165	258	169	271	172	285	177
224	160	238	164	252	166	265	168	279	170	294	174
234	158	248	163	262	165	275	169	289	171	303	176
241	161	254	165	268	167	282	169	296	171	310	176
248	160	262	164	276	166	289	170	303	172	317	176
256	161	270	165	284	167	297	170	311	172	325	177
265	159	278	164	292	167	305	170	319	173	333	178
267	159	280	164	294	167	308	171	321	174	335	180
274	159	288	164	301	167	315	172	328	175	342	180
282	159	295	164	309	167	322	171	336	175	350	180
290	158	303	164	317	167	330	171	344	174	358	180
292	160	305	165	319	168	332	171	346	174	360	179
299	161	312	165	326	168	340	172	353	175	368	180
306	160	319	165	333	168	347	172	360	175	374	180
310	159	323	164	337	167	350	171	364	174	378	179
314	158	327	163	341	166	355	171	368	174	382	179
319	158	332	163	346	166	359	169	373	172	387	177
323	157	336	162	350	165	364	168	377	171	391	176
327	155	340	160	354	163	367	168	381	171	395	176
331	153	344	159	357	163	370	167	384	171	398	178
329	154	342	159	356	162	370	166	383	169	397	174
330	154	343	159	357	161	371	165	384	167	399	172
330	154	344	158	358	160	371	163	385	165	400	169
331	154	344	158	358	160	372	163	386	165	400	169
330	154	344	157	358	159	371	162	385	164	400	167
330	152	344	156	358	158	371	162	385	164	400	168
332	152	345	156	359	159	372	162	386	165	400	170
332	152	345	156	359	159	373	162	387	164	401	169
333	149	346	155	359	158	372	163	386	166	400	172
333	146	345	153	358	158	371	164	384	170	397	177
337	137	347	148	357	157	367	167	378	176	388	187
351	131	356	145	360	158	365	171	370	184	375	197
367	131	365	146	363	159	361	173	359	187	357	201
376	136	368	149	361	160	354	172	347	184	340	196
378	140	369	152	362	163	354	174	346	186	337	197
381	144	372	156	363	166	354	176	345	187	336	198
381	149	370	159	360	167	350	177	339	186	329	195
375	153	363	162	352	169	341	177	330	186	318	194
376	157	363	164	352	171	340	178	328	186	316	193
375	161	365	169	353	176	340	182	328	189	316	196
366	162	354	170	343	176	330	182	318	189	306	196
361	165	349	172	337	178	324	183	311	189	299	195
358	168	345	174	333	180	320	184	307	190	295	195
353	171	340	175	326	179	314	183	301	187	287	192
346	169	333	174	320	179	307	182	294	187	281	191
341	169	328	174	315	178	301	182	289	185	275	189
332	167	319	172	306	176	293	180	280	183	266	187
325	169	312	173	298	176	284	179	271	180	258	183
322	169	309	173	295	175	281	177	267	180	254	181
314	169	300	172	287	174	273	176	259	178	246	179
307	169	293	172	279	173	265	176	251	178	238	181
304	167	290	171	276	172	262	175	248	178	235	180
296	167	281	170	267	171	253	173	239	175	225	177
289	167	274	169	260	170	247	172	233	174	219	176
286	167	271	169	257	170	243	171	229	172	215	173
278	164	263	167	249	167	236	169	222	171	208	172
269	161	254	164	240	165	226	167	212	169	198	171
266	159	251	162	237	164	224	166	210	168	196	170
260	160	245	162	231	162	217	163	203	164	189	165
247	160	233	162	218	163	205	164	191	165	177	166
241	157	227	160	212	160	199	161	185	163	171	164
237	155	222	158	208	158	194	160	180	161	166	163
229	154	214	157	200	157	187	159	173	160	159	162
222	153	207	155	193	156	179	158	165	160	151	162
216	148	201	152	187	154	174	157	160	160	146	163
212	146	197	151	183	153	170	156	156	159	142	162
203	146	189	150	175	152	161	155	147	157	134	160
195	146	181	150	167	151	153	154	139	156	126	159
194	148	179	150	165	151	151	152	137	154	123	155
187	149	173	151	158	151	145	152	131	153	117	153
179	149	164	151	150	151	136	152	122	153	108	154
174	146	159	150	145	151	132	154	118	157	104	159
165	145	151	149	137	152	124	155	110	158	97	162
156	145	142	150	128	153	114	157	101	160	87	164
151	147	137	152	124	155	110	159	97	164	84	168
144	150	130	155	117	158	103	162	90	167	77	171
135	151	121	157	108	160	94	164	81	169	68	173
130	155	116	160	102	164	89	168	76	172	62	177
127	158	113	164	99	167	86	171	73	176	59	180
121	162	107	166	93	169	79	172	66	175	52	179
116	163	102	167	88	170	74	173	61	176	47	179
111	167	97	168	83	171	69	173	56	176	42	180
108	167	94	169	80	173	66	176	53	179	39	183
104	169	91	170	77	173	63	175	49	178	36	181
101	170	87	171	73	173	59	176	46	178	32	182
97	172	83	173	69	174	55	176	42	178	28	180
94	172	80	172	66	174	52	176	39	178	25	180
94	172	80	172	66	173	52	175	38	176	25	178
91	170	77	171	63	172	49	174	36	175	22	178
88	169	74	170	60	172	46	174	33	175	19	178
83	166	69	168	56	171	42	174	28	177	15	181
83	164	69	166	55	169	41	172	28	175	14	179
84	163	70	166	57	170	44	174	30	178	17	182
84	161	70	165	57	169	44	174	30	179	17	184
82	162	68	165	55	169	42	173	28	178	15	183
79	163	65	165	52	169	39	173	25	177	12	182
80	163	66	166	53	169	39	173	25	176	12	181
84	161	70	164	57	168	44	172	30	176	17	181
77	157	64	162	51	167	38	173	25	179	13	185
74	151	61	158	49	165	38	173	26	180	15	189
58	138	52	150	47	163	41	176	36	189	31	202
54	138	50	152	47	165	44	179	41	193	39	207
42	142	44	156	47	169	50	183	53	197	56	210
35	147	41	159	48	172	54	184	61	196	68	208
29	163	40	171	52	178	64	185	76	192	89	199
29	170	42	177	55	182	67	188	80	193	94	198
37	172	50	178	63	183	76	188	89	193	102	198
43	165	55	173	66	181	78	188	90	196	103	202
48	165	59	173	70	181	82	188	94	196	106	203
67	154	74	166	82	178	89	189	97	201	106	212
95	148	91	161	88	175	85	189	82	202	79	216
117	166	104	171	91	177	79	183	66	189	54	196
120	172	106	175	92	179	79	183	66	187	52	192
118	176	104	178	90	181	76	184	63	186	49	190
112	176	98	178	84	182	70	185	57	188	43	192
108	182	94	182	80	184	66	185	52	187	38	189
109	183	95	184	81	186	67	187	53	189	39	192
96	183	82	184	68	185	54	187	40	188	26	191
92	183	78	183	64	184	50	185	36	186	23	188
91	185	77	183	64	181	50	180	36	178	22	177
83	184	69	180	56	178	42	175	28	173	14	171
86	178	72	175	58	174	44	173	30	172	16	171
76	164	62	166	49	170	35	173	21	176	8	180
57	140	51	152	46	165	40	178	35	191	30	204
14	158	26	165	39	171	51	177	64	183	77	188
18	171	31	173	45	174	59	174	73	175	87	175
24	182	38	180	52	177	66	174	79	171	93	168
30	182	43	180	57	176	71	173	84	169	97	165
31	165	44	169	58	173	71	176	85	180	99	183
48	143	54	156	60	168	67	181	74	193	82	204
61	134	63	148	64	162	66	176	67	188	69	203
58	130	60	144	62	158	64	172	66	185	68	200
60	118	62	132	63	146	65	160	66	173	68	188
51	114	56	127	61	140	66	153	70	165	76	179
49	107	53	120	58	133	64	146	67	159	73	172
42	102	47	114	53	126	61	139	66	151	73	163
48	94	52	106	57	119	63	133	67	145	73	158
50	90	54	103	58	116	64	130	67	142	73	155
55	85	56	98	58	112	61	126	61	139	63	153
59	80	58	92	58	106	59	122	58	134	58	148
67	73	63	85	60	99	58	113	55	126	53	140
72	64	67	76	63	90	59	103	55	116	51	130
86	58	78	69	71	81	64	93	57	105	51	118
90	48	81	58	72	70	65	81	55	92	47	104
99	45	90	54	80	65	72	76	62	87	53	97
107	41	97	50	87	61	78	71	68	81	58	91
108	34	97	43	87	53	78	62	67	73	57	82
109	31	99	40	88	50	80	60	69	70	59	80
119	28	109	37	100	48	92	59	82	70	73	81
120	21	113	33	106	44	97	55	90	67	83	78
122	15	115	27	107	38	99	49	91	61	85	72
131	11	124	22	116	34	107	44	99	55	92	66
141	8	130	18	119	27	109	34	98	43	88	52
151	8	140	17	129	24	117	31	106	39	95	47
165	6	152	11	139	16	126	21	114	26	102	32
171	4	158	8	144	13	131	16	118	20	106	25
182	6	168	9	155	13	141	16	128	20	116	24
189	7	176	10	162	12	148	14	134	18	123	20
196	8	183	11	169	13	155	15	141	19	130	21
206	11	192	12	178	13	163	15	149	16	136	18
212	10	198	12	184	14	170	16	156	18	143	19
215	9	202	12	188	14	173	16	159	19	146	21
221	8	208	10	194	12	179	15	165	17	152	20
231	8	217	10	203	12	189	14	175	15	162	17
234	12	220	12	206	12	191	12	177	12	164	12
237	14	223	13	210	12	195	11	181	10	168	9
247	15	233	14	219	13	204	11	190	10	177	9
256	13	243	13	229	12	214	12	200	11	187	11
261	15	247	14	233	13	218	12	204	12	191	11
268	16	254	15	241	14	226	13	212	13	199	12
276	20	262	18	248	16	233	14	219	12	206	10
281	22	267	20	253	18	238	15	224	13	212	10
283	25	269	22	255	20	241	17	227	14	214	12
287	27	273	24	259	21	245	18	231	15	218	12
291	29	277	26	263	23	249	20	235	17	222	14
295	33	282	29	268	26	254	22	240	18	228	15
298	32	284	30	270	28	256	25	242	23	229	20
304	33	290	31	276	29	262	26	248	24	235	22
309	31	295	30	282	29	267	27	253	26	240	25
313	32	299	31	286	30	271	28	257	27	244	25
316	32	302	31	288	30	273	30	259	29	246	28
322	30	308	30	294	29	279	29	265	28	252	28
328	32	314	30	301	29	286	28	272	26	259	25
332	35	319	32	305	30	290	27	276	24	264	22
336	35	322	32	308	29	294	26	280	24	267	21
335	37	322	34	308	31	293	27	280	24	267	20
339	36	325	33	311	29	297	25	283	22	271	19
344	38	331	34	317	30	303	25	290	21	277	17
348	39	334	35	321	30	307	26	293	22	281	18
349	41	337	37	323	33	310	28	297	24	283	19
356	43	343	38	330	33	317	29	304	24	291	19
364	46	352	40	340	34	327	28	314	22	302	16
366	50	354	44	341	38	329	31	317	25	304	19
370	53	359	47	347	40	335	33	322	26	310	19
380	55	369	48	357	41	345	34	333	27	321	20
380	61	369	53	358	45	346	37	335	29	323	21
384	65	373	57	362	49	350	42	338	34	327	26
387	66	376	58	365	50	354	42	342	34	331	26
393	65	382	58	371	51	359	43	347	36	335	28
389	72	380	63	369	53	359	44	349	34	339	25
381	84	376	72	371	59	366	46	361	33	356	20
358	88	362	75	366	62	370	48	374	35	379	22
345	86	354	76	362	65	371	54	380	43	389	32
335	87	344	78	354	68	363	58	373	48	383	38
335	93	344	84	355	75	365	66	375	56	386	47
329	102	338	92	347	81	356	70	365	60	374	49
329	112	336	101	343	89	351	77	358	65	365	53
326	116	334	106	343	95	352	84	361	74	370	63
317	120	326	110	336	100	345	90	355	80	364	69
303	119	313	111	324	102	335	94	346	85	357	76
303	129	312	120	322	110	332	100	342	91	352	81
300	137	309	127	319	117	328	107	338	97	347	86
282	140	291	131	301	121	310	110	320	100	329	90
278	146	288	138	299	129	310	120	320	111	331	102
272	151	283	144	295	137	307	129	318	121	330	114
264	154	275	147	287	140	299	133	311	126	323	119
256	153	267	147	280	140	292	134	304	127	317	120
251	153	263	147	275	140	287	134	300	127	312	121
248	154	260	148	272	141	284	135	297	128	309	122
248	158	259	151	270	143	281	134	293	126	304	118
245	160	255	151	266	142	277	133	287	124	298	115
241	159	252	151	262	142	273	133	284	124	295	115
242	162	252	153	263	144	274	135	284	126	295	117
241	161	251	153	262	145	273	136	284	127	295	119
240	163	250	154	261	145	271	136	282	126	292	117
239	162	249	153	259	144	270	135	281	126	292	117
237	162	247	153	258	144	269	135	279	126	290	117
239	165	248	155	257	145	267	135	276	125	286	114
237	165	246	155	255	145	265	134	274	124	283	113
237	165	246	155	255	145	265	135	274	124	283	114
237	165	245	155	255	145	264	135	273	124	283	114
235	165	244	156	253	145	263	135	272	125	282	115
228	161	238	153	249	145	260	136	272	128	283	119
222	157	234	150	246	144	258	137	271	130	283	124
226	162	236	154	247	146	258	137	270	129	281	120
235	172	243	161	251	150	260	139	268	127	276	116
231	173	239	163	246	151	254	139	262	128	270	116
222	171	230	161	239	151	248	140	258	129	267	119
217	169	227	160	237	151	247	141	258	132	268	122
217	171	227	162	237	153	247	143	258	134	268	124
216	171	226	163	237	154	248	145	258	136	269	127
215	170	226	163	237	154	248	146	260	138	271	130
214	174	224	166	234	157	245	148	256	139	267	130
206	173	216	165	227	157	238	148	249	140	261	131
205	176	215	168	226	159	237	151	248	142	259	133
203	174	214	168	226	161	238	153	250	146	262	139
191	174	202	167	215	161	227	154	239	147	251	141
186	174	198	169	211	164	224	158	237	153	249	148
179	171	193	166	206	164	219	159	232	156	245	153
170	169	185	165	198	164	210	160	224	157	237	156
162	173	176	169	190	166	201	162	215	160	229	156
157	175	171	171	185	168	197	164	210	161	223	158
151	175	165	171	179	168	191	164	204	162	218	158
142	173	156	170	170	169	183	165	196	164	209	160
136	170	151	169	165	168	177	166	191	165	204	163
133	174	147	171	161	170	174	167	188	165	200	162
125	175	138	173	152	170	166	167	179	165	192	162
117	180	131	176	144	171	157	167	170	163	183	158
114	181	128	177	141	173	154	169	167	166	180	161
108	181	121	177	134	173	148	169	161	166	174	161
98	181	112	177	125	174	139	170	153	167	165	163
93	184	106	179	120	174	133	169	146	166	158	160
90	187	103	182	117	177	130	172	143	168	155	162
83	187	96	181	109	176	122	171	135	166	147	160
73	185	86	180	99	176	112	171	126	167	138	162
72	187	85	182	98	177	111	172	125	169	137	163
66	188	79	183	93	178	106	173	119	169	131	164
59	189	72	183	85	178	98	173	111	168	123	162
57	188	70	183	83	177	96	172	109	168	120	162
53	192	66	186	78	180	91	174	104	170	116	163
42	188	55	183	69	179	82	174	95	170	107	165
36	185	50	181	63	178	77	175	91	172	103	168
36	180	50	179	64	178	78	176	92	176	104	174
27	175	41	176	55	176	69	176	83	177	96	177
20	177	34	176	48	175	62	174	76	174	89	172
18	185	31	180	44	175	57	170	71	165	83	159
23	191	34	183	45	174	56	166	68	158	79	149
22	189	34	180	45	172	56	164	68	157	79	148
18	179	32	174	45	169	58	164	71	160	84	154
16	159	30	162	44	165	57	167	71	171	85	173
35	135	43	147	50	159	57	171	63	183	71	195
75	131	67	143	60	155	53	167	44	178	38	191
89	144	77	150	64	156	52	162	39	168	27	175
95	150	82	153	68	156	54	158	40	160	27	164
94	137	82	145	71	152	59	160	47	166	35	175
87	125	78	136	70	148	62	159	53	170	46	182
85	123	77	134	69	145	61	157	52	168	44	180
94	129	84	136	71	144	61	153	49	161	38	169
103	148	90	147	75	146	62	146	47	146	34	145
96	168	86	159	76	149	66	140	55	130	45	121
77	176	76	163	77	148	75	135	75	120	74	108
64	169	69	157	75	144	78	131	84	117	88	105
65	165	70	153	76	140	80	127	86	113	90	101
64	161	69	149	76	136	80	123	86	109	91	97
60	153	66	142	74	129	79	117	86	104	93	92
57	145	65	135	75	124	83	113	92	101	101	91
60	140	70	131	81	121	90	111	101	101	110	92
65	133	75	124	86	114	94	104	105	93	114	84
66	127	75	118	87	109	95	99	106	89	116	80
76	128	85	118	96	107	104	97	114	86	122	76
88	127	95	116	104	103	110	92	117	79	124	68
86	121	93	110	102	97	108	86	115	73	122	62
87	116	95	105	105	94	112	83	120	71	128	60
100	110	108	100	118	89	126	78	135	66	143	56
104	105	112	94	121	83	128	72	137	59	144	49
102	98	111	88	121	77	128	66	138	54	146	44
99	84	109	77	122	69	133	61	145	53	156	45
102	78	113	72	127	66	139	60	152	53	164	48
108	70	120	66	134	61	146	55	160	50	172	45
111	66	123	62	137	57	149	51	163	46	175	41
114	63	125	58	140	53	151	47	165	41	177	35
121	60	133	55	147	51	159	45	173	39	185	35
129	59	140	54	154	48	166	41	179	35	191	29
128	56	140	50	154	44	165	38	179	31	190	26
131	49	143	44	158	39	169	33	183	27	195	22
137	48	149	43	163	37	175	31	188	25	200	19
140	40	153	36	167	32	179	27	194	23	206	18
143	36	155	32	170	29	182	25	197	21	209	18
143	30	156	29	171	27	183	24	198	22	211	20
143	30	156	28	171	27	184	25	199	23	212	21
144	32	159	29	173	27	185	24	200	20	214	18
151	30	166	27	180	26	192	22	207	19	221	17
162	31	176	28	190	25	202	21	217	18	231	14
163	32	177	28	191	24	203	19	217	15	230	10
164	30	179	26	193	24	205	19	219	15	233	11
167	26	181	23	195	22	208	19	223	16	236	14
171	24	186	22	200	22	213	20	228	18	242	17
177	23	192	22	206	21	218	19	233	17	247	16
179	23	194	21	208	21	221	19	236	17	250	16
181	23	196	22	210	21	223	18	238	16	252	14
184	25	199	22	213	21	225	18	240	15	254	13
186	28	201	25	214	22	227	18	241	14	255	10
188	29	202	25	216	23	228	19	243	15	256	12
189	30	204	26	217	23	230	19	244	16	258	12
191	29	206	26	219	24	232	20	246	17	260	13
192	30	207	26	220	24	233	19	247	15	261	11
195	34	209	29	222	25	234	19	248	14	261	9
196	36	209	30	222	25	234	19	248	13	260	7
198	37	211	31	225	26	236	19	249	12	262	6
200	35	213	29	227	25	238	19	252	14	265	9
201	35	215	29	229	25	241	19	255	14	268	9
202	34	216	29	229	25	241	19	255	13	268	8
203	34	217	28	230	24	241	18	255	12	268	6
206	34	220	28	233	24	244	18	258	12	271	6
210	32	223	27	237	23	248	17	262	11	275	6
214	30	228	25	242	22	254	17	268	12	281	8
214	29	228	25	242	21	254	16	268	12	282	8
217	26	232	22	246	19	258	15	272	10	286	7
224	23	239	20	253	17	265	13	280	10	294	7
228	19	243	16	257	15	269	12	284	10	298	8
230	16	245	15	259	15	272	13	287	12	301	11
234	14	249	13	263	13	276	12	291	11	305	10
238	13	253	12	267	13	280	11	295	11	309	10
243	14	258	13	272	14	285	13	300	13	314	12
247	14	262	13	276	14	288	13	303	13	317	12
249	14	264	13	278	14	291	13	306	13	320	12
251	14	266	13	280	14	292	12	307	12	321	11
252	15	267	13	281	13	294	11	309	10	323	9
254	16	269	14	283	14	295	12	310	11	324	9
256	17	271	15	285	15	297	12	312	11	326	9
257	17	272	16	286	15	299	13	314	11	328	10
258	17	273	16	287	15	299	13	314	11	328	10
259	19	274	17	288	16	300	13	315	11	329	9
259	20	274	18	288	17	301	14	316	12	330	10
260	20	275	17	289	16	301	13	316	11	330	9
261	19	276	17	290	16	302	14	317	12	331	10
261	19	276	18	290	17	303	15	318	13	332	12
261	19	276	18	290	18	303	16	318	15	332	14
261	20	276	18	290	18	303	16	318	14	332	13
261	22	276	20	290	19	303	16	318	14	332	12
263	24	277	21	291	19	304	16	319	13	332	10
263	22	278	20	292	18	305	15	320	13	334	11
264	24	279	21	293	20	306	17	321	15	335	13
264	25	279	22	293	21	305	18	320	16	334	14
265	26	280	23	294	22	306	19	321	16	335	14
265	26	280	24	294	23	307	20	322	18	336	16
266	27	281	25	295	23	307	20	322	18	336	16
267	29	282	26	296	25	308	21	323	18	337	16
268	32	283	28	296	26	309	22	323	18	337	15
269	31	283	28	297	26	310	22	324	19	338	16
272	28	287	26	301	25	313	23	328	21	342	19
274	26	289	25	303	25	315	24	330	23	344	22
274	25	289	25	303	26	316	25	331	25	345	25
275	25	290	26	304	27	317	27	332	28	346	28
276	25	291	26	304	29	317	29	332	30	346	31
276	25	291	27	304	30	317	30	332	33	346	35
279	23	294	27	307	31	320	33	335	36	349	39
283	21	297	26	310	31	323	34	337	38	351	42
288	18	301	25	313	32	325	37	339	43	351	49
292	19	305	26	317	33	329	38	342	45	355	52
295	20	308	27	320	35	332	40	345	48	357	55
293	24	307	31	319	38	331	43	345	49	357	55
294	29	308	34	321	41	333	45	347	50	360	56
302	31	316	37	329	43	341	47	355	52	368	57
302	38	316	42	329	47	342	50	356	55	370	59
304	42	318	45	331	50	344	52	359	56	372	60
309	43	324	47	337	51	350	54	364	58	378	61
313	46	328	49	341	54	354	56	368	60	382	64
317	48	332	52	345	56	358	58	373	62	387	65
323	49	337	52	350	57	363	59	378	62	391	66
328	46	342	51	355	57	367	60	381	66	394	71
334	42	346	50	358	56	371	62	383	69	396	74
339	39	349	49	359	58	370	67	381	76	392	84
352	34	358	46	365	58	373	70	380	82	388	94
372	32	370	46	369	60	368	74	367	88	366	102
382	38	375	50	370	63	364	76	359	89	354	102
382	45	373	55	364	67	356	78	348	89	341	101
381	50	373	61	365	73	357	84	349	96	342	108
379	57	370	68	363	80	356	92	348	104	342	116
367	59	361	72	356	84	350	96	344	109	338	122
362	67	356	79	350	92	345	104	339	116	333	129
364	72	357	84	351	97	345	109	338	121	332	133
357	79	350	91	343	103	336	114	329	126	322	138
358	90	349	101	340	112	331	121	322	132	313	143
360	102	349	110	338	119	327	126	316	134	304	143
353	107	341	114	330	122	319	129	307	137	295	144
349	111	337	118	324	125	313	131	301	138	289	145
342	113	331	121	320	130	310	138	299	146	287	155
337	117	325	124	313	130	301	136	289	143	276	149
327	115	315	122	303	129	292	136	280	144	268	151
327	118	314	124	302	130	290	136	277	142	265	148
319	115	308	123	297	132	286	139	275	147	263	155
312	110	301	120	291	130	282	138	271	148	261	157
295	102	290	115	284	128	279	140	274	153	268	165
299	103	292	116	286	128	280	140	274	153	268	165
316	122	303	127	290	133	278	138	265	143	252	148
318	146	304	143	290	140	278	137	264	134	250	131
320	151	306	147	293	143	280	139	267	135	254	131
327	150	313	147	299	144	287	142	273	139	259	136
331	148	317	147	304	145	291	144	277	142	263	141
336	148	322	147	308	146	295	144	281	143	267	142
345	146	331	145	317	145	304	145	290	145	276	144
351	146	337	145	323	144	310	144	296	143	282	142
352	143	338	143	324	143	311	142	297	142	283	142
361	142	347	142	333	142	320	141	306	141	292	141
368	141	354	141	340	140	327	140	313	139	299	139
371	140	357	139	343	138	330	138	316	137	302	136
378	139	364	138	350	137	337	135	323	134	309	133
383	138	369	136	356	135	343	134	329	133	315	131
384	135	371	134	358	132	344	131	330	129	316	127
387	133	374	131	361	129	347	128	333	126	319	124
389	130	376	128	362	126	348	125	334	123	320	121
390	126	377	125	364	124	350	122	336	121	322	120
390	125	377	123	363	121	349	120	335	118	321	116
388	119	375	119	361	119	347	120	333	120	319	120
393	115	380	117	366	118	352	119	338	120	324	122
392	109	380	112	366	115	353	119	339	122	325	125
390	104	378	108	364	112	351	117	338	121	325	126
388	97	376	102	364	109	351	115	338	121	326	127
387	85	377	93	366	102	356	112	345	121	335	130
383	79	374	88	364	98	354	107	344	117	333	127
382	74	373	84	363	94	354	104	344	115	335	125
386	68	378	78	370	89	361	100	353	111	344	122
384	57	377	68	370	80	362	92	355	104	348	116
378	54	372	66	365	78	359	90	352	103	345	115
379	49	373	61	366	73	360	85	353	98	346	110
371	44	368	57	366	71	363	84	361	98	358	112
363	36	363	49	364	63	364	77	365	91	365	104
361	35	363	48	366	62	368	75	371	89	373	103
367	34	367	47	366	60	365	74	364	88	363	102
356	31	357	44	359	58	360	72	362	85	363	99
347	28	351	40	355	53	360	67	364	80	368	94
328	79	338	71	349	63	360	54	372	46	383	37
365	85	361	73	357	59	352	46	348	33	343	20
376	71	368	61	359	50	351	39	342	28	333	17
367	59	358	50	349	39	340	29	330	19	321	8
369	53	360	43	351	33	341	22	332	12	322	2
367	48	358	39	349	29	339	19	329	9	320	-2
360	49	352	39	342	28	333	18	324	7	315	-3
351	50	343	40	335	28	327	16	320	5	312	-7
345	51	339	40	333	27	326	15	320	3	313	-10
342	51	337	39	332	26	326	13	321	0	315	-13
342	49	337	37	332	24	326	11	321	-2	316	-15
342	48	338	36	333	23	327	10	322	-3	317	-16
352	43	345	32	337	20	330	8	322	-3	314	-15
359	39	350	30	341	20	331	10	321	-1	312	-11
359	40	350	30	341	20	332	9	322	-1	313	-11
351	46	344	34	338	22	331	10	324	-3	318	-15
350	47	344	35	338	23	331	11	325	-2	318	-14
346	49	342	37	338	24	334	10	330	-3	326	-17
343	51	340	38	338	24	335	11	333	-3	330	-17
347	50	344	37	342	24	338	10	334	-3	331	-17
353	50	348	38	343	25	338	12	331	-1	326	-14
349	51	345	39	341	25	337	12	331	-1	327	-14
341	53	340	40	339	26	337	12	334	-2	332	-16
342	51	340	38	339	24	338	10	335	-3	333	-17
354	47	349	35	343	22	336	9	330	-4	325	-16
371	29	359	24	346	18	333	12	320	7	308	1
375	8	362	11	348	14	334	17	320	20	307	22
372	-5	361	3	349	11	337	19	325	27	314	33
378	-5	367	2	355	10	342	18	331	25	319	32
380	-3	369	3	356	9	342	15	329	21	317	25
385	3	373	7	359	10	345	14	331	18	318	20
392	5	379	9	366	12	351	15	338	19	325	21
394	6	382	8	368	11	353	15	340	18	327	20
393	5	381	8	367	12	353	16	339	19	326	21
393	5	380	8	366	11	352	14	338	16	325	18
395	3	382	6	369	9	354	13	341	16	328	18
397	4	385	7	371	10	356	13	343	16	330	18
398	5	385	8	371	11	357	15	343	18	330	20
398	3	385	7	372	11	357	15	344	19	331	22
397	0	384	4	371	9	357	14	344	19	331	22
398	1	385	5	372	9	357	13	344	17	331	20
399	4	386	7	372	10	358	13	344	17	331	19
399	5	386	8	373	11	358	15	345	18	332	20
397	4	384	8	371	12	356	16	343	20	330	23
393	-4	382	3	371	11	358	20	347	28	336	34
387	-11	378	0	370	12	361	22	352	32	344	43
385	-12	377	-1	369	12	361	22	354	33	346	44
393	9	379	13	365	17	352	19	340	22	326	25
377	47	370	34	362	22	356	11	349	-1	342	-12
361	53	361	38	361	24	360	11	360	-4	360	-17
338	49	345	36	352	23	359	12	366	-1	373	-12
334	49	341	36	349	24	356	13	364	1	370	-10
320	37	333	30	345	23	357	17	370	10	382	4
315	21	330	23	343	24	357	26	371	27	385	28
321	4	333	14	343	23	353	33	364	42	375	51
326	6	337	16	347	26	356	37	367	46	377	55
323	18	335	27	346	35	357	44	368	53	380	60
327	26	340	34	352	41	364	49	376	57	388	63
338	26	350	35	361	43	372	51	384	60	396	67
345	36	355	47	365	57	375	67	385	77	396	86
347	32	357	43	368	52	378	61	389	70	400	79
342	51	356	56	369	59	383	63	396	67	410	70
347	86	359	76	368	66	378	57	388	47	397	36
342	90	353	79	362	69	371	58	380	47	388	36
344	96	354	84	362	73	371	62	379	50	386	38
338	97	350	87	359	77	369	67	379	57	388	47
328	101	339	90	348	80	357	69	366	58	374	47
326	106	337	96	346	86	356	75	365	65	374	54
321	110	332	100	342	90	352	81	362	71	371	60
308	111	320	103	331	94	342	85	353	77	364	67
305	116	318	109	330	101	342	93	353	85	364	76
300	120	313	112	324	104	336	96	347	88	358	79
288	122	301	114	313	106	324	98	336	90	346	81
287	125	300	118	311	110	323	102	334	94	345	85
278	128	291	120	303	113	315	105	326	97	338	89
264	131	276	122	287	114	298	105	309	96	319	86
257	130	271	124	283	117	295	111	308	104	320	96
252	132	266	126	278	120	291	113	303	107	315	100
243	130	257	125	270	120	283	115	296	110	309	104
241	134	254	128	267	121	279	115	291	108	303	100
236	136	250	129	262	122	274	115	286	108	298	100
233	134	247	128	259	122	272	115	284	109	296	102
225	122	240	121	254	120	268	119	282	117	296	115
229	107	242	113	256	118	269	123	282	128	295	131
234	99	246	109	258	117	269	125	280	133	292	140
230	103	243	112	255	119	267	126	279	133	292	139
232	101	243	111	254	120	265	128	276	137	288	144
235	107	248	115	260	122	272	129	284	136	297	142
246	110	259	117	271	124	284	130	296	136	309	142
246	118	260	123	274	128	287	133	300	137	314	141
254	119	267	125	281	129	294	134	307	139	320	143
262	120	276	126	289	131	303	135	316	140	330	143
266	124	280	129	294	133	307	137	321	140	335	143
277	125	291	130	305	133	319	136	332	140	346	142
286	129	301	132	315	134	329	136	343	138	357	139
291	129	306	132	319	133	333	135	347	136	361	137
300	128	315	131	329	132	343	133	357	135	371	135
304	124	319	127	333	130	347	132	361	134	375	135
314	123	329	126	342	128	356	130	370	132	384	133
324	122	339	124	352	126	366	128	380	130	394	131
326	120	341	122	355	125	369	127	383	129	396	131
334	117	348	120	362	123	376	126	389	129	403	132
335	114	350	117	363	121	377	125	390	128	404	132
336	110	350	115	363	119	376	124	390	128	403	132
336	107	350	113	363	118	376	123	389	128	402	133
335	105	348	111	361	116	374	121	387	127	399	133
336	107	349	111	362	116	376	120	389	125	402	131
341	99	353	107	364	115	376	122	387	131	398	140
355	87	360	100	365	113	371	126	376	139	380	152
359	85	361	99	362	113	364	127	365	141	366	155
382	94	374	105	365	116	357	127	348	138	338	148
380	96	371	106	362	116	352	126	342	137	333	147
387	110	375	114	362	118	348	121	334	126	321	130
387	118	374	118	360	118	346	117	331	118	318	118
374	133	363	126	351	119	339	111	326	104	315	97
364	133	356	123	348	111	341	99	332	87	325	76
352	134	349	122	345	109	341	95	336	81	332	68
347	126	344	113	340	100	336	86	331	72	327	60
347	117	344	105	340	91	338	77	333	63	329	51
343	113	341	100	339	86	338	72	335	57	333	44
341	109	342	96	342	82	344	68	343	53	344	40
334	95	338	83	342	69	346	56	349	41	353	29
328	87	334	75	339	62	346	50	352	36	357	24
324	77	332	67	340	55	349	45	358	32	365	22
329	71	337	61	346	50	356	40	364	28	373	18
328	65	336	55	345	44	354	33	363	21	371	11
330	60	338	50	347	39	356	28	365	16	373	6
338	57	346	47	354	36	363	25	372	13	380	3
342	53	350	42	358	31	367	20	375	7	382	-3
339	50	347	40	355	28	364	18	373	5	381	-5
342	46	351	36	361	26	371	17	381	6	390	-4
350	47	357	37	365	25	374	14	382	1	389	-10
354	43	361	32	368	20	376	9	384	-4	391	-15
352	44	359	33	367	21	376	10	383	-3	390	-14
345	38	354	29	365	20	376	12	387	1	397	-8
340	33	352	26	364	19	376	13	389	4	400	-2
341	31	352	24	364	17	377	11	389	2	400	-4
342	29	354	23	366	16	379	10	392	2	403	-4
342	31	354	25	366	17	378	11	391	3	402	-4
343	30	354	23	366	16	379	10	391	2	403	-4
341	30	353	23	366	15	377	9	388	2	400	-5
342	34	353	26	366	17	376	10	387	2	398	-6
343	37	354	28	365	18	375	10	385	1	396	-8
348	42	357	31	366	19	373	8	382	-3	390	-15
350	42	359	31	367	18	374	7	382	-4	390	-16
348	42	357	31	366	19	373	8	381	-3	389	-14
343	40	353	31	364	20	372	10	383	-1	392	-10
343	43	353	33	363	22	371	12	380	0	389	-9
343	44	352	34	361	21	368	10	377	-2	385	-12
343	44	352	34	360	21	367	10	376	-2	383	-12
347	49	355	37	362	24	367	12	374	-2	380	-13
347	51	354	39	361	25	366	13	372	0	378	-12
347	50	354	38	360	24	364	12	370	-2	375	-14
339	46	348	35	357	23	364	12	372	0	381	-12
332	42	343	33	354	23	363	13	374	3	384	-6
329	42	340	33	352	24	361	14	372	5	383	-4
329	44	340	35	350	24	359	15	370	4	380	-5
331	46	340	36	350	25	357	14	367	3	376	-8
329	45	340	35	348	25	358	14	367	4	376	-7
329	44	339	34	348	25	358	14	367	4	377	-7
325	41	336	32	346	24	357	14	367	5	377	-5
321	39	333	31	343	23	355	14	365	6	376	-5
320	40	332	32	341	23	353	13	363	5	374	-5
317	41	329	33	339	25	350	16	361	7	372	-3
317	43	328	34	338	26	350	16	360	8	371	-2
313	37	325	30	336	22	349	14	360	7	372	-2
311	37	323	30	334	23	347	15	358	9	370	0
307	36	320	30	331	23	345	16	356	10	368	2
304	36	317	30	329	23	341	16	353	9	364	2
304	37	316	30	327	22	339	15	350	7	360	-1
300	37	312	30	324	22	335	15	347	7	357	-1
297	37	310	30	322	22	333	15	345	7	356	-1
294	33	307	28	320	21	332	15	345	9	356	2
293	34	306	29	319	23	331	17	344	10	355	4
291	33	304	28	317	22	330	16	341	11	354	4
289	31	302	26	315	21	328	16	340	11	352	4
288	29	302	25	315	20	328	15	340	11	353	5
291	31	304	26	317	21	330	16	342	11	355	4
292	29	305	25	318	20	331	15	344	11	356	5
290	28	301	24	315	20	329	15	342	10	355	6
290	26	303	22	315	18	329	14	343	10	356	6
290	28	304	24	315	20	329	15	343	10	356	6
290	29	303	25	315	20	329	15	342	10	355	6
290	30	303	25	316	20	328	15	341	10	354	5
289	31	302	26	315	20	327	16	340	10	353	5
286	29	299	25	313	20	325	16	338	11	351	7
285	30	298	25	312	20	326	15	337	11	350	6
284	29	297	25	310	20	324	15	335	10	349	6
281	32	294	26	307	21	321	16	332	11	345	6
278	33	291	28	304	22	318	17	331	12	342	7
278	33	290	28	303	22	317	16	330	11	341	6
277	34	290	28	303	22	316	15	329	9	340	4
275	33	287	27	300	21	314	15	327	10	340	4
272	33	284	27	297	22	311	16	324	10	337	4
269	33	282	28	295	22	309	16	321	11	334	5
267	35	280	29	292	23	306	17	319	11	331	5
265	35	278	29	290	23	304	17	317	11	329	5
264	36	276	30	289	24	302	17	315	11	328	5
262	33	275	28	288	23	302	17	315	12	328	6
261	33	274	29	288	24	302	19	315	15	328	10
260	34	273	29	287	24	301	19	314	15	327	10
259	36	272	31	285	26	299	20	312	15	325	10
259	37	272	31	285	26	299	20	311	14	324	9
260	33	274	29	287	25	301	20	315	16	328	12
262	30	275	27	289	25	304	22	318	19	331	17
264	27	278	26	292	25	307	23	320	22	334	21
265	26	279	26	293	25	308	25	322	24	336	24
266	26	280	26	294	26	309	26	323	26	337	26
269	27	283	27	297	27	312	28	326	28	340	28
272	26	286	27	299	28	314	29	328	30	342	31
272	27	286	28	300	29	315	31	329	32	343	33
275	28	289	29	302	31	317	32	331	34	345	35
278	28	292	30	305	32	320	34	334	36	348	38
281	28	295	30	309	33	324	35	338	38	351	40
284	29	297	31	311	34	326	37	339	40	353	43
285	30	299	33	313	36	327	39	341	41	355	44
286	32	300	34	314	37	328	40	342	43	356	46
288	33	302	36	316	38	330	41	344	43	358	46
290	35	304	37	318	39	332	42	346	44	360	46
291	37	305	39	318	41	333	43	347	44	361	46
292	40	306	41	319	43	334	44	348	46	362	47
293	41	307	43	321	44	336	45	350	46	364	48
295	41	309	43	323	45	338	47	352	48	366	50
296	42	310	44	323	46	338	48	352	50	366	52
298	43	312	45	326	47	341	49	355	51	369	53
299	44	313	46	327	48	341	51	355	53	369	55
300	46	314	48	327	50	342	52	356	54	370	56
301	47	315	49	329	51	343	53	357	55	371	57
302	47	316	50	330	53	344	56	358	58	372	61
303	50	317	52	331	54	346	56	360	58	374	60
303	52	317	54	331	56	346	58	360	59	374	61
305	55	319	56	333	57	348	59	362	60	376	61
307	54	321	56	335	58	349	61	363	63	377	65
308	55	322	57	336	60	350	62	364	65	378	68
308	55	321	58	335	61	350	65	363	68	377	71
309	56	323	59	336	63	351	66	364	70	378	73
311	56	324	60	338	64	352	69	365	73	379	77
312	59	326	63	339	67	354	71	367	74	381	78
314	60	327	64	341	68	355	73	368	77	382	81
317	61	330	66	343	70	357	75	371	80	384	84
320	60	333	66	346	72	360	78	372	83	385	89
324	62	337	68	349	74	363	80	376	87	388	93
326	61	339	68	351	75	364	83	376	90	388	97
329	64	340	72	352	80	364	88	376	96	388	103
327	64	338	73	349	81	361	90	372	99	383	107
330	66	340	75	351	84	363	93	374	102	384	111
332	72	343	81	354	89	366	98	377	107	388	115
331	78	343	86	354	94	366	103	378	111	389	119
330	82	342	90	353	98	366	106	378	114	389	121
329	85	341	93	352	100	365	109	376	117	388	125
327	87	338	95	350	104	362	113	373	121	384	129
333	92	344	101	354	110	366	120	376	129	387	138
333	93	344	103	354	112	365	122	375	132	386	141
332	97	342	106	352	116	364	126	374	135	384	145
330	100	340	109	351	118	362	128	373	137	384	146
334	103	344	113	354	122	364	133	374	143	384	153
329	108	339	118	349	128	360	138	370	148	380	157
330	112	340	121	351	131	362	141	372	150	382	160
327	116	337	124	348	133	359	141	370	150	382	158
327	118	337	126	348	136	359	144	370	153	381	161
324	123	335	130	345	140	357	147	368	156	380	164
322	125	333	133	343	142	355	149	366	158	378	165
320	127	331	134	342	143	355	150	366	158	378	165
319	128	330	135	341	144	354	151	365	159	377	166
320	129	331	137	342	145	354	152	365	161	377	168
318	133	329	140	340	148	352	155	363	163	376	170
320	132	331	140	342	148	354	155	365	164	377	171
317	136	329	143	341	151	353	158	365	165	377	172
316	138	329	145	341	151	353	158	366	165	378	171
316	141	329	147	341	153	354	159	367	164	380	170
314	143	327	149	340	154	353	159	366	165	379	170
314	145	327	151	340	156	353	161	366	167	379	172
317	147	329	152	342	157	355	163	368	168	381	174
315	148	328	153	341	158	354	163	367	168	380	173
312	150	325	155	339	159	352	164	365	169	378	173
311	153	325	157	338	161	352	164	365	168	379	172
310	155	323	159	337	162	351	165	364	169	378	172
310	157	323	161	337	164	351	167	364	170	378	173
309	160	323	162	337	165	351	167	365	170	378	172
312	161	325	162	339	165	353	167	367	170	380	173
311	162	326	163	339	166	353	168	366	171	380	175
310	161	325	164	338	167	352	170	365	173	379	177
308	162	323	164	336	167	350	170	363	173	377	177
309	162	324	165	336	168	350	171	364	175	377	179
309	162	324	166	336	170	350	174	363	177	377	181
306	163	320	166	333	170	347	174	360	177	373	181
307	164	322	167	335	170	349	173	362	176	376	179
307	167	322	169	335	171	350	173	363	174	377	176
310	168	325	170	338	171	352	173	366	174	379	176
315	170	330	171	343	172	358	172	372	173	385	174
317	165	331	168	345	171	359	174	372	176	386	180
316	166	330	168	343	171	358	173	371	174	385	177
315	167	329	168	342	170	357	171	370	172	384	174
316	175	330	173	344	171	359	169	372	166	386	165
321	176	334	174	348	171	363	168	376	165	389	164
322	177	336	174	349	171	364	167	376	163	390	160
321	173	335	172	349	170	364	168	377	165	391	164
320	168	334	168	348	168	363	169	377	168	390	169
321	166	335	167	349	168	364	169	377	169	391	171
323	166	337	167	350	168	365	169	378	169	392	171
327	180	340	176	353	172	368	167	380	162	393	158
357	202	358	188	360	175	361	160	362	147	364	133
391	184	379	178	366	171	353	164	341	159	329	151
394	171	380	170	367	169	352	168	339	168	325	166
395	173	381	173	367	171	353	168	339	166	325	166
394	185	381	179	369	173	356	166	343	159	330	154
393	191	381	184	370	175	358	165	347	157	335	149
389	195	379	185	369	175	358	164	348	155	337	146
391	191	380	183	369	175	357	165	346	157	334	150
392	190	381	182	369	175	357	166	345	158	333	151
390	193	379	184	368	175	358	165	347	155	336	147
372	205	369	191	366	177	364	162	361	149	356	135
331	177	345	174	359	171	374	169	387	166	401	161
332	159	345	163	358	167	372	173	386	177	399	180
330	159	343	163	356	167	370	172	384	176	397	180
328	160	342	164	356	167	370	171	384	175	397	177
328	165	342	166	356	167	371	170	385	171	399	172
329	167	343	168	357	168	371	170	385	170	399	170
329	173	343	171	357	169	372	168	386	166	400	164
329	167	343	168	357	168	371	170	385	170	399	170
328	163	341	165	355	168	370	172	383	175	397	177
330	155	342	161	355	167	368	174	381	180	394	185
326	168	340	169	354	170	368	173	382	174	396	174
326	183	340	178	353	174	367	170	381	165	393	160
326	188	339	182	351	176	365	170	378	164	390	156
326	190	338	183	350	176	363	169	376	162	387	155
323	186	336	181	349	176	363	171	376	166	388	159
325	196	335	187	346	178	358	169	369	160	379	150
326	196	336	186	346	177	358	167	368	158	378	148
323	194	335	185	346	177	359	169	370	161	381	152
320	188	333	182	345	176	359	170	372	164	384	156
311	182	325	179	337	174	351	170	364	166	378	161
307	179	320	177	333	173	347	170	360	167	375	163
304	174	318	173	331	171	346	170	359	169	374	167
300	175	314	174	327	171	341	168	354	166	369	164
294	171	308	171	321	169	336	167	349	166	364	165
292	166	305	168	318	168	333	168	346	169	361	170
286	161	300	164	313	165	327	168	340	170	355	173
277	163	290	165	303	165	318	165	331	166	346	167
275	167	289	167	302	165	317	163	330	162	345	161
270	167	284	166	297	164	312	162	325	161	340	159
263	164	277	164	290	162	305	162	317	161	332	160
256	161	270	162	283	161	298	160	311	160	326	160
255	160	269	160	282	159	297	159	310	159	325	158
250	158	264	159	277	158	292	157	305	157	320	157
244	158	258	158	271	156	286	156	298	155	313	154
237	156	251	156	264	154	279	153	292	152	307	151
237	154	251	154	264	152	279	151	291	150	306	149
232	149	246	150	259	149	274	149	287	149	302	149
222	146	235	147	248	147	263	148	276	149	291	149
220	142	233	145	246	145	261	147	274	148	289	150
215	141	229	143	242	144	257	145	270	147	285	148
210	140	223	142	236	142	251	144	264	145	279	146
203	139	216	141	229	141	244	143	257	144	272	145
201	139	214	141	227	141	242	143	255	144	270	145
197	137	210	140	223	140	238	142	251	143	266	145
191	137	204	140	217	140	232	142	245	143	260	145
182	140	196	141	209	141	224	142	237	143	252	143
178	139	192	140	205	139	220	140	233	140	248	140
172	142	186	142	199	140	214	139	227	138	242	137
161	144	175	144	188	141	203	139	216	137	231	136
151	146	165	145	178	142	193	140	206	138	221	136
145	149	159	147	172	143	186	141	199	138	214	135
135	151	148	149	161	145	175	141	188	138	203	135
124	152	138	149	150	145	164	142	179	139	191	136
116	154	130	151	144	147	156	144	171	141	183	137
108	154	122	152	136	150	149	149	163	147	176	145
100	156	113	154	127	152	140	150	155	147	168	145
91	158	104	156	118	153	132	152	146	149	159	147
83	161	97	159	111	156	125	154	138	151	151	148
76	163	89	161	103	158	117	157	131	154	144	152
66	162	80	161	94	159	108	159	122	157	134	155
61	161	75	160	89	159	103	159	117	158	129	156
56	161	70	160	84	159	98	160	112	159	124	157
51	161	66	161	80	159	93	160	108	159	121	157
47	161	62	161	76	160	89	160	104	160	117	158
43	160	58	161	72	160	85	160	100	160	114	159
40	159	54	160	69	159	81	161	96	161	110	160
37	158	51	160	66	159	78	160	93	160	107	160
35	159	50	160	64	159	77	160	92	160	106	159
34	159	49	160	63	159	76	160	91	160	105	159
33	160	48	160	62	159	75	160	90	160	104	158
32	160	47	160	61	159	74	160	89	160	102	158
34	160	49	160	63	159	76	160	91	160	104	158
31	158	45	159	60	158	72	160	87	160	101	159
30	159	45	160	59	158	72	159	87	158	101	157
30	155	45	157	59	156	72	157	87	157	101	157
30	153	44	155	59	155	71	157	86	158	100	158
30	150	45	153	59	154	71	157	86	159	100	160
27	149	42	152	56	152	69	155	84	157	98	157
26	149	41	151	55	152	67	154	82	156	96	156
21	146	36	149	50	150	62	152	77	155	91	155
22	144	37	147	51	148	64	150	79	153	93	154
23	141	38	144	52	145	64	147	79	149	93	150
16	134	31	138	45	140	57	144	72	147	86	150
15	124	28	131	41	137	52	144	66	150	79	156
18	118	30	127	43	133	53	141	66	149	79	155
16	118	30	124	43	128	55	134	69	139	83	143
11	138	26	136	40	132	53	130	67	127	81	122
28	157	36	143	41	130	47	119	54	106	59	92
41	159	43	144	44	130	46	117	48	102	48	88
49	156	51	142	51	127	52	115	53	100	53	86
43	148	48	134	50	120	54	107	57	93	59	79
51	147	52	132	51	118	51	105	51	90	50	76
62	144	58	129	53	116	50	104	46	89	41	76
64	139	59	125	52	112	48	100	42	86	35	74
66	131	61	117	55	105	51	92	45	78	39	66
65	128	61	114	54	102	50	89	45	75	38	63
62	123	57	109	50	97	46	85	40	71	33	59
62	116	56	103	49	91	44	79	37	66	29	54
61	115	56	102	49	89	44	77	37	64	30	52
67	111	60	97	52	86	46	74	39	61	31	49
69	107	61	94	53	83	46	71	38	59	30	47
62	107	55	94	49	81	42	69	35	57	27	45
51	106	48	91	47	77	44	63	41	50	38	36
51	103	49	88	49	74	47	60	45	46	43	32
48	98	47	83	46	69	45	55	43	41	41	27
50	90	49	75	47	62	45	48	43	34	40	20
43	88	45	73	46	60	48	46	49	32	49	18
33	76	40	63	44	51	50	38	55	25	59	12
34	72	41	59	46	47	51	34	57	21	62	8
41	69	50	57	57	46	64	34	72	22	78	10
41	64	51	52	59	42	67	31	76	19	83	7
36	48	49	41	60	33	71	26	83	18	94	9
40	41	54	36	66	31	79	26	92	21	104	14
45	33	58	29	72	26	85	23	99	18	112	15
46	28	59	24	73	22	87	19	100	16	114	14
52	31	65	26	79	22	92	18	105	12	118	9
62	28	75	23	88	19	102	15	115	9	128	6
213	100	215	86	219	72	222	59	224	45	228	31
254	91	244	82	233	74	221	66	211	56	199	49
268	85	257	79	243	75	231	69	218	63	205	58
278	88	267	82	253	77	241	71	228	64	215	59
284	91	272	85	259	81	245	75	233	69	219	65
291	95	279	89	266	85	253	79	240	73	227	69
299	97	287	91	274	87	261	82	248	76	235	72
306	100	295	94	281	90	269	84	256	78	243	73
312	104	301	98	287	94	274	90	261	84	248	80
319	105	307	100	294	96	280	92	268	86	254	82
326	108	314	103	301	99	287	94	275	88	261	84
332	110	320	105	307	101	293	97	280	92	267	88
336	111	323	107	310	104	296	100	283	95	269	93
341	110	329	107	315	105	301	101	288	97	274	95
346	109	333	106	319	105	306	102	292	99	278	98
351	111	339	107	325	105	311	102	298	98	284	96
355	109	343	106	329	105	315	102	301	99	288	97
357	109	344	106	330	104	317	102	303	98	289	97
361	107	348	104	334	103	320	102	306	99	292	98
364	105	351	102	337	101	323	100	309	97	295	96
366	105	353	102	339	101	326	98	312	95	298	93
369	104	356	101	342	100	329	98	315	95	301	94
369	106	356	102	342	100	329	96	315	92	301	90
373	108	361	103	348	99	334	95	321	89	308	86
376	114	365	106	353	100	341	92	330	84	317	78
377	115	367	106	355	98	344	90	333	80	322	73
377	115	368	106	356	98	345	89	335	80	323	72
375	117	366	107	356	98	345	89	336	78	325	69
378	117	369	107	359	98	348	89	339	78	328	69
381	117	373	107	363	97	353	87	345	76	335	66
388	107	377	100	364	94	352	87	340	79	328	73
392	88	379	88	365	90	352	92	337	92	324	94
370	61	364	72	359	86	354	98	347	111	342	124
359	57	356	70	355	84	354	98	351	112	350	126
363	58	359	70	356	84	351	97	347	110	343	124
382	74	370	79	358	86	345	91	332	96	320	103
382	86	369	86	355	88	342	90	327	90	314	92
381	91	369	89	354	90	341	89	327	88	313	88
379	83	366	84	353	88	339	90	325	92	312	95
371	81	358	83	345	87	331	90	317	92	304	96
372	87	359	86	345	88	331	89	317	89	303	91
368	89	354	89	341	88	327	88	313	87	299	87
363	97	350	93	336	89	324	85	310	81	297	77
354	97	341	92	328	87	316	82	303	77	290	72
351	97	339	90	327	83	316	77	304	70	291	63
341	103	330	93	320	84	310	74	300	65	290	56
330	101	321	90	312	79	303	69	295	59	286	48
331	96	323	84	314	73	306	62	299	51	290	40
332	90	322	80	312	70	302	60	292	51	283	41
322	86	312	76	302	66	292	56	282	46	273	37
324	76	314	66	303	57	293	48	282	39	273	30
323	71	311	63	300	55	287	46	276	38	265	30
314	65	302	57	290	50	278	42	266	34	254	27
314	55	301	49	289	43	275	36	263	30	250	23
308	52	295	47	282	41	268	35	255	30	242	24
297	51	284	45	271	39	258	33	245	27	232	21
294	49	282	42	270	36	256	29	244	22	232	16
285	48	273	41	260	35	247	28	235	21	222	15
276	44	264	38	251	32	238	25	225	19	213	13
276	39	263	34	250	29	235	24	222	19	209	15
272	36	258	32	245	27	231	22	218	18	204	13
265	30	251	28	237	26	223	23	209	21	195	19
259	24	245	23	231	22	216	21	202	21	188	20
257	20	243	21	229	22	215	23	201	24	187	25
244	14	231	18	217	21	203	25	189	28	176	32
232	13	219	17	206	22	191	27	178	31	165	36

## Sheet: Nonbio
x-p1	z-p1	x-p2	z-p2	x-p3	z-p3	x-p4	z-p4	x-p5	z-p5	x-p6	z-p6
106	174	119	174	134	176	147	175	162	177	176	176
100	173	113	173	128	175	141	174	156	176	170	175
94	172	107	172	122	174	135	173	150	175	164	174
88	171	101	171	116	173	129	172	144	174	158	173
82	170	95	170	110	172	123	171	138	173	152	172
76	169	89	169	104	171	117	170	132	172	146	171
70	168	83	168	98	170	111	169	126	171	140	170
64	167	77	167	92	169	105	168	120	170	134	169
58	166	71	166	86	168	99	167	114	169	128	168
52	165	65	165	80	167	93	166	108	168	122	167
46	164	59	164	74	166	87	165	102	167	116	166
40	163	53	163	68	165	81	164	96	166	110	165
34	162	47	162	62	164	75	163	90	165	104	164
28	161	41	161	56	163	69	162	84	164	98	163
22	160	35	160	50	162	63	161	78	163	92	162
16	159	29	159	44	161	57	160	72	162	86	161
10	158	23	158	38	160	51	159	66	161	80	160
4	157	17	157	32	159	45	158	60	160	74	159
24	157	12	164	1	173	-8	181	-20	188	-31	197
28	153	16	160	5	169	-4	177	-16	184	-27	193
32	149	20	156	9	165	0	173	-12	180	-23	189
36	145	24	152	13	161	2	168	-8	176	-19	185
40	141	28	148	17	157	6	164	-4	172	-15	181
44	137	32	144	21	153	10	160	0	168	-11	177
48	133	36	140	25	149	14	156	3	165	-7	173
52	129	40	136	29	145	18	152	6	161	-3	169
56	125	44	132	33	141	22	149	10	157	0	165
60	121	48	128	37	137	26	145	14	153	4	161
64	117	52	124	41	133	30	141	18	149	7	158
68	113	56	120	45	129	34	137	22	145	11	154
72	109	60	116	49	125	38	133	26	141	15	150
76	105	64	112	53	121	42	129	30	137	19	146
80	101	68	108	57	117	46	125	34	133	23	142
84	97	72	104	61	113	50	121	38	129	27	138
88	93	76	100	65	109	54	117	42	125	31	134
92	89	80	96	69	105	58	113	46	121	35	130
96	85	84	92	73	101	62	109	50	117	39	126
100	81	88	88	77	97	66	105	54	113	43	122
104	77	92	84	81	93	70	101	58	109	47	118
108	73	96	80	85	89	74	97	62	105	51	114
112	69	100	76	89	85	78	93	66	101	55	110
116	65	104	72	93	81	82	89	70	97	59	106
120	61	108	68	97	77	86	85	74	93	63	102
124	57	112	64	101	73	90	81	78	89	67	98
128	53	116	60	105	69	94	77	82	85	71	94
132	49	120	56	109	65	98	73	86	81	75	90
136	45	124	52	113	61	102	69	90	77	79	86
140	41	128	48	117	57	106	65	94	73	83	82
144	37	132	44	121	53	110	61	98	69	87	78
148	33	136	40	125	49	114	57	102	65	91	74
152	29	140	36	129	45	118	53	106	61	95	70
156	25	144	32	133	41	122	49	110	57	99	66
160	21	148	28	137	37	126	45	114	53	103	62
164	17	152	24	141	33	130	41	118	49	107	58
168	13	156	20	145	29	134	37	122	45	111	54
172	9	160	16	149	25	138	33	126	41	115	50
176	5	164	12	153	21	142	29	130	37	119	46
180	1	168	8	157	17	146	25	134	33	123	42
163	13	156	0	151	-13	147	-27	141	-40	136	-53
164	18	158	3	152	-8	148	-22	142	-35	137	-48
165	23	159	8	153	-3	149	-17	143	-30	138	-43
166	28	160	13	154	0	150	-12	144	-25	139	-38
167	33	162	18	156	5	151	-7	146	-20	141	-33
168	38	163	23	157	10	152	-2	147	-15	142	-28
169	43	164	28	158	15	153	2	148	-10	143	-23
170	48	165	33	159	20	154	7	149	-5	144	-18
171	53	166	38	160	25	155	12	150	-1	145	-13
172	58	167	43	161	30	156	17	151	4	146	-8
173	63	168	48	162	35	157	22	152	9	147	-3
174	68	168	54	163	41	158	28	153	15	148	2
175	73	169	59	164	46	159	33	154	20	149	7
176	78	170	64	165	51	160	38	155	25	150	12
177	83	171	69	166	56	161	43	156	30	151	17
178	88	172	74	167	61	162	48	157	35	152	22
179	93	173	79	168	66	163	53	158	40	153	27
180	98	174	84	169	71	164	58	159	45	154	32
181	103	175	89	170	76	165	63	160	50	155	37
182	108	176	94	171	81	166	68	161	55	156	42
183	113	177	99	172	86	167	73	162	60	157	47
184	118	178	104	173	91	168	78	163	65	158	52
185	123	179	109	174	96	169	83	164	70	159	57
186	128	180	114	175	101	170	88	165	75	160	62
187	133	181	119	176	106	171	93	166	80	161	67
188	138	182	124	177	111	172	98	167	85	162	72
189	143	183	129	178	116	173	103	168	90	163	77
190	148	184	134	179	121	174	108	169	95	164	82
191	153	185	139	180	126	175	113	170	100	165	87
192	158	186	144	181	131	176	118	171	105	166	92
193	163	187	149	182	136	177	123	172	110	167	97
194	168	188	154	183	141	178	128	173	115	168	102
195	173	189	159	184	146	179	133	174	120	169	107
196	178	190	164	185	151	180	138	175	125	170	112
197	183	191	169	186	156	181	143	176	130	171	117
198	188	192	174	187	161	182	148	177	135	172	122
199	193	193	179	188	166	183	153	178	140	173	127
200	198	194	184	189	171	184	158	179	145	174	132
201	203	195	189	190	176	185	163	180	150	175	137
202	208	196	194	191	181	186	168	181	155	176	142
203	213	197	199	192	186	187	173	182	160	177	147
204	218	198	204	193	191	188	178	183	165	178	152
195	198	205	206	216	215	227	223	238	232	249	241
190	194	200	202	211	211	222	219	233	228	244	237
185	190	195	198	206	207	217	215	228	224	239	233
180	186	190	194	201	203	212	211	223	220	234	229
175	182	185	190	196	199	207	207	218	216	229	225
170	178	180	186	191	195	202	203	213	212	224	221
165	174	175	182	186	191	197	199	208	208	219	217
160	170	170	178	181	187	192	195	203	204	214	213
155	166	165	174	176	183	187	191	198	200	209	209
150	162	160	170	171	179	182	187	193	196	204	205
145	158	155	166	166	175	177	183	188	192	199	201
140	154	150	162	161	171	172	179	183	188	194	197
135	150	145	158	156	167	167	175	178	184	189	193
130	146	140	154	151	163	162	171	173	180	184	189
125	142	135	150	146	159	157	167	168	176	179	185
120	138	130	146	141	155	152	163	163	172	174	181
115	134	125	142	136	151	147	159	158	168	169	177
110	130	120	138	131	147	142	155	153	164	164	173
105	126	115	134	126	143	137	151	148	160	159	169
100	122	110	130	121	139	132	147	143	156	154	165
95	118	105	126	116	135	127	143	138	152	149	161
90	114	100	122	111	131	122	139	133	148	144	157
85	110	95	118	106	127	117	135	128	144	139	153
80	106	90	114	101	123	112	131	123	140	134	149
75	102	85	110	96	119	107	127	118	136	129	145
70	98	80	106	91	115	102	123	113	132	124	141
65	94	75	102	86	111	97	119	108	128	119	137
60	90	70	98	81	107	92	115	103	124	114	133
55	86	65	94	76	103	87	111	98	120	109	129
50	82	60	90	71	99	82	107	93	116	104	125
45	78	55	86	66	95	77	103	88	112	99	121
40	74	50	82	61	91	72	99	83	108	94	117
35	70	45	78	56	87	67	95	78	104	89	113
30	66	40	74	51	83	62	91	73	100	84	109
25	62	35	70	46	79	57	87	68	96	79	105
20	58	30	66	41	75	52	83	63	92	74	101
15	54	25	62	36	71	47	79	58	88	69	97
10	50	20	58	31	67	42	75	53	84	64	93
5	46	15	54	26	63	37	71	48	80	58	88
20	57	9	66	0	75	-10	85	-20	93	-30	103
24	53	13	62	4	71	-6	81	-16	89	-26	99
28	49	17	58	8	67	-2	77	-12	85	-22	95
32	45	21	54	12	63	1	72	-8	81	-18	91
36	41	25	50	16	59	4	69	-4	77	-14	87
40	37	29	46	20	55	8	65	0	73	-10	83
44	33	33	42	24	51	12	61	3	69	-6	79
48	29	37	38	28	47	16	57	6	66	-2	75
53	25	41	34	31	43	21	53	10	62	0	71
57	21	45	30	35	39	25	49	14	58	4	67
61	17	49	26	39	35	29	45	18	54	8	63
65	13	53	22	43	31	33	41	22	50	12	59
69	9	57	18	47	27	37	37	26	46	16	55
73	5	61	14	51	23	41	33	30	42	20	51
77	1	65	10	55	19	45	29	34	38	24	47
59	16	54	30	50	43	44	55	40	68	35	81
60	10	55	24	51	37	45	49	41	62	36	75
61	4	56	18	52	31	46	43	42	56	37	69
53	23	58	10	64	-1	70	-15	75	-28	81	-40
50	27	55	14	60	1	67	-11	72	-24	78	-36
48	32	52	19	58	6	65	-7	69	-20	76	-31
45	36	49	23	55	10	62	-3	66	-16	73	-27
42	40	46	27	52	14	59	0	63	-12	70	-23
39	44	43	31	49	18	56	4	60	-8	67	-19
36	48	40	35	46	22	53	8	57	-4	64	-15
33	52	37	39	43	26	50	12	54	0	61	-11
30	56	34	43	40	30	47	16	51	4	58	-7
27	60	31	47	37	34	44	20	48	8	55	-3
23	63	29	51	35	37	40	25	46	12	52	0
20	67	26	55	32	41	37	29	43	16	48	5
17	71	23	59	29	45	34	33	40	20	45	9
14	75	20	63	26	49	31	37	37	24	42	13
11	79	17	67	23	53	28	41	34	28	39	17
8	83	14	71	20	57	25	45	31	32	36	21
5	87	11	75	17	61	22	49	27	37	33	25
2	91	8	79	14	65	19	53	24	41	30	29
9	71	-1	81	-8	90	-18	101	-27	111	-36	121
12	66	2	76	-5	85	-15	96	-24	106	-33	116
15	61	5	71	-3	81	-12	91	-21	101	-30	111
18	56	8	66	-1	76	-9	86	-18	96	-27	106
21	51	11	61	2	71	-6	81	-15	91	-24	101
24	46	14	56	5	66	-3	76	-12	86	-21	96
27	41	17	51	8	61	0	71	-9	81	-18	91
30	36	20	46	11	56	2	66	-6	76	-15	86
33	31	23	41	14	51	4	62	-3	71	-12	81
36	26	26	36	17	46	7	57	0	66	-9	76
39	21	29	31	20	41	10	52	2	61	-6	71
42	16	32	26	23	36	13	47	5	56	-3	66
45	11	35	21	26	31	16	42	7	52	0	61
49	6	38	15	30	26	19	37	11	47	2	57
52	1	41	10	33	21	22	32	14	42	5	52
36	17	38	31	40	45	43	59	46	72	49	86
34	11	36	25	38	39	41	53	44	66	47	80
32	5	34	19	36	33	39	47	42	60	45	74
35	26	24	36	14	46	5	56	-3	65	-13	76
38	22	27	32	17	42	8	52	0	61	-10	72
41	18	30	28	20	38	11	48	2	57	-7	68
44	14	33	24	23	34	14	44	5	53	-4	64
47	10	36	20	26	30	17	40	7	50	-1	60
50	6	39	16	29	26	20	36	10	46	1	55
53	2	42	12	32	22	23	32	13	42	4	51
37	18	26	8	15	0	6	-10	-5	-18	-14	-29
40	21	29	11	18	2	9	-7	-2	-15	-11	-26
43	24	32	13	22	4	12	-5	2	-13	-8	-23
46	27	35	16	25	7	15	-2	5	-10	-5	-20
49	30	38	19	28	10	18	0	7	-8	-2	-17
52	33	41	23	31	13	21	3	10	-4	0	-14
55	36	44	26	34	16	24	6	13	-1	3	-11
58	39	47	29	37	19	27	9	16	0	6	-8
61	42	50	32	40	22	30	12	19	3	9	-5
64	45	53	35	43	25	33	15	22	6	12	-3
67	47	56	38	46	29	36	18	25	9	15	0
70	50	59	41	49	32	39	21	28	12	18	3
73	53	62	44	52	35	42	24	31	15	21	6
76	57	65	47	55	38	45	27	34	18	24	9
79	60	68	50	58	41	48	30	37	21	27	12
82	63	71	53	61	44	51	33	40	24	30	15
85	66	74	56	64	47	54	36	43	27	33	18
88	69	77	59	67	50	57	39	46	30	36	21
91	72	80	62	70	53	60	42	49	33	39	24
94	75	83	65	73	56	63	45	52	36	42	27
97	78	86	68	76	59	66	48	55	39	45	30
100	81	89	71	79	62	69	51	58	42	48	33
103	84	92	74	82	65	72	54	61	45	51	36
106	87	95	77	85	68	75	57	64	48	54	39
109	90	98	80	88	71	78	60	67	51	57	42
112	93	101	83	91	74	81	63	70	54	60	45
115	96	104	86	94	77	84	66	73	57	63	48
118	99	107	89	97	80	87	69	76	60	66	51
121	102	110	92	100	83	90	72	79	63	69	54
124	105	113	95	103	86	93	75	82	66	72	57
127	108	116	98	106	89	96	78	85	69	75	60
130	111	119	101	109	92	99	81	88	72	78	63
133	114	122	104	112	95	102	84	91	75	81	66
136	117	125	107	115	98	105	87	94	78	84	69
139	120	128	110	118	101	108	90	97	81	87	72
142	123	131	113	121	104	111	93	100	84	90	75
145	126	134	116	124	107	114	96	103	87	93	78
148	129	137	119	127	110	117	99	106	90	96	81
151	132	140	122	130	113	120	102	109	93	99	84
154	135	143	125	133	116	123	105	112	96	102	87
157	138	146	128	136	119	126	108	115	99	105	90
160	141	149	131	139	122	129	111	118	102	108	93
163	144	152	134	142	125	132	114	121	105	111	96
166	147	155	137	145	128	135	117	124	108	114	99
169	150	158	140	148	131	138	120	127	111	117	102
172	153	161	143	151	134	141	123	130	114	120	105
175	156	164	146	154	137	144	126	133	117	123	108
178	159	167	149	157	140	147	129	136	120	126	111
181	162	170	152	160	143	150	132	139	123	129	114
184	165	173	155	163	146	153	135	142	126	132	117
187	168	176	158	166	149	156	138	145	129	135	120
190	171	179	161	169	152	159	141	148	132	138	123
193	174	182	164	172	155	162	144	151	135	141	126
196	177	185	167	175	158	165	147	154	138	144	129
199	180	188	170	178	161	168	150	157	141	147	132
202	183	191	173	181	164	171	153	160	144	150	135
205	186	194	176	184	167	174	156	163	147	153	138
208	189	197	179	187	170	177	159	166	150	156	141
211	192	200	182	190	173	180	162	169	153	159	144
214	195	203	185	193	176	183	165	172	156	162	147
217	198	206	188	196	179	186	168	175	159	165	150
220	201	209	191	199	182	189	171	178	162	168	153
223	204	212	194	202	185	192	174	181	165	171	156
226	207	215	197	205	188	195	177	184	168	174	159
229	210	218	200	208	191	198	180	187	171	177	162
232	213	221	203	211	194	201	183	190	174	180	165
235	216	224	206	214	197	204	186	193	177	183	168
238	219	227	209	217	200	207	189	196	180	186	171
221	203	223	189	225	175	227	160	229	146	231	132
220	208	222	194	224	180	226	165	228	151	230	137
219	213	221	199	223	185	225	170	227	156	229	142
218	218	220	204	222	190	224	175	226	161	228	147
221	197	231	206	241	216	251	225	261	234	271	244
217	193	227	202	237	212	247	221	257	230	267	240
213	189	223	198	233	208	243	217	253	226	263	236
209	185	219	194	229	204	239	213	249	222	259	232
205	181	215	190	225	200	235	209	245	218	255	228
201	177	211	186	221	196	231	205	241	214	251	224
197	173	207	182	217	192	227	201	237	210	247	220
193	169	203	178	213	188	223	197	233	206	243	216
189	165	199	174	209	184	219	193	229	202	239	212
185	161	195	170	205	180	215	189	225	198	235	208
181	157	191	166	201	176	211	185	221	194	231	204
177	153	187	162	197	172	207	181	217	190	227	200
173	149	183	158	193	168	203	177	213	186	223	196
169	145	179	154	189	164	199	173	209	182	219	192
165	141	175	150	185	160	195	169	205	178	215	188
161	137	171	146	181	156	191	165	201	174	211	184
157	133	167	142	177	152	187	161	197	170	207	180
153	129	163	138	173	148	183	157	193	166	203	176
149	125	159	134	169	144	179	153	189	162	199	172
145	121	155	130	165	140	175	149	185	158	195	168
141	117	151	126	161	136	171	145	181	154	191	164
137	113	147	122	157	132	167	141	177	150	187	160
133	109	143	118	153	128	163	137	173	146	183	156
129	105	139	114	149	124	159	133	169	142	179	152
125	101	135	110	145	120	155	129	165	138	175	148
121	97	131	106	141	116	151	125	161	134	171	144
117	93	127	102	137	112	147	121	157	130	167	140
113	89	123	98	133	108	143	117	153	126	163	136
109	85	119	94	129	104	139	113	149	122	159	132
105	81	115	90	125	100	135	109	145	118	155	128
101	77	111	86	121	96	131	105	141	114	151	124
97	73	107	82	117	92	127	101	137	110	147	120
93	69	103	78	113	88	123	97	133	106	143	116
89	65	99	74	109	84	119	93	129	102	139	112
85	61	95	70	105	80	115	89	125	98	135	108
81	57	91	66	101	76	111	85	121	94	131	104
77	53	87	62	97	72	107	81	117	90	127	100
73	49	83	58	93	68	103	77	113	86	123	96
69	45	79	54	89	64	99	73	109	82	119	92
65	41	75	50	85	60	95	69	105	78	115	88
61	37	71	46	81	56	91	65	101	74	111	84
57	33	67	42	77	52	87	61	97	70	107	80
53	29	63	38	73	48	83	57	93	66	103	76
49	25	59	34	69	44	79	53	89	62	99	72
45	21	55	30	65	40	75	49	85	58	95	68
41	17	51	26	61	36	71	45	81	54	91	64
37	13	47	22	57	32	67	41	77	50	87	60
33	9	43	18	53	28	63	37	73	46	83	56
29	5	39	14	49	24	59	33	69	42	79	52
43	18	33	7	24	-3	16	-13	6	-24	-1	-34
47	22	37	11	28	0	18	-9	10	-20	1	-31
50	26	40	15	31	4	22	-5	13	-16	4	-27
53	30	43	18	34	8	25	-1	17	-13	7	-23
56	34	46	22	37	12	28	1	20	-9	10	-19
59	38	49	26	40	16	31	5	23	-5	13	-16
62	42	52	30	43	20	34	9	26	-1	16	-12
65	46	55	34	46	24	37	13	28	3	19	-8
68	50	58	38	49	28	40	17	31	7	22	-4
71	54	61	42	52	32	43	21	34	10	25	0
74	58	64	46	55	36	46	25	37	14	28	4
77	62	67	50	58	40	49	29	40	18	31	8
80	66	70	54	61	44	52	33	43	22	34	12
83	70	73	58	64	48	55	37	46	26	37	16
86	74	76	62	67	52	58	41	49	30	40	20
89	78	79	66	70	56	61	45	52	34	43	24
92	82	82	70	73	60	64	49	55	38	46	28
95	86	85	74	76	64	67	53	58	42	49	32
98	90	88	78	79	68	70	57	61	46	52	36
101	94	91	82	82	72	73	61	64	50	55	40
104	98	94	86	85	76	76	65	67	54	58	44
107	102	97	90	88	80	79	69	70	58	61	48
110	106	100	94	91	84	82	73	73	62	64	52
113	110	103	98	94	88	85	77	76	66	67	56
116	114	106	102	97	92	88	81	79	70	70	60
119	118	109	106	100	96	91	85	82	74	73	64
122	122	112	110	103	100	94	89	85	78	76	68
125	126	115	114	106	104	97	93	88	82	79	72
128	130	118	118	109	108	100	97	91	86	82	76
131	134	121	122	112	112	103	101	94	90	85	80
134	138	124	126	115	116	106	105	97	94	88	84
137	142	127	130	118	120	109	109	100	98	91	88
140	146	130	134	121	124	112	113	103	102	94	92
143	150	133	138	124	128	115	117	106	106	97	96
146	154	136	142	127	132	118	121	109	110	100	100
149	158	139	146	130	136	121	125	112	114	103	104
152	162	142	150	133	140	124	129	115	118	106	108
155	166	145	154	136	144	127	133	118	122	109	112
158	170	148	158	139	148	130	137	121	126	112	116
161	174	151	162	142	152	133	141	124	130	115	120
164	178	154	166	145	156	136	145	127	134	118	124
167	182	157	170	148	160	139	149	130	138	121	128
170	186	160	174	151	164	142	153	133	142	124	132
173	190	163	178	154	168	145	157	136	146	127	136
176	194	166	182	157	172	148	161	139	150	130	140
179	198	169	186	160	176	151	165	142	154	133	144
182	202	172	190	163	180	154	169	145	158	136	148
185	206	175	194	166	184	157	173	148	162	139	152
188	210	178	198	169	188	160	177	151	166	142	156
191	214	181	202	172	192	163	181	154	170	145	160
194	218	184	206	175	196	166	185	157	174	148	164
179	201	192	196	205	190	218	184	231	178	243	172
174	203	187	198	200	192	213	186	226	180	238	174
169	205	182	200	195	194	208	188	221	182	233	176
164	207	177	202	190	196	203	190	216	184	228	178
159	209	172	204	185	198	198	192	211	186	223	180
154	211	167	206	180	200	193	194	206	188	218	182
149	213	162	208	175	202	188	196	201	190	213	184
144	215	157	210	170	204	183	198	196	192	208	186
139	217	152	212	165	206	178	200	191	194	203	188
134	219	147	214	160	208	173	202	186	196	198	190
152	209	138	210	125	214	110	217	97	220	84	222
157	207	143	208	130	212	115	215	102	218	89	220
162	205	148	206	135	210	120	213	107	216	94	218
167	203	153	204	140	208	125	211	112	214	99	216
172	201	158	202	145	206	130	209	117	212	104	214
177	199	163	200	150	204	135	207	122	210	109	212
182	197	168	198	155	202	140	205	127	208	114	210
187	195	173	196	160	200	145	203	132	206	119	208
192	193	178	194	165	198	150	201	137	204	124	206
197	191	183	192	170	196	155	199	142	202	129	204
202	189	188	190	175	194	160	197	147	200	134	202
207	187	193	188	180	192	165	195	152	198	139	200
212	185	198	186	185	190	170	193	157	196	144	198
217	183	203	184	190	188	175	191	162	194	149	196
222	181	208	182	195	186	180	189	167	192	154	194
227	179	213	180	200	184	185	187	172	190	159	192
232	177	218	178	205	182	190	185	177	188	164	190
237	175	223	176	210	180	195	183	182	186	169	188
242	173	228	174	215	178	200	181	187	184	174	186
247	171	233	172	220	176	205	179	192	182	179	184
252	169	238	170	225	174	210	177	197	180	184	182
257	167	243	168	230	172	215	175	202	178	189	180
262	165	248	166	235	170	220	173	207	176	194	178
267	163	253	164	240	168	225	171	212	174	199	176
272	161	258	162	245	166	230	169	217	172	204	174
277	159	263	160	250	164	235	167	222	170	209	172
282	157	268	158	255	162	240	165	227	168	214	170
287	155	273	156	260	160	245	163	232	166	219	168
292	153	278	154	265	158	250	161	237	164	224	166
297	151	283	152	270	156	255	159	242	162	229	164
302	149	288	150	275	154	260	157	247	160	234	162
307	147	293	148	280	152	265	155	252	158	239	160
312	145	298	146	285	150	270	153	257	156	244	158
317	143	303	144	290	148	275	151	262	154	249	156
322	141	308	142	295	146	280	149	267	152	254	154
327	139	313	140	300	144	285	147	272	150	259	152
332	137	318	138	305	142	290	145	277	148	264	150
337	135	323	136	310	140	295	143	282	146	269	148
342	133	328	134	315	138	300	141	287	144	274	146
347	131	333	132	320	136	305	139	292	142	279	144
352	129	338	130	325	134	310	137	297	140	284	142
357	127	343	128	330	132	315	135	302	138	289	140
362	125	348	126	335	130	320	133	307	136	294	138
367	123	353	124	340	128	325	131	312	134	299	136
372	121	358	122	345	126	330	129	317	132	304	134
377	119	363	120	350	124	335	127	322	130	309	132
382	117	368	118	355	122	340	125	327	128	314	130
387	115	373	116	360	120	345	123	332	126	319	128
392	113	378	114	365	118	350	121	337	124	324	126
397	111	383	112	370	116	355	119	342	122	329	124
376	114	379	128	381	142	386	155	388	169	393	182
374	108	377	122	379	136	384	149	386	163	391	176
372	102	375	116	377	130	382	143	384	157	389	170
370	96	373	110	375	124	380	137	382	151	387	164
368	90	371	104	373	118	378	131	380	145	385	158
366	84	369	98	371	112	376	125	378	139	383	152
364	78	367	92	369	106	374	119	376	133	381	146
362	72	365	86	367	100	372	113	374	127	379	140
360	66	363	80	365	94	370	107	372	121	377	134
358	60	361	74	363	88	368	101	370	115	375	128
356	54	359	68	361	82	366	95	368	109	373	122
354	48	357	62	359	76	364	89	366	103	371	116
352	42	355	56	357	70	362	83	364	97	369	110
350	36	353	50	355	64	360	77	362	91	367	104
348	30	351	44	353	58	358	71	360	85	365	98
346	24	349	38	351	52	356	65	358	79	363	92
344	18	347	32	349	46	354	59	356	73	361	86
342	12	345	26	347	40	352	53	354	67	359	80
340	6	343	20	345	34	350	47	352	61	357	74
344	25	331	19	319	11	306	4	295	-2	281	-8
348	27	335	21	323	13	310	6	298	0	285	-6
352	29	339	23	327	15	314	8	302	2	289	-4
356	31	343	25	331	17	318	10	306	4	293	-2
360	34	347	27	335	19	322	12	310	6	297	0
364	35	351	28	338	21	327	15	315	8	302	0
368	37	355	30	342	23	331	17	319	10	306	2
372	39	359	32	346	25	335	19	323	12	310	4
376	41	363	34	350	27	339	21	327	14	314	6
380	43	367	36	354	29	343	23	331	16	318	8
384	45	371	38	358	31	347	25	335	18	322	10
388	47	375	40	362	33	351	27	339	20	326	12
392	49	379	42	366	35	355	29	343	22	330	14
396	51	383	44	370	37	359	31	347	24	334	16
376	40	376	53	376	67	375	81	376	96	377	110
375	34	375	47	375	61	374	75	375	90	376	104
374	28	374	41	374	55	373	69	374	84	375	98
373	22	373	35	373	49	372	63	373	78	374	92
372	16	372	29	372	43	371	57	372	72	373	86
371	10	371	23	371	37	370	51	371	66	372	80
370	4	370	17	370	31	369	45	370	60	371	74
369	25	365	11	362	-2	358	-16	355	-29	351	-43
370	30	366	16	362	2	359	-11	356	-24	352	-38
371	35	368	20	364	7	361	-6	358	-19	354	-33
372	40	369	25	365	12	362	-1	359	-14	355	-28
373	45	370	30	366	17	363	3	360	-9	356	-23
374	50	371	35	367	22	364	8	361	-4	357	-18
375	55	372	40	368	27	365	13	361	0	358	-13
376	60	373	45	369	32	366	18	362	5	359	-8
377	65	374	50	370	37	367	23	363	10	360	-3
378	69	374	55	371	41	369	28	364	14	361	2
379	74	375	60	372	46	370	33	365	19	362	7
380	79	376	65	373	51	371	38	366	24	363	12
381	84	377	70	374	56	372	43	367	29	364	17
382	89	378	75	375	61	373	48	368	34	365	22
383	94	379	80	376	66	374	53	369	39	366	27
384	99	380	85	377	71	375	58	370	44	367	32
385	104	381	90	378	76	376	63	371	49	368	37
386	109	382	95	379	81	377	68	372	54	369	42
387	114	383	100	380	86	378	73	373	59	370	47
388	119	384	105	381	91	379	78	374	64	371	52
389	124	385	110	382	96	380	83	375	69	372	57
390	129	386	115	383	101	381	88	376	74	373	62
391	134	387	120	384	106	382	93	377	79	374	67
392	139	388	125	385	111	383	98	378	84	375	72
393	144	389	130	386	116	384	103	379	89	376	77
394	149	390	135	387	121	385	108	380	94	377	82
395	154	391	140	388	126	386	113	381	99	378	87
396	159	392	145	389	131	387	118	382	104	379	92
397	164	393	150	390	136	388	123	383	109	380	97
398	169	394	155	391	141	389	128	384	114	381	102
399	174	395	160	392	146	390	133	385	119	382	107
393	153	407	157	419	161	433	165	446	167	461	171
387	151	401	155	413	159	427	163	440	165	455	169
381	149	395	153	407	157	421	161	434	163	449	167
375	147	389	151	401	155	415	159	428	161	443	165
369	145	383	149	395	153	409	157	422	159	437	163
363	143	377	147	389	151	403	155	416	157	431	161
357	141	371	145	383	149	397	153	410	155	425	159
351	139	365	143	377	147	391	151	404	153	419	157
345	137	359	141	371	145	385	149	398	151	413	155
339	135	353	139	365	143	379	147	392	149	407	153
333	133	347	137	359	141	373	145	386	147	401	151
327	131	341	135	353	139	367	143	380	145	395	149
321	129	335	133	347	137	361	141	374	143	389	147
315	127	329	131	341	135	355	139	368	141	383	145
309	125	323	129	335	133	349	137	362	139	377	143
303	123	317	127	329	131	343	135	356	137	371	141
297	121	311	125	323	129	337	133	350	135	365	139
291	119	305	123	317	127	331	131	344	133	359	137
285	117	299	121	311	125	325	129	338	131	353	135
279	115	293	119	305	123	319	127	332	129	347	133
273	113	287	117	299	121	313	125	326	127	341	131
267	111	281	115	293	119	307	123	320	125	335	129
261	109	275	113	287	117	301	121	314	123	329	127
255	107	269	111	281	115	295	119	308	121	323	125
249	105	263	109	275	113	289	117	302	119	317	123
243	103	257	107	269	111	283	115	296	117	311	121
237	101	251	105	263	109	277	113	290	115	305	119
231	99	245	103	257	107	271	111	284	113	299	117
225	97	239	101	251	105	265	109	278	111	293	115
219	95	233	99	245	103	259	107	272	109	287	113
213	93	227	97	239	101	253	105	266	107	281	111
207	91	221	95	233	99	247	103	260	105	275	109
201	89	215	93	227	97	241	101	254	103	269	107
195	87	209	91	221	95	235	99	248	101	263	105
189	85	203	89	215	93	229	97	242	99	257	103
183	83	197	87	209	91	223	95	236	97	251	101
177	81	191	85	203	89	217	93	230	95	245	99
171	79	185	83	197	87	211	91	224	93	239	97
165	77	179	81	191	85	205	89	218	91	233	95
159	75	173	79	185	83	199	87	212	89	227	93
153	73	167	77	179	81	193	85	206	87	221	91
147	71	161	75	173	79	187	83	200	85	215	89
141	69	155	73	167	77	181	81	194	83	209	87
135	67	149	71	161	75	175	79	188	81	203	85
129	65	143	69	155	73	169	77	182	79	197	83
123	63	137	67	149	71	163	75	176	77	191	81
117	61	131	65	143	69	157	73	170	75	185	79
111	59	125	63	137	67	151	71	164	73	179	77
105	57	119	61	131	65	145	69	158	71	173	75
99	55	113	59	125	63	139	67	152	69	167	73
93	53	107	57	119	61	133	65	146	67	161	71
87	51	101	55	113	59	127	63	140	65	155	69
81	49	95	53	107	57	121	61	134	63	149	67
75	47	89	51	101	55	115	59	128	61	143	65
69	45	83	49	95	53	109	57	122	59	137	63
63	43	77	47	89	51	103	55	116	57	131	61
57	41	71	45	83	49	97	53	110	55	125	59
51	39	65	43	77	47	91	51	104	53	119	57
45	37	59	41	71	45	85	49	98	51	113	55
39	35	53	39	65	43	79	47	92	49	107	53
33	33	47	37	59	41	73	45	86	47	101	51
27	31	41	35	53	39	67	43	80	45	95	49
21	29	35	33	47	37	61	41	74	43	89	47
15	27	29	31	41	35	55	39	68	41	83	45
9	25	23	29	35	33	49	37	62	39	77	43
3	23	17	27	29	31	43	35	56	37	71	41
25	28	38	31	51	34	65	38	78	41	92	45
19	26	32	29	45	32	59	36	72	39	86	43
13	24	26	27	39	30	53	34	66	37	80	41
7	22	20	25	33	28	47	32	60	35	74	39
26	27	37	34	50	42	61	49	73	57	84	64
21	24	32	31	45	39	56	46	68	54	79	61
16	21	27	28	40	36	51	43	63	51	74	58
11	18	22	25	35	33	46	40	58	48	69	55
6	15	17	22	30	30	41	37	53	45	64	52
1	12	12	19	25	27	36	34	48	42	58	48
18	22	12	34	4	46	-1	57	-8	70	-14	83
20	17	14	29	6	41	1	53	-6	65	-12	78
22	12	16	24	8	36	3	48	-4	60	-10	73
24	7	18	19	10	31	4	44	-2	55	-8	68
26	2	20	14	12	26	6	39	0	50	-6	63
16	21	3	29	-6	37	-17	45	-28	54	-39	63
20	17	7	25	-2	33	-13	41	-24	50	-35	59
24	13	11	21	0	30	-9	37	-20	46	-31	55
28	9	15	17	4	26	-5	33	-16	42	-27	51
32	5	19	13	8	22	-1	29	-12	38	-23	47
36	1	23	9	12	18	1	26	-8	34	-19	43
18	14	4	20	-6	26	-18	33	-31	40	-43	46
22	11	8	17	-2	23	-14	30	-27	37	-39	43
26	8	12	14	1	21	-10	27	-23	34	-35	40
30	5	16	11	5	18	-6	24	-19	31	-31	37
34	2	20	8	9	15	-2	21	-15	28	-27	34
13	12	-1	14	-12	16	-27	19	-40	22	-53	26
18	10	4	12	-7	14	-22	17	-35	20	-48	24
23	8	9	10	-2	12	-17	15	-30	18	-43	22
28	6	14	8	1	11	-12	13	-25	16	-38	20
33	4	19	6	6	9	-7	11	-20	14	-33	18
38	2	24	4	11	7	-2	9	-15	12	-28	16
17	6	30	10	43	14	57	18	71	23	83	27
11	4	24	8	37	12	51	16	65	21	77	25
5	2	18	6	31	10	45	14	59	19	71	23
25	9	15	18	5	29	-2	38	-11	49	-21	59
27	3	18	13	8	24	0	34	-8	44	-18	54
13	20	25	26	38	32	50	38	63	43	75	51
8	17	20	23	33	29	45	35	58	40	70	48
3	14	15	20	28	26	40	32	53	37	64	44
24	21	37	19	50	15	65	12	78	9	91	6
18	22	31	20	44	16	59	13	72	10	85	7
12	23	25	21	38	17	53	14	66	11	79	8
6	24	19	22	32	18	47	15	60	12	73	9
26	19	28	4	32	-9	35	-21	38	-35	40	-49
24	24	26	9	30	-4	33	-16	36	-30	38	-44
22	29	24	14	27	0	31	-11	34	-25	36	-39
20	34	23	19	26	5	29	-6	32	-20	35	-34
19	39	21	24	24	10	28	-1	31	-15	33	-29
17	44	19	29	22	15	25	3	29	-10	31	-24
15	49	17	34	20	20	23	8	27	-5	29	-19
12	54	15	39	18	25	21	13	25	1	27	-14
10	59	13	44	16	30	19	18	22	5	25	-9
8	64	11	49	14	35	17	23	20	10	23	-4
7	68	10	55	13	41	16	27	18	15	21	1
5	73	8	60	11	46	14	32	16	20	19	6
3	78	6	65	9	51	12	37	14	25	17	11
5	57	-1	43	-7	33	-14	21	-20	7	-27	-4
7	61	0	47	-5	37	-12	25	-18	11	-25	0
9	64	2	51	-3	40	-11	28	-16	15	-24	4
11	68	4	55	-2	43	-9	32	-14	19	-22	8
13	72	6	59	0	47	-7	36	-12	23	-20	12
15	76	8	63	1	51	-5	40	-10	27	-18	16
17	80	10	67	3	55	-3	44	-8	31	-16	20
19	84	12	71	5	59	-1	48	-6	35	-14	24
21	88	14	75	7	63	1	53	-4	39	-12	28
23	92	16	79	9	67	3	57	-2	43	-10	32
25	96	18	83	11	71	4	60	0	47	-8	36
27	100	20	87	13	75	6	64	0	51	-6	40
29	104	22	91	15	79	8	68	2	55	-4	44
31	108	24	95	17	83	10	72	4	59	-2	48
33	112	26	99	19	87	12	76	6	63	0	52
35	117	28	103	21	91	14	79	9	67	1	55
37	121	30	107	23	95	16	83	11	71	3	59
39	125	32	111	25	99	18	87	12	74	5	63
41	129	34	115	27	103	20	91	14	78	7	67
43	133	36	119	29	107	22	95	16	82	9	71
45	137	38	123	31	111	24	99	18	86	11	75
47	141	40	127	33	115	26	103	20	90	13	79
49	145	42	131	35	119	28	107	22	94	15	83
51	149	44	135	37	123	30	111	24	98	17	87
53	153	46	139	39	127	32	115	26	102	19	90
55	157	48	143	41	131	34	119	28	106	21	94
57	161	50	147	43	135	36	123	30	110	23	98
59	165	52	151	45	139	38	127	32	114	25	102
61	169	54	155	47	143	40	131	34	118	27	106
63	173	56	159	49	147	42	135	36	122	29	110
65	177	58	163	51	151	44	139	38	126	31	114
67	181	60	167	53	155	46	143	40	130	33	118
69	185	62	171	55	159	48	147	42	134	35	122
71	189	64	175	57	163	50	151	44	138	37	126
73	193	66	179	59	167	52	155	46	142	39	130
75	197	68	183	61	171	54	159	48	146	41	134
77	201	70	187	63	175	56	163	50	150	43	138
79	205	72	191	65	179	58	167	52	154	45	142
81	209	74	195	67	183	60	171	54	158	47	146
83	213	76	199	69	187	62	175	56	162	49	150
85	217	78	203	71	191	64	179	58	166	51	154
75	197	87	195	101	192	116	190	130	187	142	185
69	197	81	195	95	192	110	190	124	187	136	185
63	197	75	195	89	192	104	190	118	187	130	185
57	197	69	195	83	192	98	190	112	187	124	185
51	197	63	195	77	192	92	190	106	187	118	185
45	197	57	195	71	192	86	190	100	187	112	185
39	197	51	195	65	192	80	190	94	187	106	185
33	197	45	195	59	192	74	190	88	187	100	185
27	197	39	195	53	192	68	190	82	187	94	185
21	197	33	195	47	192	62	190	76	187	88	185
15	197	27	195	41	192	56	190	70	187	82	185
9	197	21	195	35	192	50	190	64	187	76	185
3	197	15	195	29	192	44	190	58	187	70	185
23	192	21	178	19	164	17	149	15	136	13	122
23	197	21	183	19	169	17	154	15	141	13	127
23	202	21	188	19	174	17	159	15	146	13	132
23	207	21	193	19	179	17	164	15	151	13	137
23	212	21	198	19	184	17	169	15	156	13	142
23	217	21	203	19	189	17	174	15	161	13	147
19	196	9	205	0	215	-9	226	-18	235	-27	246
22	191	12	200	3	210	-6	221	-15	230	-24	241
25	186	15	195	6	205	-3	216	-12	225	-21	236
28	181	18	190	9	200	0	211	-9	220	-18	231
31	176	21	185	12	195	1	206	-6	215	-15	226
34	171	24	180	15	190	4	201	-3	210	-12	221
37	166	27	175	18	185	7	196	0	205	-9	216
40	161	30	170	21	180	10	191	2	200	-6	211
43	156	33	165	24	175	13	186	5	195	-3	206
46	151	36	160	27	170	16	181	7	191	0	201
49	145	39	155	29	166	20	176	10	186	2	197
52	140	42	150	32	161	23	171	13	181	5	192
55	135	45	145	35	156	26	166	16	176	8	187
58	130	48	140	38	151	29	161	19	171	11	182
61	125	51	135	41	146	32	156	22	166	14	177
64	120	54	130	44	141	35	151	25	161	17	172
67	115	57	125	47	136	38	146	28	156	20	167
70	110	60	120	50	131	41	141	31	151	23	162
73	105	63	115	53	126	44	136	34	146	26	157
76	100	66	110	56	121	47	131	37	141	29	152
79	95	69	105	59	116	50	126	40	136	32	147
82	90	72	100	62	111	53	121	43	131	35	142
85	85	75	95	65	106	56	116	46	126	38	137
88	80	78	90	68	101	59	111	49	121	41	132
91	75	81	85	71	96	62	106	52	116	44	127
94	70	84	80	74	91	65	101	55	111	47	122
97	65	87	75	77	86	68	96	58	106	50	117
100	60	90	70	80	81	71	91	61	101	53	112
103	55	93	65	83	76	74	86	64	96	56	107
106	50	96	60	86	71	77	81	67	91	59	102
109	45	99	55	89	66	80	76	70	86	62	97
112	40	102	50	92	61	83	71	73	81	65	92
115	35	105	45	95	56	86	66	76	76	68	87
118	30	108	40	98	51	89	61	79	71	71	82
121	25	111	35	101	46	92	56	82	66	74	77
124	20	114	30	104	41	95	51	85	61	77	72
127	15	117	25	107	36	98	46	88	56	80	67
130	10	120	20	110	31	101	41	91	51	83	62
133	5	123	15	113	26	104	36	94	46	86	57
116	20	104	13	91	7	77	1	65	-4	53	-8
120	22	108	15	95	9	81	3	69	-2	57	-6
124	24	112	17	99	11	85	5	74	-1	61	-4
128	26	116	19	103	13	89	7	78	1	65	-2
132	28	120	21	107	15	93	9	82	3	69	0
137	29	123	23	111	18	98	12	86	5	72	0
141	31	127	25	115	20	102	14	90	7	76	2
145	33	131	27	119	22	106	16	94	9	80	4
149	35	135	29	123	24	110	18	98	11	84	6
153	37	139	31	127	26	114	20	102	13	88	8
157	39	143	33	131	28	118	22	106	15	92	10
161	41	147	35	135	30	122	24	110	17	96	12
165	43	151	37	139	32	126	26	114	19	100	14
169	45	155	39	143	34	130	28	118	21	104	16
173	47	159	41	147	36	134	30	122	23	108	18
177	49	163	43	151	38	138	32	126	25	112	20
181	51	167	45	155	40	142	34	130	27	116	22
185	53	171	47	159	42	146	36	134	29	120	24
189	55	175	49	163	44	150	38	138	31	124	26
193	57	179	51	167	46	154	40	142	33	128	28
197	59	183	53	171	48	158	42	146	35	132	30
201	61	187	55	175	50	162	44	150	37	136	32
205	63	191	57	179	52	166	46	154	39	140	34
209	65	195	59	183	54	170	48	158	41	144	36
213	67	199	61	187	56	174	50	162	43	148	38
217	69	203	63	191	58	178	52	166	45	152	40
221	71	207	65	195	60	182	54	170	47	156	42
225	73	211	67	199	62	186	56	174	49	160	44
229	75	215	69	203	64	190	58	178	51	164	46
233	77	219	71	207	66	194	60	182	53	168	48
237	79	223	73	211	68	198	62	186	55	172	50
241	81	227	75	215	70	202	64	190	57	176	52
245	83	231	77	219	72	206	66	194	59	180	54
249	85	235	79	223	74	210	68	198	61	184	56
253	87	239	81	227	76	214	70	202	63	188	58
257	89	243	83	231	78	218	72	206	65	192	60
261	91	247	85	235	80	222	74	210	67	196	62
265	93	251	87	239	82	226	76	214	69	200	64
269	95	255	89	243	84	230	78	218	71	204	66
273	97	259	91	247	86	234	80	222	73	208	68
277	99	263	93	251	88	238	82	226	75	212	70
281	101	267	95	255	90	242	84	230	77	216	72
285	103	271	97	259	92	246	86	234	79	220	74
289	105	275	99	263	94	250	88	238	81	224	76
293	107	279	101	267	96	254	90	242	83	228	78
297	109	283	103	271	98	258	92	246	85	232	80
301	111	287	105	275	100	262	94	250	87	236	82
305	113	291	107	279	102	266	96	254	89	240	84
309	115	295	109	283	104	270	98	258	91	244	86
313	117	299	111	287	106	274	100	262	93	248	88
317	119	303	113	291	108	278	102	266	95	252	90
321	121	307	115	295	110	282	104	270	97	256	92
325	123	311	117	299	112	286	106	274	99	260	94
329	125	315	119	303	114	290	108	278	101	264	96
333	127	319	121	307	116	294	110	282	103	268	98
337	129	323	123	311	118	298	112	286	105	272	100
341	131	327	125	315	120	302	114	290	107	276	102
345	133	331	127	319	122	306	116	294	109	280	104
349	135	335	129	323	124	310	118	298	111	284	106
353	137	339	131	327	126	314	120	302	113	288	108
357	139	343	133	331	128	318	122	306	115	292	110
361	141	347	135	335	130	322	124	310	117	296	112
365	143	351	137	339	132	326	126	314	119	300	114
369	145	355	139	343	134	330	128	318	121	304	116
373	147	359	141	347	136	334	130	322	123	308	118
377	149	363	143	351	138	338	132	326	125	312	120
381	151	367	145	355	140	342	134	330	127	316	122
385	153	371	147	359	142	346	136	334	129	320	124
389	155	375	149	363	144	350	138	338	131	324	126
393	157	379	151	367	146	354	140	342	133	328	128
397	159	383	153	371	148	358	142	346	135	332	130
376	149	366	139	356	128	347	118	337	109	327	99
379	152	369	142	359	131	350	121	340	112	330	102
382	155	372	145	362	134	353	124	343	115	333	105
385	158	375	148	365	137	356	127	346	118	336	108
388	161	378	151	368	140	359	130	349	121	339	111
391	164	381	154	371	143	362	133	352	124	342	114
394	167	384	157	374	146	365	136	355	127	345	117
397	170	387	160	377	149	368	139	358	130	348	120
381	154	392	147	404	139	417	131	429	124	440	116
376	156	387	149	399	141	412	133	424	126	435	118
371	158	382	151	394	143	407	135	419	128	430	120
366	160	377	153	389	145	402	137	414	130	425	122
361	162	372	155	384	147	397	139	409	132	420	124
356	164	367	157	379	149	392	141	404	134	415	126
351	166	362	159	374	151	387	143	399	136	410	128
346	168	357	161	369	153	382	145	394	138	405	130
341	170	352	163	364	155	377	147	389	140	400	132
336	172	347	165	359	157	372	149	384	142	395	134
331	174	342	167	354	159	367	151	379	144	390	136
326	176	337	169	349	161	362	153	374	146	385	138
321	178	332	171	344	163	357	155	369	148	380	140
316	180	327	173	339	165	352	157	364	150	375	142
311	182	322	175	334	167	347	159	359	152	370	144
306	184	317	177	329	169	342	161	354	154	365	146
301	186	312	179	324	171	337	163	349	156	360	148
296	188	307	181	319	173	332	165	344	158	355	150
291	190	302	183	314	175	327	167	339	160	350	152
286	192	297	185	309	177	322	169	334	162	345	154
281	194	292	187	304	179	317	171	329	164	340	156
276	196	287	189	299	181	312	173	324	166	335	158
271	198	282	191	294	183	307	175	319	168	330	160
266	200	277	193	289	185	302	177	314	170	325	162
261	202	272	195	284	187	297	179	309	172	320	164
256	204	267	197	279	189	292	181	304	174	315	166
251	206	262	199	274	191	287	183	299	176	310	168
246	208	257	201	269	193	282	185	294	178	305	170
241	210	252	203	264	195	277	187	289	180	300	172
236	212	247	205	259	197	272	189	284	182	295	174
231	214	242	207	254	199	267	191	279	184	290	176
226	216	237	209	249	201	262	193	274	186	285	178
221	218	232	211	244	203	257	195	269	188	280	180
238	204	240	190	242	176	243	163	245	149	247	135
237	209	239	195	241	181	242	168	244	154	246	140
236	214	238	200	240	186	241	173	243	159	245	145
238	193	234	207	233	221	230	234	229	248	225	263
238	187	234	201	233	215	230	228	229	242	225	257
238	181	234	195	233	209	230	222	229	236	225	251
238	175	234	189	233	203	230	216	229	230	225	245
238	169	234	183	233	197	230	210	229	224	225	239
238	163	234	177	233	191	230	204	229	218	225	233
238	157	234	171	233	185	230	198	229	212	225	227
238	151	234	165	233	179	230	192	229	206	225	221
238	145	234	159	233	173	230	186	229	200	225	215
238	139	234	153	233	167	230	180	229	194	225	209
238	133	234	147	233	161	230	174	229	188	225	203
238	127	234	141	233	155	230	168	229	182	225	197
238	121	234	135	233	149	230	162	229	176	225	191
238	115	234	129	233	143	230	156	229	170	225	185
238	109	234	123	233	137	230	150	229	164	225	179
238	103	234	117	233	131	230	144	229	158	225	173
238	97	234	111	233	125	230	138	229	152	225	167
238	91	234	105	233	119	230	132	229	146	225	161
238	85	234	99	233	113	230	126	229	140	225	155
238	79	234	93	233	107	230	120	229	134	225	149
238	73	234	87	233	101	230	114	229	128	225	143
238	67	234	81	233	95	230	108	229	122	225	137
238	61	234	75	233	89	230	102	229	116	225	131
238	55	234	69	233	83	230	96	229	110	225	125
238	49	234	63	233	77	230	90	229	104	225	119
238	43	234	57	233	71	230	84	229	98	225	113
238	37	234	51	233	65	230	78	229	92	225	107
238	31	234	45	233	59	230	72	229	86	225	101
238	25	234	39	233	53	230	66	229	80	225	95
238	19	234	33	233	47	230	60	229	74	225	89
238	13	234	27	233	41	230	54	229	68	225	83
238	7	234	21	233	35	230	48	229	62	225	77
238	1	234	15	233	29	230	42	229	56	225	71
232	22	219	29	208	36	196	43	184	50	171	57
236	19	223	26	212	33	200	40	188	47	175	54
240	16	227	23	216	30	204	37	192	44	179	51
244	13	231	20	220	27	208	34	196	41	183	48
248	10	235	17	224	24	212	31	200	38	187	45
252	7	239	14	228	21	216	28	204	35	191	42
256	4	243	11	232	18	220	25	208	32	195	39
260	1	247	8	236	15	224	22	212	29	199	36
241	11	244	-1	249	-14	255	-27	260	-40	265	-54
239	16	243	3	247	-9	253	-22	258	-35	263	-49
237	21	241	8	245	-4	251	-17	256	-30	261	-44
235	26	239	13	244	0	249	-12	254	-25	259	-39
233	31	238	18	242	5	247	-7	252	-20	257	-34
232	37	236	23	240	10	246	-2	251	-15	256	-28
230	42	234	28	238	15	243	2	249	-10	254	-23
228	47	232	33	236	20	241	7	247	-5	252	-18
226	52	230	38	234	25	239	12	245	0	250	-13
224	57	228	43	232	30	237	17	242	4	248	-8
222	62	226	48	230	35	235	22	240	9	246	-3
219	67	223	52	229	40	234	26	239	13	243	0
217	72	221	57	227	45	232	31	237	18	241	5
215	77	219	62	225	50	230	36	235	23	239	10
213	82	217	67	223	55	228	41	233	28	237	15
211	87	215	72	221	60	226	46	231	33	235	20
209	92	213	77	219	65	224	51	229	38	233	25
207	97	211	82	217	70	222	56	227	43	231	30
205	102	209	87	215	75	220	61	225	48	229	35
203	107	207	92	213	80	218	66	223	53	227	40
201	112	205	97	211	85	216	71	221	58	225	45
199	117	203	102	209	90	214	76	219	63	223	50
197	122	201	107	207	95	212	81	217	68	221	55
195	127	199	112	205	100	210	86	215	73	219	60
193	132	197	117	203	105	208	91	213	78	217	65
191	137	195	122	201	110	206	96	211	83	215	70
189	142	193	127	199	115	204	101	209	88	213	75
187	147	191	132	197	120	202	106	207	93	211	80
185	152	189	137	195	125	200	111	205	98	209	85
183	157	187	142	193	130	198	116	203	103	207	90
181	162	185	147	191	135	196	121	201	108	205	95
179	167	183	152	189	140	194	126	199	113	203	100
177	172	181	157	187	145	192	131	197	118	201	105
175	177	179	162	185	150	190	136	195	123	199	110
173	182	177	167	183	155	188	141	193	128	197	115
171	187	175	172	181	160	186	146	191	133	195	120
169	192	173	177	179	165	184	151	189	138	193	125
167	197	171	182	177	170	182	156	187	143	191	130
165	202	169	187	175	175	180	161	185	148	189	135
163	207	167	192	173	180	178	166	183	153	187	140
161	212	165	197	171	185	176	171	181	158	185	145
159	217	163	202	169	190	174	176	179	163	183	150
166	196	154	205	144	214	133	223	123	232	113	242
170	192	158	201	148	210	137	219	127	228	117	238
174	188	162	197	152	206	141	215	131	224	121	234
178	184	166	193	156	202	145	211	135	220	125	230
182	180	170	189	160	198	149	207	139	216	129	226
186	176	174	185	164	194	153	203	143	212	133	222
190	172	178	181	168	190	157	199	147	208	137	218
194	168	182	177	172	186	161	195	151	204	141	214
198	164	186	173	176	182	165	191	155	200	145	210
202	160	190	169	180	178	169	187	159	196	149	206
206	156	194	165	184	174	173	183	163	192	153	202
210	152	198	161	188	170	177	179	167	188	157	198
214	148	202	157	192	166	181	175	171	184	161	194
218	144	206	153	196	162	185	171	175	180	165	190
222	140	210	149	200	158	189	167	179	176	169	186
226	136	214	145	204	154	193	163	183	172	173	182
230	132	218	141	208	150	197	159	187	168	177	178
234	128	222	137	212	146	201	155	191	164	181	174
238	124	226	133	216	142	205	151	195	160	185	170
242	120	230	129	220	138	209	147	199	156	189	166
246	116	234	125	224	134	213	143	203	152	193	162
250	112	238	121	228	130	217	139	207	148	197	158
254	108	242	117	232	126	221	135	211	144	201	154
258	104	246	113	236	122	225	131	215	140	205	150
262	100	250	109	240	118	229	127	219	136	209	146
266	96	254	105	244	114	233	123	223	132	213	142
270	92	258	101	248	110	237	119	227	128	217	138
274	88	262	97	252	106	241	115	231	124	221	134
278	84	266	93	256	102	245	111	235	120	225	130
282	80	270	89	260	98	249	107	239	116	229	126
286	76	274	85	264	94	253	103	243	112	233	122
290	72	278	81	268	90	257	99	247	108	237	118
294	68	282	77	272	86	261	95	251	104	241	114
298	64	286	73	276	82	265	91	255	100	245	110
302	60	290	69	280	78	269	87	259	96	249	106
306	56	294	65	284	74	273	83	263	92	253	102
310	52	298	61	288	70	277	79	267	88	257	98
314	48	302	57	292	66	281	75	271	84	261	94
318	44	306	53	296	62	285	71	275	80	265	90
322	40	310	49	300	58	289	67	279	76	269	86
326	36	314	45	304	54	293	63	283	72	273	82
330	32	318	41	308	50	297	59	287	68	277	78
334	28	322	37	312	46	301	55	291	64	281	74
338	24	326	33	316	42	305	51	295	60	285	70
342	20	330	29	320	38	309	47	299	56	289	66
346	16	334	25	324	34	313	43	303	52	293	62
350	12	338	21	328	30	317	39	307	48	297	58
354	8	342	17	332	26	321	35	311	44	301	54
358	4	346	13	336	22	325	31	315	40	305	50
340	17	333	29	326	42	319	54	313	65	305	78
342	12	335	24	328	37	321	49	315	60	307	73
344	7	337	19	330	32	323	44	317	55	309	68
346	2	339	14	332	27	325	39	319	50	311	63
335	21	344	32	353	42	365	52	373	62	383	71
331	17	340	28	349	38	361	48	369	58	379	67
327	13	336	24	345	34	357	44	365	54	375	63
323	9	332	20	341	30	353	40	361	50	371	59
319	5	328	16	337	26	349	36	357	46	367	56
315	1	324	12	333	22	345	32	353	42	363	52
329	18	325	30	322	44	318	58	315	71	313	85
330	12	326	24	323	38	319	52	316	65	314	79
331	6	327	18	324	32	320	46	317	59	315	73
326	27	319	38	313	52	309	64	303	78	297	90
328	22	321	33	315	47	311	59	305	73	299	85
330	17	323	28	317	42	313	54	307	68	301	80
332	12	325	23	319	37	315	49	309	63	303	75
334	7	327	18	321	32	317	44	311	58	305	70
336	2	329	13	323	27	319	39	313	53	307	65
327	20	328	6	330	-7	334	-20	336	-34	338	-47
326	25	327	11	329	-2	333	-15	335	-29	336	-42
325	30	326	16	329	2	332	-10	334	-24	335	-37
325	35	326	21	329	7	332	-5	334	-19	335	-32
324	40	325	26	328	12	331	0	333	-14	334	-27
322	45	324	31	327	17	330	4	332	-9	333	-22
321	50	323	36	326	22	329	9	331	-4	332	-17
320	55	322	41	325	27	328	14	329	0	331	-12
319	60	321	46	324	32	327	19	328	5	330	-7
318	65	320	51	323	37	326	24	327	10	329	-2
318	71	320	57	322	43	324	28	327	14	329	2
317	76	319	62	321	48	323	33	326	19	328	7
316	81	318	67	320	53	322	38	325	24	327	12
315	86	317	72	319	58	321	43	324	29	326	17
314	91	316	77	318	63	320	48	323	34	325	22
313	96	315	82	317	68	319	53	322	39	324	27
312	101	314	87	316	73	318	58	321	44	323	32
311	106	313	92	315	78	317	63	320	49	322	37
310	111	312	97	314	83	316	68	319	54	321	42
309	116	311	102	313	88	315	73	318	59	320	47
308	121	310	107	312	93	314	78	317	64	319	52
307	126	309	112	311	98	313	83	316	69	318	57
306	131	308	117	310	103	312	88	315	74	317	62
305	136	307	122	309	108	311	93	314	79	316	67
304	141	306	127	308	113	310	98	313	84	315	72
303	146	305	132	307	118	309	103	312	89	314	77
302	151	304	137	306	123	308	108	311	94	313	82
301	156	303	142	305	128	307	113	310	99	312	87
300	161	302	147	304	133	306	118	309	104	311	92
299	166	301	152	303	138	305	123	308	109	310	97
298	171	300	157	302	143	304	128	307	114	309	102
297	176	299	162	301	148	303	133	306	119	308	107
296	181	298	167	300	153	302	138	305	124	307	112
295	186	297	172	299	158	301	143	304	129	306	117
294	191	296	177	298	163	300	148	303	134	305	122
293	196	295	182	297	168	299	153	302	139	304	127
292	201	294	187	296	173	298	158	301	144	303	132
291	206	293	192	295	178	297	163	300	149	302	137
290	211	292	197	294	183	296	168	299	154	301	142
289	216	291	202	293	188	295	173	298	159	300	147
291	195	303	200	316	205	329	211	342	216	355	222
286	192	298	197	311	202	324	208	337	213	350	219
281	189	293	194	306	199	319	205	332	210	345	216
276	186	288	191	301	196	314	202	327	207	340	213
271	183	283	188	296	193	309	199	322	204	335	210
266	180	278	185	291	190	304	196	317	201	330	207
261	177	273	182	286	187	299	193	312	198	325	204
256	174	268	179	281	184	294	190	307	195	320	201
251	171	263	176	276	181	289	187	302	192	315	198
246	168	258	173	271	178	284	184	297	189	310	195
241	165	253	170	266	175	279	181	292	186	305	192
236	162	248	167	261	172	274	178	287	183	300	189
231	159	243	164	256	169	269	175	282	180	295	186
226	156	238	161	251	166	264	172	277	177	290	183
221	153	233	158	246	163	259	169	272	174	285	180
216	150	228	155	241	160	254	166	267	171	280	177
211	147	223	152	236	157	249	163	262	168	275	174
206	144	218	149	231	154	244	160	257	165	270	171
201	141	213	146	226	151	239	157	252	162	265	168
196	138	208	143	221	148	234	154	247	159	260	165
191	135	203	140	216	145	229	151	242	156	255	162
186	132	198	137	211	142	224	148	237	153	250	159
181	129	193	134	206	139	219	145	232	150	245	156
176	126	188	131	201	136	214	142	227	147	240	153
171	123	183	128	196	133	209	139	222	144	235	150
166	120	178	125	191	130	204	136	217	141	230	147
161	117	173	122	186	127	199	133	212	138	225	144
156	114	168	119	181	124	194	130	207	135	220	141
151	111	163	116	176	121	189	127	202	132	215	138
146	108	158	113	171	118	184	124	197	129	210	135
141	105	153	110	166	115	179	121	192	126	205	132
136	102	148	107	161	112	174	118	187	123	200	129
131	99	143	104	156	109	169	115	182	120	195	126
126	96	138	101	151	106	164	112	177	117	190	123
121	93	133	98	146	103	159	109	172	114	185	120
116	90	128	95	141	100	154	106	167	111	180	117
111	87	123	92	136	97	149	103	162	108	175	114
106	84	118	89	131	94	144	100	157	105	170	111
101	81	113	86	126	91	139	97	152	102	165	108
96	78	108	83	121	88	134	94	147	99	160	105
91	75	103	80	116	85	129	91	142	96	155	102
86	72	98	77	111	82	124	88	137	93	150	99
81	69	93	74	106	79	119	85	132	90	145	96
76	66	88	71	101	76	114	82	127	87	140	93
71	63	83	68	96	73	109	79	122	84	135	90
66	60	78	65	91	70	104	76	117	81	130	87
61	57	73	62	86	67	99	73	112	78	125	84
56	54	68	59	81	64	94	70	107	75	120	81
51	51	63	56	76	61	89	67	102	72	115	78
46	48	58	53	71	58	84	64	97	69	110	75
41	45	53	50	66	55	79	61	92	66	105	72
36	42	48	47	61	52	74	58	87	63	100	69
31	39	43	44	56	49	69	55	82	60	95	66
26	36	38	41	51	46	64	52	77	57	90	63
21	33	33	38	46	43	59	49	72	54	85	60
16	30	28	35	41	40	54	46	67	51	80	57
11	27	23	32	36	37	49	43	62	48	75	54
6	24	18	29	31	34	44	40	57	45	70	51
1	21	13	26	26	31	39	37	52	42	64	47
21	26	15	12	12	0	7	-12	2	-26	-1	-38
22	31	16	17	13	5	8	-7	3	-21	0	-33
23	37	18	22	14	9	9	-2	6	-16	1	-29
24	42	19	27	15	14	10	2	7	-11	2	-24
25	47	20	32	16	19	11	7	8	-6	3	-19
26	52	21	37	17	24	12	12	9	-1	3	-14
27	57	22	42	18	29	13	17	9	3	4	-9
28	62	23	47	19	34	14	22	10	8	5	-4
29	66	25	53	20	39	16	26	12	14	7	1
30	71	26	58	21	44	17	31	13	19	8	6
31	76	27	63	22	49	18	36	14	24	9	11
32	81	28	68	23	54	19	41	15	29	10	16
33	86	29	73	24	59	20	46	16	33	11	21
34	91	30	78	25	64	21	51	17	38	12	26
35	96	31	83	26	69	22	56	18	43	13	31
36	101	32	88	27	74	23	61	19	48	14	36
37	106	33	93	28	79	24	66	20	53	15	41
38	111	34	98	29	84	25	71	21	58	16	46
39	116	35	103	30	89	26	76	22	63	17	51
40	121	36	108	31	94	27	81	23	68	18	56
41	126	37	113	32	99	28	86	24	73	19	61
42	131	38	118	33	104	29	91	25	78	20	66
43	136	39	123	34	109	30	96	26	83	21	71
44	141	40	128	35	114	31	101	27	88	22	76
45	146	41	133	36	119	32	106	28	93	23	81
46	151	42	138	37	124	33	111	29	98	24	86
47	156	43	143	38	129	34	116	30	103	24	90
48	161	44	148	39	134	35	121	31	108	25	95
49	166	45	153	40	139	36	126	32	113	26	100
50	171	46	158	41	144	37	131	33	118	27	105
51	176	47	163	42	149	38	136	34	123	28	110
52	181	48	168	43	154	39	141	35	128	29	115
53	186	49	173	44	159	40	146	36	133	30	120
54	191	50	178	45	164	41	151	37	138	31	125
55	196	51	183	46	169	42	156	38	143	32	130
56	201	52	188	47	174	43	161	39	148	33	135
57	206	53	193	48	179	44	166	40	153	34	140
58	211	54	198	49	184	45	171	41	158	35	145
59	216	55	203	50	189	46	176	42	163	36	150
50	197	47	209	42	223	40	236	36	251	32	263
51	191	48	203	43	217	41	230	37	245	33	257
52	185	49	197	44	211	42	224	38	239	34	251
53	179	50	191	45	205	43	218	39	233	35	245
54	173	51	185	46	199	44	212	40	227	36	239
55	167	52	179	47	193	45	206	41	221	37	233
56	161	53	173	48	187	46	200	42	215	38	227
57	155	54	167	49	181	47	194	43	209	39	221
58	149	55	161	50	175	48	188	44	203	40	215
59	143	56	155	51	169	49	182	45	197	41	209
60	137	57	149	52	163	50	176	46	191	42	203
61	131	58	143	53	157	51	170	47	185	43	197
62	125	59	137	54	151	52	164	48	179	44	191
63	119	60	131	55	145	53	158	49	173	45	185
64	113	61	125	56	139	54	152	50	167	46	179
65	107	62	119	57	133	55	146	51	161	47	173
66	101	63	113	58	127	56	140	52	155	48	167
67	95	64	107	59	121	57	134	53	149	49	161
68	89	65	101	60	115	58	128	54	143	50	155
69	83	66	95	61	109	59	122	55	137	51	149
70	77	67	89	62	103	60	116	56	131	52	143
71	71	68	83	63	97	61	110	57	125	53	137
72	65	69	77	64	91	62	104	58	119	54	131
73	59	70	71	65	85	63	98	59	113	55	125
74	53	71	65	66	79	64	92	60	107	56	119
75	47	72	59	67	73	65	86	61	101	57	113
76	41	73	53	68	67	66	80	62	95	58	107
77	35	74	47	69	61	67	74	63	89	59	101
78	29	75	41	70	55	68	68	64	83	60	95
79	23	76	35	71	49	69	62	65	77	61	89
80	17	77	29	72	43	70	56	66	71	62	83
81	11	78	23	73	37	71	50	67	65	63	77
82	5	79	17	74	31	72	44	68	59	64	71
77	25	64	17	52	10	40	5	26	-1	14	-9
81	27	68	19	56	12	44	7	31	0	18	-7
85	29	72	21	60	14	48	9	35	2	22	-5
89	31	76	23	64	16	52	11	39	4	26	-3
93	33	80	25	68	18	56	13	43	6	30	-1
97	35	84	28	72	20	60	15	47	7	34	1
101	37	88	30	76	22	64	17	51	9	38	3
105	39	92	32	80	24	68	19	55	11	42	5
109	41	96	34	84	26	72	21	59	13	46	7
113	43	100	36	88	28	76	23	63	15	50	9
117	45	104	38	92	30	80	25	67	17	54	11
121	47	108	40	96	32	84	27	71	19	58	13
125	49	112	42	100	34	88	29	75	21	62	15
129	51	116	44	104	36	92	31	79	23	66	17
133	53	120	46	108	38	96	33	83	25	70	19
137	55	124	48	112	40	100	35	87	27	74	21
141	57	128	50	116	42	104	37	91	29	78	23
145	59	132	52	120	44	108	39	95	31	82	25
149	61	136	54	124	46	112	41	99	33	86	27
153	63	140	56	128	48	116	43	103	35	90	29
157	65	144	58	132	50	120	45	107	37	94	31
161	67	148	60	136	52	124	47	111	39	98	33
165	69	152	62	140	54	128	49	115	41	102	35
169	71	156	64	144	56	132	51	119	43	106	37
173	73	160	66	148	58	136	53	123	45	110	39
177	75	164	68	152	60	140	55	127	47	114	41
181	77	168	70	156	62	144	57	131	49	118	43
185	79	172	72	160	64	148	59	135	51	122	45
189	81	176	74	164	66	152	61	139	53	126	47
193	83	180	76	168	68	156	63	143	55	130	49
197	85	184	78	172	70	160	65	147	57	134	51
201	87	188	80	176	72	164	67	151	59	138	53
205	89	192	82	180	74	168	69	155	61	142	55
209	91	196	84	184	76	172	71	159	63	146	57
213	93	200	86	188	78	176	73	163	65	150	59
217	95	204	88	192	80	180	75	167	67	154	61
221	97	208	90	196	82	184	77	171	69	158	63
225	99	212	92	200	84	188	79	175	71	162	65
229	101	216	94	204	86	192	81	179	73	166	67
233	103	220	96	208	88	196	83	183	75	170	69
237	105	224	98	212	90	200	85	187	77	174	71
241	107	228	100	216	92	204	87	191	79	178	73
245	109	232	102	220	94	208	89	195	81	182	75
249	111	236	104	224	96	212	91	199	83	186	77
253	113	240	106	228	98	216	93	203	85	190	79
257	115	244	108	232	100	220	95	207	87	194	81
261	117	248	110	236	102	224	97	211	89	198	83
265	119	252	112	240	104	228	99	215	91	202	85
269	121	256	114	244	106	232	101	219	93	206	87
273	123	260	116	248	108	236	103	223	95	210	89
277	125	264	118	252	110	240	105	227	97	214	91
281	127	268	120	256	112	244	107	231	99	218	93
285	129	272	122	260	114	248	109	235	101	222	95
289	131	276	124	264	116	252	111	239	103	226	97
293	133	280	126	268	118	256	113	243	105	230	99
297	135	284	128	272	120	260	115	247	107	234	101
301	137	288	130	276	122	264	117	251	109	238	103
305	139	292	132	280	124	268	119	255	111	242	105
309	141	296	134	284	126	272	121	259	113	246	107
313	143	300	136	288	128	276	123	263	115	250	109
317	145	304	138	292	130	280	125	267	117	254	111
321	147	308	140	296	132	284	127	271	119	258	113
325	149	312	142	300	134	288	129	275	121	262	115
329	151	316	144	304	136	292	131	279	123	266	117
333	153	320	146	308	138	296	133	283	125	270	119
337	155	324	148	312	140	300	135	287	127	274	121
341	157	328	150	316	142	304	137	291	129	278	123
345	159	332	152	320	144	308	139	295	131	282	125
349	161	336	154	324	146	312	141	299	133	286	127
353	163	340	156	328	148	316	143	303	135	290	129
357	165	344	158	332	150	320	145	307	137	294	131
361	167	348	160	336	152	324	147	311	139	298	133
365	169	352	162	340	154	328	149	315	141	302	135
369	171	356	164	344	156	332	151	319	143	306	137
373	173	360	166	348	158	336	153	323	145	310	139
377	175	364	168	352	160	340	155	327	147	314	141
381	177	368	170	356	162	344	157	331	149	318	143
385	179	372	172	360	164	348	159	335	151	322	145
389	181	376	174	364	166	352	161	339	153	326	147
393	183	380	176	368	168	356	163	343	155	330	149
397	185	384	178	372	170	360	165	347	157	334	151
377	174	366	183	356	193	345	202	335	212	326	222
380	170	369	179	359	189	348	198	338	208	329	218
383	166	372	175	362	185	351	194	341	204	332	214
386	162	375	171	365	181	354	190	344	200	335	210
389	158	378	167	368	177	357	186	347	196	338	206
392	154	381	163	371	173	360	182	350	192	341	202
395	150	384	159	374	169	363	178	353	188	344	198
398	146	387	155	377	165	366	174	356	184	347	194
382	160	394	153	406	146	417	139	429	132	441	125
377	162	389	155	401	148	412	141	424	134	436	127
372	164	384	157	396	150	407	143	419	136	431	129
367	166	379	159	391	152	402	145	414	138	426	131
362	168	374	161	386	154	397	147	409	140	421	133
357	170	369	163	381	156	392	149	404	142	416	135
352	172	364	165	376	158	387	151	399	144	411	137
347	174	359	167	371	160	382	153	394	146	406	139
342	176	354	169	366	162	377	155	389	148	401	141
337	178	349	171	361	164	372	157	384	150	396	143
332	180	344	173	356	166	367	159	379	152	391	145
327	182	339	175	351	168	362	161	374	154	386	147
322	184	334	177	346	170	357	163	369	156	381	149
317	186	329	179	341	172	352	165	364	158	376	151
312	188	324	181	336	174	347	167	359	160	371	153
307	190	319	183	331	176	342	169	354	162	366	155
302	192	314	185	326	178	337	171	349	164	361	157
297	194	309	187	321	180	332	173	344	166	356	159
292	196	304	189	316	182	327	175	339	168	351	161
287	198	299	191	311	184	322	177	334	170	346	163
282	200	294	193	306	186	317	179	329	172	341	165
277	202	289	195	301	188	312	181	324	174	336	167
272	204	284	197	296	190	307	183	319	176	331	169
267	206	279	199	291	192	302	185	314	178	326	171
262	208	274	201	286	194	297	187	309	180	321	173
257	210	269	203	281	196	292	189	304	182	316	175
252	212	264	205	276	198	287	191	299	184	311	177
247	214	259	207	271	200	282	193	294	186	306	179
242	216	254	209	266	202	277	195	289	188	301	181
237	218	249	211	261	204	272	197	284	190	296	183
254	207	260	219	266	231	272	244	278	257	284	269
251	202	257	214	263	226	269	239	275	252	281	264
248	197	254	209	260	221	266	234	272	247	278	259
245	192	251	204	257	216	263	229	269	242	275	254
242	187	248	199	254	211	260	224	266	237	272	249
239	182	245	194	251	206	257	219	263	232	269	244
236	177	242	189	248	201	254	214	260	227	266	239
233	172	239	184	245	196	251	209	257	222	263	234
230	167	236	179	242	191	248	204	254	217	260	229
227	162	233	174	239	186	245	199	251	212	257	224
224	157	230	169	236	181	242	194	248	207	254	219
221	152	227	164	233	176	239	189	245	202	251	214
218	147	224	159	230	171	236	184	242	197	248	209
215	142	221	154	227	166	233	179	239	192	245	204
212	137	218	149	224	161	230	174	236	187	242	199
209	132	215	144	221	156	227	169	233	182	239	194
206	127	212	139	218	151	224	164	230	177	236	189
203	122	209	134	215	146	221	159	227	172	233	184
200	117	206	129	212	141	218	154	224	167	230	179
197	112	203	124	209	136	215	149	221	162	227	174
194	107	200	119	206	131	212	144	218	157	224	169
191	102	197	114	203	126	209	139	215	152	221	164
188	97	194	109	200	121	206	134	212	147	218	159
185	92	191	104	197	116	203	129	209	142	215	154
182	87	188	99	194	111	200	124	206	137	212	149
179	82	185	94	191	106	197	119	203	132	209	144
176	77	182	89	188	101	194	114	200	127	206	139
173	72	179	84	185	96	191	109	197	122	203	134
170	67	176	79	182	91	188	104	194	117	200	129
167	62	173	74	179	86	185	99	191	112	197	124
164	57	170	69	176	81	182	94	188	107	194	119
161	52	167	64	173	76	179	89	185	102	191	114
158	47	164	59	170	71	176	84	182	97	188	109
155	42	161	54	167	66	173	79	179	92	185	104
152	37	158	49	164	61	170	74	176	87	182	99
149	32	155	44	161	56	167	69	173	82	179	94
146	27	152	39	158	51	164	64	170	77	176	89
143	22	149	34	155	46	161	59	167	72	173	84
140	17	146	29	152	41	158	54	164	67	170	79
137	12	143	24	149	36	155	49	161	62	167	74
134	7	140	19	146	31	152	44	158	57	164	69
131	2	137	14	143	26	149	39	155	52	161	64
139	22	144	34	148	47	154	60	160	72	165	85
136	17	141	29	145	42	151	55	157	67	162	80
133	12	138	24	142	37	148	50	154	62	159	75
130	7	135	19	139	32	145	45	151	57	156	70
127	2	132	14	136	27	142	40	148	52	153	65
135	21	147	23	161	26	176	28	190	31	202	34
129	20	141	22	155	25	170	27	184	30	196	33
123	19	135	21	149	24	164	26	178	29	190	32
117	18	129	20	143	23	158	25	172	28	184	31
111	17	123	19	137	22	152	24	166	27	178	30
105	16	117	18	131	21	146	23	160	26	172	29
99	15	111	17	125	20	140	22	154	25	166	28
93	14	105	16	119	19	134	21	148	24	160	27
87	13	99	15	113	18	128	20	142	23	154	26
81	12	93	14	107	17	122	19	136	22	148	25
75	11	87	13	101	16	116	18	130	21	142	24
69	10	81	12	95	15	110	17	124	20	136	23
63	9	75	11	89	14	104	16	118	19	130	22
57	8	69	10	83	13	98	15	112	18	124	21
51	7	63	9	77	12	92	14	106	17	118	20
45	6	57	8	71	11	86	13	100	16	112	19
39	5	51	7	65	10	80	12	94	15	106	18
33	4	45	6	59	9	74	11	88	14	100	17
27	3	39	5	53	8	68	10	82	13	94	16
21	2	33	4	47	7	62	9	76	12	88	15
15	1	27	3	41	6	56	8	70	11	82	14
33	4	25	-7	15	-18	7	-29	-1	-39	-9	-50
36	8	28	-3	18	-14	10	-25	2	-35	-6	-46
39	12	30	0	21	-10	13	-21	5	-31	-3	-42
42	16	33	4	24	-6	16	-17	8	-28	0	-38
45	20	36	8	27	-3	19	-13	10	-24	2	-35
48	24	39	12	30	1	22	-9	13	-20	5	-31
52	28	43	16	34	5	26	-5	17	-17	9	-27
55	32	46	20	37	9	29	-1	20	-13	12	-23
58	36	49	24	40	13	32	1	23	-9	14	-20
61	40	52	28	43	17	35	5	26	-5	17	-16
64	44	55	32	46	21	38	9	29	-1	20	-12
67	48	58	36	49	25	41	13	32	2	23	-8
70	52	61	40	52	29	44	17	35	6	26	-4
73	56	64	43	55	32	47	21	38	10	29	0
76	60	67	47	58	36	50	25	41	14	32	4
79	64	70	51	61	40	53	29	44	18	35	8
82	68	73	55	64	44	56	33	47	22	38	12
85	72	76	59	67	48	59	37	50	26	41	16
88	76	79	63	70	52	62	41	53	30	44	20
91	80	82	67	73	56	65	45	56	34	47	24
94	84	85	71	76	60	68	49	59	38	50	28
97	88	88	75	79	64	71	53	62	42	53	32
100	92	91	79	82	68	74	57	65	46	56	36
103	96	94	83	85	72	77	61	68	50	59	40
106	100	97	87	88	76	80	65	71	54	62	44
109	104	100	91	91	80	83	69	74	58	65	48
112	108	103	95	94	84	86	73	77	62	68	52
115	112	106	99	97	88	89	77	80	66	71	56
118	116	109	103	100	92	92	81	83	70	74	60
121	120	112	107	103	96	95	85	86	74	77	64
124	124	115	111	106	100	98	89	89	78	80	68
127	128	118	115	109	104	101	93	92	82	83	72
130	132	121	119	112	108	104	97	95	86	86	76
133	136	124	123	115	112	107	101	98	90	89	80
136	140	127	127	118	116	110	105	101	94	92	84
139	144	130	131	121	120	113	109	104	98	95	88
142	148	133	135	124	124	116	113	107	102	98	92
145	152	136	139	127	128	119	117	110	106	101	96
148	156	139	143	130	132	122	121	113	110	104	100
151	160	142	147	133	136	125	125	116	114	107	104
154	164	145	151	136	140	128	129	119	118	110	108
157	168	148	155	139	144	131	133	122	122	113	112
160	172	151	159	142	148	134	137	125	126	116	116
163	176	154	163	145	152	137	141	128	130	119	120
166	180	157	167	148	156	140	145	131	134	122	124
169	184	160	171	151	160	143	149	134	138	125	128
172	188	163	175	154	164	146	153	137	142	128	132
175	192	166	179	157	168	149	157	140	146	131	136
178	196	169	183	160	172	152	161	143	150	134	140
181	200	172	187	163	176	155	165	146	154	137	144
184	204	175	191	166	180	158	169	149	158	140	148
187	208	178	195	169	184	161	173	152	162	143	152
190	212	181	199	172	188	164	177	155	166	146	156
193	216	184	203	175	192	167	181	158	170	149	160
179	197	172	184	164	172	157	160	150	148	143	136
181	201	174	188	166	176	159	164	152	152	145	140
183	205	176	192	168	180	161	168	154	156	147	144
185	209	178	196	170	184	163	172	156	160	149	148
187	213	180	200	172	188	165	176	158	164	151	152
189	217	182	204	174	192	167	180	160	168	153	156
177	197	169	185	162	174	153	163	145	151	138	139
179	201	171	189	164	178	155	167	147	155	140	143
181	205	173	193	166	182	157	171	149	159	142	147
183	209	175	197	168	186	159	175	151	163	144	151
185	213	177	201	170	190	161	179	153	167	146	155
187	217	179	205	172	194	163	183	155	171	148	159
174	200	187	204	200	208	213	213	228	217	240	221
168	198	181	202	194	206	207	211	222	215	234	219
162	196	175	200	188	204	201	209	216	213	228	217
156	194	169	198	182	202	195	207	210	211	222	215
150	192	163	196	176	200	189	205	204	209	216	213
144	190	157	194	170	198	183	203	198	207	210	211
138	188	151	192	164	196	177	201	192	205	204	209
132	186	145	190	158	194	171	199	186	203	198	207
126	184	139	188	152	192	165	197	180	201	192	205
120	182	133	186	146	190	159	195	174	199	186	203
114	180	127	184	140	188	153	193	168	197	180	201
108	178	121	182	134	186	147	191	162	195	174	199
102	176	115	180	128	184	141	189	156	193	168	197
96	174	109	178	122	182	135	187	150	191	162	195
90	172	103	176	116	180	129	185	144	189	156	193
84	170	97	174	110	178	123	183	138	187	150	191
78	168	91	172	104	176	117	181	132	185	144	189
72	166	85	170	98	174	111	179	126	183	138	187
66	164	79	168	92	172	105	177	120	181	132	185
60	162	73	166	86	170	99	175	114	179	126	183
54	160	67	164	80	168	93	173	108	177	120	181
48	158	61	162	74	166	87	171	102	175	114	179
42	156	55	160	68	164	81	169	96	173	108	177
36	154	49	158	62	162	75	167	90	171	102	175
30	152	43	156	56	160	69	165	84	169	96	173
24	150	37	154	50	158	63	163	78	167	90	171
18	148	31	152	44	156	57	161	72	165	84	169
12	146	25	150	38	154	51	159	66	163	78	167
6	144	19	148	32	152	45	157	60	161	72	165
25	148	19	136	13	122	7	110	2	98	-4	86
27	152	21	140	15	126	9	114	4	102	-2	90
29	156	23	144	17	130	11	118	6	106	0	94
31	161	26	148	19	134	13	123	7	110	1	97
33	165	28	152	21	138	15	127	9	114	3	101
35	169	30	156	23	142	17	131	11	118	5	105
37	173	32	160	25	146	19	135	13	121	7	109
39	177	34	164	27	150	21	139	15	125	9	113
41	181	36	168	29	154	23	143	17	129	11	117
43	185	38	172	31	158	25	147	19	133	13	121
45	189	40	176	33	162	27	151	21	137	15	125
47	193	42	180	35	166	29	155	23	141	17	129
49	197	44	184	37	170	31	159	25	145	19	133
51	201	46	188	39	174	33	163	27	149	21	136
53	205	48	192	41	178	35	167	29	153	23	140
55	209	50	196	43	182	37	171	31	157	25	144
57	213	52	200	45	186	39	175	33	161	27	148
59	217	54	204	47	190	41	179	35	165	29	152
49	196	60	205	71	213	83	221	94	229	107	236
44	192	55	201	66	209	78	217	89	225	102	232
39	188	50	197	61	205	73	213	84	221	97	228
34	184	45	193	56	201	68	209	79	217	92	224
29	180	40	189	51	197	63	205	74	213	87	220
24	176	35	185	46	193	58	201	69	209	82	216
19	172	30	181	41	189	53	197	64	205	77	212
14	168	25	177	36	185	48	193	59	201	72	208
9	164	20	173	31	181	43	189	54	197	67	204
4	160	15	169	26	177	38	185	49	193	61	200
22	171	25	185	30	198	34	211	38	225	43	237
20	165	23	179	28	192	32	205	36	219	41	231
18	159	21	173	26	186	30	199	34	213	39	225
16	153	19	167	24	180	28	193	32	207	37	219
14	147	17	161	22	174	26	187	30	201	35	213
12	141	15	155	20	168	24	181	28	195	33	207
10	135	13	149	18	162	22	175	26	188	31	201
8	129	11	143	16	156	20	169	24	182	29	195
6	123	9	137	14	150	18	163	22	176	27	189
4	117	7	131	12	144	16	157	20	170	25	183
2	111	5	125	10	138	14	151	18	164	23	177
8	130	-4	130	-18	130	-33	130	-47	130	-61	131
13	129	0	129	-13	129	-28	129	-42	129	-56	130
18	128	4	128	-8	128	-23	128	-37	128	-51	129
23	127	9	127	-3	127	-18	127	-32	127	-46	128
28	126	14	126	0	126	-13	126	-27	126	-41	127
33	125	19	125	5	125	-8	125	-22	125	-36	126
38	124	24	124	10	124	-3	124	-17	124	-31	125
43	123	29	123	15	123	0	123	-12	123	-26	124
48	122	34	122	20	122	5	122	-7	122	-21	123
53	121	39	121	25	121	10	121	-2	121	-16	122
58	120	44	120	30	120	15	120	1	120	-11	121
63	119	49	119	35	119	20	119	6	119	-6	120
68	118	54	118	40	118	25	118	11	118	-1	119
73	117	59	117	45	117	30	117	16	117	2	118
78	116	64	116	50	116	35	116	21	116	7	117
83	115	69	115	55	115	40	115	26	115	12	116
88	114	74	114	60	114	45	114	31	114	17	115
93	113	79	113	65	113	50	113	36	113	22	114
98	112	84	112	70	112	55	112	41	112	27	113
103	111	89	111	75	111	60	111	46	111	32	112
108	110	94	110	80	110	65	110	51	110	37	111
113	109	99	109	85	109	70	109	56	109	42	110
118	108	104	108	90	108	75	108	61	108	47	109
123	107	109	107	95	107	80	107	66	107	52	108
128	106	114	106	100	106	85	106	71	106	57	107
133	105	119	105	105	105	90	105	76	105	62	106
138	104	124	104	110	104	95	104	81	104	67	105
143	103	129	103	115	103	100	103	86	103	72	104
148	102	134	102	120	102	105	102	91	102	77	103
153	101	139	101	125	101	110	101	96	101	82	102
158	100	144	100	130	100	115	100	101	100	87	101
163	99	149	99	135	99	120	99	106	99	92	100
168	98	154	98	140	98	125	98	111	98	97	99
173	97	159	97	145	97	130	97	116	97	102	98
178	96	164	96	150	96	135	96	121	96	107	97
183	95	169	95	155	95	140	95	126	95	112	96
188	94	174	94	160	94	145	94	131	94	117	95
193	93	179	93	165	93	150	93	136	93	122	94
198	92	184	92	170	92	155	92	141	92	127	93
203	91	189	91	175	91	160	91	146	91	132	92
208	90	194	90	180	90	165	90	151	90	137	91
213	89	199	89	185	89	170	89	156	89	142	90
218	88	204	88	190	88	175	88	161	88	147	89
223	87	209	87	195	87	180	87	166	87	152	88
228	86	214	86	200	86	185	86	171	86	157	87
233	85	219	85	205	85	190	85	176	85	162	86
238	84	224	84	210	84	195	84	181	84	167	85
243	83	229	83	215	83	200	83	186	83	172	84
248	82	234	82	220	82	205	82	191	82	177	83
253	81	239	81	225	81	210	81	196	81	182	82
258	80	244	80	230	80	215	80	201	80	187	81
263	79	249	79	235	79	220	79	206	79	192	80
268	78	254	78	240	78	225	78	211	78	197	79
273	77	259	77	245	77	230	77	216	77	202	78
278	76	264	76	250	76	235	76	221	76	207	77
283	75	269	75	255	75	240	75	226	75	212	76
288	74	274	74	260	74	245	74	231	74	217	75
293	73	279	73	265	73	250	73	236	73	222	74
298	72	284	72	270	72	255	72	241	72	227	73
303	71	289	71	275	71	260	71	246	71	232	72
308	70	294	70	280	70	265	70	251	70	237	71
313	69	299	69	285	69	270	69	256	69	242	70
318	68	304	68	290	68	275	68	261	68	247	69
323	67	309	67	295	67	280	67	266	67	252	68
328	66	314	66	300	66	285	66	271	66	257	67
333	65	319	65	305	65	290	65	276	65	262	66
338	64	324	64	310	64	295	64	281	64	267	65
343	63	329	63	315	63	300	63	286	63	272	64
348	62	334	62	320	62	305	62	291	62	277	63
353	61	339	61	325	61	310	61	296	61	282	62
358	60	344	60	330	60	315	60	301	60	287	61
363	59	349	59	335	59	320	59	306	59	292	60
368	58	354	58	340	58	325	58	311	58	297	59
373	57	359	57	345	57	330	57	316	57	302	58
378	56	364	56	350	56	335	56	321	56	307	57
383	55	369	55	355	55	340	55	326	55	312	56
388	54	374	54	360	54	345	54	331	54	317	55
393	53	379	53	365	53	350	53	336	53	322	54
398	52	384	52	370	52	355	52	341	52	327	53
375	52	374	65	371	78	371	92	368	106	367	120
375	46	374	59	371	72	371	86	368	100	367	114
375	40	374	53	371	66	371	80	368	94	367	108
375	34	374	47	371	60	371	74	368	88	367	102
375	28	374	41	371	54	371	68	368	82	367	96
375	22	374	35	371	48	371	62	368	76	367	90
375	16	374	29	371	42	371	56	368	70	367	84
375	10	374	23	371	36	371	50	368	64	367	78
375	4	374	17	371	30	371	44	368	58	367	72
372	25	385	30	398	35	411	40	424	45	437	50
366	23	379	28	392	33	405	38	418	43	431	48
360	21	373	26	386	31	399	36	412	41	425	46
354	19	367	24	380	29	393	34	406	39	419	44
348	17	361	22	374	27	387	32	400	37	413	42
342	15	355	20	368	25	381	30	394	35	407	40
336	13	349	18	362	23	375	28	388	33	401	38
330	11	343	16	356	21	369	26	382	31	395	36
324	9	337	14	350	19	363	24	376	29	389	34
318	7	331	12	344	17	357	22	370	27	383	32
312	5	325	10	338	15	351	20	364	25	377	30
306	3	319	8	332	13	345	18	358	23	371	28
325	9	315	-1	305	-12	296	-22	286	-32	278	-43
328	13	317	2	308	-8	299	-18	289	-28	281	-39
331	17	320	6	311	-4	302	-14	292	-24	284	-35
334	21	323	10	314	0	305	-10	295	-20	287	-31
337	25	326	14	317	4	308	-6	298	-16	290	-27
340	29	330	17	321	8	311	-3	302	-13	293	-23
343	33	333	21	324	12	314	1	305	-9	296	-19
346	37	336	25	327	16	317	5	308	-5	299	-15
349	41	339	29	330	20	320	9	311	-1	302	-11
352	45	342	33	333	24	323	13	313	2	305	-7
355	49	345	37	336	28	326	17	316	6	308	-3
358	52	348	42	339	31	329	20	320	11	311	0
361	56	351	46	342	35	332	24	323	15	314	4
364	60	354	50	345	39	335	28	326	19	317	8
367	64	357	54	348	43	338	32	329	23	320	12
370	68	360	58	351	47	341	36	332	27	323	16
373	72	363	62	354	51	344	40	335	31	326	20
376	76	366	66	357	55	347	44	338	35	329	24
379	80	369	70	360	59	350	48	341	39	332	28
382	84	372	74	363	63	353	52	344	43	335	32
385	88	375	78	366	67	356	56	347	47	338	36
388	92	378	82	369	71	359	60	350	51	341	40
391	96	381	86	372	75	362	64	353	55	344	44
394	100	384	90	375	79	365	68	356	59	347	48
397	104	387	94	378	83	368	72	359	63	350	52
382	88	382	74	383	60	386	45	387	31	387	17
381	93	381	79	382	65	385	50	386	36	386	22
380	98	380	84	381	70	384	55	385	41	385	27
378	103	379	89	380	75	383	60	384	46	384	32
377	108	378	94	379	80	382	65	383	51	383	37
376	113	377	99	378	85	381	70	382	56	382	42
375	118	376	104	377	90	380	75	381	61	381	47
374	123	375	109	376	95	379	80	380	66	380	52
373	128	374	114	375	100	378	85	379	71	379	57
372	133	373	119	374	105	377	90	378	76	378	62
371	138	372	124	373	110	376	95	377	81	377	67
370	143	371	129	372	115	375	100	376	86	376	72
369	148	370	134	371	120	374	105	375	91	375	77
368	153	369	139	370	125	373	110	374	96	374	82
367	158	368	144	369	130	372	115	373	101	373	87
366	163	367	149	368	135	371	120	372	106	372	92
365	168	366	154	367	140	370	125	371	111	371	97
364	173	365	159	366	145	369	130	370	116	370	102
363	178	364	164	365	150	368	135	369	121	369	107
362	183	363	169	364	155	367	140	368	126	368	112
361	188	362	174	363	160	366	145	367	131	367	117
360	193	361	179	362	165	365	150	366	136	366	122
359	198	360	184	361	170	364	155	365	141	365	127
358	203	359	189	360	175	363	160	364	146	364	132
357	208	358	194	359	180	362	165	363	151	363	137
356	213	357	199	358	185	361	170	362	156	362	142
355	218	356	204	357	190	360	175	361	161	361	147
356	196	358	210	363	222	367	237	371	249	375	264
354	190	356	204	361	216	365	231	369	243	373	258
352	184	354	198	359	210	363	225	367	237	371	252
350	178	352	192	357	204	361	219	365	231	369	246
348	172	350	186	355	198	359	213	363	225	367	240
346	166	348	180	353	192	357	207	361	219	365	234
344	160	346	174	351	186	355	201	359	213	363	228
342	154	344	168	349	180	353	195	357	207	361	222
340	148	342	162	347	174	351	189	355	201	359	216
338	142	340	156	345	168	349	183	353	195	357	210
336	136	338	150	343	162	347	177	351	189	355	204
334	130	336	144	341	156	345	171	349	183	353	198
332	124	334	138	339	150	343	165	347	177	351	192
330	118	332	132	337	144	341	159	345	171	349	186
328	112	330	126	335	138	339	153	343	165	347	180
326	106	328	120	333	132	337	147	341	159	345	174
324	100	326	114	331	126	335	141	339	153	343	168
322	94	324	108	329	120	333	135	337	147	341	162
320	88	322	102	327	114	331	129	335	141	339	156
318	82	320	96	325	108	329	123	333	135	337	150
316	76	318	90	323	102	327	117	331	129	335	144
314	70	316	84	321	96	325	111	329	123	333	138
312	64	314	78	319	90	323	105	327	117	331	132
310	58	312	72	317	84	321	99	325	111	329	126
308	52	310	66	315	78	319	93	323	105	327	120
306	46	308	60	313	72	317	87	321	99	325	114
304	40	306	54	311	66	315	81	319	93	323	108
302	34	304	48	309	60	313	75	317	87	321	102
300	28	302	42	307	54	311	69	315	81	319	96
298	22	300	36	305	48	309	63	313	75	317	90
296	16	298	30	303	42	307	57	311	69	315	84
294	10	296	24	301	36	305	51	309	63	313	78
292	4	294	18	299	30	303	45	307	57	311	72
296	23	289	11	282	0	276	-12	269	-25	263	-37
298	27	291	15	284	3	278	-8	271	-21	265	-33
301	31	294	19	287	6	281	-5	274	-18	267	-29
303	35	296	23	289	10	283	-1	276	-14	269	-25
305	39	298	27	291	14	285	2	278	-10	271	-21
307	43	300	31	293	18	287	6	280	-6	273	-17
309	47	302	35	295	22	289	10	282	-2	275	-13
311	51	304	39	297	26	291	14	285	2	277	-9
313	55	306	43	299	30	293	18	287	6	279	-5
315	59	308	47	301	34	295	22	289	10	281	-1
317	64	310	50	303	38	298	26	290	13	283	1
319	68	312	54	305	42	300	30	292	17	285	5
321	72	314	58	307	46	302	34	294	21	287	9
323	76	316	62	309	50	304	38	296	25	289	13
325	80	318	66	311	54	306	42	298	29	291	17
327	84	320	70	313	58	308	46	300	33	293	21
329	88	322	74	315	62	310	50	302	37	295	25
331	92	324	78	317	66	312	54	304	41	297	29
333	96	326	82	319	70	314	58	306	45	299	33
335	100	328	86	321	74	316	62	308	49	301	37
337	104	330	90	323	78	318	66	310	53	303	41
339	108	332	94	325	82	320	70	312	57	305	45
341	112	334	98	327	86	322	74	314	61	307	49
343	116	336	102	329	90	324	78	316	65	309	53
345	120	338	106	331	94	326	82	318	69	311	57
347	124	340	110	333	98	328	86	320	73	313	61
349	128	342	114	335	102	330	90	322	77	315	65
351	132	344	118	337	106	332	94	324	81	317	69
353	136	346	122	339	110	334	98	326	85	319	73
355	140	348	126	341	114	336	102	328	89	321	77
357	144	350	130	343	118	338	106	330	93	323	81
359	148	352	134	345	122	340	110	332	97	325	85
361	152	354	138	347	126	342	114	334	101	327	89
363	156	356	142	349	130	344	118	336	105	329	93
365	160	358	146	351	134	346	122	338	109	331	97
367	164	360	150	353	138	348	126	340	113	333	101
369	168	362	154	355	142	350	130	342	117	335	105
371	172	364	158	357	146	352	134	344	121	337	109
373	176	366	162	359	150	354	138	346	125	339	113
375	180	368	166	361	154	356	142	348	129	341	117
377	184	370	170	363	158	358	146	350	133	343	121
379	188	372	174	365	162	360	150	352	137	345	125
381	192	374	178	367	166	362	154	354	141	347	129
383	196	376	182	369	170	364	158	356	145	349	133
385	200	378	186	371	174	366	162	358	149	351	137
387	204	380	190	373	178	368	166	360	153	353	141
389	208	382	194	375	182	370	170	362	157	355	145
391	212	384	198	377	186	372	174	364	161	357	149
393	216	386	202	379	190	374	178	366	165	359	153
382	196	368	191	355	185	342	180	329	176	315	172
387	197	373	192	360	186	347	181	334	177	320	173
392	198	378	193	365	187	352	182	339	178	325	174
397	199	383	194	370	188	357	183	344	179	330	175
376	189	367	177	359	167	351	155	342	144	333	134
379	193	370	181	362	171	354	159	345	148	336	138
382	197	373	185	365	175	357	163	348	152	339	142
385	201	376	189	368	179	360	167	351	156	342	146
388	205	379	193	371	183	363	171	354	160	345	150
391	209	382	197	374	187	366	175	357	164	348	154
394	213	385	201	377	191	369	179	360	168	351	158
397	217	388	205	380	195	372	183	363	172	354	162
384	200	391	188	400	177	408	166	416	154	425	143
380	204	387	192	396	181	404	170	412	158	421	147
376	208	383	196	392	185	400	174	408	162	417	151
372	212	379	200	388	189	396	178	404	166	413	155
368	216	375	204	384	193	392	182	400	170	409	159
378	199	383	211	389	224	395	236	400	250	406	262
375	194	380	206	386	219	392	231	397	245	403	257
372	189	377	201	383	214	389	226	394	240	400	252
369	184	374	196	380	209	386	221	391	235	397	247
366	179	371	191	377	204	383	216	388	230	394	242
363	174	368	186	374	199	380	211	385	225	391	237
360	169	365	181	371	194	377	206	382	220	388	232
357	164	362	176	368	189	374	201	379	215	385	227
354	159	359	171	365	184	371	196	376	210	382	222
351	154	356	166	362	179	368	191	373	205	379	217
348	149	353	161	359	174	365	186	370	200	376	212
345	144	350	156	356	169	362	181	367	195	373	207
342	139	347	151	353	164	359	176	364	190	370	202
339	134	344	146	350	159	356	171	361	185	367	197
336	129	341	141	347	154	353	166	358	180	364	192
333	124	338	136	344	149	350	161	355	175	361	187
330	119	335	131	341	144	347	156	352	170	358	182
327	114	332	126	338	139	344	151	349	165	355	177
324	109	329	121	335	134	341	146	346	160	352	172
321	104	326	116	332	129	338	141	343	155	349	167
318	99	323	111	329	124	335	136	340	150	346	162
315	94	320	106	326	119	332	131	337	145	343	157
312	89	317	101	323	114	329	126	334	140	340	152
309	84	314	96	320	109	326	121	331	135	337	147
306	79	311	91	317	104	323	116	328	130	334	142
303	74	308	86	314	99	320	111	325	125	331	137
300	69	305	81	311	94	317	106	322	120	328	132
297	64	302	76	308	89	314	101	319	115	325	127
294	59	299	71	305	84	311	96	316	110	322	122
291	54	296	66	302	79	308	91	313	105	319	117
288	49	293	61	299	74	305	86	310	100	316	112
285	44	290	56	296	69	302	81	307	95	313	107
282	39	287	51	293	64	299	76	304	90	310	102
279	34	284	46	290	59	296	71	301	85	307	97
276	29	281	41	287	54	293	66	298	80	304	92
273	24	278	36	284	49	290	61	295	75	301	87
270	19	275	31	281	44	287	56	292	70	298	82
267	14	272	26	278	39	284	51	289	65	295	77
264	9	269	21	275	34	281	46	286	60	292	72
261	4	266	16	272	29	278	41	283	55	289	67
267	22	265	8	264	-5	262	-18	259	-32	257	-46
267	27	265	13	263	0	262	-13	259	-27	257	-41
267	32	265	18	263	5	262	-8	259	-22	257	-36
268	37	266	23	264	9	262	-3	260	-17	258	-31
268	42	266	28	264	14	262	1	260	-12	258	-26
268	47	266	33	264	19	262	6	260	-7	258	-21
268	52	266	38	264	24	262	11	260	-2	258	-16
268	57	266	43	264	29	262	16	260	2	258	-11
268	62	266	48	264	34	262	21	260	7	258	-6
268	67	266	53	264	39	262	26	260	12	258	-1
268	73	266	59	264	45	262	30	260	16	258	2
268	78	266	64	264	50	262	35	260	21	258	7
268	83	266	69	264	55	262	40	260	26	258	12
268	88	266	74	264	60	262	45	260	31	258	17
268	93	266	79	264	65	262	50	260	36	258	22
268	98	266	84	264	70	262	55	260	41	258	27
268	103	266	89	264	75	262	60	260	46	258	32
268	108	266	94	264	80	262	65	260	51	258	37
268	113	266	99	264	85	262	70	260	56	258	42
268	118	266	104	264	90	262	75	260	61	258	47
268	123	266	109	264	95	262	80	260	66	258	52
268	128	266	114	264	100	262	85	260	71	258	57
268	133	266	119	264	105	262	90	260	76	258	62
268	138	266	124	264	110	262	95	260	81	258	67
268	143	266	129	264	115	262	100	260	86	258	72
268	148	266	134	264	120	262	105	260	91	258	77
