# Supplementary material for: Attraction of posture and motion-trajectory elements of conspecific biological motion in medaka fish
Source: Sci Rep. 2018 Jun 5;8:8589. doi: 10.1038/s41598-018-26186-x (PMC5988670; doi:10.1038/s41598-018-26186-x)
Supplement: Supplementary file 3 — Dataset 2 [file 41598_2018_26186_MOESM3_ESM.zip]

Archive with 4 entries (4 files):
- DataVideo/Bioloco.wmv
- DataVideo/Biomotion.wmv
- DataVideo/Bioposture.wmv
- DataVideo/Nonbio.wmv
