# Supplementary material for: Attraction of posture and motion-trajectory elements of conspecific biological motion in medaka fish
Source: Sci Rep. 2018 Jun 5;8:8589. doi: 10.1038/s41598-018-26186-x (PMC5988670; doi:10.1038/s41598-018-26186-x)
Supplement: Supplementary file 4 — Dataset 3 [file 41598_2018_26186_MOESM4_ESM.zip]

Archive with 64 entries (64 files):
- DataExperiments/Bioloco_01.csv
- DataExperiments/Bioloco_02.csv
- DataExperiments/Bioloco_03.csv
- DataExperiments/Bioloco_04.csv
- DataExperiments/Bioloco_05.csv
- DataExperiments/Bioloco_06.csv
- DataExperiments/Bioloco_07.csv
- DataExperiments/Bioloco_08.csv
- DataExperiments/Bioloco_09.csv
- DataExperiments/Bioloco_10.csv
- DataExperiments/Bioloco_11.csv
- DataExperiments/Bioloco_12.csv
- DataExperiments/Bioloco_13.csv
- DataExperiments/Bioloco_14.csv
- DataExperiments/Bioloco_15.csv
- DataExperiments/Bioloco_16.csv
- DataExperiments/Biomotion_01.csv
- DataExperiments/Biomotion_02.csv
- DataExperiments/Biomotion_03.csv
- DataExperiments/Biomotion_04.csv
- DataExperiments/Biomotion_05.csv
- DataExperiments/Biomotion_06.csv
- DataExperiments/Biomotion_07.csv
- DataExperiments/Biomotion_08.csv
- DataExperiments/Biomotion_09.csv
- DataExperiments/Biomotion_10.csv
- DataExperiments/Biomotion_11.csv
- DataExperiments/Biomotion_12.csv
- DataExperiments/Biomotion_13.csv
- DataExperiments/Biomotion_14.csv
- DataExperiments/Biomotion_15.csv
- DataExperiments/Biomotion_16.csv
- DataExperiments/Bioposture_01.csv
- DataExperiments/Bioposture_02.csv
- DataExperiments/Bioposture_03.csv
- DataExperiments/Bioposture_04.csv
- DataExperiments/Bioposture_05.csv
- DataExperiments/Bioposture_06.csv
- DataExperiments/Bioposture_07.csv
- DataExperiments/Bioposture_08.csv
- DataExperiments/Bioposture_09.csv
- DataExperiments/Bioposture_10.csv
- DataExperiments/Bioposture_11.csv
- DataExperiments/Bioposture_12.csv
- DataExperiments/Bioposture_13.csv
- DataExperiments/Bioposture_14.csv
- DataExperiments/Bioposture_15.csv
- DataExperiments/Bioposture_16.csv
- DataExperiments/Nonbio_01.csv
- DataExperiments/Nonbio_02.csv
- DataExperiments/Nonbio_03.csv
- DataExperiments/Nonbio_04.csv
- DataExperiments/Nonbio_05.csv
- DataExperiments/Nonbio_06.csv
- DataExperiments/Nonbio_07.csv
- DataExperiments/Nonbio_08.csv
- DataExperiments/Nonbio_09.csv
- DataExperiments/Nonbio_10.csv
- DataExperiments/Nonbio_11.csv
- DataExperiments/Nonbio_12.csv
- DataExperiments/Nonbio_13.csv
- DataExperiments/Nonbio_14.csv
- DataExperiments/Nonbio_15.csv
- DataExperiments/Nonbio_16.csv
