# Supplementary material for: Attraction of posture and motion-trajectory elements of conspecific biological motion in medaka fish
Source: Sci Rep. 2018 Jun 5;8:8589. doi: 10.1038/s41598-018-26186-x (PMC5988670; doi:10.1038/s41598-018-26186-x)
Supplement: Supplementary file 4 — Dataset 3 [file 41598_2018_26186_MOESM4_ESM.zip › DataExperiments/Bioloco_01.csv]

time[sec]	x	y
-60.000000	154.500000	154.500000
-59.966667	154.500000	154.500000
-59.933333	154.500000	154.500000
-59.900000	154.500000	154.500000
-59.866667	154.500000	154.500000
-59.833333	154.500000	154.500000
-59.800000	154.500000	154.500000
-59.766667	154.500000	154.500000
-59.733333	154.500000	154.500000
-59.700000	154.500000	154.500000
-59.666667	154.500000	154.500000
-59.633333	154.500000	154.500000
-59.600000	154.500000	154.500000
-59.566667	154.500000	154.500000
-59.533333	154.500000	154.500000
-59.500000	154.500000	154.500000
-59.466667	154.500000	154.500000
-59.433333	154.500000	154.500000
-59.400000	154.500000	154.500000
-59.366667	154.500000	154.500000
-59.333333	154.500000	154.500000
-59.300000	154.500000	154.500000
-59.266667	154.500000	154.500000
-59.233333	154.500000	154.500000
-59.200000	154.500000	154.500000
-59.166667	154.500000	154.500000
-59.133333	154.500000	154.500000
-59.100000	154.500000	154.500000
-59.066667	154.500000	154.500000
-59.033333	154.500000	154.500000
-59.000000	219.000000	146.000000
-58.966667	219.000000	146.000000
-58.933333	220.500000	149.000000
-58.900000	220.500000	149.000000
-58.866667	220.500000	149.000000
-58.833333	220.500000	149.000000
-58.800000	216.000000	153.000000
-58.766667	216.000000	146.500000
-58.733333	215.500000	146.500000
-58.700000	215.000000	147.000000
-58.666667	212.500000	150.500000
-58.633333	210.000000	149.000000
-58.600000	209.000000	149.000000
-58.566667	209.000000	149.000000
-58.533333	208.500000	150.000000
-58.500000	208.500000	149.500000
-58.466667	209.500000	148.000000
-58.433333	209.000000	147.000000
-58.400000	208.500000	147.500000
-58.366667	208.500000	148.000000
-58.333333	210.000000	149.000000
-58.300000	209.500000	149.000000
-58.266667	209.000000	149.000000
-58.233333	208.500000	149.000000
-58.200000	208.000000	148.000000
-58.166667	207.500000	147.500000
-58.133333	209.500000	145.500000
-58.100000	211.500000	143.500000
-58.066667	212.500000	143.000000
-58.033333	213.000000	142.500000
-58.000000	213.000000	142.000000
-57.966667	212.000000	141.500000
-57.933333	211.000000	141.000000
-57.900000	210.500000	140.500000
-57.866667	210.000000	140.000000
-57.833333	210.000000	139.500000
-57.800000	210.000000	139.500000
-57.766667	209.500000	139.000000
-57.733333	209.000000	139.000000
-57.700000	208.000000	138.500000
-57.666667	207.500000	138.000000
-57.633333	206.000000	137.500000
-57.600000	204.500000	137.500000
-57.566667	204.500000	137.000000
-57.533333	204.000000	136.500000
-57.500000	204.000000	136.000000
-57.466667	201.000000	134.500000
-57.433333	201.000000	133.500000
-57.400000	200.000000	133.500000
-57.366667	199.000000	132.500000
-57.333333	199.000000	132.000000
-57.300000	198.000000	131.500000
-57.266667	197.500000	131.000000
-57.233333	197.500000	131.000000
-57.200000	197.000000	130.500000
-57.166667	196.500000	130.000000
-57.133333	196.500000	130.000000
-57.100000	195.500000	130.000000
-57.066667	195.000000	130.000000
-57.033333	195.000000	129.500000
-57.000000	194.000000	129.000000
-56.966667	194.000000	129.000000
-56.933333	193.500000	128.500000
-56.900000	193.000000	128.500000
-56.866667	192.500000	128.000000
-56.833333	192.000000	128.000000
-56.800000	192.000000	127.500000
-56.766667	191.500000	127.000000
-56.733333	191.500000	127.000000
-56.700000	191.000000	127.000000
-56.666667	191.000000	126.500000
-56.633333	191.000000	126.000000
-56.600000	190.000000	126.000000
-56.566667	190.000000	126.000000
-56.533333	190.000000	125.000000
-56.500000	190.000000	124.500000
-56.466667	190.000000	124.000000
-56.433333	189.500000	124.500000
-56.400000	190.000000	123.500000
-56.366667	189.000000	123.000000
-56.333333	189.500000	123.000000
-56.300000	190.500000	122.500000
-56.266667	191.000000	122.000000
-56.233333	192.000000	122.000000
-56.200000	192.000000	121.500000
-56.166667	192.500000	121.500000
-56.133333	192.500000	121.500000
-56.100000	192.500000	121.000000
-56.066667	192.500000	120.500000
-56.033333	192.000000	120.500000
-56.000000	191.000000	120.000000
-55.966667	191.500000	120.000000
-55.933333	192.000000	119.000000
-55.900000	192.500000	119.000000
-55.866667	192.500000	119.000000
-55.833333	192.500000	118.500000
-55.800000	191.500000	118.000000
-55.766667	191.500000	117.500000
-55.733333	190.500000	116.500000
-55.700000	190.500000	116.500000
-55.666667	190.500000	116.000000
-55.633333	190.500000	116.000000
-55.600000	190.500000	115.500000
-55.566667	190.500000	115.500000
-55.533333	191.000000	116.000000
-55.500000	190.500000	115.500000
-55.466667	190.500000	115.000000
-55.433333	190.000000	115.000000
-55.400000	190.000000	114.500000
-55.366667	189.500000	115.000000
-55.333333	189.500000	115.000000
-55.300000	189.000000	115.000000
-55.266667	189.000000	114.000000
-55.233333	188.500000	112.000000
-55.200000	188.500000	112.000000
-55.166667	188.000000	112.000000
-55.133333	188.000000	111.500000
-55.100000	188.000000	111.500000
-55.066667	188.000000	110.000000
-55.033333	188.000000	109.500000
-55.000000	188.000000	110.500000
-54.966667	188.500000	110.500000
-54.933333	188.500000	111.000000
-54.900000	188.500000	111.000000
-54.866667	188.500000	110.000000
-54.833333	188.500000	108.000000
-54.800000	188.500000	108.000000
-54.766667	188.500000	109.000000
-54.733333	188.500000	109.000000
-54.700000	188.500000	107.000000
-54.666667	188.500000	107.000000
-54.633333	188.500000	107.000000
-54.600000	188.500000	106.500000
-54.566667	188.500000	106.500000
-54.533333	188.500000	106.500000
-54.500000	188.500000	105.500000
-54.466667	188.500000	105.500000
-54.433333	188.000000	105.000000
-54.400000	188.500000	105.000000
-54.366667	188.500000	105.000000
-54.333333	188.000000	103.500000
-54.300000	188.000000	103.500000
-54.266667	187.500000	103.500000
-54.233333	187.500000	104.000000
-54.200000	187.500000	103.000000
-54.166667	187.500000	103.000000
-54.133333	187.500000	102.500000
-54.100000	187.500000	102.500000
-54.066667	188.000000	103.000000
-54.033333	187.500000	103.000000
-54.000000	188.000000	99.500000
-53.966667	187.500000	101.000000
-53.933333	187.000000	102.500000
-53.900000	187.000000	102.000000
-53.866667	187.000000	102.000000
-53.833333	187.000000	101.500000
-53.800000	187.000000	99.500000
-53.766667	187.000000	99.000000
-53.733333	187.000000	99.000000
-53.700000	186.500000	99.000000
-53.666667	186.000000	98.500000
-53.633333	186.000000	98.500000
-53.600000	185.500000	98.500000
-53.566667	186.000000	98.000000
-53.533333	186.000000	98.000000
-53.500000	186.000000	98.000000
-53.466667	186.000000	98.000000
-53.433333	185.500000	97.500000
-53.400000	185.500000	96.500000
-53.366667	185.000000	96.000000
-53.333333	185.000000	95.500000
-53.300000	185.000000	95.000000
-53.266667	185.000000	95.000000
-53.233333	185.000000	94.500000
-53.200000	185.000000	94.500000
-53.166667	185.000000	94.000000
-53.133333	185.000000	93.000000
-53.100000	185.000000	93.000000
-53.066667	185.000000	92.000000
-53.033333	185.000000	93.000000
-53.000000	185.000000	92.500000
-52.966667	184.500000	92.500000
-52.933333	185.000000	92.500000
-52.900000	185.000000	90.500000
-52.866667	185.500000	90.500000
-52.833333	186.000000	89.500000
-52.800000	186.000000	89.000000
-52.766667	186.000000	89.000000
-52.733333	186.000000	88.500000
-52.700000	185.000000	88.500000
-52.666667	185.500000	88.500000
-52.633333	185.500000	88.000000
-52.600000	185.000000	88.000000
-52.566667	185.500000	87.000000
-52.533333	186.500000	86.500000
-52.500000	186.500000	86.500000
-52.466667	186.500000	86.500000
-52.433333	186.500000	86.000000
-52.400000	186.500000	86.000000
-52.366667	185.500000	85.500000
-52.333333	185.500000	85.500000
-52.300000	186.500000	85.500000
-52.266667	186.000000	85.500000
-52.233333	186.500000	85.500000
-52.200000	187.000000	85.000000
-52.166667	188.000000	87.000000
-52.133333	188.000000	86.500000
-52.100000	187.500000	83.000000
-52.066667	187.000000	83.000000
-52.033333	187.000000	82.500000
-52.000000	188.000000	83.000000
-51.966667	187.000000	98.500000
-51.933333	188.500000	83.000000
-51.900000	186.500000	98.000000
-51.866667	186.000000	98.000000
-51.833333	186.000000	97.000000
-51.800000	186.500000	96.500000
-51.766667	186.000000	96.000000
-51.733333	186.000000	96.000000
-51.700000	190.000000	82.000000
-51.666667	190.000000	83.000000
-51.633333	190.000000	82.000000
-51.600000	191.000000	82.000000
-51.566667	191.000000	82.500000
-51.533333	191.500000	82.500000
-51.500000	192.000000	78.500000
-51.466667	192.000000	78.000000
-51.433333	192.000000	77.500000
-51.400000	191.000000	82.000000
-51.366667	191.500000	81.500000
-51.333333	187.500000	92.000000
-51.300000	192.500000	79.000000
-51.266667	193.000000	79.000000
-51.233333	193.000000	78.500000
-51.200000	193.500000	79.500000
-51.166667	193.500000	75.000000
-51.133333	193.000000	74.500000
-51.100000	192.500000	74.000000
-51.066667	193.500000	74.000000
-51.033333	193.500000	78.000000
-51.000000	188.000000	87.000000
-50.966667	188.500000	85.500000
-50.933333	188.500000	85.500000
-50.900000	195.000000	75.000000
-50.866667	190.500000	86.500000
-50.833333	192.000000	85.000000
-50.800000	191.500000	84.500000
-50.766667	190.500000	83.500000
-50.733333	191.000000	82.500000
-50.700000	191.000000	81.000000
-50.666667	191.500000	80.000000
-50.633333	192.000000	79.500000
-50.600000	199.000000	71.000000
-50.566667	199.500000	70.500000
-50.533333	199.500000	70.500000
-50.500000	200.000000	69.500000
-50.466667	200.500000	69.500000
-50.433333	201.000000	69.500000
-50.400000	201.500000	69.000000
-50.366667	202.000000	69.000000
-50.333333	202.000000	68.500000
-50.300000	202.500000	68.500000
-50.266667	202.500000	68.500000
-50.233333	202.500000	68.000000
-50.200000	202.500000	68.000000
-50.166667	203.000000	68.000000
-50.133333	203.000000	67.500000
-50.100000	203.000000	67.000000
-50.066667	204.000000	66.500000
-50.033333	204.000000	66.500000
-50.000000	203.500000	67.000000
-49.966667	203.500000	67.000000
-49.933333	203.500000	66.000000
-49.900000	203.500000	65.500000
-49.866667	204.000000	65.500000
-49.833333	204.500000	65.000000
-49.800000	206.500000	63.500000
-49.766667	206.500000	62.500000
-49.733333	205.000000	64.500000
-49.700000	205.000000	64.500000
-49.666667	205.000000	64.500000
-49.633333	205.500000	64.500000
-49.600000	206.000000	63.000000
-49.566667	206.000000	62.500000
-49.533333	206.000000	62.500000
-49.500000	206.500000	62.500000
-49.466667	206.000000	62.500000
-49.433333	206.000000	62.000000
-49.400000	207.500000	60.000000
-49.366667	207.000000	60.500000
-49.333333	208.000000	60.000000
-49.300000	204.000000	66.500000
-49.266667	204.000000	66.000000
-49.233333	204.000000	66.500000
-49.200000	208.500000	60.000000
-49.166667	207.500000	60.000000
-49.133333	208.500000	58.000000
-49.100000	208.500000	58.000000
-49.066667	209.500000	56.000000
-49.033333	210.000000	56.500000
-49.000000	204.000000	66.000000
-48.966667	209.500000	60.000000
-48.933333	209.500000	60.000000
-48.900000	210.500000	55.500000
-48.866667	210.500000	55.500000
-48.833333	210.500000	55.000000
-48.800000	211.000000	54.500000
-48.766667	210.500000	55.000000
-48.733333	211.000000	54.500000
-48.700000	211.000000	54.000000
-48.666667	211.000000	54.000000
-48.633333	211.000000	54.000000
-48.600000	211.000000	54.000000
-48.566667	211.000000	54.000000
-48.533333	211.500000	52.500000
-48.500000	212.000000	53.000000
-48.466667	213.000000	50.500000
-48.433333	213.500000	50.500000
-48.400000	213.500000	50.000000
-48.366667	213.500000	50.000000
-48.333333	213.500000	50.000000
-48.300000	214.000000	49.500000
-48.266667	214.000000	49.500000
-48.233333	214.000000	49.000000
-48.200000	217.000000	48.500000
-48.166667	217.000000	48.500000
-48.133333	217.000000	48.500000
-48.100000	215.500000	48.000000
-48.066667	215.500000	48.000000
-48.033333	215.500000	47.500000
-48.000000	215.500000	47.500000
-47.966667	217.500000	44.500000
-47.933333	217.500000	44.500000
-47.900000	217.500000	44.500000
-47.866667	217.500000	46.500000
-47.833333	218.000000	43.000000
-47.800000	218.500000	43.500000
-47.766667	218.000000	43.500000
-47.733333	218.500000	43.500000
-47.700000	218.000000	42.500000
-47.666667	218.500000	41.500000
-47.633333	218.500000	41.500000
-47.600000	218.500000	41.500000
-47.566667	218.500000	41.500000
-47.533333	219.000000	42.500000
-47.500000	219.000000	42.500000
-47.466667	219.000000	42.500000
-47.433333	219.000000	41.000000
-47.400000	216.500000	40.500000
-47.366667	218.000000	42.000000
-47.333333	217.000000	39.500000
-47.300000	220.500000	39.500000
-47.266667	220.500000	39.500000
-47.233333	221.500000	39.000000
-47.200000	221.500000	39.000000
-47.166667	221.500000	39.000000
-47.133333	221.500000	39.000000
-47.100000	221.500000	38.500000
-47.066667	221.500000	38.500000
-47.033333	221.500000	38.500000
-47.000000	221.500000	38.500000
-46.966667	222.000000	38.500000
-46.933333	222.500000	38.500000
-46.900000	222.500000	38.500000
-46.866667	222.000000	38.000000
-46.833333	222.000000	38.000000
-46.800000	223.000000	37.000000
-46.766667	223.500000	37.000000
-46.733333	224.000000	37.000000
-46.700000	224.000000	37.000000
-46.666667	224.000000	36.500000
-46.633333	224.500000	36.500000
-46.600000	224.500000	36.000000
-46.566667	225.500000	36.000000
-46.533333	224.500000	36.500000
-46.500000	224.000000	36.000000
-46.466667	224.500000	36.000000
-46.433333	224.500000	36.000000
-46.400000	225.000000	36.000000
-46.366667	225.500000	35.500000
-46.333333	225.500000	35.500000
-46.300000	225.500000	35.500000
-46.266667	226.000000	35.500000
-46.233333	226.000000	35.500000
-46.200000	226.000000	35.000000
-46.166667	227.000000	36.000000
-46.133333	225.500000	39.000000
-46.100000	226.000000	38.000000
-46.066667	219.000000	45.000000
-46.033333	218.500000	45.000000
-46.000000	228.000000	37.000000
-45.966667	228.000000	37.000000
-45.933333	229.500000	34.000000
-45.900000	231.500000	33.500000
-45.866667	231.500000	32.500000
-45.833333	231.500000	32.000000
-45.800000	232.000000	32.000000
-45.766667	231.500000	32.000000
-45.733333	232.000000	32.000000
-45.700000	232.500000	32.000000
-45.666667	232.500000	32.500000
-45.633333	232.500000	33.000000
-45.600000	233.000000	32.500000
-45.566667	233.000000	32.000000
-45.533333	232.000000	34.000000
-45.500000	224.000000	40.500000
-45.466667	224.000000	39.500000
-45.433333	223.500000	41.000000
-45.400000	233.500000	33.000000
-45.366667	233.500000	33.000000
-45.333333	224.500000	40.000000
-45.300000	225.500000	41.000000
-45.266667	226.000000	41.000000
-45.233333	226.000000	40.000000
-45.200000	225.000000	39.500000
-45.166667	225.500000	37.500000
-45.133333	226.500000	36.000000
-45.100000	226.500000	36.000000
-45.066667	227.500000	35.000000
-45.033333	240.000000	33.000000
-45.000000	240.000000	33.000000
-44.966667	241.500000	32.500000
-44.933333	241.500000	32.500000
-44.900000	241.500000	32.500000
-44.866667	241.500000	32.500000
-44.833333	242.000000	33.000000
-44.800000	242.000000	33.000000
-44.766667	242.500000	33.000000
-44.733333	242.500000	32.500000
-44.700000	242.000000	32.500000
-44.666667	242.500000	32.000000
-44.633333	242.500000	32.000000
-44.600000	244.000000	32.000000
-44.566667	244.000000	31.500000
-44.533333	244.000000	32.000000
-44.500000	244.500000	32.000000
-44.466667	243.500000	32.000000
-44.433333	245.000000	32.000000
-44.400000	245.500000	32.000000
-44.366667	244.500000	31.500000
-44.333333	245.000000	31.000000
-44.300000	245.000000	31.000000
-44.266667	247.000000	31.000000
-44.233333	247.500000	31.500000
-44.200000	247.500000	32.000000
-44.166667	247.500000	32.000000
-44.133333	247.500000	32.000000
-44.100000	248.000000	31.000000
-44.066667	246.500000	31.500000
-44.033333	246.500000	31.000000
-44.000000	247.000000	31.000000
-43.966667	247.000000	30.500000
-43.933333	249.500000	30.500000
-43.900000	252.500000	30.500000
-43.866667	252.500000	31.000000
-43.833333	252.500000	31.500000
-43.800000	252.500000	31.000000
-43.766667	247.000000	31.000000
-43.733333	249.000000	31.500000
-43.700000	243.500000	32.500000
-43.666667	249.500000	30.500000
-43.633333	248.500000	30.500000
-43.600000	248.500000	30.000000
-43.566667	248.500000	31.000000
-43.533333	249.500000	31.000000
-43.500000	250.000000	31.000000
-43.466667	249.000000	31.500000
-43.433333	248.000000	32.000000
-43.400000	242.000000	33.000000
-43.366667	241.500000	33.000000
-43.333333	242.000000	33.000000
-43.300000	243.000000	33.000000
-43.266667	248.500000	31.500000
-43.233333	248.500000	31.500000
-43.200000	248.000000	31.500000
-43.166667	248.000000	31.500000
-43.133333	248.000000	31.500000
-43.100000	248.000000	31.500000
-43.066667	248.000000	32.000000
-43.033333	248.000000	32.000000
-43.000000	248.000000	32.000000
-42.966667	248.000000	31.500000
-42.933333	248.000000	31.000000
-42.900000	248.000000	31.000000
-42.866667	247.500000	31.000000
-42.833333	247.500000	31.000000
-42.800000	247.000000	31.500000
-42.766667	260.500000	22.500000
-42.733333	260.500000	23.000000
-42.700000	260.500000	23.000000
-42.666667	261.000000	22.000000
-42.633333	261.000000	21.500000
-42.600000	261.000000	21.000000
-42.566667	261.000000	20.000000
-42.533333	261.000000	21.000000
-42.500000	261.500000	20.500000
-42.466667	261.000000	20.000000
-42.433333	261.000000	20.000000
-42.400000	260.500000	20.000000
-42.366667	261.000000	20.000000
-42.333333	261.000000	19.500000
-42.300000	261.500000	19.500000
-42.266667	262.000000	19.000000
-42.233333	262.000000	17.500000
-42.200000	262.000000	17.500000
-42.166667	262.000000	17.500000
-42.133333	262.000000	17.500000
-42.100000	261.500000	17.500000
-42.066667	261.500000	17.000000
-42.033333	261.000000	15.500000
-42.000000	261.000000	15.000000
-41.966667	261.500000	15.000000
-41.933333	261.500000	15.000000
-41.900000	261.500000	15.000000
-41.866667	262.500000	14.500000
-41.833333	262.500000	14.500000
-41.800000	262.500000	14.500000
-41.766667	261.500000	14.500000
-41.733333	261.500000	14.000000
-41.700000	261.500000	13.500000
-41.666667	261.500000	13.500000
-41.633333	261.500000	13.500000
-41.600000	262.000000	13.500000
-41.566667	262.500000	13.500000
-41.533333	263.000000	13.500000
-41.500000	263.500000	13.500000
-41.466667	263.500000	13.000000
-41.433333	263.500000	13.000000
-41.400000	262.500000	13.000000
-41.366667	262.000000	13.000000
-41.333333	262.500000	13.000000
-41.300000	263.500000	13.000000
-41.266667	263.500000	13.000000
-41.233333	263.500000	12.500000
-41.200000	264.000000	12.500000
-41.166667	263.500000	12.000000
-41.133333	263.500000	12.000000
-41.100000	263.500000	12.000000
-41.066667	263.500000	12.000000
-41.033333	264.000000	12.500000
-41.000000	265.000000	11.500000
-40.966667	265.000000	11.000000
-40.933333	265.000000	11.000000
-40.900000	265.000000	11.000000
-40.866667	265.000000	11.000000
-40.833333	265.000000	11.000000
-40.800000	264.500000	11.000000
-40.766667	264.500000	11.000000
-40.733333	264.500000	11.000000
-40.700000	265.500000	11.000000
-40.666667	266.000000	10.500000
-40.633333	266.000000	10.500000
-40.600000	266.500000	11.000000
-40.566667	267.000000	11.000000
-40.533333	267.000000	11.000000
-40.500000	266.000000	7.000000
-40.466667	267.000000	6.500000
-40.433333	267.000000	10.500000
-40.400000	267.000000	6.500000
-40.366667	267.500000	10.500000
-40.333333	267.500000	10.000000
-40.300000	267.500000	10.000000
-40.266667	267.500000	4.500000
-40.233333	267.500000	6.000000
-40.200000	267.500000	4.500000
-40.166667	267.500000	4.500000
-40.133333	267.500000	6.000000
-40.100000	267.500000	5.500000
-40.066667	268.000000	4.500000
-40.033333	268.000000	4.500000
-40.000000	268.000000	4.500000
-39.966667	268.500000	5.500000
-39.933333	268.500000	4.500000
-39.900000	268.500000	4.500000
-39.866667	268.500000	4.500000
-39.833333	268.500000	4.000000
-39.800000	268.500000	4.000000
-39.766667	269.000000	4.000000
-39.733333	269.000000	4.000000
-39.700000	269.500000	4.000000
-39.666667	269.000000	4.000000
-39.633333	270.000000	3.000000
-39.600000	269.500000	3.000000
-39.566667	270.000000	3.000000
-39.533333	270.000000	3.000000
-39.500000	270.000000	3.000000
-39.466667	270.000000	3.000000
-39.433333	270.000000	3.000000
-39.400000	270.500000	3.000000
-39.366667	271.000000	3.000000
-39.333333	271.000000	3.000000
-39.300000	271.000000	3.000000
-39.266667	271.500000	3.000000
-39.233333	271.500000	3.000000
-39.200000	271.500000	3.000000
-39.166667	271.500000	3.000000
-39.133333	271.500000	3.000000
-39.100000	271.500000	2.500000
-39.066667	271.500000	2.500000
-39.033333	271.500000	2.500000
-39.000000	272.000000	2.500000
-38.966667	272.000000	2.500000
-38.933333	272.000000	2.500000
-38.900000	272.000000	2.500000
-38.866667	272.500000	2.500000
-38.833333	272.500000	2.500000
-38.800000	272.500000	2.500000
-38.766667	272.500000	2.500000
-38.733333	272.500000	2.500000
-38.700000	272.000000	2.500000
-38.666667	274.000000	1.500000
-38.633333	274.000000	1.500000
-38.600000	277.000000	1.500000
-38.566667	277.000000	1.500000
-38.533333	277.000000	1.500000
-38.500000	277.000000	1.500000
-38.466667	277.000000	1.500000
-38.433333	277.000000	1.500000
-38.400000	277.000000	1.500000
-38.366667	277.000000	1.500000
-38.333333	277.500000	1.500000
-38.300000	277.000000	1.500000
-38.266667	277.000000	1.500000
-38.233333	277.500000	1.500000
-38.200000	277.000000	1.500000
-38.166667	277.000000	1.500000
-38.133333	277.000000	1.500000
-38.100000	277.000000	1.500000
-38.066667	277.000000	1.500000
-38.033333	277.000000	1.500000
-38.000000	277.000000	1.500000
-37.966667	277.000000	1.500000
-37.933333	277.000000	1.500000
-37.900000	278.000000	1.500000
-37.866667	278.000000	1.500000
-37.833333	278.000000	1.500000
-37.800000	277.500000	1.500000
-37.766667	278.000000	1.500000
-37.733333	277.500000	1.500000
-37.700000	278.000000	1.000000
-37.666667	277.500000	1.000000
-37.633333	277.500000	1.000000
-37.600000	278.000000	1.000000
-37.566667	278.000000	1.000000
-37.533333	278.000000	1.000000
-37.500000	278.000000	1.000000
-37.466667	278.000000	1.000000
-37.433333	278.000000	1.000000
-37.400000	278.000000	1.000000
-37.366667	278.000000	1.000000
-37.333333	278.000000	1.000000
-37.300000	257.000000	26.000000
-37.266667	249.000000	30.000000
-37.233333	248.500000	30.500000
-37.200000	248.500000	30.500000
-37.166667	261.000000	0.500000
-37.133333	274.000000	4.000000
-37.100000	274.000000	4.000000
-37.066667	252.500000	21.500000
-37.033333	249.500000	25.500000
-37.000000	273.500000	5.500000
-36.966667	248.500000	26.000000
-36.933333	248.000000	28.000000
-36.900000	274.500000	6.500000
-36.866667	274.000000	6.500000
-36.833333	274.000000	6.500000
-36.800000	274.000000	6.500000
-36.766667	273.500000	6.500000
-36.733333	272.500000	6.500000
-36.700000	274.000000	6.500000
-36.666667	279.000000	6.500000
-36.633333	279.500000	6.500000
-36.600000	280.000000	7.000000
-36.566667	279.500000	7.000000
-36.533333	280.000000	7.500000
-36.500000	280.000000	7.500000
-36.466667	279.500000	7.500000
-36.433333	279.500000	7.000000
-36.400000	279.000000	6.500000
-36.366667	279.000000	6.500000
-36.333333	280.000000	6.500000
-36.300000	279.000000	7.000000
-36.266667	279.000000	6.500000
-36.233333	279.000000	7.000000
-36.200000	280.000000	7.000000
-36.166667	279.000000	7.000000
-36.133333	279.000000	6.500000
-36.100000	280.000000	6.500000
-36.066667	279.500000	7.000000
-36.033333	276.500000	7.500000
-36.000000	278.000000	7.000000
-35.966667	279.000000	7.000000
-35.933333	279.500000	6.000000
-35.900000	281.000000	6.500000
-35.866667	281.000000	6.000000
-35.833333	281.000000	6.000000
-35.800000	281.000000	6.500000
-35.766667	281.000000	6.500000
-35.733333	281.000000	7.000000
-35.700000	281.500000	7.000000
-35.666667	282.000000	6.500000
-35.633333	282.000000	7.000000
-35.600000	282.500000	5.500000
-35.566667	282.500000	5.500000
-35.533333	283.000000	6.000000
-35.500000	283.000000	6.000000
-35.466667	283.000000	6.000000
-35.433333	283.000000	6.000000
-35.400000	283.000000	6.000000
-35.366667	283.000000	6.000000
-35.333333	282.500000	7.000000
-35.300000	282.500000	7.000000
-35.266667	282.500000	7.000000
-35.233333	284.000000	6.000000
-35.200000	284.000000	6.000000
-35.166667	284.500000	3.500000
-35.133333	285.000000	3.000000
-35.100000	285.000000	3.000000
-35.066667	286.000000	2.500000
-35.033333	286.500000	2.500000
-35.000000	286.500000	2.500000
-34.966667	286.500000	2.500000
-34.933333	288.000000	2.500000
-34.900000	288.000000	2.500000
-34.866667	288.000000	2.000000
-34.833333	288.000000	1.500000
-34.800000	288.000000	1.500000
-34.766667	289.000000	1.000000
-34.733333	289.000000	1.000000
-34.700000	289.000000	1.000000
-34.666667	289.500000	1.000000
-34.633333	290.500000	0.500000
-34.600000	290.500000	0.500000
-34.566667	290.500000	0.500000
-34.533333	291.000000	0.500000
-34.500000	291.000000	0.500000
-34.466667	291.000000	0.500000
-34.433333	259.500000	22.000000
-34.400000	258.500000	23.000000
-34.366667	257.000000	25.000000
-34.333333	257.000000	25.000000
-34.300000	258.000000	24.000000
-34.266667	258.000000	23.500000
-34.233333	258.000000	23.500000
-34.200000	258.000000	23.500000
-34.166667	258.000000	23.500000
-34.133333	258.000000	23.500000
-34.100000	257.500000	24.000000
-34.066667	257.500000	24.000000
-34.033333	257.500000	24.500000
-34.000000	257.500000	24.500000
-33.966667	257.500000	24.500000
-33.933333	257.500000	24.500000
-33.900000	257.500000	24.500000
-33.866667	257.500000	24.500000
-33.833333	257.500000	24.000000
-33.800000	257.500000	24.000000
-33.766667	257.500000	24.000000
-33.733333	257.500000	24.000000
-33.700000	257.500000	24.000000
-33.666667	257.500000	24.000000
-33.633333	257.500000	24.000000
-33.600000	257.500000	24.500000
-33.566667	257.500000	24.500000
-33.533333	257.500000	24.500000
-33.500000	257.500000	24.500000
-33.466667	257.500000	24.500000
-33.433333	257.500000	24.500000
-33.400000	257.500000	24.500000
-33.366667	258.000000	24.000000
-33.333333	258.000000	24.000000
-33.300000	258.000000	24.000000
-33.266667	258.000000	24.000000
-33.233333	258.000000	24.000000
-33.200000	258.000000	24.000000
-33.166667	258.000000	24.000000
-33.133333	258.000000	24.000000
-33.100000	258.000000	24.000000
-33.066667	258.000000	24.000000
-33.033333	258.000000	24.000000
-33.000000	258.000000	24.000000
-32.966667	258.000000	24.000000
-32.933333	258.000000	24.000000
-32.900000	258.000000	24.000000
-32.866667	258.000000	24.000000
-32.833333	258.000000	24.000000
-32.800000	258.000000	24.000000
-32.766667	258.000000	24.000000
-32.733333	258.000000	24.000000
-32.700000	258.000000	24.000000
-32.666667	258.000000	24.000000
-32.633333	258.000000	24.000000
-32.600000	258.000000	24.000000
-32.566667	258.000000	24.000000
-32.533333	258.000000	24.000000
-32.500000	258.000000	24.000000
-32.466667	258.000000	24.000000
-32.433333	258.000000	24.000000
-32.400000	258.000000	24.000000
-32.366667	258.000000	24.000000
-32.333333	258.000000	24.000000
-32.300000	258.000000	24.000000
-32.266667	258.000000	24.000000
-32.233333	258.000000	24.000000
-32.200000	258.000000	24.000000
-32.166667	258.000000	24.000000
-32.133333	258.000000	24.000000
-32.100000	258.000000	24.000000
-32.066667	258.000000	24.000000
-32.033333	258.000000	24.000000
-32.000000	258.000000	24.000000
-31.966667	258.000000	24.000000
-31.933333	258.000000	24.000000
-31.900000	258.000000	24.000000
-31.866667	258.000000	24.000000
-31.833333	258.000000	24.000000
-31.800000	258.000000	24.000000
-31.766667	258.000000	24.000000
-31.733333	289.000000	0.500000
-31.700000	289.000000	0.500000
-31.666667	289.500000	1.500000
-31.633333	288.000000	0.500000
-31.600000	289.500000	1.500000
-31.566667	289.500000	1.500000
-31.533333	288.000000	1.500000
-31.500000	289.500000	1.500000
-31.466667	289.500000	1.500000
-31.433333	289.500000	1.500000
-31.400000	289.500000	1.500000
-31.366667	288.500000	1.500000
-31.333333	289.500000	1.500000
-31.300000	289.500000	2.000000
-31.266667	289.500000	1.500000
-31.233333	289.500000	2.000000
-31.200000	289.000000	2.000000
-31.166667	290.000000	2.000000
-31.133333	289.000000	2.000000
-31.100000	291.000000	2.000000
-31.066667	292.000000	1.500000
-31.033333	289.000000	3.000000
-31.000000	289.000000	3.000000
-30.966667	288.000000	3.000000
-30.933333	288.000000	3.000000
-30.900000	288.000000	3.000000
-30.866667	288.000000	3.000000
-30.833333	293.000000	0.500000
-30.800000	293.000000	0.500000
-30.766667	293.000000	0.500000
-30.733333	293.000000	0.500000
-30.700000	293.000000	0.500000
-30.666667	293.000000	0.500000
-30.633333	293.000000	0.500000
-30.600000	293.000000	0.500000
-30.566667	293.000000	0.500000
-30.533333	293.000000	0.500000
-30.500000	293.000000	0.500000
-30.466667	293.000000	0.500000
-30.433333	293.000000	0.500000
-30.400000	293.000000	0.500000
-30.366667	293.000000	0.500000
-30.333333	293.000000	0.500000
-30.300000	293.000000	0.500000
-30.266667	293.000000	0.500000
-30.233333	293.000000	0.500000
-30.200000	293.000000	0.500000
-30.166667	293.000000	0.500000
-30.133333	293.000000	0.500000
-30.100000	293.000000	0.500000
-30.066667	293.000000	0.500000
-30.033333	293.000000	0.500000
-30.000000	293.000000	0.500000
-29.966667	293.000000	0.500000
-29.933333	293.000000	0.500000
-29.900000	293.000000	0.500000
-29.866667	293.000000	0.500000
-29.833333	293.000000	0.500000
-29.800000	293.000000	0.500000
-29.766667	293.000000	0.500000
-29.733333	293.000000	0.500000
-29.700000	293.000000	0.500000
-29.666667	293.000000	0.500000
-29.633333	293.000000	0.500000
-29.600000	293.000000	0.500000
-29.566667	293.000000	0.500000
-29.533333	293.000000	0.500000
-29.500000	293.000000	0.500000
-29.466667	294.000000	0.500000
-29.433333	294.000000	0.500000
-29.400000	294.000000	0.500000
-29.366667	294.000000	0.500000
-29.333333	294.000000	0.500000
-29.300000	294.000000	0.500000
-29.266667	269.500000	1.000000
-29.233333	294.500000	1.000000
-29.200000	294.500000	1.000000
-29.166667	291.500000	3.000000
-29.133333	291.000000	3.500000
-29.100000	291.500000	3.500000
-29.066667	291.500000	3.500000
-29.033333	291.500000	3.500000
-29.000000	291.000000	4.000000
-28.966667	289.500000	5.000000
-28.933333	290.000000	5.000000
-28.900000	290.000000	5.000000
-28.866667	291.500000	5.000000
-28.833333	291.500000	5.000000
-28.800000	291.500000	5.000000
-28.766667	290.500000	5.000000
-28.733333	291.500000	4.500000
-28.700000	292.000000	4.500000
-28.666667	291.000000	4.500000
-28.633333	291.000000	4.500000
-28.600000	291.000000	5.000000
-28.566667	291.000000	5.000000
-28.533333	291.500000	5.500000
-28.500000	291.000000	5.000000
-28.466667	291.000000	5.000000
-28.433333	291.000000	5.000000
-28.400000	290.500000	4.500000
-28.366667	290.500000	4.500000
-28.333333	290.500000	4.500000
-28.300000	290.500000	4.500000
-28.266667	291.000000	4.500000
-28.233333	291.000000	5.000000
-28.200000	291.000000	5.000000
-28.166667	291.000000	5.000000
-28.133333	290.500000	4.500000
-28.100000	293.000000	4.500000
-28.066667	293.000000	4.500000
-28.033333	291.000000	4.500000
-28.000000	291.000000	4.500000
-27.966667	293.500000	4.500000
-27.933333	293.500000	5.000000
-27.900000	291.500000	5.000000
-27.866667	291.500000	4.500000
-27.833333	291.500000	4.500000
-27.800000	291.500000	4.500000
-27.766667	291.500000	4.500000
-27.733333	291.500000	4.500000
-27.700000	291.500000	4.500000
-27.666667	292.000000	4.500000
-27.633333	293.500000	4.500000
-27.600000	293.500000	4.500000
-27.566667	293.500000	4.500000
-27.533333	293.500000	4.500000
-27.500000	293.500000	5.000000
-27.466667	297.500000	2.500000
-27.433333	297.500000	2.500000
-27.400000	297.000000	3.000000
-27.366667	297.500000	2.500000
-27.333333	297.000000	2.500000
-27.300000	298.000000	2.500000
-27.266667	298.000000	2.500000
-27.233333	298.000000	2.500000
-27.200000	298.500000	2.500000
-27.166667	298.500000	2.500000
-27.133333	298.500000	2.000000
-27.100000	298.500000	2.000000
-27.066667	299.500000	1.500000
-27.033333	298.500000	1.500000
-27.000000	298.500000	1.500000
-26.966667	298.500000	1.500000
-26.933333	298.500000	1.000000
-26.900000	276.000000	12.000000
-26.866667	241.000000	28.000000
-26.833333	241.000000	28.000000
-26.800000	241.000000	28.000000
-26.766667	276.000000	12.000000
-26.733333	276.000000	12.000000
-26.700000	276.000000	12.000000
-26.666667	276.000000	12.000000
-26.633333	276.000000	12.000000
-26.600000	276.000000	12.000000
-26.566667	277.000000	12.000000
-26.533333	277.000000	12.000000
-26.500000	275.000000	13.500000
-26.466667	273.500000	14.500000
-26.433333	272.500000	15.500000
-26.400000	272.000000	16.000000
-26.366667	272.000000	16.000000
-26.333333	271.500000	16.500000
-26.300000	271.500000	16.500000
-26.266667	271.500000	16.500000
-26.233333	271.500000	16.500000
-26.200000	272.500000	15.500000
-26.166667	272.500000	15.500000
-26.133333	272.000000	16.000000
-26.100000	273.000000	15.500000
-26.066667	272.000000	16.000000
-26.033333	272.500000	15.500000
-26.000000	272.500000	15.500000
-25.966667	272.500000	15.500000
-25.933333	274.000000	14.500000
-25.900000	274.000000	14.500000
-25.866667	274.000000	14.500000
-25.833333	273.000000	15.000000
-25.800000	274.000000	14.500000
-25.766667	274.000000	14.500000
-25.733333	274.500000	14.500000
-25.700000	274.500000	15.000000
-25.666667	275.000000	14.500000
-25.633333	275.000000	15.000000
-25.600000	274.000000	15.000000
-25.566667	274.000000	15.000000
-25.533333	275.000000	15.000000
-25.500000	274.000000	15.000000
-25.466667	270.000000	18.500000
-25.433333	269.500000	19.500000
-25.400000	271.000000	19.500000
-25.366667	272.000000	18.000000
-25.333333	272.000000	19.000000
-25.300000	272.000000	19.000000
-25.266667	270.500000	20.000000
-25.233333	270.500000	20.000000
-25.200000	270.500000	20.000000
-25.166667	269.500000	20.500000
-25.133333	270.500000	20.000000
-25.100000	271.500000	19.000000
-25.066667	271.500000	19.000000
-25.033333	271.500000	19.500000
-25.000000	271.500000	19.000000
-24.966667	271.500000	19.500000
-24.933333	271.500000	19.500000
-24.900000	271.500000	19.500000
-24.866667	272.000000	19.500000
-24.833333	272.000000	19.500000
-24.800000	272.000000	19.500000
-24.766667	271.500000	20.000000
-24.733333	272.000000	20.000000
-24.700000	272.500000	20.000000
-24.666667	272.000000	20.500000
-24.633333	272.500000	20.000000
-24.600000	272.500000	20.500000
-24.566667	272.500000	20.500000
-24.533333	272.500000	20.500000
-24.500000	272.500000	20.500000
-24.466667	272.500000	20.500000
-24.433333	272.500000	20.500000
-24.400000	273.000000	20.500000
-24.366667	272.500000	20.500000
-24.333333	272.500000	21.000000
-24.300000	272.500000	20.500000
-24.266667	272.000000	21.000000
-24.233333	271.500000	21.500000
-24.200000	272.000000	20.500000
-24.166667	271.000000	23.000000
-24.133333	266.500000	27.000000
-24.100000	266.500000	26.500000
-24.066667	264.000000	27.000000
-24.033333	261.500000	29.500000
-24.000000	261.000000	28.000000
-23.966667	293.500000	9.500000
-23.933333	293.500000	9.500000
-23.900000	254.000000	38.000000
-23.866667	254.000000	38.000000
-23.833333	287.000000	8.000000
-23.800000	287.000000	8.000000
-23.766667	287.000000	8.000000
-23.733333	287.000000	8.000000
-23.700000	299.500000	1.500000
-23.666667	299.500000	2.500000
-23.633333	298.500000	5.000000
-23.600000	299.000000	5.500000
-23.566667	298.000000	6.000000
-23.533333	298.500000	4.500000
-23.500000	296.000000	5.000000
-23.466667	296.000000	5.500000
-23.433333	296.000000	5.500000
-23.400000	296.000000	5.500000
-23.366667	296.000000	5.500000
-23.333333	296.000000	5.500000
-23.300000	296.000000	5.500000
-23.266667	295.500000	6.000000
-23.233333	296.000000	6.000000
-23.200000	296.500000	5.500000
-23.166667	296.000000	5.500000
-23.133333	296.000000	6.000000
-23.100000	296.000000	5.500000
-23.066667	296.000000	6.000000
-23.033333	296.000000	6.000000
-23.000000	296.500000	6.000000
-22.966667	296.500000	6.000000
-22.933333	296.500000	6.000000
-22.900000	296.500000	6.000000
-22.866667	296.500000	6.000000
-22.833333	296.500000	6.000000
-22.800000	297.000000	6.000000
-22.766667	296.500000	6.000000
-22.733333	296.500000	6.500000
-22.700000	296.500000	6.500000
-22.666667	296.500000	6.500000
-22.633333	296.500000	6.500000
-22.600000	296.500000	7.000000
-22.566667	296.500000	7.000000
-22.533333	296.500000	6.500000
-22.500000	296.500000	6.500000
-22.466667	296.500000	6.500000
-22.433333	296.500000	7.000000
-22.400000	296.000000	7.000000
-22.366667	296.000000	7.500000
-22.333333	296.000000	7.000000
-22.300000	293.500000	8.000000
-22.266667	293.000000	8.500000
-22.233333	288.500000	11.000000
-22.200000	286.500000	12.500000
-22.166667	285.000000	13.500000
-22.133333	277.500000	17.000000
-22.100000	283.000000	15.000000
-22.066667	282.000000	15.500000
-22.033333	275.000000	20.500000
-22.000000	275.000000	21.000000
-21.966667	275.000000	21.500000
-21.933333	275.000000	21.500000
-21.900000	275.000000	21.000000
-21.866667	274.500000	21.500000
-21.833333	274.500000	22.000000
-21.800000	275.000000	22.000000
-21.766667	275.000000	22.500000
-21.733333	276.000000	22.500000
-21.700000	276.000000	23.000000
-21.666667	276.500000	23.500000
-21.633333	276.000000	24.000000
-21.600000	277.000000	23.000000
-21.566667	276.500000	23.500000
-21.533333	276.000000	24.000000
-21.500000	276.000000	24.000000
-21.466667	277.500000	24.000000
-21.433333	277.000000	24.500000
-21.400000	278.000000	25.000000
-21.366667	278.500000	25.000000
-21.333333	278.500000	25.500000
-21.300000	279.500000	25.000000
-21.266667	279.000000	26.000000
-21.233333	279.000000	26.000000
-21.200000	279.000000	26.500000
-21.166667	279.000000	26.500000
-21.133333	279.500000	26.000000
-21.100000	280.000000	26.500000
-21.066667	280.500000	26.500000
-21.033333	281.000000	27.000000
-21.000000	281.500000	27.500000
-20.966667	282.000000	27.500000
-20.933333	282.500000	28.000000
-20.900000	282.000000	28.000000
-20.866667	282.500000	27.500000
-20.833333	283.500000	27.500000
-20.800000	284.500000	28.000000
-20.766667	286.000000	28.500000
-20.733333	287.500000	29.000000
-20.700000	288.000000	30.000000
-20.666667	288.000000	30.500000
-20.633333	288.500000	30.000000
-20.600000	289.500000	28.000000
-20.566667	291.000000	28.000000
-20.533333	291.500000	28.000000
-20.500000	292.500000	28.500000
-20.466667	293.000000	28.500000
-20.433333	293.500000	28.000000
-20.400000	293.500000	27.500000
-20.366667	293.000000	27.000000
-20.333333	294.000000	26.500000
-20.300000	294.500000	26.500000
-20.266667	295.000000	26.000000
-20.233333	295.500000	26.000000
-20.200000	295.000000	25.000000
-20.166667	294.500000	25.000000
-20.133333	296.000000	24.000000
-20.100000	297.000000	23.500000
-20.066667	298.000000	23.000000
-20.033333	263.000000	5.500000
-20.000000	262.000000	6.000000
-19.966667	262.000000	6.000000
-19.933333	261.000000	6.000000
-19.900000	260.500000	6.500000
-19.866667	260.000000	6.000000
-19.833333	259.500000	6.500000
-19.800000	258.500000	7.000000
-19.766667	258.500000	7.000000
-19.733333	257.500000	7.000000
-19.700000	257.500000	7.000000
-19.666667	257.500000	7.500000
-19.633333	257.000000	8.000000
-19.600000	257.000000	8.000000
-19.566667	256.500000	8.000000
-19.533333	256.500000	8.500000
-19.500000	255.500000	8.500000
-19.466667	255.500000	8.500000
-19.433333	255.500000	8.500000
-19.400000	255.000000	8.500000
-19.366667	255.000000	8.500000
-19.333333	255.000000	9.000000
-19.300000	254.500000	9.000000
-19.266667	254.500000	9.000000
-19.233333	254.000000	9.000000
-19.200000	254.000000	10.000000
-19.166667	253.500000	9.500000
-19.133333	253.000000	10.000000
-19.100000	252.500000	10.000000
-19.066667	252.000000	10.000000
-19.033333	252.000000	10.000000
-19.000000	252.000000	10.000000
-18.966667	251.500000	10.000000
-18.933333	251.500000	10.000000
-18.900000	251.500000	10.000000
-18.866667	251.000000	10.500000
-18.833333	251.000000	10.500000
-18.800000	251.000000	10.500000
-18.766667	250.000000	10.500000
-18.733333	250.000000	10.500000
-18.700000	249.000000	10.500000
-18.666667	249.000000	10.500000
-18.633333	248.500000	11.000000
-18.600000	248.500000	11.000000
-18.566667	248.500000	11.000000
-18.533333	248.000000	11.500000
-18.500000	248.000000	11.500000
-18.466667	247.000000	11.500000
-18.433333	247.000000	11.500000
-18.400000	246.500000	12.000000
-18.366667	246.500000	12.000000
-18.333333	246.500000	12.000000
-18.300000	246.500000	12.000000
-18.266667	246.500000	12.000000
-18.233333	246.000000	12.000000
-18.200000	245.500000	12.000000
-18.166667	245.500000	12.000000
-18.133333	245.500000	12.000000
-18.100000	245.000000	12.500000
-18.066667	245.000000	12.500000
-18.033333	245.000000	12.500000
-18.000000	245.000000	12.500000
-17.966667	245.000000	12.500000
-17.933333	244.500000	12.500000
-17.900000	244.500000	12.500000
-17.866667	244.500000	12.500000
-17.833333	244.500000	12.500000
-17.800000	244.500000	12.500000
-17.766667	244.500000	12.500000
-17.733333	244.500000	12.500000
-17.700000	244.000000	12.500000
-17.666667	244.000000	12.500000
-17.633333	244.000000	13.000000
-17.600000	243.500000	13.000000
-17.566667	243.000000	13.000000
-17.533333	243.000000	13.000000
-17.500000	243.000000	13.500000
-17.466667	243.000000	13.500000
-17.433333	242.500000	13.000000
-17.400000	242.500000	13.500000
-17.366667	242.500000	13.500000
-17.333333	243.000000	13.500000
-17.300000	242.000000	13.000000
-17.266667	242.000000	13.500000
-17.233333	242.000000	13.500000
-17.200000	242.500000	14.000000
-17.166667	242.500000	14.000000
-17.133333	242.500000	13.500000
-17.100000	242.000000	13.500000
-17.066667	241.500000	14.000000
-17.033333	241.500000	14.000000
-17.000000	241.500000	14.000000
-16.966667	241.500000	14.000000
-16.933333	241.500000	13.500000
-16.900000	241.500000	14.000000
-16.866667	241.500000	14.000000
-16.833333	241.500000	14.000000
-16.800000	241.000000	14.000000
-16.766667	241.000000	14.000000
-16.733333	241.000000	14.000000
-16.700000	241.000000	14.500000
-16.666667	241.000000	14.500000
-16.633333	241.000000	14.500000
-16.600000	241.000000	14.000000
-16.566667	241.000000	14.000000
-16.533333	241.000000	14.000000
-16.500000	240.000000	14.000000
-16.466667	240.000000	14.500000
-16.433333	239.500000	14.500000
-16.400000	239.500000	14.500000
-16.366667	239.500000	14.500000
-16.333333	240.000000	14.500000
-16.300000	240.000000	14.500000
-16.266667	240.000000	14.000000
-16.233333	240.000000	14.000000
-16.200000	240.000000	14.000000
-16.166667	240.000000	14.000000
-16.133333	240.000000	14.500000
-16.100000	240.000000	14.500000
-16.066667	240.000000	14.500000
-16.033333	239.000000	14.500000
-16.000000	239.000000	14.500000
-15.966667	239.000000	14.500000
-15.933333	238.500000	14.500000
-15.900000	238.500000	14.500000
-15.866667	238.500000	14.500000
-15.833333	238.500000	14.500000
-15.800000	238.500000	14.000000
-15.766667	238.500000	14.500000
-15.733333	238.500000	14.500000
-15.700000	238.500000	15.000000
-15.666667	238.500000	15.000000
-15.633333	238.500000	15.000000
-15.600000	238.500000	15.000000
-15.566667	239.000000	15.000000
-15.533333	244.500000	19.000000
-15.500000	267.500000	29.000000
-15.466667	257.500000	25.500000
-15.433333	257.000000	25.500000
-15.400000	258.000000	25.500000
-15.366667	262.000000	27.500000
-15.333333	267.500000	29.500000
-15.300000	267.500000	29.500000
-15.266667	238.000000	14.500000
-15.233333	238.000000	14.500000
-15.200000	238.000000	15.000000
-15.166667	238.000000	15.000000
-15.133333	238.000000	14.500000
-15.100000	263.000000	29.000000
-15.066667	263.000000	29.000000
-15.033333	263.000000	29.000000
-15.000000	269.500000	31.500000
-14.966667	270.500000	32.500000
-14.933333	270.000000	32.500000
-14.900000	269.000000	31.500000
-14.866667	269.000000	31.500000
-14.833333	259.500000	27.000000
-14.800000	267.500000	31.000000
-14.766667	267.500000	31.000000
-14.733333	267.500000	31.000000
-14.700000	267.500000	31.000000
-14.666667	267.500000	31.000000
-14.633333	267.000000	31.000000
-14.600000	267.000000	31.000000
-14.566667	267.500000	31.500000
-14.533333	267.500000	31.500000
-14.500000	267.000000	31.500000
-14.466667	267.000000	31.500000
-14.433333	267.000000	32.000000
-14.400000	266.500000	32.000000
-14.366667	266.500000	32.000000
-14.333333	266.500000	32.000000
-14.300000	267.000000	32.500000
-14.266667	266.500000	32.500000
-14.233333	266.500000	32.500000
-14.200000	266.500000	32.500000
-14.166667	266.500000	32.500000
-14.133333	266.000000	32.000000
-14.100000	266.500000	32.000000
-14.066667	266.000000	32.000000
-14.033333	265.500000	32.000000
-14.000000	265.500000	32.500000
-13.966667	260.000000	30.500000
-13.933333	260.000000	31.000000
-13.900000	260.000000	28.500000
-13.866667	260.500000	28.500000
-13.833333	265.000000	33.000000
-13.800000	260.000000	30.500000
-13.766667	256.500000	26.000000
-13.733333	260.000000	31.000000
-13.700000	257.500000	30.000000
-13.666667	257.000000	30.000000
-13.633333	256.000000	26.500000
-13.600000	256.000000	26.500000
-13.566667	256.000000	26.000000
-13.533333	260.500000	32.000000
-13.500000	260.500000	32.000000
-13.466667	228.000000	5.500000
-13.433333	228.000000	5.500000
-13.400000	228.000000	5.500000
-13.366667	260.000000	32.500000
-13.333333	260.000000	32.500000
-13.300000	260.000000	32.500000
-13.266667	226.500000	5.500000
-13.233333	226.500000	5.500000
-13.200000	259.500000	33.000000
-13.166667	258.500000	33.000000
-13.133333	258.500000	33.000000
-13.100000	258.000000	33.000000
-13.066667	258.000000	33.000000
-13.033333	258.000000	33.500000
-13.000000	258.000000	33.500000
-12.966667	226.000000	5.500000
-12.933333	226.000000	5.500000
-12.900000	255.500000	31.000000
-12.866667	255.000000	31.000000
-12.833333	254.500000	30.500000
-12.800000	254.000000	30.500000
-12.766667	254.500000	31.000000
-12.733333	254.000000	31.000000
-12.700000	254.000000	31.000000
-12.666667	252.500000	27.000000
-12.633333	252.500000	27.000000
-12.600000	253.000000	31.000000
-12.566667	253.000000	31.000000
-12.533333	253.000000	31.000000
-12.500000	253.000000	31.000000
-12.466667	253.000000	31.000000
-12.433333	253.000000	31.500000
-12.400000	253.000000	31.500000
-12.366667	251.000000	31.500000
-12.333333	251.000000	31.500000
-12.300000	252.000000	31.500000
-12.266667	252.000000	31.500000
-12.233333	252.000000	31.500000
-12.200000	252.000000	31.500000
-12.166667	251.500000	31.000000
-12.133333	251.000000	31.000000
-12.100000	251.500000	31.500000
-12.066667	250.500000	31.000000
-12.033333	250.500000	31.500000
-12.000000	250.500000	31.500000
-11.966667	248.500000	31.500000
-11.933333	250.500000	31.500000
-11.900000	250.500000	31.500000
-11.866667	250.500000	31.500000
-11.833333	249.000000	27.000000
-11.800000	250.500000	32.000000
-11.766667	250.000000	32.000000
-11.733333	250.000000	28.500000
-11.700000	249.500000	28.000000
-11.666667	250.000000	32.000000
-11.633333	249.500000	31.500000
-11.600000	249.500000	31.500000
-11.566667	249.500000	31.500000
-11.533333	249.000000	26.500000
-11.500000	249.000000	27.000000
-11.466667	248.500000	27.500000
-11.433333	247.500000	28.000000
-11.400000	248.000000	27.500000
-11.366667	248.000000	27.000000
-11.333333	248.000000	27.000000
-11.300000	247.000000	27.000000
-11.266667	247.500000	27.000000
-11.233333	247.500000	27.000000
-11.200000	247.000000	27.000000
-11.166667	246.000000	31.500000
-11.133333	247.000000	31.500000
-11.100000	246.500000	32.000000
-11.066667	246.000000	31.500000
-11.033333	245.500000	32.000000
-11.000000	247.000000	31.500000
-10.966667	247.000000	31.500000
-10.933333	247.000000	32.000000
-10.900000	244.500000	31.000000
-10.866667	244.500000	31.500000
-10.833333	244.500000	31.500000
-10.800000	244.500000	31.000000
-10.766667	245.500000	31.500000
-10.733333	246.000000	32.000000
-10.700000	245.500000	31.500000
-10.666667	246.000000	32.000000
-10.633333	245.500000	30.000000
-10.600000	243.500000	30.000000
-10.566667	243.500000	31.000000
-10.533333	243.500000	31.000000
-10.500000	244.500000	29.500000
-10.466667	244.500000	31.500000
-10.433333	244.500000	31.500000
-10.400000	244.000000	31.000000
-10.366667	244.000000	31.500000
-10.333333	244.000000	31.500000
-10.300000	244.000000	31.500000
-10.266667	244.000000	31.500000
-10.233333	244.000000	31.500000
-10.200000	244.000000	31.500000
-10.166667	244.000000	31.500000
-10.133333	244.000000	31.500000
-10.100000	244.000000	32.000000
-10.066667	243.500000	31.500000
-10.033333	243.500000	31.500000
-10.000000	243.500000	31.500000
-9.966667	243.500000	31.500000
-9.933333	243.000000	31.500000
-9.900000	243.500000	32.000000
-9.866667	243.500000	32.000000
-9.833333	244.500000	33.000000
-9.800000	244.500000	33.000000
-9.766667	244.000000	33.000000
-9.733333	244.000000	33.000000
-9.700000	243.000000	32.000000
-9.666667	243.000000	32.000000
-9.633333	243.500000	32.500000
-9.600000	243.500000	32.500000
-9.566667	243.500000	32.500000
-9.533333	244.000000	33.000000
-9.500000	244.000000	33.000000
-9.466667	244.000000	33.500000
-9.433333	243.500000	33.500000
-9.400000	242.500000	33.500000
-9.366667	242.500000	34.000000
-9.333333	242.000000	34.000000
-9.300000	242.000000	33.500000
-9.266667	242.500000	34.500000
-9.233333	242.000000	33.500000
-9.200000	242.500000	34.500000
-9.166667	242.000000	33.500000
-9.133333	241.500000	33.500000
-9.100000	241.500000	34.000000
-9.066667	241.500000	34.000000
-9.033333	241.000000	33.500000
-9.000000	240.500000	32.500000
-8.966667	242.000000	36.000000
-8.933333	242.000000	36.500000
-8.900000	242.000000	36.000000
-8.866667	240.500000	32.500000
-8.833333	240.500000	32.500000
-8.800000	242.000000	36.500000
-8.766667	242.000000	36.500000
-8.733333	242.000000	36.500000
-8.700000	242.000000	36.500000
-8.666667	241.500000	36.000000
-8.633333	241.500000	36.000000
-8.600000	241.500000	36.000000
-8.566667	241.500000	36.500000
-8.533333	241.500000	36.500000
-8.500000	241.500000	36.500000
-8.466667	239.500000	32.500000
-8.433333	239.500000	32.500000
-8.400000	239.000000	32.000000
-8.366667	239.000000	32.500000
-8.333333	239.500000	33.500000
-8.300000	239.500000	33.500000
-8.266667	238.500000	33.000000
-8.233333	238.000000	32.500000
-8.200000	239.000000	33.500000
-8.166667	239.000000	34.000000
-8.133333	239.000000	34.000000
-8.100000	239.000000	34.000000
-8.066667	239.000000	34.000000
-8.033333	239.000000	34.000000
-8.000000	238.500000	33.500000
-7.966667	238.000000	33.500000
-7.933333	238.000000	34.000000
-7.900000	238.000000	34.000000
-7.866667	238.000000	33.500000
-7.833333	237.500000	33.000000
-7.800000	237.500000	33.000000
-7.766667	237.500000	33.000000
-7.733333	238.000000	33.000000
-7.700000	237.500000	30.500000
-7.666667	237.500000	32.500000
-7.633333	237.500000	33.000000
-7.600000	237.000000	33.500000
-7.566667	235.500000	33.500000
-7.533333	234.500000	33.000000
-7.500000	235.000000	35.000000
-7.466667	234.500000	34.500000
-7.433333	234.000000	34.500000
-7.400000	234.000000	35.000000
-7.366667	234.000000	34.500000
-7.333333	234.000000	35.000000
-7.300000	233.500000	34.000000
-7.266667	233.500000	34.500000
-7.233333	233.500000	35.000000
-7.200000	233.500000	34.000000
-7.166667	233.500000	33.500000
-7.133333	233.000000	34.000000
-7.100000	233.500000	34.000000
-7.066667	233.000000	34.000000
-7.033333	233.000000	34.500000
-7.000000	233.000000	34.500000
-6.966667	233.000000	35.000000
-6.933333	233.000000	35.500000
-6.900000	232.500000	34.000000
-6.866667	232.500000	34.500000
-6.833333	232.500000	35.000000
-6.800000	232.500000	37.000000
-6.766667	232.500000	37.500000
-6.733333	232.500000	37.000000
-6.700000	232.500000	42.500000
-6.666667	232.500000	42.500000
-6.633333	232.500000	43.000000
-6.600000	232.500000	43.000000
-6.566667	232.500000	38.000000
-6.533333	232.500000	38.500000
-6.500000	232.500000	38.000000
-6.466667	232.500000	38.500000
-6.433333	232.500000	38.500000
-6.400000	232.500000	39.000000
-6.366667	232.500000	38.500000
-6.333333	232.500000	40.500000
-6.300000	232.500000	42.500000
-6.266667	232.000000	43.000000
-6.233333	232.000000	38.000000
-6.200000	232.000000	38.000000
-6.166667	232.000000	38.000000
-6.133333	232.000000	38.000000
-6.100000	232.000000	38.000000
-6.066667	232.000000	38.000000
-6.033333	232.000000	38.500000
-6.000000	232.000000	38.000000
-5.966667	232.000000	39.500000
-5.933333	232.000000	43.000000
-5.900000	232.000000	43.000000
-5.866667	232.000000	43.000000
-5.833333	231.500000	39.000000
-5.800000	232.000000	38.500000
-5.766667	232.000000	38.500000
-5.733333	231.500000	38.500000
-5.700000	231.500000	39.000000
-5.666667	232.000000	38.500000
-5.633333	230.500000	32.000000
-5.600000	231.500000	32.000000
-5.566667	232.000000	46.500000
-5.533333	229.500000	31.500000
-5.500000	229.500000	32.000000
-5.466667	231.000000	40.000000
-5.433333	231.000000	38.000000
-5.400000	231.000000	38.000000
-5.366667	230.500000	37.500000
-5.333333	230.500000	38.000000
-5.300000	229.500000	30.500000
-5.266667	229.500000	30.500000
-5.233333	229.500000	30.500000
-5.200000	229.500000	30.500000
-5.166667	230.500000	36.500000
-5.133333	230.500000	37.000000
-5.100000	230.500000	35.500000
-5.066667	230.000000	36.000000
-5.033333	230.000000	35.000000
-5.000000	230.000000	35.000000
-4.966667	230.000000	35.500000
-4.933333	230.000000	34.500000
-4.900000	229.500000	34.000000
-4.866667	228.500000	34.500000
-4.833333	228.000000	34.000000
-4.800000	228.500000	33.500000
-4.766667	228.500000	34.000000
-4.733333	230.000000	34.000000
-4.700000	228.500000	33.500000
-4.666667	228.500000	35.000000
-4.633333	230.000000	37.500000
-4.600000	230.000000	36.500000
-4.566667	230.000000	36.000000
-4.533333	230.000000	34.500000
-4.500000	228.000000	34.500000
-4.466667	228.000000	33.500000
-4.433333	228.000000	33.500000
-4.400000	227.500000	33.500000
-4.366667	228.000000	34.000000
-4.333333	228.000000	34.000000
-4.300000	228.000000	35.000000
-4.266667	228.000000	34.500000
-4.233333	227.500000	34.000000
-4.200000	227.500000	34.000000
-4.166667	227.500000	34.000000
-4.133333	227.000000	33.500000
-4.100000	227.000000	33.500000
-4.066667	227.000000	33.000000
-4.033333	227.000000	32.000000
-4.000000	227.000000	34.500000
-3.966667	227.000000	34.500000
-3.933333	227.000000	35.500000
-3.900000	227.000000	35.000000
-3.866667	226.500000	37.500000
-3.833333	226.500000	37.000000
-3.800000	226.500000	37.000000
-3.766667	226.500000	37.000000
-3.733333	226.500000	37.000000
-3.700000	226.500000	36.500000
-3.666667	226.500000	36.500000
-3.633333	226.000000	37.000000
-3.600000	226.000000	37.000000
-3.566667	226.000000	35.500000
-3.533333	226.000000	36.500000
-3.500000	226.000000	36.500000
-3.466667	226.000000	36.500000
-3.433333	226.000000	36.500000
-3.400000	225.500000	36.000000
-3.366667	226.000000	33.500000
-3.333333	225.500000	33.500000
-3.300000	225.000000	33.000000
-3.266667	225.000000	32.500000
-3.233333	224.500000	33.000000
-3.200000	224.500000	33.500000
-3.166667	224.500000	33.000000
-3.133333	225.000000	33.000000
-3.100000	225.000000	32.000000
-3.066667	225.000000	31.500000
-3.033333	224.500000	32.000000
-3.000000	224.000000	32.000000
-2.966667	224.000000	32.000000
-2.933333	223.000000	32.000000
-2.900000	223.000000	31.500000
-2.866667	223.000000	31.500000
-2.833333	222.500000	32.500000
-2.800000	222.500000	32.000000
-2.766667	222.500000	32.000000
-2.733333	222.500000	32.000000
-2.700000	222.500000	31.500000
-2.666667	222.500000	31.000000
-2.633333	222.000000	32.000000
-2.600000	222.000000	31.500000
-2.566667	222.000000	31.000000
-2.533333	221.500000	32.000000
-2.500000	221.500000	31.500000
-2.466667	221.500000	31.000000
-2.433333	221.500000	31.000000
-2.400000	221.500000	31.000000
-2.366667	221.500000	31.000000
-2.333333	221.500000	30.500000
-2.300000	221.500000	30.500000
-2.266667	221.500000	30.000000
-2.233333	221.000000	31.000000
-2.200000	221.000000	30.500000
-2.166667	221.000000	30.500000
-2.133333	221.000000	30.500000
-2.100000	221.000000	30.000000
-2.066667	221.500000	30.000000
-2.033333	221.000000	30.500000
-2.000000	221.000000	30.500000
-1.966667	221.000000	30.000000
-1.933333	220.500000	31.000000
-1.900000	220.500000	29.500000
-1.866667	220.500000	29.000000
-1.833333	219.000000	30.500000
-1.800000	219.000000	30.500000
-1.766667	219.000000	30.000000
-1.733333	219.000000	30.000000
-1.700000	218.500000	30.000000
-1.666667	219.000000	29.500000
-1.633333	219.000000	29.000000
-1.600000	219.000000	29.000000
-1.566667	218.500000	29.500000
-1.533333	218.500000	29.500000
-1.500000	218.500000	29.000000
-1.466667	218.500000	29.000000
-1.433333	218.000000	29.000000
-1.400000	218.000000	29.000000
-1.366667	218.000000	29.000000
-1.333333	218.000000	29.000000
-1.300000	218.000000	29.000000
-1.266667	218.000000	28.500000
-1.233333	217.500000	29.000000
-1.200000	217.000000	29.000000
-1.166667	217.500000	28.500000
-1.133333	217.500000	28.500000
-1.100000	217.000000	29.000000
-1.066667	217.000000	29.500000
-1.033333	217.000000	29.500000
-1.000000	217.000000	29.500000
-0.966667	217.000000	29.500000
-0.933333	217.000000	29.000000
-0.900000	216.500000	28.500000
-0.866667	217.000000	28.000000
-0.833333	217.000000	27.500000
-0.800000	217.000000	27.500000
-0.766667	216.500000	28.500000
-0.733333	217.000000	27.500000
-0.700000	217.000000	27.500000
-0.666667	217.000000	28.000000
-0.633333	216.500000	28.000000
-0.600000	217.000000	27.500000
-0.566667	217.000000	27.000000
-0.533333	218.000000	26.500000
-0.500000	217.000000	26.500000
-0.466667	216.500000	27.000000
-0.433333	216.500000	27.000000
-0.400000	217.000000	26.500000
-0.366667	217.000000	26.000000
-0.333333	217.000000	26.500000
-0.300000	217.000000	26.000000
-0.266667	216.500000	26.500000
-0.233333	216.500000	26.500000
-0.200000	216.000000	26.000000
-0.166667	217.000000	25.500000
-0.133333	216.000000	26.000000
-0.100000	216.000000	25.500000
-0.066667	216.000000	25.500000
-0.033333	216.000000	25.500000
0.000000	216.000000	25.500000
0.033333	216.000000	25.500000
0.066667	217.000000	25.000000
0.100000	217.000000	25.000000
0.133333	217.000000	24.500000
0.166667	217.000000	24.500000
0.200000	216.500000	25.000000
0.233333	215.000000	25.500000
0.266667	215.000000	25.500000
0.300000	215.500000	25.000000
0.333333	215.500000	25.000000
0.366667	215.000000	25.500000
0.400000	215.500000	25.000000
0.433333	215.000000	25.000000
0.466667	215.000000	25.000000
0.500000	215.000000	25.000000
0.533333	215.000000	25.000000
0.566667	215.000000	25.000000
0.600000	214.500000	25.500000
0.633333	214.500000	25.500000
0.666667	214.500000	25.500000
0.700000	214.500000	25.500000
0.733333	214.500000	25.500000
0.766667	214.500000	25.500000
0.800000	212.000000	28.000000
0.833333	213.500000	26.000000
0.866667	213.500000	25.500000
0.900000	213.000000	26.000000
0.933333	211.500000	27.500000
0.966667	212.500000	26.500000
1.000000	210.500000	29.000000
1.033333	210.500000	29.000000
1.066667	212.500000	26.500000
1.100000	211.000000	28.500000
1.133333	212.500000	26.500000
1.166667	210.000000	29.500000
1.200000	209.500000	30.000000
1.233333	209.500000	30.000000
1.266667	212.000000	27.000000
1.300000	210.500000	28.500000
1.333333	211.000000	28.000000
1.366667	211.000000	28.000000
1.400000	211.000000	28.000000
1.433333	207.500000	32.000000
1.466667	207.500000	32.000000
1.500000	207.500000	32.000000
1.533333	207.500000	32.000000
1.566667	207.000000	32.500000
1.600000	207.000000	32.500000
1.633333	207.000000	32.500000
1.666667	207.000000	32.500000
1.700000	207.000000	32.500000
1.733333	207.000000	32.500000
1.766667	207.000000	32.500000
1.800000	207.000000	32.500000
1.833333	207.000000	32.500000
1.866667	207.000000	32.500000
1.900000	207.000000	32.500000
1.933333	207.000000	32.500000
1.966667	207.000000	32.500000
2.000000	207.000000	32.500000
2.033333	207.000000	32.500000
2.066667	207.000000	32.500000
2.100000	207.000000	32.500000
2.133333	207.000000	32.500000
2.166667	207.000000	32.500000
2.200000	207.000000	32.500000
2.233333	207.000000	32.500000
2.266667	207.000000	32.500000
2.300000	207.000000	32.500000
2.333333	207.000000	32.500000
2.366667	207.000000	32.500000
2.400000	207.000000	32.500000
2.433333	207.000000	32.500000
2.466667	207.000000	32.500000
2.500000	207.000000	32.500000
2.533333	207.000000	32.500000
2.566667	207.000000	32.500000
2.600000	207.000000	32.500000
2.633333	207.000000	32.500000
2.666667	207.000000	32.500000
2.700000	207.000000	32.500000
2.733333	207.000000	32.500000
2.766667	207.000000	32.500000
2.800000	207.000000	32.500000
2.833333	207.000000	32.500000
2.866667	207.000000	32.500000
2.900000	207.000000	32.500000
2.933333	207.000000	32.500000
2.966667	207.000000	32.500000
3.000000	207.000000	32.500000
3.033333	207.000000	32.500000
3.066667	207.000000	32.500000
3.100000	207.000000	32.500000
3.133333	207.000000	32.500000
3.166667	207.000000	32.500000
3.200000	207.000000	32.500000
3.233333	207.000000	32.500000
3.266667	207.000000	32.500000
3.300000	207.000000	32.500000
3.333333	207.000000	32.500000
3.366667	207.000000	32.500000
3.400000	207.000000	32.500000
3.433333	207.000000	32.500000
3.466667	207.000000	32.500000
3.500000	207.000000	32.500000
3.533333	207.000000	32.500000
3.566667	207.000000	32.500000
3.600000	207.000000	32.500000
3.633333	207.000000	32.500000
3.666667	207.000000	32.500000
3.700000	207.000000	32.500000
3.733333	207.000000	32.500000
3.766667	207.000000	32.500000
3.800000	207.000000	32.500000
3.833333	207.000000	32.500000
3.866667	207.000000	32.500000
3.900000	207.000000	32.500000
3.933333	207.000000	32.500000
3.966667	207.000000	32.500000
4.000000	207.000000	32.500000
4.033333	207.000000	32.500000
4.066667	207.000000	32.500000
4.100000	207.000000	32.500000
4.133333	207.000000	32.500000
4.166667	207.000000	32.500000
4.200000	207.000000	32.500000
4.233333	207.000000	32.500000
4.266667	207.000000	32.500000
4.300000	207.000000	32.500000
4.333333	207.000000	32.500000
4.366667	207.000000	32.500000
4.400000	207.000000	32.500000
4.433333	207.000000	32.500000
4.466667	207.000000	32.500000
4.500000	207.000000	32.500000
4.533333	207.000000	32.500000
4.566667	207.000000	32.500000
4.600000	207.000000	32.500000
4.633333	207.000000	32.500000
4.666667	207.000000	32.500000
4.700000	207.000000	32.500000
4.733333	207.000000	32.500000
4.766667	207.000000	32.500000
4.800000	207.000000	32.500000
4.833333	207.000000	32.500000
4.866667	207.000000	32.500000
4.900000	207.000000	32.500000
4.933333	207.000000	32.500000
4.966667	207.000000	32.500000
5.000000	207.000000	32.500000
5.033333	207.000000	32.500000
5.066667	207.000000	32.500000
5.100000	207.000000	32.500000
5.133333	207.000000	32.500000
5.166667	207.000000	32.500000
5.200000	207.000000	32.500000
5.233333	207.000000	32.500000
5.266667	207.000000	32.500000
5.300000	207.000000	32.500000
5.333333	207.000000	32.500000
5.366667	207.000000	32.500000
5.400000	207.000000	32.500000
5.433333	207.000000	32.500000
5.466667	207.000000	32.500000
5.500000	207.000000	32.500000
5.533333	207.000000	32.500000
5.566667	207.000000	32.500000
5.600000	207.000000	32.500000
5.633333	207.000000	32.500000
5.666667	207.000000	32.500000
5.700000	207.000000	32.500000
5.733333	207.000000	32.500000
5.766667	207.000000	32.500000
5.800000	207.000000	32.500000
5.833333	207.000000	32.500000
5.866667	207.000000	32.500000
5.900000	207.000000	32.500000
5.933333	207.000000	32.500000
5.966667	207.000000	32.500000
6.000000	207.000000	32.500000
6.033333	207.000000	32.500000
6.066667	207.000000	32.500000
6.100000	207.000000	32.500000
6.133333	207.000000	32.500000
6.166667	207.000000	32.500000
6.200000	207.000000	32.500000
6.233333	207.000000	32.500000
6.266667	207.000000	32.500000
6.300000	207.000000	32.500000
6.333333	207.000000	32.500000
6.366667	207.000000	32.500000
6.400000	207.000000	32.500000
6.433333	207.000000	32.500000
6.466667	207.000000	32.500000
6.500000	207.000000	32.500000
6.533333	207.000000	32.500000
6.566667	207.000000	32.500000
6.600000	207.000000	32.500000
[truncated: 8,801 more rows]
