# Supplementary material for: Attraction of posture and motion-trajectory elements of conspecific biological motion in medaka fish
Source: Sci Rep. 2018 Jun 5;8:8589. doi: 10.1038/s41598-018-26186-x (PMC5988670; doi:10.1038/s41598-018-26186-x)
Supplement: Supplementary file 4 — Dataset 3 [file 41598_2018_26186_MOESM4_ESM.zip › DataExperiments/Bioloco_02.csv]

time[sec]	x	y
-60.000000	37.500000	31.000000
-59.966667	37.500000	31.000000
-59.933333	37.500000	30.500000
-59.900000	37.500000	30.500000
-59.866667	37.500000	30.000000
-59.833333	37.500000	29.500000
-59.800000	37.500000	29.000000
-59.766667	37.500000	29.500000
-59.733333	37.500000	28.500000
-59.700000	37.500000	29.500000
-59.666667	37.500000	29.500000
-59.633333	37.500000	27.500000
-59.600000	37.500000	30.000000
-59.566667	37.500000	27.500000
-59.533333	37.500000	29.500000
-59.500000	37.500000	28.000000
-59.466667	37.500000	28.500000
-59.433333	37.500000	31.000000
-59.400000	37.500000	29.500000
-59.366667	37.500000	29.500000
-59.333333	37.500000	29.500000
-59.300000	37.500000	26.500000
-59.266667	37.500000	26.500000
-59.233333	37.500000	27.000000
-59.200000	37.500000	29.500000
-59.166667	37.500000	27.000000
-59.133333	37.500000	29.500000
-59.100000	37.500000	29.500000
-59.066667	37.500000	30.000000
-59.033333	37.500000	35.000000
-59.000000	37.500000	30.000000
-58.966667	37.500000	30.000000
-58.933333	37.500000	29.500000
-58.900000	36.000000	34.500000
-58.866667	35.500000	29.500000
-58.833333	35.500000	29.500000
-58.800000	35.500000	29.500000
-58.766667	37.500000	30.000000
-58.733333	38.000000	29.500000
-58.700000	39.500000	30.000000
-58.666667	40.500000	28.500000
-58.633333	41.000000	29.500000
-58.600000	41.500000	29.500000
-58.566667	41.500000	29.500000
-58.533333	42.500000	28.000000
-58.500000	42.500000	29.500000
-58.466667	42.000000	29.500000
-58.433333	42.000000	28.000000
-58.400000	42.000000	29.500000
-58.366667	41.500000	29.500000
-58.333333	41.500000	26.500000
-58.300000	41.000000	29.500000
-58.266667	40.500000	29.500000
-58.233333	41.500000	29.500000
-58.200000	41.500000	29.500000
-58.166667	48.500000	18.500000
-58.133333	49.500000	19.000000
-58.100000	44.500000	17.000000
-58.066667	44.000000	13.000000
-58.033333	44.000000	12.500000
-58.000000	44.500000	11.500000
-57.966667	46.500000	12.000000
-57.933333	49.000000	12.500000
-57.900000	75.500000	9.500000
-57.866667	76.500000	9.500000
-57.833333	75.000000	10.000000
-57.800000	79.500000	10.500000
-57.766667	83.000000	9.500000
-57.733333	84.000000	8.500000
-57.700000	84.000000	8.500000
-57.666667	84.500000	8.500000
-57.633333	86.500000	9.000000
-57.600000	88.500000	9.000000
-57.566667	88.000000	9.000000
-57.533333	89.000000	8.500000
-57.500000	89.000000	8.500000
-57.466667	89.000000	9.000000
-57.433333	88.000000	9.500000
-57.400000	88.500000	10.000000
-57.366667	89.000000	10.500000
-57.333333	90.000000	10.500000
-57.300000	90.000000	10.500000
-57.266667	88.500000	11.500000
-57.233333	90.500000	13.000000
-57.200000	92.000000	13.000000
-57.166667	91.500000	13.000000
-57.133333	92.500000	9.000000
-57.100000	92.000000	9.500000
-57.066667	91.500000	10.500000
-57.033333	96.000000	10.500000
-57.000000	95.500000	11.500000
-56.966667	95.000000	11.000000
-56.933333	98.000000	8.000000
-56.900000	99.500000	8.000000
-56.866667	95.500000	8.500000
-56.833333	96.000000	9.000000
-56.800000	96.000000	10.000000
-56.766667	96.000000	11.000000
-56.733333	96.500000	11.500000
-56.700000	98.000000	11.500000
-56.666667	99.000000	11.500000
-56.633333	97.000000	12.000000
-56.600000	96.500000	12.500000
-56.566667	97.000000	13.000000
-56.533333	99.000000	14.500000
-56.500000	100.000000	15.500000
-56.466667	102.000000	15.000000
-56.433333	101.500000	16.500000
-56.400000	101.000000	15.500000
-56.366667	100.500000	14.500000
-56.333333	103.500000	11.500000
-56.300000	101.000000	12.500000
-56.266667	105.500000	13.500000
-56.233333	111.500000	13.000000
-56.200000	113.000000	11.000000
-56.166667	113.500000	8.500000
-56.133333	114.000000	5.500000
-56.100000	121.000000	3.500000
-56.066667	121.000000	4.000000
-56.033333	125.000000	5.500000
-56.000000	127.000000	6.500000
-55.966667	130.000000	6.500000
-55.933333	131.500000	4.500000
-55.900000	134.500000	4.000000
-55.866667	137.500000	4.000000
-55.833333	140.000000	5.000000
-55.800000	142.500000	6.000000
-55.766667	145.500000	5.000000
-55.733333	145.000000	4.500000
-55.700000	151.000000	4.500000
-55.666667	153.500000	4.000000
-55.633333	152.000000	6.000000
-55.600000	151.500000	4.500000
-55.566667	154.500000	5.500000
-55.533333	151.000000	6.000000
-55.500000	152.500000	6.000000
-55.466667	164.500000	5.000000
-55.433333	166.000000	5.000000
-55.400000	166.500000	5.000000
-55.366667	165.500000	5.000000
-55.333333	165.000000	6.500000
-55.300000	166.000000	7.000000
-55.266667	171.000000	6.500000
-55.233333	174.500000	5.500000
-55.200000	177.000000	5.000000
-55.166667	179.000000	4.000000
-55.133333	179.500000	5.000000
-55.100000	183.000000	4.500000
-55.066667	187.000000	5.000000
-55.033333	189.000000	5.000000
-55.000000	187.500000	5.000000
-54.966667	188.500000	5.500000
-54.933333	194.500000	5.500000
-54.900000	197.500000	5.500000
-54.866667	201.000000	5.000000
-54.833333	202.000000	4.000000
-54.800000	203.000000	4.500000
-54.766667	208.000000	4.500000
-54.733333	211.000000	5.000000
-54.700000	212.000000	5.000000
-54.666667	213.000000	3.500000
-54.633333	212.000000	4.500000
-54.600000	213.000000	5.000000
-54.566667	224.000000	6.000000
-54.533333	218.000000	4.500000
-54.500000	230.500000	7.000000
-54.466667	231.500000	6.500000
-54.433333	221.500000	5.000000
-54.400000	228.500000	7.000000
-54.366667	229.500000	6.500000
-54.333333	231.000000	6.500000
-54.300000	236.500000	6.000000
-54.266667	237.500000	7.000000
-54.233333	237.500000	5.500000
-54.200000	236.500000	6.500000
-54.166667	236.500000	7.000000
-54.133333	238.000000	8.000000
-54.100000	244.000000	6.500000
-54.066667	245.000000	6.000000
-54.033333	245.500000	6.000000
-54.000000	245.000000	7.000000
-53.966667	252.000000	6.500000
-53.933333	254.000000	6.000000
-53.900000	255.500000	6.500000
-53.866667	256.000000	7.000000
-53.833333	258.500000	7.000000
-53.800000	262.000000	6.500000
-53.766667	263.000000	7.000000
-53.733333	260.000000	5.500000
-53.700000	265.000000	8.000000
-53.666667	267.000000	7.500000
-53.633333	267.500000	7.500000
-53.600000	270.000000	8.000000
-53.566667	270.500000	8.500000
-53.533333	272.000000	8.000000
-53.500000	272.500000	7.000000
-53.466667	273.500000	7.500000
-53.433333	271.000000	7.000000
-53.400000	272.000000	6.000000
-53.366667	272.000000	6.000000
-53.333333	272.500000	6.500000
-53.300000	274.500000	7.000000
-53.266667	273.500000	7.500000
-53.233333	274.500000	7.000000
-53.200000	274.000000	7.000000
-53.166667	270.500000	8.000000
-53.133333	270.500000	9.500000
-53.100000	269.500000	10.500000
-53.066667	269.000000	11.000000
-53.033333	269.500000	11.000000
-53.000000	268.000000	11.500000
-52.966667	267.000000	12.500000
-52.933333	265.000000	14.000000
-52.900000	265.500000	15.000000
-52.866667	263.500000	15.500000
-52.833333	261.500000	15.000000
-52.800000	261.500000	16.000000
-52.766667	265.000000	17.000000
-52.733333	265.000000	18.500000
-52.700000	264.000000	20.000000
-52.666667	262.500000	21.000000
-52.633333	262.500000	16.500000
-52.600000	258.500000	17.500000
-52.566667	257.500000	19.000000
-52.533333	258.500000	16.000000
-52.500000	255.500000	9.500000
-52.466667	252.500000	9.000000
-52.433333	249.500000	9.500000
-52.400000	246.000000	8.500000
-52.366667	244.500000	7.500000
-52.333333	241.500000	7.000000
-52.300000	242.000000	7.000000
-52.266667	238.500000	7.500000
-52.233333	236.000000	8.000000
-52.200000	236.500000	8.500000
-52.166667	234.500000	8.000000
-52.133333	234.000000	7.500000
-52.100000	233.000000	7.000000
-52.066667	232.000000	7.500000
-52.033333	229.500000	7.500000
-52.000000	228.500000	8.000000
-51.966667	229.000000	9.500000
-51.933333	226.000000	6.000000
-51.900000	227.000000	6.500000
-51.866667	225.000000	6.000000
-51.833333	223.500000	6.500000
-51.800000	224.000000	7.000000
-51.766667	222.000000	7.000000
-51.733333	221.500000	7.500000
-51.700000	219.500000	8.000000
-51.666667	221.000000	8.000000
-51.633333	220.500000	8.000000
-51.600000	220.000000	8.000000
-51.566667	220.000000	8.500000
-51.533333	219.500000	9.000000
-51.500000	219.500000	9.500000
-51.466667	218.000000	9.000000
-51.433333	216.500000	9.000000
-51.400000	218.000000	9.500000
-51.366667	219.500000	10.000000
-51.333333	220.000000	10.500000
-51.300000	216.000000	10.500000
-51.266667	213.000000	10.000000
-51.233333	213.500000	10.000000
-51.200000	215.000000	10.000000
-51.166667	214.000000	11.500000
-51.133333	206.000000	13.000000
-51.100000	203.000000	12.000000
-51.066667	202.000000	8.000000
-51.033333	211.000000	4.500000
-51.000000	196.000000	3.500000
-50.966667	191.500000	3.500000
-50.933333	186.000000	4.500000
-50.900000	180.000000	5.000000
-50.866667	177.000000	5.000000
-50.833333	175.500000	3.500000
-50.800000	173.000000	4.000000
-50.766667	160.000000	5.500000
-50.733333	156.500000	6.500000
-50.700000	160.500000	6.000000
-50.666667	159.000000	5.000000
-50.633333	157.500000	5.000000
-50.600000	153.500000	6.500000
-50.566667	149.500000	6.000000
-50.533333	147.500000	7.500000
-50.500000	146.000000	7.000000
-50.466667	144.000000	5.500000
-50.433333	142.000000	5.500000
-50.400000	140.000000	6.500000
-50.366667	137.500000	7.500000
-50.333333	135.000000	7.500000
-50.300000	132.000000	6.500000
-50.266667	130.000000	7.000000
-50.233333	127.000000	7.000000
-50.200000	125.000000	7.500000
-50.166667	122.500000	7.000000
-50.133333	120.000000	7.500000
-50.100000	118.500000	6.500000
-50.066667	116.500000	6.500000
-50.033333	115.500000	8.500000
-50.000000	115.000000	8.500000
-49.966667	114.000000	7.500000
-49.933333	113.500000	7.500000
-49.900000	112.000000	8.500000
-49.866667	109.000000	7.500000
-49.833333	107.500000	8.000000
-49.800000	106.500000	7.500000
-49.766667	105.000000	8.500000
-49.733333	104.000000	7.000000
-49.700000	101.000000	8.000000
-49.666667	98.000000	7.500000
-49.633333	96.000000	7.500000
-49.600000	90.000000	11.000000
-49.566667	88.000000	10.000000
-49.533333	86.000000	10.500000
-49.500000	84.000000	11.500000
-49.466667	80.000000	12.500000
-49.433333	77.500000	13.500000
-49.400000	77.000000	14.500000
-49.366667	77.000000	14.500000
-49.333333	75.500000	19.000000
-49.300000	68.000000	20.500000
-49.266667	68.000000	19.500000
-49.233333	69.000000	19.500000
-49.200000	67.000000	22.500000
-49.166667	60.500000	26.500000
-49.133333	58.000000	26.500000
-49.100000	58.000000	26.500000
-49.066667	59.000000	25.500000
-49.033333	58.000000	26.500000
-49.000000	57.000000	29.000000
-48.966667	56.000000	30.000000
-48.933333	54.000000	31.500000
-48.900000	54.000000	33.500000
-48.866667	46.500000	35.500000
-48.833333	46.000000	36.500000
-48.800000	51.500000	33.500000
-48.766667	50.500000	34.500000
-48.733333	50.000000	35.000000
-48.700000	48.500000	37.000000
-48.666667	47.500000	37.500000
-48.633333	46.500000	37.500000
-48.600000	46.000000	37.500000
-48.566667	42.500000	40.000000
-48.533333	41.000000	41.000000
-48.500000	40.500000	41.000000
-48.466667	39.500000	42.000000
-48.433333	39.500000	42.000000
-48.400000	38.000000	42.000000
-48.366667	39.000000	42.500000
-48.333333	40.000000	42.500000
-48.300000	39.500000	43.000000
-48.266667	42.500000	42.000000
-48.233333	39.500000	43.500000
-48.200000	40.000000	44.000000
-48.166667	43.000000	42.000000
-48.133333	42.000000	42.500000
-48.100000	41.500000	43.500000
-48.066667	38.500000	44.500000
-48.033333	37.000000	44.500000
-48.000000	38.000000	42.500000
-47.966667	39.000000	42.000000
-47.933333	38.000000	41.000000
-47.900000	36.500000	41.000000
-47.866667	28.500000	40.000000
-47.833333	27.000000	39.500000
-47.800000	31.500000	39.000000
-47.766667	30.500000	37.500000
-47.733333	31.000000	37.000000
-47.700000	31.000000	35.000000
-47.666667	25.500000	33.500000
-47.633333	31.500000	32.500000
-47.600000	31.500000	32.000000
-47.566667	27.000000	32.500000
-47.533333	32.500000	29.500000
-47.500000	27.000000	27.500000
-47.466667	27.000000	27.500000
-47.433333	32.500000	28.000000
-47.400000	22.000000	26.500000
-47.366667	33.500000	26.000000
-47.333333	22.500000	26.500000
-47.300000	32.500000	26.000000
-47.266667	32.500000	26.000000
-47.233333	33.000000	26.000000
-47.200000	33.000000	27.500000
-47.166667	33.000000	27.000000
-47.133333	34.000000	26.000000
-47.100000	34.000000	27.500000
-47.066667	34.000000	28.000000
-47.033333	29.500000	29.500000
-47.000000	35.500000	24.500000
-46.966667	36.500000	20.500000
-46.933333	32.000000	24.000000
-46.900000	32.500000	24.500000
-46.866667	32.500000	24.500000
-46.833333	34.500000	23.500000
-46.800000	37.500000	23.000000
-46.766667	33.500000	24.000000
-46.733333	37.000000	22.500000
-46.700000	39.000000	21.500000
-46.666667	40.500000	20.500000
-46.633333	40.500000	19.500000
-46.600000	41.000000	17.500000
-46.566667	43.000000	15.500000
-46.533333	45.000000	15.000000
-46.500000	47.000000	14.500000
-46.466667	48.000000	15.000000
-46.433333	48.500000	13.500000
-46.400000	51.500000	12.500000
-46.366667	54.500000	12.500000
-46.333333	58.000000	10.000000
-46.300000	60.500000	8.500000
-46.266667	60.500000	8.500000
-46.233333	65.500000	7.500000
-46.200000	67.500000	8.000000
-46.166667	70.000000	8.000000
-46.133333	72.000000	6.500000
-46.100000	75.000000	7.000000
-46.066667	76.500000	6.500000
-46.033333	77.500000	6.500000
-46.000000	81.500000	6.500000
-45.966667	85.000000	6.500000
-45.933333	88.000000	5.500000
-45.900000	87.500000	6.000000
-45.866667	92.500000	6.000000
-45.833333	95.000000	6.000000
-45.800000	94.000000	6.500000
-45.766667	99.000000	6.000000
-45.733333	100.500000	6.500000
-45.700000	102.000000	5.000000
-45.666667	103.000000	5.500000
-45.633333	105.500000	5.500000
-45.600000	108.500000	5.500000
-45.566667	110.500000	5.500000
-45.533333	113.500000	5.500000
-45.500000	116.000000	6.500000
-45.466667	119.000000	5.000000
-45.433333	122.500000	5.000000
-45.400000	128.500000	7.000000
-45.366667	130.500000	7.500000
-45.333333	132.500000	7.500000
-45.300000	135.000000	7.500000
-45.266667	137.000000	5.500000
-45.233333	139.500000	7.500000
-45.200000	142.000000	7.000000
-45.166667	143.000000	8.000000
-45.133333	145.500000	8.000000
-45.100000	147.000000	8.000000
-45.066667	150.000000	8.000000
-45.033333	151.000000	7.500000
-45.000000	152.500000	7.500000
-44.966667	155.000000	7.500000
-44.933333	156.500000	7.500000
-44.900000	158.500000	8.000000
-44.866667	161.000000	8.000000
-44.833333	163.000000	8.000000
-44.800000	165.000000	8.000000
-44.766667	167.000000	7.500000
-44.733333	169.000000	6.500000
-44.700000	172.000000	8.000000
-44.666667	174.000000	8.000000
-44.633333	177.500000	7.500000
-44.600000	176.000000	7.500000
-44.566667	179.000000	7.500000
-44.533333	184.500000	8.000000
-44.500000	186.500000	7.500000
-44.466667	189.500000	7.500000
-44.433333	191.000000	7.000000
-44.400000	193.500000	6.500000
-44.366667	194.500000	6.000000
-44.333333	196.000000	6.500000
-44.300000	197.500000	6.000000
-44.266667	197.500000	6.500000
-44.233333	200.500000	6.500000
-44.200000	202.000000	6.500000
-44.166667	203.500000	6.500000
-44.133333	203.500000	6.500000
-44.100000	203.000000	6.500000
-44.066667	208.000000	6.500000
-44.033333	209.500000	6.500000
-44.000000	210.000000	6.500000
-43.966667	211.500000	6.500000
-43.933333	212.500000	6.500000
-43.900000	214.500000	7.000000
-43.866667	217.500000	6.500000
-43.833333	216.500000	7.000000
-43.800000	218.000000	7.000000
-43.766667	221.000000	7.500000
-43.733333	219.000000	8.000000
-43.700000	224.500000	8.500000
-43.666667	227.000000	9.500000
-43.633333	228.000000	9.500000
-43.600000	230.000000	10.000000
-43.566667	232.500000	10.500000
-43.533333	233.500000	10.500000
-43.500000	235.500000	10.500000
-43.466667	236.500000	11.000000
-43.433333	241.500000	12.000000
-43.400000	242.000000	12.500000
-43.366667	240.000000	13.000000
-43.333333	244.500000	13.500000
-43.300000	245.500000	14.500000
-43.266667	246.000000	14.500000
-43.233333	248.000000	14.500000
-43.200000	249.000000	15.000000
-43.166667	249.000000	15.500000
-43.133333	245.500000	15.500000
-43.100000	250.500000	16.000000
-43.066667	250.500000	17.000000
-43.033333	251.000000	16.500000
-43.000000	251.000000	17.000000
-42.966667	252.000000	17.000000
-42.933333	252.000000	17.000000
-42.900000	253.000000	17.500000
-42.866667	252.500000	17.000000
-42.833333	248.500000	16.500000
-42.800000	253.000000	17.500000
-42.766667	253.000000	18.000000
-42.733333	249.500000	17.000000
-42.700000	254.500000	18.000000
-42.666667	255.500000	18.000000
-42.633333	250.500000	16.500000
-42.600000	255.500000	17.500000
-42.566667	255.500000	17.500000
-42.533333	256.500000	18.000000
-42.500000	256.500000	18.000000
-42.466667	257.000000	18.000000
-42.433333	257.000000	18.000000
-42.400000	258.000000	18.000000
-42.366667	257.500000	17.500000
-42.333333	253.500000	16.500000
-42.300000	260.000000	19.000000
-42.266667	261.000000	19.500000
-42.233333	262.000000	20.500000
-42.200000	262.500000	21.000000
-42.166667	264.000000	21.500000
-42.133333	268.500000	23.000000
-42.100000	271.000000	25.000000
-42.066667	275.500000	29.000000
-42.033333	274.500000	28.000000
-42.000000	277.500000	31.000000
-41.966667	277.500000	32.000000
-41.933333	272.500000	32.500000
-41.900000	273.000000	33.500000
-41.866667	272.500000	34.500000
-41.833333	273.000000	35.500000
-41.800000	273.000000	36.500000
-41.766667	274.000000	37.000000
-41.733333	275.000000	37.500000
-41.700000	275.000000	38.500000
-41.666667	275.000000	40.500000
-41.633333	275.000000	41.500000
-41.600000	274.500000	41.000000
-41.566667	274.000000	41.000000
-41.533333	275.500000	42.000000
-41.500000	276.000000	42.500000
-41.466667	276.500000	43.000000
-41.433333	279.000000	46.000000
-41.400000	278.500000	46.000000
-41.366667	278.500000	47.000000
-41.333333	278.000000	45.500000
-41.300000	280.500000	48.000000
-41.266667	280.000000	49.500000
-41.233333	280.000000	50.000000
-41.200000	279.000000	49.500000
-41.166667	283.000000	52.000000
-41.133333	283.500000	55.000000
-41.100000	283.500000	56.500000
-41.066667	284.500000	58.500000
-41.033333	285.000000	59.500000
-41.000000	285.000000	59.000000
-40.966667	286.000000	60.500000
-40.933333	286.500000	61.500000
-40.900000	287.000000	63.500000
-40.866667	287.000000	64.000000
-40.833333	288.000000	66.000000
-40.800000	284.500000	64.500000
-40.766667	285.500000	64.500000
-40.733333	290.000000	69.000000
-40.700000	290.000000	70.000000
-40.666667	290.000000	71.500000
-40.633333	289.000000	70.500000
-40.600000	289.000000	70.500000
-40.566667	290.000000	71.500000
-40.533333	289.000000	76.000000
-40.500000	289.500000	78.000000
-40.466667	290.000000	79.000000
-40.433333	290.000000	81.000000
-40.400000	289.500000	82.000000
-40.366667	289.500000	82.500000
-40.333333	289.000000	82.500000
-40.300000	289.000000	83.500000
-40.266667	289.000000	85.000000
-40.233333	289.500000	87.000000
-40.200000	289.000000	88.500000
-40.166667	289.000000	89.500000
-40.133333	288.500000	91.000000
-40.100000	288.500000	89.500000
-40.066667	288.500000	91.000000
-40.033333	288.500000	94.000000
-40.000000	288.500000	95.500000
-39.966667	288.500000	96.500000
-39.933333	288.500000	98.500000
-39.900000	288.000000	97.500000
-39.866667	287.500000	99.000000
-39.833333	287.500000	99.500000
-39.800000	287.000000	101.000000
-39.766667	287.000000	102.500000
-39.733333	287.000000	103.000000
-39.700000	286.500000	104.500000
-39.666667	286.500000	105.000000
-39.633333	286.500000	106.000000
-39.600000	286.500000	107.500000
-39.566667	286.500000	107.500000
-39.533333	286.000000	110.000000
-39.500000	285.000000	110.500000
-39.466667	285.000000	110.000000
-39.433333	284.500000	111.500000
-39.400000	284.000000	112.500000
-39.366667	285.000000	111.500000
-39.333333	285.000000	110.500000
-39.300000	285.000000	110.500000
-39.266667	285.500000	111.000000
-39.233333	285.500000	110.500000
-39.200000	285.500000	109.500000
-39.166667	285.500000	113.000000
-39.133333	285.500000	113.000000
-39.100000	285.500000	112.000000
-39.066667	285.500000	113.000000
-39.033333	286.000000	113.500000
-39.000000	284.500000	114.500000
-38.966667	283.000000	111.000000
-38.933333	283.000000	114.000000
-38.900000	282.000000	116.500000
-38.866667	281.500000	119.000000
-38.833333	279.000000	125.500000
-38.800000	277.500000	127.500000
-38.766667	276.000000	128.500000
-38.733333	274.500000	130.500000
-38.700000	274.000000	131.500000
-38.666667	272.500000	134.000000
-38.633333	270.500000	136.000000
-38.600000	269.000000	137.000000
-38.566667	268.000000	137.500000
-38.533333	267.000000	139.000000
-38.500000	265.500000	140.500000
-38.466667	264.500000	142.500000
-38.433333	264.500000	143.000000
-38.400000	262.000000	145.500000
-38.366667	260.500000	147.000000
-38.333333	260.000000	147.500000
-38.300000	258.500000	149.500000
-38.266667	257.500000	150.500000
-38.233333	257.000000	152.000000
-38.200000	257.000000	152.500000
-38.166667	256.000000	154.000000
-38.133333	253.000000	156.500000
-38.100000	252.000000	157.500000
-38.066667	251.000000	158.500000
-38.033333	250.500000	160.000000
-38.000000	249.500000	164.000000
-37.966667	247.500000	166.500000
-37.933333	245.500000	168.000000
-37.900000	243.000000	170.500000
-37.866667	242.000000	172.500000
-37.833333	241.500000	174.500000
-37.800000	241.000000	179.500000
-37.766667	240.000000	183.000000
-37.733333	238.500000	184.500000
-37.700000	236.000000	187.500000
-37.666667	235.000000	189.500000
-37.633333	234.000000	191.500000
-37.600000	233.500000	193.500000
-37.566667	233.500000	195.500000
-37.533333	232.000000	198.000000
-37.500000	231.500000	199.000000
-37.466667	231.500000	201.000000
-37.433333	232.000000	203.500000
-37.400000	231.000000	205.000000
-37.366667	230.500000	206.500000
-37.333333	230.000000	207.000000
-37.300000	233.000000	206.500000
-37.266667	231.500000	206.500000
-37.233333	232.500000	206.500000
-37.200000	231.500000	206.500000
-37.166667	231.000000	206.500000
-37.133333	231.000000	206.000000
-37.100000	231.000000	206.500000
-37.066667	231.500000	207.000000
-37.033333	232.000000	207.000000
-37.000000	232.500000	207.000000
-36.966667	232.000000	207.000000
-36.933333	232.000000	207.000000
-36.900000	232.000000	207.000000
-36.866667	232.500000	207.000000
-36.833333	233.000000	207.000000
-36.800000	233.000000	207.000000
-36.766667	233.000000	207.500000
-36.733333	232.500000	208.000000
-36.700000	232.500000	207.500000
-36.666667	232.500000	207.000000
-36.633333	233.000000	207.000000
-36.600000	233.500000	207.500000
-36.566667	233.500000	208.000000
-36.533333	233.000000	208.500000
-36.500000	233.000000	208.500000
-36.466667	233.000000	208.500000
-36.433333	233.500000	209.000000
-36.400000	234.000000	209.500000
-36.366667	233.500000	209.000000
-36.333333	233.500000	208.000000
-36.300000	233.000000	209.000000
-36.266667	233.000000	208.000000
-36.233333	233.500000	209.000000
-36.200000	233.500000	209.500000
-36.166667	234.000000	209.000000
-36.133333	233.500000	210.500000
-36.100000	233.500000	210.500000
-36.066667	234.500000	212.000000
-36.033333	233.000000	212.000000
-36.000000	230.500000	212.000000
-35.966667	230.500000	213.500000
-35.933333	230.000000	217.000000
-35.900000	228.000000	220.000000
-35.866667	224.000000	220.500000
-35.833333	222.000000	225.000000
-35.800000	221.500000	228.000000
-35.766667	217.000000	232.500000
-35.733333	211.000000	232.000000
-35.700000	207.000000	232.500000
-35.666667	203.000000	239.000000
-35.633333	195.000000	241.500000
-35.600000	188.000000	241.500000
-35.566667	181.500000	244.000000
-35.533333	173.500000	245.000000
-35.500000	168.000000	246.000000
-35.466667	162.500000	246.000000
-35.433333	155.000000	247.000000
-35.400000	148.500000	247.500000
-35.366667	144.000000	248.500000
-35.333333	138.500000	249.000000
-35.300000	134.000000	250.000000
-35.266667	130.000000	251.000000
-35.233333	125.000000	252.500000
-35.200000	120.500000	253.000000
-35.166667	117.000000	253.500000
-35.133333	113.000000	254.000000
-35.100000	110.500000	254.500000
-35.066667	107.500000	255.500000
-35.033333	105.500000	256.500000
-35.000000	103.000000	257.500000
-34.966667	99.500000	258.500000
-34.933333	97.000000	258.500000
-34.900000	95.000000	259.500000
-34.866667	92.500000	260.500000
-34.833333	91.000000	261.000000
-34.800000	89.500000	261.500000
-34.766667	87.500000	262.500000
-34.733333	86.500000	262.500000
-34.700000	84.500000	263.500000
-34.666667	83.000000	264.000000
-34.633333	81.500000	264.500000
-34.600000	79.500000	265.500000
-34.566667	79.000000	266.000000
-34.533333	77.500000	266.500000
-34.500000	76.500000	267.000000
-34.466667	76.000000	267.000000
-34.433333	73.500000	268.000000
-34.400000	72.000000	268.500000
-34.366667	70.500000	269.500000
-34.333333	68.500000	270.000000
-34.300000	69.500000	270.000000
-34.266667	69.000000	270.000000
-34.233333	65.500000	272.000000
-34.200000	67.000000	271.500000
-34.166667	64.000000	274.000000
-34.133333	63.000000	275.000000
-34.100000	61.500000	276.000000
-34.066667	60.500000	276.500000
-34.033333	59.500000	277.000000
-34.000000	58.000000	278.500000
-33.966667	60.500000	277.000000
-33.933333	59.500000	277.500000
-33.900000	56.500000	279.500000
-33.866667	56.000000	280.500000
-33.833333	55.000000	282.000000
-33.800000	54.500000	283.000000
-33.766667	55.000000	282.500000
-33.733333	54.000000	283.500000
-33.700000	53.500000	284.500000
-33.666667	54.000000	283.500000
-33.633333	53.500000	283.000000
-33.600000	53.500000	283.000000
-33.566667	53.500000	282.500000
-33.533333	54.000000	282.000000
-33.500000	54.000000	282.500000
-33.466667	54.000000	282.500000
-33.433333	53.500000	281.500000
-33.400000	53.000000	282.000000
-33.366667	53.500000	281.500000
-33.333333	53.500000	282.500000
-33.300000	53.000000	283.000000
-33.266667	52.000000	282.500000
-33.233333	51.000000	279.500000
-33.200000	51.500000	280.000000
-33.166667	51.500000	281.500000
-33.133333	52.000000	282.000000
-33.100000	50.000000	283.000000
-33.066667	48.500000	281.500000
-33.033333	48.000000	281.000000
-33.000000	46.500000	280.000000
-32.966667	45.500000	279.500000
-32.933333	45.500000	278.500000
-32.900000	42.500000	277.500000
-32.866667	44.000000	277.000000
-32.833333	41.000000	276.000000
-32.800000	40.500000	275.500000
-32.766667	39.000000	274.500000
-32.733333	41.500000	272.500000
-32.700000	39.000000	271.000000
-32.666667	39.500000	270.000000
-32.633333	37.500000	269.500000
-32.600000	37.500000	269.000000
-32.566667	35.000000	266.000000
-32.533333	34.500000	264.000000
-32.500000	34.000000	262.000000
-32.466667	34.500000	261.000000
-32.433333	34.500000	259.000000
-32.400000	34.500000	258.500000
-32.366667	33.500000	254.500000
-32.333333	33.500000	253.000000
-32.300000	33.500000	251.500000
-32.266667	33.000000	248.500000
-32.233333	33.500000	247.500000
-32.200000	33.000000	243.500000
-32.166667	33.000000	241.000000
-32.133333	33.000000	238.500000
-32.100000	33.000000	236.500000
-32.066667	33.000000	233.000000
-32.033333	32.500000	231.000000
-32.000000	32.000000	228.000000
-31.966667	32.500000	226.000000
-31.933333	32.500000	223.000000
-31.900000	32.500000	221.000000
-31.866667	32.000000	218.500000
-31.833333	32.500000	216.000000
-31.800000	32.500000	214.500000
-31.766667	32.500000	211.500000
-31.733333	32.500000	210.000000
-31.700000	32.500000	208.500000
-31.666667	32.500000	208.000000
-31.633333	32.500000	208.500000
-31.600000	31.500000	204.500000
-31.566667	31.500000	204.000000
-31.533333	31.500000	203.000000
-31.500000	31.500000	203.000000
-31.466667	31.500000	202.000000
-31.433333	31.500000	201.000000
-31.400000	31.500000	200.000000
-31.366667	31.500000	198.000000
-31.333333	31.500000	197.500000
-31.300000	31.000000	196.500000
-31.266667	31.000000	196.500000
-31.233333	31.000000	197.000000
-31.200000	31.000000	196.500000
-31.166667	30.500000	196.000000
-31.133333	30.500000	197.000000
-31.100000	30.500000	197.000000
-31.066667	30.500000	196.500000
-31.033333	30.500000	196.000000
-31.000000	30.500000	196.500000
-30.966667	30.500000	196.500000
-30.933333	30.500000	195.500000
-30.900000	30.500000	197.500000
-30.866667	30.000000	196.000000
-30.833333	30.000000	196.500000
-30.800000	30.000000	194.500000
-30.766667	29.500000	195.000000
-30.733333	29.500000	194.500000
-30.700000	29.500000	196.500000
-30.666667	29.500000	194.500000
-30.633333	29.500000	194.500000
-30.600000	29.500000	194.000000
-30.566667	29.500000	194.500000
-30.533333	29.500000	195.500000
-30.500000	29.500000	193.500000
-30.466667	29.500000	194.000000
-30.433333	29.000000	193.500000
-30.400000	29.000000	192.000000
-30.366667	28.500000	193.500000
-30.333333	28.500000	192.500000
-30.300000	28.500000	193.500000
-30.266667	28.500000	195.000000
-30.233333	28.500000	193.000000
-30.200000	28.500000	192.000000
-30.166667	28.500000	190.500000
-30.133333	28.500000	191.000000
-30.100000	28.500000	189.500000
-30.066667	28.500000	189.500000
-30.033333	28.500000	189.000000
-30.000000	28.000000	189.500000
-29.966667	28.500000	190.000000
-29.933333	28.000000	187.500000
-29.900000	28.000000	187.000000
-29.866667	27.500000	185.500000
-29.833333	28.000000	191.000000
-29.800000	27.500000	191.000000
-29.766667	27.500000	191.000000
-29.733333	27.000000	191.000000
-29.700000	27.000000	194.000000
-29.666667	26.500000	194.000000
-29.633333	26.000000	191.500000
-29.600000	26.000000	194.000000
-29.566667	26.500000	194.000000
-29.533333	26.000000	196.000000
-29.500000	26.000000	197.500000
-29.466667	26.000000	197.000000
-29.433333	26.000000	197.500000
-29.400000	26.000000	195.000000
-29.366667	26.000000	196.000000
-29.333333	26.000000	196.000000
-29.300000	25.000000	196.000000
-29.266667	25.000000	196.500000
-29.233333	25.000000	195.500000
-29.200000	25.000000	198.500000
-29.166667	25.000000	196.000000
-29.133333	25.000000	198.500000
-29.100000	25.000000	199.500000
-29.066667	24.500000	197.000000
-29.033333	24.500000	199.000000
-29.000000	24.000000	199.000000
-28.966667	24.000000	199.500000
-28.933333	24.000000	200.500000
-28.900000	24.000000	199.000000
-28.866667	23.500000	199.000000
-28.833333	23.500000	200.500000
-28.800000	23.500000	199.000000
-28.766667	23.500000	199.500000
-28.733333	23.500000	199.500000
-28.700000	23.000000	201.500000
-28.666667	23.000000	202.500000
-28.633333	23.000000	202.500000
-28.600000	23.000000	202.000000
-28.566667	23.000000	202.000000
-28.533333	23.000000	202.500000
-28.500000	23.000000	202.000000
-28.466667	23.000000	203.000000
-28.433333	23.000000	202.500000
-28.400000	23.500000	204.000000
-28.366667	23.000000	204.500000
-28.333333	23.000000	202.500000
-28.300000	23.000000	204.500000
-28.266667	23.000000	204.000000
-28.233333	23.000000	204.500000
-28.200000	23.000000	203.000000
-28.166667	23.500000	204.500000
-28.133333	23.000000	205.000000
-28.100000	23.000000	205.000000
-28.066667	23.000000	204.500000
-28.033333	23.000000	205.500000
-28.000000	23.000000	206.000000
-27.966667	23.000000	206.000000
-27.933333	23.500000	207.500000
-27.900000	23.500000	206.500000
-27.866667	23.500000	207.000000
-27.833333	23.500000	207.000000
-27.800000	23.500000	208.500000
-27.766667	23.000000	207.000000
-27.733333	23.000000	208.500000
-27.700000	23.500000	207.500000
-27.666667	23.500000	208.500000
-27.633333	23.500000	209.000000
-27.600000	23.500000	208.500000
-27.566667	23.500000	209.000000
-27.533333	23.500000	209.500000
-27.500000	23.500000	210.500000
-27.466667	23.000000	211.000000
-27.433333	23.500000	212.000000
-27.400000	23.000000	211.000000
-27.366667	24.000000	216.000000
-27.333333	23.500000	215.000000
-27.300000	24.000000	218.000000
-27.266667	24.000000	218.500000
-27.233333	24.500000	220.500000
-27.200000	24.500000	221.000000
-27.166667	23.500000	218.500000
-27.133333	21.500000	219.000000
-27.100000	19.000000	217.500000
-27.066667	17.500000	217.500000
-27.033333	37.500000	203.000000
-27.000000	39.500000	204.500000
-26.966667	40.500000	204.500000
-26.933333	42.000000	204.500000
-26.900000	42.500000	204.000000
-26.866667	43.000000	204.000000
-26.833333	43.500000	204.000000
-26.800000	45.000000	204.000000
-26.766667	46.000000	203.500000
-26.733333	46.500000	203.500000
-26.700000	47.500000	203.000000
-26.666667	49.000000	202.500000
-26.633333	49.000000	202.500000
-26.600000	52.500000	201.500000
-26.566667	54.000000	201.000000
-26.533333	53.500000	201.000000
-26.500000	56.000000	200.500000
-26.466667	56.000000	201.000000
-26.433333	57.500000	200.000000
-26.400000	58.000000	200.500000
-26.366667	58.000000	200.000000
-26.333333	60.000000	199.000000
-26.300000	60.500000	199.500000
-26.266667	62.000000	199.000000
-26.233333	62.500000	198.500000
-26.200000	63.500000	198.500000
-26.166667	64.000000	198.500000
-26.133333	65.000000	198.500000
-26.100000	64.500000	198.500000
-26.066667	66.500000	198.000000
-26.033333	67.000000	197.500000
-26.000000	67.000000	198.000000
-25.966667	67.000000	198.000000
-25.933333	68.000000	198.000000
-25.900000	67.500000	198.000000
-25.866667	70.000000	197.500000
-25.833333	70.000000	197.500000
-25.800000	69.500000	198.000000
-25.766667	70.500000	197.500000
-25.733333	70.000000	197.500000
-25.700000	71.000000	197.500000
-25.666667	71.000000	197.000000
-25.633333	72.500000	197.000000
-25.600000	72.000000	197.000000
-25.566667	73.500000	197.000000
-25.533333	72.500000	197.000000
-25.500000	73.500000	196.500000
-25.466667	73.500000	197.000000
-25.433333	74.500000	196.500000
-25.400000	75.000000	196.500000
-25.366667	75.000000	196.500000
-25.333333	75.500000	196.500000
-25.300000	76.000000	196.500000
-25.266667	76.000000	196.500000
-25.233333	76.500000	196.500000
-25.200000	77.000000	196.500000
-25.166667	77.500000	196.500000
-25.133333	77.500000	196.500000
-25.100000	78.000000	196.500000
-25.066667	77.500000	196.500000
-25.033333	78.000000	197.000000
-25.000000	78.000000	196.500000
-24.966667	78.000000	196.500000
-24.933333	79.000000	196.500000
-24.900000	79.000000	196.500000
-24.866667	80.000000	196.500000
-24.833333	80.000000	196.500000
-24.800000	80.500000	196.500000
-24.766667	81.500000	196.000000
-24.733333	81.500000	196.000000
-24.700000	82.500000	195.500000
-24.666667	82.500000	196.000000
-24.633333	84.000000	195.500000
-24.600000	83.000000	196.000000
-24.566667	84.500000	195.500000
-24.533333	84.500000	195.500000
-24.500000	86.000000	195.500000
-24.466667	87.500000	195.500000
-24.433333	88.500000	197.500000
-24.400000	89.500000	199.000000
-24.366667	90.000000	201.000000
-24.333333	91.000000	202.000000
-24.300000	92.000000	203.000000
-24.266667	93.000000	204.000000
-24.233333	93.500000	205.000000
-24.200000	95.000000	205.500000
-24.166667	95.500000	206.000000
-24.133333	96.500000	206.500000
-24.100000	97.000000	207.500000
-24.066667	98.000000	208.000000
-24.033333	98.500000	208.000000
-24.000000	99.000000	208.500000
-23.966667	99.500000	209.000000
-23.933333	100.000000	209.500000
-23.900000	100.500000	210.000000
-23.866667	101.000000	210.500000
-23.833333	101.000000	211.000000
-23.800000	101.500000	211.000000
-23.766667	102.000000	211.500000
-23.733333	102.000000	211.500000
-23.700000	103.000000	212.000000
-23.666667	103.000000	212.500000
-23.633333	103.000000	212.500000
-23.600000	103.500000	213.000000
-23.566667	103.500000	213.000000
-23.533333	104.500000	214.000000
-23.500000	105.000000	214.000000
-23.466667	104.000000	213.500000
-23.433333	105.500000	214.500000
-23.400000	105.500000	215.000000
-23.366667	106.500000	215.500000
-23.333333	106.500000	215.500000
-23.300000	107.000000	216.000000
-23.266667	107.000000	216.000000
-23.233333	107.000000	216.000000
-23.200000	107.500000	216.500000
-23.166667	108.000000	217.000000
-23.133333	108.000000	217.000000
-23.100000	109.000000	217.000000
-23.066667	109.000000	217.000000
-23.033333	110.000000	218.000000
-23.000000	111.000000	219.500000
-22.966667	111.000000	219.500000
-22.933333	112.000000	220.000000
-22.900000	112.500000	220.500000
-22.866667	113.000000	221.000000
-22.833333	113.500000	221.500000
-22.800000	114.000000	221.500000
-22.766667	116.000000	222.500000
-22.733333	115.500000	223.000000
-22.700000	116.500000	223.000000
-22.666667	117.000000	223.500000
-22.633333	116.500000	223.500000
-22.600000	118.000000	224.000000
-22.566667	118.000000	224.500000
-22.533333	118.500000	224.500000
-22.500000	119.500000	225.000000
-22.466667	120.000000	225.500000
-22.433333	120.000000	226.000000
-22.400000	121.000000	226.500000
-22.366667	122.500000	227.000000
-22.333333	124.000000	228.000000
-22.300000	124.500000	228.500000
-22.266667	125.500000	229.000000
-22.233333	125.000000	229.500000
-22.200000	125.000000	229.500000
-22.166667	127.500000	230.000000
-22.133333	129.500000	231.000000
-22.100000	130.500000	231.500000
-22.066667	131.000000	231.500000
-22.033333	132.000000	232.000000
-22.000000	133.000000	233.000000
-21.966667	134.000000	233.500000
-21.933333	134.500000	234.000000
-21.900000	135.500000	235.000000
-21.866667	136.000000	235.000000
-21.833333	136.500000	235.000000
-21.800000	137.500000	235.500000
-21.766667	137.500000	236.000000
-21.733333	138.500000	236.500000
-21.700000	140.500000	237.500000
-21.666667	140.500000	237.500000
-21.633333	141.000000	237.500000
-21.600000	141.500000	237.500000
-21.566667	142.000000	238.000000
-21.533333	142.000000	238.500000
-21.500000	143.000000	239.000000
-21.466667	143.500000	239.000000
-21.433333	143.500000	239.000000
-21.400000	144.500000	239.000000
-21.366667	144.500000	239.500000
-21.333333	144.500000	239.500000
-21.300000	145.000000	239.500000
-21.266667	145.500000	240.000000
-21.233333	146.000000	240.000000
-21.200000	146.000000	240.500000
-21.166667	146.500000	241.000000
-21.133333	147.500000	241.500000
-21.100000	148.000000	241.500000
-21.066667	148.000000	241.500000
-21.033333	148.000000	241.500000
-21.000000	148.500000	242.000000
-20.966667	149.500000	242.000000
-20.933333	149.500000	242.000000
-20.900000	150.000000	243.000000
-20.866667	150.000000	243.000000
-20.833333	151.000000	243.500000
-20.800000	151.500000	243.500000
-20.766667	152.500000	244.000000
-20.733333	153.000000	244.000000
-20.700000	154.000000	244.000000
-20.666667	154.500000	244.500000
-20.633333	155.500000	245.000000
-20.600000	157.000000	245.500000
-20.566667	159.000000	247.000000
-20.533333	159.500000	248.000000
-20.500000	163.000000	248.500000
-20.466667	165.500000	249.000000
-20.433333	168.000000	250.500000
-20.400000	170.500000	251.500000
-20.366667	173.000000	252.000000
-20.333333	176.500000	253.000000
-20.300000	179.000000	253.000000
-20.266667	182.500000	253.500000
-20.233333	184.000000	254.000000
-20.200000	184.500000	252.500000
-20.166667	188.500000	255.000000
-20.133333	190.500000	256.000000
-20.100000	191.500000	256.000000
-20.066667	190.500000	255.000000
-20.033333	191.000000	255.000000
-20.000000	191.000000	254.500000
-19.966667	191.500000	255.000000
-19.933333	191.000000	255.000000
-19.900000	191.000000	255.000000
-19.866667	191.000000	255.000000
-19.833333	191.500000	254.500000
-19.800000	191.500000	254.500000
-19.766667	191.500000	255.000000
-19.733333	191.000000	254.500000
-19.700000	192.000000	254.500000
-19.666667	192.500000	254.500000
-19.633333	191.500000	255.000000
-19.600000	192.000000	254.500000
-19.566667	192.500000	255.000000
-19.533333	193.000000	254.500000
-19.500000	195.000000	254.000000
-19.466667	196.500000	255.500000
-19.433333	199.500000	255.500000
-19.400000	202.000000	256.500000
-19.366667	204.500000	258.000000
-19.333333	208.000000	259.000000
-19.300000	212.000000	259.000000
-19.266667	214.500000	259.500000
-19.233333	218.000000	260.500000
-19.200000	221.000000	261.500000
-19.166667	222.500000	262.000000
-19.133333	225.500000	263.000000
-19.100000	227.500000	263.500000
-19.066667	229.000000	263.500000
-19.033333	232.500000	264.500000
-19.000000	234.500000	264.500000
-18.966667	236.000000	265.000000
-18.933333	237.000000	265.000000
-18.900000	238.500000	265.500000
-18.866667	240.500000	266.500000
-18.833333	242.000000	266.500000
-18.800000	243.000000	266.500000
-18.766667	244.500000	267.000000
-18.733333	246.500000	267.500000
-18.700000	247.000000	267.500000
-18.666667	248.000000	268.000000
-18.633333	250.000000	268.500000
-18.600000	250.000000	268.500000
-18.566667	251.000000	269.000000
-18.533333	252.000000	269.000000
-18.500000	254.000000	269.500000
-18.466667	254.500000	270.000000
-18.433333	255.500000	270.500000
-18.400000	256.500000	270.500000
-18.366667	257.500000	271.000000
-18.333333	258.500000	271.000000
-18.300000	259.000000	270.500000
-18.266667	260.500000	271.000000
-18.233333	261.500000	272.500000
-18.200000	263.000000	272.500000
-18.166667	264.000000	272.500000
-18.133333	266.000000	271.000000
-18.100000	269.000000	271.500000
-18.066667	270.000000	272.500000
-18.033333	274.000000	274.000000
-18.000000	275.500000	274.500000
-17.966667	276.500000	274.000000
-17.933333	276.000000	273.000000
-17.900000	278.500000	272.500000
-17.866667	288.000000	272.000000
-17.833333	291.000000	272.000000
-17.800000	290.000000	271.500000
-17.766667	290.000000	271.500000
-17.733333	287.000000	271.500000
-17.700000	288.500000	270.000000
-17.666667	286.500000	270.500000
-17.633333	287.000000	270.500000
-17.600000	289.000000	270.500000
-17.566667	293.000000	270.000000
-17.533333	294.000000	268.500000
-17.500000	293.500000	267.000000
-17.466667	294.500000	264.500000
-17.433333	295.000000	263.500000
-17.400000	294.000000	264.500000
-17.366667	293.500000	265.000000
-17.333333	295.000000	261.000000
-17.300000	293.000000	263.500000
-17.266667	294.500000	260.000000
-17.233333	293.500000	262.000000
-17.200000	294.500000	261.000000
-17.166667	294.500000	261.000000
-17.133333	294.000000	260.500000
-17.100000	293.500000	261.000000
-17.066667	293.500000	259.500000
-17.033333	293.000000	260.500000
-17.000000	293.000000	260.500000
-16.966667	293.000000	259.500000
-16.933333	293.000000	259.000000
-16.900000	292.500000	258.000000
-16.866667	292.500000	258.500000
-16.833333	292.500000	258.000000
-16.800000	292.500000	257.500000
-16.766667	292.000000	257.000000
-16.733333	291.500000	257.500000
-16.700000	290.500000	256.500000
-16.666667	291.000000	254.000000
-16.633333	290.500000	254.500000
-16.600000	292.000000	253.000000
-16.566667	292.500000	252.500000
-16.533333	291.500000	253.000000
-16.500000	291.000000	252.500000
-16.466667	290.500000	252.000000
-16.433333	290.000000	252.500000
-16.400000	290.000000	251.500000
-16.366667	290.000000	251.000000
-16.333333	290.000000	251.500000
-16.300000	290.000000	250.000000
-16.266667	289.500000	249.000000
-16.233333	289.500000	250.000000
-16.200000	289.500000	249.500000
-16.166667	289.500000	249.000000
-16.133333	289.500000	248.000000
-16.100000	289.500000	248.000000
-16.066667	289.500000	248.000000
-16.033333	289.500000	247.000000
-16.000000	289.000000	247.000000
-15.966667	289.500000	247.500000
-15.933333	289.500000	247.500000
-15.900000	289.500000	247.500000
-15.866667	289.000000	246.500000
-15.833333	288.500000	246.500000
-15.800000	288.000000	246.500000
-15.766667	287.500000	247.500000
-15.733333	286.500000	247.000000
-15.700000	286.500000	246.000000
-15.666667	286.000000	245.000000
-15.633333	285.000000	244.500000
-15.600000	284.500000	244.000000
-15.566667	282.500000	243.500000
-15.533333	281.500000	243.000000
-15.500000	281.000000	242.500000
-15.466667	276.000000	241.000000
-15.433333	275.500000	241.000000
-15.400000	276.500000	241.500000
-15.366667	276.500000	241.500000
-15.333333	276.000000	241.000000
-15.300000	275.500000	241.500000
-15.266667	275.000000	241.500000
-15.233333	274.000000	241.000000
-15.200000	273.500000	241.000000
-15.166667	272.000000	240.500000
-15.133333	271.500000	240.500000
-15.100000	271.500000	240.500000
-15.066667	271.000000	240.500000
-15.033333	271.000000	241.000000
-15.000000	270.500000	241.000000
-14.966667	270.500000	241.000000
-14.933333	269.500000	241.000000
-14.900000	269.500000	241.000000
-14.866667	269.000000	241.000000
-14.833333	268.000000	241.000000
-14.800000	268.500000	241.500000
-14.766667	267.500000	241.000000
-14.733333	266.500000	241.000000
-14.700000	266.000000	241.500000
-14.666667	265.500000	241.500000
-14.633333	265.000000	241.500000
-14.600000	265.000000	242.000000
-14.566667	265.000000	241.500000
-14.533333	264.500000	242.000000
-14.500000	264.000000	242.000000
-14.466667	264.000000	242.000000
-14.433333	264.000000	242.000000
-14.400000	263.000000	242.000000
-14.366667	263.000000	242.000000
-14.333333	262.000000	241.500000
-14.300000	261.500000	241.500000
-14.266667	262.000000	242.000000
-14.233333	261.500000	242.000000
-14.200000	260.000000	241.500000
-14.166667	260.500000	242.000000
-14.133333	260.000000	242.000000
-14.100000	258.500000	241.500000
-14.066667	259.000000	241.500000
-14.033333	258.000000	241.500000
-14.000000	258.500000	241.000000
-13.966667	257.000000	240.500000
-13.933333	255.500000	239.500000
-13.900000	255.500000	239.500000
-13.866667	254.000000	239.500000
-13.833333	253.000000	239.000000
-13.800000	252.500000	238.000000
-13.766667	251.500000	237.000000
-13.733333	251.500000	236.500000
-13.700000	251.000000	236.000000
-13.666667	250.000000	234.500000
-13.633333	250.000000	234.000000
-13.600000	249.500000	234.500000
-13.566667	248.500000	232.500000
-13.533333	248.500000	233.000000
-13.500000	247.500000	231.000000
-13.466667	247.500000	230.000000
-13.433333	247.500000	229.500000
-13.400000	245.500000	227.500000
-13.366667	245.000000	227.000000
-13.333333	242.000000	220.500000
-13.300000	241.500000	219.500000
-13.266667	241.500000	218.500000
-13.233333	241.000000	217.500000
-13.200000	240.000000	217.000000
-13.166667	240.000000	216.500000
-13.133333	239.000000	215.500000
-13.100000	239.000000	215.500000
-13.066667	239.000000	214.500000
-13.033333	239.000000	214.000000
-13.000000	239.000000	213.500000
-12.966667	241.500000	212.000000
-12.933333	240.000000	210.000000
-12.900000	239.500000	209.500000
-12.866667	235.500000	206.500000
-12.833333	236.000000	204.500000
-12.800000	235.000000	200.000000
-12.766667	238.000000	198.000000
-12.733333	234.000000	195.500000
-12.700000	234.000000	192.500000
-12.666667	238.500000	192.500000
-12.633333	238.500000	190.000000
-12.600000	234.000000	187.000000
-12.566667	238.500000	187.000000
-12.533333	239.500000	184.500000
-12.500000	239.500000	182.500000
-12.466667	243.500000	181.500000
-12.433333	243.000000	179.000000
-12.400000	243.500000	176.000000
-12.366667	241.000000	174.500000
-12.333333	241.500000	174.000000
-12.300000	241.500000	169.000000
-12.266667	242.000000	166.000000
-12.233333	242.500000	163.500000
-12.200000	243.000000	162.500000
-12.166667	244.000000	161.000000
-12.133333	245.000000	156.500000
-12.100000	246.000000	154.000000
-12.066667	246.500000	152.500000
-12.033333	247.000000	150.500000
-12.000000	248.500000	148.000000
-11.966667	248.500000	148.000000
-11.933333	250.000000	144.500000
-11.900000	251.000000	143.000000
-11.866667	252.000000	143.000000
-11.833333	253.500000	144.000000
-11.800000	254.000000	139.000000
-11.766667	254.000000	133.500000
-11.733333	257.000000	131.000000
-11.700000	258.500000	130.500000
-11.666667	261.000000	131.000000
-11.633333	261.500000	130.000000
-11.600000	263.000000	127.000000
-11.566667	264.500000	118.000000
-11.533333	266.000000	115.500000
-11.500000	268.000000	113.500000
-11.466667	269.500000	111.500000
-11.433333	271.500000	110.500000
-11.400000	272.500000	110.000000
-11.366667	273.500000	106.000000
-11.333333	274.500000	104.000000
-11.300000	276.000000	102.000000
-11.266667	276.500000	102.000000
-11.233333	278.000000	100.500000
-11.200000	279.000000	98.500000
-11.166667	279.500000	99.000000
-11.133333	280.000000	99.500000
-11.100000	281.000000	98.500000
-11.066667	281.500000	91.000000
-11.033333	283.000000	89.000000
-11.000000	284.000000	88.000000
-10.966667	285.000000	87.000000
-10.933333	285.500000	86.000000
-10.900000	286.000000	89.000000
-10.866667	286.000000	88.000000
-10.833333	286.000000	88.000000
-10.800000	286.500000	86.000000
-10.766667	286.500000	85.000000
-10.733333	287.500000	83.000000
-10.700000	287.500000	82.000000
-10.666667	287.500000	81.000000
-10.633333	287.500000	79.500000
-10.600000	287.500000	78.000000
-10.566667	288.000000	77.500000
-10.533333	288.000000	77.000000
-10.500000	288.000000	75.500000
-10.466667	288.500000	76.000000
-10.433333	288.000000	74.500000
-10.400000	288.000000	72.500000
-10.366667	287.500000	71.500000
-10.333333	287.500000	72.000000
-10.300000	287.500000	70.000000
-10.266667	288.000000	70.000000
-10.233333	288.000000	69.000000
-10.200000	288.000000	68.500000
-10.166667	287.500000	67.500000
-10.133333	287.500000	67.000000
-10.100000	287.000000	65.500000
-10.066667	287.000000	65.500000
-10.033333	287.500000	59.500000
-10.000000	287.000000	58.500000
-9.966667	287.000000	57.500000
-9.933333	287.000000	59.500000
-9.900000	286.000000	53.500000
-9.866667	285.500000	51.000000
-9.833333	285.500000	51.500000
-9.800000	284.500000	50.500000
-9.766667	284.000000	42.500000
-9.733333	283.000000	41.500000
-9.700000	283.000000	40.500000
-9.666667	283.500000	38.000000
-9.633333	282.500000	37.000000
-9.600000	283.000000	37.500000
-9.566667	284.000000	35.500000
-9.533333	282.000000	32.500000
-9.500000	281.500000	31.500000
-9.466667	281.000000	31.000000
-9.433333	281.000000	30.500000
-9.400000	280.500000	30.000000
-9.366667	279.000000	29.500000
-9.333333	280.500000	29.000000
-9.300000	280.500000	28.500000
-9.266667	280.000000	27.000000
-9.233333	279.500000	26.500000
-9.200000	280.000000	28.500000
-9.166667	278.500000	28.500000
-9.133333	280.000000	28.000000
-9.100000	280.500000	29.000000
-9.066667	280.500000	26.000000
-9.033333	281.000000	25.500000
-9.000000	281.000000	25.000000
-8.966667	281.500000	25.000000
-8.933333	282.000000	25.000000
-8.900000	282.000000	25.500000
-8.866667	282.000000	26.000000
-8.833333	280.500000	28.000000
-8.800000	280.500000	30.500000
-8.766667	280.500000	26.500000
-8.733333	280.500000	27.500000
-8.700000	286.500000	27.500000
-8.666667	286.500000	26.000000
-8.633333	285.000000	25.500000
-8.600000	277.000000	24.000000
-8.566667	285.500000	23.000000
-8.533333	284.000000	16.000000
-8.500000	274.500000	14.500000
-8.466667	269.000000	13.500000
-8.433333	268.500000	14.000000
-8.400000	284.000000	15.000000
-8.366667	284.000000	15.500000
-8.333333	283.500000	16.000000
-8.300000	283.500000	16.000000
-8.266667	283.500000	15.500000
-8.233333	284.500000	16.500000
-8.200000	284.500000	17.000000
-8.166667	285.000000	18.000000
-8.133333	285.500000	18.000000
-8.100000	286.000000	18.000000
-8.066667	286.000000	18.500000
-8.033333	285.500000	19.000000
-8.000000	286.000000	19.500000
-7.966667	286.000000	19.500000
-7.933333	286.500000	19.500000
-7.900000	266.500000	18.000000
-7.866667	266.000000	17.500000
-7.833333	267.000000	18.500000
-7.800000	267.000000	18.500000
-7.766667	265.500000	18.000000
-7.733333	266.000000	18.500000
-7.700000	266.000000	18.500000
-7.666667	267.000000	19.500000
-7.633333	267.000000	19.500000
-7.600000	267.000000	19.500000
-7.566667	267.000000	19.500000
-7.533333	267.000000	19.500000
-7.500000	267.000000	20.000000
-7.466667	266.500000	19.500000
-7.433333	267.000000	20.500000
-7.400000	266.500000	19.500000
-7.366667	267.000000	20.000000
-7.333333	267.000000	20.000000
-7.300000	266.000000	19.000000
-7.266667	266.000000	20.000000
-7.233333	262.500000	15.500000
-7.200000	261.500000	14.500000
-7.166667	261.500000	14.000000
-7.133333	261.000000	14.500000
-7.100000	261.000000	14.500000
-7.066667	261.000000	15.500000
-7.033333	260.500000	15.000000
-7.000000	259.500000	14.500000
-6.966667	259.500000	15.000000
-6.933333	260.000000	16.000000
-6.900000	259.500000	16.000000
-6.866667	259.500000	17.000000
-6.833333	259.500000	17.000000
-6.800000	258.500000	16.500000
-6.766667	258.500000	17.000000
-6.733333	258.000000	17.000000
-6.700000	262.500000	17.500000
-6.666667	261.500000	17.000000
-6.633333	258.000000	18.000000
-6.600000	261.000000	18.000000
-6.566667	257.500000	18.000000
-6.533333	257.000000	18.000000
-6.500000	261.500000	18.000000
-6.466667	261.000000	18.500000
-6.433333	261.500000	19.000000
-6.400000	259.500000	19.000000
-6.366667	252.500000	19.000000
-6.333333	248.000000	11.500000
-6.300000	246.000000	13.500000
-6.266667	244.000000	16.500000
-6.233333	242.500000	16.500000
-6.200000	236.000000	16.000000
-6.166667	236.000000	16.500000
-6.133333	234.000000	18.000000
-6.100000	233.000000	20.500000
-6.066667	232.500000	20.500000
-6.033333	235.000000	19.000000
-6.000000	234.500000	21.500000
-5.966667	227.500000	21.000000
-5.933333	220.500000	22.000000
-5.900000	219.500000	23.500000
-5.866667	217.000000	23.500000
-5.833333	219.000000	23.500000
-5.800000	219.000000	24.000000
-5.766667	210.500000	25.500000
-5.733333	212.000000	26.000000
-5.700000	206.000000	26.500000
-5.666667	205.000000	26.500000
-5.633333	207.500000	27.000000
-5.600000	201.500000	27.000000
-5.566667	207.500000	27.000000
-5.533333	197.500000	27.000000
-5.500000	196.000000	26.500000
-5.466667	195.500000	26.500000
-5.433333	193.000000	27.000000
-5.400000	192.000000	25.500000
-5.366667	191.000000	28.000000
-5.333333	190.500000	28.500000
-5.300000	194.000000	27.500000
-5.266667	188.500000	26.000000
-5.233333	188.000000	26.500000
-5.200000	191.500000	23.500000
-5.166667	187.500000	23.500000
-5.133333	187.000000	25.000000
-5.100000	185.500000	26.000000
-5.066667	186.000000	26.500000
-5.033333	185.500000	26.000000
-5.000000	184.500000	26.500000
-4.966667	185.500000	26.500000
-4.933333	188.500000	28.000000
-4.900000	179.000000	29.000000
-4.866667	177.000000	28.500000
-4.833333	176.500000	29.500000
-4.800000	176.000000	30.000000
-4.766667	176.500000	30.000000
-4.733333	169.500000	35.500000
-4.700000	167.000000	36.000000
-4.666667	165.000000	37.000000
-4.633333	163.000000	37.000000
-4.600000	162.000000	37.000000
-4.566667	160.500000	37.500000
-4.533333	159.500000	40.000000
-4.500000	159.000000	42.500000
-4.466667	156.000000	47.000000
-4.433333	153.500000	46.500000
-4.400000	151.500000	48.000000
-4.366667	148.500000	48.000000
-4.333333	149.500000	50.500000
-4.300000	148.500000	52.500000
-4.266667	147.000000	55.000000
-4.233333	142.500000	60.500000
-4.200000	143.000000	59.500000
-4.166667	140.500000	62.000000
-4.133333	139.500000	63.500000
-4.100000	139.000000	63.500000
-4.066667	136.500000	67.000000
-4.033333	135.000000	68.500000
-4.000000	133.500000	69.500000
-3.966667	132.000000	70.500000
-3.933333	132.000000	70.500000
-3.900000	130.500000	71.500000
-3.866667	129.000000	73.000000
-3.833333	128.500000	73.500000
-3.800000	122.500000	76.500000
-3.766667	121.000000	78.000000
-3.733333	120.000000	79.000000
-3.700000	118.500000	79.500000
-3.666667	118.500000	80.000000
-3.633333	116.500000	81.500000
-3.600000	116.000000	82.000000
-3.566667	116.000000	83.000000
-3.533333	115.500000	84.000000
-3.500000	115.000000	84.000000
-3.466667	112.500000	85.000000
-3.433333	114.000000	85.500000
-3.400000	109.500000	87.000000
-3.366667	109.000000	87.500000
-3.333333	108.000000	88.000000
-3.300000	109.000000	88.000000
-3.266667	108.000000	89.000000
-3.233333	110.000000	89.000000
-3.200000	106.500000	89.500000
-3.166667	106.000000	90.500000
-3.133333	103.000000	92.000000
-3.100000	104.500000	93.000000
-3.066667	101.000000	92.500000
-3.033333	104.500000	86.500000
-3.000000	103.000000	86.500000
-2.966667	102.500000	88.500000
-2.933333	103.500000	91.000000
-2.900000	99.000000	90.000000
-2.866667	94.500000	89.000000
-2.833333	92.000000	88.000000
-2.800000	93.500000	86.500000
-2.766667	88.000000	84.500000
-2.733333	89.000000	82.500000
-2.700000	88.500000	81.500000
-2.666667	84.500000	79.500000
-2.633333	83.000000	78.000000
-2.600000	85.000000	77.000000
-2.566667	80.500000	75.500000
-2.533333	79.500000	74.500000
-2.500000	78.500000	73.500000
-2.466667	77.500000	72.000000
-2.433333	76.500000	70.500000
-2.400000	79.500000	69.500000
-2.366667	75.500000	68.500000
-2.333333	73.500000	67.000000
-2.300000	73.500000	67.000000
-2.266667	71.500000	65.000000
-2.233333	71.000000	64.000000
-2.200000	71.000000	64.000000
-2.166667	69.500000	62.000000
-2.133333	69.500000	61.500000
-2.100000	69.000000	61.500000
-2.066667	68.500000	60.500000
-2.033333	67.000000	58.000000
-2.000000	67.000000	58.500000
-1.966667	66.500000	58.000000
-1.933333	66.000000	57.000000
-1.900000	65.000000	55.000000
-1.866667	65.000000	55.000000
-1.833333	66.000000	55.500000
-1.800000	65.000000	54.500000
-1.766667	66.000000	56.000000
-1.733333	65.500000	55.500000
-1.700000	65.500000	55.500000
-1.666667	65.000000	54.500000
-1.633333	65.500000	55.000000
-1.600000	65.500000	55.000000
-1.566667	65.500000	55.000000
-1.533333	65.000000	55.000000
-1.500000	65.500000	55.000000
-1.466667	65.000000	55.000000
-1.433333	64.500000	54.000000
-1.400000	64.500000	54.500000
-1.366667	64.000000	53.000000
-1.333333	63.500000	53.000000
-1.300000	65.500000	53.500000
-1.266667	66.500000	52.000000
-1.233333	66.000000	51.000000
-1.200000	65.500000	51.500000
-1.166667	64.000000	51.500000
-1.133333	65.000000	50.000000
-1.100000	66.000000	49.500000
-1.066667	66.000000	49.500000
-1.033333	67.000000	50.000000
-1.000000	67.500000	49.500000
-0.966667	68.000000	47.000000
-0.933333	68.000000	45.500000
-0.900000	68.000000	44.500000
-0.866667	68.500000	43.500000
-0.833333	69.000000	37.500000
-0.800000	71.000000	36.000000
-0.766667	72.500000	36.500000
-0.733333	79.000000	36.500000
-0.700000	79.500000	36.500000
-0.666667	84.500000	33.000000
-0.633333	88.500000	27.000000
-0.600000	90.500000	26.500000
-0.566667	89.500000	26.000000
-0.533333	91.500000	24.000000
-0.500000	94.000000	22.500000
-0.466667	97.000000	21.000000
-0.433333	103.000000	19.000000
-0.400000	107.500000	19.000000
-0.366667	106.000000	18.500000
-0.333333	113.500000	16.500000
-0.300000	116.000000	15.000000
-0.266667	119.000000	13.500000
-0.233333	121.500000	12.500000
-0.200000	123.500000	12.500000
-0.166667	127.000000	12.000000
-0.133333	124.500000	12.000000
-0.100000	127.000000	11.500000
-0.066667	133.000000	11.500000
-0.033333	130.000000	11.000000
0.000000	135.500000	12.500000
0.033333	133.500000	10.500000
0.066667	136.500000	11.000000
0.100000	142.000000	12.500000
0.133333	143.000000	12.000000
0.166667	144.000000	11.000000
0.200000	147.000000	11.000000
0.233333	146.500000	12.000000
0.266667	152.500000	10.500000
0.300000	154.000000	11.000000
0.333333	157.000000	10.500000
0.366667	158.500000	10.500000
0.400000	158.500000	9.500000
0.433333	160.000000	10.000000
0.466667	162.500000	10.500000
0.500000	165.000000	9.500000
0.533333	168.500000	9.500000
0.566667	170.500000	7.000000
0.600000	172.000000	7.000000
0.633333	171.500000	7.000000
0.666667	173.500000	7.500000
0.700000	171.000000	8.000000
0.733333	171.500000	8.000000
0.766667	178.500000	7.500000
0.800000	166.500000	6.000000
0.833333	179.500000	6.000000
0.866667	179.500000	7.000000
0.900000	181.500000	7.500000
0.933333	197.000000	8.000000
0.966667	199.500000	8.000000
1.000000	196.500000	8.000000
1.033333	194.000000	8.500000
1.066667	201.500000	9.000000
1.100000	190.500000	10.500000
1.133333	187.500000	10.500000
1.166667	189.000000	11.000000
1.200000	182.500000	10.500000
1.233333	196.500000	11.000000
1.266667	182.000000	10.000000
1.300000	182.500000	10.000000
1.333333	192.500000	10.500000
1.366667	184.500000	11.000000
1.400000	200.500000	14.000000
1.433333	195.500000	10.500000
1.466667	202.000000	12.500000
1.500000	198.500000	10.500000
1.533333	187.000000	10.500000
1.566667	189.500000	10.500000
1.600000	189.500000	11.000000
1.633333	190.500000	11.000000
1.666667	189.000000	11.000000
1.700000	201.000000	11.000000
1.733333	201.000000	11.000000
1.766667	188.500000	11.500000
1.800000	207.000000	14.500000
1.833333	207.000000	14.500000
1.866667	211.500000	15.500000
1.900000	213.000000	16.500000
1.933333	214.000000	16.500000
1.966667	215.500000	17.000000
2.000000	216.000000	17.500000
2.033333	206.500000	14.500000
2.066667	224.500000	18.000000
2.100000	211.500000	15.500000
2.133333	227.500000	20.000000
2.166667	229.500000	20.500000
2.200000	230.000000	21.000000
2.233333	231.500000	21.500000
2.266667	233.000000	22.000000
2.300000	234.500000	22.500000
2.333333	235.000000	23.000000
2.366667	236.000000	23.500000
2.400000	238.000000	24.000000
2.433333	239.500000	24.500000
2.466667	239.500000	25.000000
2.500000	240.500000	25.500000
2.533333	242.000000	25.500000
2.566667	242.500000	25.500000
2.600000	243.500000	26.000000
2.633333	244.500000	27.000000
2.666667	245.000000	27.000000
2.700000	246.000000	27.500000
2.733333	247.000000	28.000000
2.766667	247.500000	28.500000
2.800000	248.500000	29.000000
2.833333	249.000000	29.500000
2.866667	250.500000	29.500000
2.900000	250.500000	29.500000
2.933333	251.000000	30.000000
2.966667	252.500000	30.000000
3.000000	252.500000	30.500000
3.033333	253.000000	30.500000
3.066667	253.500000	31.000000
3.100000	254.000000	31.500000
3.133333	255.500000	31.500000
3.166667	256.000000	32.500000
3.200000	256.000000	32.500000
3.233333	257.000000	32.500000
3.266667	257.500000	33.000000
3.300000	258.000000	33.500000
3.333333	259.500000	33.000000
3.366667	259.500000	33.500000
3.400000	260.500000	33.500000
3.433333	260.000000	34.000000
3.466667	261.500000	34.500000
3.500000	261.500000	34.500000
3.533333	262.000000	34.500000
3.566667	262.500000	34.500000
3.600000	263.000000	34.500000
3.633333	263.000000	35.000000
3.666667	270.000000	35.500000
3.700000	270.000000	35.500000
3.733333	265.500000	35.500000
3.766667	265.500000	35.000000
3.800000	270.500000	36.000000
3.833333	270.500000	37.000000
3.866667	270.000000	32.500000
3.900000	269.000000	31.500000
3.933333	268.000000	31.000000
3.966667	267.000000	30.000000
4.000000	267.000000	29.000000
4.033333	267.000000	28.500000
4.066667	268.000000	27.000000
4.100000	269.500000	26.500000
4.133333	282.000000	16.500000
4.166667	282.500000	16.000000
4.200000	282.000000	15.500000
4.233333	282.000000	15.500000
4.266667	281.500000	15.500000
4.300000	281.500000	15.500000
4.333333	283.000000	15.500000
4.366667	283.500000	15.000000
4.400000	283.000000	14.500000
4.433333	280.500000	15.000000
4.466667	280.500000	15.000000
4.500000	283.000000	15.000000
4.533333	284.500000	14.500000
4.566667	282.500000	14.500000
4.600000	280.000000	14.500000
4.633333	280.000000	14.000000
4.666667	280.500000	14.000000
4.700000	283.000000	14.000000
4.733333	281.000000	14.000000
4.766667	280.500000	14.000000
4.800000	279.000000	14.000000
4.833333	279.500000	14.000000
4.866667	278.500000	14.000000
4.900000	279.000000	14.000000
4.933333	279.500000	15.500000
4.966667	281.000000	16.000000
5.000000	278.500000	17.500000
5.033333	278.000000	17.000000
5.066667	276.500000	27.500000
5.100000	276.500000	27.000000
5.133333	276.000000	27.500000
5.166667	275.500000	33.500000
5.200000	275.500000	30.500000
5.233333	275.000000	31.500000
5.266667	275.000000	33.500000
5.300000	274.500000	33.000000
5.333333	274.000000	33.000000
5.366667	273.500000	32.000000
5.400000	273.500000	32.000000
5.433333	273.500000	33.000000
5.466667	273.500000	33.000000
5.500000	273.000000	33.500000
5.533333	273.000000	32.500000
5.566667	273.000000	33.000000
5.600000	273.500000	32.500000
5.633333	273.000000	33.500000
5.666667	273.000000	33.000000
5.700000	272.500000	33.500000
5.733333	295.500000	53.000000
5.766667	296.500000	49.500000
5.800000	296.500000	51.500000
5.833333	295.500000	53.500000
5.866667	295.000000	53.500000
5.900000	294.500000	53.500000
5.933333	296.000000	49.500000
5.966667	296.000000	51.500000
6.000000	294.500000	53.500000
6.033333	294.000000	52.500000
6.066667	296.000000	48.000000
6.100000	296.000000	49.000000
6.133333	296.000000	51.500000
6.166667	295.000000	52.500000
6.200000	295.000000	52.500000
6.233333	276.000000	11.500000
6.266667	275.000000	11.000000
6.300000	275.000000	11.000000
6.333333	275.000000	10.000000
6.366667	273.500000	10.500000
6.400000	271.500000	10.000000
6.433333	269.500000	10.000000
6.466667	268.000000	10.500000
6.500000	265.500000	11.000000
6.533333	266.500000	12.000000
6.566667	263.500000	12.500000
6.600000	263.500000	13.000000
[truncated: 8,801 more rows]
