# Supplementary material for: Attraction of posture and motion-trajectory elements of conspecific biological motion in medaka fish
Source: Sci Rep. 2018 Jun 5;8:8589. doi: 10.1038/s41598-018-26186-x (PMC5988670; doi:10.1038/s41598-018-26186-x)
Supplement: Supplementary file 4 — Dataset 3 [file 41598_2018_26186_MOESM4_ESM.zip › DataExperiments/Bioloco_03.csv]

time[sec]	x	y
-60.000000	280.000000	71.000000
-59.966667	278.500000	71.000000
-59.933333	280.000000	72.000000
-59.900000	157.500000	298.500000
-59.866667	158.000000	298.500000
-59.833333	280.000000	71.000000
-59.800000	280.000000	70.000000
-59.766667	157.500000	299.000000
-59.733333	280.000000	71.500000
-59.700000	280.000000	70.000000
-59.666667	280.000000	71.500000
-59.633333	157.500000	299.000000
-59.600000	280.000000	70.000000
-59.566667	278.500000	70.000000
-59.533333	280.000000	71.000000
-59.500000	221.500000	70.000000
-59.466667	280.000000	71.500000
-59.433333	221.500000	70.000000
-59.400000	158.000000	299.000000
-59.366667	280.000000	71.500000
-59.333333	280.000000	70.000000
-59.300000	280.000000	71.500000
-59.266667	280.000000	70.000000
-59.233333	157.000000	299.000000
-59.200000	280.000000	72.000000
-59.166667	280.000000	69.500000
-59.133333	157.000000	298.500000
-59.100000	280.000000	71.000000
-59.066667	280.000000	70.000000
-59.033333	278.500000	71.000000
-59.000000	158.500000	299.000000
-58.966667	157.000000	299.000000
-58.933333	280.000000	70.000000
-58.900000	273.000000	71.500000
-58.866667	280.000000	70.000000
-58.833333	157.500000	299.000000
-58.800000	280.000000	70.000000
-58.766667	280.000000	72.000000
-58.733333	280.000000	71.000000
-58.700000	280.000000	70.000000
-58.666667	280.000000	72.000000
-58.633333	157.500000	299.000000
-58.600000	158.000000	299.000000
-58.566667	280.000000	70.000000
-58.533333	280.000000	70.000000
-58.500000	280.000000	70.000000
-58.466667	280.000000	70.000000
-58.433333	158.000000	299.000000
-58.400000	285.500000	71.500000
-58.366667	285.500000	70.000000
-58.333333	158.000000	299.000000
-58.300000	286.000000	70.000000
-58.266667	157.500000	299.000000
-58.233333	157.500000	299.000000
-58.200000	157.500000	298.500000
-58.166667	26.500000	10.500000
-58.133333	26.500000	9.500000
-58.100000	26.500000	9.000000
-58.066667	27.500000	10.000000
-58.033333	31.000000	11.000000
-58.000000	30.000000	12.000000
-57.966667	24.000000	12.500000
-57.933333	23.500000	12.500000
-57.900000	29.000000	12.000000
-57.866667	31.000000	14.000000
-57.833333	30.000000	15.500000
-57.800000	28.500000	17.000000
-57.766667	27.500000	18.500000
-57.733333	21.000000	18.000000
-57.700000	23.000000	18.000000
-57.666667	28.500000	19.000000
-57.633333	27.000000	20.500000
-57.600000	24.500000	23.000000
-57.566667	23.000000	25.000000
-57.533333	18.000000	22.000000
-57.500000	20.000000	22.000000
-57.466667	20.000000	20.000000
-57.433333	17.500000	20.000000
-57.400000	17.500000	20.500000
-57.366667	19.500000	22.000000
-57.333333	23.000000	22.000000
-57.300000	21.500000	22.000000
-57.266667	22.000000	24.000000
-57.233333	22.000000	24.000000
-57.200000	21.500000	25.000000
-57.166667	21.500000	19.500000
-57.133333	21.500000	17.000000
-57.100000	25.000000	18.000000
-57.066667	25.000000	19.000000
-57.033333	24.000000	16.000000
-57.000000	24.000000	14.000000
-56.966667	24.500000	13.500000
-56.933333	28.000000	14.000000
-56.900000	29.000000	14.500000
-56.866667	38.000000	8.000000
-56.833333	38.500000	8.000000
-56.800000	40.000000	8.500000
-56.766667	43.500000	6.500000
-56.733333	38.000000	6.500000
-56.700000	38.500000	7.000000
-56.666667	45.500000	7.500000
-56.633333	41.000000	7.000000
-56.600000	48.500000	6.000000
-56.566667	46.500000	6.500000
-56.533333	47.500000	5.500000
-56.500000	49.500000	6.500000
-56.466667	56.500000	6.500000
-56.433333	58.500000	6.000000
-56.400000	62.000000	6.000000
-56.366667	68.000000	4.500000
-56.333333	62.000000	4.000000
-56.300000	71.000000	5.000000
-56.266667	79.500000	6.500000
-56.233333	81.500000	7.500000
-56.200000	81.500000	4.000000
-56.166667	81.500000	4.500000
-56.133333	82.500000	4.500000
-56.100000	87.500000	7.500000
-56.066667	91.000000	7.500000
-56.033333	93.000000	4.500000
-56.000000	96.000000	4.500000
-55.966667	100.000000	5.000000
-55.933333	104.000000	6.500000
-55.900000	115.000000	7.500000
-55.866667	118.000000	8.000000
-55.833333	119.500000	8.500000
-55.800000	120.500000	7.000000
-55.766667	122.000000	7.500000
-55.733333	122.000000	8.500000
-55.700000	125.500000	9.500000
-55.666667	128.500000	9.500000
-55.633333	132.500000	10.500000
-55.600000	134.000000	8.500000
-55.566667	135.500000	8.500000
-55.533333	138.000000	8.500000
-55.500000	139.500000	8.500000
-55.466667	141.500000	9.500000
-55.433333	137.500000	10.500000
-55.400000	138.500000	10.000000
-55.366667	156.500000	8.000000
-55.333333	194.000000	12.000000
-55.300000	194.500000	13.000000
-55.266667	152.000000	8.500000
-55.233333	195.000000	11.000000
-55.200000	195.000000	10.500000
-55.166667	195.500000	11.000000
-55.133333	196.000000	11.500000
-55.100000	197.000000	12.000000
-55.066667	197.500000	12.000000
-55.033333	197.000000	11.500000
-55.000000	197.000000	13.000000
-54.966667	196.500000	13.500000
-54.933333	196.500000	15.000000
-54.900000	196.500000	14.000000
-54.866667	197.000000	14.500000
-54.833333	197.000000	14.500000
-54.800000	159.000000	11.500000
-54.766667	171.000000	11.500000
-54.733333	199.000000	13.000000
-54.700000	197.500000	14.000000
-54.666667	196.500000	16.000000
-54.633333	196.000000	17.500000
-54.600000	195.500000	19.000000
-54.566667	195.000000	18.500000
-54.533333	195.500000	19.000000
-54.500000	195.000000	18.000000
-54.466667	194.000000	17.500000
-54.433333	194.500000	20.000000
-54.400000	194.000000	22.000000
-54.366667	193.500000	22.500000
-54.333333	199.000000	26.500000
-54.300000	198.500000	29.500000
-54.266667	165.000000	23.000000
-54.233333	157.500000	23.500000
-54.200000	155.500000	17.000000
-54.166667	155.000000	17.500000
-54.133333	154.000000	11.500000
-54.100000	152.000000	9.000000
-54.066667	153.000000	8.500000
-54.033333	149.500000	12.000000
-54.000000	147.500000	14.500000
-53.966667	146.000000	14.500000
-53.933333	144.000000	14.500000
-53.900000	142.500000	12.000000
-53.866667	138.500000	10.000000
-53.833333	136.500000	12.000000
-53.800000	134.000000	13.500000
-53.766667	132.000000	14.000000
-53.733333	134.000000	15.000000
-53.700000	134.500000	14.000000
-53.666667	132.000000	11.000000
-53.633333	119.000000	12.000000
-53.600000	120.500000	13.500000
-53.566667	122.000000	14.500000
-53.533333	123.500000	15.500000
-53.500000	124.000000	16.000000
-53.466667	122.500000	16.500000
-53.433333	119.500000	17.000000
-53.400000	117.000000	17.000000
-53.366667	116.000000	16.500000
-53.333333	114.500000	16.000000
-53.300000	113.500000	16.000000
-53.266667	112.500000	16.000000
-53.233333	111.500000	15.500000
-53.200000	109.000000	17.500000
-53.166667	105.500000	17.500000
-53.133333	100.000000	20.500000
-53.100000	105.000000	12.000000
-53.066667	104.500000	12.000000
-53.033333	98.000000	9.500000
-53.000000	102.000000	10.000000
-52.966667	94.000000	12.500000
-52.933333	97.500000	13.000000
-52.900000	94.500000	12.500000
-52.866667	92.500000	13.000000
-52.833333	91.000000	11.500000
-52.800000	89.500000	11.000000
-52.766667	88.000000	12.000000
-52.733333	86.000000	18.000000
-52.700000	83.500000	19.500000
-52.666667	89.000000	17.500000
-52.633333	81.500000	13.000000
-52.600000	84.500000	12.000000
-52.566667	84.500000	12.000000
-52.533333	74.000000	12.500000
-52.500000	77.000000	13.500000
-52.466667	75.500000	16.000000
-52.433333	69.500000	18.000000
-52.400000	74.500000	14.500000
-52.366667	72.000000	16.000000
-52.333333	69.500000	16.500000
-52.300000	64.500000	17.000000
-52.266667	61.500000	18.000000
-52.233333	58.500000	18.000000
-52.200000	60.000000	17.500000
-52.166667	57.000000	17.000000
-52.133333	55.500000	17.000000
-52.100000	56.500000	23.500000
-52.066667	57.000000	22.500000
-52.033333	58.000000	21.500000
-52.000000	57.000000	14.500000
-51.966667	56.000000	13.500000
-51.933333	56.000000	13.000000
-51.900000	55.500000	13.000000
-51.866667	53.500000	13.000000
-51.833333	52.500000	13.500000
-51.800000	51.000000	14.000000
-51.766667	51.500000	15.000000
-51.733333	50.000000	15.000000
-51.700000	49.000000	14.000000
-51.666667	50.000000	13.500000
-51.633333	56.000000	12.500000
-51.600000	50.000000	12.000000
-51.566667	48.000000	13.500000
-51.533333	48.000000	14.000000
-51.500000	54.500000	14.000000
-51.466667	53.500000	13.500000
-51.433333	52.500000	13.500000
-51.400000	48.000000	14.000000
-51.366667	47.000000	13.500000
-51.333333	45.500000	14.500000
-51.300000	44.500000	14.500000
-51.266667	45.000000	14.500000
-51.233333	44.500000	13.500000
-51.200000	44.000000	14.000000
-51.166667	45.000000	14.000000
-51.133333	45.000000	14.000000
-51.100000	44.000000	15.000000
-51.066667	43.500000	17.000000
-51.033333	44.000000	17.000000
-51.000000	46.500000	16.500000
-50.966667	44.500000	17.000000
-50.933333	43.500000	17.000000
-50.900000	48.500000	18.500000
-50.866667	48.500000	19.000000
-50.833333	49.000000	19.000000
-50.800000	49.000000	19.000000
-50.766667	49.500000	18.500000
-50.733333	48.500000	16.000000
-50.700000	48.000000	17.000000
-50.666667	48.000000	18.000000
-50.633333	46.500000	18.000000
-50.600000	48.000000	19.000000
-50.566667	47.500000	20.000000
-50.533333	50.000000	20.500000
-50.500000	52.500000	23.000000
-50.466667	57.000000	26.500000
-50.433333	57.000000	25.500000
-50.400000	48.500000	29.500000
-50.366667	51.500000	30.500000
-50.333333	51.000000	30.500000
-50.300000	51.000000	31.500000
-50.266667	51.500000	31.500000
-50.233333	51.500000	31.000000
-50.200000	51.500000	31.500000
-50.166667	30.000000	10.000000
-50.133333	34.500000	19.500000
-50.100000	51.500000	32.000000
-50.066667	52.000000	32.000000
-50.033333	44.000000	39.000000
-50.000000	42.500000	35.000000
-49.966667	42.500000	33.000000
-49.933333	52.000000	32.500000
-49.900000	51.500000	32.000000
-49.866667	41.000000	33.000000
-49.833333	52.000000	33.500000
-49.800000	46.000000	42.500000
-49.766667	47.000000	42.000000
-49.733333	48.500000	42.000000
-49.700000	49.000000	42.000000
-49.666667	53.500000	32.000000
-49.633333	54.000000	33.000000
-49.600000	54.000000	34.000000
-49.566667	49.000000	42.500000
-49.533333	49.000000	43.500000
-49.500000	58.000000	34.000000
-49.466667	59.000000	33.500000
-49.433333	59.000000	32.500000
-49.400000	59.000000	32.500000
-49.366667	55.000000	33.500000
-49.333333	54.500000	33.500000
-49.300000	54.000000	33.500000
-49.266667	57.000000	35.500000
-49.233333	57.500000	35.000000
-49.200000	58.000000	35.000000
-49.166667	59.000000	35.500000
-49.133333	57.500000	35.500000
-49.100000	58.500000	36.000000
-49.066667	51.000000	43.500000
-49.033333	59.000000	32.500000
-49.000000	59.500000	30.000000
-48.966667	60.500000	30.000000
-48.933333	62.000000	29.000000
-48.900000	62.500000	29.000000
-48.866667	62.500000	29.000000
-48.833333	63.000000	30.000000
-48.800000	62.500000	30.000000
-48.766667	31.500000	16.500000
-48.733333	63.500000	31.500000
-48.700000	63.500000	31.500000
-48.666667	64.000000	31.000000
-48.633333	32.500000	18.500000
-48.600000	35.000000	19.500000
-48.566667	36.500000	20.000000
-48.533333	36.500000	20.500000
-48.500000	34.000000	19.500000
-48.466667	31.500000	19.000000
-48.433333	30.000000	18.000000
-48.400000	30.000000	18.500000
-48.366667	27.000000	18.000000
-48.333333	31.000000	18.500000
-48.300000	32.000000	19.500000
-48.266667	34.000000	21.000000
-48.233333	34.000000	21.000000
-48.200000	34.000000	21.000000
-48.166667	33.000000	21.000000
-48.133333	31.000000	20.000000
-48.100000	30.500000	20.000000
-48.066667	31.000000	20.500000
-48.033333	32.000000	20.500000
-48.000000	32.000000	21.000000
-47.966667	31.000000	20.500000
-47.933333	27.000000	21.500000
-47.900000	30.000000	22.000000
-47.866667	30.000000	23.000000
-47.833333	30.000000	23.500000
-47.800000	30.500000	23.500000
-47.766667	30.500000	22.000000
-47.733333	28.000000	24.000000
-47.700000	28.500000	22.500000
-47.666667	31.500000	22.500000
-47.633333	28.000000	23.000000
-47.600000	27.500000	23.000000
-47.566667	31.500000	22.500000
-47.533333	34.500000	23.000000
-47.500000	46.000000	25.500000
-47.466667	46.500000	26.500000
-47.433333	47.000000	28.000000
-47.400000	46.000000	28.500000
-47.366667	45.500000	29.500000
-47.333333	46.000000	30.000000
-47.300000	45.500000	30.000000
-47.266667	47.000000	30.000000
-47.233333	51.000000	34.500000
-47.200000	51.000000	35.000000
-47.166667	49.500000	37.000000
-47.133333	44.500000	37.000000
-47.100000	47.500000	38.500000
-47.066667	45.000000	38.000000
-47.033333	47.000000	38.000000
-47.000000	47.500000	38.000000
-46.966667	48.500000	38.500000
-46.933333	48.500000	37.500000
-46.900000	47.000000	36.500000
-46.866667	45.500000	36.000000
-46.833333	47.000000	38.500000
-46.800000	48.500000	39.500000
-46.766667	49.000000	39.000000
-46.733333	49.500000	38.500000
-46.700000	50.000000	39.000000
-46.666667	50.000000	38.500000
-46.633333	50.000000	39.000000
-46.600000	50.000000	39.500000
-46.566667	50.500000	40.000000
-46.533333	51.000000	40.000000
-46.500000	51.000000	39.000000
-46.466667	51.000000	39.000000
-46.433333	50.500000	38.500000
-46.400000	49.500000	38.000000
-46.366667	49.000000	38.500000
-46.333333	48.500000	38.500000
-46.300000	49.500000	39.500000
-46.266667	50.500000	39.500000
-46.233333	51.000000	39.500000
-46.200000	51.500000	39.500000
-46.166667	51.500000	39.500000
-46.133333	51.500000	40.500000
-46.100000	52.000000	40.500000
-46.066667	55.000000	42.000000
-46.033333	56.500000	41.500000
-46.000000	57.000000	41.500000
-45.966667	57.000000	41.500000
-45.933333	56.000000	40.500000
-45.900000	55.000000	40.500000
-45.866667	55.500000	42.000000
-45.833333	55.500000	42.000000
-45.800000	56.500000	43.000000
-45.766667	57.000000	42.500000
-45.733333	56.000000	42.000000
-45.700000	53.500000	40.000000
-45.666667	51.500000	38.500000
-45.633333	50.500000	39.000000
-45.600000	45.500000	8.500000
-45.566667	45.500000	8.500000
-45.533333	51.000000	42.000000
-45.500000	42.000000	8.500000
-45.466667	49.000000	39.500000
-45.433333	41.000000	9.000000
-45.400000	42.500000	9.000000
-45.366667	43.500000	9.500000
-45.333333	46.000000	9.000000
-45.300000	47.000000	11.000000
-45.266667	45.500000	11.000000
-45.233333	45.000000	10.000000
-45.200000	44.500000	10.500000
-45.166667	46.000000	9.500000
-45.133333	47.000000	9.500000
-45.100000	46.500000	10.000000
-45.066667	47.000000	11.500000
-45.033333	46.000000	10.500000
-45.000000	47.000000	10.500000
-44.966667	48.000000	10.500000
-44.933333	56.000000	11.500000
-44.900000	56.000000	14.000000
-44.866667	56.000000	12.000000
-44.833333	58.500000	11.500000
-44.800000	59.000000	12.000000
-44.766667	60.000000	12.500000
-44.733333	61.500000	13.500000
-44.700000	63.000000	16.000000
-44.666667	64.500000	16.500000
-44.633333	65.500000	16.500000
-44.600000	67.000000	16.000000
-44.566667	68.000000	16.500000
-44.533333	68.500000	16.500000
-44.500000	69.500000	17.000000
-44.466667	70.500000	17.000000
-44.433333	71.500000	16.500000
-44.400000	72.000000	17.000000
-44.366667	73.000000	16.500000
-44.333333	76.000000	16.500000
-44.300000	77.000000	16.500000
-44.266667	78.000000	16.500000
-44.233333	76.500000	16.500000
-44.200000	78.000000	16.500000
-44.166667	81.500000	17.500000
-44.133333	82.500000	17.500000
-44.100000	82.000000	18.000000
-44.066667	83.000000	19.500000
-44.033333	84.500000	20.000000
-44.000000	88.500000	20.000000
-43.966667	91.500000	20.000000
-43.933333	94.000000	21.000000
-43.900000	95.500000	22.000000
-43.866667	98.000000	24.000000
-43.833333	99.500000	25.000000
-43.800000	102.000000	25.000000
-43.766667	104.000000	24.500000
-43.733333	105.500000	24.000000
-43.700000	108.500000	24.500000
-43.666667	109.500000	26.000000
-43.633333	110.500000	30.000000
-43.600000	116.500000	32.000000
-43.566667	118.000000	32.500000
-43.533333	116.500000	32.500000
-43.500000	125.500000	32.500000
-43.466667	126.000000	33.000000
-43.433333	131.000000	33.500000
-43.400000	131.500000	36.500000
-43.366667	131.000000	42.500000
-43.333333	134.000000	43.500000
-43.300000	138.000000	44.000000
-43.266667	141.500000	45.500000
-43.233333	141.000000	47.000000
-43.200000	146.000000	49.500000
-43.166667	141.500000	53.000000
-43.133333	139.000000	57.500000
-43.100000	141.000000	59.500000
-43.066667	141.000000	58.500000
-43.033333	141.500000	60.000000
-43.000000	142.500000	62.500000
-42.966667	140.500000	71.000000
-42.933333	136.500000	72.500000
-42.900000	136.500000	70.000000
-42.866667	136.500000	74.000000
-42.833333	137.000000	77.000000
-42.800000	135.500000	87.500000
-42.766667	133.500000	90.500000
-42.733333	131.500000	92.000000
-42.700000	129.500000	92.500000
-42.666667	126.500000	93.500000
-42.633333	125.500000	94.500000
-42.600000	126.000000	98.000000
-42.566667	124.000000	102.000000
-42.533333	122.000000	104.000000
-42.500000	119.000000	105.000000
-42.466667	118.500000	105.000000
-42.433333	116.000000	106.000000
-42.400000	113.500000	106.500000
-42.366667	112.000000	107.000000
-42.333333	110.500000	108.000000
-42.300000	111.000000	109.500000
-42.266667	110.000000	112.500000
-42.233333	108.000000	113.000000
-42.200000	105.500000	113.000000
-42.166667	102.500000	112.000000
-42.133333	98.500000	112.000000
-42.100000	96.500000	111.500000
-42.066667	96.500000	114.000000
-42.033333	96.500000	116.500000
-42.000000	94.500000	119.500000
-41.966667	93.000000	121.500000
-41.933333	92.500000	121.000000
-41.900000	88.500000	119.500000
-41.866667	87.000000	124.000000
-41.833333	87.000000	123.500000
-41.800000	85.500000	123.500000
-41.766667	82.500000	123.500000
-41.733333	80.000000	123.500000
-41.700000	76.500000	123.000000
-41.666667	75.000000	122.000000
-41.633333	75.500000	119.000000
-41.600000	74.000000	116.000000
-41.566667	71.000000	115.000000
-41.533333	67.000000	114.500000
-41.500000	64.500000	113.500000
-41.466667	62.000000	112.000000
-41.433333	60.000000	109.500000
-41.400000	60.000000	108.000000
-41.366667	60.500000	104.000000
-41.333333	60.500000	101.500000
-41.300000	57.500000	99.000000
-41.266667	55.000000	97.500000
-41.233333	54.500000	94.500000
-41.200000	52.500000	91.500000
-41.166667	52.500000	89.000000
-41.133333	53.000000	85.000000
-41.100000	52.500000	81.500000
-41.066667	52.000000	79.500000
-41.033333	51.000000	77.000000
-41.000000	48.000000	74.000000
-40.966667	47.500000	71.500000
-40.933333	47.000000	69.500000
-40.900000	46.500000	67.000000
-40.866667	47.000000	65.000000
-40.833333	47.500000	61.000000
-40.800000	46.000000	59.000000
-40.766667	46.500000	57.500000
-40.733333	44.000000	55.500000
-40.700000	43.500000	53.500000
-40.666667	43.000000	53.500000
-40.633333	43.000000	51.500000
-40.600000	42.500000	51.000000
-40.566667	44.000000	51.500000
-40.533333	45.000000	51.000000
-40.500000	30.000000	50.000000
-40.466667	42.000000	49.500000
-40.433333	43.000000	48.000000
-40.400000	41.500000	47.000000
-40.366667	42.500000	47.500000
-40.333333	29.000000	48.000000
-40.300000	28.000000	47.500000
-40.266667	28.000000	47.500000
-40.233333	28.500000	49.000000
-40.200000	29.000000	48.000000
-40.166667	28.000000	46.500000
-40.133333	39.500000	48.000000
-40.100000	25.500000	46.000000
-40.066667	25.000000	46.000000
-40.033333	24.500000	46.500000
-40.000000	36.500000	47.500000
-39.966667	37.000000	47.000000
-39.933333	26.000000	42.500000
-39.900000	26.500000	42.500000
-39.866667	27.000000	41.500000
-39.833333	37.500000	44.500000
-39.800000	29.500000	40.500000
-39.766667	29.500000	42.000000
-39.733333	30.000000	44.500000
-39.700000	31.000000	44.500000
-39.666667	31.500000	45.500000
-39.633333	31.000000	47.000000
-39.600000	30.500000	47.500000
-39.566667	30.500000	46.500000
-39.533333	30.000000	46.500000
-39.500000	31.000000	46.500000
-39.466667	31.500000	47.500000
-39.433333	32.000000	48.000000
-39.400000	31.500000	49.000000
-39.366667	31.000000	49.500000
-39.333333	32.500000	46.500000
-39.300000	46.000000	46.500000
-39.266667	48.000000	45.000000
-39.233333	35.000000	49.500000
-39.200000	36.000000	50.000000
-39.166667	36.500000	53.000000
-39.133333	36.500000	53.500000
-39.100000	48.500000	53.000000
-39.066667	47.000000	52.000000
-39.033333	51.500000	44.500000
-39.000000	52.000000	44.500000
-38.966667	39.000000	52.500000
-38.933333	39.000000	53.500000
-38.900000	38.500000	54.500000
-38.866667	51.500000	53.000000
-38.833333	53.000000	44.000000
-38.800000	54.500000	44.000000
-38.766667	55.000000	45.000000
-38.733333	55.500000	43.000000
-38.700000	55.500000	43.000000
-38.666667	55.000000	43.000000
-38.633333	54.500000	44.000000
-38.600000	54.500000	48.500000
-38.566667	55.000000	43.000000
-38.533333	55.000000	43.500000
-38.500000	55.500000	43.000000
-38.466667	54.500000	45.500000
-38.433333	53.500000	48.000000
-38.400000	53.500000	49.000000
-38.366667	53.500000	47.000000
-38.333333	54.500000	44.000000
-38.300000	55.000000	44.500000
-38.266667	55.000000	43.000000
-38.233333	55.000000	43.000000
-38.200000	54.500000	48.000000
-38.166667	53.000000	48.500000
-38.133333	52.500000	48.500000
-38.100000	53.500000	45.000000
-38.066667	54.000000	49.500000
-38.033333	54.500000	44.000000
-38.000000	54.500000	48.500000
-37.966667	53.500000	50.000000
-37.933333	54.000000	48.500000
-37.900000	53.500000	47.000000
-37.866667	55.000000	45.000000
-37.833333	57.500000	44.500000
-37.800000	58.500000	39.000000
-37.766667	58.500000	39.000000
-37.733333	58.000000	39.000000
-37.700000	58.000000	39.000000
-37.666667	58.000000	39.500000
-37.633333	58.000000	38.500000
-37.600000	58.000000	40.000000
-37.566667	58.500000	42.500000
-37.533333	58.500000	45.000000
-37.500000	58.000000	44.500000
-37.466667	57.500000	43.000000
-37.433333	57.500000	42.000000
-37.400000	58.000000	41.000000
-37.366667	57.500000	42.000000
-37.333333	58.000000	44.000000
-37.300000	57.000000	46.000000
-37.266667	56.000000	47.000000
-37.233333	53.000000	47.000000
-37.200000	54.000000	48.000000
-37.166667	55.000000	48.500000
-37.133333	55.000000	48.000000
-37.100000	43.000000	37.000000
-37.066667	46.000000	37.500000
-37.033333	44.500000	39.000000
-37.000000	43.500000	40.000000
-36.966667	43.000000	42.500000
-36.933333	44.500000	44.000000
-36.900000	44.500000	43.500000
-36.866667	42.500000	37.000000
-36.833333	40.000000	34.000000
-36.800000	42.500000	8.500000
-36.766667	43.000000	8.000000
-36.733333	43.500000	9.500000
-36.700000	44.500000	9.000000
-36.666667	44.000000	8.500000
-36.633333	44.000000	8.000000
-36.600000	43.500000	8.000000
-36.566667	50.000000	8.500000
-36.533333	46.500000	10.000000
-36.500000	45.500000	11.000000
-36.466667	45.000000	9.500000
-36.433333	45.500000	9.500000
-36.400000	46.500000	10.000000
-36.366667	47.500000	9.500000
-36.333333	49.000000	10.500000
-36.300000	47.000000	10.500000
-36.266667	48.000000	11.000000
-36.233333	46.500000	11.500000
-36.200000	45.500000	11.500000
-36.166667	46.000000	11.500000
-36.133333	46.500000	10.500000
-36.100000	48.500000	10.000000
-36.066667	49.000000	9.500000
-36.033333	48.000000	29.000000
-36.000000	54.000000	35.500000
-35.966667	55.000000	36.500000
-35.933333	55.500000	37.500000
-35.900000	56.500000	36.000000
-35.866667	58.500000	39.500000
-35.833333	59.000000	39.000000
-35.800000	56.000000	33.500000
-35.766667	56.000000	40.000000
-35.733333	57.000000	34.000000
-35.700000	58.000000	38.000000
-35.666667	58.500000	38.500000
-35.633333	60.500000	36.000000
-35.600000	60.500000	34.000000
-35.566667	60.500000	36.500000
-35.533333	60.000000	35.500000
-35.500000	59.500000	36.000000
-35.466667	61.000000	37.000000
-35.433333	62.000000	36.000000
-35.400000	63.500000	36.000000
-35.366667	64.000000	34.000000
-35.333333	64.500000	28.500000
-35.300000	64.000000	28.000000
-35.266667	64.500000	28.500000
-35.233333	64.000000	28.500000
-35.200000	64.000000	28.000000
-35.166667	65.000000	28.500000
-35.133333	65.500000	29.500000
-35.100000	65.500000	30.000000
-35.066667	66.000000	31.000000
-35.033333	65.000000	29.000000
-35.000000	24.500000	17.500000
-34.966667	64.500000	25.500000
-34.933333	28.500000	22.000000
-34.900000	28.000000	21.500000
-34.866667	27.500000	21.500000
-34.833333	28.000000	22.000000
-34.800000	28.000000	22.000000
-34.766667	24.000000	21.500000
-34.733333	27.000000	23.000000
-34.700000	27.500000	24.500000
-34.666667	27.500000	23.000000
-34.633333	28.000000	22.000000
-34.600000	25.000000	22.000000
-34.566667	28.000000	22.000000
-34.533333	28.000000	22.500000
-34.500000	27.500000	23.000000
-34.466667	27.000000	24.500000
-34.433333	27.000000	26.000000
-34.400000	27.000000	25.000000
-34.366667	27.000000	25.500000
-34.333333	24.000000	24.500000
-34.300000	27.000000	25.000000
-34.266667	27.000000	26.000000
-34.233333	27.000000	28.500000
-34.200000	27.500000	31.000000
-34.166667	27.500000	32.500000
-34.133333	27.500000	33.500000
-34.100000	27.000000	34.500000
-34.066667	26.500000	35.500000
-34.033333	26.500000	36.500000
-34.000000	26.500000	37.000000
-33.966667	26.500000	38.000000
-33.933333	28.000000	39.000000
-33.900000	25.000000	39.500000
-33.866667	28.500000	40.500000
-33.833333	27.000000	42.000000
-33.800000	27.000000	43.000000
-33.766667	24.000000	43.500000
-33.733333	24.000000	42.000000
-33.700000	24.000000	42.500000
-33.666667	24.500000	43.500000
-33.633333	24.000000	47.000000
-33.600000	24.000000	51.500000
-33.566667	24.000000	54.000000
-33.533333	24.000000	57.000000
-33.500000	28.500000	61.500000
-33.466667	25.500000	65.000000
-33.433333	25.000000	66.500000
-33.400000	26.000000	68.500000
-33.366667	29.500000	73.500000
-33.333333	29.500000	75.500000
-33.300000	29.500000	78.000000
-33.266667	29.500000	82.000000
-33.233333	28.500000	84.500000
-33.200000	29.000000	88.000000
-33.166667	29.500000	90.000000
-33.133333	29.000000	94.000000
-33.100000	29.500000	97.000000
-33.066667	29.500000	98.500000
-33.033333	29.500000	102.000000
-33.000000	28.000000	105.000000
-32.966667	29.000000	108.000000
-32.933333	29.000000	112.500000
-32.900000	29.000000	115.500000
-32.866667	29.000000	118.500000
-32.833333	29.500000	121.000000
-32.800000	29.500000	125.500000
-32.766667	29.000000	128.500000
-32.733333	29.000000	130.500000
-32.700000	29.500000	136.000000
-32.666667	30.000000	138.500000
-32.633333	30.000000	141.000000
-32.600000	30.000000	144.000000
-32.566667	29.500000	147.500000
-32.533333	29.500000	151.000000
-32.500000	31.000000	154.000000
-32.466667	33.000000	156.500000
-32.433333	35.000000	159.000000
-32.400000	35.000000	163.000000
-32.366667	35.000000	165.500000
-32.333333	34.500000	169.000000
-32.300000	34.000000	171.500000
-32.266667	35.000000	174.500000
-32.233333	36.500000	177.000000
-32.200000	38.500000	180.000000
-32.166667	40.000000	181.500000
-32.133333	40.000000	186.000000
-32.100000	40.500000	188.000000
-32.066667	40.000000	189.500000
-32.033333	40.000000	192.500000
-32.000000	40.000000	194.500000
-31.966667	40.500000	197.500000
-31.933333	43.000000	200.000000
-31.900000	44.500000	203.000000
-31.866667	46.500000	203.500000
-31.833333	47.500000	207.000000
-31.800000	47.500000	207.000000
-31.766667	47.500000	208.000000
-31.733333	48.000000	209.500000
-31.700000	51.500000	215.000000
-31.666667	52.500000	216.000000
-31.633333	55.500000	217.000000
-31.600000	57.500000	218.000000
-31.566667	59.500000	219.500000
-31.533333	62.000000	218.500000
-31.500000	65.000000	218.500000
-31.466667	69.000000	218.500000
-31.433333	71.500000	217.000000
-31.400000	74.500000	214.500000
-31.366667	78.500000	214.000000
-31.333333	82.500000	213.500000
-31.300000	86.000000	211.500000
-31.266667	88.000000	207.500000
-31.233333	91.500000	201.500000
-31.200000	94.500000	198.500000
-31.166667	98.000000	197.000000
-31.133333	101.500000	193.000000
-31.100000	102.000000	188.000000
-31.066667	103.500000	181.000000
-31.033333	105.500000	177.500000
-31.000000	108.500000	174.500000
-30.966667	110.500000	169.500000
-30.933333	111.500000	166.000000
-30.900000	111.000000	160.000000
-30.866667	112.000000	155.000000
-30.833333	112.000000	150.000000
-30.800000	112.500000	146.500000
-30.766667	113.000000	141.000000
-30.733333	112.000000	136.500000
-30.700000	110.500000	132.500000
-30.666667	109.500000	128.000000
-30.633333	110.000000	124.000000
-30.600000	110.500000	120.000000
-30.566667	110.000000	114.000000
-30.533333	108.500000	110.000000
-30.500000	106.000000	108.500000
-30.466667	103.000000	106.000000
-30.433333	102.000000	102.000000
-30.400000	102.500000	98.000000
-30.366667	101.500000	92.500000
-30.333333	99.000000	89.500000
-30.300000	96.500000	87.000000
-30.266667	93.000000	86.000000
-30.233333	90.500000	84.000000
-30.200000	90.000000	79.000000
-30.166667	88.000000	75.000000
-30.133333	82.000000	72.500000
-30.100000	84.000000	70.500000
-30.066667	81.500000	69.000000
-30.033333	78.500000	67.500000
-30.000000	76.000000	67.000000
-29.966667	73.500000	65.500000
-29.933333	71.500000	63.000000
-29.900000	66.500000	60.500000
-29.866667	69.500000	59.500000
-29.833333	68.000000	57.500000
-29.800000	63.500000	56.500000
-29.766667	65.000000	55.000000
-29.733333	64.000000	54.500000
-29.700000	63.000000	53.500000
-29.666667	63.000000	51.500000
-29.633333	62.500000	51.000000
-29.600000	61.500000	51.500000
-29.566667	58.500000	51.000000
-29.533333	56.500000	51.000000
-29.500000	55.500000	49.500000
-29.466667	53.500000	49.000000
-29.433333	53.500000	48.000000
-29.400000	53.000000	46.500000
-29.366667	52.500000	46.000000
-29.333333	50.500000	45.500000
-29.300000	49.500000	46.000000
-29.266667	48.500000	46.000000
-29.233333	48.500000	46.000000
-29.200000	49.000000	44.500000
-29.166667	49.500000	43.500000
-29.133333	50.500000	44.500000
-29.100000	49.500000	45.000000
-29.066667	47.500000	45.000000
-29.033333	46.000000	44.000000
-29.000000	46.000000	44.000000
-28.966667	47.000000	44.000000
-28.933333	49.000000	45.500000
-28.900000	47.000000	46.000000
-28.866667	46.000000	51.000000
-28.833333	44.500000	51.500000
-28.800000	43.500000	52.000000
-28.766667	43.500000	52.000000
-28.733333	44.000000	51.500000
-28.700000	43.500000	51.000000
-28.666667	44.000000	51.000000
-28.633333	44.000000	50.500000
-28.600000	44.000000	50.500000
-28.566667	44.000000	50.500000
-28.533333	46.000000	51.000000
-28.500000	48.000000	58.000000
-28.466667	48.500000	57.500000
-28.433333	46.500000	52.500000
-28.400000	45.000000	51.500000
-28.366667	44.500000	51.500000
-28.333333	43.500000	50.500000
-28.300000	43.500000	52.500000
-28.266667	44.500000	53.500000
-28.233333	45.500000	56.000000
-28.200000	46.500000	55.500000
-28.166667	46.500000	56.000000
-28.133333	46.500000	56.000000
-28.100000	47.500000	58.500000
-28.066667	47.500000	58.000000
-28.033333	49.500000	57.000000
-28.000000	51.500000	56.500000
-27.966667	52.500000	57.000000
-27.933333	52.000000	56.500000
-27.900000	52.000000	57.000000
-27.866667	51.000000	58.000000
-27.833333	51.000000	65.500000
-27.800000	52.000000	58.000000
-27.766667	53.500000	57.500000
-27.733333	54.000000	56.500000
-27.700000	54.000000	58.500000
-27.666667	53.500000	58.000000
-27.633333	52.000000	59.000000
-27.600000	48.500000	55.000000
-27.566667	49.000000	59.000000
-27.533333	49.500000	59.000000
-27.500000	51.000000	59.000000
-27.466667	52.000000	59.000000
-27.433333	52.000000	59.500000
-27.400000	52.500000	59.500000
-27.366667	52.000000	58.000000
-27.333333	53.000000	55.000000
-27.300000	54.000000	47.500000
-27.266667	53.500000	48.000000
-27.233333	55.000000	54.000000
-27.200000	54.000000	58.000000
-27.166667	52.500000	59.000000
-27.133333	51.000000	60.500000
-27.100000	50.500000	60.500000
-27.066667	51.500000	59.500000
-27.033333	53.500000	58.000000
-27.000000	54.500000	57.000000
-26.966667	54.500000	57.000000
-26.933333	53.500000	58.000000
-26.900000	52.500000	58.500000
-26.866667	42.000000	68.000000
-26.833333	41.500000	68.500000
-26.800000	52.000000	35.500000
-26.766667	51.500000	35.500000
-26.733333	44.500000	67.500000
-26.700000	45.000000	8.000000
-26.666667	48.000000	14.500000
-26.633333	51.000000	61.500000
-26.600000	52.500000	77.000000
-26.566667	41.000000	70.000000
-26.533333	42.500000	68.500000
-26.500000	48.000000	16.000000
-26.466667	48.000000	15.000000
-26.433333	48.500000	15.500000
-26.400000	50.500000	30.500000
-26.366667	42.000000	69.500000
-26.333333	54.500000	45.500000
-26.300000	55.000000	49.000000
-26.266667	55.500000	48.500000
-26.233333	57.000000	57.000000
-26.200000	49.000000	13.000000
-26.166667	52.500000	14.500000
-26.133333	53.500000	17.500000
-26.100000	51.500000	17.000000
-26.066667	51.000000	15.000000
-26.033333	49.000000	13.000000
-26.000000	48.000000	11.500000
-25.966667	50.000000	13.000000
-25.933333	50.000000	12.500000
-25.900000	54.500000	40.500000
-25.866667	55.500000	43.000000
-25.833333	56.500000	44.500000
-25.800000	57.000000	45.500000
-25.766667	57.000000	45.000000
-25.733333	57.000000	44.500000
-25.700000	56.500000	45.000000
-25.666667	56.000000	45.000000
-25.633333	55.500000	45.000000
-25.600000	56.000000	45.000000
-25.566667	50.000000	12.000000
-25.533333	52.000000	18.500000
-25.500000	52.500000	18.000000
-25.466667	54.500000	19.000000
-25.433333	52.500000	19.000000
-25.400000	54.500000	21.000000
-25.366667	53.500000	22.500000
-25.333333	52.000000	22.500000
-25.300000	52.500000	19.000000
-25.266667	54.500000	18.500000
-25.233333	56.500000	18.000000
-25.200000	57.500000	18.000000
-25.166667	52.000000	18.000000
-25.133333	57.500000	18.000000
-25.100000	56.500000	17.500000
-25.066667	51.500000	18.000000
-25.033333	52.000000	18.000000
-25.000000	52.000000	18.000000
-24.966667	59.000000	20.000000
-24.933333	57.000000	22.500000
-24.900000	56.000000	25.500000
-24.866667	55.000000	28.000000
-24.833333	54.500000	30.500000
-24.800000	54.000000	32.000000
-24.766667	54.500000	31.500000
-24.733333	56.500000	31.500000
-24.700000	54.000000	31.000000
-24.666667	54.500000	32.000000
-24.633333	55.000000	32.500000
-24.600000	56.000000	32.000000
-24.566667	56.000000	32.000000
-24.533333	56.500000	31.000000
-24.500000	56.500000	31.500000
-24.466667	55.000000	31.000000
-24.433333	54.500000	32.000000
-24.400000	54.500000	32.000000
-24.366667	55.000000	31.500000
-24.333333	55.500000	30.500000
-24.300000	57.000000	29.500000
-24.266667	54.500000	12.000000
-24.233333	52.500000	28.500000
-24.200000	56.000000	30.000000
-24.166667	55.000000	31.000000
-24.133333	55.500000	30.500000
-24.100000	56.000000	30.500000
-24.066667	56.500000	29.500000
-24.033333	55.000000	42.000000
-24.000000	64.500000	39.500000
-23.966667	64.000000	39.500000
-23.933333	63.500000	38.500000
-23.900000	61.000000	33.000000
-23.866667	62.500000	35.000000
-23.833333	64.000000	38.000000
-23.800000	65.500000	42.000000
-23.766667	65.500000	38.500000
-23.733333	64.500000	38.500000
-23.700000	63.500000	38.000000
-23.666667	65.000000	38.000000
-23.633333	67.000000	41.000000
-23.600000	68.000000	40.500000
-23.566667	68.500000	34.500000
-23.533333	68.500000	33.000000
-23.500000	69.000000	33.000000
-23.466667	68.500000	33.000000
-23.433333	65.000000	33.500000
-23.400000	68.500000	32.000000
-23.366667	66.500000	31.500000
-23.333333	69.000000	31.500000
-23.300000	68.500000	33.000000
-23.266667	68.000000	33.500000
-23.233333	68.000000	33.500000
-23.200000	68.000000	33.500000
-23.166667	68.500000	33.000000
-23.133333	69.000000	32.500000
-23.100000	69.000000	32.000000
-23.066667	69.500000	32.000000
-23.033333	69.000000	32.500000
-23.000000	68.500000	32.500000
-22.966667	68.500000	32.500000
-22.933333	69.500000	33.000000
-22.900000	68.000000	29.500000
-22.866667	68.000000	28.000000
-22.833333	69.000000	26.000000
-22.800000	69.500000	24.000000
-22.766667	25.500000	15.500000
-22.733333	29.000000	16.000000
-22.700000	25.500000	16.000000
-22.666667	24.500000	16.000000
-22.633333	25.000000	16.000000
-22.600000	25.000000	17.000000
-22.566667	28.500000	16.000000
-22.533333	24.500000	14.000000
-22.500000	28.000000	14.500000
-22.466667	28.000000	14.500000
-22.433333	28.000000	16.000000
-22.400000	24.500000	17.000000
-22.366667	24.000000	18.000000
-22.333333	24.000000	17.500000
-22.300000	24.500000	17.500000
-22.266667	24.500000	17.500000
-22.233333	24.500000	17.000000
-22.200000	24.000000	17.000000
-22.166667	28.000000	18.000000
-22.133333	28.000000	19.500000
-22.100000	28.500000	20.500000
-22.066667	24.000000	21.000000
-22.033333	24.000000	19.500000
-22.000000	28.000000	20.000000
-21.966667	28.000000	19.000000
-21.933333	28.000000	19.500000
-21.900000	24.500000	19.500000
-21.866667	28.000000	22.000000
-21.833333	24.000000	23.000000
-21.800000	27.500000	24.000000
-21.766667	28.000000	25.000000
-21.733333	27.500000	23.500000
-21.700000	27.500000	23.500000
-21.666667	27.500000	23.500000
-21.633333	27.000000	24.000000
-21.600000	27.000000	24.500000
-21.566667	27.000000	24.500000
-21.533333	24.000000	24.000000
-21.500000	24.000000	23.000000
-21.466667	24.000000	23.000000
-21.433333	24.000000	23.500000
-21.400000	27.500000	24.000000
-21.366667	27.000000	25.000000
-21.333333	27.500000	25.500000
-21.300000	27.500000	27.000000
-21.266667	24.500000	27.000000
-21.233333	26.500000	26.000000
-21.200000	26.500000	25.000000
-21.166667	26.500000	24.500000
-21.133333	26.500000	25.500000
-21.100000	27.000000	28.000000
-21.066667	27.500000	30.000000
-21.033333	27.500000	30.500000
-21.000000	27.500000	31.500000
-20.966667	27.000000	32.500000
-20.933333	26.500000	33.000000
-20.900000	23.500000	33.000000
-20.866667	26.000000	33.500000
-20.833333	26.500000	35.000000
-20.800000	27.500000	37.000000
-20.766667	25.000000	37.500000
-20.733333	26.500000	38.500000
-20.700000	25.500000	39.500000
-20.666667	24.000000	40.500000
-20.633333	24.000000	41.500000
-20.600000	24.500000	41.500000
-20.566667	25.500000	40.500000
-20.533333	26.000000	39.500000
-20.500000	27.000000	39.500000
-20.466667	27.000000	36.500000
-20.433333	26.500000	39.500000
-20.400000	26.000000	48.000000
-20.366667	26.500000	48.000000
-20.333333	26.500000	49.000000
-20.300000	26.000000	52.000000
-20.266667	25.500000	54.500000
-20.233333	27.500000	58.500000
-20.200000	28.500000	61.000000
-20.166667	30.000000	63.500000
-20.133333	30.000000	65.500000
-20.100000	30.000000	67.500000
-20.066667	32.500000	70.500000
-20.033333	32.000000	73.000000
-20.000000	31.000000	76.000000
-19.966667	34.000000	77.500000
-19.933333	37.000000	80.000000
-19.900000	38.000000	84.500000
-19.866667	38.000000	87.000000
-19.833333	38.500000	89.000000
-19.800000	38.500000	93.000000
-19.766667	39.500000	97.500000
-19.733333	45.000000	96.500000
-19.700000	46.000000	97.500000
-19.666667	45.500000	99.000000
-19.633333	48.500000	108.000000
-19.600000	51.500000	110.500000
-19.566667	61.000000	111.500000
-19.533333	61.500000	110.000000
-19.500000	63.500000	110.000000
-19.466667	69.000000	110.500000
-19.433333	72.000000	110.500000
-19.400000	75.000000	109.500000
-19.366667	78.000000	106.500000
-19.333333	80.000000	105.000000
-19.300000	84.500000	105.000000
-19.266667	90.000000	104.000000
-19.233333	92.000000	103.000000
-19.200000	91.500000	98.500000
-19.166667	92.500000	95.500000
-19.133333	97.000000	94.000000
-19.100000	100.000000	92.000000
-19.066667	102.500000	90.000000
-19.033333	103.000000	87.000000
-19.000000	104.500000	85.000000
-18.966667	104.500000	82.500000
-18.933333	104.000000	78.000000
-18.900000	103.500000	75.500000
-18.866667	104.000000	73.500000
-18.833333	105.000000	70.000000
-18.800000	104.000000	66.500000
-18.766667	104.500000	64.000000
-18.733333	99.000000	61.000000
-18.700000	104.000000	58.500000
-18.666667	97.000000	55.500000
-18.633333	103.500000	55.000000
-18.600000	102.000000	53.000000
-18.566667	102.000000	51.500000
-18.533333	103.000000	50.000000
-18.500000	96.000000	48.500000
-18.466667	96.000000	47.000000
-18.433333	100.500000	45.500000
-18.400000	94.000000	43.500000
-18.366667	94.000000	42.000000
-18.333333	95.000000	40.000000
-18.300000	94.500000	37.500000
-18.266667	94.500000	36.500000
-18.233333	94.000000	34.500000
-18.200000	95.500000	38.500000
-18.166667	90.500000	35.500000
-18.133333	90.500000	31.000000
-18.100000	91.000000	28.500000
-18.066667	91.500000	26.500000
-18.033333	91.000000	23.500000
-18.000000	94.500000	24.500000
-17.966667	89.000000	26.500000
-17.933333	84.500000	23.000000
-17.900000	83.500000	19.500000
-17.866667	82.000000	17.000000
-17.833333	79.000000	18.000000
-17.800000	77.000000	17.500000
-17.766667	83.500000	15.500000
-17.733333	83.000000	14.500000
-17.700000	83.500000	17.000000
-17.666667	81.500000	16.500000
-17.633333	82.000000	15.000000
-17.600000	79.500000	15.500000
-17.566667	83.000000	13.000000
-17.533333	77.000000	15.500000
-17.500000	77.000000	16.000000
-17.466667	77.000000	17.000000
-17.433333	76.000000	17.500000
-17.400000	75.000000	15.500000
-17.366667	80.500000	16.000000
-17.333333	79.000000	15.000000
-17.300000	79.500000	14.500000
-17.266667	70.500000	16.500000
-17.233333	67.500000	12.000000
-17.200000	68.000000	10.000000
-17.166667	32.500000	39.000000
-17.133333	32.500000	40.000000
-17.100000	33.500000	41.000000
-17.066667	31.500000	42.000000
-17.033333	36.000000	42.000000
-17.000000	32.000000	42.500000
-16.966667	33.000000	43.000000
-16.933333	33.000000	44.500000
-16.900000	34.000000	46.500000
-16.866667	33.500000	48.500000
-16.833333	33.500000	52.000000
-16.800000	33.500000	53.000000
-16.766667	33.000000	53.000000
-16.733333	33.500000	54.500000
-16.700000	38.500000	57.500000
-16.666667	38.500000	60.000000
-16.633333	33.500000	63.500000
-16.600000	34.000000	66.500000
-16.566667	38.000000	69.500000
-16.533333	38.500000	72.500000
-16.500000	38.500000	75.000000
-16.466667	34.000000	77.000000
-16.433333	38.000000	80.500000
-16.400000	38.000000	84.000000
-16.366667	37.500000	87.000000
-16.333333	38.500000	90.500000
-16.300000	38.500000	94.000000
-16.266667	38.500000	96.500000
-16.233333	38.000000	99.500000
-16.200000	34.000000	103.500000
-16.166667	38.500000	106.500000
-16.133333	40.500000	109.500000
-16.100000	37.000000	111.500000
-16.066667	41.000000	114.500000
-16.033333	40.500000	118.500000
-16.000000	40.000000	120.000000
-15.966667	39.500000	124.500000
-15.933333	40.000000	127.500000
-15.900000	42.000000	129.500000
-15.866667	44.500000	132.000000
-15.833333	45.000000	136.000000
-15.800000	45.000000	138.500000
-15.766667	46.000000	142.500000
-15.733333	46.500000	146.500000
-15.700000	49.500000	151.500000
-15.666667	53.000000	153.500000
-15.633333	58.000000	153.500000
-15.600000	62.500000	159.500000
-15.566667	66.500000	159.000000
-15.533333	71.000000	159.000000
-15.500000	76.500000	158.000000
-15.466667	80.000000	157.000000
-15.433333	84.500000	155.500000
-15.400000	90.000000	154.000000
-15.366667	92.500000	153.500000
-15.333333	96.500000	151.500000
-15.300000	100.000000	148.500000
-15.266667	104.000000	145.000000
-15.233333	106.500000	143.000000
-15.200000	108.500000	143.000000
-15.166667	111.500000	141.000000
-15.133333	114.000000	138.000000
-15.100000	115.500000	134.000000
-15.066667	117.000000	129.500000
-15.033333	121.000000	126.500000
-15.000000	126.000000	124.500000
-14.966667	128.000000	120.000000
-14.933333	126.500000	112.500000
-14.900000	136.500000	107.500000
-14.866667	139.000000	103.500000
-14.833333	132.500000	99.000000
-14.800000	132.500000	94.000000
-14.766667	132.000000	88.500000
-14.733333	126.500000	84.000000
-14.700000	126.000000	80.000000
-14.666667	134.500000	76.500000
-14.633333	127.000000	71.500000
-14.600000	126.500000	65.500000
-14.566667	125.000000	63.000000
-14.533333	121.000000	60.500000
-14.500000	120.500000	55.500000
-14.466667	120.000000	53.000000
-14.433333	120.000000	48.000000
-14.400000	121.000000	50.000000
-14.366667	121.500000	46.500000
-14.333333	115.500000	37.500000
-14.300000	114.000000	35.500000
-14.266667	111.500000	34.500000
-14.233333	115.000000	34.000000
-14.200000	108.500000	31.500000
-14.166667	108.000000	29.500000
-14.133333	107.000000	25.500000
-14.100000	105.500000	23.500000
-14.066667	104.000000	22.000000
-14.033333	102.000000	22.000000
-14.000000	100.000000	22.000000
-13.966667	100.000000	22.000000
-13.933333	99.000000	20.000000
-13.900000	100.500000	20.500000
-13.866667	99.500000	22.000000
-13.833333	99.500000	24.000000
-13.800000	97.000000	25.500000
-13.766667	97.000000	27.000000
-13.733333	97.500000	26.500000
-13.700000	103.000000	26.000000
-13.666667	94.500000	26.000000
-13.633333	93.500000	26.500000
-13.600000	92.000000	28.000000
-13.566667	91.500000	28.500000
-13.533333	91.000000	28.500000
-13.500000	91.500000	29.000000
-13.466667	90.500000	29.000000
-13.433333	89.000000	28.500000
-13.400000	88.000000	29.000000
-13.366667	90.000000	28.500000
-13.333333	90.500000	29.500000
-13.300000	90.000000	30.000000
-13.266667	89.000000	29.500000
-13.233333	86.500000	29.000000
-13.200000	86.000000	29.000000
-13.166667	86.000000	29.500000
-13.133333	87.000000	31.500000
-13.100000	87.000000	33.000000
-13.066667	85.500000	36.000000
-13.033333	85.500000	33.000000
-13.000000	85.000000	30.000000
-12.966667	86.000000	33.000000
-12.933333	86.000000	33.500000
-12.900000	86.500000	32.500000
-12.866667	88.000000	31.000000
-12.833333	85.000000	24.000000
-12.800000	84.000000	24.000000
-12.766667	81.000000	28.000000
-12.733333	85.000000	31.000000
-12.700000	86.000000	30.000000
-12.666667	87.000000	26.500000
-12.633333	80.500000	16.500000
-12.600000	78.000000	16.500000
-12.566667	77.000000	15.000000
-12.533333	81.000000	17.000000
-12.500000	75.000000	18.500000
-12.466667	73.500000	17.000000
-12.433333	77.000000	16.000000
-12.400000	75.500000	15.500000
-12.366667	74.500000	14.000000
-12.333333	74.000000	14.000000
-12.300000	73.500000	16.000000
-12.266667	72.000000	14.500000
-12.233333	72.000000	12.500000
-12.200000	71.000000	12.500000
-12.166667	69.500000	13.000000
-12.133333	69.000000	13.000000
-12.100000	69.000000	14.500000
-12.066667	69.000000	15.000000
-12.033333	69.000000	14.500000
-12.000000	68.500000	12.500000
-11.966667	64.500000	12.500000
-11.933333	66.500000	12.500000
-11.900000	64.000000	11.500000
-11.866667	64.500000	13.000000
-11.833333	64.000000	14.000000
-11.800000	61.500000	12.000000
-11.766667	62.500000	11.500000
-11.733333	62.500000	12.000000
-11.700000	63.000000	12.000000
-11.666667	62.500000	12.000000
-11.633333	62.500000	14.000000
-11.600000	62.000000	14.500000
-11.566667	55.000000	13.000000
-11.533333	57.500000	13.500000
-11.500000	57.000000	14.000000
-11.466667	60.000000	15.000000
-11.433333	56.000000	15.000000
-11.400000	56.000000	15.000000
-11.366667	59.000000	15.000000
-11.333333	42.500000	7.500000
-11.300000	42.000000	7.500000
-11.266667	42.000000	7.500000
-11.233333	42.000000	7.500000
-11.200000	42.000000	7.500000
-11.166667	42.000000	7.000000
-11.133333	42.000000	7.000000
-11.100000	42.500000	7.500000
-11.066667	42.000000	7.000000
-11.033333	42.000000	6.000000
-11.000000	39.500000	6.000000
-10.966667	41.000000	5.500000
-10.933333	72.500000	23.000000
-10.900000	73.000000	22.000000
-10.866667	74.000000	21.500000
-10.833333	74.500000	21.500000
-10.800000	39.000000	5.500000
-10.766667	44.000000	5.000000
-10.733333	38.500000	5.000000
-10.700000	38.500000	5.000000
-10.666667	38.500000	5.500000
-10.633333	38.000000	6.500000
-10.600000	77.000000	27.000000
-10.566667	34.500000	8.500000
-10.533333	76.500000	23.500000
-10.500000	72.500000	21.500000
-10.466667	33.000000	11.000000
-10.433333	33.000000	12.500000
-10.400000	32.500000	12.500000
-10.366667	32.000000	11.500000
-10.333333	32.500000	11.500000
-10.300000	33.000000	10.500000
-10.266667	33.000000	10.500000
-10.233333	32.500000	11.000000
-10.200000	32.000000	13.000000
-10.166667	32.000000	15.000000
-10.133333	29.000000	15.000000
-10.100000	31.500000	14.500000
-10.066667	31.000000	12.500000
-10.033333	31.000000	11.500000
-10.000000	28.500000	11.000000
-9.966667	31.000000	11.500000
-9.933333	28.000000	11.500000
-9.900000	28.000000	11.500000
-9.866667	31.000000	10.500000
-9.833333	28.500000	9.500000
-9.800000	70.000000	26.000000
-9.766667	69.500000	26.500000
-9.733333	70.000000	28.000000
-9.700000	69.500000	28.500000
-9.666667	70.000000	28.500000
-9.633333	70.500000	28.000000
-9.600000	71.000000	28.000000
-9.566667	70.000000	28.000000
-9.533333	68.500000	29.000000
-9.500000	68.500000	29.500000
-9.466667	68.500000	30.000000
-9.433333	69.500000	30.000000
-9.400000	70.000000	29.500000
-9.366667	72.000000	29.500000
-9.333333	31.000000	9.500000
-9.300000	29.500000	9.500000
-9.266667	31.000000	10.500000
-9.233333	31.000000	12.000000
-9.200000	31.000000	14.500000
-9.166667	31.000000	16.000000
-9.133333	31.000000	16.500000
-9.100000	28.000000	16.500000
-9.066667	30.000000	16.500000
-9.033333	30.000000	15.500000
-9.000000	26.500000	15.500000
-8.966667	26.500000	15.500000
-8.933333	29.000000	15.500000
-8.900000	26.500000	15.500000
-8.866667	29.000000	16.000000
-8.833333	26.500000	16.000000
-8.800000	29.000000	16.000000
-8.766667	26.500000	16.000000
-8.733333	26.500000	16.000000
-8.700000	29.500000	16.000000
-8.666667	27.000000	16.000000
-8.633333	29.500000	16.500000
-8.600000	29.500000	17.000000
-8.566667	29.500000	16.500000
-8.533333	30.500000	17.000000
-8.500000	30.500000	16.500000
-8.466667	30.500000	16.500000
-8.433333	30.500000	16.500000
-8.400000	30.500000	16.500000
-8.366667	31.000000	17.000000
-8.333333	31.000000	17.000000
-8.300000	30.500000	17.000000
-8.266667	31.000000	17.000000
-8.233333	28.500000	16.000000
-8.200000	28.500000	16.000000
-8.166667	28.500000	16.000000
-8.133333	28.500000	16.500000
-8.100000	28.000000	17.000000
-8.066667	30.500000	18.500000
-8.033333	30.500000	18.500000
-8.000000	30.500000	18.000000
-7.966667	28.000000	17.000000
-7.933333	28.500000	16.000000
-7.900000	69.000000	28.000000
-7.866667	70.500000	28.500000
-7.833333	30.500000	18.500000
-7.800000	30.500000	19.500000
-7.766667	30.500000	19.000000
-7.733333	29.500000	18.000000
-7.700000	28.000000	16.500000
-7.666667	68.000000	28.000000
-7.633333	28.000000	17.500000
-7.600000	30.000000	20.000000
-7.566667	31.000000	21.000000
-7.533333	31.000000	22.000000
-7.500000	31.000000	21.500000
-7.466667	30.500000	20.500000
-7.433333	30.000000	20.000000
-7.400000	30.000000	19.500000
-7.366667	30.000000	21.500000
-7.333333	30.500000	23.000000
-7.300000	32.000000	26.000000
-7.266667	32.000000	27.000000
-7.233333	32.000000	27.500000
-7.200000	31.500000	27.500000
-7.166667	31.500000	27.500000
-7.133333	31.000000	28.500000
-7.100000	29.000000	29.500000
-7.066667	32.000000	31.500000
-7.033333	31.000000	32.500000
-7.000000	32.000000	32.500000
-6.966667	30.500000	33.000000
-6.933333	30.500000	32.500000
-6.900000	30.000000	33.500000
-6.866667	33.000000	36.000000
-6.833333	31.500000	37.500000
-6.800000	32.000000	38.500000
-6.766667	32.000000	40.000000
-6.733333	31.500000	41.000000
-6.700000	30.000000	42.000000
-6.666667	29.500000	43.000000
-6.633333	30.500000	43.500000
-6.600000	31.000000	44.000000
-6.566667	31.500000	45.000000
-6.533333	31.000000	46.500000
-6.500000	30.000000	48.000000
-6.466667	31.500000	50.000000
-6.433333	30.000000	51.500000
-6.400000	30.000000	51.500000
-6.366667	30.000000	53.000000
-6.333333	30.000000	54.500000
-6.300000	29.500000	57.500000
-6.266667	29.500000	60.500000
-6.233333	30.000000	62.500000
-6.200000	29.500000	64.000000
-6.166667	28.500000	66.500000
-6.133333	28.000000	68.000000
-6.100000	28.000000	68.000000
-6.066667	30.000000	71.500000
-6.033333	29.500000	73.500000
-6.000000	32.000000	75.000000
-5.966667	32.000000	78.000000
-5.933333	28.500000	79.500000
-5.900000	29.500000	82.500000
-5.866667	32.500000	84.500000
-5.833333	31.500000	87.500000
-5.800000	33.000000	91.000000
-5.766667	36.000000	92.500000
-5.733333	37.000000	97.000000
-5.700000	37.000000	98.000000
-5.666667	37.000000	102.000000
-5.633333	36.500000	105.500000
-5.600000	38.500000	110.500000
-5.566667	43.000000	111.000000
-5.533333	47.500000	112.500000
-5.500000	47.500000	114.000000
-5.466667	48.000000	120.000000
-5.433333	51.500000	125.000000
-5.400000	54.500000	127.500000
-5.366667	59.000000	128.000000
-5.333333	63.000000	128.500000
-5.300000	65.000000	130.500000
-5.266667	69.500000	131.000000
-5.233333	74.000000	131.000000
-5.200000	79.500000	130.500000
-5.166667	81.500000	130.000000
-5.133333	84.000000	128.000000
-5.100000	90.000000	127.500000
-5.066667	93.500000	127.500000
-5.033333	98.500000	126.500000
-5.000000	100.500000	125.000000
-4.966667	103.000000	124.000000
-4.933333	105.000000	120.000000
-4.900000	107.000000	118.000000
-4.866667	109.000000	118.000000
-4.833333	112.000000	116.500000
-4.800000	114.500000	114.500000
-4.766667	116.500000	113.000000
-4.733333	118.000000	110.000000
-4.700000	117.500000	107.000000
-4.666667	117.500000	102.000000
-4.633333	116.500000	100.000000
-4.600000	122.500000	98.500000
-4.566667	123.500000	94.500000
-4.533333	124.500000	91.000000
-4.500000	125.000000	88.500000
-4.466667	122.000000	84.500000
-4.433333	120.500000	79.500000
-4.400000	119.500000	77.500000
-4.366667	125.000000	74.500000
-4.333333	119.500000	70.500000
-4.300000	125.500000	67.000000
-4.266667	120.500000	63.000000
-4.233333	120.500000	61.000000
-4.200000	119.000000	57.000000
-4.166667	118.500000	54.000000
-4.133333	119.000000	51.000000
-4.100000	119.000000	47.500000
-4.066667	118.000000	45.500000
-4.033333	119.500000	44.500000
-4.000000	115.000000	42.000000
-3.966667	119.500000	45.000000
-3.933333	120.500000	44.000000
-3.900000	116.500000	34.000000
-3.866667	115.500000	31.000000
-3.833333	114.500000	27.000000
-3.800000	111.000000	27.500000
-3.766667	109.000000	27.500000
-3.733333	111.500000	32.500000
-3.700000	105.500000	26.000000
-3.666667	102.500000	25.500000
-3.633333	100.500000	22.500000
-3.600000	97.000000	20.500000
-3.566667	96.500000	19.500000
-3.533333	94.000000	20.000000
-3.500000	93.500000	20.500000
-3.466667	90.500000	22.500000
-3.433333	89.000000	23.000000
-3.400000	90.500000	22.000000
-3.366667	88.500000	19.500000
-3.333333	87.500000	16.500000
-3.300000	87.000000	15.500000
-3.266667	87.000000	20.500000
-3.233333	75.000000	20.500000
-3.200000	79.000000	22.000000
-3.166667	75.000000	22.500000
-3.133333	88.500000	13.000000
-3.100000	52.500000	34.000000
-3.066667	63.500000	24.000000
-3.033333	50.000000	33.500000
-3.000000	50.000000	37.500000
-2.966667	49.500000	40.000000
-2.933333	49.500000	41.000000
-2.900000	48.500000	42.000000
-2.866667	48.000000	30.000000
-2.833333	46.500000	44.000000
-2.800000	45.500000	46.000000
-2.766667	44.000000	48.000000
-2.733333	42.500000	50.000000
-2.700000	41.000000	51.500000
-2.666667	44.500000	53.000000
-2.633333	40.000000	54.000000
-2.600000	39.500000	55.500000
-2.566667	42.500000	57.000000
-2.533333	41.000000	60.000000
-2.500000	42.500000	62.000000
-2.466667	36.500000	64.000000
-2.433333	41.000000	67.000000
-2.400000	40.500000	70.000000
-2.366667	40.000000	74.000000
-2.333333	40.000000	76.500000
-2.300000	37.500000	80.500000
-2.266667	36.500000	83.500000
-2.233333	40.000000	87.000000
-2.200000	35.000000	90.000000
-2.166667	39.500000	95.000000
-2.133333	44.500000	96.500000
-2.100000	45.500000	100.500000
-2.066667	46.000000	104.000000
-2.033333	46.000000	107.500000
-2.000000	47.000000	112.500000
-1.966667	54.500000	120.000000
-1.933333	57.000000	123.000000
-1.900000	59.000000	123.500000
-1.866667	59.500000	122.500000
-1.833333	60.000000	124.500000
-1.800000	63.000000	129.000000
-1.766667	68.000000	131.500000
-1.733333	71.000000	132.500000
-1.700000	75.500000	132.000000
-1.666667	78.500000	132.000000
-1.633333	84.500000	132.000000
-1.600000	90.000000	132.000000
-1.566667	94.500000	132.000000
-1.533333	97.000000	131.000000
-1.500000	100.500000	128.000000
-1.466667	104.000000	126.500000
-1.433333	108.000000	126.000000
-1.400000	112.000000	125.000000
-1.366667	114.500000	124.000000
-1.333333	117.500000	121.500000
-1.300000	118.000000	118.000000
-1.266667	125.000000	114.000000
-1.233333	129.500000	112.500000
-1.200000	134.500000	110.500000
-1.166667	137.500000	108.500000
-1.133333	139.500000	105.000000
-1.100000	138.500000	99.500000
-1.066667	140.000000	95.000000
-1.033333	143.000000	92.000000
-1.000000	144.000000	89.500000
-0.966667	145.500000	86.000000
-0.933333	154.500000	82.500000
-0.900000	136.000000	76.500000
-0.866667	142.500000	71.500000
-0.833333	142.000000	67.500000
-0.800000	142.500000	65.000000
-0.766667	143.000000	63.000000
-0.733333	135.500000	56.000000
-0.700000	134.500000	53.000000
-0.666667	133.000000	51.500000
-0.633333	139.500000	48.500000
-0.600000	131.000000	45.000000
-0.566667	139.000000	46.500000
-0.533333	139.000000	42.500000
-0.500000	135.000000	33.500000
-0.466667	132.500000	30.500000
-0.433333	123.000000	30.000000
-0.400000	118.000000	31.000000
-0.366667	123.000000	29.500000
-0.333333	116.500000	25.500000
-0.300000	119.000000	24.500000
-0.266667	110.500000	23.500000
-0.233333	116.500000	23.500000
-0.200000	111.500000	20.000000
-0.166667	109.500000	18.000000
-0.133333	101.500000	18.000000
-0.100000	105.500000	19.500000
-0.066667	104.000000	20.500000
-0.033333	102.000000	21.500000
0.000000	106.000000	20.000000
0.033333	102.500000	19.500000
0.066667	89.500000	18.500000
0.100000	95.500000	18.000000
0.133333	92.000000	18.000000
0.166667	92.500000	17.000000
0.200000	90.500000	18.500000
0.233333	88.500000	19.000000
0.266667	87.000000	18.500000
0.300000	86.000000	16.500000
0.333333	78.000000	14.500000
0.366667	83.500000	15.000000
0.400000	81.500000	16.000000
0.433333	82.000000	16.000000
0.466667	81.500000	16.500000
0.500000	80.000000	16.500000
0.533333	79.000000	15.000000
0.566667	77.500000	11.500000
0.600000	77.500000	12.000000
0.633333	76.500000	12.000000
0.666667	76.000000	11.500000
0.700000	75.500000	12.000000
0.733333	77.500000	14.500000
0.766667	77.500000	14.000000
0.800000	77.000000	11.500000
0.833333	76.500000	10.500000
0.866667	76.000000	10.500000
0.900000	74.500000	11.500000
0.933333	78.500000	11.500000
0.966667	74.500000	8.000000
1.000000	68.000000	7.500000
1.033333	72.000000	7.500000
1.066667	50.000000	32.500000
1.100000	49.500000	34.000000
1.133333	46.000000	36.000000
1.166667	46.000000	37.000000
1.200000	46.000000	38.500000
1.233333	45.500000	39.500000
1.266667	44.500000	41.000000
1.300000	46.500000	43.500000
1.333333	42.500000	45.500000
1.366667	42.500000	47.500000
1.400000	44.000000	50.000000
1.433333	48.000000	52.500000
1.466667	42.500000	54.500000
1.500000	48.000000	56.500000
1.533333	48.500000	62.000000
1.566667	49.500000	66.000000
1.600000	49.500000	69.500000
1.633333	50.500000	73.500000
1.666667	50.500000	77.000000
1.700000	50.500000	81.500000
1.733333	50.000000	84.500000
1.766667	50.000000	89.500000
1.800000	50.500000	92.500000
1.833333	51.000000	95.500000
1.866667	52.500000	98.000000
1.900000	53.500000	100.500000
1.933333	55.000000	103.000000
1.966667	55.000000	105.500000
2.000000	55.500000	107.500000
2.033333	55.500000	110.500000
2.066667	60.500000	119.000000
2.100000	61.500000	120.000000
2.133333	63.000000	120.000000
2.166667	63.000000	120.000000
2.200000	64.000000	123.000000
2.233333	65.500000	124.500000
2.266667	69.000000	125.500000
2.300000	72.000000	126.500000
2.333333	74.500000	127.000000
2.366667	76.500000	127.500000
2.400000	78.000000	127.500000
2.433333	80.500000	128.000000
2.466667	82.000000	127.500000
2.500000	83.000000	128.000000
2.533333	85.000000	129.000000
2.566667	88.000000	130.000000
2.600000	88.500000	130.000000
2.633333	91.000000	127.000000
2.666667	97.000000	127.000000
2.700000	100.500000	127.500000
2.733333	104.000000	126.500000
2.766667	106.000000	126.000000
2.800000	108.500000	124.500000
2.833333	110.500000	123.500000
2.866667	111.500000	121.000000
2.900000	115.000000	118.500000
2.933333	116.500000	118.000000
2.966667	119.500000	117.500000
3.000000	122.000000	117.000000
3.033333	124.000000	116.500000
3.066667	134.500000	115.500000
3.100000	136.500000	114.000000
3.133333	137.000000	112.500000
3.166667	138.000000	110.500000
3.200000	140.000000	108.500000
3.233333	133.000000	108.000000
3.266667	144.000000	108.000000
3.300000	146.500000	108.000000
3.333333	148.000000	107.500000
3.366667	148.500000	107.000000
3.400000	149.500000	105.000000
3.433333	149.500000	104.000000
3.466667	150.500000	102.500000
3.500000	141.500000	102.000000
3.533333	142.500000	101.500000
3.566667	154.000000	101.500000
3.600000	155.500000	102.000000
3.633333	156.500000	101.500000
3.666667	157.000000	101.000000
3.700000	156.500000	99.000000
3.733333	156.500000	96.500000
3.766667	147.500000	96.500000
3.800000	170.500000	97.000000
3.833333	172.500000	97.500000
3.866667	163.500000	97.500000
3.900000	175.000000	97.500000
3.933333	165.500000	96.500000
3.966667	166.000000	95.000000
4.000000	155.500000	91.500000
4.033333	166.500000	89.500000
4.066667	179.500000	89.500000
4.100000	181.000000	89.500000
4.133333	183.500000	89.500000
4.166667	175.000000	91.000000
4.200000	175.500000	89.000000
4.233333	176.000000	86.000000
4.266667	166.000000	84.500000
4.300000	186.000000	82.000000
4.333333	165.500000	77.500000
4.366667	190.000000	78.000000
4.400000	192.500000	78.000000
4.433333	194.500000	77.500000
4.466667	197.000000	77.000000
4.500000	197.500000	77.500000
4.533333	197.500000	77.000000
4.566667	196.500000	81.000000
4.600000	199.000000	79.000000
4.633333	200.000000	77.000000
4.666667	200.500000	72.500000
4.700000	201.000000	70.500000
4.733333	201.500000	71.500000
4.766667	201.000000	76.000000
4.800000	202.000000	75.000000
4.833333	203.500000	69.000000
4.866667	204.000000	72.500000
4.900000	204.000000	70.000000
4.933333	203.500000	68.000000
4.966667	204.500000	67.500000
5.000000	206.000000	72.500000
5.033333	206.500000	71.500000
5.066667	206.000000	66.500000
5.100000	206.000000	66.500000
5.133333	205.000000	67.000000
5.166667	205.000000	62.000000
5.200000	206.500000	60.500000
5.233333	208.000000	59.500000
5.266667	206.000000	64.000000
5.300000	211.500000	58.500000
5.333333	211.500000	58.500000
5.366667	210.500000	57.500000
5.400000	210.000000	56.000000
5.433333	210.500000	54.500000
5.466667	212.000000	54.000000
5.500000	212.000000	55.000000
5.533333	215.000000	53.500000
5.566667	216.000000	52.000000
5.600000	215.000000	53.000000
5.633333	215.500000	47.500000
5.666667	215.000000	48.500000
5.700000	216.500000	48.000000
5.733333	217.000000	49.000000
5.766667	219.500000	50.000000
5.800000	220.500000	50.000000
5.833333	219.500000	47.000000
5.866667	219.000000	46.500000
5.900000	219.000000	46.500000
5.933333	221.000000	44.500000
5.966667	222.500000	43.000000
6.000000	223.000000	43.500000
6.033333	223.000000	43.500000
6.066667	223.000000	42.500000
6.100000	223.000000	42.000000
6.133333	223.000000	41.000000
6.166667	223.500000	40.500000
6.200000	224.000000	40.500000
6.233333	202.500000	40.500000
6.266667	202.000000	40.000000
6.300000	201.500000	40.500000
6.333333	202.500000	40.000000
6.366667	203.000000	40.500000
6.400000	203.500000	40.500000
6.433333	203.500000	40.500000
6.466667	198.500000	39.000000
6.500000	203.000000	39.500000
6.533333	202.500000	40.000000
6.566667	203.000000	41.000000
6.600000	203.500000	41.000000
[truncated: 8,801 more rows]
