# Supplementary material for: Attraction of posture and motion-trajectory elements of conspecific biological motion in medaka fish
Source: Sci Rep. 2018 Jun 5;8:8589. doi: 10.1038/s41598-018-26186-x (PMC5988670; doi:10.1038/s41598-018-26186-x)
Supplement: Supplementary file 4 — Dataset 3 [file 41598_2018_26186_MOESM4_ESM.zip › DataExperiments/Bioloco_04.csv]

time[sec]	x	y
-60.000000	159.500000	52.500000
-59.966667	159.500000	55.000000
-59.933333	159.500000	52.500000
-59.900000	159.500000	52.000000
-59.866667	132.000000	52.500000
-59.833333	163.000000	52.000000
-59.800000	163.000000	52.500000
-59.766667	164.000000	52.000000
-59.733333	163.000000	52.000000
-59.700000	138.500000	52.500000
-59.666667	137.500000	52.500000
-59.633333	136.000000	52.500000
-59.600000	139.000000	51.500000
-59.566667	164.000000	52.500000
-59.533333	138.500000	52.000000
-59.500000	138.000000	52.000000
-59.466667	136.500000	52.500000
-59.433333	163.500000	52.500000
-59.400000	135.500000	52.500000
-59.366667	164.000000	52.000000
-59.333333	138.000000	52.500000
-59.300000	136.000000	52.500000
-59.266667	139.000000	52.500000
-59.233333	137.500000	52.500000
-59.200000	163.500000	52.500000
-59.166667	136.500000	52.500000
-59.133333	139.000000	52.000000
-59.100000	138.000000	52.500000
-59.066667	164.000000	52.500000
-59.033333	138.500000	52.500000
-59.000000	136.500000	52.000000
-58.966667	139.000000	51.500000
-58.933333	138.500000	52.000000
-58.900000	139.000000	52.000000
-58.866667	139.000000	52.000000
-58.833333	164.000000	52.500000
-58.800000	137.500000	52.000000
-58.766667	164.000000	52.500000
-58.733333	136.500000	52.500000
-58.700000	138.500000	52.500000
-58.666667	138.000000	52.000000
-58.633333	137.000000	52.500000
-58.600000	164.000000	52.000000
-58.566667	164.000000	52.500000
-58.533333	140.000000	52.000000
-58.500000	139.000000	52.500000
-58.466667	137.000000	52.500000
-58.433333	137.500000	52.500000
-58.400000	138.500000	52.500000
-58.366667	139.000000	52.500000
-58.333333	141.000000	52.500000
-58.300000	138.500000	52.500000
-58.266667	141.500000	52.500000
-58.233333	138.000000	52.500000
-58.200000	141.500000	52.500000
-58.166667	162.500000	19.000000
-58.133333	161.500000	19.000000
-58.100000	161.000000	20.000000
-58.066667	159.000000	20.500000
-58.033333	140.000000	19.500000
-58.000000	136.500000	20.000000
-57.966667	136.000000	19.500000
-57.933333	131.500000	19.500000
-57.900000	131.000000	19.000000
-57.866667	129.000000	19.000000
-57.833333	122.500000	17.500000
-57.800000	106.500000	17.000000
-57.766667	105.500000	16.500000
-57.733333	103.000000	16.500000
-57.700000	105.500000	16.500000
-57.666667	107.000000	17.000000
-57.633333	101.500000	16.500000
-57.600000	100.500000	15.500000
-57.566667	102.000000	16.000000
-57.533333	102.000000	16.000000
-57.500000	102.500000	16.000000
-57.466667	97.000000	16.000000
-57.433333	96.000000	16.000000
-57.400000	95.000000	15.500000
-57.366667	94.500000	14.500000
-57.333333	94.000000	15.000000
-57.300000	93.500000	15.000000
-57.266667	93.500000	15.500000
-57.233333	93.000000	15.500000
-57.200000	92.500000	14.500000
-57.166667	92.500000	12.000000
-57.133333	92.000000	13.500000
-57.100000	92.000000	14.500000
-57.066667	92.000000	15.000000
-57.033333	92.000000	15.000000
-57.000000	92.500000	15.000000
-56.966667	92.000000	15.000000
-56.933333	92.000000	15.500000
-56.900000	90.500000	14.000000
-56.866667	90.500000	14.500000
-56.833333	90.500000	15.000000
-56.800000	90.000000	14.000000
-56.766667	90.000000	14.000000
-56.733333	90.000000	14.500000
-56.700000	89.500000	15.500000
-56.666667	89.000000	16.000000
-56.633333	96.000000	17.000000
-56.600000	98.500000	17.500000
-56.566667	98.000000	17.000000
-56.533333	97.500000	17.000000
-56.500000	97.500000	17.000000
-56.466667	97.500000	17.000000
-56.433333	97.500000	17.000000
-56.400000	97.500000	17.000000
-56.366667	97.500000	16.500000
-56.333333	97.500000	16.500000
-56.300000	97.500000	16.500000
-56.266667	96.500000	16.500000
-56.233333	97.000000	17.500000
-56.200000	97.000000	17.500000
-56.166667	97.000000	17.500000
-56.133333	97.000000	17.500000
-56.100000	85.500000	15.000000
-56.066667	85.500000	15.000000
-56.033333	91.500000	16.500000
-56.000000	85.500000	15.000000
-55.966667	85.500000	15.000000
-55.933333	85.000000	15.000000
-55.900000	86.000000	14.500000
-55.866667	83.500000	14.000000
-55.833333	83.500000	14.500000
-55.800000	83.500000	14.500000
-55.766667	82.500000	15.000000
-55.733333	82.500000	15.000000
-55.700000	86.000000	14.000000
-55.666667	86.000000	13.000000
-55.633333	85.500000	13.000000
-55.600000	76.000000	12.000000
-55.566667	85.000000	13.000000
-55.533333	85.000000	13.000000
-55.500000	81.000000	12.500000
-55.466667	71.000000	12.000000
-55.433333	71.000000	12.000000
-55.400000	70.500000	12.000000
-55.366667	70.500000	12.000000
-55.333333	70.500000	12.000000
-55.300000	70.000000	12.000000
-55.266667	70.000000	12.000000
-55.233333	71.000000	12.000000
-55.200000	71.000000	11.500000
-55.166667	70.500000	11.500000
-55.133333	78.500000	12.000000
-55.100000	82.000000	12.500000
-55.066667	81.500000	12.000000
-55.033333	81.500000	12.000000
-55.000000	81.000000	12.000000
-54.966667	80.500000	12.000000
-54.933333	81.500000	12.500000
-54.900000	81.500000	12.500000
-54.866667	80.500000	12.000000
-54.833333	81.000000	12.500000
-54.800000	81.000000	12.500000
-54.766667	79.000000	12.500000
-54.733333	79.000000	12.000000
-54.700000	78.500000	12.000000
-54.666667	66.000000	11.500000
-54.633333	78.000000	12.000000
-54.600000	78.000000	12.000000
-54.566667	65.000000	11.500000
-54.533333	77.500000	12.500000
-54.500000	77.500000	12.000000
-54.466667	76.500000	11.500000
-54.433333	78.500000	12.500000
-54.400000	76.000000	11.500000
-54.366667	63.500000	11.000000
-54.333333	63.000000	11.000000
-54.300000	63.000000	11.000000
-54.266667	62.500000	11.000000
-54.233333	62.500000	11.000000
-54.200000	62.500000	11.000000
-54.166667	62.000000	11.000000
-54.133333	62.000000	11.000000
-54.100000	62.000000	11.000000
-54.066667	61.000000	11.000000
-54.033333	61.000000	11.000000
-54.000000	62.500000	12.500000
-53.966667	61.000000	11.500000
-53.933333	60.500000	11.500000
-53.900000	60.000000	12.500000
-53.866667	61.000000	12.500000
-53.833333	59.500000	10.000000
-53.800000	60.000000	11.500000
-53.766667	58.500000	11.000000
-53.733333	58.500000	10.500000
-53.700000	58.500000	11.500000
-53.666667	58.000000	12.000000
-53.633333	58.000000	10.500000
-53.600000	59.500000	10.500000
-53.566667	67.500000	11.000000
-53.533333	67.500000	12.500000
-53.500000	72.000000	14.000000
-53.466667	73.500000	14.000000
-53.433333	76.000000	16.000000
-53.400000	76.500000	17.000000
-53.366667	75.000000	18.000000
-53.333333	74.500000	18.500000
-53.300000	74.000000	19.000000
-53.266667	58.500000	9.000000
-53.233333	73.500000	19.000000
-53.200000	72.000000	20.000000
-53.166667	58.000000	8.000000
-53.133333	58.500000	9.000000
-53.100000	58.500000	9.000000
-53.066667	58.500000	9.000000
-53.033333	58.500000	9.000000
-53.000000	58.500000	9.000000
-52.966667	59.000000	9.000000
-52.933333	59.000000	9.000000
-52.900000	59.000000	9.000000
-52.866667	58.000000	9.000000
-52.833333	58.000000	9.000000
-52.800000	58.000000	8.500000
-52.766667	58.000000	8.500000
-52.733333	57.500000	8.500000
-52.700000	57.500000	8.500000
-52.666667	57.500000	8.500000
-52.633333	57.500000	8.500000
-52.600000	57.500000	8.000000
-52.566667	65.500000	17.500000
-52.533333	67.000000	16.500000
-52.500000	65.500000	17.000000
-52.466667	59.500000	19.000000
-52.433333	57.500000	20.000000
-52.400000	58.000000	20.500000
-52.366667	59.000000	20.500000
-52.333333	58.500000	20.000000
-52.300000	58.500000	19.500000
-52.266667	59.000000	19.500000
-52.233333	59.500000	20.000000
-52.200000	60.000000	20.500000
-52.166667	60.500000	19.500000
-52.133333	62.000000	19.000000
-52.100000	61.000000	19.500000
-52.066667	62.000000	20.000000
-52.033333	63.500000	20.000000
-52.000000	63.500000	20.000000
-51.966667	64.000000	19.500000
-51.933333	65.000000	18.500000
-51.900000	65.500000	19.000000
-51.866667	73.000000	7.500000
-51.833333	73.500000	7.500000
-51.800000	76.000000	8.000000
-51.766667	76.500000	8.500000
-51.733333	69.000000	18.000000
-51.700000	78.500000	8.500000
-51.666667	78.000000	8.000000
-51.633333	79.000000	8.000000
-51.600000	80.500000	8.500000
-51.566667	81.000000	8.500000
-51.533333	82.000000	8.500000
-51.500000	84.000000	8.500000
-51.466667	85.500000	8.500000
-51.433333	86.500000	8.500000
-51.400000	91.000000	5.000000
-51.366667	87.500000	8.500000
-51.333333	88.000000	8.500000
-51.300000	88.500000	8.500000
-51.266667	89.500000	8.500000
-51.233333	90.500000	9.000000
-51.200000	90.500000	9.000000
-51.166667	92.000000	9.000000
-51.133333	93.000000	8.500000
-51.100000	94.000000	8.000000
-51.066667	95.000000	7.500000
-51.033333	102.000000	6.000000
-51.000000	103.000000	6.500000
-50.966667	97.000000	7.000000
-50.933333	105.500000	6.000000
-50.900000	99.000000	7.000000
-50.866667	100.000000	7.000000
-50.833333	108.000000	7.500000
-50.800000	108.500000	7.500000
-50.766667	109.000000	8.000000
-50.733333	111.500000	7.500000
-50.700000	105.000000	7.000000
-50.666667	106.000000	7.500000
-50.633333	107.500000	7.500000
-50.600000	107.500000	8.000000
-50.566667	108.500000	8.000000
-50.533333	110.000000	7.500000
-50.500000	111.000000	7.500000
-50.466667	111.500000	7.500000
-50.433333	114.000000	8.000000
-50.400000	114.000000	8.000000
-50.366667	115.000000	8.500000
-50.333333	115.500000	8.500000
-50.300000	117.000000	8.000000
-50.266667	122.000000	8.000000
-50.233333	122.500000	7.500000
-50.200000	120.000000	7.500000
-50.166667	121.000000	8.000000
-50.133333	122.000000	8.000000
-50.100000	124.000000	7.500000
-50.066667	126.000000	8.000000
-50.033333	127.000000	7.000000
-50.000000	127.500000	6.500000
-49.966667	129.000000	7.000000
-49.933333	130.000000	7.000000
-49.900000	132.000000	7.000000
-49.866667	133.000000	7.500000
-49.833333	135.000000	7.000000
-49.800000	138.000000	6.000000
-49.766667	139.000000	6.000000
-49.733333	141.000000	6.000000
-49.700000	143.500000	5.500000
-49.666667	144.500000	6.000000
-49.633333	146.000000	6.000000
-49.600000	147.500000	6.000000
-49.566667	149.500000	5.500000
-49.533333	151.000000	5.500000
-49.500000	153.000000	5.000000
-49.466667	154.500000	5.000000
-49.433333	155.000000	5.500000
-49.400000	156.500000	6.000000
-49.366667	159.000000	6.000000
-49.333333	159.500000	6.000000
-49.300000	160.500000	5.500000
-49.266667	161.000000	5.500000
-49.233333	163.500000	5.500000
-49.200000	163.000000	5.500000
-49.166667	165.000000	5.500000
-49.133333	166.000000	5.500000
-49.100000	166.500000	5.500000
-49.066667	168.500000	5.500000
-49.033333	169.000000	5.500000
-49.000000	170.500000	5.500000
-48.966667	171.000000	5.500000
-48.933333	172.000000	5.500000
-48.900000	173.000000	6.000000
-48.866667	174.500000	5.500000
-48.833333	175.500000	5.000000
-48.800000	176.500000	5.500000
-48.766667	177.500000	5.500000
-48.733333	178.500000	5.000000
-48.700000	180.000000	5.000000
-48.666667	180.000000	5.500000
-48.633333	182.000000	5.000000
-48.600000	182.500000	5.500000
-48.566667	183.000000	5.000000
-48.533333	184.500000	5.500000
-48.500000	184.500000	5.000000
-48.466667	186.000000	5.000000
-48.433333	186.500000	4.500000
-48.400000	187.500000	4.500000
-48.366667	186.500000	5.000000
-48.333333	188.500000	4.500000
-48.300000	190.000000	4.500000
-48.266667	190.500000	4.500000
-48.233333	191.500000	4.500000
-48.200000	191.500000	4.500000
-48.166667	193.000000	5.000000
-48.133333	193.000000	5.000000
-48.100000	193.000000	4.500000
-48.066667	194.000000	4.500000
-48.033333	199.000000	4.000000
-48.000000	199.000000	4.000000
-47.966667	200.000000	4.000000
-47.933333	201.000000	4.500000
-47.900000	202.500000	3.500000
-47.866667	203.000000	4.000000
-47.833333	205.000000	5.000000
-47.800000	205.500000	4.500000
-47.766667	206.500000	4.000000
-47.733333	207.500000	4.000000
-47.700000	208.000000	4.000000
-47.666667	208.000000	4.000000
-47.633333	208.500000	4.000000
-47.600000	208.500000	4.000000
-47.566667	207.500000	4.000000
-47.533333	208.000000	4.500000
-47.500000	210.500000	4.500000
-47.466667	212.500000	4.000000
-47.433333	213.000000	4.000000
-47.400000	214.000000	4.000000
-47.366667	214.500000	4.000000
-47.333333	215.000000	4.500000
-47.300000	218.000000	4.500000
-47.266667	216.000000	5.000000
-47.233333	217.500000	5.000000
-47.200000	220.000000	4.500000
-47.166667	221.500000	4.500000
-47.133333	221.500000	4.500000
-47.100000	222.000000	4.500000
-47.066667	223.500000	4.500000
-47.033333	224.000000	4.500000
-47.000000	224.000000	4.500000
-46.966667	225.000000	5.000000
-46.933333	225.500000	5.000000
-46.900000	226.500000	5.500000
-46.866667	226.500000	4.500000
-46.833333	224.000000	5.500000
-46.800000	223.000000	6.000000
-46.766667	221.500000	6.500000
-46.733333	223.000000	7.000000
-46.700000	229.500000	7.500000
-46.666667	230.500000	8.000000
-46.633333	231.000000	8.500000
-46.600000	232.000000	8.500000
-46.566667	232.500000	8.500000
-46.533333	233.000000	8.500000
-46.500000	230.500000	9.000000
-46.466667	231.500000	9.000000
-46.433333	235.500000	9.000000
-46.400000	236.000000	9.500000
-46.366667	236.000000	9.500000
-46.333333	234.500000	9.500000
-46.300000	234.500000	9.500000
-46.266667	235.500000	10.000000
-46.233333	237.500000	10.500000
-46.200000	238.500000	11.000000
-46.166667	239.500000	11.000000
-46.133333	239.000000	10.500000
-46.100000	239.000000	10.500000
-46.066667	240.000000	10.500000
-46.033333	240.500000	11.500000
-46.000000	247.000000	13.000000
-45.966667	247.500000	12.500000
-45.933333	247.500000	12.500000
-45.900000	248.000000	13.500000
-45.866667	248.500000	13.500000
-45.833333	248.500000	14.000000
-45.800000	250.000000	14.000000
-45.766667	251.000000	14.500000
-45.733333	250.500000	14.500000
-45.700000	246.500000	17.000000
-45.666667	248.500000	17.000000
-45.633333	249.500000	18.500000
-45.600000	252.500000	19.500000
-45.566667	255.500000	21.000000
-45.533333	257.000000	21.500000
-45.500000	258.000000	22.500000
-45.466667	258.500000	23.500000
-45.433333	260.000000	25.000000
-45.400000	262.000000	25.500000
-45.366667	262.500000	26.000000
-45.333333	264.500000	27.500000
-45.300000	265.000000	28.000000
-45.266667	264.500000	29.000000
-45.233333	264.000000	33.000000
-45.200000	262.500000	33.500000
-45.166667	269.000000	36.500000
-45.133333	270.500000	38.000000
-45.100000	272.000000	40.500000
-45.066667	272.000000	41.500000
-45.033333	272.500000	44.500000
-45.000000	273.000000	47.000000
-44.966667	274.000000	48.000000
-44.933333	275.000000	49.500000
-44.900000	276.000000	51.000000
-44.866667	276.000000	53.000000
-44.833333	275.500000	53.500000
-44.800000	275.000000	56.500000
-44.766667	276.000000	59.500000
-44.733333	276.500000	61.000000
-44.700000	277.500000	62.500000
-44.666667	278.000000	63.500000
-44.633333	277.500000	65.500000
-44.600000	277.000000	67.500000
-44.566667	277.000000	69.000000
-44.533333	278.000000	72.000000
-44.500000	278.500000	72.500000
-44.466667	279.000000	75.000000
-44.433333	279.000000	76.000000
-44.400000	278.500000	77.500000
-44.366667	279.000000	82.000000
-44.333333	278.000000	83.500000
-44.300000	277.000000	86.500000
-44.266667	276.500000	89.000000
-44.233333	276.500000	91.000000
-44.200000	275.500000	94.000000
-44.166667	276.000000	95.500000
-44.133333	275.500000	98.000000
-44.100000	274.500000	99.500000
-44.066667	275.000000	101.000000
-44.033333	275.000000	103.000000
-44.000000	274.500000	105.000000
-43.966667	274.500000	106.000000
-43.933333	274.000000	108.500000
-43.900000	274.500000	109.500000
-43.866667	274.500000	111.000000
-43.833333	274.500000	112.000000
-43.800000	273.000000	113.500000
-43.766667	273.000000	115.500000
-43.733333	273.000000	116.000000
-43.700000	272.500000	118.500000
-43.666667	273.000000	120.000000
-43.633333	273.000000	122.000000
-43.600000	273.500000	123.500000
-43.566667	273.500000	124.000000
-43.533333	272.000000	125.000000
-43.500000	272.000000	126.500000
-43.466667	271.500000	128.000000
-43.433333	272.000000	129.000000
-43.400000	272.500000	131.000000
-43.366667	272.500000	132.000000
-43.333333	271.500000	134.000000
-43.300000	271.000000	136.000000
-43.266667	270.500000	137.500000
-43.233333	271.000000	139.000000
-43.200000	270.500000	141.500000
-43.166667	270.000000	142.500000
-43.133333	270.000000	145.000000
-43.100000	270.000000	146.500000
-43.066667	269.500000	148.500000
-43.033333	269.500000	150.000000
-43.000000	269.500000	152.500000
-42.966667	269.000000	154.500000
-42.933333	268.500000	156.000000
-42.900000	267.500000	158.000000
-42.866667	268.000000	160.500000
-42.833333	268.000000	162.000000
-42.800000	268.000000	165.500000
-42.766667	267.500000	168.000000
-42.733333	266.500000	170.500000
-42.700000	265.500000	171.500000
-42.666667	265.000000	174.500000
-42.633333	265.000000	176.500000
-42.600000	264.500000	179.000000
-42.566667	293.500000	183.500000
-42.533333	264.000000	182.500000
-42.500000	290.500000	187.500000
-42.466667	262.000000	186.000000
-42.433333	262.000000	188.000000
-42.400000	261.000000	196.500000
-42.366667	260.500000	197.500000
-42.333333	262.000000	193.500000
-42.300000	259.500000	199.000000
-42.266667	259.000000	200.000000
-42.233333	259.000000	201.000000
-42.200000	259.000000	202.500000
-42.166667	259.500000	204.000000
-42.133333	259.500000	205.000000
-42.100000	259.000000	206.000000
-42.066667	257.500000	208.500000
-42.033333	257.500000	209.500000
-42.000000	257.000000	213.000000
-41.966667	257.000000	213.000000
-41.933333	257.000000	216.000000
-41.900000	257.000000	217.500000
-41.866667	256.500000	219.000000
-41.833333	256.000000	219.500000
-41.800000	255.000000	221.000000
-41.766667	255.000000	223.500000
-41.733333	255.000000	224.500000
-41.700000	255.000000	226.500000
-41.666667	255.000000	227.500000
-41.633333	255.000000	228.000000
-41.600000	254.500000	231.500000
-41.566667	253.500000	231.000000
-41.533333	253.500000	233.000000
-41.500000	253.500000	234.500000
-41.466667	253.500000	236.000000
-41.433333	253.500000	238.500000
-41.400000	253.500000	239.500000
-41.366667	253.500000	239.500000
-41.333333	252.500000	240.500000
-41.300000	253.000000	242.500000
-41.266667	253.000000	243.500000
-41.233333	253.000000	245.500000
-41.200000	253.000000	245.500000
-41.166667	253.000000	247.000000
-41.133333	252.500000	248.500000
-41.100000	252.500000	249.500000
-41.066667	252.000000	251.000000
-41.033333	251.500000	255.000000
-41.000000	251.500000	252.500000
-40.966667	252.500000	255.500000
-40.933333	252.500000	256.000000
-40.900000	253.500000	258.500000
-40.866667	254.000000	259.000000
-40.833333	254.500000	261.000000
-40.800000	254.000000	262.500000
-40.766667	254.500000	265.000000
-40.733333	254.500000	266.000000
-40.700000	255.000000	267.500000
-40.666667	255.000000	269.000000
-40.633333	255.000000	270.500000
-40.600000	255.500000	272.000000
-40.566667	256.000000	274.500000
-40.533333	255.500000	273.000000
-40.500000	255.500000	274.000000
-40.466667	256.000000	275.500000
-40.433333	256.000000	276.000000
-40.400000	257.000000	278.500000
-40.366667	257.500000	277.500000
-40.333333	257.500000	278.000000
-40.300000	257.500000	279.000000
-40.266667	257.500000	279.000000
-40.233333	257.500000	279.500000
-40.200000	257.500000	279.500000
-40.166667	257.500000	279.000000
-40.133333	258.500000	280.000000
-40.100000	258.500000	279.000000
-40.066667	258.500000	279.000000
-40.033333	258.500000	279.000000
-40.000000	259.000000	279.500000
-39.966667	259.000000	279.500000
-39.933333	259.500000	280.000000
-39.900000	259.500000	279.000000
-39.866667	260.500000	279.500000
-39.833333	260.500000	279.500000
-39.800000	261.000000	279.500000
-39.766667	260.500000	278.500000
-39.733333	260.500000	278.500000
-39.700000	261.000000	278.500000
-39.666667	261.500000	279.500000
-39.633333	262.000000	279.500000
-39.600000	263.500000	282.500000
-39.566667	264.500000	283.000000
-39.533333	264.500000	283.000000
-39.500000	265.000000	283.000000
-39.466667	265.500000	283.000000
-39.433333	266.000000	283.500000
-39.400000	266.000000	283.500000
-39.366667	266.500000	284.500000
-39.333333	267.500000	284.500000
-39.300000	267.500000	285.500000
-39.266667	268.500000	285.000000
-39.233333	269.000000	285.000000
-39.200000	269.500000	285.000000
-39.166667	270.000000	285.000000
-39.133333	270.000000	284.500000
-39.100000	270.500000	284.500000
-39.066667	270.500000	284.500000
-39.033333	271.000000	285.000000
-39.000000	271.000000	284.000000
-38.966667	271.000000	285.000000
-38.933333	270.500000	284.000000
-38.900000	270.500000	284.000000
-38.866667	271.000000	284.500000
-38.833333	271.000000	284.000000
-38.800000	271.000000	284.000000
-38.766667	271.000000	283.500000
-38.733333	271.000000	283.500000
-38.700000	272.000000	284.000000
-38.666667	277.000000	284.000000
-38.633333	277.500000	284.000000
-38.600000	277.000000	283.000000
-38.566667	272.500000	283.000000
-38.533333	273.000000	282.000000
-38.500000	273.000000	282.000000
-38.466667	272.500000	281.500000
-38.433333	273.000000	282.000000
-38.400000	272.500000	281.000000
-38.366667	273.000000	281.000000
-38.333333	273.500000	280.500000
-38.300000	273.000000	279.500000
-38.266667	273.000000	279.000000
-38.233333	278.000000	285.000000
-38.200000	278.000000	284.500000
-38.166667	278.000000	284.500000
-38.133333	279.000000	285.000000
-38.100000	279.500000	285.000000
-38.066667	280.000000	284.500000
-38.033333	280.000000	284.000000
-38.000000	280.000000	284.000000
-37.966667	280.000000	283.000000
-37.933333	280.500000	283.000000
-37.900000	280.500000	282.500000
-37.866667	280.500000	282.500000
-37.833333	280.500000	282.500000
-37.800000	281.000000	282.000000
-37.766667	281.000000	281.500000
-37.733333	281.000000	280.500000
-37.700000	283.000000	280.500000
-37.666667	283.000000	279.500000
-37.633333	283.000000	279.000000
-37.600000	283.500000	278.000000
-37.566667	283.500000	278.000000
-37.533333	283.500000	277.500000
-37.500000	283.500000	277.000000
-37.466667	284.000000	276.000000
-37.433333	284.500000	276.000000
-37.400000	283.500000	275.500000
-37.366667	283.500000	275.000000
-37.333333	283.500000	275.000000
-37.300000	283.500000	275.000000
-37.266667	283.500000	274.500000
-37.233333	283.500000	274.000000
-37.200000	283.500000	274.000000
-37.166667	283.500000	274.000000
-37.133333	283.500000	274.000000
-37.100000	282.500000	273.500000
-37.066667	282.500000	273.000000
-37.033333	282.500000	273.000000
-37.000000	282.500000	273.000000
-36.966667	283.000000	273.000000
-36.933333	282.500000	272.500000
-36.900000	282.500000	272.500000
-36.866667	281.000000	272.000000
-36.833333	280.500000	272.000000
-36.800000	280.500000	271.500000
-36.766667	281.000000	271.000000
-36.733333	280.500000	271.500000
-36.700000	280.500000	271.000000
-36.666667	279.500000	271.000000
-36.633333	279.500000	270.500000
-36.600000	279.000000	270.500000
-36.566667	278.500000	270.000000
-36.533333	279.000000	270.000000
-36.500000	278.500000	269.500000
-36.466667	277.500000	268.000000
-36.433333	276.000000	265.500000
-36.400000	274.500000	262.500000
-36.366667	272.500000	261.500000
-36.333333	272.000000	260.500000
-36.300000	271.500000	259.000000
-36.266667	270.500000	258.000000
-36.233333	269.500000	257.500000
-36.200000	269.500000	255.500000
-36.166667	268.500000	255.000000
-36.133333	268.000000	254.500000
-36.100000	267.000000	254.000000
-36.066667	265.500000	254.000000
-36.033333	265.500000	253.500000
-36.000000	264.500000	253.000000
-35.966667	264.000000	252.500000
-35.933333	263.500000	252.000000
-35.900000	263.000000	251.500000
-35.866667	260.000000	252.000000
-35.833333	258.500000	253.000000
-35.800000	258.000000	253.500000
-35.766667	257.000000	253.500000
-35.733333	256.500000	253.000000
-35.700000	255.500000	252.000000
-35.666667	253.500000	250.000000
-35.633333	253.000000	249.500000
-35.600000	251.000000	248.500000
-35.566667	249.500000	247.500000
-35.533333	248.000000	247.500000
-35.500000	246.000000	246.000000
-35.466667	244.000000	245.000000
-35.433333	244.500000	245.000000
-35.400000	242.500000	244.000000
-35.366667	241.000000	243.500000
-35.333333	241.000000	244.000000
-35.300000	237.500000	243.000000
-35.266667	235.500000	242.000000
-35.233333	233.000000	241.500000
-35.200000	230.500000	242.500000
-35.166667	228.000000	243.000000
-35.133333	227.500000	243.500000
-35.100000	225.000000	244.000000
-35.066667	222.500000	244.000000
-35.033333	221.000000	244.500000
-35.000000	218.500000	245.000000
-34.966667	216.000000	245.000000
-34.933333	214.500000	245.000000
-34.900000	212.500000	245.000000
-34.866667	211.000000	245.500000
-34.833333	209.500000	245.500000
-34.800000	207.000000	246.500000
-34.766667	205.000000	247.000000
-34.733333	204.500000	247.500000
-34.700000	202.000000	248.000000
-34.666667	201.000000	248.500000
-34.633333	199.000000	248.500000
-34.600000	198.000000	248.500000
-34.566667	196.000000	249.000000
-34.533333	194.000000	250.000000
-34.500000	193.000000	250.500000
-34.466667	192.000000	250.500000
-34.433333	191.000000	250.500000
-34.400000	188.500000	251.000000
-34.366667	188.000000	250.500000
-34.333333	185.500000	251.500000
-34.300000	183.500000	252.500000
-34.266667	181.500000	253.500000
-34.233333	179.000000	253.500000
-34.200000	178.000000	253.500000
-34.166667	173.500000	253.500000
-34.133333	175.000000	253.500000
-34.100000	170.500000	254.000000
-34.066667	171.500000	255.000000
-34.033333	167.000000	255.000000
-34.000000	164.500000	256.000000
-33.966667	163.500000	256.500000
-33.933333	165.500000	256.500000
-33.900000	163.500000	256.000000
-33.866667	159.000000	257.000000
-33.833333	161.500000	257.000000
-33.800000	157.000000	257.500000
-33.766667	155.500000	258.000000
-33.733333	158.000000	258.000000
-33.700000	154.500000	258.500000
-33.666667	155.500000	259.000000
-33.633333	152.000000	259.000000
-33.600000	150.000000	259.000000
-33.566667	151.500000	258.500000
-33.533333	151.000000	259.500000
-33.500000	146.000000	260.000000
-33.466667	145.500000	261.000000
-33.433333	145.000000	261.000000
-33.400000	147.000000	261.500000
-33.366667	145.500000	261.000000
-33.333333	143.000000	261.500000
-33.300000	143.000000	261.500000
-33.266667	141.500000	262.500000
-33.233333	138.500000	264.000000
-33.200000	138.000000	264.000000
-33.166667	135.500000	265.000000
-33.133333	134.000000	266.500000
-33.100000	130.000000	266.000000
-33.066667	128.000000	267.000000
-33.033333	129.000000	268.500000
-33.000000	125.000000	270.000000
-32.966667	124.000000	271.000000
-32.933333	124.000000	272.000000
-32.900000	121.500000	272.000000
-32.866667	120.500000	273.500000
-32.833333	118.500000	275.500000
-32.800000	120.000000	275.000000
-32.766667	119.000000	276.500000
-32.733333	117.500000	278.500000
-32.700000	117.500000	279.000000
-32.666667	115.000000	281.500000
-32.633333	115.500000	280.500000
-32.600000	115.000000	281.000000
-32.566667	114.000000	281.500000
-32.533333	114.000000	281.500000
-32.500000	113.500000	282.500000
-32.466667	112.500000	283.500000
-32.433333	112.000000	283.000000
-32.400000	112.000000	284.000000
-32.366667	111.500000	284.500000
-32.333333	110.500000	285.000000
-32.300000	109.500000	284.500000
-32.266667	110.000000	285.500000
-32.233333	109.000000	284.500000
-32.200000	109.500000	285.500000
-32.166667	107.000000	287.500000
-32.133333	107.000000	287.500000
-32.100000	107.000000	287.500000
-32.066667	106.500000	285.500000
-32.033333	107.000000	287.000000
-32.000000	106.500000	287.500000
-31.966667	105.500000	288.500000
-31.933333	106.500000	287.000000
-31.900000	106.000000	287.500000
-31.866667	105.500000	288.000000
-31.833333	105.500000	287.500000
-31.800000	105.000000	288.000000
-31.766667	104.500000	288.500000
-31.733333	105.000000	288.000000
-31.700000	105.000000	288.000000
-31.666667	105.000000	287.500000
-31.633333	106.500000	285.500000
-31.600000	105.500000	284.000000
-31.566667	105.500000	283.500000
-31.533333	106.000000	283.500000
-31.500000	106.500000	284.500000
-31.466667	105.500000	286.500000
-31.433333	105.500000	287.000000
-31.400000	103.500000	287.500000
-31.366667	103.000000	287.500000
-31.333333	103.000000	287.000000
-31.300000	102.500000	287.000000
-31.266667	102.000000	287.500000
-31.233333	101.500000	287.000000
-31.200000	101.000000	287.000000
-31.166667	100.500000	286.500000
-31.133333	99.000000	284.000000
-31.100000	97.500000	283.000000
-31.066667	98.500000	282.000000
-31.033333	97.000000	281.000000
-31.000000	95.500000	280.500000
-30.966667	93.500000	279.500000
-30.933333	90.500000	277.500000
-30.900000	85.000000	273.500000
-30.866667	83.500000	272.000000
-30.833333	83.000000	270.500000
-30.800000	81.000000	269.000000
-30.766667	81.500000	269.000000
-30.733333	80.000000	267.500000
-30.700000	79.000000	266.500000
-30.666667	79.000000	265.500000
-30.633333	78.000000	264.500000
-30.600000	77.500000	263.500000
-30.566667	76.500000	262.500000
-30.533333	75.500000	261.500000
-30.500000	74.000000	260.500000
-30.466667	74.000000	260.000000
-30.433333	73.500000	259.500000
-30.400000	72.500000	259.000000
-30.366667	70.500000	257.000000
-30.333333	70.500000	256.500000
-30.300000	70.000000	256.000000
-30.266667	69.000000	255.000000
-30.233333	68.000000	254.000000
-30.200000	67.500000	253.500000
-30.166667	65.500000	252.500000
-30.133333	66.000000	252.000000
-30.100000	65.000000	251.000000
-30.066667	64.000000	250.500000
-30.033333	63.500000	249.500000
-30.000000	63.500000	249.500000
-29.966667	62.000000	248.500000
-29.933333	62.500000	248.500000
-29.900000	60.500000	247.000000
-29.866667	60.000000	246.500000
-29.833333	60.000000	246.000000
-29.800000	60.000000	246.000000
-29.766667	59.000000	245.000000
-29.733333	59.000000	244.000000
-29.700000	59.500000	242.500000
-29.666667	56.500000	241.500000
-29.633333	55.000000	240.000000
-29.600000	53.500000	237.000000
-29.566667	53.000000	234.000000
-29.533333	52.000000	232.000000
-29.500000	51.500000	229.000000
-29.466667	51.500000	228.000000
-29.433333	50.500000	225.500000
-29.400000	50.500000	224.500000
-29.366667	50.000000	222.500000
-29.333333	50.000000	220.500000
-29.300000	49.000000	218.500000
-29.266667	49.000000	216.500000
-29.233333	49.000000	215.000000
-29.200000	49.000000	213.500000
-29.166667	49.000000	213.000000
-29.133333	48.000000	210.000000
-29.100000	47.500000	209.500000
-29.066667	47.500000	208.500000
-29.033333	47.000000	206.000000
-29.000000	47.000000	204.000000
-28.966667	47.000000	202.500000
-28.933333	47.000000	201.500000
-28.900000	47.000000	200.500000
-28.866667	46.500000	199.500000
-28.833333	46.000000	197.500000
-28.800000	45.500000	195.000000
-28.766667	45.500000	196.500000
-28.733333	45.500000	195.000000
-28.700000	45.500000	193.500000
-28.666667	45.500000	192.500000
-28.633333	44.500000	190.000000
-28.600000	44.500000	190.000000
-28.566667	45.000000	190.500000
-28.533333	44.500000	188.500000
-28.500000	44.000000	186.500000
-28.466667	43.500000	185.000000
-28.433333	43.500000	184.500000
-28.400000	43.000000	182.000000
-28.366667	43.500000	182.500000
-28.333333	43.000000	180.500000
-28.300000	43.000000	182.000000
-28.266667	43.000000	180.500000
-28.233333	42.500000	179.000000
-28.200000	42.500000	178.000000
-28.166667	42.500000	177.500000
-28.133333	41.500000	175.500000
-28.100000	41.500000	175.000000
-28.066667	41.500000	174.000000
-28.033333	41.500000	173.500000
-28.000000	41.000000	173.500000
-27.966667	40.500000	171.000000
-27.933333	40.500000	171.000000
-27.900000	40.500000	169.500000
-27.866667	41.000000	171.500000
-27.833333	40.000000	168.500000
-27.800000	39.500000	167.500000
-27.766667	39.500000	167.500000
-27.733333	39.500000	166.500000
-27.700000	39.500000	166.000000
-27.666667	39.000000	165.000000
-27.633333	39.500000	165.500000
-27.600000	39.000000	164.000000
-27.566667	39.000000	165.000000
-27.533333	38.500000	163.500000
-27.500000	38.500000	162.000000
-27.466667	38.500000	162.500000
-27.433333	38.500000	162.500000
-27.400000	38.500000	162.000000
-27.366667	38.000000	160.500000
-27.333333	38.000000	160.500000
-27.300000	38.000000	159.000000
-27.266667	37.500000	157.500000
-27.233333	37.500000	156.500000
-27.200000	37.500000	157.000000
-27.166667	37.500000	156.000000
-27.133333	37.000000	155.500000
-27.100000	37.000000	155.500000
-27.066667	37.000000	155.000000
-27.033333	37.000000	154.500000
-27.000000	37.000000	154.500000
-26.966667	36.500000	153.000000
-26.933333	36.500000	152.500000
-26.900000	36.500000	150.000000
-26.866667	35.500000	149.500000
-26.833333	35.500000	149.500000
-26.800000	36.000000	149.500000
-26.766667	38.500000	148.000000
-26.733333	39.500000	147.000000
-26.700000	40.000000	145.000000
-26.666667	40.500000	142.500000
-26.633333	41.000000	140.500000
-26.600000	42.000000	138.500000
-26.566667	43.000000	137.000000
-26.533333	43.000000	136.000000
-26.500000	44.000000	134.500000
-26.466667	45.000000	132.000000
-26.433333	45.500000	131.000000
-26.400000	46.000000	129.500000
-26.366667	46.500000	129.000000
-26.333333	46.500000	127.500000
-26.300000	47.500000	126.000000
-26.266667	47.500000	126.000000
-26.233333	48.500000	124.500000
-26.200000	49.000000	122.500000
-26.166667	49.500000	122.500000
-26.133333	50.000000	120.500000
-26.100000	50.500000	120.000000
-26.066667	50.500000	119.000000
-26.033333	51.000000	118.500000
-26.000000	52.000000	115.000000
-25.966667	52.000000	116.000000
-25.933333	52.500000	114.000000
-25.900000	52.500000	114.500000
-25.866667	53.500000	112.000000
-25.833333	53.500000	112.000000
-25.800000	54.000000	111.500000
-25.766667	54.500000	109.500000
-25.733333	54.000000	110.000000
-25.700000	55.000000	108.000000
-25.666667	55.500000	106.500000
-25.633333	55.500000	106.000000
-25.600000	56.500000	105.500000
-25.566667	56.500000	105.000000
-25.533333	56.500000	104.500000
-25.500000	57.000000	103.500000
-25.466667	57.000000	102.500000
-25.433333	57.500000	101.500000
-25.400000	58.000000	100.500000
-25.366667	58.000000	99.500000
-25.333333	58.500000	99.500000
-25.300000	59.000000	98.500000
-25.266667	59.000000	98.000000
-25.233333	59.500000	98.000000
-25.200000	59.500000	97.000000
-25.166667	59.500000	96.500000
-25.133333	60.000000	95.500000
-25.100000	60.500000	94.500000
-25.066667	60.500000	93.500000
-25.033333	60.500000	93.500000
-25.000000	61.500000	92.000000
-24.966667	61.500000	92.000000
-24.933333	62.000000	91.000000
-24.900000	62.000000	91.500000
-24.866667	62.500000	90.500000
-24.833333	62.500000	90.500000
-24.800000	63.000000	89.500000
-24.766667	63.000000	89.500000
-24.733333	63.000000	88.000000
-24.700000	64.000000	86.000000
-24.666667	65.000000	84.500000
-24.633333	65.000000	84.000000
-24.600000	66.000000	83.500000
-24.566667	66.000000	83.500000
-24.533333	66.500000	82.000000
-24.500000	67.000000	81.500000
-24.466667	67.000000	81.000000
-24.433333	67.500000	80.000000
-24.400000	68.000000	79.500000
-24.366667	68.500000	79.000000
-24.333333	69.000000	78.000000
-24.300000	70.000000	77.500000
-24.266667	70.500000	76.500000
-24.233333	70.500000	77.000000
-24.200000	71.000000	76.000000
-24.166667	71.500000	75.000000
-24.133333	72.500000	74.000000
-24.100000	73.000000	73.000000
-24.066667	73.500000	73.000000
-24.033333	74.000000	72.000000
-24.000000	74.500000	71.500000
-23.966667	75.500000	70.000000
-23.933333	76.000000	70.000000
-23.900000	76.000000	69.500000
-23.866667	77.000000	68.500000
-23.833333	77.000000	68.000000
-23.800000	78.000000	67.500000
-23.766667	78.500000	67.000000
-23.733333	79.000000	66.500000
-23.700000	79.500000	66.000000
-23.666667	80.500000	64.500000
-23.633333	81.500000	65.500000
-23.600000	81.000000	67.500000
-23.566667	81.500000	66.500000
-23.533333	81.500000	66.000000
-23.500000	84.500000	63.000000
-23.466667	86.000000	62.500000
-23.433333	87.000000	61.500000
-23.400000	88.500000	61.500000
-23.366667	90.000000	60.500000
-23.333333	92.000000	60.000000
-23.300000	93.000000	60.000000
-23.266667	93.500000	60.000000
-23.233333	95.500000	59.000000
-23.200000	95.500000	59.000000
-23.166667	96.000000	58.500000
-23.133333	99.000000	58.000000
-23.100000	98.000000	58.500000
-23.066667	99.000000	58.000000
-23.033333	100.000000	58.000000
-23.000000	101.000000	58.000000
-22.966667	103.000000	57.000000
-22.933333	103.500000	57.000000
-22.900000	104.000000	56.500000
-22.866667	104.500000	56.500000
-22.833333	107.000000	56.000000
-22.800000	106.500000	56.000000
-22.766667	107.500000	56.000000
-22.733333	108.500000	56.000000
-22.700000	110.500000	55.000000
-22.666667	111.000000	55.000000
-22.633333	111.500000	55.000000
-22.600000	112.000000	54.500000
-22.566667	112.500000	54.000000
-22.533333	114.000000	54.000000
-22.500000	113.000000	54.000000
-22.466667	115.000000	54.000000
-22.433333	115.500000	54.000000
-22.400000	115.500000	54.000000
-22.366667	117.000000	53.500000
-22.333333	117.000000	53.000000
-22.300000	118.000000	52.500000
-22.266667	118.000000	52.500000
-22.233333	119.500000	52.500000
-22.200000	121.000000	52.000000
-22.166667	122.500000	52.000000
-22.133333	125.000000	50.500000
-22.100000	125.500000	50.000000
-22.066667	124.000000	50.500000
-22.033333	125.000000	50.000000
-22.000000	127.000000	49.500000
-21.966667	130.000000	48.500000
-21.933333	130.500000	48.500000
-21.900000	131.000000	48.500000
-21.866667	131.500000	48.500000
-21.833333	134.000000	47.500000
-21.800000	134.500000	47.500000
-21.766667	137.000000	47.000000
-21.733333	135.500000	47.000000
-21.700000	136.500000	46.500000
-21.666667	137.500000	46.500000
-21.633333	138.500000	46.500000
-21.600000	139.500000	46.500000
-21.566667	141.500000	46.000000
-21.533333	143.000000	45.500000
-21.500000	143.500000	45.500000
-21.466667	141.500000	45.500000
-21.433333	145.500000	45.000000
-21.400000	146.500000	44.500000
-21.366667	147.500000	44.500000
-21.333333	148.000000	44.500000
-21.300000	146.500000	44.000000
-21.266667	146.500000	44.500000
-21.233333	148.500000	43.500000
-21.200000	151.000000	43.500000
-21.166667	151.500000	43.000000
-21.133333	152.500000	43.000000
-21.100000	153.000000	43.000000
-21.066667	153.000000	43.500000
-21.033333	152.500000	42.500000
-21.000000	155.500000	42.500000
-20.966667	156.000000	42.000000
-20.933333	157.500000	41.500000
-20.900000	158.000000	41.000000
-20.866667	157.500000	41.000000
-20.833333	156.000000	41.500000
-20.800000	160.000000	41.500000
-20.766667	158.500000	41.500000
-20.733333	160.000000	40.500000
-20.700000	161.000000	40.000000
-20.666667	163.500000	40.000000
-20.633333	164.000000	39.500000
-20.600000	166.500000	39.000000
-20.566667	167.000000	39.500000
-20.533333	166.000000	39.000000
-20.500000	169.000000	39.000000
-20.466667	170.500000	38.500000
-20.433333	171.500000	38.000000
-20.400000	172.000000	37.500000
-20.366667	173.500000	36.500000
-20.333333	170.500000	36.500000
-20.300000	175.000000	36.000000
-20.266667	174.000000	36.000000
-20.233333	177.500000	36.000000
-20.200000	177.000000	35.500000
-20.166667	179.000000	34.500000
-20.133333	179.500000	34.500000
-20.100000	181.000000	33.500000
-20.066667	181.500000	34.000000
-20.033333	181.500000	33.500000
-20.000000	181.500000	33.000000
-19.966667	182.500000	32.500000
-19.933333	182.500000	32.500000
-19.900000	185.500000	32.500000
-19.866667	184.500000	32.000000
-19.833333	186.500000	31.500000
-19.800000	188.000000	31.000000
-19.766667	188.500000	31.000000
-19.733333	188.500000	31.000000
-19.700000	188.000000	30.500000
-19.666667	189.500000	31.000000
-19.633333	189.000000	30.500000
-19.600000	189.500000	30.500000
-19.566667	190.000000	30.000000
-19.533333	191.000000	29.500000
-19.500000	191.500000	29.500000
-19.466667	193.500000	29.500000
-19.433333	194.500000	29.000000
-19.400000	193.000000	28.500000
-19.366667	195.500000	28.500000
-19.333333	194.000000	28.500000
-19.300000	196.500000	28.500000
-19.266667	195.500000	28.000000
-19.233333	198.500000	28.000000
-19.200000	198.500000	28.000000
-19.166667	199.500000	27.000000
-19.133333	200.000000	27.000000
-19.100000	198.500000	27.000000
-19.066667	198.000000	27.000000
-19.033333	200.000000	27.000000
-19.000000	201.000000	28.000000
-18.966667	200.500000	28.500000
-18.933333	201.000000	28.500000
-18.900000	203.000000	29.500000
-18.866667	203.500000	30.000000
-18.833333	205.500000	30.500000
-18.800000	204.500000	31.000000
-18.766667	206.000000	31.500000
-18.733333	206.500000	32.000000
-18.700000	211.000000	32.500000
-18.666667	210.500000	33.500000
-18.633333	214.000000	34.500000
-18.600000	212.000000	35.000000
-18.566667	212.500000	35.000000
-18.533333	217.000000	36.000000
-18.500000	215.000000	36.000000
-18.466667	215.500000	36.500000
-18.433333	217.500000	38.000000
-18.400000	218.500000	38.500000
-18.366667	219.000000	39.000000
-18.333333	221.000000	39.500000
-18.300000	219.000000	39.500000
-18.266667	220.000000	40.500000
-18.233333	220.500000	40.500000
-18.200000	221.000000	40.500000
-18.166667	225.500000	42.000000
-18.133333	222.000000	41.500000
-18.100000	223.500000	42.000000
-18.066667	223.000000	42.500000
-18.033333	222.500000	42.500000
-18.000000	223.500000	43.000000
-17.966667	226.000000	44.500000
-17.933333	226.500000	44.500000
-17.900000	227.000000	44.500000
-17.866667	227.500000	45.000000
-17.833333	227.500000	45.500000
-17.800000	228.000000	45.500000
-17.766667	227.500000	45.500000
-17.733333	230.500000	46.000000
-17.700000	227.500000	46.000000
-17.666667	227.500000	46.000000
-17.633333	228.000000	46.500000
-17.600000	231.000000	46.500000
-17.566667	229.500000	47.000000
-17.533333	232.500000	47.000000
-17.500000	230.000000	47.500000
-17.466667	230.000000	47.500000
-17.433333	231.000000	48.000000
-17.400000	237.500000	50.500000
-17.366667	238.500000	51.000000
-17.333333	240.000000	51.500000
-17.300000	240.500000	52.500000
-17.266667	240.500000	53.000000
-17.233333	240.500000	52.500000
-17.200000	246.500000	53.500000
-17.166667	244.500000	54.000000
-17.133333	245.000000	54.000000
-17.100000	245.500000	54.500000
-17.066667	245.500000	55.000000
-17.033333	245.500000	55.500000
-17.000000	245.500000	57.000000
-16.966667	245.500000	57.000000
-16.933333	245.500000	56.000000
-16.900000	245.500000	56.500000
-16.866667	248.500000	56.500000
-16.833333	246.000000	57.000000
-16.800000	245.500000	56.500000
-16.766667	245.000000	56.500000
-16.733333	245.000000	57.000000
-16.700000	245.000000	58.000000
-16.666667	244.000000	57.500000
-16.633333	244.000000	58.000000
-16.600000	244.000000	58.000000
-16.566667	244.000000	58.000000
-16.533333	239.000000	55.500000
-16.500000	239.000000	55.500000
-16.466667	238.500000	55.500000
-16.433333	238.500000	55.500000
-16.400000	239.000000	56.500000
-16.366667	239.000000	56.500000
-16.333333	239.500000	56.500000
-16.300000	240.000000	57.500000
-16.266667	240.000000	57.500000
-16.233333	240.500000	57.500000
-16.200000	240.500000	58.000000
-16.166667	241.000000	58.500000
-16.133333	241.000000	58.500000
-16.100000	238.500000	58.000000
-16.066667	237.500000	61.000000
-16.033333	249.500000	67.500000
-16.000000	252.500000	69.500000
-15.966667	252.500000	69.500000
-15.933333	252.500000	66.000000
-15.900000	252.500000	68.500000
-15.866667	252.500000	72.000000
-15.833333	253.000000	69.000000
-15.800000	253.000000	73.500000
-15.766667	253.000000	75.000000
-15.733333	253.500000	72.000000
-15.700000	253.500000	73.000000
-15.666667	254.000000	72.500000
-15.633333	254.000000	74.500000
-15.600000	254.000000	74.000000
-15.566667	254.000000	76.500000
-15.533333	254.500000	78.000000
-15.500000	254.500000	79.000000
-15.466667	255.000000	80.500000
-15.433333	255.500000	80.500000
-15.400000	256.000000	80.500000
-15.366667	256.000000	81.000000
-15.333333	255.500000	77.500000
-15.300000	255.000000	84.500000
-15.266667	255.500000	88.500000
-15.233333	256.500000	90.000000
-15.200000	257.000000	90.500000
-15.166667	259.000000	92.500000
-15.133333	259.000000	95.000000
-15.100000	259.500000	94.000000
-15.066667	259.500000	97.000000
-15.033333	259.500000	99.000000
-15.000000	260.000000	101.500000
-14.966667	260.500000	103.500000
-14.933333	261.000000	103.500000
-14.900000	261.500000	104.000000
-14.866667	261.500000	105.500000
-14.833333	262.000000	106.500000
-14.800000	261.500000	109.000000
-14.766667	261.500000	110.000000
-14.733333	262.500000	110.500000
-14.700000	262.500000	112.500000
-14.666667	263.000000	114.500000
-14.633333	263.500000	114.000000
-14.600000	263.500000	116.500000
-14.566667	263.500000	117.500000
-14.533333	264.000000	118.500000
-14.500000	264.000000	121.000000
-14.466667	264.000000	124.000000
-14.433333	265.500000	125.500000
-14.400000	266.000000	125.000000
-14.366667	266.500000	124.500000
-14.333333	266.500000	127.000000
-14.300000	266.000000	129.500000
-14.266667	266.500000	134.500000
-14.233333	267.500000	136.000000
-14.200000	268.000000	135.500000
-14.166667	269.000000	135.000000
-14.133333	269.500000	137.500000
-14.100000	269.500000	138.500000
-14.066667	270.000000	141.000000
-14.033333	270.000000	141.500000
-14.000000	270.000000	143.000000
-13.966667	271.000000	144.500000
-13.933333	271.500000	146.000000
-13.900000	272.500000	148.000000
-13.866667	272.500000	149.000000
-13.833333	272.500000	151.000000
-13.800000	273.000000	151.500000
-13.766667	270.000000	152.500000
-13.733333	273.000000	156.000000
-13.700000	273.500000	156.500000
-13.666667	274.000000	158.500000
-13.633333	274.500000	158.500000
-13.600000	273.000000	162.500000
-13.566667	275.500000	163.000000
-13.533333	273.000000	165.000000
-13.500000	273.000000	165.500000
-13.466667	275.500000	167.500000
-13.433333	274.000000	169.500000
-13.400000	276.500000	169.500000
-13.366667	275.000000	170.000000
-13.333333	275.500000	172.000000
-13.300000	276.000000	173.500000
-13.266667	277.500000	173.500000
-13.233333	278.000000	176.000000
-13.200000	276.500000	177.500000
-13.166667	276.500000	178.000000
-13.133333	277.000000	179.500000
-13.100000	277.500000	180.000000
-13.066667	278.000000	182.000000
-13.033333	278.000000	183.000000
-13.000000	278.500000	184.500000
-12.966667	278.000000	184.000000
-12.933333	278.000000	185.000000
-12.900000	278.500000	187.500000
-12.866667	279.000000	187.500000
-12.833333	279.500000	189.000000
-12.800000	279.500000	189.500000
-12.766667	280.000000	191.000000
-12.733333	280.500000	191.500000
-12.700000	280.500000	192.500000
-12.666667	280.500000	193.500000
-12.633333	280.500000	195.000000
-12.600000	280.500000	195.500000
-12.566667	280.500000	196.000000
-12.533333	281.500000	198.000000
-12.500000	281.500000	198.000000
-12.466667	282.000000	199.500000
-12.433333	282.500000	200.000000
-12.400000	282.500000	200.500000
-12.366667	282.500000	202.000000
-12.333333	282.500000	203.000000
-12.300000	283.000000	203.500000
-12.266667	283.500000	205.500000
-12.233333	283.500000	204.500000
-12.200000	284.000000	207.000000
-12.166667	284.500000	211.000000
-12.133333	284.500000	211.500000
-12.100000	284.500000	212.000000
-12.066667	284.000000	212.000000
-12.033333	284.000000	212.500000
-12.000000	284.500000	212.500000
-11.966667	284.500000	213.000000
-11.933333	284.000000	213.500000
-11.900000	284.000000	214.000000
-11.866667	284.000000	214.500000
-11.833333	283.500000	214.000000
-11.800000	283.500000	214.500000
-11.766667	283.500000	214.500000
-11.733333	282.500000	214.500000
-11.700000	281.000000	215.000000
-11.666667	280.500000	216.500000
-11.633333	280.500000	216.500000
-11.600000	280.000000	217.500000
-11.566667	280.000000	217.500000
-11.533333	279.500000	219.000000
-11.500000	279.000000	220.500000
-11.466667	279.000000	221.000000
-11.433333	278.000000	223.000000
-11.400000	278.000000	222.500000
-11.366667	277.000000	224.500000
-11.333333	276.500000	226.000000
-11.300000	276.000000	226.500000
-11.266667	276.500000	226.000000
-11.233333	275.000000	228.000000
-11.200000	274.500000	228.500000
-11.166667	273.500000	229.500000
-11.133333	272.000000	231.500000
-11.100000	271.500000	232.000000
-11.066667	271.000000	233.000000
-11.033333	270.500000	234.000000
-11.000000	270.000000	234.000000
-10.966667	269.000000	234.500000
-10.933333	269.000000	234.000000
-10.900000	269.000000	234.500000
-10.866667	268.000000	235.500000
-10.833333	267.500000	238.000000
-10.800000	267.000000	238.500000
-10.766667	266.500000	239.000000
-10.733333	266.000000	239.000000
-10.700000	266.000000	238.500000
-10.666667	265.000000	239.000000
-10.633333	265.500000	238.500000
-10.600000	265.000000	239.500000
-10.566667	265.000000	239.500000
-10.533333	264.000000	241.000000
-10.500000	264.500000	241.000000
-10.466667	264.000000	241.500000
-10.433333	262.500000	243.000000
-10.400000	262.000000	243.500000
-10.366667	261.500000	244.000000
-10.333333	261.500000	244.000000
-10.300000	261.000000	245.500000
-10.266667	260.500000	245.500000
-10.233333	259.500000	248.500000
-10.200000	259.500000	249.000000
-10.166667	259.000000	249.000000
-10.133333	259.000000	249.000000
-10.100000	259.000000	249.000000
-10.066667	258.500000	249.500000
-10.033333	258.500000	248.500000
-10.000000	258.500000	248.500000
-9.966667	258.000000	249.500000
-9.933333	258.000000	249.500000
-9.900000	258.500000	251.000000
-9.866667	258.500000	253.000000
-9.833333	258.000000	253.000000
-9.800000	258.000000	254.000000
-9.766667	259.000000	254.000000
-9.733333	259.000000	255.000000
-9.700000	259.000000	255.000000
-9.666667	259.000000	255.000000
-9.633333	259.500000	257.000000
-9.600000	260.000000	258.000000
-9.566667	260.500000	259.500000
-9.533333	261.000000	260.500000
-9.500000	261.000000	261.500000
-9.466667	262.000000	262.500000
-9.433333	262.000000	264.000000
-9.400000	262.000000	263.500000
-9.366667	262.000000	264.000000
-9.333333	262.500000	264.000000
-9.300000	264.000000	266.500000
-9.266667	264.500000	267.000000
-9.233333	264.000000	265.500000
-9.200000	264.000000	266.000000
-9.166667	265.000000	267.000000
-9.133333	265.000000	268.000000
-9.100000	266.500000	270.000000
-9.066667	266.500000	270.000000
-9.033333	269.500000	274.500000
-9.000000	269.500000	274.500000
-8.966667	270.500000	274.500000
-8.933333	270.500000	275.000000
-8.900000	270.500000	275.500000
-8.866667	270.500000	275.500000
-8.833333	271.500000	276.500000
-8.800000	271.500000	276.500000
-8.766667	271.500000	277.000000
-8.733333	272.000000	277.000000
-8.700000	272.000000	277.500000
-8.666667	272.000000	277.500000
-8.633333	272.000000	277.500000
-8.600000	272.000000	278.000000
-8.566667	273.000000	279.000000
-8.533333	273.000000	279.500000
-8.500000	274.000000	280.000000
-8.466667	274.000000	280.000000
-8.433333	274.000000	280.000000
-8.400000	274.000000	280.000000
-8.366667	274.000000	280.000000
-8.333333	274.500000	280.500000
-8.300000	274.500000	281.000000
-8.266667	274.500000	281.000000
-8.233333	274.500000	280.500000
-8.200000	274.500000	281.000000
-8.166667	275.000000	281.000000
-8.133333	275.000000	281.000000
-8.100000	275.000000	281.500000
-8.066667	275.000000	281.500000
-8.033333	275.000000	281.500000
-8.000000	275.000000	281.500000
-7.966667	275.500000	281.500000
-7.933333	277.500000	284.000000
-7.900000	278.000000	283.500000
-7.866667	278.000000	284.500000
-7.833333	279.500000	285.000000
-7.800000	280.000000	285.500000
-7.766667	279.500000	286.000000
-7.733333	280.000000	285.500000
-7.700000	281.500000	285.500000
-7.666667	282.000000	285.000000
-7.633333	282.500000	284.500000
-7.600000	283.000000	283.500000
-7.566667	283.000000	283.500000
-7.533333	282.500000	282.500000
-7.500000	282.500000	282.500000
-7.466667	282.500000	282.000000
-7.433333	282.500000	281.500000
-7.400000	282.500000	281.500000
-7.366667	282.500000	280.500000
-7.333333	283.000000	280.500000
-7.300000	282.500000	280.500000
-7.266667	282.500000	279.500000
-7.233333	282.500000	279.500000
-7.200000	282.500000	279.500000
-7.166667	282.500000	279.500000
-7.133333	282.500000	279.500000
-7.100000	282.500000	279.000000
-7.066667	283.000000	278.500000
-7.033333	283.000000	278.500000
-7.000000	283.000000	278.500000
-6.966667	283.000000	278.500000
-6.933333	283.000000	278.000000
-6.900000	282.500000	277.500000
-6.866667	283.500000	278.000000
-6.833333	282.500000	277.500000
-6.800000	283.000000	277.000000
-6.766667	283.000000	276.000000
-6.733333	283.000000	276.000000
-6.700000	283.000000	276.000000
-6.666667	283.000000	276.000000
-6.633333	282.500000	275.500000
-6.600000	282.500000	275.000000
-6.566667	282.500000	275.000000
-6.533333	283.000000	275.000000
-6.500000	282.500000	274.500000
-6.466667	282.500000	273.500000
-6.433333	283.000000	273.000000
-6.400000	283.000000	272.500000
-6.366667	283.500000	272.500000
-6.333333	283.500000	272.500000
-6.300000	284.000000	272.500000
-6.266667	284.000000	271.500000
-6.233333	284.500000	271.500000
-6.200000	284.500000	271.500000
-6.166667	285.000000	271.500000
-6.133333	285.000000	271.500000
-6.100000	285.000000	270.500000
-6.066667	285.500000	270.500000
-6.033333	285.500000	270.500000
-6.000000	285.000000	271.000000
-5.966667	285.500000	271.000000
-5.933333	285.500000	271.000000
-5.900000	285.500000	271.000000
-5.866667	285.500000	270.500000
-5.833333	284.500000	270.500000
-5.800000	285.000000	271.000000
-5.766667	284.500000	270.500000
-5.733333	285.000000	271.000000
-5.700000	284.500000	271.000000
-5.666667	284.500000	271.000000
-5.633333	284.000000	271.000000
-5.600000	283.500000	271.000000
-5.566667	284.500000	271.500000
-5.533333	285.000000	271.500000
-5.500000	284.500000	272.000000
-5.466667	286.500000	273.000000
-5.433333	287.000000	273.000000
-5.400000	286.000000	273.000000
-5.366667	286.000000	273.000000
-5.333333	284.500000	273.000000
-5.300000	285.500000	274.000000
-5.266667	284.500000	273.500000
-5.233333	286.000000	274.000000
-5.200000	286.000000	274.000000
-5.166667	290.000000	277.500000
-5.133333	290.000000	278.000000
-5.100000	290.000000	278.500000
-5.066667	292.000000	280.000000
-5.033333	292.000000	280.000000
-5.000000	292.500000	280.000000
-4.966667	292.500000	280.000000
-4.933333	292.000000	280.000000
-4.900000	292.000000	280.500000
-4.866667	292.000000	280.500000
-4.833333	291.500000	280.500000
-4.800000	291.500000	280.500000
-4.766667	291.500000	281.000000
-4.733333	291.500000	281.000000
-4.700000	291.500000	281.000000
-4.666667	291.000000	281.000000
-4.633333	290.500000	281.500000
-4.600000	290.000000	281.500000
-4.566667	289.500000	281.500000
-4.533333	289.500000	281.500000
-4.500000	289.500000	282.000000
-4.466667	289.000000	282.000000
-4.433333	289.000000	281.500000
-4.400000	289.000000	281.500000
-4.366667	288.500000	281.500000
-4.333333	288.500000	282.000000
-4.300000	285.500000	282.500000
-4.266667	285.500000	282.500000
-4.233333	284.500000	282.000000
-4.200000	284.500000	282.000000
-4.166667	285.000000	282.500000
-4.133333	285.000000	282.500000
-4.100000	247.500000	261.000000
-4.066667	247.500000	261.000000
-4.033333	246.000000	260.500000
-4.000000	245.500000	260.000000
-3.966667	245.000000	259.000000
-3.933333	245.500000	258.000000
-3.900000	283.500000	283.000000
-3.866667	247.000000	258.000000
-3.833333	247.500000	258.000000
-3.800000	246.500000	258.000000
-3.766667	245.500000	258.000000
-3.733333	245.500000	258.000000
-3.700000	244.500000	257.500000
-3.666667	245.500000	258.000000
-3.633333	244.500000	257.000000
-3.600000	245.000000	257.500000
-3.566667	245.000000	257.500000
-3.533333	245.000000	258.000000
-3.500000	245.000000	258.000000
-3.466667	244.000000	258.000000
-3.433333	244.000000	257.500000
-3.400000	242.500000	256.500000
-3.366667	243.000000	257.000000
-3.333333	242.500000	257.000000
-3.300000	244.000000	259.500000
-3.266667	243.500000	259.500000
-3.233333	243.500000	259.500000
-3.200000	243.500000	259.000000
-3.166667	242.500000	257.500000
-3.133333	258.500000	270.000000
-3.100000	258.500000	270.000000
-3.066667	243.000000	258.000000
-3.033333	243.000000	258.000000
-3.000000	242.500000	258.500000
-2.966667	241.500000	258.000000
-2.933333	243.000000	258.000000
-2.900000	285.000000	285.000000
-2.866667	242.500000	256.500000
-2.833333	286.000000	284.500000
-2.800000	286.000000	285.000000
-2.766667	285.500000	285.000000
-2.733333	286.000000	285.500000
-2.700000	286.000000	286.000000
-2.666667	286.000000	284.500000
-2.633333	286.500000	284.500000
-2.600000	287.500000	286.000000
-2.566667	288.000000	286.000000
-2.533333	288.000000	285.000000
-2.500000	288.500000	285.500000
-2.466667	288.500000	286.000000
-2.433333	288.500000	286.000000
-2.400000	289.000000	286.000000
-2.366667	289.000000	286.000000
-2.333333	289.500000	286.000000
-2.300000	289.500000	287.000000
-2.266667	289.500000	287.000000
-2.233333	290.500000	287.000000
-2.200000	290.500000	287.000000
-2.166667	291.000000	287.000000
-2.133333	291.500000	287.500000
-2.100000	291.500000	287.500000
-2.066667	292.000000	288.000000
-2.033333	292.000000	288.000000
-2.000000	292.000000	287.500000
-1.966667	292.000000	287.500000
-1.933333	292.500000	288.000000
-1.900000	292.500000	288.000000
-1.866667	292.500000	288.000000
-1.833333	292.500000	288.000000
-1.800000	293.000000	288.000000
-1.766667	293.000000	288.000000
-1.733333	293.000000	287.500000
-1.700000	293.000000	287.000000
-1.666667	293.500000	286.000000
-1.633333	294.000000	286.000000
-1.600000	294.500000	285.500000
-1.566667	294.500000	285.500000
-1.533333	294.500000	285.500000
-1.500000	295.000000	285.500000
-1.466667	296.000000	285.000000
-1.433333	296.500000	284.500000
-1.400000	296.500000	284.000000
-1.366667	296.500000	283.500000
-1.333333	298.000000	283.500000
-1.300000	296.500000	283.000000
-1.266667	298.500000	283.000000
-1.233333	298.500000	281.500000
-1.200000	296.000000	280.500000
-1.166667	296.000000	280.500000
-1.133333	297.000000	280.000000
-1.100000	297.000000	279.500000
-1.066667	297.500000	279.500000
-1.033333	298.500000	279.000000
-1.000000	298.500000	278.000000
-0.966667	297.500000	278.000000
-0.933333	297.500000	277.500000
-0.900000	297.500000	277.500000
-0.866667	298.000000	277.500000
-0.833333	294.000000	277.500000
-0.800000	296.500000	275.000000
-0.766667	294.500000	273.500000
-0.733333	294.500000	273.000000
-0.700000	295.000000	272.500000
-0.666667	294.500000	272.000000
-0.633333	294.500000	271.500000
-0.600000	295.000000	270.500000
-0.566667	294.500000	270.500000
-0.533333	294.500000	269.500000
-0.500000	294.500000	269.000000
-0.466667	295.000000	268.500000
-0.433333	295.000000	268.000000
-0.400000	295.000000	268.000000
-0.366667	294.500000	267.000000
-0.333333	294.000000	267.000000
-0.300000	294.000000	266.500000
-0.266667	294.000000	266.500000
-0.233333	294.000000	265.500000
-0.200000	294.000000	265.500000
-0.166667	294.000000	266.000000
-0.133333	293.500000	265.000000
-0.100000	293.500000	265.000000
-0.066667	293.500000	265.000000
-0.033333	293.500000	264.500000
0.000000	293.000000	264.500000
0.033333	293.000000	264.000000
0.066667	293.000000	264.000000
0.100000	293.000000	264.500000
0.133333	293.000000	264.000000
0.166667	293.500000	263.500000
0.200000	293.500000	263.500000
0.233333	293.500000	263.500000
0.266667	293.500000	263.500000
0.300000	293.500000	263.000000
0.333333	293.000000	263.000000
0.366667	293.000000	262.000000
0.400000	292.500000	263.000000
0.433333	292.500000	262.500000
0.466667	292.000000	262.500000
0.500000	292.000000	262.000000
0.533333	292.000000	262.000000
0.566667	292.000000	262.000000
0.600000	291.500000	262.000000
0.633333	292.000000	262.000000
0.666667	291.500000	261.500000
0.700000	291.500000	261.000000
0.733333	290.500000	261.000000
0.766667	290.500000	261.000000
0.800000	290.500000	261.000000
0.833333	290.500000	261.000000
0.866667	290.500000	261.000000
0.900000	291.000000	260.500000
0.933333	291.000000	260.500000
0.966667	291.000000	260.500000
1.000000	291.000000	260.500000
1.033333	291.000000	260.500000
1.066667	291.000000	260.000000
1.100000	290.500000	260.000000
1.133333	290.500000	260.000000
1.166667	290.500000	260.000000
1.200000	290.500000	260.000000
1.233333	291.500000	259.500000
1.266667	292.000000	259.500000
1.300000	290.500000	259.500000
1.333333	290.500000	259.500000
1.366667	291.500000	259.000000
1.400000	291.500000	259.000000
1.433333	291.500000	259.000000
1.466667	291.500000	259.000000
1.500000	291.500000	259.000000
1.533333	291.500000	259.000000
1.566667	291.500000	259.000000
1.600000	291.500000	259.000000
1.633333	291.500000	259.500000
1.666667	292.000000	259.000000
1.700000	292.500000	258.500000
1.733333	292.500000	259.000000
1.766667	292.500000	259.000000
1.800000	292.000000	259.000000
1.833333	291.500000	259.000000
1.866667	296.000000	256.500000
1.900000	295.500000	256.500000
1.933333	295.500000	256.500000
1.966667	295.000000	256.500000
2.000000	297.000000	255.500000
2.033333	295.500000	256.000000
2.066667	295.500000	256.000000
2.100000	295.500000	256.000000
2.133333	295.500000	256.000000
2.166667	295.500000	256.000000
2.200000	295.500000	256.000000
2.233333	295.500000	256.000000
2.266667	295.500000	256.000000
2.300000	295.500000	256.000000
2.333333	295.500000	256.000000
2.366667	295.500000	256.000000
2.400000	295.500000	256.000000
2.433333	295.500000	256.000000
2.466667	295.500000	256.000000
2.500000	295.500000	256.000000
2.533333	295.500000	256.000000
2.566667	295.500000	256.000000
2.600000	295.500000	256.000000
2.633333	295.500000	256.000000
2.666667	295.500000	256.000000
2.700000	295.500000	256.000000
2.733333	295.500000	256.000000
2.766667	295.500000	256.000000
2.800000	295.500000	256.000000
2.833333	295.500000	256.000000
2.866667	295.500000	256.000000
2.900000	295.500000	256.000000
2.933333	295.500000	256.000000
2.966667	295.500000	256.000000
3.000000	295.500000	256.000000
3.033333	295.500000	256.000000
3.066667	295.500000	256.000000
3.100000	295.500000	256.000000
3.133333	295.500000	256.000000
3.166667	295.500000	256.000000
3.200000	295.500000	256.000000
3.233333	295.500000	256.000000
3.266667	295.500000	256.000000
3.300000	295.500000	256.000000
3.333333	295.500000	256.000000
3.366667	295.500000	256.000000
3.400000	295.500000	256.000000
3.433333	295.500000	256.000000
3.466667	295.500000	256.000000
3.500000	295.500000	256.000000
3.533333	295.500000	256.000000
3.566667	295.500000	256.000000
3.600000	295.500000	256.000000
3.633333	295.500000	256.000000
3.666667	295.500000	256.000000
3.700000	295.500000	256.000000
3.733333	295.500000	256.000000
3.766667	295.500000	256.000000
3.800000	295.500000	256.000000
3.833333	295.500000	256.000000
3.866667	295.500000	256.000000
3.900000	295.500000	256.000000
3.933333	295.500000	256.000000
3.966667	295.500000	256.000000
4.000000	295.500000	256.000000
4.033333	295.500000	256.000000
4.066667	295.500000	256.000000
4.100000	295.500000	256.000000
4.133333	295.500000	256.000000
4.166667	295.500000	256.000000
4.200000	295.500000	256.000000
4.233333	295.500000	256.000000
4.266667	295.500000	256.000000
4.300000	295.500000	256.000000
4.333333	295.500000	256.000000
4.366667	295.500000	256.000000
4.400000	295.500000	256.000000
4.433333	295.500000	256.000000
4.466667	295.500000	256.000000
4.500000	295.500000	256.000000
4.533333	295.500000	256.000000
4.566667	295.500000	256.000000
4.600000	295.500000	256.000000
4.633333	295.500000	256.000000
4.666667	295.500000	256.000000
4.700000	295.500000	256.000000
4.733333	295.500000	256.000000
4.766667	295.500000	256.000000
4.800000	295.500000	256.000000
4.833333	295.500000	256.000000
4.866667	295.500000	256.000000
4.900000	295.500000	256.000000
4.933333	295.500000	256.000000
4.966667	295.500000	256.000000
5.000000	295.500000	256.000000
5.033333	295.500000	256.000000
5.066667	293.500000	253.000000
5.100000	290.000000	251.000000
5.133333	287.000000	249.500000
5.166667	286.000000	247.500000
5.200000	285.500000	246.000000
5.233333	284.500000	245.000000
5.266667	284.000000	243.000000
5.300000	283.500000	242.000000
5.333333	283.000000	241.000000
5.366667	282.500000	240.500000
5.400000	282.000000	240.000000
5.433333	282.000000	239.000000
5.466667	282.000000	239.000000
5.500000	281.500000	239.000000
5.533333	281.000000	238.500000
5.566667	281.000000	238.000000
5.600000	281.000000	237.500000
5.633333	281.000000	237.000000
5.666667	281.000000	237.000000
5.700000	280.500000	237.000000
5.733333	280.500000	237.000000
5.766667	280.500000	236.500000
5.800000	280.500000	236.500000
5.833333	280.500000	236.000000
5.866667	280.500000	235.500000
5.900000	280.500000	234.500000
5.933333	280.500000	234.500000
5.966667	280.000000	235.000000
6.000000	280.000000	234.500000
6.033333	280.000000	234.500000
6.066667	280.500000	233.000000
6.100000	280.500000	233.500000
6.133333	280.500000	233.000000
6.166667	280.500000	231.500000
6.200000	280.500000	232.500000
6.233333	280.500000	231.500000
6.266667	280.000000	230.500000
6.300000	280.500000	230.500000
6.333333	280.000000	231.500000
6.366667	280.000000	229.000000
6.400000	280.000000	229.500000
6.433333	280.000000	228.500000
6.466667	280.000000	228.500000
6.500000	280.500000	228.000000
6.533333	280.500000	227.000000
6.566667	280.500000	228.000000
6.600000	280.000000	227.500000
[truncated: 8,801 more rows]
