# Supplementary material for: Attraction of posture and motion-trajectory elements of conspecific biological motion in medaka fish
Source: Sci Rep. 2018 Jun 5;8:8589. doi: 10.1038/s41598-018-26186-x (PMC5988670; doi:10.1038/s41598-018-26186-x)
Supplement: Supplementary file 4 — Dataset 3 [file 41598_2018_26186_MOESM4_ESM.zip › DataExperiments/Bioloco_05.csv]

time[sec]	x	y
-60.000000	154.500000	69.500000
-59.966667	154.500000	67.500000
-59.933333	154.500000	69.500000
-59.900000	154.500000	66.000000
-59.866667	154.500000	69.500000
-59.833333	154.500000	67.000000
-59.800000	154.500000	69.500000
-59.766667	154.500000	69.500000
-59.733333	154.500000	67.500000
-59.700000	154.500000	69.000000
-59.666667	154.500000	67.000000
-59.633333	154.500000	68.000000
-59.600000	154.500000	66.000000
-59.566667	154.500000	67.000000
-59.533333	154.500000	67.000000
-59.500000	154.500000	67.000000
-59.466667	154.500000	69.000000
-59.433333	154.500000	67.000000
-59.400000	154.500000	68.000000
-59.366667	154.500000	66.500000
-59.333333	154.500000	67.500000
-59.300000	154.500000	69.500000
-59.266667	154.500000	66.500000
-59.233333	154.500000	68.000000
-59.200000	154.500000	66.000000
-59.166667	154.500000	68.000000
-59.133333	154.500000	67.500000
-59.100000	154.500000	66.500000
-59.066667	154.500000	68.500000
-59.033333	154.500000	66.500000
-59.000000	154.500000	68.000000
-58.966667	154.500000	66.500000
-58.933333	154.500000	69.500000
-58.900000	154.500000	67.000000
-58.866667	154.500000	66.000000
-58.833333	154.500000	67.000000
-58.800000	154.500000	67.000000
-58.766667	154.500000	69.000000
-58.733333	154.500000	67.000000
-58.700000	154.500000	69.500000
-58.666667	154.500000	66.000000
-58.633333	154.500000	66.000000
-58.600000	154.500000	67.000000
-58.566667	154.500000	69.500000
-58.533333	154.500000	67.000000
-58.500000	154.500000	67.000000
-58.466667	154.500000	64.000000
-58.433333	154.500000	69.000000
-58.400000	154.500000	67.000000
-58.366667	154.500000	69.500000
-58.333333	154.500000	69.500000
-58.300000	154.500000	74.000000
-58.266667	154.500000	62.500000
-58.233333	154.500000	68.500000
-58.200000	160.500000	69.000000
-58.166667	285.500000	30.000000
-58.133333	285.500000	30.000000
-58.100000	285.500000	30.000000
-58.066667	285.500000	30.000000
-58.033333	285.500000	30.000000
-58.000000	285.500000	30.000000
-57.966667	285.500000	30.000000
-57.933333	285.500000	30.000000
-57.900000	285.500000	30.000000
-57.866667	285.500000	30.000000
-57.833333	285.500000	30.000000
-57.800000	285.500000	30.000000
-57.766667	285.500000	30.000000
-57.733333	285.500000	30.000000
-57.700000	285.500000	30.000000
-57.666667	285.500000	30.000000
-57.633333	285.500000	30.000000
-57.600000	285.500000	30.000000
-57.566667	285.500000	30.000000
-57.533333	285.500000	30.000000
-57.500000	285.500000	30.000000
-57.466667	285.500000	30.000000
-57.433333	285.500000	30.000000
-57.400000	285.500000	30.000000
-57.366667	285.500000	30.000000
-57.333333	285.500000	30.000000
-57.300000	285.500000	30.000000
-57.266667	285.500000	30.000000
-57.233333	285.500000	30.000000
-57.200000	285.500000	30.000000
-57.166667	285.500000	30.000000
-57.133333	285.500000	30.000000
-57.100000	285.500000	30.000000
-57.066667	285.500000	30.000000
-57.033333	285.500000	30.000000
-57.000000	285.500000	30.000000
-56.966667	285.500000	30.000000
-56.933333	285.500000	30.000000
-56.900000	285.500000	30.000000
-56.866667	285.500000	30.000000
-56.833333	285.500000	30.000000
-56.800000	285.500000	30.000000
-56.766667	285.500000	30.000000
-56.733333	285.500000	30.000000
-56.700000	285.500000	30.000000
-56.666667	285.500000	30.000000
-56.633333	285.500000	30.000000
-56.600000	285.500000	30.000000
-56.566667	285.500000	30.000000
-56.533333	285.500000	30.000000
-56.500000	285.500000	30.000000
-56.466667	285.500000	30.000000
-56.433333	285.500000	30.000000
-56.400000	285.500000	30.000000
-56.366667	285.500000	30.000000
-56.333333	285.500000	30.000000
-56.300000	285.500000	30.000000
-56.266667	285.500000	30.000000
-56.233333	285.500000	30.000000
-56.200000	285.500000	30.000000
-56.166667	285.500000	30.000000
-56.133333	285.500000	30.000000
-56.100000	285.500000	30.000000
-56.066667	285.500000	30.000000
-56.033333	285.500000	30.000000
-56.000000	285.500000	30.000000
-55.966667	285.500000	30.000000
-55.933333	285.500000	30.000000
-55.900000	285.500000	30.000000
-55.866667	285.500000	30.000000
-55.833333	201.000000	6.000000
-55.800000	201.000000	6.000000
-55.766667	201.000000	6.000000
-55.733333	201.000000	6.000000
-55.700000	201.000000	6.000000
-55.666667	201.000000	6.000000
-55.633333	201.000000	6.000000
-55.600000	201.000000	6.000000
-55.566667	201.000000	6.000000
-55.533333	201.000000	6.000000
-55.500000	201.000000	6.000000
-55.466667	215.000000	13.000000
-55.433333	215.000000	13.000000
-55.400000	215.000000	13.000000
-55.366667	209.000000	17.000000
-55.333333	208.000000	17.000000
-55.300000	209.000000	17.000000
-55.266667	210.000000	17.000000
-55.233333	210.000000	17.000000
-55.200000	209.000000	17.000000
-55.166667	210.500000	17.000000
-55.133333	209.500000	17.000000
-55.100000	210.000000	17.000000
-55.066667	208.000000	17.000000
-55.033333	208.500000	17.000000
-55.000000	210.000000	17.000000
-54.966667	207.000000	17.000000
-54.933333	207.000000	17.000000
-54.900000	207.000000	17.000000
-54.866667	207.000000	17.000000
-54.833333	207.000000	17.000000
-54.800000	206.500000	17.000000
-54.766667	206.500000	17.000000
-54.733333	206.000000	17.000000
-54.700000	206.000000	17.000000
-54.666667	205.000000	17.000000
-54.633333	205.000000	17.000000
-54.600000	205.000000	17.000000
-54.566667	205.000000	17.000000
-54.533333	205.000000	17.000000
-54.500000	205.000000	17.000000
-54.466667	205.000000	17.000000
-54.433333	205.000000	17.000000
-54.400000	205.000000	17.000000
-54.366667	205.000000	17.000000
-54.333333	205.000000	17.000000
-54.300000	205.000000	17.000000
-54.266667	205.000000	17.000000
-54.233333	205.000000	17.000000
-54.200000	205.000000	17.000000
-54.166667	205.000000	17.000000
-54.133333	205.000000	17.000000
-54.100000	205.000000	17.000000
-54.066667	205.000000	17.000000
-54.033333	205.000000	17.000000
-54.000000	205.000000	17.000000
-53.966667	205.000000	17.000000
-53.933333	205.000000	17.000000
-53.900000	205.000000	17.000000
-53.866667	205.000000	17.000000
-53.833333	205.000000	17.000000
-53.800000	205.000000	17.000000
-53.766667	205.000000	17.000000
-53.733333	205.000000	17.000000
-53.700000	199.500000	5.500000
-53.666667	199.500000	5.500000
-53.633333	199.500000	5.500000
-53.600000	199.500000	5.500000
-53.566667	199.500000	5.500000
-53.533333	199.500000	5.500000
-53.500000	199.500000	5.500000
-53.466667	199.500000	5.500000
-53.433333	199.500000	5.500000
-53.400000	200.000000	5.000000
-53.366667	200.000000	5.000000
-53.333333	200.000000	5.000000
-53.300000	200.000000	5.000000
-53.266667	200.000000	5.000000
-53.233333	200.000000	5.000000
-53.200000	200.000000	5.000000
-53.166667	200.000000	5.000000
-53.133333	200.000000	5.000000
-53.100000	200.000000	5.000000
-53.066667	200.000000	5.000000
-53.033333	200.000000	5.000000
-53.000000	200.000000	5.000000
-52.966667	200.000000	5.000000
-52.933333	200.000000	5.000000
-52.900000	200.000000	5.000000
-52.866667	200.000000	5.000000
-52.833333	200.000000	5.000000
-52.800000	200.000000	5.000000
-52.766667	200.000000	5.000000
-52.733333	200.000000	5.000000
-52.700000	200.000000	5.000000
-52.666667	200.000000	5.000000
-52.633333	200.000000	5.000000
-52.600000	200.000000	5.000000
-52.566667	200.000000	5.000000
-52.533333	200.000000	5.000000
-52.500000	200.000000	5.000000
-52.466667	200.000000	5.000000
-52.433333	200.000000	5.000000
-52.400000	200.000000	5.000000
-52.366667	200.000000	5.000000
-52.333333	200.000000	5.000000
-52.300000	200.000000	5.000000
-52.266667	200.000000	5.000000
-52.233333	200.000000	5.000000
-52.200000	200.000000	5.000000
-52.166667	200.000000	5.000000
-52.133333	200.000000	5.000000
-52.100000	200.000000	5.000000
-52.066667	200.000000	5.000000
-52.033333	200.000000	5.000000
-52.000000	200.000000	5.000000
-51.966667	200.000000	5.000000
-51.933333	200.000000	5.000000
-51.900000	200.000000	5.000000
-51.866667	200.000000	5.000000
-51.833333	200.000000	5.000000
-51.800000	200.000000	5.000000
-51.766667	200.000000	5.000000
-51.733333	200.000000	5.000000
-51.700000	200.000000	5.000000
-51.666667	200.000000	5.000000
-51.633333	200.000000	5.000000
-51.600000	200.000000	5.000000
-51.566667	203.000000	11.000000
-51.533333	203.000000	11.000000
-51.500000	203.000000	11.000000
-51.466667	208.000000	11.000000
-51.433333	208.000000	11.000000
-51.400000	208.500000	11.000000
-51.366667	208.500000	11.000000
-51.333333	208.500000	11.000000
-51.300000	208.500000	11.000000
-51.266667	208.500000	11.000000
-51.233333	208.500000	11.000000
-51.200000	208.500000	11.000000
-51.166667	208.500000	11.000000
-51.133333	201.500000	4.500000
-51.100000	208.500000	11.000000
-51.066667	208.500000	11.000000
-51.033333	208.500000	11.000000
-51.000000	208.500000	11.000000
-50.966667	208.500000	11.000000
-50.933333	199.000000	3.000000
-50.900000	200.000000	4.500000
-50.866667	200.000000	4.500000
-50.833333	200.000000	4.500000
-50.800000	200.000000	4.500000
-50.766667	200.000000	4.500000
-50.733333	200.000000	4.500000
-50.700000	200.000000	4.500000
-50.666667	200.000000	4.500000
-50.633333	200.000000	4.500000
-50.600000	200.000000	4.500000
-50.566667	182.000000	18.000000
-50.533333	182.000000	18.000000
-50.500000	182.000000	18.000000
-50.466667	182.000000	18.000000
-50.433333	182.000000	18.000000
-50.400000	182.000000	18.000000
-50.366667	182.000000	18.000000
-50.333333	182.000000	18.000000
-50.300000	187.500000	11.000000
-50.266667	187.500000	11.000000
-50.233333	188.000000	11.000000
-50.200000	188.000000	11.000000
-50.166667	182.000000	18.000000
-50.133333	182.000000	18.000000
-50.100000	182.000000	18.000000
-50.066667	182.000000	18.000000
-50.033333	188.000000	18.500000
-50.000000	187.500000	18.000000
-49.966667	188.000000	18.000000
-49.933333	186.000000	11.500000
-49.900000	185.000000	11.500000
-49.866667	185.000000	12.000000
-49.833333	185.000000	12.000000
-49.800000	185.000000	12.000000
-49.766667	185.500000	12.000000
-49.733333	185.500000	12.000000
-49.700000	185.500000	12.000000
-49.666667	185.000000	12.000000
-49.633333	185.000000	12.000000
-49.600000	187.000000	12.000000
-49.566667	185.000000	12.000000
-49.533333	185.500000	12.000000
-49.500000	186.000000	11.500000
-49.466667	185.500000	11.500000
-49.433333	187.000000	11.000000
-49.400000	187.000000	11.000000
-49.366667	187.000000	11.000000
-49.333333	187.000000	11.000000
-49.300000	187.000000	11.000000
-49.266667	189.000000	12.000000
-49.233333	188.500000	12.000000
-49.200000	182.000000	18.000000
-49.166667	182.000000	18.000000
-49.133333	182.000000	18.000000
-49.100000	182.000000	18.000000
-49.066667	182.000000	18.000000
-49.033333	182.000000	18.000000
-49.000000	182.000000	18.000000
-48.966667	182.000000	18.000000
-48.933333	182.000000	18.000000
-48.900000	182.000000	18.000000
-48.866667	182.000000	18.000000
-48.833333	182.000000	18.000000
-48.800000	182.000000	18.000000
-48.766667	182.000000	18.000000
-48.733333	182.000000	18.000000
-48.700000	182.000000	18.000000
-48.666667	182.000000	18.000000
-48.633333	182.000000	18.000000
-48.600000	182.000000	18.000000
-48.566667	182.000000	18.000000
-48.533333	182.000000	18.000000
-48.500000	182.000000	18.000000
-48.466667	182.000000	18.000000
-48.433333	182.000000	18.000000
-48.400000	182.000000	18.000000
-48.366667	182.000000	18.000000
-48.333333	182.000000	18.000000
-48.300000	182.000000	18.000000
-48.266667	182.000000	18.000000
-48.233333	182.000000	18.000000
-48.200000	182.000000	18.000000
-48.166667	182.000000	18.000000
-48.133333	182.000000	18.000000
-48.100000	182.000000	18.000000
-48.066667	182.000000	18.000000
-48.033333	182.000000	18.000000
-48.000000	182.000000	18.000000
-47.966667	182.000000	18.000000
-47.933333	182.000000	18.000000
-47.900000	182.000000	18.000000
-47.866667	182.000000	18.000000
-47.833333	182.000000	18.000000
-47.800000	182.000000	18.000000
-47.766667	182.000000	18.000000
-47.733333	182.000000	18.000000
-47.700000	182.000000	18.000000
-47.666667	182.000000	18.000000
-47.633333	182.000000	18.000000
-47.600000	182.000000	18.000000
-47.566667	182.000000	18.000000
-47.533333	182.000000	18.000000
-47.500000	182.000000	18.000000
-47.466667	182.000000	18.000000
-47.433333	182.000000	18.000000
-47.400000	182.000000	18.000000
-47.366667	182.000000	18.000000
-47.333333	182.000000	18.000000
-47.300000	182.000000	18.000000
-47.266667	182.000000	18.000000
-47.233333	182.000000	18.000000
-47.200000	182.000000	18.000000
-47.166667	182.000000	18.000000
-47.133333	182.000000	18.000000
-47.100000	182.000000	18.000000
-47.066667	182.000000	18.000000
-47.033333	182.000000	18.000000
-47.000000	182.000000	18.000000
-46.966667	182.000000	18.000000
-46.933333	182.000000	18.000000
-46.900000	182.000000	18.000000
-46.866667	182.000000	18.000000
-46.833333	182.000000	18.000000
-46.800000	182.000000	15.000000
-46.766667	182.000000	15.000000
-46.733333	182.000000	15.000000
-46.700000	182.000000	15.000000
-46.666667	197.000000	18.000000
-46.633333	197.000000	18.000000
-46.600000	197.000000	18.000000
-46.566667	197.000000	18.000000
-46.533333	197.000000	18.000000
-46.500000	197.000000	18.000000
-46.466667	197.000000	18.000000
-46.433333	197.000000	18.000000
-46.400000	197.000000	18.000000
-46.366667	185.000000	12.000000
-46.333333	185.000000	12.000000
-46.300000	185.000000	12.000000
-46.266667	185.000000	12.000000
-46.233333	185.000000	12.000000
-46.200000	185.000000	12.000000
-46.166667	185.000000	12.000000
-46.133333	185.000000	12.000000
-46.100000	185.000000	12.000000
-46.066667	185.000000	12.000000
-46.033333	185.000000	12.000000
-46.000000	185.000000	12.000000
-45.966667	185.000000	12.000000
-45.933333	185.000000	12.000000
-45.900000	185.000000	12.000000
-45.866667	185.000000	12.000000
-45.833333	185.000000	12.000000
-45.800000	185.000000	12.000000
-45.766667	185.000000	12.000000
-45.733333	185.000000	12.000000
-45.700000	185.000000	12.000000
-45.666667	185.000000	12.000000
-45.633333	185.000000	12.000000
-45.600000	185.000000	12.000000
-45.566667	185.000000	12.000000
-45.533333	185.000000	12.000000
-45.500000	185.000000	12.000000
-45.466667	185.000000	12.000000
-45.433333	185.000000	12.000000
-45.400000	185.000000	12.000000
-45.366667	185.000000	12.000000
-45.333333	185.000000	12.000000
-45.300000	185.000000	12.000000
-45.266667	185.000000	12.000000
-45.233333	185.000000	12.000000
-45.200000	185.000000	12.000000
-45.166667	185.000000	12.000000
-45.133333	185.000000	12.000000
-45.100000	185.000000	12.000000
-45.066667	185.000000	12.000000
-45.033333	185.000000	12.000000
-45.000000	185.000000	12.000000
-44.966667	185.000000	12.000000
-44.933333	185.000000	12.000000
-44.900000	185.000000	12.000000
-44.866667	185.000000	12.000000
-44.833333	185.000000	12.000000
-44.800000	206.000000	11.500000
-44.766667	206.000000	11.500000
-44.733333	206.000000	11.500000
-44.700000	206.000000	11.500000
-44.666667	206.000000	11.500000
-44.633333	206.000000	11.500000
-44.600000	206.000000	11.500000
-44.566667	206.000000	11.500000
-44.533333	206.000000	11.500000
-44.500000	206.000000	11.500000
-44.466667	206.000000	11.500000
-44.433333	206.000000	11.500000
-44.400000	206.000000	11.500000
-44.366667	206.000000	11.500000
-44.333333	202.500000	4.500000
-44.300000	202.500000	4.500000
-44.266667	202.500000	4.500000
-44.233333	202.500000	4.500000
-44.200000	202.500000	4.500000
-44.166667	202.500000	4.500000
-44.133333	202.500000	4.500000
-44.100000	198.000000	11.000000
-44.066667	198.000000	11.000000
-44.033333	198.000000	11.000000
-44.000000	198.000000	11.000000
-43.966667	198.000000	11.000000
-43.933333	198.000000	11.000000
-43.900000	198.000000	11.000000
-43.866667	198.000000	11.000000
-43.833333	199.000000	10.500000
-43.800000	198.500000	10.500000
-43.766667	198.500000	10.500000
-43.733333	198.500000	10.500000
-43.700000	198.500000	10.500000
-43.666667	198.500000	10.500000
-43.633333	198.500000	10.500000
-43.600000	199.500000	10.500000
-43.566667	200.500000	10.500000
-43.533333	203.500000	10.500000
-43.500000	193.500000	9.500000
-43.466667	193.500000	9.500000
-43.433333	193.000000	10.000000
-43.400000	193.000000	10.000000
-43.366667	193.000000	10.000000
-43.333333	200.000000	10.000000
-43.300000	201.000000	10.500000
-43.266667	203.500000	10.500000
-43.233333	204.000000	10.500000
-43.200000	204.000000	10.000000
-43.166667	202.500000	17.000000
-43.133333	202.500000	17.000000
-43.100000	203.000000	17.000000
-43.066667	223.000000	11.000000
-43.033333	223.000000	11.000000
-43.000000	202.500000	10.000000
-42.966667	204.500000	10.000000
-42.933333	205.000000	10.000000
-42.900000	205.000000	10.000000
-42.866667	207.500000	10.500000
-42.833333	207.500000	10.500000
-42.800000	208.500000	10.500000
-42.766667	208.500000	10.500000
-42.733333	209.000000	10.500000
-42.700000	191.000000	9.500000
-42.666667	203.500000	10.000000
-42.633333	205.500000	10.000000
-42.600000	205.500000	10.000000
-42.566667	192.500000	10.000000
-42.533333	193.000000	10.000000
-42.500000	193.000000	10.000000
-42.466667	193.000000	10.000000
-42.433333	210.500000	10.500000
-42.400000	211.500000	10.500000
-42.366667	208.000000	9.500000
-42.333333	209.000000	10.000000
-42.300000	208.000000	10.000000
-42.266667	208.500000	10.000000
-42.233333	206.000000	10.500000
-42.200000	208.500000	10.500000
-42.166667	193.000000	9.500000
-42.133333	192.000000	17.000000
-42.100000	217.500000	10.000000
-42.066667	203.000000	10.000000
-42.033333	205.000000	9.500000
-42.000000	205.000000	9.500000
-41.966667	204.000000	9.500000
-41.933333	203.500000	9.500000
-41.900000	204.500000	16.000000
-41.866667	204.500000	16.000000
-41.833333	205.500000	16.000000
-41.800000	205.500000	16.000000
-41.766667	205.000000	16.000000
-41.733333	205.000000	16.000000
-41.700000	205.500000	16.000000
-41.666667	206.000000	16.000000
-41.633333	206.000000	16.000000
-41.600000	206.000000	16.000000
-41.566667	206.000000	16.000000
-41.533333	206.000000	16.000000
-41.500000	206.000000	16.000000
-41.466667	206.000000	16.000000
-41.433333	206.000000	16.000000
-41.400000	206.000000	16.000000
-41.366667	203.000000	9.000000
-41.333333	203.000000	9.000000
-41.300000	203.000000	9.000000
-41.266667	203.000000	9.000000
-41.233333	203.000000	9.000000
-41.200000	203.000000	9.000000
-41.166667	203.000000	9.000000
-41.133333	203.000000	9.000000
-41.100000	207.500000	9.000000
-41.066667	207.500000	9.000000
-41.033333	205.500000	9.000000
-41.000000	201.500000	9.500000
-40.966667	195.000000	9.000000
-40.933333	195.000000	9.000000
-40.900000	195.000000	9.000000
-40.866667	195.000000	9.000000
-40.833333	203.000000	8.500000
-40.800000	205.000000	9.000000
-40.766667	201.500000	9.000000
-40.733333	201.500000	9.000000
-40.700000	200.000000	9.000000
-40.666667	200.500000	9.000000
-40.633333	201.500000	8.500000
-40.600000	201.500000	8.500000
-40.566667	201.500000	8.500000
-40.533333	201.500000	9.000000
-40.500000	201.500000	8.500000
-40.466667	202.000000	9.000000
-40.433333	203.000000	9.000000
-40.400000	203.000000	8.500000
-40.366667	196.500000	9.000000
-40.333333	196.500000	8.500000
-40.300000	201.000000	8.500000
-40.266667	201.000000	8.500000
-40.233333	201.000000	8.500000
-40.200000	201.000000	9.000000
-40.166667	201.000000	8.500000
-40.133333	201.000000	8.500000
-40.100000	201.000000	8.500000
-40.066667	199.500000	8.500000
-40.033333	199.500000	5.500000
-40.000000	199.500000	8.500000
-39.966667	199.500000	9.000000
-39.933333	200.000000	9.000000
-39.900000	200.000000	8.000000
-39.866667	200.000000	8.500000
-39.833333	199.500000	8.500000
-39.800000	199.000000	8.500000
-39.766667	196.500000	8.500000
-39.733333	194.000000	8.500000
-39.700000	194.500000	8.500000
-39.666667	194.000000	9.000000
-39.633333	205.500000	10.000000
-39.600000	194.500000	9.000000
-39.566667	206.000000	9.000000
-39.533333	207.000000	9.000000
-39.500000	206.500000	8.500000
-39.466667	192.000000	9.000000
-39.433333	197.500000	8.000000
-39.400000	197.000000	9.000000
-39.366667	197.000000	9.000000
-39.333333	197.000000	9.000000
-39.300000	197.000000	9.000000
-39.266667	207.000000	8.000000
-39.233333	207.000000	8.000000
-39.200000	207.000000	8.000000
-39.166667	207.000000	8.000000
-39.133333	207.000000	8.000000
-39.100000	207.000000	8.000000
-39.066667	207.000000	8.000000
-39.033333	207.000000	8.000000
-39.000000	207.000000	8.000000
-38.966667	207.000000	8.000000
-38.933333	207.000000	8.000000
-38.900000	207.000000	8.000000
-38.866667	207.000000	8.000000
-38.833333	207.000000	8.000000
-38.800000	207.000000	8.000000
-38.766667	207.000000	8.000000
-38.733333	207.000000	8.000000
-38.700000	207.000000	8.000000
-38.666667	207.000000	8.000000
-38.633333	207.000000	8.000000
-38.600000	207.000000	8.000000
-38.566667	207.000000	8.000000
-38.533333	207.000000	8.000000
-38.500000	207.000000	8.000000
-38.466667	207.000000	8.000000
-38.433333	207.000000	8.000000
-38.400000	207.000000	8.000000
-38.366667	207.000000	8.000000
-38.333333	207.000000	8.000000
-38.300000	207.000000	8.000000
-38.266667	207.000000	8.000000
-38.233333	208.500000	6.000000
-38.200000	208.500000	6.000000
-38.166667	208.500000	6.000000
-38.133333	208.500000	6.000000
-38.100000	208.500000	6.000000
-38.066667	212.000000	8.000000
-38.033333	212.000000	8.000000
-38.000000	211.000000	8.000000
-37.966667	210.000000	7.500000
-37.933333	203.500000	8.500000
-37.900000	206.000000	9.000000
-37.866667	213.000000	8.000000
-37.833333	213.500000	8.000000
-37.800000	206.500000	9.000000
-37.766667	213.000000	8.000000
-37.733333	211.000000	8.500000
-37.700000	211.000000	8.500000
-37.666667	205.000000	8.000000
-37.633333	208.500000	7.500000
-37.600000	205.000000	8.000000
-37.566667	198.000000	7.500000
-37.533333	211.000000	8.500000
-37.500000	210.500000	8.500000
-37.466667	210.500000	8.500000
-37.433333	198.500000	7.000000
-37.400000	205.000000	8.000000
-37.366667	205.000000	7.500000
-37.333333	203.500000	7.500000
-37.300000	203.500000	7.500000
-37.266667	197.000000	7.500000
-37.233333	196.500000	7.000000
-37.200000	198.500000	4.500000
-37.166667	197.000000	7.000000
-37.133333	199.000000	7.500000
-37.100000	201.000000	6.500000
-37.066667	203.500000	7.000000
-37.033333	203.500000	7.000000
-37.000000	203.500000	7.000000
-36.966667	200.000000	7.000000
-36.933333	198.000000	7.000000
-36.900000	198.500000	4.500000
-36.866667	197.000000	7.500000
-36.833333	199.500000	7.500000
-36.800000	202.500000	6.500000
-36.766667	202.500000	7.500000
-36.733333	201.500000	7.000000
-36.700000	198.000000	7.000000
-36.666667	197.000000	7.000000
-36.633333	198.500000	4.500000
-36.600000	198.500000	8.000000
-36.566667	199.000000	8.000000
-36.533333	200.000000	7.500000
-36.500000	199.000000	7.500000
-36.466667	198.500000	7.500000
-36.433333	198.500000	7.500000
-36.400000	198.000000	7.500000
-36.366667	198.000000	7.500000
-36.333333	198.000000	7.500000
-36.300000	198.000000	7.500000
-36.266667	187.000000	14.000000
-36.233333	187.000000	14.000000
-36.200000	187.000000	14.000000
-36.166667	187.000000	14.000000
-36.133333	194.000000	15.000000
-36.100000	194.000000	15.000000
-36.066667	194.000000	15.000000
-36.033333	186.500000	13.500000
-36.000000	207.500000	1.000000
-35.966667	187.000000	14.000000
-35.933333	187.000000	14.000000
-35.900000	187.000000	13.500000
-35.866667	187.000000	14.000000
-35.833333	187.000000	13.500000
-35.800000	187.000000	13.500000
-35.766667	187.000000	13.500000
-35.733333	187.000000	13.500000
-35.700000	187.000000	13.000000
-35.666667	209.000000	3.000000
-35.633333	187.000000	13.000000
-35.600000	187.000000	13.000000
-35.566667	187.000000	13.000000
-35.533333	187.000000	13.000000
-35.500000	187.000000	13.000000
-35.466667	187.000000	13.000000
-35.433333	187.000000	13.000000
-35.400000	187.000000	13.000000
-35.366667	187.000000	13.000000
-35.333333	187.000000	13.000000
-35.300000	187.000000	13.000000
-35.266667	187.000000	13.000000
-35.233333	187.000000	13.000000
-35.200000	187.000000	13.000000
-35.166667	187.000000	13.000000
-35.133333	187.000000	13.000000
-35.100000	187.000000	13.000000
-35.066667	187.000000	13.000000
-35.033333	187.000000	13.000000
-35.000000	187.000000	13.000000
-34.966667	205.000000	2.000000
-34.933333	202.500000	1.500000
-34.900000	204.000000	2.000000
-34.866667	204.000000	2.000000
-34.833333	205.500000	10.000000
-34.800000	205.500000	10.000000
-34.766667	205.500000	10.000000
-34.733333	205.500000	10.000000
-34.700000	205.500000	10.000000
-34.666667	202.500000	10.000000
-34.633333	202.500000	10.000000
-34.600000	203.000000	9.500000
-34.566667	199.500000	9.500000
-34.533333	200.000000	9.500000
-34.500000	199.000000	10.000000
-34.466667	199.500000	10.000000
-34.433333	205.500000	10.000000
-34.400000	205.500000	10.000000
-34.366667	205.500000	10.000000
-34.333333	207.500000	10.000000
-34.300000	208.500000	10.000000
-34.266667	208.500000	10.000000
-34.233333	209.000000	10.000000
-34.200000	209.000000	10.000000
-34.166667	208.000000	10.000000
-34.133333	206.000000	10.500000
-34.100000	207.000000	10.000000
-34.066667	207.000000	10.000000
-34.033333	207.000000	10.000000
-34.000000	207.000000	10.000000
-33.966667	207.000000	10.000000
-33.933333	207.000000	10.000000
-33.900000	206.500000	11.000000
-33.866667	207.000000	10.500000
-33.833333	207.000000	10.500000
-33.800000	207.000000	10.500000
-33.766667	207.000000	10.500000
-33.733333	207.000000	10.500000
-33.700000	207.000000	10.500000
-33.666667	207.000000	10.500000
-33.633333	207.000000	10.500000
-33.600000	208.000000	10.000000
-33.566667	208.000000	10.000000
-33.533333	208.000000	10.000000
-33.500000	208.000000	10.000000
-33.466667	208.000000	10.000000
-33.433333	203.000000	2.000000
-33.400000	198.000000	17.500000
-33.366667	198.000000	17.500000
-33.333333	198.000000	17.500000
-33.300000	208.000000	10.000000
-33.266667	186.000000	16.000000
-33.233333	186.000000	16.000000
-33.200000	186.000000	14.500000
-33.166667	197.000000	18.000000
-33.133333	197.000000	17.500000
-33.100000	197.500000	17.500000
-33.066667	197.500000	17.500000
-33.033333	187.500000	16.500000
-33.000000	187.500000	16.500000
-32.966667	197.000000	18.000000
-32.933333	196.000000	18.000000
-32.900000	197.500000	18.000000
-32.866667	195.000000	18.000000
-32.833333	196.500000	18.000000
-32.800000	186.000000	14.500000
-32.766667	186.000000	14.000000
-32.733333	195.000000	18.000000
-32.700000	195.000000	18.000000
-32.666667	195.500000	18.500000
-32.633333	195.000000	18.500000
-32.600000	195.000000	18.000000
-32.566667	196.000000	18.000000
-32.533333	195.000000	18.000000
-32.500000	195.000000	18.000000
-32.466667	195.500000	18.500000
-32.433333	201.500000	18.000000
-32.400000	198.500000	18.000000
-32.366667	199.000000	18.000000
-32.333333	199.500000	18.000000
-32.300000	195.500000	18.000000
-32.266667	195.500000	18.000000
-32.233333	199.500000	17.500000
-32.200000	201.500000	18.000000
-32.166667	201.500000	18.000000
-32.133333	201.500000	18.000000
-32.100000	201.500000	18.000000
-32.066667	202.000000	18.000000
-32.033333	202.000000	18.000000
-32.000000	202.000000	18.000000
-31.966667	202.000000	18.000000
-31.933333	202.000000	18.000000
-31.900000	202.000000	18.000000
-31.866667	201.500000	18.000000
-31.833333	201.500000	18.000000
-31.800000	202.000000	18.000000
-31.766667	202.000000	18.000000
-31.733333	200.000000	18.000000
-31.700000	200.000000	18.000000
-31.666667	200.000000	18.000000
-31.633333	199.500000	18.000000
-31.600000	198.500000	18.000000
-31.566667	198.500000	18.000000
-31.533333	200.000000	18.000000
-31.500000	200.000000	18.000000
-31.466667	207.000000	18.000000
-31.433333	202.500000	18.000000
-31.400000	201.000000	18.000000
-31.366667	200.500000	18.000000
-31.333333	198.500000	18.500000
-31.300000	198.000000	19.000000
-31.266667	199.500000	18.000000
-31.233333	201.000000	18.500000
-31.200000	199.500000	18.500000
-31.166667	199.500000	18.500000
-31.133333	208.000000	18.000000
-31.100000	206.500000	18.000000
-31.066667	205.500000	18.500000
-31.033333	205.500000	18.500000
-31.000000	205.500000	18.500000
-30.966667	205.500000	18.500000
-30.933333	208.000000	18.000000
-30.900000	208.500000	18.000000
-30.866667	208.500000	18.000000
-30.833333	208.500000	18.000000
-30.800000	207.500000	18.500000
-30.766667	206.000000	18.500000
-30.733333	206.000000	18.500000
-30.700000	206.000000	18.500000
-30.666667	206.000000	18.500000
-30.633333	201.000000	19.000000
-30.600000	202.000000	19.000000
-30.566667	202.000000	18.500000
-30.533333	196.500000	19.500000
-30.500000	196.000000	19.500000
-30.466667	196.000000	19.500000
-30.433333	196.000000	13.500000
-30.400000	197.500000	19.500000
-30.366667	197.000000	19.500000
-30.333333	197.000000	19.500000
-30.300000	197.000000	19.500000
-30.266667	197.000000	19.500000
-30.233333	197.000000	19.000000
-30.200000	197.000000	19.000000
-30.166667	192.000000	13.500000
-30.133333	192.000000	13.500000
-30.100000	192.500000	13.500000
-30.066667	192.500000	13.500000
-30.033333	192.500000	13.500000
-30.000000	192.500000	13.500000
-29.966667	192.500000	13.500000
-29.933333	190.000000	14.500000
-29.900000	190.000000	14.500000
-29.866667	190.000000	14.000000
-29.833333	190.000000	14.000000
-29.800000	199.500000	12.000000
-29.766667	199.500000	12.000000
-29.733333	193.000000	20.000000
-29.700000	190.000000	14.000000
-29.666667	190.000000	14.000000
-29.633333	190.000000	14.000000
-29.600000	190.000000	14.000000
-29.566667	190.000000	14.000000
-29.533333	190.000000	14.000000
-29.500000	193.000000	20.000000
-29.466667	193.000000	19.500000
-29.433333	193.000000	19.500000
-29.400000	193.000000	19.500000
-29.366667	193.000000	19.500000
-29.333333	193.000000	19.500000
-29.300000	193.000000	19.500000
-29.266667	193.000000	19.000000
-29.233333	193.000000	19.000000
-29.200000	193.000000	19.000000
-29.166667	193.000000	19.000000
-29.133333	193.000000	19.000000
-29.100000	193.000000	19.000000
-29.066667	193.000000	19.000000
-29.033333	193.000000	19.000000
-29.000000	193.000000	19.000000
-28.966667	193.000000	19.000000
-28.933333	193.000000	19.000000
-28.900000	193.000000	19.000000
-28.866667	193.000000	19.000000
-28.833333	193.000000	19.000000
-28.800000	193.000000	19.000000
-28.766667	193.000000	19.000000
-28.733333	193.000000	19.000000
-28.700000	193.000000	19.000000
-28.666667	193.000000	19.000000
-28.633333	193.000000	19.000000
-28.600000	193.000000	19.000000
-28.566667	193.000000	19.000000
-28.533333	193.000000	19.000000
-28.500000	193.000000	19.000000
-28.466667	193.000000	19.000000
-28.433333	193.000000	19.000000
-28.400000	193.000000	19.000000
-28.366667	193.000000	19.000000
-28.333333	193.000000	19.000000
-28.300000	193.000000	19.000000
-28.266667	193.000000	19.000000
-28.233333	193.000000	19.000000
-28.200000	193.000000	19.000000
-28.166667	193.000000	19.000000
-28.133333	196.000000	19.000000
-28.100000	196.000000	19.000000
-28.066667	196.000000	19.000000
-28.033333	196.000000	19.000000
-28.000000	196.000000	19.000000
-27.966667	196.000000	19.000000
-27.933333	196.000000	19.000000
-27.900000	196.000000	19.000000
-27.866667	196.000000	19.000000
-27.833333	196.000000	19.000000
-27.800000	196.000000	19.000000
-27.766667	196.000000	19.000000
-27.733333	196.000000	19.000000
-27.700000	196.000000	19.000000
-27.666667	196.000000	19.000000
-27.633333	196.000000	19.000000
-27.600000	196.000000	19.000000
-27.566667	200.000000	20.000000
-27.533333	200.000000	20.000000
-27.500000	199.000000	19.000000
-27.466667	198.000000	19.000000
-27.433333	200.000000	20.000000
-27.400000	200.000000	20.000000
-27.366667	200.000000	20.000000
-27.333333	200.000000	20.000000
-27.300000	200.000000	20.000000
-27.266667	196.000000	19.000000
-27.233333	196.000000	19.000000
-27.200000	198.000000	18.500000
-27.166667	200.000000	19.000000
-27.133333	200.000000	19.000000
-27.100000	200.000000	19.000000
-27.066667	200.000000	19.000000
-27.033333	200.000000	19.000000
-27.000000	200.000000	19.000000
-26.966667	198.500000	18.500000
-26.933333	200.000000	19.000000
-26.900000	200.000000	19.000000
-26.866667	200.000000	19.000000
-26.833333	209.500000	15.000000
-26.800000	210.000000	15.000000
-26.766667	210.000000	15.000000
-26.733333	210.000000	15.000000
-26.700000	210.000000	15.000000
-26.666667	210.000000	15.000000
-26.633333	210.000000	15.000000
-26.600000	210.000000	15.000000
-26.566667	210.000000	15.000000
-26.533333	210.000000	15.000000
-26.500000	210.000000	15.000000
-26.466667	210.000000	15.000000
-26.433333	210.000000	15.000000
-26.400000	210.000000	15.000000
-26.366667	241.000000	12.000000
-26.333333	241.000000	12.000000
-26.300000	241.000000	12.000000
-26.266667	241.000000	12.000000
-26.233333	241.000000	12.000000
-26.200000	241.000000	12.000000
-26.166667	241.000000	12.000000
-26.133333	241.000000	12.000000
-26.100000	241.000000	12.000000
-26.066667	241.000000	12.000000
-26.033333	241.000000	12.000000
-26.000000	241.000000	12.000000
-25.966667	192.000000	14.000000
-25.933333	241.500000	11.000000
-25.900000	242.000000	11.000000
-25.866667	243.000000	11.000000
-25.833333	243.000000	11.000000
-25.800000	243.000000	11.000000
-25.766667	243.000000	11.000000
-25.733333	243.000000	11.000000
-25.700000	241.000000	12.000000
-25.666667	240.500000	11.000000
-25.633333	241.000000	10.500000
-25.600000	241.500000	11.000000
-25.566667	241.500000	11.000000
-25.533333	241.500000	11.000000
-25.500000	241.500000	11.000000
-25.466667	242.000000	12.000000
-25.433333	241.500000	12.000000
-25.400000	241.500000	12.000000
-25.366667	240.500000	11.000000
-25.333333	242.000000	11.000000
-25.300000	242.000000	11.000000
-25.266667	242.000000	11.000000
-25.233333	242.000000	11.000000
-25.200000	242.000000	11.000000
-25.166667	242.000000	11.000000
-25.133333	242.000000	11.000000
-25.100000	242.000000	11.000000
-25.066667	242.000000	11.000000
-25.033333	242.000000	11.000000
-25.000000	242.000000	11.000000
-24.966667	242.000000	11.000000
-24.933333	242.000000	11.000000
-24.900000	242.000000	11.000000
-24.866667	242.000000	11.000000
-24.833333	242.000000	11.000000
-24.800000	242.000000	11.000000
-24.766667	242.000000	11.000000
-24.733333	242.000000	11.000000
-24.700000	199.000000	18.000000
-24.666667	200.000000	18.500000
-24.633333	198.000000	18.000000
-24.600000	198.000000	18.000000
-24.566667	198.000000	18.000000
-24.533333	198.000000	18.000000
-24.500000	198.000000	18.000000
-24.466667	199.500000	18.500000
-24.433333	200.500000	18.500000
-24.400000	200.500000	18.500000
-24.366667	200.000000	18.500000
-24.333333	199.500000	18.500000
-24.300000	199.500000	18.500000
-24.266667	199.500000	18.500000
-24.233333	199.500000	18.500000
-24.200000	199.500000	18.500000
-24.166667	198.500000	18.000000
-24.133333	210.000000	17.000000
-24.100000	200.000000	18.000000
-24.066667	198.500000	18.000000
-24.033333	198.000000	18.000000
-24.000000	198.000000	18.000000
-23.966667	198.000000	18.000000
-23.933333	198.000000	18.000000
-23.900000	212.000000	17.000000
-23.866667	212.000000	17.000000
-23.833333	212.000000	17.000000
-23.800000	212.000000	17.000000
-23.766667	212.000000	17.000000
-23.733333	210.000000	5.000000
-23.700000	210.000000	5.000000
-23.666667	210.000000	5.000000
-23.633333	210.000000	5.000000
-23.600000	210.000000	5.000000
-23.566667	210.000000	5.000000
-23.533333	210.000000	5.000000
-23.500000	210.000000	5.000000
-23.466667	210.000000	5.000000
-23.433333	210.000000	5.000000
-23.400000	210.000000	5.000000
-23.366667	210.000000	5.000000
-23.333333	210.000000	5.000000
-23.300000	210.000000	5.000000
-23.266667	210.000000	5.000000
-23.233333	210.000000	5.000000
-23.200000	210.000000	5.000000
-23.166667	210.000000	5.000000
-23.133333	210.000000	5.000000
-23.100000	210.000000	5.000000
-23.066667	210.000000	5.000000
-23.033333	210.000000	5.000000
-23.000000	210.000000	5.000000
-22.966667	210.000000	5.000000
-22.933333	210.000000	5.000000
-22.900000	210.000000	5.000000
-22.866667	210.000000	5.000000
-22.833333	210.000000	5.000000
-22.800000	210.000000	5.000000
-22.766667	210.000000	5.000000
-22.733333	210.000000	5.000000
-22.700000	210.000000	5.000000
-22.666667	210.000000	5.000000
-22.633333	210.000000	5.000000
-22.600000	210.000000	5.000000
-22.566667	210.000000	5.000000
-22.533333	210.000000	5.000000
-22.500000	210.000000	5.000000
-22.466667	210.000000	5.000000
-22.433333	210.000000	5.000000
-22.400000	210.000000	5.000000
-22.366667	210.000000	5.000000
-22.333333	210.000000	5.000000
-22.300000	210.000000	5.000000
-22.266667	210.000000	5.000000
-22.233333	210.000000	5.000000
-22.200000	210.000000	5.000000
-22.166667	210.000000	5.000000
-22.133333	210.000000	5.000000
-22.100000	242.000000	8.000000
-22.066667	242.000000	8.000000
-22.033333	242.000000	8.000000
-22.000000	242.000000	8.000000
-21.966667	242.000000	8.000000
-21.933333	242.000000	8.000000
-21.900000	242.000000	8.000000
-21.866667	242.000000	8.000000
-21.833333	242.000000	8.000000
-21.800000	242.000000	8.000000
-21.766667	242.000000	8.000000
-21.733333	242.000000	8.000000
-21.700000	242.000000	8.000000
-21.666667	242.000000	8.000000
-21.633333	242.000000	8.000000
-21.600000	242.000000	8.000000
-21.566667	242.000000	8.000000
-21.533333	242.000000	8.000000
-21.500000	242.000000	8.000000
-21.466667	242.000000	8.000000
-21.433333	242.000000	8.000000
-21.400000	242.000000	8.000000
-21.366667	242.000000	8.000000
-21.333333	242.000000	8.000000
-21.300000	242.000000	8.000000
-21.266667	242.000000	8.000000
-21.233333	242.000000	8.000000
-21.200000	242.000000	8.000000
-21.166667	242.000000	8.000000
-21.133333	242.000000	8.000000
-21.100000	242.000000	8.000000
-21.066667	242.000000	8.000000
-21.033333	242.000000	8.000000
-21.000000	242.000000	8.000000
-20.966667	242.000000	8.000000
-20.933333	242.000000	8.000000
-20.900000	242.000000	8.000000
-20.866667	242.000000	8.000000
-20.833333	242.000000	8.000000
-20.800000	242.000000	8.000000
-20.766667	242.000000	8.000000
-20.733333	242.000000	8.000000
-20.700000	242.000000	8.000000
-20.666667	242.000000	8.000000
-20.633333	242.000000	8.000000
-20.600000	242.000000	8.000000
-20.566667	242.000000	8.000000
-20.533333	242.000000	8.000000
-20.500000	242.000000	8.000000
-20.466667	242.000000	8.000000
-20.433333	242.000000	8.000000
-20.400000	242.000000	8.000000
-20.366667	242.000000	8.000000
-20.333333	242.000000	8.000000
-20.300000	242.000000	8.000000
-20.266667	242.000000	8.000000
-20.233333	242.000000	8.000000
-20.200000	242.000000	8.000000
-20.166667	242.000000	8.000000
-20.133333	242.000000	8.000000
-20.100000	242.000000	8.000000
-20.066667	242.000000	8.000000
-20.033333	242.000000	8.000000
-20.000000	242.000000	8.000000
-19.966667	242.000000	8.000000
-19.933333	242.000000	8.000000
-19.900000	242.000000	8.000000
-19.866667	242.000000	8.000000
-19.833333	242.000000	8.000000
-19.800000	242.000000	8.000000
-19.766667	242.000000	8.000000
-19.733333	242.000000	8.000000
-19.700000	242.000000	8.000000
-19.666667	242.000000	8.000000
-19.633333	242.000000	8.000000
-19.600000	242.000000	8.000000
-19.566667	242.000000	8.000000
-19.533333	242.000000	8.000000
-19.500000	242.000000	8.000000
-19.466667	242.000000	8.000000
-19.433333	242.000000	8.000000
-19.400000	242.000000	8.000000
-19.366667	242.000000	8.000000
-19.333333	242.000000	8.000000
-19.300000	242.000000	8.000000
-19.266667	242.000000	8.000000
-19.233333	242.000000	8.000000
-19.200000	242.000000	8.000000
-19.166667	242.000000	8.000000
-19.133333	242.000000	8.000000
-19.100000	242.000000	8.000000
-19.066667	242.000000	8.000000
-19.033333	242.000000	8.000000
-19.000000	242.000000	8.000000
-18.966667	242.000000	8.000000
-18.933333	242.000000	8.000000
-18.900000	242.000000	8.000000
-18.866667	242.000000	8.000000
-18.833333	242.000000	8.000000
-18.800000	242.000000	8.000000
-18.766667	242.000000	8.000000
-18.733333	242.000000	8.000000
-18.700000	242.000000	8.000000
-18.666667	242.000000	8.000000
-18.633333	242.000000	8.000000
-18.600000	242.000000	8.000000
-18.566667	196.000000	13.000000
-18.533333	196.000000	13.000000
-18.500000	196.000000	13.000000
-18.466667	196.000000	13.000000
-18.433333	196.000000	13.000000
-18.400000	196.000000	13.000000
-18.366667	196.000000	13.000000
-18.333333	196.000000	13.000000
-18.300000	196.000000	13.000000
-18.266667	196.000000	13.000000
-18.233333	196.000000	13.000000
-18.200000	196.000000	13.000000
-18.166667	196.000000	13.000000
-18.133333	196.000000	13.000000
-18.100000	196.000000	13.000000
-18.066667	196.000000	13.000000
-18.033333	196.000000	13.000000
-18.000000	196.000000	13.000000
-17.966667	196.000000	13.000000
-17.933333	196.000000	13.000000
-17.900000	196.000000	13.000000
-17.866667	196.000000	13.000000
-17.833333	196.000000	13.000000
-17.800000	196.000000	13.000000
-17.766667	196.000000	13.000000
-17.733333	196.000000	13.000000
-17.700000	196.000000	13.000000
-17.666667	196.000000	13.000000
-17.633333	196.000000	13.000000
-17.600000	196.000000	13.000000
-17.566667	196.000000	13.000000
-17.533333	196.000000	13.000000
-17.500000	196.000000	13.000000
-17.466667	196.000000	13.000000
-17.433333	196.000000	13.000000
-17.400000	196.000000	13.000000
-17.366667	196.000000	13.000000
-17.333333	190.000000	16.000000
-17.300000	190.000000	16.000000
-17.266667	190.000000	16.000000
-17.233333	190.000000	16.000000
-17.200000	190.000000	16.000000
-17.166667	190.000000	16.000000
-17.133333	190.000000	16.000000
-17.100000	190.000000	16.000000
-17.066667	190.000000	16.000000
-17.033333	206.500000	17.500000
-17.000000	206.500000	17.500000
-16.966667	206.500000	17.500000
-16.933333	206.000000	18.000000
-16.900000	207.000000	17.000000
-16.866667	207.000000	17.000000
-16.833333	207.000000	17.000000
-16.800000	207.000000	17.000000
-16.766667	206.500000	17.000000
-16.733333	206.000000	17.000000
-16.700000	206.000000	17.000000
-16.666667	206.000000	17.000000
-16.633333	206.000000	17.000000
-16.600000	206.000000	17.000000
-16.566667	206.000000	17.000000
-16.533333	206.000000	17.000000
-16.500000	206.000000	17.000000
-16.466667	206.000000	17.000000
-16.433333	205.000000	17.000000
-16.400000	203.000000	18.000000
-16.366667	204.000000	18.000000
-16.333333	206.000000	17.000000
-16.300000	206.000000	17.000000
-16.266667	205.000000	17.000000
-16.233333	205.000000	17.000000
-16.200000	201.000000	18.000000
-16.166667	203.000000	17.500000
-16.133333	203.500000	17.500000
-16.100000	204.500000	17.500000
-16.066667	204.500000	17.500000
-16.033333	204.500000	17.500000
-16.000000	204.500000	17.500000
-15.966667	204.500000	17.500000
-15.933333	204.500000	17.500000
-15.900000	204.500000	17.500000
-15.866667	204.500000	17.500000
-15.833333	203.000000	17.500000
-15.800000	191.000000	13.500000
-15.766667	192.000000	13.000000
-15.733333	191.000000	13.500000
-15.700000	191.000000	13.500000
-15.666667	191.500000	13.500000
-15.633333	192.000000	13.000000
-15.600000	192.000000	13.000000
-15.566667	193.000000	12.500000
-15.533333	193.000000	12.500000
-15.500000	192.500000	12.500000
-15.466667	192.500000	12.500000
-15.433333	193.000000	12.500000
-15.400000	201.000000	18.000000
-15.366667	201.000000	18.000000
-15.333333	201.000000	18.000000
-15.300000	201.000000	18.000000
-15.266667	201.000000	17.500000
-15.233333	201.000000	17.500000
-15.200000	200.500000	17.500000
-15.166667	200.500000	17.500000
-15.133333	192.500000	12.500000
-15.100000	192.500000	12.500000
-15.066667	200.500000	18.000000
-15.033333	200.500000	18.000000
-15.000000	200.500000	18.000000
-14.966667	191.000000	13.000000
-14.933333	191.000000	13.000000
-14.900000	191.000000	13.000000
-14.866667	191.000000	13.000000
-14.833333	191.000000	13.000000
-14.800000	200.500000	18.000000
-14.766667	200.500000	18.000000
-14.733333	192.000000	12.500000
-14.700000	192.000000	12.500000
-14.666667	200.000000	17.500000
-14.633333	200.000000	17.500000
-14.600000	199.500000	17.500000
-14.566667	200.000000	17.500000
-14.533333	200.000000	17.500000
-14.500000	200.000000	17.500000
-14.466667	200.000000	17.500000
-14.433333	200.000000	17.500000
-14.400000	199.500000	17.500000
-14.366667	199.000000	17.500000
-14.333333	199.000000	17.500000
-14.300000	198.500000	17.500000
-14.266667	199.500000	17.500000
-14.233333	198.000000	18.000000
-14.200000	192.500000	12.000000
-14.166667	192.000000	12.000000
-14.133333	198.000000	18.000000
-14.100000	198.000000	18.000000
-14.066667	198.000000	18.000000
-14.033333	193.000000	11.000000
-14.000000	193.000000	11.000000
-13.966667	191.000000	12.000000
-13.933333	191.000000	12.000000
-13.900000	199.500000	10.000000
-13.866667	199.500000	10.000000
-13.833333	199.500000	10.000000
-13.800000	199.500000	10.000000
-13.766667	199.500000	10.000000
-13.733333	199.500000	10.000000
-13.700000	199.000000	10.000000
-13.666667	199.000000	10.000000
-13.633333	199.000000	10.000000
-13.600000	199.000000	10.000000
-13.566667	200.000000	9.500000
-13.533333	199.500000	9.500000
-13.500000	199.500000	9.500000
-13.466667	199.500000	9.500000
-13.433333	199.000000	9.500000
-13.400000	198.500000	9.500000
-13.366667	198.500000	9.500000
-13.333333	199.000000	9.500000
-13.300000	198.500000	9.500000
-13.266667	199.000000	9.500000
-13.233333	199.000000	9.500000
-13.200000	199.500000	9.000000
-13.166667	199.000000	9.500000
-13.133333	199.000000	9.500000
-13.100000	199.000000	9.500000
-13.066667	206.500000	9.500000
-13.033333	199.500000	9.500000
-13.000000	198.000000	9.500000
-12.966667	198.000000	9.500000
-12.933333	197.500000	9.500000
-12.900000	197.500000	9.500000
-12.866667	197.500000	9.500000
-12.833333	206.500000	9.500000
-12.800000	207.500000	9.500000
-12.766667	206.500000	9.500000
-12.733333	205.000000	16.000000
-12.700000	205.000000	16.000000
-12.666667	205.000000	16.000000
-12.633333	205.500000	16.000000
-12.600000	206.000000	10.000000
-12.566667	205.500000	10.000000
-12.533333	207.500000	9.000000
-12.500000	207.500000	9.500000
-12.466667	207.500000	9.000000
-12.433333	198.000000	10.000000
-12.400000	198.000000	10.000000
-12.366667	198.000000	10.000000
-12.333333	198.000000	10.000000
-12.300000	198.000000	10.000000
-12.266667	198.000000	10.000000
-12.233333	236.500000	5.000000
-12.200000	237.500000	5.000000
-12.166667	237.500000	5.000000
-12.133333	249.000000	0.500000
-12.100000	206.000000	0.500000
-12.066667	251.000000	0.500000
-12.033333	251.000000	0.500000
-12.000000	238.000000	5.000000
-11.966667	237.000000	5.000000
-11.933333	238.000000	5.000000
-11.900000	238.000000	5.000000
-11.866667	249.000000	0.500000
-11.833333	250.500000	1.000000
-11.800000	250.500000	1.000000
-11.766667	250.500000	1.000000
-11.733333	250.500000	1.000000
-11.700000	250.500000	1.000000
-11.666667	249.000000	0.500000
-11.633333	248.000000	0.500000
-11.600000	249.500000	0.500000
-11.566667	249.500000	0.500000
-11.533333	249.500000	0.500000
-11.500000	249.500000	0.500000
-11.466667	249.500000	0.500000
-11.433333	249.500000	0.500000
-11.400000	249.500000	0.500000
-11.366667	250.000000	0.500000
-11.333333	205.000000	0.500000
-11.300000	205.500000	2.000000
-11.266667	205.500000	2.000000
-11.233333	205.500000	2.000000
-11.200000	205.500000	2.000000
-11.166667	205.500000	2.000000
-11.133333	205.500000	2.000000
-11.100000	205.500000	2.000000
-11.066667	205.500000	2.000000
-11.033333	205.500000	2.000000
-11.000000	207.000000	3.000000
-10.966667	207.000000	3.000000
-10.933333	207.000000	3.000000
-10.900000	207.000000	3.000000
-10.866667	207.000000	3.000000
-10.833333	207.000000	3.000000
-10.800000	207.000000	3.000000
-10.766667	200.000000	17.500000
-10.733333	193.000000	12.000000
-10.700000	192.500000	11.500000
-10.666667	192.500000	11.500000
-10.633333	192.500000	11.500000
-10.600000	192.500000	11.500000
-10.566667	192.500000	11.500000
-10.533333	206.000000	3.000000
-10.500000	198.000000	18.000000
-10.466667	198.000000	18.000000
-10.433333	198.000000	18.000000
-10.400000	198.000000	18.000000
-10.366667	198.000000	18.000000
-10.333333	198.000000	18.000000
-10.300000	198.000000	11.000000
-10.266667	193.000000	11.000000
-10.233333	193.000000	11.000000
-10.200000	193.000000	11.000000
-10.166667	193.000000	11.000000
-10.133333	193.000000	11.000000
-10.100000	193.000000	11.000000
-10.066667	193.000000	11.000000
-10.033333	193.000000	11.000000
-10.000000	193.000000	11.000000
-9.966667	193.000000	11.000000
-9.933333	193.000000	11.000000
-9.900000	193.000000	11.000000
-9.866667	193.000000	11.000000
-9.833333	193.000000	11.000000
-9.800000	193.000000	11.000000
-9.766667	193.000000	11.000000
-9.733333	193.000000	11.000000
-9.700000	193.000000	11.000000
-9.666667	193.000000	11.000000
-9.633333	193.000000	11.000000
-9.600000	193.000000	11.000000
-9.566667	194.000000	9.500000
-9.533333	194.000000	9.500000
-9.500000	188.000000	11.000000
-9.466667	188.000000	11.000000
-9.433333	188.000000	11.000000
-9.400000	188.000000	11.000000
-9.366667	194.000000	9.500000
-9.333333	194.000000	9.500000
-9.300000	194.000000	9.500000
-9.266667	194.000000	9.500000
-9.233333	188.000000	11.000000
-9.200000	188.000000	11.000000
-9.166667	188.000000	11.000000
-9.133333	194.000000	10.000000
-9.100000	194.000000	9.000000
-9.066667	195.000000	9.000000
-9.033333	194.500000	8.500000
-9.000000	195.000000	9.000000
-8.966667	194.000000	9.000000
-8.933333	194.000000	9.500000
-8.900000	194.500000	10.000000
-8.866667	194.000000	9.500000
-8.833333	194.000000	9.000000
-8.800000	195.000000	9.000000
-8.766667	196.500000	8.500000
-8.733333	196.500000	8.500000
-8.700000	196.500000	8.500000
-8.666667	195.000000	9.000000
-8.633333	193.500000	9.000000
-8.600000	194.000000	9.500000
-8.566667	193.500000	9.000000
-8.533333	195.000000	9.000000
-8.500000	195.500000	9.000000
-8.466667	196.500000	9.000000
-8.433333	198.500000	9.000000
-8.400000	198.500000	9.000000
-8.366667	197.500000	9.000000
-8.333333	196.000000	17.000000
-8.300000	196.000000	17.000000
-8.266667	196.000000	17.000000
-8.233333	196.000000	17.000000
-8.200000	198.500000	9.000000
-8.166667	198.500000	9.000000
-8.133333	198.500000	9.000000
-8.100000	198.500000	9.000000
-8.066667	198.000000	9.000000
-8.033333	198.000000	9.000000
-8.000000	198.000000	9.000000
-7.966667	198.000000	9.000000
-7.933333	198.000000	9.000000
-7.900000	198.000000	9.000000
-7.866667	198.000000	9.000000
-7.833333	202.500000	10.000000
-7.800000	201.000000	16.000000
-7.766667	202.500000	10.000000
-7.733333	202.500000	10.000000
-7.700000	202.500000	10.000000
-7.666667	202.500000	10.000000
-7.633333	202.500000	10.000000
-7.600000	202.500000	10.000000
-7.566667	202.500000	10.000000
-7.533333	203.000000	9.500000
-7.500000	203.000000	9.500000
-7.466667	202.500000	9.500000
-7.433333	203.000000	9.000000
-7.400000	202.000000	9.500000
-7.366667	202.500000	9.500000
-7.333333	203.000000	9.500000
-7.300000	203.000000	9.500000
-7.266667	203.000000	9.000000
-7.233333	203.000000	9.500000
-7.200000	203.000000	9.500000
-7.166667	201.500000	8.500000
-7.133333	201.500000	9.500000
-7.100000	201.500000	9.500000
-7.066667	203.000000	9.500000
-7.033333	203.000000	9.500000
-7.000000	203.000000	9.500000
-6.966667	203.000000	8.500000
-6.933333	201.500000	8.500000
-6.900000	202.500000	9.000000
-6.866667	203.000000	9.000000
-6.833333	202.500000	9.000000
-6.800000	203.000000	9.000000
-6.766667	203.000000	9.000000
-6.733333	203.000000	9.000000
-6.700000	203.000000	9.000000
-6.666667	204.500000	9.500000
-6.633333	204.500000	9.500000
-6.600000	205.000000	9.500000
-6.566667	204.000000	9.500000
-6.533333	204.000000	9.500000
-6.500000	204.500000	9.500000
-6.466667	205.000000	9.500000
-6.433333	204.500000	9.500000
-6.400000	204.000000	9.000000
-6.366667	207.000000	9.500000
-6.333333	207.000000	9.500000
-6.300000	207.500000	9.500000
-6.266667	198.500000	8.000000
-6.233333	198.500000	7.500000
-6.200000	198.500000	7.500000
-6.166667	206.500000	9.000000
-6.133333	206.500000	9.000000
-6.100000	207.000000	9.000000
-6.066667	207.000000	9.000000
-6.033333	197.500000	7.500000
-6.000000	197.500000	7.500000
-5.966667	209.500000	9.500000
-5.933333	209.000000	9.000000
-5.900000	196.500000	7.500000
-5.866667	196.500000	7.500000
-5.833333	196.500000	7.500000
-5.800000	196.500000	7.500000
-5.766667	210.000000	10.000000
-5.733333	210.500000	9.500000
-5.700000	210.500000	9.500000
-5.666667	211.000000	9.500000
-5.633333	211.000000	9.500000
-5.600000	211.000000	9.500000
-5.566667	210.500000	9.500000
-5.533333	211.000000	9.000000
-5.500000	211.000000	9.000000
-5.466667	211.000000	9.000000
-5.433333	211.000000	9.000000
-5.400000	211.500000	8.500000
-5.366667	211.500000	8.500000
-5.333333	211.500000	8.500000
-5.300000	211.500000	9.000000
-5.266667	197.000000	15.000000
-5.233333	212.500000	9.000000
-5.200000	212.500000	9.000000
-5.166667	212.500000	9.000000
-5.133333	212.500000	9.000000
-5.100000	212.500000	9.000000
-5.066667	203.000000	7.000000
-5.033333	211.500000	8.500000
-5.000000	201.500000	7.000000
-4.966667	212.000000	8.500000
-4.933333	201.500000	7.000000
-4.900000	201.500000	7.000000
-4.866667	201.500000	7.000000
-4.833333	201.500000	7.000000
-4.800000	201.500000	7.000000
-4.766667	213.000000	8.500000
-4.733333	208.500000	7.500000
-4.700000	208.500000	7.500000
-4.666667	208.500000	7.500000
-4.633333	208.500000	7.500000
-4.600000	208.500000	7.500000
-4.566667	209.000000	7.500000
-4.533333	208.500000	7.500000
-4.500000	209.000000	7.500000
-4.466667	209.000000	7.500000
-4.433333	209.000000	7.500000
-4.400000	210.000000	8.000000
-4.366667	207.500000	7.500000
-4.333333	207.500000	7.500000
-4.300000	208.000000	7.500000
-4.266667	208.000000	7.500000
-4.233333	213.500000	8.500000
-4.200000	213.500000	8.500000
-4.166667	213.500000	8.500000
-4.133333	201.500000	6.500000
-4.100000	212.000000	8.000000
-4.066667	212.000000	8.000000
-4.033333	212.500000	7.500000
-4.000000	209.000000	7.500000
-3.966667	208.500000	8.000000
-3.933333	208.500000	7.000000
-3.900000	209.000000	8.000000
-3.866667	209.000000	8.000000
-3.833333	209.000000	7.000000
-3.800000	213.000000	7.500000
-3.766667	213.500000	7.500000
-3.733333	213.500000	7.500000
-3.700000	213.500000	7.500000
-3.666667	213.500000	7.000000
-3.633333	213.500000	8.000000
-3.600000	209.000000	7.000000
-3.566667	209.500000	7.000000
-3.533333	210.000000	7.000000
-3.500000	209.500000	7.000000
-3.466667	209.500000	7.000000
-3.433333	210.000000	7.000000
-3.400000	210.000000	7.000000
-3.366667	210.000000	7.000000
-3.333333	208.000000	7.000000
-3.300000	208.000000	7.000000
-3.266667	208.500000	7.000000
-3.233333	209.000000	7.000000
-3.200000	209.000000	7.000000
-3.166667	209.000000	6.500000
-3.133333	209.000000	6.500000
-3.100000	209.000000	7.000000
-3.066667	209.000000	6.500000
-3.033333	209.500000	7.000000
-3.000000	209.500000	7.000000
-2.966667	209.500000	7.000000
-2.933333	210.000000	6.500000
-2.900000	206.500000	7.000000
-2.866667	210.000000	7.000000
-2.833333	210.000000	7.000000
-2.800000	210.500000	7.000000
-2.766667	217.000000	7.500000
-2.733333	217.500000	6.500000
-2.700000	210.000000	5.500000
-2.666667	204.000000	5.000000
-2.633333	204.000000	5.000000
-2.600000	204.000000	5.000000
-2.566667	211.000000	5.500000
-2.533333	211.000000	6.000000
-2.500000	211.500000	5.500000
-2.466667	211.500000	6.000000
-2.433333	210.500000	5.500000
-2.400000	210.500000	5.500000
-2.366667	210.500000	5.500000
-2.333333	211.000000	6.000000
-2.300000	211.000000	5.500000
-2.266667	211.000000	5.500000
-2.233333	206.000000	5.500000
-2.200000	206.000000	5.500000
-2.166667	211.000000	5.500000
-2.133333	209.500000	5.000000
-2.100000	205.000000	5.000000
-2.066667	204.500000	5.000000
-2.033333	204.500000	5.500000
-2.000000	206.000000	5.000000
-1.966667	206.000000	5.500000
-1.933333	212.000000	5.000000
-1.900000	211.500000	5.000000
-1.866667	203.000000	5.000000
-1.833333	201.000000	4.500000
-1.800000	202.500000	4.500000
-1.766667	202.500000	5.000000
-1.733333	223.000000	6.500000
-1.700000	200.500000	4.500000
-1.666667	218.000000	5.500000
-1.633333	214.000000	5.500000
-1.600000	199.000000	4.500000
-1.566667	199.000000	4.500000
-1.533333	200.000000	4.500000
-1.500000	200.000000	4.500000
-1.466667	199.500000	4.500000
-1.433333	199.500000	4.000000
-1.400000	199.500000	4.000000
-1.366667	199.500000	4.000000
-1.333333	199.500000	4.000000
-1.300000	199.500000	4.000000
-1.266667	199.000000	4.000000
-1.233333	213.000000	0.500000
-1.200000	214.500000	0.500000
-1.166667	214.500000	0.500000
-1.133333	214.500000	0.500000
-1.100000	214.500000	0.500000
-1.066667	214.500000	0.500000
-1.033333	214.500000	0.500000
-1.000000	214.500000	0.500000
-0.966667	216.000000	0.500000
-0.933333	215.000000	0.500000
-0.900000	217.000000	0.500000
-0.866667	217.000000	0.500000
-0.833333	217.000000	0.500000
-0.800000	217.000000	0.500000
-0.766667	217.000000	0.500000
-0.733333	217.000000	0.500000
-0.700000	216.500000	0.500000
-0.666667	214.500000	0.500000
-0.633333	215.500000	0.500000
-0.600000	215.500000	0.500000
-0.566667	215.500000	0.500000
-0.533333	215.500000	0.500000
-0.500000	215.500000	0.500000
-0.466667	215.500000	0.500000
-0.433333	214.000000	0.500000
-0.400000	212.000000	0.500000
-0.366667	213.000000	0.500000
-0.333333	215.500000	0.500000
-0.300000	215.500000	0.500000
-0.266667	215.500000	0.500000
-0.233333	215.500000	0.500000
-0.200000	215.500000	0.500000
-0.166667	215.500000	0.500000
-0.133333	215.500000	0.500000
-0.100000	211.000000	0.500000
-0.066667	213.000000	0.500000
-0.033333	216.000000	1.000000
0.000000	216.000000	1.000000
0.033333	216.000000	1.000000
0.066667	216.000000	1.000000
0.100000	216.000000	1.000000
0.133333	216.000000	1.000000
0.166667	213.000000	0.500000
0.200000	212.000000	0.500000
0.233333	213.000000	0.500000
0.266667	215.500000	1.000000
0.300000	215.500000	1.000000
0.333333	215.500000	1.000000
0.366667	215.500000	1.000000
0.400000	215.500000	1.000000
0.433333	215.500000	1.000000
0.466667	214.000000	0.500000
0.500000	212.000000	0.500000
0.533333	213.000000	0.500000
0.566667	215.500000	1.000000
0.600000	215.500000	1.000000
0.633333	215.500000	1.000000
0.666667	215.500000	1.000000
0.700000	215.500000	1.000000
0.733333	215.500000	1.000000
0.766667	215.500000	1.000000
0.800000	215.000000	0.500000
0.833333	214.000000	0.500000
0.866667	214.000000	0.500000
0.900000	214.000000	0.500000
0.933333	214.000000	0.500000
0.966667	214.000000	0.500000
1.000000	214.000000	0.500000
1.033333	214.000000	0.500000
1.066667	214.000000	0.500000
1.100000	212.000000	0.500000
1.133333	213.000000	0.500000
1.166667	215.000000	0.500000
1.200000	215.000000	0.500000
1.233333	215.000000	0.500000
1.266667	215.000000	0.500000
1.300000	215.000000	0.500000
1.333333	215.000000	0.500000
1.366667	215.000000	0.500000
1.400000	215.000000	0.500000
1.433333	214.000000	0.500000
1.466667	214.000000	0.500000
1.500000	214.000000	0.500000
1.533333	214.000000	0.500000
1.566667	214.000000	0.500000
1.600000	214.000000	0.500000
1.633333	214.000000	0.500000
1.666667	214.000000	0.500000
1.700000	212.000000	0.500000
1.733333	212.000000	0.500000
1.766667	214.000000	0.500000
1.800000	214.000000	0.500000
1.833333	214.000000	0.500000
1.866667	214.000000	0.500000
1.900000	214.000000	0.500000
1.933333	214.000000	0.500000
1.966667	214.000000	0.500000
2.000000	213.000000	0.500000
2.033333	212.000000	0.500000
2.066667	213.500000	0.500000
2.100000	213.500000	0.500000
2.133333	213.500000	0.500000
2.166667	213.500000	0.500000
2.200000	196.000000	6.000000
2.233333	196.000000	6.000000
2.266667	196.000000	6.500000
2.300000	214.000000	0.500000
2.333333	212.000000	0.500000
2.366667	213.500000	0.500000
2.400000	213.500000	0.500000
2.433333	213.500000	0.500000
2.466667	213.500000	0.500000
2.500000	213.500000	0.500000
2.533333	213.500000	0.500000
2.566667	213.500000	0.500000
2.600000	213.500000	0.500000
2.633333	214.000000	0.500000
2.666667	213.000000	0.500000
2.700000	215.000000	0.500000
2.733333	215.000000	0.500000
2.766667	215.000000	0.500000
2.800000	215.000000	0.500000
2.833333	215.000000	0.500000
2.866667	215.000000	0.500000
2.900000	215.000000	0.500000
2.933333	215.000000	0.500000
2.966667	211.000000	0.500000
3.000000	211.000000	0.500000
3.033333	211.000000	0.500000
3.066667	211.000000	0.500000
3.100000	211.000000	0.500000
3.133333	211.000000	0.500000
3.166667	211.000000	0.500000
3.200000	211.000000	0.500000
3.233333	211.000000	0.500000
3.266667	211.000000	0.500000
3.300000	211.000000	0.500000
3.333333	211.000000	0.500000
3.366667	211.000000	0.500000
3.400000	211.000000	0.500000
3.433333	211.000000	0.500000
3.466667	211.000000	0.500000
3.500000	211.000000	0.500000
3.533333	211.000000	0.500000
3.566667	211.000000	0.500000
3.600000	211.000000	0.500000
3.633333	211.000000	0.500000
3.666667	211.000000	0.500000
3.700000	211.000000	0.500000
3.733333	211.000000	0.500000
3.766667	211.000000	0.500000
3.800000	211.000000	0.500000
3.833333	211.000000	0.500000
3.866667	211.000000	0.500000
3.900000	211.000000	0.500000
3.933333	211.000000	0.500000
3.966667	211.000000	0.500000
4.000000	211.000000	0.500000
4.033333	211.000000	0.500000
4.066667	211.000000	0.500000
4.100000	211.000000	0.500000
4.133333	211.000000	0.500000
4.166667	211.000000	0.500000
4.200000	211.000000	0.500000
4.233333	211.000000	0.500000
4.266667	211.000000	0.500000
4.300000	211.000000	0.500000
4.333333	211.000000	0.500000
4.366667	211.000000	0.500000
4.400000	211.000000	0.500000
4.433333	211.000000	0.500000
4.466667	211.000000	0.500000
4.500000	211.000000	0.500000
4.533333	211.000000	0.500000
4.566667	211.000000	0.500000
4.600000	211.000000	0.500000
4.633333	211.000000	0.500000
4.666667	211.000000	0.500000
4.700000	211.000000	0.500000
4.733333	211.000000	0.500000
4.766667	211.000000	0.500000
4.800000	211.000000	0.500000
4.833333	211.000000	0.500000
4.866667	211.000000	0.500000
4.900000	211.000000	0.500000
4.933333	211.000000	0.500000
4.966667	211.000000	0.500000
5.000000	211.000000	0.500000
5.033333	211.000000	0.500000
5.066667	211.000000	0.500000
5.100000	211.000000	0.500000
5.133333	215.000000	0.500000
5.166667	214.000000	0.500000
5.200000	215.000000	0.500000
5.233333	215.000000	0.500000
5.266667	215.000000	0.500000
5.300000	215.000000	0.500000
5.333333	215.000000	0.500000
5.366667	215.000000	0.500000
5.400000	215.000000	0.500000
5.433333	211.000000	0.500000
5.466667	211.000000	0.500000
5.500000	211.000000	0.500000
5.533333	211.000000	0.500000
5.566667	211.000000	0.500000
5.600000	211.000000	0.500000
5.633333	211.000000	0.500000
5.666667	211.000000	0.500000
5.700000	211.000000	0.500000
5.733333	211.000000	0.500000
5.766667	241.500000	5.500000
5.800000	241.500000	5.500000
5.833333	195.000000	4.500000
5.866667	195.000000	4.500000
5.900000	194.500000	4.500000
5.933333	194.500000	4.500000
5.966667	194.500000	5.000000
6.000000	193.500000	5.000000
6.033333	193.500000	5.000000
6.066667	196.500000	5.500000
6.100000	197.000000	5.000000
6.133333	196.500000	5.000000
6.166667	196.500000	5.000000
6.200000	196.500000	5.500000
6.233333	196.000000	5.500000
6.266667	196.000000	5.500000
6.300000	196.000000	5.500000
6.333333	196.500000	5.500000
6.366667	196.500000	5.500000
6.400000	196.500000	5.500000
6.433333	196.000000	5.500000
6.466667	196.000000	5.500000
6.500000	196.000000	5.500000
6.533333	195.500000	5.500000
6.566667	196.000000	5.500000
6.600000	195.500000	5.500000
[truncated: 8,801 more rows]
