# Supplementary material for: Attraction of posture and motion-trajectory elements of conspecific biological motion in medaka fish
Source: Sci Rep. 2018 Jun 5;8:8589. doi: 10.1038/s41598-018-26186-x (PMC5988670; doi:10.1038/s41598-018-26186-x)
Supplement: Supplementary file 4 — Dataset 3 [file 41598_2018_26186_MOESM4_ESM.zip › DataExperiments/Bioloco_06.csv]

time[sec]	x	y
-60.000000	163.500000	29.500000
-59.966667	163.500000	28.000000
-59.933333	163.500000	28.000000
-59.900000	163.500000	28.000000
-59.866667	163.500000	28.500000
-59.833333	163.500000	31.500000
-59.800000	163.500000	31.500000
-59.766667	163.500000	31.500000
-59.733333	163.500000	28.500000
-59.700000	163.500000	31.500000
-59.666667	163.500000	33.000000
-59.633333	163.500000	30.000000
-59.600000	163.500000	31.500000
-59.566667	163.500000	30.000000
-59.533333	163.500000	28.000000
-59.500000	163.500000	30.500000
-59.466667	163.500000	29.500000
-59.433333	163.500000	30.500000
-59.400000	163.500000	29.000000
-59.366667	163.500000	28.500000
-59.333333	165.500000	30.000000
-59.300000	166.500000	29.000000
-59.266667	167.000000	29.500000
-59.233333	167.000000	29.500000
-59.200000	167.000000	30.500000
-59.166667	167.000000	30.500000
-59.133333	167.000000	28.500000
-59.100000	167.000000	29.000000
-59.066667	167.000000	30.000000
-59.033333	168.000000	27.000000
-59.000000	168.000000	29.500000
-58.966667	168.000000	30.000000
-58.933333	166.500000	29.500000
-58.900000	166.000000	28.500000
-58.866667	166.000000	30.500000
-58.833333	165.500000	30.500000
-58.800000	164.500000	29.500000
-58.766667	163.500000	30.500000
-58.733333	163.500000	30.000000
-58.700000	163.000000	27.000000
-58.666667	163.000000	29.000000
-58.633333	163.000000	30.500000
-58.600000	163.000000	29.000000
-58.566667	163.000000	30.500000
-58.533333	172.500000	30.500000
-58.500000	173.500000	29.000000
-58.466667	173.500000	28.000000
-58.433333	173.500000	29.000000
-58.400000	173.500000	31.000000
-58.366667	174.000000	29.500000
-58.333333	175.000000	28.500000
-58.300000	176.000000	30.500000
-58.266667	177.000000	27.500000
-58.233333	177.000000	31.000000
-58.200000	180.000000	27.000000
-58.166667	134.000000	25.000000
-58.133333	137.000000	22.000000
-58.100000	147.500000	21.000000
-58.066667	147.000000	18.500000
-58.033333	146.500000	16.500000
-58.000000	137.000000	13.000000
-57.966667	135.500000	12.500000
-57.933333	36.500000	24.500000
-57.900000	38.000000	25.500000
-57.866667	38.500000	24.500000
-57.833333	37.000000	24.500000
-57.800000	34.000000	26.000000
-57.766667	33.000000	27.000000
-57.733333	34.000000	27.000000
-57.700000	33.500000	28.000000
-57.666667	34.000000	28.500000
-57.633333	33.000000	29.000000
-57.600000	22.000000	35.500000
-57.566667	20.000000	31.500000
-57.533333	21.500000	36.500000
-57.500000	22.000000	37.500000
-57.466667	23.000000	40.000000
-57.433333	23.000000	40.500000
-57.400000	23.500000	41.500000
-57.366667	23.500000	42.000000
-57.333333	23.500000	39.000000
-57.300000	25.500000	38.000000
-57.266667	27.000000	38.500000
-57.233333	27.500000	39.500000
-57.200000	25.500000	41.000000
-57.166667	36.000000	9.000000
-57.133333	36.500000	9.500000
-57.100000	33.500000	10.000000
-57.066667	36.000000	15.500000
-57.033333	36.000000	15.500000
-57.000000	38.500000	15.000000
-56.966667	44.500000	11.000000
-56.933333	44.500000	12.500000
-56.900000	47.500000	14.000000
-56.866667	48.000000	15.500000
-56.833333	48.500000	17.500000
-56.800000	46.500000	23.500000
-56.766667	46.000000	25.000000
-56.733333	48.000000	22.000000
-56.700000	49.000000	23.500000
-56.666667	50.000000	21.000000
-56.633333	51.000000	22.000000
-56.600000	52.000000	23.000000
-56.566667	52.000000	23.500000
-56.533333	53.000000	23.000000
-56.500000	55.000000	22.500000
-56.466667	55.500000	23.500000
-56.433333	55.000000	25.000000
-56.400000	55.500000	28.000000
-56.366667	57.000000	24.000000
-56.333333	60.000000	21.500000
-56.300000	61.500000	22.000000
-56.266667	61.000000	23.000000
-56.233333	65.000000	23.500000
-56.200000	61.500000	21.000000
-56.166667	58.000000	21.000000
-56.133333	54.000000	22.500000
-56.100000	54.500000	20.000000
-56.066667	53.500000	22.500000
-56.033333	52.500000	20.500000
-56.000000	48.000000	22.000000
-55.966667	45.500000	25.500000
-55.933333	55.000000	18.500000
-55.900000	54.000000	19.000000
-55.866667	52.500000	20.500000
-55.833333	49.000000	21.500000
-55.800000	48.000000	20.500000
-55.766667	48.500000	20.500000
-55.733333	46.500000	22.000000
-55.700000	44.000000	23.000000
-55.666667	43.500000	23.500000
-55.633333	42.000000	22.000000
-55.600000	41.500000	21.500000
-55.566667	43.000000	16.000000
-55.533333	45.000000	19.000000
-55.500000	48.000000	22.000000
-55.466667	51.000000	19.500000
-55.433333	53.000000	19.000000
-55.400000	53.000000	24.500000
-55.366667	54.500000	26.500000
-55.333333	58.500000	26.500000
-55.300000	59.000000	22.500000
-55.266667	61.500000	25.000000
-55.233333	66.000000	24.000000
-55.200000	68.000000	21.500000
-55.166667	71.500000	17.500000
-55.133333	72.500000	18.500000
-55.100000	73.000000	19.500000
-55.066667	78.500000	21.000000
-55.033333	79.000000	21.000000
-55.000000	79.500000	22.500000
-54.966667	78.500000	25.500000
-54.933333	80.500000	21.500000
-54.900000	83.500000	22.500000
-54.866667	86.500000	26.000000
-54.833333	86.500000	22.500000
-54.800000	86.500000	16.500000
-54.766667	96.500000	15.000000
-54.733333	103.000000	19.500000
-54.700000	100.000000	17.500000
-54.666667	109.000000	16.000000
-54.633333	112.500000	16.500000
-54.600000	116.500000	18.000000
-54.566667	116.000000	19.000000
-54.533333	112.000000	19.000000
-54.500000	118.000000	18.500000
-54.466667	119.000000	19.000000
-54.433333	122.000000	20.000000
-54.400000	126.500000	20.500000
-54.366667	126.500000	20.500000
-54.333333	124.500000	20.500000
-54.300000	125.000000	21.000000
-54.266667	128.000000	21.000000
-54.233333	125.500000	21.500000
-54.200000	126.000000	21.500000
-54.166667	128.500000	22.000000
-54.133333	132.000000	22.500000
-54.100000	127.000000	24.000000
-54.066667	131.000000	22.500000
-54.033333	133.000000	23.000000
-54.000000	133.000000	23.500000
-53.966667	130.000000	23.500000
-53.933333	131.000000	25.000000
-53.900000	131.000000	26.000000
-53.866667	131.500000	27.000000
-53.833333	133.000000	27.500000
-53.800000	131.500000	28.500000
-53.766667	131.500000	28.000000
-53.733333	133.000000	27.500000
-53.700000	130.000000	28.000000
-53.666667	129.000000	27.500000
-53.633333	128.000000	24.000000
-53.600000	123.500000	22.500000
-53.566667	122.000000	24.000000
-53.533333	120.000000	24.500000
-53.500000	120.000000	23.000000
-53.466667	117.000000	22.000000
-53.433333	112.500000	18.000000
-53.400000	111.500000	16.500000
-53.366667	106.000000	14.000000
-53.333333	105.000000	14.500000
-53.300000	103.500000	15.000000
-53.266667	89.000000	14.500000
-53.233333	86.500000	15.500000
-53.200000	82.500000	15.000000
-53.166667	81.500000	14.000000
-53.133333	79.500000	15.000000
-53.100000	78.000000	16.500000
-53.066667	75.500000	16.000000
-53.033333	76.500000	16.500000
-53.000000	75.500000	16.500000
-52.966667	73.500000	16.500000
-52.933333	73.500000	17.500000
-52.900000	74.000000	18.500000
-52.866667	73.000000	19.000000
-52.833333	72.500000	17.500000
-52.800000	70.500000	17.500000
-52.766667	80.000000	21.500000
-52.733333	79.500000	21.500000
-52.700000	80.000000	14.500000
-52.666667	76.500000	15.500000
-52.633333	70.500000	15.500000
-52.600000	69.500000	12.500000
-52.566667	67.500000	14.000000
-52.533333	59.500000	13.500000
-52.500000	59.500000	13.500000
-52.466667	57.500000	15.500000
-52.433333	52.500000	17.500000
-52.400000	48.000000	16.000000
-52.366667	47.500000	16.500000
-52.333333	47.500000	17.500000
-52.300000	49.000000	22.000000
-52.266667	44.500000	20.500000
-52.233333	43.500000	21.000000
-52.200000	43.500000	21.500000
-52.166667	43.000000	22.500000
-52.133333	41.500000	23.500000
-52.100000	40.500000	24.500000
-52.066667	44.500000	33.000000
-52.033333	43.000000	32.000000
-52.000000	38.500000	23.000000
-51.966667	40.500000	16.500000
-51.933333	41.500000	16.500000
-51.900000	42.500000	17.500000
-51.866667	39.000000	25.000000
-51.833333	40.000000	24.500000
-51.800000	40.000000	24.500000
-51.766667	41.000000	25.000000
-51.733333	40.500000	25.500000
-51.700000	40.500000	26.000000
-51.666667	40.000000	26.000000
-51.633333	42.000000	27.000000
-51.600000	41.500000	25.000000
-51.566667	42.000000	26.000000
-51.533333	40.500000	24.000000
-51.500000	38.000000	25.000000
-51.466667	35.500000	26.500000
-51.433333	30.000000	17.500000
-51.400000	28.000000	20.000000
-51.366667	32.000000	26.000000
-51.333333	29.500000	28.000000
-51.300000	27.500000	28.500000
-51.266667	27.500000	29.500000
-51.233333	27.500000	17.500000
-51.200000	29.500000	16.500000
-51.166667	32.000000	16.500000
-51.133333	16.000000	29.500000
-51.100000	16.000000	31.500000
-51.066667	36.000000	15.000000
-51.033333	15.500000	42.500000
-51.000000	39.500000	10.000000
-50.966667	41.000000	9.500000
-50.933333	45.500000	10.000000
-50.900000	49.500000	11.500000
-50.866667	49.500000	15.000000
-50.833333	50.500000	17.000000
-50.800000	48.000000	20.000000
-50.766667	50.000000	21.000000
-50.733333	53.000000	19.500000
-50.700000	55.500000	20.500000
-50.666667	60.000000	22.000000
-50.633333	61.500000	20.500000
-50.600000	64.000000	16.500000
-50.566667	70.500000	17.500000
-50.533333	73.000000	18.000000
-50.500000	75.000000	15.500000
-50.466667	80.500000	16.500000
-50.433333	84.000000	18.500000
-50.400000	86.000000	20.500000
-50.366667	87.500000	21.000000
-50.333333	90.500000	20.000000
-50.300000	92.000000	21.000000
-50.266667	93.500000	22.000000
-50.233333	94.000000	23.500000
-50.200000	93.500000	23.500000
-50.166667	93.500000	23.500000
-50.133333	96.000000	22.000000
-50.100000	93.000000	22.000000
-50.066667	92.500000	23.000000
-50.033333	93.000000	25.000000
-50.000000	91.000000	26.000000
-49.966667	90.500000	28.000000
-49.933333	89.500000	25.000000
-49.900000	87.500000	22.000000
-49.866667	84.000000	24.500000
-49.833333	82.000000	27.000000
-49.800000	80.500000	19.500000
-49.766667	75.000000	20.500000
-49.733333	70.000000	16.500000
-49.700000	68.500000	16.500000
-49.666667	69.500000	21.500000
-49.633333	60.000000	19.500000
-49.600000	57.000000	20.000000
-49.566667	55.500000	19.500000
-49.533333	53.500000	21.000000
-49.500000	51.000000	22.000000
-49.466667	50.000000	21.000000
-49.433333	49.000000	22.000000
-49.400000	46.000000	22.500000
-49.366667	45.500000	22.000000
-49.333333	44.000000	22.000000
-49.300000	43.500000	29.000000
-49.266667	43.500000	34.500000
-49.233333	29.000000	14.000000
-49.200000	36.500000	25.500000
-49.166667	36.000000	26.000000
-49.133333	29.500000	22.500000
-49.100000	29.500000	20.500000
-49.066667	32.500000	27.000000
-49.033333	31.000000	36.500000
-49.000000	39.000000	8.000000
-48.966667	40.500000	9.500000
-48.933333	41.000000	10.500000
-48.900000	41.000000	15.500000
-48.866667	42.500000	15.000000
-48.833333	44.000000	15.500000
-48.800000	43.500000	17.500000
-48.766667	42.000000	22.500000
-48.733333	42.000000	26.000000
-48.700000	43.500000	22.000000
-48.666667	42.500000	25.000000
-48.633333	42.500000	28.500000
-48.600000	40.000000	29.000000
-48.566667	37.000000	41.000000
-48.533333	36.500000	28.500000
-48.500000	35.500000	20.000000
-48.466667	32.000000	34.000000
-48.433333	18.500000	42.000000
-48.400000	18.000000	43.500000
-48.366667	42.500000	11.000000
-48.333333	42.500000	10.000000
-48.300000	43.500000	13.500000
-48.266667	43.000000	17.500000
-48.233333	43.500000	20.000000
-48.200000	43.500000	10.500000
-48.166667	44.000000	10.000000
-48.133333	43.500000	10.000000
-48.100000	42.500000	10.000000
-48.066667	43.000000	9.000000
-48.033333	44.500000	8.000000
-48.000000	43.500000	10.500000
-47.966667	45.000000	8.000000
-47.933333	18.500000	31.000000
-47.900000	46.500000	19.000000
-47.866667	47.000000	20.500000
-47.833333	48.000000	21.000000
-47.800000	47.000000	22.500000
-47.766667	48.500000	20.000000
-47.733333	48.000000	21.000000
-47.700000	48.500000	20.500000
-47.666667	48.500000	20.500000
-47.633333	48.500000	20.000000
-47.600000	50.500000	23.000000
-47.566667	49.500000	21.500000
-47.533333	49.000000	24.000000
-47.500000	49.500000	20.500000
-47.466667	50.000000	20.500000
-47.433333	50.500000	20.000000
-47.400000	51.000000	22.500000
-47.366667	56.500000	27.000000
-47.333333	53.500000	27.500000
-47.300000	40.000000	9.500000
-47.266667	52.000000	26.000000
-47.233333	52.500000	26.500000
-47.200000	52.000000	27.000000
-47.166667	52.000000	28.500000
-47.133333	52.000000	30.000000
-47.100000	51.000000	30.500000
-47.066667	34.500000	8.500000
-47.033333	34.000000	9.000000
-47.000000	49.000000	28.000000
-46.966667	31.000000	10.500000
-46.933333	27.500000	10.500000
-46.900000	24.500000	12.500000
-46.866667	25.000000	12.000000
-46.833333	24.000000	12.500000
-46.800000	24.000000	13.000000
-46.766667	23.500000	12.500000
-46.733333	23.000000	13.500000
-46.700000	23.000000	14.000000
-46.666667	23.000000	14.500000
-46.633333	22.000000	15.000000
-46.600000	21.500000	15.000000
-46.566667	21.500000	15.500000
-46.533333	21.500000	15.500000
-46.500000	21.000000	15.000000
-46.466667	20.500000	15.500000
-46.433333	20.500000	16.500000
-46.400000	20.000000	16.500000
-46.366667	19.500000	16.500000
-46.333333	19.500000	16.500000
-46.300000	19.500000	17.000000
-46.266667	19.500000	17.000000
-46.233333	19.000000	17.500000
-46.200000	18.500000	17.500000
-46.166667	18.000000	17.500000
-46.133333	17.500000	17.500000
-46.100000	17.500000	17.500000
-46.066667	17.000000	17.000000
-46.033333	17.000000	18.000000
-46.000000	17.000000	18.000000
-45.966667	17.000000	18.000000
-45.933333	17.000000	18.000000
-45.900000	17.000000	18.000000
-45.866667	17.000000	17.500000
-45.833333	16.500000	17.500000
-45.800000	16.000000	18.000000
-45.766667	16.000000	18.000000
-45.733333	16.000000	19.000000
-45.700000	16.000000	19.500000
-45.666667	15.000000	18.500000
-45.633333	15.000000	18.500000
-45.600000	15.500000	19.000000
-45.566667	15.000000	18.000000
-45.533333	14.000000	19.000000
-45.500000	15.000000	19.000000
-45.466667	15.000000	17.500000
-45.433333	14.500000	19.000000
-45.400000	14.000000	18.500000
-45.366667	13.000000	17.500000
-45.333333	13.500000	16.500000
-45.300000	13.500000	16.500000
-45.266667	17.000000	19.000000
-45.233333	10.500000	12.500000
-45.200000	11.500000	12.500000
-45.166667	16.500000	22.500000
-45.133333	14.500000	16.000000
-45.100000	16.000000	18.000000
-45.066667	13.500000	12.000000
-45.033333	15.000000	10.500000
-45.000000	12.500000	9.000000
-44.966667	14.000000	9.000000
-44.933333	14.000000	13.500000
-44.900000	14.000000	15.000000
-44.866667	8.500000	25.000000
-44.833333	22.500000	14.000000
-44.800000	24.500000	16.500000
-44.766667	23.000000	20.500000
-44.733333	25.000000	22.000000
-44.700000	29.500000	19.000000
-44.666667	27.500000	25.500000
-44.633333	26.000000	27.500000
-44.600000	21.500000	35.500000
-44.566667	24.500000	38.000000
-44.533333	38.500000	9.500000
-44.500000	39.500000	10.000000
-44.466667	39.500000	10.000000
-44.433333	41.000000	10.500000
-44.400000	43.000000	12.500000
-44.366667	43.500000	11.000000
-44.333333	40.500000	30.500000
-44.300000	44.000000	26.000000
-44.266667	45.000000	25.500000
-44.233333	45.500000	25.500000
-44.200000	45.500000	23.500000
-44.166667	46.000000	24.500000
-44.133333	46.000000	24.000000
-44.100000	47.000000	11.000000
-44.066667	47.500000	18.000000
-44.033333	46.000000	26.500000
-44.000000	46.500000	25.500000
-43.966667	51.500000	29.500000
-43.933333	51.000000	33.500000
-43.900000	50.500000	35.000000
-43.866667	53.000000	34.500000
-43.833333	51.500000	31.000000
-43.800000	34.500000	9.500000
-43.766667	32.500000	9.500000
-43.733333	31.000000	10.000000
-43.700000	30.500000	13.000000
-43.666667	30.000000	15.000000
-43.633333	29.500000	14.500000
-43.600000	30.000000	17.500000
-43.566667	29.500000	17.000000
-43.533333	29.500000	17.000000
-43.500000	31.000000	17.000000
-43.466667	35.000000	27.500000
-43.433333	31.000000	36.000000
-43.400000	17.500000	45.000000
-43.366667	16.500000	45.500000
-43.333333	42.500000	9.500000
-43.300000	43.500000	10.000000
-43.266667	44.500000	11.000000
-43.233333	45.500000	13.500000
-43.200000	46.500000	11.000000
-43.166667	48.500000	10.000000
-43.133333	53.000000	11.000000
-43.100000	55.000000	14.500000
-43.066667	52.500000	15.000000
-43.033333	56.500000	17.500000
-43.000000	56.000000	20.000000
-42.966667	56.000000	22.000000
-42.933333	57.000000	22.000000
-42.900000	58.000000	20.000000
-42.866667	59.500000	20.500000
-42.833333	61.500000	24.500000
-42.800000	59.000000	23.000000
-42.766667	63.500000	24.000000
-42.733333	63.500000	23.000000
-42.700000	65.500000	25.000000
-42.666667	68.000000	23.500000
-42.633333	67.000000	24.500000
-42.600000	74.000000	26.000000
-42.566667	74.500000	24.000000
-42.533333	75.000000	22.500000
-42.500000	75.000000	20.000000
-42.466667	79.500000	17.000000
-42.433333	83.500000	18.000000
-42.400000	84.000000	19.500000
-42.366667	85.500000	20.000000
-42.333333	87.000000	19.000000
-42.300000	89.500000	19.000000
-42.266667	92.000000	20.500000
-42.233333	92.500000	21.500000
-42.200000	92.500000	23.500000
-42.166667	99.500000	18.000000
-42.133333	103.000000	17.500000
-42.100000	105.000000	18.500000
-42.066667	106.500000	19.500000
-42.033333	107.000000	18.000000
-42.000000	109.000000	18.000000
-41.966667	112.000000	19.500000
-41.933333	112.500000	21.000000
-41.900000	116.000000	22.000000
-41.866667	115.000000	22.500000
-41.833333	121.000000	22.500000
-41.800000	113.500000	22.500000
-41.766667	115.500000	23.000000
-41.733333	117.500000	23.500000
-41.700000	117.500000	24.000000
-41.666667	119.000000	24.500000
-41.633333	120.500000	25.500000
-41.600000	129.000000	22.500000
-41.566667	131.500000	20.500000
-41.533333	134.500000	19.000000
-41.500000	136.000000	17.000000
-41.466667	139.000000	17.000000
-41.433333	137.500000	17.500000
-41.400000	127.500000	20.000000
-41.366667	119.000000	18.000000
-41.333333	121.000000	22.000000
-41.300000	120.000000	21.000000
-41.266667	131.500000	20.500000
-41.233333	114.000000	20.500000
-41.200000	112.500000	21.000000
-41.166667	108.500000	20.000000
-41.133333	107.000000	21.000000
-41.100000	104.500000	19.500000
-41.066667	104.000000	18.500000
-41.033333	101.000000	17.500000
-41.000000	99.500000	20.000000
-40.966667	101.500000	21.500000
-40.933333	90.000000	21.500000
-40.900000	87.000000	14.000000
-40.866667	91.500000	17.500000
-40.833333	76.000000	10.000000
-40.800000	70.500000	7.000000
-40.766667	87.500000	12.500000
-40.733333	87.000000	12.000000
-40.700000	103.000000	12.500000
-40.666667	101.500000	12.000000
-40.633333	102.500000	13.000000
-40.600000	103.000000	14.000000
-40.566667	100.500000	15.000000
-40.533333	96.000000	14.500000
-40.500000	95.000000	14.000000
-40.466667	94.000000	14.500000
-40.433333	93.500000	15.000000
-40.400000	92.000000	15.500000
-40.366667	91.000000	16.000000
-40.333333	89.500000	16.000000
-40.300000	89.000000	16.000000
-40.266667	87.500000	15.500000
-40.233333	88.500000	16.000000
-40.200000	89.000000	17.000000
-40.166667	88.000000	17.500000
-40.133333	87.000000	18.500000
-40.100000	86.000000	19.500000
-40.066667	80.000000	17.500000
-40.033333	79.000000	17.500000
-40.000000	78.000000	17.500000
-39.966667	77.500000	18.000000
-39.933333	77.500000	18.500000
-39.900000	76.000000	18.500000
-39.866667	75.500000	19.000000
-39.833333	75.000000	19.000000
-39.800000	74.000000	18.500000
-39.766667	74.000000	19.000000
-39.733333	73.000000	18.500000
-39.700000	73.000000	18.500000
-39.666667	72.500000	19.000000
-39.633333	71.500000	19.000000
-39.600000	71.500000	19.500000
-39.566667	70.000000	19.000000
-39.533333	70.500000	19.500000
-39.500000	69.500000	19.000000
-39.466667	69.000000	18.500000
-39.433333	69.000000	19.000000
-39.400000	68.500000	19.000000
-39.366667	68.000000	19.000000
-39.333333	67.500000	19.000000
-39.300000	69.500000	21.500000
-39.266667	67.500000	20.000000
-39.233333	69.000000	21.500000
-39.200000	66.500000	19.000000
-39.166667	66.500000	19.000000
-39.133333	65.500000	18.500000
-39.100000	67.500000	21.500000
-39.066667	62.500000	22.000000
-39.033333	59.000000	19.500000
-39.000000	58.000000	18.500000
-38.966667	57.000000	16.000000
-38.933333	54.500000	11.500000
-38.900000	54.000000	11.500000
-38.866667	50.500000	13.000000
-38.833333	49.500000	11.000000
-38.800000	45.000000	13.500000
-38.766667	41.500000	13.000000
-38.733333	39.000000	11.000000
-38.700000	37.000000	9.500000
-38.666667	35.500000	9.000000
-38.633333	23.500000	9.000000
-38.600000	24.000000	9.500000
-38.566667	24.500000	9.500000
-38.533333	24.500000	9.500000
-38.500000	25.000000	9.500000
-38.466667	24.000000	8.000000
-38.433333	24.000000	8.000000
-38.400000	24.000000	8.500000
-38.366667	24.000000	9.500000
-38.333333	24.000000	9.500000
-38.300000	23.500000	9.500000
-38.266667	23.000000	9.500000
-38.233333	23.000000	7.000000
-38.200000	23.000000	7.000000
-38.166667	22.500000	7.500000
-38.133333	22.500000	9.000000
-38.100000	22.500000	7.500000
-38.066667	22.000000	10.000000
-38.033333	21.000000	8.500000
-38.000000	21.000000	8.500000
-37.966667	21.000000	8.500000
-37.933333	20.500000	10.000000
-37.900000	20.500000	8.500000
-37.866667	20.500000	8.500000
-37.833333	21.500000	10.500000
-37.800000	22.500000	10.500000
-37.766667	21.000000	9.500000
-37.733333	21.000000	9.500000
-37.700000	21.000000	7.500000
-37.666667	21.500000	10.000000
-37.633333	22.000000	9.500000
-37.600000	22.000000	9.500000
-37.566667	21.500000	9.000000
-37.533333	13.500000	2.500000
-37.500000	13.000000	2.500000
-37.466667	9.500000	2.000000
-37.433333	9.500000	2.000000
-37.400000	10.000000	2.000000
-37.366667	13.000000	2.500000
-37.333333	13.500000	2.500000
-37.300000	13.500000	2.500000
-37.266667	13.500000	2.500000
-37.233333	17.500000	7.500000
-37.200000	5.500000	2.000000
-37.166667	17.500000	7.500000
-37.133333	6.000000	7.500000
-37.100000	6.500000	7.500000
-37.066667	9.500000	1.500000
-37.033333	8.500000	1.500000
-37.000000	7.500000	1.500000
-36.966667	14.500000	7.500000
-36.933333	13.000000	1.500000
-36.900000	11.500000	8.000000
-36.866667	24.500000	14.000000
-36.833333	26.500000	16.500000
-36.800000	25.000000	18.000000
-36.766667	24.500000	18.500000
-36.733333	25.000000	20.000000
-36.700000	25.500000	20.500000
-36.666667	25.500000	20.000000
-36.633333	26.500000	21.000000
-36.600000	32.000000	24.000000
-36.566667	27.500000	22.500000
-36.533333	27.000000	16.000000
-36.500000	27.500000	16.000000
-36.466667	28.000000	16.500000
-36.433333	28.500000	17.500000
-36.400000	29.500000	19.000000
-36.366667	29.500000	18.000000
-36.333333	30.000000	18.000000
-36.300000	30.500000	18.000000
-36.266667	30.500000	17.000000
-36.233333	31.500000	18.000000
-36.200000	31.000000	16.500000
-36.166667	29.500000	19.000000
-36.133333	28.000000	25.000000
-36.100000	29.000000	27.000000
-36.066667	26.000000	24.000000
-36.033333	25.500000	24.500000
-36.000000	25.000000	26.000000
-35.966667	26.000000	34.500000
-35.933333	31.000000	27.500000
-35.900000	28.000000	28.000000
-35.866667	39.500000	10.000000
-35.833333	39.500000	10.000000
-35.800000	41.000000	10.500000
-35.766667	42.500000	11.500000
-35.733333	42.000000	12.000000
-35.700000	36.000000	33.500000
-35.666667	43.000000	11.500000
-35.633333	44.500000	9.500000
-35.600000	42.000000	31.000000
-35.566667	43.000000	8.000000
-35.533333	44.000000	8.000000
-35.500000	46.500000	9.500000
-35.466667	48.000000	10.500000
-35.433333	47.500000	22.000000
-35.400000	46.000000	24.000000
-35.366667	45.500000	23.500000
-35.333333	48.500000	24.000000
-35.300000	48.500000	22.000000
-35.266667	47.500000	22.500000
-35.233333	48.500000	22.500000
-35.200000	53.500000	23.500000
-35.166667	54.000000	21.500000
-35.133333	52.500000	21.000000
-35.100000	54.500000	22.000000
-35.066667	60.500000	23.500000
-35.033333	59.500000	20.500000
-35.000000	55.500000	22.000000
-34.966667	57.000000	23.000000
-34.933333	62.500000	23.500000
-34.900000	66.500000	24.500000
-34.866667	69.500000	25.000000
-34.833333	63.000000	20.500000
-34.800000	65.000000	20.500000
-34.766667	70.500000	19.000000
-34.733333	72.000000	20.000000
-34.700000	68.500000	24.500000
-34.666667	69.500000	21.500000
-34.633333	72.000000	21.500000
-34.600000	73.000000	20.500000
-34.566667	78.000000	21.500000
-34.533333	78.500000	22.000000
-34.500000	79.000000	22.500000
-34.466667	80.000000	22.500000
-34.433333	80.500000	22.500000
-34.400000	81.000000	23.000000
-34.366667	82.000000	23.000000
-34.333333	83.500000	23.500000
-34.300000	84.000000	23.500000
-34.266667	85.000000	23.500000
-34.233333	84.000000	26.500000
-34.200000	85.000000	25.000000
-34.166667	87.000000	24.000000
-34.133333	87.000000	25.500000
-34.100000	88.500000	25.000000
-34.066667	88.000000	26.500000
-34.033333	88.500000	27.000000
-34.000000	87.000000	29.000000
-33.966667	88.000000	27.000000
-33.933333	90.000000	26.000000
-33.900000	91.500000	25.500000
-33.866667	92.000000	26.000000
-33.833333	94.500000	27.000000
-33.800000	95.500000	28.000000
-33.766667	96.500000	23.000000
-33.733333	96.500000	25.000000
-33.700000	97.000000	22.500000
-33.666667	104.000000	19.500000
-33.633333	107.000000	16.500000
-33.600000	109.000000	17.000000
-33.566667	111.000000	17.500000
-33.533333	114.500000	18.000000
-33.500000	112.500000	18.500000
-33.466667	115.500000	18.000000
-33.433333	115.000000	18.500000
-33.400000	117.500000	19.000000
-33.366667	121.500000	20.000000
-33.333333	121.000000	20.500000
-33.300000	121.000000	21.000000
-33.266667	123.000000	21.000000
-33.233333	125.500000	20.500000
-33.200000	124.500000	21.000000
-33.166667	125.000000	21.500000
-33.133333	123.000000	22.000000
-33.100000	124.000000	22.500000
-33.066667	128.000000	23.000000
-33.033333	123.500000	23.000000
-33.000000	122.000000	24.500000
-32.966667	121.000000	24.500000
-32.933333	120.000000	25.000000
-32.900000	120.000000	25.500000
-32.866667	121.500000	25.500000
-32.833333	120.000000	25.500000
-32.800000	121.500000	25.500000
-32.766667	122.500000	24.500000
-32.733333	123.000000	25.000000
-32.700000	123.500000	22.500000
-32.666667	120.000000	23.500000
-32.633333	118.000000	24.500000
-32.600000	116.000000	25.500000
-32.566667	114.500000	27.500000
-32.533333	114.500000	22.500000
-32.500000	112.500000	22.000000
-32.466667	110.500000	19.000000
-32.433333	108.000000	17.500000
-32.400000	108.000000	19.000000
-32.366667	105.500000	19.500000
-32.333333	98.500000	17.500000
-32.300000	90.500000	16.000000
-32.266667	97.500000	17.500000
-32.233333	89.500000	17.000000
-32.200000	87.000000	16.000000
-32.166667	84.500000	14.000000
-32.133333	83.500000	12.000000
-32.100000	85.000000	11.500000
-32.066667	96.000000	12.000000
-32.033333	81.000000	14.000000
-32.000000	77.500000	13.500000
-31.966667	85.500000	11.000000
-31.933333	86.000000	11.000000
-31.900000	89.500000	11.500000
-31.866667	83.500000	13.000000
-31.833333	79.500000	14.000000
-31.800000	80.000000	11.000000
-31.766667	76.000000	10.500000
-31.733333	80.500000	11.500000
-31.700000	77.000000	13.000000
-31.666667	69.000000	12.000000
-31.633333	68.000000	10.000000
-31.600000	68.500000	10.500000
-31.566667	71.000000	14.000000
-31.533333	66.500000	12.000000
-31.500000	67.000000	12.500000
-31.466667	64.500000	12.000000
-31.433333	64.500000	12.000000
-31.400000	64.500000	12.500000
-31.366667	63.000000	13.500000
-31.333333	63.000000	17.000000
-31.300000	60.500000	18.000000
-31.266667	59.000000	18.500000
-31.233333	57.500000	18.000000
-31.200000	55.000000	17.000000
-31.166667	54.000000	17.000000
-31.133333	54.000000	17.000000
-31.100000	53.500000	17.500000
-31.066667	53.000000	17.500000
-31.033333	54.500000	17.000000
-31.000000	50.000000	17.000000
-30.966667	49.500000	17.000000
-30.933333	48.500000	17.000000
-30.900000	51.500000	18.000000
-30.866667	49.000000	17.500000
-30.833333	52.000000	19.000000
-30.800000	48.500000	18.500000
-30.766667	47.000000	18.000000
-30.733333	45.500000	17.500000
-30.700000	45.000000	17.500000
-30.666667	50.000000	21.000000
-30.633333	51.000000	21.500000
-30.600000	56.000000	24.500000
-30.566667	56.000000	26.500000
-30.533333	55.000000	26.500000
-30.500000	55.500000	28.000000
-30.466667	53.000000	26.500000
-30.433333	52.500000	26.500000
-30.400000	32.500000	5.500000
-30.366667	30.500000	8.000000
-30.333333	30.500000	8.000000
-30.300000	50.500000	27.500000
-30.266667	51.000000	28.500000
-30.233333	29.000000	6.500000
-30.200000	32.000000	7.000000
-30.166667	30.000000	7.500000
-30.133333	49.000000	28.000000
-30.100000	49.500000	28.500000
-30.066667	29.500000	7.500000
-30.033333	26.000000	8.500000
-30.000000	23.500000	9.000000
-29.966667	22.000000	10.000000
-29.933333	22.000000	10.500000
-29.900000	22.000000	10.500000
-29.866667	21.000000	10.500000
-29.833333	21.500000	11.500000
-29.800000	21.000000	12.500000
-29.766667	21.000000	11.500000
-29.733333	21.000000	12.000000
-29.700000	20.000000	12.000000
-29.666667	20.500000	12.500000
-29.633333	20.500000	12.500000
-29.600000	20.500000	12.500000
-29.566667	20.000000	12.000000
-29.533333	19.000000	11.500000
-29.500000	19.000000	11.500000
-29.466667	18.500000	11.500000
-29.433333	18.500000	11.000000
-29.400000	19.000000	11.000000
-29.366667	19.000000	11.000000
-29.333333	19.000000	10.500000
-29.300000	19.000000	11.000000
-29.266667	19.500000	12.000000
-29.233333	26.500000	14.500000
-29.200000	28.500000	16.000000
-29.166667	31.000000	17.500000
-29.133333	27.500000	17.500000
-29.100000	28.000000	17.500000
-29.066667	28.500000	17.500000
-29.033333	30.000000	19.000000
-29.000000	25.000000	17.000000
-28.966667	31.500000	21.000000
-28.933333	31.000000	20.000000
-28.900000	30.000000	20.000000
-28.866667	30.500000	24.500000
-28.833333	29.500000	26.500000
-28.800000	27.000000	29.000000
-28.766667	28.000000	28.500000
-28.733333	25.500000	28.000000
-28.700000	22.500000	24.500000
-28.666667	22.500000	27.000000
-28.633333	26.000000	25.500000
-28.600000	26.000000	24.000000
-28.566667	31.000000	27.500000
-28.533333	35.000000	29.500000
-28.500000	33.000000	28.500000
-28.466667	34.000000	30.500000
-28.433333	37.000000	30.000000
-28.400000	35.500000	27.000000
-28.366667	30.000000	27.500000
-28.333333	30.000000	31.500000
-28.300000	32.000000	30.500000
-28.266667	32.500000	29.500000
-28.233333	33.500000	31.000000
-28.200000	38.500000	31.500000
-28.166667	36.000000	30.500000
-28.133333	16.000000	26.500000
-28.100000	15.500000	30.000000
-28.066667	15.500000	32.000000
-28.033333	16.500000	33.500000
-28.000000	17.000000	33.500000
-27.966667	18.000000	34.000000
-27.933333	18.500000	33.000000
-27.900000	19.000000	32.500000
-27.866667	19.500000	35.500000
-27.833333	19.500000	34.000000
-27.800000	20.500000	33.000000
-27.766667	20.500000	33.500000
-27.733333	21.000000	35.000000
-27.700000	23.000000	35.500000
-27.666667	24.000000	37.500000
-27.633333	23.500000	38.000000
-27.600000	23.500000	39.000000
-27.566667	23.500000	39.000000
-27.533333	24.000000	39.500000
-27.500000	24.500000	40.000000
-27.466667	24.500000	40.500000
-27.433333	24.500000	41.500000
-27.400000	24.500000	42.000000
-27.366667	24.000000	41.000000
-27.333333	21.500000	36.500000
-27.300000	21.500000	37.500000
-27.266667	25.500000	27.500000
-27.233333	46.000000	17.500000
-27.200000	47.500000	18.500000
-27.166667	48.500000	18.500000
-27.133333	38.000000	24.500000
-27.100000	45.500000	23.000000
-27.066667	49.500000	27.500000
-27.033333	51.500000	24.500000
-27.000000	52.000000	24.500000
-26.966667	54.000000	27.000000
-26.933333	51.000000	24.500000
-26.900000	54.500000	25.000000
-26.866667	56.500000	26.000000
-26.833333	59.500000	28.500000
-26.800000	65.500000	23.000000
-26.766667	66.500000	21.500000
-26.733333	67.000000	19.000000
-26.700000	68.500000	17.500000
-26.666667	71.000000	18.000000
-26.633333	76.500000	19.000000
-26.600000	76.500000	19.500000
-26.566667	78.000000	20.500000
-26.533333	80.500000	20.000000
-26.500000	82.000000	20.000000
-26.466667	83.500000	21.000000
-26.433333	85.000000	22.500000
-26.400000	86.000000	23.000000
-26.366667	87.000000	23.000000
-26.333333	88.000000	22.500000
-26.300000	90.000000	23.000000
-26.266667	88.000000	23.500000
-26.233333	88.500000	24.000000
-26.200000	89.000000	24.500000
-26.166667	90.500000	27.000000
-26.133333	92.500000	27.000000
-26.100000	94.500000	25.500000
-26.066667	95.500000	25.500000
-26.033333	97.500000	22.500000
-26.000000	100.000000	21.000000
-25.966667	105.000000	22.000000
-25.933333	105.500000	21.500000
-25.900000	104.500000	21.000000
-25.866667	100.000000	22.500000
-25.833333	99.500000	23.500000
-25.800000	98.500000	24.500000
-25.766667	98.000000	26.000000
-25.733333	96.500000	26.000000
-25.700000	93.000000	22.500000
-25.666667	92.500000	23.000000
-25.633333	89.500000	23.000000
-25.600000	89.000000	23.000000
-25.566667	88.000000	22.500000
-25.533333	82.500000	21.500000
-25.500000	80.000000	21.500000
-25.466667	78.500000	22.500000
-25.433333	78.000000	23.000000
-25.400000	76.500000	22.500000
-25.366667	76.000000	21.000000
-25.333333	74.500000	20.000000
-25.300000	78.500000	23.000000
-25.266667	76.000000	23.000000
-25.233333	69.500000	19.500000
-25.200000	69.000000	15.000000
-25.166667	79.500000	18.500000
-25.133333	72.500000	16.500000
-25.100000	82.500000	14.500000
-25.066667	83.000000	12.500000
-25.033333	82.500000	11.000000
-25.000000	86.500000	12.500000
-24.966667	79.500000	13.500000
-24.933333	75.500000	14.500000
-24.900000	75.500000	13.000000
-24.866667	74.500000	11.000000
-24.833333	76.000000	10.500000
-24.800000	70.000000	11.000000
-24.766667	77.000000	14.000000
-24.733333	70.500000	12.000000
-24.700000	72.500000	15.000000
-24.666667	67.500000	12.000000
-24.633333	66.000000	11.000000
-24.600000	63.500000	11.000000
-24.566667	67.000000	11.500000
-24.533333	70.000000	12.000000
-24.500000	69.000000	15.000000
-24.466667	68.000000	16.000000
-24.433333	66.000000	15.500000
-24.400000	65.500000	13.500000
-24.366667	62.500000	14.000000
-24.333333	62.000000	14.500000
-24.300000	60.000000	14.500000
-24.266667	64.000000	16.000000
-24.233333	62.500000	16.500000
-24.200000	62.000000	16.500000
-24.166667	61.500000	17.000000
-24.133333	61.000000	15.500000
-24.100000	56.000000	13.000000
-24.066667	56.000000	15.500000
-24.033333	55.500000	15.500000
-24.000000	60.000000	17.000000
-23.966667	59.000000	17.500000
-23.933333	58.500000	18.000000
-23.900000	56.000000	15.500000
-23.866667	54.000000	15.500000
-23.833333	53.500000	15.500000
-23.800000	53.500000	15.500000
-23.766667	54.000000	16.500000
-23.733333	56.500000	17.500000
-23.700000	53.000000	16.500000
-23.666667	52.500000	16.000000
-23.633333	52.000000	15.500000
-23.600000	51.500000	15.500000
-23.566667	51.500000	16.000000
-23.533333	52.000000	16.500000
-23.500000	54.500000	17.000000
-23.466667	56.000000	18.000000
-23.433333	53.500000	17.000000
-23.400000	53.500000	16.500000
-23.366667	53.000000	16.500000
-23.333333	53.000000	16.500000
-23.300000	52.500000	16.000000
-23.266667	53.500000	18.000000
-23.233333	54.000000	18.500000
-23.200000	54.500000	19.000000
-23.166667	54.000000	19.000000
-23.133333	54.000000	20.000000
-23.100000	53.500000	19.500000
-23.066667	53.500000	19.500000
-23.033333	54.000000	20.000000
-23.000000	53.500000	20.500000
-22.966667	53.000000	20.500000
-22.933333	53.500000	21.000000
-22.900000	54.500000	20.500000
-22.866667	55.000000	20.500000
-22.833333	54.500000	20.000000
-22.800000	54.500000	20.000000
-22.766667	55.500000	21.000000
-22.733333	55.500000	21.500000
-22.700000	53.500000	19.500000
-22.666667	53.500000	17.000000
-22.633333	56.000000	16.500000
-22.600000	22.000000	12.500000
-22.566667	20.500000	11.500000
-22.533333	20.000000	11.000000
-22.500000	19.000000	10.000000
-22.466667	16.500000	10.500000
-22.433333	16.000000	11.000000
-22.400000	15.000000	11.000000
-22.366667	14.000000	10.000000
-22.333333	14.000000	9.000000
-22.300000	14.000000	10.000000
-22.266667	14.000000	8.500000
-22.233333	14.000000	10.000000
-22.200000	15.000000	10.500000
-22.166667	15.000000	10.000000
-22.133333	13.500000	9.500000
-22.100000	13.500000	10.500000
-22.066667	15.000000	11.000000
-22.033333	13.500000	8.500000
-22.000000	15.000000	9.500000
-21.966667	13.500000	8.500000
-21.933333	13.500000	9.500000
-21.900000	14.000000	9.500000
-21.866667	21.500000	12.500000
-21.833333	23.500000	14.000000
-21.800000	23.500000	16.500000
-21.766667	29.500000	18.500000
-21.733333	29.500000	19.500000
-21.700000	19.500000	10.500000
-21.666667	26.000000	18.000000
-21.633333	26.500000	18.000000
-21.600000	24.000000	15.500000
-21.566667	16.500000	16.000000
-21.533333	14.500000	16.500000
-21.500000	16.000000	17.500000
-21.466667	15.500000	16.500000
-21.433333	16.000000	17.500000
-21.400000	16.500000	17.500000
-21.366667	16.000000	16.500000
-21.333333	17.500000	21.000000
-21.300000	20.000000	21.000000
-21.266667	19.000000	19.000000
-21.233333	17.000000	25.000000
-21.200000	21.000000	25.500000
-21.166667	22.500000	27.000000
-21.133333	25.500000	29.000000
-21.100000	27.000000	31.500000
-21.066667	27.500000	32.000000
-21.033333	29.500000	33.000000
-21.000000	33.000000	32.500000
-20.966667	33.500000	31.500000
-20.933333	33.500000	33.000000
-20.900000	33.000000	34.500000
-20.866667	35.500000	35.000000
-20.833333	15.500000	29.000000
-20.800000	36.500000	33.000000
-20.766667	16.500000	28.500000
-20.733333	16.500000	34.000000
-20.700000	18.000000	32.500000
-20.666667	38.500000	29.000000
-20.633333	21.500000	28.000000
-20.600000	23.000000	31.500000
-20.566667	24.500000	34.000000
-20.533333	25.500000	33.500000
-20.500000	26.000000	34.500000
-20.466667	26.500000	34.000000
-20.433333	29.500000	30.500000
-20.400000	30.500000	30.500000
-20.366667	31.000000	31.000000
-20.333333	45.500000	26.000000
-20.300000	51.000000	30.000000
-20.266667	40.000000	33.500000
-20.233333	40.500000	36.000000
-20.200000	52.000000	32.000000
-20.166667	50.500000	32.500000
-20.133333	50.000000	32.500000
-20.100000	48.000000	33.500000
-20.066667	30.500000	29.000000
-20.033333	30.000000	31.000000
-20.000000	30.500000	33.000000
-19.966667	45.000000	35.500000
-19.933333	31.000000	33.500000
-19.900000	31.000000	33.500000
-19.866667	30.000000	34.000000
-19.833333	30.500000	34.500000
-19.800000	32.000000	40.000000
-19.766667	32.000000	39.500000
-19.733333	32.000000	39.000000
-19.700000	32.000000	39.000000
-19.666667	32.000000	41.000000
-19.633333	32.000000	42.500000
-19.600000	30.500000	36.000000
-19.566667	25.500000	36.500000
-19.533333	25.500000	39.500000
-19.500000	26.000000	44.000000
-19.466667	26.500000	45.500000
-19.433333	26.000000	43.000000
-19.400000	47.500000	12.000000
-19.366667	52.500000	10.500000
-19.333333	53.500000	13.000000
-19.300000	54.500000	14.500000
-19.266667	55.500000	17.000000
-19.233333	57.500000	17.500000
-19.200000	58.500000	17.000000
-19.166667	59.000000	17.500000
-19.133333	60.500000	18.500000
-19.100000	62.500000	20.500000
-19.066667	63.000000	21.000000
-19.033333	64.000000	20.000000
-19.000000	66.000000	21.000000
-18.966667	67.500000	22.500000
-18.933333	66.000000	24.500000
-18.900000	65.500000	25.000000
-18.866667	65.500000	25.500000
-18.833333	69.500000	24.000000
-18.800000	71.000000	25.000000
-18.766667	72.000000	27.500000
-18.733333	71.500000	27.500000
-18.700000	75.000000	23.500000
-18.666667	77.000000	24.000000
-18.633333	75.500000	24.500000
-18.600000	77.000000	25.000000
-18.566667	76.500000	26.000000
-18.533333	77.000000	25.500000
-18.500000	79.500000	23.500000
-18.466667	77.000000	23.500000
-18.433333	76.000000	27.500000
-18.400000	71.000000	29.000000
-18.366667	74.500000	28.500000
-18.333333	68.500000	24.500000
-18.300000	75.000000	27.000000
-18.266667	74.500000	23.000000
-18.233333	73.500000	20.500000
-18.200000	71.500000	19.000000
-18.166667	71.000000	19.500000
-18.133333	67.000000	21.000000
-18.100000	61.000000	20.000000
-18.066667	60.000000	19.500000
-18.033333	60.000000	20.000000
-18.000000	58.500000	22.000000
-17.966667	55.000000	23.500000
-17.933333	52.500000	22.500000
-17.900000	54.500000	25.500000
-17.866667	56.000000	30.000000
-17.833333	55.500000	33.000000
-17.800000	54.000000	31.500000
-17.766667	54.500000	31.500000
-17.733333	51.500000	34.000000
-17.700000	47.500000	33.500000
-17.666667	47.500000	34.000000
-17.633333	24.000000	32.000000
-17.600000	25.000000	37.000000
-17.566667	27.000000	39.000000
-17.533333	28.500000	39.500000
-17.500000	28.000000	38.500000
-17.466667	28.000000	38.000000
-17.433333	28.500000	42.500000
-17.400000	30.000000	44.000000
-17.366667	31.500000	46.500000
-17.333333	33.000000	45.000000
-17.300000	32.500000	26.000000
-17.266667	33.000000	32.000000
-17.233333	31.000000	34.500000
-17.200000	19.000000	41.500000
-17.166667	29.500000	39.000000
-17.133333	46.000000	18.500000
-17.100000	46.500000	19.000000
-17.066667	47.000000	21.000000
-17.033333	41.000000	27.500000
-17.000000	46.000000	28.500000
-16.966667	51.500000	19.000000
-16.933333	52.500000	19.000000
-16.900000	53.000000	22.000000
-16.866667	53.500000	25.500000
-16.833333	56.500000	23.500000
-16.800000	57.500000	22.500000
-16.766667	62.000000	25.500000
-16.733333	62.000000	25.000000
-16.700000	65.000000	23.000000
-16.666667	68.000000	24.500000
-16.633333	57.000000	24.500000
-16.600000	57.000000	26.000000
-16.566667	56.500000	26.500000
-16.533333	56.000000	25.500000
-16.500000	57.000000	25.000000
-16.466667	74.500000	24.500000
-16.433333	74.500000	24.500000
-16.400000	74.000000	26.000000
-16.366667	56.000000	25.000000
-16.333333	77.000000	20.500000
-16.300000	54.500000	26.000000
-16.266667	53.500000	28.000000
-16.233333	78.000000	24.000000
-16.200000	77.000000	25.500000
-16.166667	77.000000	25.500000
-16.133333	74.500000	20.500000
-16.100000	74.500000	21.500000
-16.066667	74.500000	23.000000
-16.033333	75.500000	23.500000
-16.000000	70.500000	22.500000
-15.966667	71.000000	22.500000
-15.933333	70.000000	20.000000
-15.900000	69.500000	20.000000
-15.866667	70.500000	20.000000
-15.833333	70.000000	20.500000
-15.800000	64.000000	22.000000
-15.766667	60.500000	18.000000
-15.733333	60.500000	20.000000
-15.700000	61.500000	16.500000
-15.666667	61.500000	19.000000
-15.633333	62.500000	19.500000
-15.600000	59.500000	21.500000
-15.566667	56.500000	21.500000
-15.533333	54.500000	19.500000
-15.500000	59.500000	21.000000
-15.466667	60.500000	22.500000
-15.433333	58.000000	21.500000
-15.400000	57.500000	18.000000
-15.366667	57.500000	14.500000
-15.333333	23.000000	10.000000
-15.300000	19.500000	11.000000
-15.266667	18.000000	10.500000
-15.233333	17.000000	11.000000
-15.200000	16.500000	11.000000
-15.166667	15.500000	10.500000
-15.133333	15.500000	10.000000
-15.100000	15.000000	9.500000
-15.066667	15.000000	9.500000
-15.033333	14.500000	9.000000
-15.000000	14.500000	9.500000
-14.966667	14.000000	9.000000
-14.933333	14.000000	9.500000
-14.900000	14.500000	10.000000
-14.866667	14.500000	9.000000
-14.833333	14.500000	9.000000
-14.800000	14.500000	9.000000
-14.766667	14.500000	9.000000
-14.733333	14.500000	9.500000
-14.700000	14.000000	9.000000
-14.666667	14.000000	9.000000
-14.633333	14.500000	9.000000
-14.600000	14.000000	8.500000
-14.566667	14.500000	9.000000
-14.533333	14.500000	9.000000
-14.500000	14.500000	9.000000
-14.466667	14.500000	9.000000
-14.433333	14.500000	9.000000
-14.400000	14.500000	9.000000
-14.366667	14.000000	8.500000
-14.333333	14.000000	8.500000
-14.300000	12.000000	8.000000
-14.266667	14.000000	7.000000
-14.233333	14.500000	7.000000
-14.200000	13.500000	7.000000
-14.166667	14.000000	7.000000
-14.133333	13.500000	7.500000
-14.100000	16.500000	9.000000
-14.066667	17.500000	9.000000
-14.033333	18.000000	9.000000
-14.000000	19.500000	10.000000
-13.966667	20.500000	10.000000
-13.933333	21.000000	10.000000
-13.900000	22.000000	10.500000
-13.866667	22.500000	10.500000
-13.833333	23.500000	10.500000
-13.800000	24.000000	11.500000
-13.766667	24.500000	11.500000
-13.733333	26.000000	11.500000
-13.700000	27.500000	12.000000
-13.666667	26.500000	12.000000
-13.633333	26.500000	12.500000
-13.600000	29.000000	13.500000
-13.566667	29.000000	13.500000
-13.533333	28.500000	16.000000
-13.500000	28.500000	16.000000
-13.466667	28.000000	15.000000
-13.433333	26.000000	15.500000
-13.400000	26.000000	16.000000
-13.366667	25.500000	17.500000
-13.333333	24.500000	19.500000
-13.300000	24.500000	19.500000
-13.266667	23.000000	19.000000
-13.233333	23.000000	18.500000
-13.200000	22.500000	20.000000
-13.166667	23.000000	19.500000
-13.133333	22.500000	21.000000
-13.100000	22.000000	19.500000
-13.066667	21.000000	19.000000
-13.033333	21.000000	19.500000
-13.000000	20.500000	19.500000
-12.966667	21.000000	20.500000
-12.933333	20.000000	18.500000
-12.900000	20.000000	19.000000
-12.866667	20.000000	19.000000
-12.833333	19.000000	18.500000
-12.800000	19.500000	18.000000
-12.766667	22.000000	19.500000
-12.733333	22.000000	20.500000
-12.700000	11.000000	11.500000
-12.666667	25.500000	23.500000
-12.633333	25.500000	25.000000
-12.600000	19.000000	26.000000
-12.566667	22.500000	28.000000
-12.533333	23.000000	26.500000
-12.500000	23.500000	26.000000
-12.466667	22.000000	24.000000
-12.433333	19.000000	25.000000
-12.400000	18.500000	26.500000
-12.366667	18.000000	24.000000
-12.333333	15.000000	24.000000
-12.300000	15.500000	25.000000
-12.266667	16.000000	25.500000
-12.233333	17.000000	24.500000
-12.200000	17.000000	26.000000
-12.166667	20.000000	28.000000
-12.133333	23.500000	28.500000
-12.100000	23.500000	29.000000
-12.066667	23.500000	30.000000
-12.033333	27.000000	32.000000
-12.000000	11.500000	27.500000
-11.966667	12.000000	29.000000
-11.933333	12.500000	30.000000
-11.900000	13.000000	32.000000
-11.866667	14.000000	34.500000
-11.833333	14.000000	35.500000
-11.800000	15.000000	34.500000
-11.766667	15.500000	30.500000
-11.733333	16.000000	34.000000
-11.700000	16.500000	36.500000
-11.666667	18.000000	32.000000
-11.633333	19.000000	35.000000
-11.600000	17.500000	33.500000
-11.566667	52.500000	16.500000
-11.533333	49.000000	19.500000
-11.500000	49.000000	21.500000
-11.466667	51.500000	23.000000
-11.433333	53.500000	24.500000
-11.400000	54.000000	25.500000
-11.366667	56.000000	25.500000
-11.333333	58.000000	26.000000
-11.300000	61.500000	27.500000
-11.266667	64.500000	29.000000
-11.233333	59.500000	30.500000
-11.200000	59.500000	29.000000
-11.166667	59.500000	29.500000
-11.133333	60.500000	29.500000
-11.100000	62.500000	29.500000
-11.066667	65.500000	30.000000
-11.033333	69.000000	24.500000
-11.000000	70.500000	23.500000
-10.966667	66.000000	24.000000
-10.933333	69.500000	22.000000
-10.900000	70.500000	22.500000
-10.866667	72.000000	24.000000
-10.833333	72.500000	24.000000
-10.800000	79.000000	21.500000
-10.766667	82.500000	23.000000
-10.733333	85.000000	24.000000
-10.700000	91.000000	18.500000
-10.666667	94.500000	15.000000
-10.633333	98.500000	16.000000
-10.600000	102.000000	17.500000
-10.566667	104.500000	18.500000
-10.533333	106.500000	19.500000
-10.500000	106.500000	20.000000
-10.466667	109.000000	20.000000
-10.433333	110.500000	21.000000
-10.400000	112.000000	22.500000
-10.366667	112.500000	23.500000
-10.333333	112.000000	24.500000
-10.300000	112.000000	24.500000
-10.266667	112.000000	25.000000
-10.233333	112.000000	27.000000
-10.200000	111.000000	25.500000
-10.166667	111.500000	25.500000
-10.133333	112.500000	25.500000
-10.100000	112.500000	26.500000
-10.066667	111.500000	24.500000
-10.033333	111.500000	23.000000
-10.000000	108.500000	23.500000
-9.966667	106.000000	24.000000
-9.933333	106.000000	23.500000
-9.900000	105.000000	21.500000
-9.866667	102.500000	23.000000
-9.833333	101.000000	24.000000
-9.800000	100.500000	19.000000
-9.766667	97.500000	20.000000
-9.733333	97.000000	22.500000
-9.700000	91.500000	21.500000
-9.666667	84.000000	22.500000
-9.633333	79.000000	14.500000
-9.600000	93.500000	16.000000
-9.566667	90.000000	17.500000
-9.533333	85.500000	15.500000
-9.500000	83.000000	13.000000
-9.466667	83.500000	13.000000
-9.433333	80.500000	15.500000
-9.400000	75.500000	17.000000
-9.366667	71.000000	15.500000
-9.333333	69.000000	13.500000
-9.300000	68.500000	15.500000
-9.266667	62.000000	17.500000
-9.233333	59.000000	16.000000
-9.200000	59.500000	14.500000
-9.166667	67.000000	21.500000
-9.133333	64.000000	27.000000
-9.100000	28.500000	7.500000
-9.066667	26.000000	8.000000
-9.033333	48.500000	28.000000
-9.000000	48.000000	30.500000
-8.966667	45.500000	32.500000
-8.933333	43.500000	33.000000
-8.900000	34.500000	26.500000
-8.866667	34.000000	26.000000
-8.833333	35.000000	27.500000
-8.800000	33.000000	28.000000
-8.766667	32.000000	28.500000
-8.733333	31.000000	27.500000
-8.700000	33.000000	29.000000
-8.666667	30.500000	30.500000
-8.633333	30.000000	30.000000
-8.600000	29.500000	29.500000
-8.566667	26.500000	31.000000
-8.533333	23.500000	29.500000
-8.500000	23.500000	29.000000
-8.466667	22.500000	27.000000
-8.433333	21.500000	25.000000
-8.400000	26.000000	25.000000
-8.366667	25.500000	25.000000
-8.333333	24.500000	27.000000
-8.300000	14.000000	24.000000
-8.266667	14.500000	26.000000
-8.233333	14.500000	27.500000
-8.200000	15.000000	27.000000
-8.166667	15.000000	28.500000
-8.133333	18.000000	33.000000
-8.100000	17.000000	32.000000
-8.066667	51.500000	11.500000
-8.033333	49.500000	17.500000
-8.000000	44.000000	20.000000
-7.966667	48.500000	22.000000
-7.933333	49.000000	24.500000
-7.900000	53.500000	24.000000
-7.866667	54.000000	23.500000
-7.833333	56.500000	24.000000
-7.800000	59.000000	24.500000
-7.766667	60.500000	25.000000
-7.733333	61.000000	25.500000
-7.700000	61.500000	25.000000
-7.666667	62.000000	25.000000
-7.633333	63.500000	26.000000
-7.600000	64.000000	27.000000
-7.566667	69.000000	24.500000
-7.533333	68.500000	22.500000
-7.500000	73.500000	19.500000
-7.466667	78.000000	21.500000
-7.433333	80.000000	18.500000
-7.400000	83.500000	17.000000
-7.366667	86.500000	17.500000
-7.333333	90.000000	19.500000
-7.300000	92.500000	21.000000
-7.266667	94.000000	22.000000
-7.233333	91.000000	22.500000
-7.200000	97.000000	22.000000
-7.166667	97.000000	22.000000
-7.133333	99.000000	22.000000
-7.100000	100.000000	23.000000
-7.066667	98.500000	23.500000
-7.033333	99.500000	24.000000
-7.000000	99.500000	24.000000
-6.966667	99.000000	24.000000
-6.933333	99.500000	24.000000
-6.900000	101.500000	24.000000
-6.866667	103.000000	24.000000
-6.833333	103.500000	25.500000
-6.800000	103.500000	27.500000
-6.766667	104.000000	26.500000
-6.733333	104.000000	26.500000
-6.700000	104.500000	25.500000
-6.666667	106.500000	24.000000
-6.633333	107.500000	24.500000
-6.600000	107.000000	26.000000
-6.566667	107.000000	26.000000
-6.533333	106.500000	26.500000
-6.500000	108.500000	24.000000
-6.466667	108.500000	24.500000
-6.433333	108.500000	25.500000
-6.400000	109.000000	26.000000
-6.366667	108.000000	27.500000
-6.333333	108.000000	28.000000
-6.300000	107.500000	27.500000
-6.266667	108.500000	27.500000
-6.233333	105.500000	25.500000
-6.200000	102.500000	22.000000
-6.166667	98.500000	22.000000
-6.133333	98.500000	21.500000
-6.100000	100.000000	19.000000
-6.066667	100.500000	17.000000
-6.033333	100.500000	17.500000
-6.000000	95.500000	19.000000
-5.966667	92.500000	17.500000
-5.933333	90.500000	15.000000
-5.900000	98.000000	15.000000
-5.866667	97.500000	16.500000
-5.833333	94.500000	18.500000
-5.800000	90.500000	20.000000
-5.766667	89.500000	19.000000
-5.733333	87.500000	19.500000
-5.700000	82.500000	19.500000
-5.666667	81.000000	16.500000
-5.633333	80.000000	17.000000
-5.600000	71.000000	18.500000
-5.566667	69.500000	15.500000
-5.533333	67.500000	20.000000
-5.500000	59.000000	21.000000
-5.466667	56.500000	17.000000
-5.433333	67.500000	28.500000
-5.400000	62.000000	31.500000
-5.366667	52.500000	30.000000
-5.333333	50.500000	30.000000
-5.300000	50.000000	31.500000
-5.266667	48.000000	34.000000
-5.233333	34.000000	34.000000
-5.200000	39.000000	36.000000
-5.166667	42.500000	36.500000
-5.133333	39.500000	27.500000
-5.100000	38.500000	26.500000
-5.066667	38.500000	27.000000
-5.033333	31.000000	38.500000
-5.000000	38.000000	28.500000
-4.966667	38.500000	27.000000
-4.933333	40.000000	27.000000
-4.900000	40.500000	28.000000
-4.866667	46.000000	28.500000
-4.833333	52.000000	12.500000
-4.800000	55.000000	13.000000
-4.766667	52.000000	19.000000
-4.733333	51.000000	21.500000
-4.700000	59.500000	14.500000
-4.666667	62.000000	15.000000
-4.633333	54.000000	24.500000
-4.600000	55.000000	23.000000
-4.566667	58.500000	23.500000
-4.533333	58.500000	25.000000
-4.500000	58.000000	26.000000
-4.466667	58.000000	26.000000
-4.433333	63.000000	24.500000
-4.400000	60.500000	24.000000
-4.366667	60.500000	24.500000
-4.333333	59.500000	23.000000
-4.300000	47.000000	23.500000
-4.266667	56.500000	24.500000
-4.233333	47.000000	14.000000
-4.200000	55.000000	23.000000
-4.166667	59.000000	32.000000
-4.133333	54.500000	34.000000
-4.100000	51.500000	32.000000
-4.066667	20.000000	18.500000
-4.033333	21.500000	23.500000
-4.000000	25.000000	10.500000
-3.966667	25.500000	16.500000
-3.933333	23.500000	17.500000
-3.900000	30.000000	24.500000
-3.866667	26.500000	25.000000
-3.833333	27.500000	24.500000
-3.800000	29.000000	24.500000
-3.766667	28.500000	26.000000
-3.733333	25.500000	29.000000
-3.700000	24.500000	29.000000
-3.666667	27.000000	33.000000
-3.633333	25.000000	32.000000
-3.600000	24.500000	32.500000
-3.566667	26.500000	31.500000
-3.533333	25.500000	30.000000
-3.500000	25.000000	30.500000
-3.466667	11.500000	21.500000
-3.433333	27.000000	23.000000
-3.400000	26.500000	27.000000
-3.366667	15.500000	26.000000
-3.333333	17.000000	29.000000
-3.300000	46.500000	12.000000
-3.266667	36.000000	32.000000
-3.233333	38.500000	34.000000
-3.200000	39.500000	35.000000
-3.166667	42.500000	26.000000
-3.133333	43.500000	26.000000
-3.100000	50.500000	28.500000
-3.066667	52.000000	27.000000
-3.033333	61.000000	14.500000
-3.000000	63.500000	14.500000
-2.966667	59.500000	24.000000
-2.933333	60.000000	21.000000
-2.900000	63.000000	19.500000
-2.866667	66.500000	20.500000
-2.833333	66.000000	21.500000
-2.800000	69.000000	18.500000
-2.766667	69.500000	20.000000
-2.733333	69.500000	21.500000
-2.700000	71.500000	20.000000
-2.666667	75.000000	20.000000
-2.633333	79.500000	21.500000
-2.600000	68.000000	22.000000
-2.566667	67.500000	21.000000
-2.533333	81.500000	21.000000
-2.500000	70.000000	21.500000
-2.466667	69.500000	24.500000
-2.433333	84.000000	21.000000
-2.400000	86.000000	17.500000
-2.366667	89.500000	19.000000
-2.333333	92.500000	19.000000
-2.300000	92.000000	18.000000
-2.266667	94.500000	20.000000
-2.233333	77.000000	19.500000
-2.200000	78.000000	21.000000
-2.166667	78.500000	18.000000
-2.133333	102.500000	21.000000
-2.100000	102.000000	21.500000
-2.066667	80.000000	21.000000
-2.033333	80.000000	22.000000
-2.000000	110.000000	21.500000
-1.966667	109.000000	21.500000
-1.933333	108.500000	21.000000
-1.900000	108.500000	17.000000
-1.866667	109.500000	17.000000
-1.833333	107.500000	17.500000
-1.800000	104.500000	17.500000
-1.766667	103.000000	17.500000
-1.733333	104.000000	16.500000
-1.700000	103.000000	16.500000
-1.666667	100.500000	18.000000
-1.633333	98.500000	19.500000
-1.600000	94.500000	20.000000
-1.566667	85.500000	19.000000
-1.533333	84.500000	15.500000
-1.500000	83.500000	12.000000
-1.466667	77.500000	11.500000
-1.433333	73.000000	12.500000
-1.400000	76.000000	13.000000
-1.366667	72.500000	14.500000
-1.333333	71.000000	13.500000
-1.300000	64.000000	16.000000
-1.266667	60.000000	14.500000
-1.233333	55.000000	14.500000
-1.200000	53.500000	15.000000
-1.166667	52.500000	17.500000
-1.133333	50.000000	17.000000
-1.100000	48.000000	17.000000
-1.066667	46.000000	16.500000
-1.033333	43.000000	16.500000
-1.000000	36.000000	16.000000
-0.966667	24.500000	16.000000
-0.933333	24.000000	16.000000
-0.900000	23.000000	17.000000
-0.866667	22.500000	16.000000
-0.833333	22.000000	16.500000
-0.800000	21.000000	16.500000
-0.766667	21.500000	17.000000
-0.733333	21.000000	16.500000
-0.700000	21.000000	16.000000
-0.666667	21.000000	16.000000
-0.633333	21.000000	16.500000
-0.600000	21.000000	17.000000
-0.566667	21.000000	17.500000
-0.533333	21.000000	16.500000
-0.500000	21.000000	16.000000
-0.466667	21.000000	15.500000
-0.433333	21.000000	15.500000
-0.400000	20.500000	15.000000
-0.366667	20.000000	15.000000
-0.333333	20.000000	15.500000
-0.300000	20.000000	15.500000
-0.266667	19.500000	15.500000
-0.233333	19.500000	15.500000
-0.200000	19.500000	15.000000
-0.166667	19.000000	15.000000
-0.133333	19.000000	15.000000
-0.100000	19.000000	15.000000
-0.066667	14.000000	15.000000
-0.033333	13.500000	14.500000
0.000000	13.000000	14.500000
0.033333	13.000000	14.500000
0.066667	13.000000	14.500000
0.100000	13.000000	14.500000
0.133333	10.000000	13.500000
0.166667	9.500000	12.000000
0.200000	13.500000	10.000000
0.233333	36.000000	27.500000
0.266667	35.000000	30.000000
0.300000	32.000000	31.000000
0.333333	29.000000	32.000000
0.366667	27.000000	34.000000
0.400000	25.000000	34.000000
0.433333	22.000000	30.500000
0.466667	23.000000	31.000000
0.500000	22.500000	33.500000
0.533333	25.500000	33.500000
0.566667	25.500000	33.500000
0.600000	25.000000	35.500000
0.633333	27.000000	34.500000
0.666667	25.500000	32.500000
0.700000	25.000000	33.000000
0.733333	26.000000	36.500000
0.766667	25.000000	35.500000
0.800000	27.000000	35.500000
0.833333	27.000000	34.000000
0.866667	23.500000	30.500000
0.900000	19.500000	23.000000
0.933333	15.500000	21.500000
0.966667	13.500000	21.500000
1.000000	12.500000	22.000000
1.033333	11.500000	22.000000
1.066667	7.500000	22.500000
1.100000	6.000000	22.500000
1.133333	6.500000	17.000000
1.166667	7.500000	17.500000
1.200000	8.000000	20.000000
1.233333	10.500000	24.000000
1.266667	11.000000	21.000000
1.300000	12.500000	26.500000
1.333333	16.000000	29.500000
1.366667	25.000000	31.000000
1.400000	27.500000	30.000000
1.433333	32.500000	30.500000
1.466667	44.000000	22.500000
1.500000	48.500000	21.000000
1.533333	63.000000	14.000000
1.566667	64.000000	23.000000
1.600000	68.000000	22.000000
1.633333	73.000000	24.000000
1.666667	74.500000	23.500000
1.700000	76.500000	24.500000
1.733333	79.500000	25.000000
1.766667	80.000000	23.500000
1.800000	82.000000	22.000000
1.833333	84.000000	22.500000
1.866667	85.500000	21.000000
1.900000	90.000000	22.500000
1.933333	90.500000	21.000000
1.966667	100.500000	23.500000
2.000000	103.000000	19.500000
2.033333	82.000000	17.500000
2.066667	85.000000	17.500000
2.100000	89.500000	19.000000
2.133333	94.500000	20.500000
2.166667	97.000000	22.500000
2.200000	99.500000	19.500000
2.233333	101.000000	19.500000
2.266667	104.000000	21.000000
2.300000	105.500000	21.500000
2.333333	105.500000	20.500000
2.366667	110.500000	20.500000
2.400000	111.500000	20.500000
2.433333	116.000000	19.500000
2.466667	117.500000	22.000000
2.500000	137.000000	23.000000
2.533333	167.500000	22.500000
2.566667	126.000000	23.000000
2.600000	127.000000	22.000000
2.633333	130.500000	23.000000
2.666667	133.000000	23.500000
2.700000	134.000000	23.000000
2.733333	135.000000	21.000000
2.766667	136.500000	21.500000
2.800000	184.500000	23.500000
2.833333	186.500000	24.500000
2.866667	186.000000	24.500000
2.900000	187.500000	22.500000
2.933333	190.000000	23.500000
2.966667	192.500000	25.500000
3.000000	193.500000	29.500000
3.033333	193.500000	25.500000
3.066667	194.500000	25.000000
3.100000	195.000000	27.000000
3.133333	196.000000	28.500000
3.166667	197.500000	32.000000
3.200000	197.000000	29.500000
3.233333	199.000000	27.000000
3.266667	199.500000	30.500000
3.300000	200.000000	28.500000
3.333333	202.000000	27.500000
3.366667	202.500000	26.500000
3.400000	204.500000	26.000000
3.433333	207.000000	21.000000
3.466667	208.500000	23.000000
3.500000	209.500000	25.500000
3.533333	211.500000	23.000000
3.566667	214.500000	25.500000
3.600000	217.000000	29.000000
3.633333	215.000000	29.500000
3.666667	217.500000	23.000000
3.700000	222.000000	23.500000
3.733333	223.500000	25.000000
3.766667	223.500000	24.500000
3.800000	226.500000	23.500000
3.833333	229.000000	26.000000
3.866667	230.000000	30.000000
3.900000	231.000000	29.000000
3.933333	234.500000	25.500000
3.966667	237.000000	22.000000
4.000000	243.500000	23.500000
4.033333	245.500000	23.000000
4.066667	252.500000	22.000000
4.100000	259.500000	21.000000
4.133333	264.000000	22.000000
4.166667	267.000000	20.000000
4.200000	271.000000	23.000000
4.233333	274.000000	24.000000
4.266667	275.500000	24.500000
4.300000	277.500000	25.000000
4.333333	280.000000	25.000000
4.366667	281.500000	26.500000
4.400000	283.500000	28.500000
4.433333	284.500000	32.000000
4.466667	284.500000	33.000000
4.500000	284.500000	32.500000
4.533333	286.000000	30.000000
4.566667	287.000000	31.000000
4.600000	287.500000	32.000000
4.633333	287.500000	32.000000
4.666667	289.000000	32.000000
4.700000	289.500000	31.500000
4.733333	290.500000	32.000000
4.766667	289.500000	30.500000
4.800000	291.000000	31.500000
4.833333	291.500000	27.000000
4.866667	290.500000	29.500000
4.900000	292.500000	29.500000
4.933333	292.500000	31.000000
4.966667	292.000000	32.000000
5.000000	290.500000	30.000000
5.033333	294.500000	26.500000
5.066667	296.500000	27.500000
5.100000	295.500000	31.000000
5.133333	296.000000	24.500000
5.166667	293.500000	26.000000
5.200000	291.000000	26.500000
5.233333	290.500000	23.000000
5.266667	291.000000	22.000000
5.300000	292.000000	22.500000
5.333333	292.000000	24.500000
5.366667	291.000000	26.000000
5.400000	291.000000	25.500000
5.433333	292.000000	23.000000
5.466667	292.000000	22.000000
5.500000	293.000000	20.500000
5.533333	294.000000	22.500000
5.566667	294.500000	24.500000
5.600000	293.500000	24.500000
5.633333	296.000000	21.500000
5.666667	297.500000	23.500000
5.700000	296.000000	26.000000
5.733333	298.000000	22.500000
5.766667	299.500000	25.500000
5.800000	299.500000	28.500000
5.833333	278.500000	22.000000
5.866667	278.000000	23.500000
5.900000	284.000000	21.500000
5.933333	302.500000	26.000000
5.966667	302.000000	25.500000
6.000000	300.000000	22.000000
6.033333	297.000000	19.000000
6.066667	295.500000	17.500000
6.100000	294.500000	19.500000
6.133333	293.000000	21.000000
6.166667	292.000000	23.000000
6.200000	291.500000	23.500000
6.233333	291.000000	23.000000
6.266667	289.000000	25.500000
6.300000	278.000000	27.500000
6.333333	275.500000	19.000000
6.366667	270.000000	22.000000
6.400000	267.000000	21.000000
6.433333	251.000000	18.000000
6.466667	247.500000	20.000000
6.500000	254.000000	22.000000
6.533333	251.500000	20.000000
6.566667	238.000000	21.000000
6.600000	236.000000	22.500000
[truncated: 8,801 more rows]
