# Supplementary material for: Attraction of posture and motion-trajectory elements of conspecific biological motion in medaka fish
Source: Sci Rep. 2018 Jun 5;8:8589. doi: 10.1038/s41598-018-26186-x (PMC5988670; doi:10.1038/s41598-018-26186-x)
Supplement: Supplementary file 4 — Dataset 3 [file 41598_2018_26186_MOESM4_ESM.zip › DataExperiments/Bioloco_07.csv]

time[sec]	x	y
-60.000000	228.500000	46.500000
-59.966667	229.500000	46.500000
-59.933333	229.000000	46.500000
-59.900000	229.500000	46.000000
-59.866667	228.500000	46.500000
-59.833333	229.500000	46.000000
-59.800000	229.500000	46.500000
-59.766667	229.500000	47.000000
-59.733333	229.000000	46.500000
-59.700000	229.500000	46.500000
-59.666667	228.500000	47.500000
-59.633333	229.500000	47.500000
-59.600000	229.500000	46.500000
-59.566667	229.000000	47.000000
-59.533333	229.000000	47.000000
-59.500000	229.500000	47.000000
-59.466667	229.000000	50.500000
-59.433333	229.500000	48.000000
-59.400000	230.000000	47.500000
-59.366667	221.000000	47.500000
-59.333333	221.500000	47.500000
-59.300000	214.000000	46.000000
-59.266667	215.500000	48.000000
-59.233333	201.500000	46.000000
-59.200000	202.000000	46.000000
-59.166667	200.000000	46.000000
-59.133333	195.500000	46.000000
-59.100000	197.500000	45.500000
-59.066667	197.500000	46.000000
-59.033333	196.500000	46.000000
-59.000000	198.000000	46.000000
-58.966667	198.000000	47.500000
-58.933333	195.000000	45.000000
-58.900000	196.000000	45.500000
-58.866667	195.000000	45.500000
-58.833333	195.000000	45.500000
-58.800000	192.500000	45.500000
-58.766667	194.500000	45.500000
-58.733333	195.000000	45.500000
-58.700000	194.000000	45.500000
-58.666667	194.000000	45.500000
-58.633333	192.000000	45.500000
-58.600000	191.000000	45.500000
-58.566667	191.500000	45.500000
-58.533333	191.000000	45.500000
-58.500000	183.500000	45.500000
-58.466667	183.000000	45.500000
-58.433333	182.000000	46.500000
-58.400000	182.500000	49.000000
-58.366667	183.000000	46.000000
-58.333333	182.000000	47.000000
-58.300000	182.000000	46.500000
-58.266667	182.000000	48.000000
-58.233333	182.500000	51.500000
-58.200000	180.000000	267.500000
-58.166667	163.000000	44.000000
-58.133333	163.000000	41.000000
-58.100000	163.000000	40.500000
-58.066667	163.500000	35.000000
-58.033333	164.000000	35.000000
-58.000000	164.000000	35.500000
-57.966667	167.000000	33.000000
-57.933333	167.000000	33.000000
-57.900000	167.000000	33.000000
-57.866667	167.500000	33.000000
-57.833333	167.500000	33.000000
-57.800000	167.500000	34.500000
-57.766667	167.500000	34.500000
-57.733333	167.500000	34.500000
-57.700000	167.500000	36.500000
-57.666667	167.500000	36.500000
-57.633333	167.000000	35.500000
-57.600000	168.000000	36.500000
-57.566667	167.500000	36.000000
-57.533333	167.500000	35.500000
-57.500000	168.500000	37.000000
-57.466667	168.500000	37.000000
-57.433333	168.500000	37.000000
-57.400000	168.500000	37.000000
-57.366667	168.500000	37.000000
-57.333333	168.500000	37.000000
-57.300000	168.500000	36.000000
-57.266667	161.500000	37.500000
-57.233333	161.500000	37.500000
-57.200000	169.000000	35.500000
-57.166667	169.500000	31.500000
-57.133333	169.500000	31.500000
-57.100000	161.500000	37.500000
-57.066667	169.500000	31.500000
-57.033333	169.500000	31.500000
-57.000000	169.500000	33.500000
-56.966667	169.000000	33.500000
-56.933333	169.000000	33.000000
-56.900000	169.000000	33.000000
-56.866667	169.000000	32.000000
-56.833333	169.000000	33.500000
-56.800000	169.000000	31.500000
-56.766667	169.000000	31.500000
-56.733333	169.000000	31.500000
-56.700000	169.000000	30.000000
-56.666667	169.000000	30.000000
-56.633333	169.500000	28.000000
-56.600000	162.500000	36.000000
-56.566667	162.500000	36.000000
-56.533333	162.500000	36.000000
-56.500000	162.500000	36.000000
-56.466667	162.000000	36.000000
-56.433333	162.000000	36.000000
-56.400000	169.500000	36.500000
-56.366667	170.000000	35.500000
-56.333333	170.000000	36.000000
-56.300000	170.000000	36.000000
-56.266667	170.000000	33.500000
-56.233333	170.000000	33.000000
-56.200000	171.000000	31.500000
-56.166667	171.000000	31.500000
-56.133333	171.000000	31.500000
-56.100000	170.000000	32.500000
-56.066667	170.000000	32.500000
-56.033333	170.000000	32.500000
-56.000000	170.000000	32.500000
-55.966667	170.000000	32.500000
-55.933333	171.000000	32.000000
-55.900000	171.000000	32.500000
-55.866667	170.500000	31.000000
-55.833333	171.000000	30.000000
-55.800000	171.000000	29.500000
-55.766667	171.000000	30.500000
-55.733333	171.000000	30.500000
-55.700000	171.000000	38.500000
-55.666667	171.000000	38.500000
-55.633333	171.000000	38.500000
-55.600000	171.000000	38.500000
-55.566667	171.000000	37.000000
-55.533333	171.000000	38.500000
-55.500000	171.000000	38.500000
-55.466667	171.500000	40.000000
-55.433333	172.000000	38.000000
-55.400000	172.000000	38.000000
-55.366667	172.000000	38.500000
-55.333333	172.000000	38.500000
-55.300000	167.000000	55.000000
-55.266667	170.000000	37.000000
-55.233333	170.000000	37.000000
-55.200000	170.000000	35.500000
-55.166667	170.000000	37.000000
-55.133333	170.000000	35.500000
-55.100000	170.000000	35.500000
-55.066667	170.000000	35.500000
-55.033333	170.500000	34.500000
-55.000000	170.500000	34.500000
-54.966667	170.500000	34.500000
-54.933333	170.500000	34.500000
-54.900000	170.500000	34.500000
-54.866667	170.500000	36.000000
-54.833333	167.500000	58.000000
-54.800000	167.500000	58.000000
-54.766667	167.500000	59.500000
-54.733333	167.500000	59.500000
-54.700000	167.500000	59.500000
-54.666667	167.500000	59.500000
-54.633333	167.500000	59.500000
-54.600000	167.500000	59.500000
-54.566667	167.500000	58.000000
-54.533333	167.500000	58.000000
-54.500000	167.500000	58.000000
-54.466667	167.500000	59.500000
-54.433333	167.500000	59.500000
-54.400000	171.500000	40.500000
-54.366667	168.000000	59.500000
-54.333333	168.000000	59.500000
-54.300000	166.000000	73.500000
-54.266667	166.000000	74.000000
-54.233333	166.000000	73.500000
-54.200000	168.000000	59.500000
-54.166667	168.000000	59.500000
-54.133333	171.000000	38.500000
-54.100000	171.000000	38.500000
-54.066667	168.000000	59.500000
-54.033333	166.000000	75.000000
-54.000000	166.000000	75.000000
-53.966667	171.500000	37.500000
-53.933333	171.500000	37.500000
-53.900000	171.500000	38.000000
-53.866667	166.000000	76.000000
-53.833333	166.000000	76.000000
-53.800000	166.000000	76.000000
-53.766667	166.000000	76.000000
-53.733333	166.000000	76.500000
-53.700000	166.000000	75.500000
-53.666667	166.000000	76.000000
-53.633333	166.000000	76.000000
-53.600000	166.000000	76.000000
-53.566667	166.000000	76.000000
-53.533333	166.000000	76.000000
-53.500000	166.000000	76.000000
-53.466667	166.000000	76.000000
-53.433333	166.000000	76.000000
-53.400000	166.000000	76.000000
-53.366667	166.000000	76.000000
-53.333333	166.000000	76.000000
-53.300000	166.000000	76.000000
-53.266667	166.000000	76.000000
-53.233333	166.000000	76.000000
-53.200000	166.000000	76.000000
-53.166667	166.000000	76.000000
-53.133333	166.000000	76.000000
-53.100000	173.000000	34.500000
-53.066667	173.000000	34.500000
-53.033333	173.000000	34.500000
-53.000000	172.500000	34.500000
-52.966667	173.000000	34.500000
-52.933333	164.500000	35.500000
-52.900000	164.500000	35.500000
-52.866667	170.000000	38.000000
-52.833333	173.000000	34.000000
-52.800000	173.000000	34.000000
-52.766667	169.000000	57.000000
-52.733333	169.000000	57.500000
-52.700000	164.500000	35.500000
-52.666667	164.500000	35.500000
-52.633333	172.500000	40.000000
-52.600000	172.000000	40.500000
-52.566667	172.500000	40.500000
-52.533333	172.000000	41.000000
-52.500000	172.000000	41.000000
-52.466667	172.000000	41.000000
-52.433333	171.500000	40.000000
-52.400000	171.500000	40.000000
-52.366667	171.500000	40.000000
-52.333333	168.000000	67.000000
-52.300000	168.000000	67.000000
-52.266667	168.000000	67.000000
-52.233333	168.000000	67.000000
-52.200000	168.000000	67.000000
-52.166667	172.500000	42.000000
-52.133333	172.500000	42.000000
-52.100000	168.000000	67.000000
-52.066667	168.000000	67.000000
-52.033333	168.000000	67.000000
-52.000000	168.000000	67.000000
-51.966667	168.000000	67.500000
-51.933333	168.000000	67.500000
-51.900000	168.000000	67.500000
-51.866667	168.000000	67.500000
-51.833333	168.000000	67.500000
-51.800000	168.000000	67.000000
-51.766667	168.000000	68.500000
-51.733333	168.000000	68.500000
-51.700000	168.000000	68.500000
-51.666667	168.000000	68.500000
-51.633333	168.000000	68.500000
-51.600000	168.000000	68.500000
-51.566667	168.000000	68.500000
-51.533333	168.000000	68.500000
-51.500000	168.000000	68.500000
-51.466667	168.000000	68.500000
-51.433333	168.000000	68.500000
-51.400000	168.000000	70.000000
-51.366667	169.000000	64.000000
-51.333333	169.000000	64.000000
-51.300000	169.000000	64.000000
-51.266667	169.000000	64.000000
-51.233333	169.000000	64.000000
-51.200000	169.000000	64.000000
-51.166667	169.000000	64.000000
-51.133333	174.000000	35.500000
-51.100000	174.000000	35.500000
-51.066667	174.000000	35.500000
-51.033333	174.000000	35.500000
-51.000000	174.000000	35.500000
-50.966667	174.000000	35.500000
-50.933333	174.000000	35.500000
-50.900000	174.000000	35.500000
-50.866667	174.000000	35.500000
-50.833333	174.000000	35.500000
-50.800000	174.000000	35.500000
-50.766667	174.000000	35.500000
-50.733333	174.000000	35.500000
-50.700000	174.000000	35.500000
-50.666667	174.000000	35.500000
-50.633333	171.000000	48.000000
-50.600000	171.000000	48.000000
-50.566667	171.000000	48.000000
-50.533333	171.000000	48.000000
-50.500000	171.000000	48.000000
-50.466667	171.000000	48.000000
-50.433333	171.000000	48.000000
-50.400000	171.000000	48.000000
-50.366667	171.000000	48.000000
-50.333333	171.000000	48.000000
-50.300000	171.000000	48.000000
-50.266667	171.000000	48.000000
-50.233333	166.000000	37.000000
-50.200000	166.000000	37.000000
-50.166667	166.000000	37.000000
-50.133333	166.000000	37.000000
-50.100000	166.000000	37.000000
-50.066667	165.500000	37.500000
-50.033333	165.500000	37.500000
-50.000000	165.000000	38.000000
-49.966667	171.000000	49.500000
-49.933333	171.000000	50.000000
-49.900000	171.000000	50.000000
-49.866667	169.000000	59.500000
-49.833333	169.000000	61.000000
-49.800000	171.000000	50.000000
-49.766667	169.000000	61.000000
-49.733333	169.000000	61.000000
-49.700000	169.000000	61.000000
-49.666667	169.000000	61.000000
-49.633333	169.000000	61.000000
-49.600000	169.000000	61.000000
-49.566667	169.000000	61.000000
-49.533333	169.000000	61.000000
-49.500000	169.000000	61.000000
-49.466667	169.000000	61.000000
-49.433333	170.000000	64.000000
-49.400000	170.000000	64.000000
-49.366667	170.000000	64.000000
-49.333333	170.000000	64.000000
-49.300000	170.000000	64.000000
-49.266667	170.000000	64.000000
-49.233333	170.000000	64.000000
-49.200000	170.000000	64.000000
-49.166667	170.000000	64.000000
-49.133333	170.000000	64.000000
-49.100000	170.000000	65.000000
-49.066667	170.000000	65.000000
-49.033333	170.000000	65.000000
-49.000000	175.000000	41.000000
-48.966667	175.000000	41.000000
-48.933333	175.000000	41.000000
-48.900000	175.000000	41.000000
-48.866667	175.000000	41.000000
-48.833333	175.000000	41.000000
-48.800000	175.000000	41.000000
-48.766667	175.000000	41.000000
-48.733333	172.000000	40.000000
-48.700000	172.000000	40.000000
-48.666667	172.000000	40.000000
-48.633333	172.000000	40.000000
-48.600000	172.000000	40.000000
-48.566667	172.000000	40.000000
-48.533333	172.000000	40.000000
-48.500000	172.000000	40.000000
-48.466667	171.000000	44.500000
-48.433333	171.500000	44.500000
-48.400000	171.500000	45.000000
-48.366667	173.000000	41.000000
-48.333333	173.000000	41.000000
-48.300000	173.000000	41.000000
-48.266667	173.000000	41.000000
-48.233333	173.000000	41.000000
-48.200000	173.000000	41.000000
-48.166667	173.000000	41.000000
-48.133333	172.000000	40.000000
-48.100000	172.000000	40.000000
-48.066667	174.000000	42.000000
-48.033333	174.000000	42.000000
-48.000000	172.000000	41.000000
-47.966667	172.000000	41.000000
-47.933333	173.000000	42.000000
-47.900000	173.000000	42.000000
-47.866667	173.000000	42.000000
-47.833333	173.000000	42.000000
-47.800000	173.000000	42.000000
-47.766667	174.000000	43.000000
-47.733333	174.000000	43.000000
-47.700000	174.000000	43.000000
-47.666667	174.000000	43.000000
-47.633333	174.000000	43.000000
-47.600000	174.000000	43.000000
-47.566667	174.000000	43.000000
-47.533333	174.000000	43.000000
-47.500000	174.000000	43.000000
-47.466667	174.000000	43.000000
-47.433333	174.000000	43.000000
-47.400000	174.000000	43.000000
-47.366667	166.000000	39.000000
-47.333333	166.000000	39.000000
-47.300000	166.000000	39.000000
-47.266667	174.000000	44.000000
-47.233333	174.000000	44.000000
-47.200000	174.000000	44.000000
-47.166667	174.000000	44.000000
-47.133333	174.000000	44.000000
-47.100000	174.000000	44.000000
-47.066667	174.000000	44.000000
-47.033333	174.000000	44.000000
-47.000000	174.000000	44.000000
-46.966667	174.000000	44.000000
-46.933333	174.000000	44.000000
-46.900000	174.000000	44.000000
-46.866667	167.000000	39.000000
-46.833333	167.000000	39.000000
-46.800000	167.000000	39.000000
-46.766667	167.000000	39.000000
-46.733333	167.000000	39.000000
-46.700000	167.000000	39.000000
-46.666667	167.000000	39.000000
-46.633333	167.000000	39.000000
-46.600000	167.000000	39.000000
-46.566667	167.000000	39.000000
-46.533333	167.000000	39.000000
-46.500000	167.000000	39.000000
-46.466667	167.000000	39.000000
-46.433333	167.000000	39.000000
-46.400000	167.000000	39.000000
-46.366667	171.000000	36.000000
-46.333333	171.000000	36.000000
-46.300000	171.000000	36.000000
-46.266667	171.000000	36.000000
-46.233333	171.000000	36.000000
-46.200000	171.000000	36.000000
-46.166667	171.000000	36.000000
-46.133333	171.000000	36.000000
-46.100000	171.000000	36.000000
-46.066667	171.000000	36.000000
-46.033333	171.000000	36.000000
-46.000000	166.000000	40.000000
-45.966667	172.500000	46.000000
-45.933333	172.500000	46.000000
-45.900000	166.000000	40.000000
-45.866667	172.500000	46.000000
-45.833333	166.000000	40.000000
-45.800000	172.500000	46.000000
-45.766667	166.000000	40.000000
-45.733333	166.000000	40.000000
-45.700000	166.000000	40.000000
-45.666667	166.000000	40.000000
-45.633333	166.000000	40.000000
-45.600000	166.000000	40.000000
-45.566667	166.000000	40.000000
-45.533333	173.000000	42.000000
-45.500000	173.000000	42.000000
-45.466667	173.000000	42.000000
-45.433333	173.000000	42.000000
-45.400000	173.000000	47.000000
-45.366667	173.000000	47.000000
-45.333333	173.000000	47.000000
-45.300000	173.000000	47.000000
-45.266667	172.500000	46.500000
-45.233333	173.000000	47.000000
-45.200000	173.000000	47.000000
-45.166667	173.000000	47.000000
-45.133333	173.000000	47.000000
-45.100000	173.000000	47.000000
-45.066667	166.000000	40.000000
-45.033333	166.000000	40.000000
-45.000000	166.000000	40.000000
-44.966667	166.500000	40.000000
-44.933333	167.000000	41.000000
-44.900000	167.000000	40.000000
-44.866667	166.000000	41.000000
-44.833333	166.000000	41.000000
-44.800000	166.000000	41.000000
-44.766667	166.000000	42.000000
-44.733333	166.000000	42.000000
-44.700000	166.000000	42.000000
-44.666667	166.000000	42.000000
-44.633333	171.000000	31.000000
-44.600000	171.000000	31.000000
-44.566667	171.000000	31.000000
-44.533333	171.000000	31.000000
-44.500000	171.000000	31.000000
-44.466667	171.000000	31.000000
-44.433333	173.000000	43.000000
-44.400000	173.000000	43.000000
-44.366667	173.000000	43.000000
-44.333333	173.000000	43.000000
-44.300000	173.000000	43.000000
-44.266667	173.000000	43.000000
-44.233333	173.000000	43.000000
-44.200000	173.000000	43.000000
-44.166667	173.000000	43.000000
-44.133333	173.000000	43.000000
-44.100000	173.000000	43.000000
-44.066667	173.000000	63.000000
-44.033333	173.000000	63.000000
-44.000000	173.000000	63.000000
-43.966667	172.000000	71.000000
-43.933333	172.000000	71.000000
-43.900000	172.000000	70.500000
-43.866667	172.000000	71.000000
-43.833333	172.000000	71.000000
-43.800000	172.000000	70.500000
-43.766667	172.000000	71.000000
-43.733333	172.000000	70.500000
-43.700000	172.000000	71.000000
-43.666667	172.000000	71.000000
-43.633333	172.000000	71.000000
-43.600000	172.000000	71.000000
-43.566667	172.000000	71.000000
-43.533333	172.000000	71.000000
-43.500000	172.000000	71.000000
-43.466667	172.000000	71.500000
-43.433333	172.000000	71.500000
-43.400000	172.000000	71.500000
-43.366667	172.000000	72.000000
-43.333333	172.000000	72.000000
-43.300000	172.000000	72.000000
-43.266667	172.000000	72.500000
-43.233333	172.000000	72.500000
-43.200000	172.000000	72.500000
-43.166667	172.000000	72.500000
-43.133333	172.000000	72.500000
-43.100000	172.000000	72.500000
-43.066667	172.000000	72.500000
-43.033333	172.000000	72.500000
-43.000000	172.000000	72.500000
-42.966667	173.500000	46.500000
-42.933333	172.000000	73.000000
-42.900000	172.000000	73.000000
-42.866667	173.000000	46.500000
-42.833333	173.000000	46.500000
-42.800000	173.000000	46.500000
-42.766667	173.500000	46.500000
-42.733333	173.500000	46.500000
-42.700000	173.500000	46.500000
-42.666667	173.500000	46.500000
-42.633333	173.000000	45.000000
-42.600000	172.500000	49.000000
-42.566667	172.500000	49.000000
-42.533333	172.500000	49.000000
-42.500000	172.500000	49.000000
-42.466667	173.000000	49.000000
-42.433333	172.500000	49.000000
-42.400000	173.000000	49.000000
-42.366667	173.000000	49.000000
-42.333333	173.000000	49.000000
-42.300000	173.000000	49.000000
-42.266667	173.000000	49.000000
-42.233333	173.000000	49.000000
-42.200000	173.000000	49.000000
-42.166667	173.000000	49.000000
-42.133333	173.000000	49.000000
-42.100000	173.000000	49.000000
-42.066667	173.000000	49.000000
-42.033333	173.000000	49.000000
-42.000000	173.000000	49.500000
-41.966667	173.000000	49.000000
-41.933333	173.000000	49.500000
-41.900000	173.000000	49.500000
-41.866667	173.000000	49.500000
-41.833333	173.000000	49.500000
-41.800000	172.000000	49.000000
-41.766667	172.000000	49.000000
-41.733333	172.000000	49.000000
-41.700000	173.000000	48.000000
-41.666667	173.000000	49.500000
-41.633333	173.000000	48.000000
-41.600000	173.500000	50.000000
-41.566667	173.500000	50.000000
-41.533333	173.500000	50.000000
-41.500000	173.500000	50.000000
-41.466667	173.000000	48.000000
-41.433333	173.000000	48.000000
-41.400000	172.500000	48.000000
-41.366667	172.500000	48.000000
-41.333333	172.500000	48.000000
-41.300000	172.500000	46.500000
-41.266667	172.500000	46.500000
-41.233333	172.500000	46.500000
-41.200000	172.500000	46.500000
-41.166667	173.000000	46.000000
-41.133333	173.500000	46.500000
-41.100000	173.000000	48.500000
-41.066667	173.500000	48.500000
-41.033333	173.000000	48.500000
-41.000000	172.500000	48.500000
-40.966667	173.000000	48.500000
-40.933333	173.000000	48.500000
-40.900000	172.000000	50.500000
-40.866667	172.000000	50.500000
-40.833333	172.000000	50.500000
-40.800000	172.000000	50.500000
-40.766667	172.000000	50.500000
-40.733333	172.000000	50.500000
-40.700000	172.000000	50.500000
-40.666667	173.000000	51.000000
-40.633333	174.000000	52.000000
-40.600000	174.500000	50.000000
-40.566667	174.000000	52.000000
-40.533333	174.000000	52.000000
-40.500000	174.500000	50.000000
-40.466667	174.500000	50.000000
-40.433333	174.500000	49.000000
-40.400000	174.500000	49.000000
-40.366667	174.500000	49.000000
-40.333333	174.500000	49.000000
-40.300000	174.500000	49.000000
-40.266667	174.500000	49.000000
-40.233333	174.500000	48.500000
-40.200000	174.500000	48.500000
-40.166667	174.500000	48.500000
-40.133333	174.500000	48.500000
-40.100000	174.500000	48.500000
-40.066667	173.500000	47.500000
-40.033333	173.500000	47.500000
-40.000000	173.500000	47.500000
-39.966667	174.500000	49.000000
-39.933333	174.000000	47.500000
-39.900000	175.000000	49.000000
-39.866667	175.000000	49.000000
-39.833333	175.000000	49.000000
-39.800000	175.000000	49.000000
-39.766667	175.000000	49.000000
-39.733333	174.500000	49.000000
-39.700000	174.500000	48.500000
-39.666667	174.500000	48.500000
-39.633333	174.500000	48.500000
-39.600000	174.500000	48.500000
-39.566667	174.500000	48.500000
-39.533333	174.500000	48.500000
-39.500000	175.000000	49.500000
-39.466667	174.500000	49.000000
-39.433333	174.500000	50.000000
-39.400000	174.000000	50.000000
-39.366667	174.500000	50.000000
-39.333333	174.500000	50.000000
-39.300000	174.500000	50.500000
-39.266667	174.500000	50.500000
-39.233333	174.500000	51.000000
-39.200000	174.500000	51.000000
-39.166667	174.500000	52.000000
-39.133333	173.500000	52.500000
-39.100000	173.500000	51.500000
-39.066667	173.500000	51.000000
-39.033333	173.500000	51.000000
-39.000000	174.500000	51.000000
-38.966667	174.500000	51.000000
-38.933333	173.500000	51.000000
-38.900000	173.500000	51.000000
-38.866667	174.500000	51.000000
-38.833333	174.500000	51.000000
-38.800000	174.500000	51.000000
-38.766667	174.500000	51.000000
-38.733333	174.500000	51.500000
-38.700000	174.500000	51.500000
-38.666667	174.500000	51.500000
-38.633333	174.500000	51.500000
-38.600000	174.500000	51.500000
-38.566667	174.500000	51.500000
-38.533333	174.500000	51.500000
-38.500000	173.500000	51.500000
-38.466667	173.500000	51.500000
-38.433333	174.000000	51.500000
-38.400000	174.500000	54.000000
-38.366667	174.500000	54.000000
-38.333333	174.500000	54.000000
-38.300000	176.000000	49.500000
-38.266667	175.000000	51.500000
-38.233333	176.000000	51.500000
-38.200000	174.500000	51.500000
-38.166667	174.500000	51.500000
-38.133333	174.500000	51.500000
-38.100000	174.500000	51.500000
-38.066667	174.500000	52.500000
-38.033333	175.500000	51.500000
-38.000000	175.500000	51.500000
-37.966667	176.000000	49.500000
-37.933333	176.500000	49.500000
-37.900000	176.500000	49.500000
-37.866667	176.500000	49.500000
-37.833333	176.500000	49.500000
-37.800000	176.500000	49.500000
-37.766667	176.500000	49.500000
-37.733333	176.500000	47.000000
-37.700000	176.500000	46.500000
-37.666667	176.000000	47.500000
-37.633333	177.000000	48.000000
-37.600000	177.000000	48.000000
-37.566667	176.500000	50.500000
-37.533333	176.000000	50.500000
-37.500000	176.000000	46.500000
-37.466667	176.000000	46.000000
-37.433333	176.500000	46.500000
-37.400000	177.000000	46.000000
-37.366667	177.000000	46.000000
-37.333333	177.000000	46.000000
-37.300000	177.000000	46.000000
-37.266667	177.000000	46.000000
-37.233333	177.000000	45.500000
-37.200000	177.000000	45.000000
-37.166667	177.000000	45.000000
-37.133333	177.000000	45.000000
-37.100000	177.000000	45.000000
-37.066667	177.000000	44.500000
-37.033333	177.500000	44.500000
-37.000000	177.500000	44.000000
-36.966667	177.500000	44.500000
-36.933333	177.500000	44.000000
-36.900000	177.500000	44.000000
-36.866667	177.500000	44.000000
-36.833333	178.000000	44.000000
-36.800000	178.000000	43.500000
-36.766667	178.000000	43.500000
-36.733333	178.000000	43.500000
-36.700000	178.000000	43.500000
-36.666667	178.000000	43.500000
-36.633333	178.500000	46.000000
-36.600000	178.000000	43.000000
-36.566667	178.000000	43.000000
-36.533333	178.000000	43.000000
-36.500000	178.000000	41.000000
-36.466667	178.000000	42.500000
-36.433333	178.000000	44.500000
-36.400000	178.500000	42.000000
-36.366667	179.500000	42.500000
-36.333333	180.000000	43.000000
-36.300000	178.500000	43.000000
-36.266667	178.000000	38.500000
-36.233333	178.000000	38.500000
-36.200000	178.000000	38.500000
-36.166667	178.000000	38.000000
-36.133333	179.000000	41.500000
-36.100000	179.000000	40.000000
-36.066667	180.000000	40.000000
-36.033333	180.000000	41.000000
-36.000000	178.000000	39.000000
-35.966667	177.500000	39.000000
-35.933333	176.500000	38.000000
-35.900000	176.500000	38.000000
-35.866667	178.500000	38.500000
-35.833333	178.000000	37.000000
-35.800000	178.500000	37.000000
-35.766667	180.000000	37.500000
-35.733333	178.000000	37.000000
-35.700000	176.500000	36.500000
-35.666667	176.000000	36.500000
-35.633333	176.000000	36.500000
-35.600000	176.000000	36.000000
-35.566667	176.000000	36.000000
-35.533333	176.500000	35.500000
-35.500000	177.500000	35.500000
-35.466667	177.000000	34.500000
-35.433333	176.000000	34.500000
-35.400000	174.500000	34.000000
-35.366667	174.000000	34.000000
-35.333333	174.000000	33.500000
-35.300000	174.500000	33.500000
-35.266667	174.500000	33.000000
-35.233333	175.500000	33.000000
-35.200000	176.500000	32.500000
-35.166667	175.000000	31.500000
-35.133333	173.500000	30.500000
-35.100000	174.000000	29.500000
-35.066667	175.000000	30.000000
-35.033333	175.000000	29.500000
-35.000000	174.500000	29.500000
-34.966667	177.000000	29.500000
-34.933333	174.000000	28.500000
-34.900000	173.500000	26.500000
-34.866667	173.500000	26.500000
-34.833333	173.500000	26.500000
-34.800000	173.500000	23.500000
-34.766667	173.500000	23.500000
-34.733333	173.500000	23.500000
-34.700000	173.500000	23.500000
-34.666667	173.500000	22.500000
-34.633333	173.500000	22.500000
-34.600000	173.500000	22.500000
-34.566667	173.500000	22.000000
-34.533333	173.500000	22.000000
-34.500000	173.500000	22.000000
-34.466667	173.000000	22.000000
-34.433333	173.000000	22.000000
-34.400000	173.000000	22.000000
-34.366667	173.000000	21.500000
-34.333333	175.500000	21.000000
-34.300000	176.000000	21.000000
-34.266667	175.500000	21.000000
-34.233333	171.000000	21.000000
-34.200000	170.500000	20.500000
-34.166667	170.500000	20.500000
-34.133333	171.000000	20.000000
-34.100000	172.000000	20.500000
-34.066667	173.000000	20.500000
-34.033333	173.500000	20.000000
-34.000000	173.500000	19.500000
-33.966667	164.000000	19.000000
-33.933333	164.000000	18.500000
-33.900000	163.500000	18.500000
-33.866667	163.000000	18.500000
-33.833333	171.000000	32.500000
-33.800000	171.000000	31.500000
-33.766667	161.500000	19.000000
-33.733333	161.000000	19.500000
-33.700000	161.000000	19.000000
-33.666667	160.500000	19.000000
-33.633333	160.000000	19.500000
-33.600000	160.000000	19.000000
-33.566667	170.000000	25.500000
-33.533333	170.000000	25.500000
-33.500000	170.000000	25.000000
-33.466667	169.500000	24.000000
-33.433333	169.000000	24.000000
-33.400000	169.000000	23.500000
-33.366667	169.500000	23.500000
-33.333333	168.500000	23.000000
-33.300000	168.500000	23.000000
-33.266667	168.000000	23.000000
-33.233333	157.500000	19.000000
-33.200000	157.000000	19.500000
-33.166667	156.500000	19.000000
-33.133333	156.500000	19.000000
-33.100000	156.000000	19.000000
-33.066667	156.000000	19.000000
-33.033333	155.500000	19.000000
-33.000000	155.000000	19.000000
-32.966667	156.000000	19.500000
-32.933333	155.500000	18.500000
-32.900000	155.500000	19.000000
-32.866667	165.000000	22.000000
-32.833333	164.500000	22.000000
-32.800000	151.500000	20.000000
-32.766667	149.500000	19.000000
-32.733333	149.000000	20.000000
-32.700000	150.500000	18.500000
-32.666667	150.000000	18.000000
-32.633333	149.500000	18.000000
-32.600000	149.500000	18.500000
-32.566667	150.500000	18.500000
-32.533333	149.500000	19.500000
-32.500000	150.500000	19.000000
-32.466667	150.000000	18.500000
-32.433333	150.000000	19.000000
-32.400000	149.000000	19.500000
-32.366667	149.000000	18.500000
-32.333333	151.500000	17.500000
-32.300000	152.500000	18.000000
-32.266667	151.500000	18.500000
-32.233333	151.500000	19.500000
-32.200000	152.500000	20.000000
-32.166667	152.500000	21.000000
-32.133333	150.000000	19.000000
-32.100000	147.500000	20.000000
-32.066667	147.000000	18.500000
-32.033333	147.000000	17.000000
-32.000000	149.500000	18.500000
-31.966667	147.000000	20.000000
-31.933333	147.000000	20.000000
-31.900000	146.500000	21.500000
-31.866667	145.500000	21.000000
-31.833333	145.500000	21.000000
-31.800000	145.500000	19.000000
-31.766667	145.000000	18.000000
-31.733333	145.000000	19.000000
-31.700000	145.000000	21.000000
-31.666667	141.500000	21.500000
-31.633333	141.500000	21.500000
-31.600000	141.500000	21.000000
-31.566667	141.500000	21.500000
-31.533333	141.000000	19.000000
-31.500000	141.000000	18.500000
-31.466667	143.000000	19.500000
-31.433333	143.500000	22.000000
-31.400000	140.500000	22.500000
-31.366667	139.000000	21.000000
-31.333333	138.500000	22.500000
-31.300000	138.000000	21.500000
-31.266667	138.000000	19.500000
-31.233333	138.000000	18.500000
-31.200000	137.500000	20.000000
-31.166667	137.500000	22.000000
-31.133333	137.500000	21.500000
-31.100000	137.000000	21.000000
-31.066667	137.000000	22.500000
-31.033333	138.500000	20.500000
-31.000000	138.000000	18.500000
-30.966667	137.000000	19.000000
-30.933333	139.000000	19.500000
-30.900000	138.000000	21.000000
-30.866667	138.000000	22.000000
-30.833333	134.500000	22.000000
-30.800000	137.500000	21.000000
-30.766667	143.000000	18.500000
-30.733333	144.000000	18.500000
-30.700000	135.000000	18.500000
-30.666667	139.000000	19.500000
-30.633333	139.000000	19.500000
-30.600000	137.500000	20.000000
-30.566667	137.500000	19.500000
-30.533333	138.500000	19.500000
-30.500000	138.500000	19.000000
-30.466667	138.000000	19.000000
-30.433333	138.000000	19.000000
-30.400000	137.500000	19.000000
-30.366667	136.500000	19.000000
-30.333333	135.500000	19.000000
-30.300000	135.500000	19.500000
-30.266667	136.000000	19.000000
-30.233333	135.500000	19.000000
-30.200000	136.000000	18.000000
-30.166667	135.500000	18.500000
-30.133333	135.000000	19.000000
-30.100000	134.500000	19.000000
-30.066667	134.500000	19.000000
-30.033333	134.000000	19.000000
-30.000000	133.500000	19.000000
-29.966667	133.000000	19.000000
-29.933333	133.000000	18.500000
-29.900000	132.500000	18.000000
-29.866667	132.500000	18.000000
-29.833333	131.500000	18.500000
-29.800000	130.500000	18.000000
-29.766667	130.500000	18.500000
-29.733333	130.500000	18.500000
-29.700000	130.500000	19.000000
-29.666667	131.500000	19.000000
-29.633333	129.000000	18.500000
-29.600000	128.500000	18.000000
-29.566667	128.000000	18.000000
-29.533333	127.500000	18.000000
-29.500000	127.000000	18.000000
-29.466667	126.500000	18.000000
-29.433333	117.000000	18.000000
-29.400000	116.500000	18.500000
-29.366667	116.500000	19.000000
-29.333333	116.000000	18.500000
-29.300000	113.000000	19.000000
-29.266667	113.000000	18.000000
-29.233333	112.500000	18.000000
-29.200000	112.000000	17.500000
-29.166667	112.000000	17.000000
-29.133333	112.000000	17.500000
-29.100000	111.500000	18.000000
-29.066667	109.500000	18.000000
-29.033333	111.000000	18.000000
-29.000000	110.500000	19.000000
-28.966667	108.500000	18.500000
-28.933333	108.500000	18.500000
-28.900000	106.500000	17.500000
-28.866667	106.500000	17.000000
-28.833333	114.000000	17.000000
-28.800000	113.500000	16.500000
-28.766667	113.500000	17.500000
-28.733333	114.000000	18.000000
-28.700000	114.000000	18.000000
-28.666667	113.500000	18.000000
-28.633333	113.500000	18.000000
-28.600000	113.000000	18.000000
-28.566667	110.000000	17.500000
-28.533333	111.000000	17.000000
-28.500000	111.000000	16.500000
-28.466667	110.500000	16.500000
-28.433333	110.000000	18.000000
-28.400000	110.500000	18.000000
-28.366667	110.000000	18.000000
-28.333333	110.000000	18.000000
-28.300000	110.000000	18.000000
-28.266667	103.000000	17.000000
-28.233333	100.000000	17.000000
-28.200000	108.500000	16.500000
-28.166667	108.000000	16.500000
-28.133333	100.500000	18.000000
-28.100000	100.500000	18.000000
-28.066667	100.000000	18.000000
-28.033333	99.000000	18.000000
-28.000000	98.500000	18.000000
-27.966667	98.500000	17.500000
-27.933333	102.500000	17.500000
-27.900000	102.000000	17.500000
-27.866667	106.000000	17.500000
-27.833333	106.000000	17.500000
-27.800000	106.000000	17.500000
-27.766667	105.500000	17.500000
-27.733333	98.000000	17.500000
-27.700000	97.500000	17.500000
-27.666667	105.000000	17.500000
-27.633333	95.500000	17.500000
-27.600000	95.500000	17.500000
-27.566667	96.000000	17.000000
-27.533333	101.000000	17.000000
-27.500000	93.500000	17.000000
-27.466667	100.500000	17.000000
-27.433333	92.000000	17.000000
-27.400000	92.000000	17.000000
-27.366667	91.500000	17.500000
-27.333333	91.500000	17.000000
-27.300000	91.500000	17.000000
-27.266667	91.000000	17.000000
-27.233333	89.000000	17.000000
-27.200000	88.500000	17.000000
-27.166667	88.500000	17.000000
-27.133333	88.000000	17.000000
-27.100000	88.000000	17.000000
-27.066667	88.000000	17.000000
-27.033333	88.000000	17.000000
-27.000000	87.500000	17.000000
-26.966667	87.500000	17.000000
-26.933333	87.000000	17.000000
-26.900000	87.000000	17.000000
-26.866667	87.000000	17.000000
-26.833333	81.000000	17.000000
-26.800000	80.500000	17.000000
-26.766667	80.500000	17.000000
-26.733333	80.000000	16.500000
-26.700000	80.000000	16.500000
-26.666667	80.000000	17.000000
-26.633333	79.500000	17.000000
-26.600000	79.500000	17.000000
-26.566667	79.500000	17.000000
-26.533333	79.000000	17.000000
-26.500000	79.000000	17.000000
-26.466667	79.000000	17.000000
-26.433333	78.500000	17.000000
-26.400000	78.500000	17.000000
-26.366667	78.500000	17.000000
-26.333333	78.500000	17.000000
-26.300000	78.500000	17.000000
-26.266667	78.500000	16.500000
-26.233333	78.000000	16.500000
-26.200000	76.500000	17.000000
-26.166667	76.500000	17.000000
-26.133333	76.500000	16.500000
-26.100000	76.500000	16.500000
-26.066667	76.000000	16.500000
-26.033333	76.000000	17.000000
-26.000000	76.000000	16.500000
-25.966667	75.000000	17.000000
-25.933333	75.000000	17.000000
-25.900000	74.000000	16.500000
-25.866667	73.000000	16.500000
-25.833333	73.000000	17.000000
-25.800000	73.000000	16.500000
-25.766667	73.000000	16.500000
-25.733333	73.000000	16.500000
-25.700000	72.500000	16.500000
-25.666667	72.500000	17.000000
-25.633333	73.000000	16.500000
-25.600000	73.500000	17.000000
-25.566667	69.500000	17.000000
-25.533333	69.000000	16.500000
-25.500000	68.500000	17.000000
-25.466667	68.500000	16.500000
-25.433333	68.500000	16.500000
-25.400000	68.000000	16.500000
-25.366667	67.500000	16.500000
-25.333333	67.500000	16.500000
-25.300000	67.500000	16.500000
-25.266667	66.500000	17.000000
-25.233333	66.500000	17.000000
-25.200000	66.000000	17.000000
-25.166667	66.000000	17.500000
-25.133333	67.000000	18.000000
-25.100000	67.000000	18.000000
-25.066667	66.500000	17.500000
-25.033333	65.500000	17.000000
-25.000000	66.000000	17.500000
-24.966667	65.500000	17.000000
-24.933333	65.500000	17.000000
-24.900000	65.500000	17.000000
-24.866667	66.000000	17.500000
-24.833333	64.000000	17.000000
-24.800000	63.500000	17.000000
-24.766667	63.500000	17.000000
-24.733333	63.500000	17.000000
-24.700000	63.500000	17.000000
-24.666667	63.500000	17.000000
-24.633333	64.500000	18.000000
-24.600000	63.500000	17.500000
-24.566667	63.500000	17.500000
-24.533333	63.000000	17.500000
-24.500000	63.000000	17.500000
-24.466667	63.000000	17.500000
-24.433333	63.000000	17.500000
-24.400000	62.000000	17.000000
-24.366667	63.500000	17.500000
-24.333333	63.500000	17.500000
-24.300000	61.500000	17.000000
-24.266667	62.500000	18.000000
-24.233333	61.500000	17.500000
-24.200000	61.500000	17.000000
-24.166667	62.500000	18.000000
-24.133333	62.500000	18.000000
-24.100000	62.500000	18.000000
-24.066667	62.500000	18.000000
-24.033333	62.000000	18.000000
-24.000000	62.000000	18.000000
-23.966667	62.000000	18.000000
-23.933333	62.000000	18.000000
-23.900000	62.000000	18.000000
-23.866667	61.500000	18.000000
-23.833333	61.500000	18.000000
-23.800000	61.500000	18.000000
-23.766667	61.000000	18.000000
-23.733333	61.000000	18.000000
-23.700000	60.500000	18.000000
-23.666667	59.500000	17.500000
-23.633333	60.000000	18.000000
-23.600000	60.000000	18.000000
-23.566667	60.000000	18.000000
-23.533333	60.000000	18.000000
-23.500000	60.000000	18.000000
-23.466667	59.500000	18.000000
-23.433333	59.500000	18.000000
-23.400000	59.500000	18.000000
-23.366667	59.500000	18.000000
-23.333333	59.000000	18.000000
-23.300000	58.500000	18.000000
-23.266667	58.500000	16.500000
-23.233333	58.500000	17.000000
-23.200000	58.500000	18.000000
-23.166667	58.500000	18.000000
-23.133333	58.000000	17.500000
-23.100000	58.000000	18.000000
-23.066667	58.000000	18.000000
-23.033333	58.000000	18.000000
-23.000000	58.000000	17.500000
-22.966667	58.000000	18.000000
-22.933333	57.500000	18.000000
-22.900000	57.500000	18.000000
-22.866667	57.500000	18.000000
-22.833333	57.500000	18.000000
-22.800000	57.500000	18.000000
-22.766667	59.000000	19.000000
-22.733333	59.500000	19.000000
-22.700000	59.000000	19.000000
-22.666667	58.000000	19.000000
-22.633333	56.500000	18.000000
-22.600000	56.500000	18.000000
-22.566667	57.500000	19.000000
-22.533333	58.000000	19.000000
-22.500000	59.000000	19.000000
-22.466667	58.000000	19.500000
-22.433333	59.500000	20.000000
-22.400000	57.000000	19.500000
-22.366667	56.500000	19.500000
-22.333333	56.500000	20.000000
-22.300000	55.500000	19.000000
-22.266667	56.000000	20.000000
-22.233333	55.500000	20.000000
-22.200000	55.500000	20.000000
-22.166667	55.000000	20.000000
-22.133333	54.500000	20.000000
-22.100000	54.000000	20.000000
-22.066667	54.000000	20.000000
-22.033333	54.000000	20.000000
-22.000000	52.500000	20.000000
-21.966667	52.500000	20.000000
-21.933333	52.500000	20.500000
-21.900000	52.500000	20.500000
-21.866667	52.500000	20.500000
-21.833333	52.000000	20.500000
-21.800000	52.000000	20.500000
-21.766667	51.000000	20.500000
-21.733333	51.000000	20.500000
-21.700000	50.500000	20.500000
-21.666667	50.500000	20.500000
-21.633333	51.000000	20.500000
-21.600000	51.000000	20.500000
-21.566667	51.500000	20.500000
-21.533333	51.000000	20.500000
-21.500000	49.500000	21.000000
-21.466667	47.500000	20.500000
-21.433333	46.500000	20.500000
-21.400000	48.000000	20.500000
-21.366667	49.500000	21.000000
-21.333333	48.000000	22.500000
-21.300000	46.000000	22.000000
-21.266667	46.500000	22.500000
-21.233333	46.500000	22.000000
-21.200000	47.000000	21.500000
-21.166667	45.000000	21.500000
-21.133333	45.000000	21.500000
-21.100000	44.500000	22.500000
-21.066667	44.500000	23.000000
-21.033333	44.500000	23.500000
-21.000000	44.500000	23.500000
-20.966667	44.000000	23.500000
-20.933333	43.000000	23.000000
-20.900000	43.000000	22.500000
-20.866667	42.500000	21.500000
-20.833333	42.000000	21.500000
-20.800000	42.000000	23.000000
-20.766667	41.500000	24.500000
-20.733333	41.500000	25.500000
-20.700000	41.000000	25.500000
-20.666667	41.000000	25.500000
-20.633333	40.000000	24.500000
-20.600000	40.000000	25.500000
-20.566667	39.500000	24.500000
-20.533333	38.000000	24.000000
-20.500000	38.000000	24.000000
-20.466667	37.500000	26.000000
-20.433333	37.500000	27.000000
-20.400000	37.000000	27.000000
-20.366667	37.000000	27.000000
-20.333333	36.000000	26.500000
-20.300000	35.500000	27.500000
-20.266667	35.000000	27.000000
-20.233333	34.500000	26.000000
-20.200000	34.500000	27.000000
-20.166667	34.500000	29.000000
-20.133333	34.000000	30.500000
-20.100000	34.000000	31.500000
-20.066667	33.500000	31.000000
-20.033333	33.000000	32.000000
-20.000000	33.000000	32.500000
-19.966667	32.500000	31.500000
-19.933333	32.500000	32.000000
-19.900000	32.500000	33.500000
-19.866667	32.500000	35.000000
-19.833333	32.500000	35.500000
-19.800000	32.000000	35.500000
-19.766667	31.000000	36.000000
-19.733333	31.500000	36.000000
-19.700000	31.000000	36.500000
-19.666667	31.000000	37.500000
-19.633333	31.500000	37.500000
-19.600000	41.000000	30.500000
-19.566667	32.000000	40.000000
-19.533333	32.500000	40.000000
-19.500000	32.000000	40.500000
-19.466667	31.500000	41.000000
-19.433333	37.500000	32.500000
-19.400000	37.500000	32.500000
-19.366667	37.500000	33.000000
-19.333333	35.500000	34.000000
-19.300000	34.500000	34.000000
-19.266667	34.000000	35.000000
-19.233333	34.500000	35.500000
-19.200000	34.500000	35.500000
-19.166667	34.500000	36.000000
-19.133333	34.000000	36.500000
-19.100000	34.000000	36.500000
-19.066667	34.000000	37.000000
-19.033333	34.500000	37.000000
-19.000000	34.500000	37.500000
-18.966667	34.500000	38.500000
-18.933333	34.500000	39.500000
-18.900000	35.000000	40.000000
-18.866667	35.500000	41.000000
-18.833333	35.500000	41.500000
-18.800000	35.500000	43.000000
-18.766667	35.500000	43.500000
-18.733333	35.500000	44.000000
-18.700000	35.000000	45.000000
-18.666667	35.500000	46.000000
-18.633333	37.000000	45.000000
-18.600000	38.000000	46.000000
-18.566667	38.500000	46.000000
-18.533333	38.500000	44.500000
-18.500000	37.500000	47.500000
-18.466667	38.000000	50.000000
-18.433333	39.000000	52.500000
-18.400000	40.000000	54.000000
-18.366667	40.500000	54.500000
-18.333333	41.000000	55.000000
-18.300000	41.000000	55.000000
-18.266667	42.000000	56.000000
-18.233333	42.500000	57.000000
-18.200000	43.000000	58.000000
-18.166667	43.500000	58.000000
-18.133333	44.000000	59.000000
-18.100000	45.000000	59.500000
-18.066667	45.000000	59.500000
-18.033333	46.000000	60.000000
-18.000000	47.500000	61.500000
-17.966667	48.000000	61.500000
-17.933333	49.000000	62.500000
-17.900000	49.500000	63.000000
-17.866667	49.000000	62.500000
-17.833333	48.500000	62.500000
-17.800000	50.000000	63.500000
-17.766667	50.500000	63.500000
-17.733333	51.000000	64.000000
-17.700000	51.500000	64.000000
-17.666667	52.000000	64.000000
-17.633333	53.000000	64.500000
-17.600000	53.500000	65.000000
-17.566667	54.000000	65.500000
-17.533333	55.000000	66.000000
-17.500000	54.500000	66.000000
-17.466667	55.000000	66.000000
-17.433333	56.000000	67.000000
-17.400000	55.500000	66.500000
-17.366667	56.000000	66.500000
-17.333333	58.000000	68.500000
-17.300000	59.500000	68.500000
-17.266667	59.500000	68.500000
-17.233333	59.500000	69.000000
-17.200000	60.500000	69.500000
-17.166667	61.000000	69.500000
-17.133333	61.000000	70.000000
-17.100000	64.000000	70.500000
-17.066667	61.500000	70.000000
-17.033333	64.500000	71.000000
-17.000000	66.000000	71.500000
-16.966667	66.000000	71.500000
-16.933333	67.000000	71.500000
-16.900000	67.500000	72.500000
-16.866667	68.000000	72.500000
-16.833333	68.000000	72.500000
-16.800000	68.500000	73.000000
-16.766667	68.500000	73.000000
-16.733333	69.000000	73.000000
-16.700000	70.000000	74.000000
-16.666667	70.000000	73.500000
-16.633333	70.000000	74.500000
-16.600000	73.000000	75.000000
-16.566667	73.500000	74.500000
-16.533333	74.000000	75.500000
-16.500000	76.500000	76.000000
-16.466667	77.000000	75.500000
-16.433333	77.000000	76.000000
-16.400000	78.000000	75.500000
-16.366667	78.500000	75.000000
-16.333333	81.000000	75.500000
-16.300000	82.000000	75.500000
-16.266667	82.000000	75.500000
-16.233333	83.000000	76.000000
-16.200000	83.500000	76.500000
-16.166667	84.000000	76.500000
-16.133333	85.000000	76.000000
-16.100000	85.500000	75.500000
-16.066667	86.500000	75.500000
-16.033333	87.000000	75.500000
-16.000000	87.500000	76.000000
-15.966667	88.000000	76.000000
-15.933333	88.500000	76.500000
-15.900000	89.000000	77.000000
-15.866667	90.000000	77.000000
-15.833333	90.500000	77.000000
-15.800000	91.000000	77.000000
-15.766667	91.500000	77.000000
-15.733333	91.500000	77.000000
-15.700000	92.000000	76.500000
-15.666667	93.500000	76.500000
-15.633333	93.500000	76.500000
-15.600000	94.000000	77.000000
-15.566667	94.000000	77.500000
-15.533333	95.500000	77.500000
-15.500000	95.500000	77.500000
-15.466667	96.000000	77.500000
-15.433333	97.000000	77.000000
-15.400000	97.000000	77.000000
-15.366667	97.500000	77.000000
-15.333333	98.000000	77.000000
-15.300000	98.500000	77.500000
-15.266667	98.500000	77.500000
-15.233333	99.000000	77.500000
-15.200000	99.500000	77.000000
-15.166667	98.500000	76.000000
-15.133333	99.500000	76.000000
-15.100000	100.000000	76.000000
-15.066667	100.000000	76.000000
-15.033333	100.500000	76.000000
-15.000000	102.500000	75.000000
-14.966667	103.500000	75.000000
-14.933333	103.000000	74.500000
-14.900000	105.000000	74.500000
-14.866667	106.000000	74.000000
-14.833333	106.500000	73.500000
-14.800000	107.000000	74.000000
-14.766667	108.000000	74.000000
-14.733333	108.000000	74.000000
-14.700000	109.500000	73.500000
-14.666667	110.500000	73.500000
-14.633333	110.500000	73.500000
-14.600000	111.500000	73.000000
-14.566667	112.000000	73.500000
-14.533333	113.000000	73.000000
-14.500000	113.500000	73.000000
-14.466667	114.500000	73.000000
-14.433333	114.500000	73.000000
-14.400000	115.000000	73.000000
-14.366667	116.000000	73.000000
-14.333333	116.500000	73.000000
-14.300000	117.500000	73.000000
-14.266667	118.500000	73.000000
-14.233333	119.000000	73.000000
-14.200000	119.500000	73.000000
-14.166667	119.500000	73.000000
-14.133333	120.000000	73.000000
-14.100000	121.000000	73.000000
-14.066667	121.500000	73.000000
-14.033333	122.000000	72.500000
-14.000000	122.500000	72.500000
-13.966667	122.500000	72.500000
-13.933333	123.500000	72.500000
-13.900000	123.000000	72.500000
-13.866667	124.500000	72.500000
-13.833333	125.000000	72.500000
-13.800000	125.000000	72.500000
-13.766667	125.500000	72.500000
-13.733333	126.000000	72.500000
-13.700000	126.500000	72.500000
-13.666667	127.000000	72.500000
-13.633333	127.000000	72.000000
-13.600000	129.000000	72.000000
-13.566667	129.500000	72.000000
-13.533333	130.000000	72.000000
-13.500000	130.000000	72.000000
-13.466667	130.500000	72.000000
-13.433333	130.500000	72.000000
-13.400000	131.000000	72.000000
-13.366667	131.000000	72.000000
-13.333333	134.500000	70.500000
-13.300000	134.000000	70.500000
-13.266667	134.500000	70.500000
-13.233333	134.500000	70.500000
-13.200000	137.500000	70.500000
-13.166667	136.000000	71.500000
-13.133333	131.500000	72.000000
-13.100000	134.000000	71.500000
-13.066667	132.500000	72.000000
-13.033333	134.500000	71.500000
-13.000000	134.500000	71.500000
-12.966667	135.000000	71.500000
-12.933333	137.500000	71.500000
-12.900000	137.500000	71.000000
-12.866667	136.500000	71.500000
-12.833333	136.500000	71.500000
-12.800000	138.000000	71.000000
-12.766667	138.000000	71.000000
-12.733333	138.500000	71.000000
-12.700000	139.000000	71.000000
-12.666667	139.000000	71.500000
-12.633333	139.000000	71.500000
-12.600000	139.500000	71.500000
-12.566667	139.500000	71.500000
-12.533333	140.000000	71.500000
-12.500000	140.000000	71.500000
-12.466667	140.000000	71.500000
-12.433333	140.500000	71.500000
-12.400000	140.500000	71.500000
-12.366667	140.500000	71.500000
-12.333333	141.000000	71.500000
-12.300000	151.500000	68.500000
-12.266667	152.000000	68.500000
-12.233333	152.000000	68.500000
-12.200000	143.500000	71.500000
-12.166667	151.500000	68.500000
-12.133333	144.000000	71.500000
-12.100000	144.000000	71.500000
-12.066667	153.500000	68.500000
-12.033333	154.000000	68.500000
-12.000000	145.000000	71.500000
-11.966667	145.500000	71.500000
-11.933333	147.500000	71.000000
-11.900000	147.500000	70.500000
-11.866667	155.500000	68.000000
-11.833333	156.500000	68.500000
-11.800000	156.500000	68.000000
-11.766667	146.500000	71.500000
-11.733333	143.500000	71.500000
-11.700000	143.500000	72.000000
-11.666667	143.500000	72.000000
-11.633333	143.500000	72.000000
-11.600000	143.500000	72.000000
-11.566667	154.000000	69.500000
-11.533333	154.000000	69.500000
-11.500000	158.500000	68.000000
-11.466667	159.000000	68.000000
-11.433333	159.000000	68.000000
-11.400000	160.000000	68.000000
-11.366667	161.500000	68.000000
-11.333333	160.000000	68.000000
-11.300000	161.500000	68.000000
-11.266667	162.500000	68.000000
-11.233333	158.500000	69.500000
-11.200000	158.500000	69.500000
-11.166667	159.000000	69.500000
-11.133333	159.000000	69.500000
-11.100000	163.500000	68.500000
-11.066667	163.500000	68.000000
-11.033333	163.500000	68.500000
-11.000000	164.000000	68.500000
-10.966667	164.000000	68.500000
-10.933333	164.500000	68.000000
-10.900000	164.500000	68.500000
-10.866667	165.500000	67.500000
-10.833333	165.000000	67.000000
-10.800000	165.500000	65.500000
-10.766667	166.000000	65.500000
-10.733333	166.000000	65.500000
-10.700000	166.000000	65.500000
-10.666667	166.500000	65.500000
-10.633333	166.500000	66.000000
-10.600000	167.000000	66.000000
-10.566667	167.000000	66.000000
-10.533333	167.000000	66.000000
-10.500000	167.000000	66.000000
-10.466667	167.500000	66.000000
-10.433333	173.500000	66.000000
-10.400000	173.500000	66.000000
-10.366667	174.000000	66.000000
-10.333333	174.000000	66.000000
-10.300000	168.500000	66.000000
-10.266667	177.500000	66.000000
-10.233333	177.500000	66.000000
-10.200000	177.500000	66.000000
-10.166667	180.500000	66.000000
-10.133333	178.500000	66.500000
-10.100000	179.500000	66.000000
-10.066667	180.500000	66.000000
-10.033333	180.500000	65.500000
-10.000000	181.000000	66.000000
-9.966667	181.000000	65.500000
-9.933333	181.000000	65.500000
-9.900000	181.000000	65.500000
-9.866667	181.000000	65.500000
-9.833333	181.500000	65.500000
-9.800000	181.500000	66.000000
-9.766667	182.000000	65.500000
-9.733333	182.000000	65.500000
-9.700000	182.000000	65.500000
-9.666667	181.500000	67.500000
-9.633333	181.500000	67.000000
-9.600000	183.000000	65.500000
-9.566667	183.000000	65.500000
-9.533333	182.500000	65.500000
-9.500000	180.500000	65.500000
-9.466667	182.500000	65.500000
-9.433333	183.500000	65.500000
-9.400000	183.500000	65.500000
-9.366667	183.500000	65.500000
-9.333333	183.500000	65.500000
-9.300000	183.500000	65.500000
-9.266667	183.500000	65.500000
-9.233333	183.500000	65.500000
-9.200000	183.500000	65.500000
-9.166667	183.500000	65.500000
-9.133333	184.000000	65.500000
-9.100000	185.000000	65.500000
-9.066667	185.000000	65.500000
-9.033333	186.000000	65.000000
-9.000000	186.000000	65.000000
-8.966667	186.500000	65.000000
-8.933333	186.500000	65.500000
-8.900000	186.000000	66.000000
-8.866667	185.500000	66.500000
-8.833333	185.500000	67.000000
-8.800000	185.000000	67.000000
-8.766667	188.000000	65.000000
-8.733333	186.000000	66.000000
-8.700000	186.500000	66.000000
-8.666667	186.500000	66.000000
-8.633333	188.000000	65.500000
-8.600000	188.500000	65.500000
-8.566667	188.500000	65.500000
-8.533333	188.500000	65.500000
-8.500000	188.500000	65.500000
-8.466667	186.500000	67.500000
-8.433333	186.500000	67.500000
-8.400000	189.000000	65.500000
-8.366667	189.000000	65.500000
-8.333333	189.000000	65.500000
-8.300000	189.500000	65.500000
-8.266667	189.500000	65.500000
-8.233333	189.500000	65.500000
-8.200000	190.000000	65.500000
-8.166667	190.000000	65.500000
-8.133333	190.000000	65.500000
-8.100000	188.000000	67.000000
-8.066667	188.500000	67.500000
-8.033333	188.500000	68.000000
-8.000000	191.500000	65.000000
-7.966667	191.500000	65.000000
-7.933333	189.000000	66.000000
-7.900000	192.000000	64.500000
-7.866667	192.500000	64.500000
-7.833333	192.500000	64.500000
-7.800000	192.500000	64.500000
-7.766667	193.000000	64.000000
-7.733333	193.000000	64.000000
-7.700000	193.000000	64.000000
-7.666667	193.000000	64.500000
-7.633333	193.000000	64.500000
-7.600000	193.000000	64.000000
-7.566667	193.000000	64.500000
-7.533333	193.000000	64.000000
-7.500000	194.000000	64.500000
-7.466667	194.000000	63.000000
-7.433333	194.000000	63.500000
-7.400000	194.000000	63.500000
-7.366667	194.000000	63.500000
-7.333333	194.000000	63.500000
-7.300000	194.000000	63.500000
-7.266667	194.500000	64.500000
-7.233333	194.500000	64.500000
-7.200000	194.500000	63.000000
-7.166667	194.500000	63.000000
-7.133333	194.500000	63.000000
-7.100000	194.500000	63.000000
-7.066667	194.500000	63.000000
-7.033333	197.000000	63.000000
-7.000000	195.000000	63.000000
-6.966667	195.000000	63.000000
-6.933333	195.000000	63.000000
-6.900000	198.500000	62.500000
-6.866667	198.500000	62.500000
-6.833333	198.000000	63.000000
-6.800000	198.500000	62.500000
-6.766667	198.500000	62.500000
-6.733333	199.000000	63.000000
-6.700000	199.000000	62.500000
-6.666667	199.000000	62.500000
-6.633333	199.000000	62.500000
-6.600000	199.000000	62.500000
-6.566667	195.500000	63.000000
-6.533333	199.000000	62.500000
-6.500000	199.000000	62.500000
-6.466667	199.000000	62.000000
-6.433333	198.500000	63.000000
-6.400000	199.000000	62.000000
-6.366667	199.000000	62.000000
-6.333333	199.500000	62.500000
-6.300000	200.000000	62.500000
-6.266667	200.000000	62.500000
-6.233333	200.000000	62.000000
-6.200000	200.000000	62.000000
-6.166667	200.000000	62.000000
-6.133333	200.000000	62.000000
-6.100000	200.000000	62.000000
-6.066667	200.500000	62.500000
-6.033333	200.500000	62.500000
-6.000000	200.500000	61.500000
-5.966667	201.000000	63.000000
-5.933333	201.000000	63.000000
-5.900000	201.000000	63.000000
-5.866667	201.000000	63.000000
-5.833333	133.500000	89.000000
-5.800000	201.000000	62.500000
-5.766667	201.000000	62.500000
-5.733333	201.000000	62.500000
-5.700000	201.000000	62.500000
-5.666667	201.000000	62.500000
-5.633333	201.000000	64.000000
-5.600000	201.000000	64.000000
-5.566667	201.000000	64.000000
-5.533333	201.000000	60.000000
-5.500000	184.000000	76.000000
-5.466667	185.000000	77.000000
-5.433333	135.000000	89.000000
-5.400000	134.500000	89.000000
-5.366667	133.500000	89.500000
-5.333333	202.000000	62.500000
-5.300000	202.000000	62.500000
-5.266667	202.000000	62.500000
-5.233333	202.000000	62.500000
-5.200000	202.000000	62.500000
-5.166667	202.000000	62.500000
-5.133333	195.000000	64.000000
-5.100000	194.000000	65.000000
-5.066667	184.500000	77.000000
-5.033333	195.000000	64.000000
-5.000000	135.000000	91.000000
-4.966667	135.000000	91.000000
-4.933333	194.000000	64.000000
-4.900000	194.000000	64.000000
-4.866667	194.000000	64.000000
-4.833333	194.000000	64.000000
-4.800000	195.000000	64.000000
-4.766667	195.000000	64.000000
-4.733333	202.500000	61.000000
-4.700000	195.000000	64.000000
-4.666667	202.500000	61.500000
-4.633333	195.000000	64.000000
-4.600000	135.000000	91.000000
-4.566667	195.000000	64.000000
-4.533333	195.000000	64.000000
-4.500000	202.500000	61.000000
-4.466667	202.500000	61.000000
-4.433333	202.500000	61.500000
-4.400000	202.500000	61.500000
-4.366667	202.500000	61.500000
-4.333333	202.500000	61.500000
-4.300000	202.500000	61.500000
-4.266667	202.500000	61.500000
-4.233333	203.000000	62.500000
-4.200000	203.000000	62.500000
-4.166667	203.000000	62.500000
-4.133333	203.000000	62.500000
-4.100000	203.000000	62.500000
-4.066667	194.500000	63.000000
-4.033333	195.000000	63.000000
-4.000000	203.000000	64.000000
-3.966667	195.500000	63.000000
-3.933333	195.500000	63.000000
-3.900000	195.500000	63.000000
-3.866667	195.500000	63.000000
-3.833333	203.000000	64.000000
-3.800000	196.000000	64.000000
-3.766667	196.000000	64.000000
-3.733333	203.000000	64.000000
-3.700000	203.000000	64.000000
-3.666667	136.000000	91.000000
-3.633333	136.000000	91.000000
-3.600000	135.000000	91.000000
-3.566667	135.000000	91.000000
-3.533333	134.000000	90.000000
-3.500000	134.000000	90.000000
-3.466667	134.000000	90.000000
-3.433333	134.000000	90.000000
-3.400000	134.000000	90.000000
-3.366667	134.000000	90.000000
-3.333333	134.000000	90.000000
-3.300000	134.000000	90.000000
-3.266667	137.000000	91.000000
-3.233333	137.000000	91.000000
-3.200000	137.000000	91.000000
-3.166667	137.000000	91.000000
-3.133333	137.000000	91.000000
-3.100000	137.000000	91.000000
-3.066667	137.000000	91.000000
-3.033333	137.000000	91.000000
-3.000000	137.000000	91.000000
-2.966667	137.000000	91.000000
-2.933333	137.000000	91.000000
-2.900000	137.000000	91.000000
-2.866667	137.000000	91.000000
-2.833333	137.000000	91.000000
-2.800000	200.000000	67.000000
-2.766667	200.000000	67.000000
-2.733333	137.000000	90.500000
-2.700000	136.000000	91.000000
-2.666667	136.000000	91.000000
-2.633333	136.000000	91.000000
-2.600000	136.000000	91.000000
-2.566667	136.000000	91.000000
-2.533333	196.000000	65.000000
-2.500000	197.000000	64.500000
-2.466667	197.000000	64.500000
-2.433333	197.000000	64.500000
-2.400000	198.000000	64.000000
-2.366667	198.000000	64.000000
-2.333333	198.000000	64.000000
-2.300000	204.500000	61.500000
-2.266667	137.000000	91.000000
-2.233333	204.500000	61.500000
-2.200000	204.500000	61.500000
-2.166667	204.500000	61.500000
-2.133333	204.500000	61.000000
-2.100000	204.500000	61.500000
-2.066667	205.000000	62.500000
-2.033333	205.000000	62.500000
-2.000000	195.500000	68.000000
-1.966667	188.000000	77.000000
-1.933333	189.000000	76.500000
-1.900000	187.000000	77.500000
-1.866667	196.000000	69.000000
-1.833333	196.000000	69.000000
-1.800000	196.000000	68.500000
-1.766667	196.000000	68.500000
-1.733333	196.000000	68.500000
-1.700000	196.000000	68.500000
-1.666667	196.000000	68.500000
-1.633333	196.000000	68.500000
-1.600000	196.000000	68.500000
-1.566667	196.000000	68.500000
-1.533333	196.000000	68.500000
-1.500000	196.000000	68.500000
-1.466667	196.000000	68.500000
-1.433333	196.000000	68.500000
-1.400000	196.000000	68.500000
-1.366667	196.000000	68.500000
-1.333333	196.000000	68.500000
-1.300000	196.000000	68.500000
-1.266667	196.000000	68.500000
-1.233333	196.000000	68.500000
-1.200000	196.000000	68.500000
-1.166667	196.000000	68.500000
-1.133333	196.000000	68.500000
-1.100000	196.000000	68.500000
-1.066667	196.000000	68.500000
-1.033333	196.000000	68.500000
-1.000000	196.000000	68.500000
-0.966667	196.000000	68.500000
-0.933333	196.000000	68.500000
-0.900000	196.000000	68.500000
-0.866667	196.000000	68.500000
-0.833333	196.000000	68.500000
-0.800000	196.000000	68.500000
-0.766667	196.000000	68.500000
-0.733333	196.000000	68.500000
-0.700000	196.000000	68.500000
-0.666667	196.000000	68.500000
-0.633333	196.000000	68.500000
-0.600000	196.000000	68.500000
-0.566667	196.000000	68.500000
-0.533333	196.000000	68.500000
-0.500000	196.000000	68.500000
-0.466667	196.000000	68.500000
-0.433333	196.000000	68.500000
-0.400000	196.000000	68.500000
-0.366667	196.000000	68.500000
-0.333333	196.000000	68.500000
-0.300000	196.000000	68.500000
-0.266667	196.000000	68.500000
-0.233333	196.000000	68.500000
-0.200000	196.000000	68.500000
-0.166667	196.000000	68.500000
-0.133333	138.000000	93.000000
-0.100000	138.000000	93.000000
-0.066667	138.000000	93.000000
-0.033333	138.000000	93.000000
0.000000	138.000000	93.000000
0.033333	138.000000	93.000000
0.066667	138.000000	93.000000
0.100000	138.000000	93.000000
0.133333	167.000000	80.000000
0.166667	168.000000	79.500000
0.200000	166.000000	79.500000
0.233333	163.500000	81.500000
0.266667	164.000000	81.500000
0.300000	163.500000	82.500000
0.333333	161.000000	83.000000
0.366667	162.500000	82.500000
0.400000	165.000000	80.500000
0.433333	205.000000	61.000000
0.466667	205.000000	61.000000
0.500000	202.000000	62.500000
0.533333	202.000000	62.500000
0.566667	205.500000	61.500000
0.600000	202.500000	61.500000
0.633333	202.500000	61.500000
0.666667	202.500000	61.500000
0.700000	202.500000	61.500000
0.733333	202.500000	61.500000
0.766667	203.000000	61.500000
0.800000	203.000000	61.500000
0.833333	203.000000	61.000000
0.866667	203.000000	60.500000
0.900000	203.500000	60.500000
0.933333	203.000000	60.000000
0.966667	203.000000	59.500000
1.000000	203.000000	60.000000
1.033333	203.000000	59.500000
1.066667	203.000000	59.500000
1.100000	203.000000	59.500000
1.133333	203.500000	59.500000
1.166667	203.000000	59.500000
1.200000	203.000000	59.500000
1.233333	203.000000	59.000000
1.266667	203.000000	58.500000
1.300000	202.000000	58.500000
1.333333	201.500000	58.500000
1.366667	201.500000	58.000000
1.400000	201.500000	57.500000
1.433333	202.500000	57.500000
1.466667	203.500000	57.500000
1.500000	203.000000	57.500000
1.533333	203.000000	58.000000
1.566667	203.500000	58.000000
1.600000	203.500000	57.500000
1.633333	203.500000	57.500000
1.666667	203.500000	57.500000
1.700000	203.000000	57.000000
1.733333	203.000000	57.000000
1.766667	203.000000	57.000000
1.800000	204.000000	57.000000
1.833333	204.000000	57.000000
1.866667	204.000000	57.000000
1.900000	204.000000	57.000000
1.933333	204.000000	57.000000
1.966667	204.000000	57.000000
2.000000	204.000000	56.500000
2.033333	203.500000	56.500000
2.066667	203.500000	56.500000
2.100000	204.000000	56.500000
2.133333	204.500000	56.500000
2.166667	205.000000	56.500000
2.200000	205.000000	56.500000
2.233333	205.000000	57.000000
2.266667	205.500000	56.500000
2.300000	205.500000	56.500000
2.333333	205.500000	56.500000
2.366667	205.500000	56.000000
2.400000	205.500000	56.000000
2.433333	205.500000	56.000000
2.466667	205.500000	56.000000
2.500000	206.000000	56.000000
2.533333	206.000000	56.000000
2.566667	206.000000	56.000000
2.600000	206.000000	56.000000
2.633333	206.000000	56.000000
2.666667	206.000000	56.000000
2.700000	207.500000	55.500000
2.733333	208.000000	55.500000
2.766667	208.500000	55.500000
2.800000	208.500000	55.500000
2.833333	208.500000	55.000000
2.866667	208.500000	55.500000
2.900000	208.500000	54.500000
2.933333	210.000000	54.500000
2.966667	211.000000	54.500000
3.000000	211.000000	55.000000
3.033333	211.000000	55.000000
3.066667	211.000000	55.000000
3.100000	211.500000	55.000000
3.133333	213.000000	54.500000
3.166667	213.000000	54.500000
3.200000	213.000000	54.500000
3.233333	213.000000	54.500000
3.266667	213.500000	54.500000
3.300000	214.000000	54.500000
3.333333	214.000000	54.500000
3.366667	214.000000	54.500000
3.400000	214.000000	54.500000
3.433333	214.000000	54.500000
3.466667	214.500000	54.500000
3.500000	214.500000	54.500000
3.533333	215.000000	54.500000
3.566667	215.000000	54.500000
3.600000	215.500000	54.500000
3.633333	215.500000	54.500000
3.666667	215.500000	54.500000
3.700000	215.500000	54.500000
3.733333	215.500000	54.000000
3.766667	215.500000	54.500000
3.800000	215.500000	54.500000
3.833333	215.500000	54.500000
3.866667	215.500000	54.500000
3.900000	215.500000	54.500000
3.933333	216.000000	54.500000
3.966667	216.000000	53.500000
4.000000	216.500000	53.500000
4.033333	219.000000	53.500000
4.066667	216.500000	54.000000
4.100000	216.500000	54.000000
4.133333	216.500000	54.000000
4.166667	219.000000	53.500000
4.200000	219.000000	53.500000
4.233333	219.000000	54.500000
4.266667	216.500000	54.000000
4.300000	216.500000	54.500000
4.333333	216.500000	54.000000
4.366667	217.500000	54.500000
4.400000	217.500000	54.500000
4.433333	220.000000	53.000000
4.466667	217.500000	54.500000
4.500000	220.000000	53.000000
4.533333	220.000000	53.000000
4.566667	220.500000	53.500000
4.600000	220.500000	53.500000
4.633333	220.500000	53.500000
4.666667	217.500000	54.000000
4.700000	217.500000	53.500000
4.733333	217.500000	54.000000
4.766667	217.500000	54.000000
4.800000	217.500000	53.500000
4.833333	220.500000	52.500000
4.866667	220.500000	52.500000
4.900000	220.500000	52.000000
4.933333	220.500000	52.000000
4.966667	221.500000	53.000000
5.000000	222.000000	52.500000
5.033333	222.000000	53.000000
5.066667	222.000000	53.000000
5.100000	222.000000	53.000000
5.133333	222.000000	53.000000
5.166667	222.000000	53.000000
5.200000	218.500000	54.500000
5.233333	218.500000	54.500000
5.266667	218.500000	54.500000
5.300000	222.500000	53.500000
5.333333	222.500000	53.000000
5.366667	222.500000	53.000000
5.400000	222.500000	52.500000
5.433333	222.500000	52.500000
5.466667	223.000000	52.500000
5.500000	223.000000	52.500000
5.533333	223.000000	52.500000
5.566667	223.000000	52.500000
5.600000	223.500000	53.000000
5.633333	223.500000	53.000000
5.666667	223.500000	53.500000
5.700000	223.500000	53.500000
5.733333	223.500000	53.500000
5.766667	223.500000	52.500000
5.800000	223.500000	53.000000
5.833333	224.000000	53.500000
5.866667	224.000000	53.500000
5.900000	224.000000	53.500000
5.933333	224.000000	53.500000
5.966667	224.000000	53.500000
6.000000	224.000000	53.500000
6.033333	218.500000	56.000000
6.066667	218.500000	56.500000
6.100000	224.000000	53.500000
6.133333	224.000000	53.000000
6.166667	223.000000	54.500000
6.200000	224.500000	52.500000
6.233333	223.000000	54.500000
6.266667	217.500000	54.000000
6.300000	225.000000	53.500000
6.333333	217.500000	54.000000
6.366667	217.500000	54.000000
6.400000	217.500000	54.000000
6.433333	217.500000	55.000000
6.466667	225.000000	53.500000
6.500000	224.500000	53.000000
6.533333	225.000000	53.500000
6.566667	224.500000	53.000000
6.600000	224.500000	52.500000
[truncated: 8,801 more rows]
