# Supplementary material for: Attraction of posture and motion-trajectory elements of conspecific biological motion in medaka fish
Source: Sci Rep. 2018 Jun 5;8:8589. doi: 10.1038/s41598-018-26186-x (PMC5988670; doi:10.1038/s41598-018-26186-x)
Supplement: Supplementary file 4 — Dataset 3 [file 41598_2018_26186_MOESM4_ESM.zip › DataExperiments/Bioloco_08.csv]

time[sec]	x	y
-60.000000	152.000000	31.500000
-59.966667	152.000000	32.500000
-59.933333	152.000000	29.000000
-59.900000	152.000000	29.000000
-59.866667	152.000000	31.500000
-59.833333	152.000000	30.500000
-59.800000	152.000000	28.500000
-59.766667	152.000000	29.000000
-59.733333	152.000000	29.000000
-59.700000	152.000000	29.000000
-59.666667	152.000000	31.000000
-59.633333	152.000000	29.500000
-59.600000	152.000000	31.000000
-59.566667	152.000000	31.000000
-59.533333	152.000000	28.500000
-59.500000	152.000000	31.500000
-59.466667	152.000000	29.000000
-59.433333	152.000000	29.000000
-59.400000	152.000000	31.000000
-59.366667	152.000000	31.000000
-59.333333	152.000000	29.000000
-59.300000	152.000000	29.000000
-59.266667	152.000000	30.500000
-59.233333	152.000000	29.000000
-59.200000	152.000000	29.500000
-59.166667	152.000000	29.000000
-59.133333	152.000000	29.000000
-59.100000	152.000000	31.500000
-59.066667	152.000000	32.000000
-59.033333	152.000000	28.500000
-59.000000	152.000000	30.500000
-58.966667	152.000000	28.500000
-58.933333	152.000000	29.000000
-58.900000	152.000000	29.000000
-58.866667	152.000000	30.500000
-58.833333	152.000000	29.000000
-58.800000	152.000000	29.000000
-58.766667	152.000000	29.000000
-58.733333	152.000000	31.000000
-58.700000	152.000000	31.000000
-58.666667	152.000000	29.500000
-58.633333	152.000000	29.000000
-58.600000	152.000000	31.500000
-58.566667	152.000000	28.500000
-58.533333	152.000000	29.000000
-58.500000	152.000000	31.000000
-58.466667	152.000000	28.500000
-58.433333	152.000000	31.000000
-58.400000	152.000000	31.000000
-58.366667	152.000000	31.500000
-58.333333	152.000000	31.500000
-58.300000	152.000000	31.000000
-58.266667	152.000000	31.500000
-58.233333	152.000000	29.000000
-58.200000	152.000000	31.000000
-58.166667	6.500000	58.000000
-58.133333	8.000000	47.500000
-58.100000	7.500000	46.500000
-58.066667	7.500000	46.000000
-58.033333	7.500000	46.000000
-58.000000	7.500000	46.000000
-57.966667	7.500000	44.500000
-57.933333	7.000000	44.500000
-57.900000	7.500000	43.500000
-57.866667	8.000000	42.500000
-57.833333	7.500000	42.500000
-57.800000	7.500000	42.500000
-57.766667	7.500000	42.000000
-57.733333	7.500000	42.000000
-57.700000	7.500000	42.500000
-57.666667	8.000000	42.500000
-57.633333	8.500000	40.500000
-57.600000	8.500000	41.000000
-57.566667	8.000000	39.500000
-57.533333	7.500000	39.000000
-57.500000	7.500000	39.000000
-57.466667	8.000000	38.500000
-57.433333	8.000000	40.000000
-57.400000	8.000000	38.500000
-57.366667	8.000000	38.500000
-57.333333	9.000000	40.000000
-57.300000	8.000000	34.000000
-57.266667	8.500000	38.500000
-57.233333	8.500000	38.000000
-57.200000	8.500000	37.000000
-57.166667	8.500000	37.000000
-57.133333	8.500000	37.000000
-57.100000	8.500000	37.000000
-57.066667	8.500000	35.000000
-57.033333	8.500000	37.000000
-57.000000	9.000000	37.500000
-56.966667	9.000000	34.500000
-56.933333	9.000000	34.000000
-56.900000	8.500000	32.000000
-56.866667	9.500000	38.000000
-56.833333	10.000000	38.000000
-56.800000	11.000000	38.500000
-56.766667	10.000000	35.000000
-56.733333	13.000000	59.000000
-56.700000	13.000000	59.000000
-56.666667	13.000000	59.000000
-56.633333	13.000000	59.000000
-56.600000	11.000000	35.500000
-56.566667	13.000000	39.000000
-56.533333	20.000000	42.500000
-56.500000	22.500000	43.500000
-56.466667	24.500000	43.500000
-56.433333	26.500000	43.000000
-56.400000	27.500000	43.000000
-56.366667	29.000000	43.000000
-56.333333	30.000000	41.500000
-56.300000	31.000000	41.000000
-56.266667	32.000000	41.000000
-56.233333	32.500000	41.000000
-56.200000	34.500000	40.500000
-56.166667	35.500000	39.000000
-56.133333	36.500000	37.000000
-56.100000	38.000000	35.000000
-56.066667	38.500000	35.000000
-56.033333	43.000000	33.500000
-56.000000	43.500000	32.500000
-55.966667	43.000000	29.000000
-55.933333	41.000000	27.500000
-55.900000	44.000000	28.000000
-55.866667	46.500000	27.500000
-55.833333	50.000000	28.000000
-55.800000	53.000000	23.500000
-55.766667	52.500000	22.000000
-55.733333	50.500000	23.000000
-55.700000	19.000000	21.000000
-55.666667	50.500000	23.000000
-55.633333	51.500000	20.000000
-55.600000	52.500000	22.000000
-55.566667	52.000000	20.000000
-55.533333	50.000000	19.000000
-55.500000	20.000000	18.000000
-55.466667	20.500000	20.000000
-55.433333	51.000000	21.000000
-55.400000	22.500000	19.000000
-55.366667	52.000000	22.500000
-55.333333	48.500000	22.000000
-55.300000	46.500000	19.500000
-55.266667	48.000000	18.500000
-55.233333	24.000000	14.000000
-55.200000	50.000000	18.500000
-55.166667	25.000000	15.000000
-55.133333	24.500000	16.000000
-55.100000	24.000000	17.000000
-55.066667	26.000000	14.500000
-55.033333	26.000000	14.000000
-55.000000	26.500000	15.000000
-54.966667	26.500000	16.000000
-54.933333	26.500000	17.500000
-54.900000	27.000000	16.000000
-54.866667	29.500000	16.500000
-54.833333	37.500000	18.500000
-54.800000	35.500000	19.000000
-54.766667	34.500000	20.500000
-54.733333	36.500000	21.500000
-54.700000	36.500000	19.500000
-54.666667	38.000000	20.000000
-54.633333	36.000000	21.000000
-54.600000	36.500000	20.000000
-54.566667	35.000000	19.000000
-54.533333	28.000000	19.500000
-54.500000	28.000000	19.500000
-54.466667	36.500000	18.500000
-54.433333	30.500000	14.000000
-54.400000	35.000000	16.500000
-54.366667	34.500000	15.500000
-54.333333	33.500000	15.500000
-54.300000	33.000000	16.000000
-54.266667	34.500000	17.000000
-54.233333	30.000000	10.500000
-54.200000	33.000000	14.500000
-54.166667	34.000000	15.500000
-54.133333	33.000000	15.500000
-54.100000	32.500000	15.500000
-54.066667	32.500000	15.500000
-54.033333	29.000000	12.000000
-54.000000	37.000000	17.500000
-53.966667	31.500000	16.000000
-53.933333	33.500000	17.000000
-53.900000	32.000000	17.000000
-53.866667	31.500000	17.000000
-53.833333	29.500000	16.500000
-53.800000	29.000000	16.000000
-53.766667	29.000000	16.500000
-53.733333	28.000000	16.500000
-53.700000	31.000000	17.000000
-53.666667	30.500000	17.000000
-53.633333	29.000000	17.000000
-53.600000	29.000000	15.500000
-53.566667	28.000000	15.500000
-53.533333	24.500000	15.500000
-53.500000	24.000000	15.000000
-53.466667	24.000000	14.000000
-53.433333	24.000000	14.000000
-53.400000	24.000000	15.000000
-53.366667	25.000000	16.000000
-53.333333	27.500000	18.500000
-53.300000	26.500000	18.500000
-53.266667	26.500000	18.000000
-53.233333	27.500000	19.500000
-53.200000	27.500000	20.000000
-53.166667	28.000000	21.500000
-53.133333	28.000000	22.000000
-53.100000	28.500000	22.500000
-53.066667	29.500000	23.000000
-53.033333	29.000000	24.000000
-53.000000	30.000000	25.000000
-52.966667	31.000000	26.500000
-52.933333	33.500000	27.500000
-52.900000	32.000000	28.500000
-52.866667	32.000000	29.500000
-52.833333	34.000000	32.000000
-52.800000	34.000000	37.000000
-52.766667	35.500000	37.500000
-52.733333	32.000000	37.000000
-52.700000	29.500000	38.500000
-52.666667	32.500000	40.500000
-52.633333	41.500000	41.500000
-52.600000	38.500000	42.500000
-52.566667	38.500000	44.500000
-52.533333	39.000000	45.500000
-52.500000	30.500000	47.500000
-52.466667	32.000000	49.000000
-52.433333	32.500000	49.500000
-52.400000	31.500000	52.000000
-52.366667	31.500000	52.500000
-52.333333	31.000000	55.500000
-52.300000	30.500000	58.000000
-52.266667	30.000000	58.000000
-52.233333	29.500000	57.500000
-52.200000	30.000000	58.500000
-52.166667	30.000000	59.500000
-52.133333	31.000000	61.000000
-52.100000	31.000000	62.500000
-52.066667	30.000000	61.000000
-52.033333	30.500000	59.000000
-52.000000	31.000000	61.500000
-51.966667	32.000000	61.500000
-51.933333	32.500000	61.500000
-51.900000	30.000000	60.000000
-51.866667	29.000000	59.000000
-51.833333	26.500000	58.500000
-51.800000	25.000000	57.000000
-51.766667	26.000000	56.000000
-51.733333	25.000000	55.000000
-51.700000	24.000000	54.000000
-51.666667	23.500000	53.000000
-51.633333	22.500000	52.500000
-51.600000	23.000000	52.000000
-51.566667	21.500000	49.000000
-51.533333	23.500000	50.500000
-51.500000	22.500000	49.500000
-51.466667	21.500000	48.500000
-51.433333	21.000000	48.500000
-51.400000	20.500000	48.000000
-51.366667	20.500000	47.500000
-51.333333	20.000000	47.000000
-51.300000	19.000000	45.000000
-51.266667	19.000000	45.000000
-51.233333	18.500000	44.500000
-51.200000	19.000000	45.000000
-51.166667	18.500000	44.000000
-51.133333	18.500000	44.000000
-51.100000	18.000000	44.000000
-51.066667	17.500000	43.000000
-51.033333	17.500000	43.000000
-51.000000	18.000000	43.500000
-50.966667	18.000000	43.000000
-50.933333	18.000000	43.000000
-50.900000	19.000000	41.500000
-50.866667	20.000000	39.500000
-50.833333	20.500000	29.500000
-50.800000	22.500000	27.500000
-50.766667	24.500000	26.000000
-50.733333	25.500000	25.000000
-50.700000	27.000000	24.500000
-50.666667	28.000000	24.500000
-50.633333	30.500000	21.000000
-50.600000	31.500000	20.000000
-50.566667	32.500000	19.500000
-50.533333	33.000000	19.500000
-50.500000	34.000000	19.500000
-50.466667	35.500000	20.000000
-50.433333	36.000000	18.500000
-50.400000	36.500000	18.000000
-50.366667	37.000000	20.000000
-50.333333	37.500000	18.000000
-50.300000	38.500000	18.000000
-50.266667	41.500000	18.000000
-50.233333	42.500000	20.000000
-50.200000	42.500000	19.000000
-50.166667	49.500000	10.500000
-50.133333	45.000000	13.000000
-50.100000	44.000000	11.000000
-50.066667	53.500000	10.500000
-50.033333	55.000000	9.000000
-50.000000	56.000000	8.500000
-49.966667	57.500000	8.500000
-49.933333	58.000000	9.000000
-49.900000	66.500000	8.000000
-49.866667	67.500000	8.500000
-49.833333	68.500000	8.500000
-49.800000	69.000000	9.000000
-49.766667	70.000000	9.000000
-49.733333	70.000000	7.500000
-49.700000	70.000000	8.000000
-49.666667	72.000000	8.000000
-49.633333	72.500000	9.000000
-49.600000	73.000000	10.000000
-49.566667	73.000000	10.500000
-49.533333	73.500000	8.500000
-49.500000	75.000000	8.000000
-49.466667	75.000000	8.000000
-49.433333	75.000000	9.000000
-49.400000	75.500000	10.000000
-49.366667	75.500000	10.000000
-49.333333	76.000000	9.000000
-49.300000	76.000000	8.500000
-49.266667	76.000000	8.500000
-49.233333	77.000000	8.500000
-49.200000	77.000000	9.500000
-49.166667	76.500000	9.500000
-49.133333	76.500000	9.500000
-49.100000	75.000000	9.500000
-49.066667	76.000000	9.500000
-49.033333	76.500000	9.500000
-49.000000	76.000000	9.500000
-48.966667	74.500000	10.000000
-48.933333	75.000000	10.000000
-48.900000	74.500000	10.000000
-48.866667	72.000000	10.500000
-48.833333	73.500000	10.500000
-48.800000	73.000000	10.500000
-48.766667	72.000000	10.500000
-48.733333	72.000000	11.000000
-48.700000	70.000000	11.000000
-48.666667	69.500000	11.000000
-48.633333	68.000000	11.500000
-48.600000	70.000000	11.500000
-48.566667	68.000000	11.500000
-48.533333	69.000000	12.000000
-48.500000	68.500000	12.500000
-48.466667	68.000000	12.500000
-48.433333	67.500000	12.500000
-48.400000	66.500000	13.500000
-48.366667	67.000000	13.000000
-48.333333	67.000000	12.500000
-48.300000	70.500000	10.500000
-48.266667	71.000000	10.500000
-48.233333	69.000000	14.000000
-48.200000	70.500000	9.500000
-48.166667	68.500000	13.500000
-48.133333	72.000000	12.500000
-48.100000	74.500000	12.500000
-48.066667	71.500000	12.500000
-48.033333	77.000000	14.000000
-48.000000	78.500000	14.500000
-47.966667	80.000000	15.000000
-47.933333	81.500000	16.000000
-47.900000	82.000000	17.000000
-47.866667	83.500000	19.000000
-47.833333	84.000000	19.000000
-47.800000	84.000000	19.000000
-47.766667	86.500000	19.000000
-47.733333	86.500000	19.000000
-47.700000	87.000000	19.500000
-47.666667	87.500000	22.000000
-47.633333	86.000000	21.500000
-47.600000	86.000000	20.000000
-47.566667	84.500000	18.500000
-47.533333	85.000000	16.000000
-47.500000	86.000000	17.000000
-47.466667	86.500000	18.500000
-47.433333	86.000000	19.500000
-47.400000	85.500000	19.500000
-47.366667	84.000000	19.000000
-47.333333	84.500000	18.000000
-47.300000	84.000000	18.000000
-47.266667	83.500000	18.500000
-47.233333	84.500000	17.000000
-47.200000	92.000000	15.000000
-47.166667	84.000000	16.500000
-47.133333	81.000000	17.500000
-47.100000	83.500000	18.500000
-47.066667	82.000000	19.500000
-47.033333	80.500000	20.000000
-47.000000	86.500000	21.000000
-46.966667	86.000000	22.000000
-46.933333	88.000000	21.500000
-46.900000	88.500000	21.500000
-46.866667	88.000000	22.000000
-46.833333	89.000000	21.500000
-46.800000	88.500000	22.000000
-46.766667	89.000000	22.000000
-46.733333	89.500000	22.000000
-46.700000	89.500000	22.000000
-46.666667	90.500000	23.000000
-46.633333	90.000000	23.000000
-46.600000	85.500000	26.000000
-46.566667	85.500000	26.500000
-46.533333	86.500000	27.000000
-46.500000	87.000000	28.000000
-46.466667	88.500000	28.500000
-46.433333	92.500000	27.500000
-46.400000	87.500000	24.500000
-46.366667	85.500000	23.500000
-46.333333	88.000000	24.500000
-46.300000	88.500000	25.500000
-46.266667	87.000000	26.500000
-46.233333	87.000000	23.500000
-46.200000	87.500000	23.500000
-46.166667	87.000000	19.500000
-46.133333	83.000000	17.500000
-46.100000	81.500000	19.500000
-46.066667	81.500000	16.500000
-46.033333	82.000000	12.000000
-46.000000	83.000000	8.500000
-45.966667	78.500000	9.500000
-45.933333	75.000000	10.000000
-45.900000	85.500000	7.500000
-45.866667	81.500000	5.000000
-45.833333	80.500000	5.500000
-45.800000	70.500000	7.500000
-45.766667	64.000000	5.500000
-45.733333	78.000000	6.500000
-45.700000	77.500000	5.000000
-45.666667	74.000000	6.000000
-45.633333	64.000000	7.500000
-45.600000	64.500000	8.500000
-45.566667	62.000000	9.500000
-45.533333	60.000000	11.000000
-45.500000	56.500000	14.500000
-45.466667	58.000000	14.000000
-45.433333	56.500000	15.500000
-45.400000	51.000000	16.000000
-45.366667	47.500000	17.000000
-45.333333	49.000000	16.000000
-45.300000	50.000000	15.500000
-45.266667	44.000000	17.000000
-45.233333	42.000000	16.000000
-45.200000	42.500000	14.000000
-45.166667	42.000000	13.000000
-45.133333	38.000000	16.000000
-45.100000	33.500000	15.500000
-45.066667	35.000000	16.500000
-45.033333	34.500000	15.500000
-45.000000	34.000000	16.500000
-44.966667	27.000000	16.500000
-44.933333	27.000000	17.500000
-44.900000	27.000000	16.000000
-44.866667	23.500000	17.500000
-44.833333	25.500000	18.000000
-44.800000	20.500000	19.000000
-44.766667	19.000000	18.500000
-44.733333	19.500000	18.500000
-44.700000	20.000000	19.500000
-44.666667	20.000000	19.500000
-44.633333	21.500000	18.500000
-44.600000	19.500000	19.000000
-44.566667	23.000000	19.500000
-44.533333	23.500000	20.500000
-44.500000	20.500000	18.500000
-44.466667	21.000000	19.500000
-44.433333	19.500000	19.500000
-44.400000	20.500000	19.500000
-44.366667	21.500000	18.000000
-44.333333	20.500000	18.500000
-44.300000	20.500000	19.500000
-44.266667	21.500000	21.000000
-44.233333	22.000000	20.000000
-44.200000	22.500000	19.500000
-44.166667	20.000000	19.000000
-44.133333	21.000000	19.000000
-44.100000	21.500000	19.500000
-44.066667	22.500000	21.000000
-44.033333	21.000000	21.500000
-44.000000	23.500000	23.000000
-43.966667	21.500000	24.500000
-43.933333	24.000000	26.000000
-43.900000	24.500000	26.500000
-43.866667	25.500000	28.000000
-43.833333	22.000000	28.000000
-43.800000	24.500000	29.000000
-43.766667	24.500000	29.000000
-43.733333	25.000000	28.500000
-43.700000	25.000000	28.500000
-43.666667	24.500000	27.500000
-43.633333	24.500000	28.000000
-43.600000	24.500000	27.500000
-43.566667	24.500000	26.000000
-43.533333	23.500000	26.000000
-43.500000	21.500000	26.000000
-43.466667	21.000000	24.500000
-43.433333	13.500000	17.000000
-43.400000	13.500000	17.000000
-43.366667	13.000000	16.500000
-43.333333	13.000000	15.500000
-43.300000	13.000000	15.000000
-43.266667	12.500000	15.500000
-43.233333	14.500000	17.000000
-43.200000	12.500000	15.500000
-43.166667	10.500000	10.500000
-43.133333	10.000000	11.000000
-43.100000	12.000000	13.500000
-43.066667	12.000000	13.500000
-43.033333	10.000000	9.500000
-43.000000	10.000000	10.000000
-42.966667	9.500000	10.500000
-42.933333	11.500000	12.500000
-42.900000	11.500000	12.500000
-42.866667	12.000000	14.000000
-42.833333	11.500000	16.000000
-42.800000	12.500000	18.000000
-42.766667	9.500000	18.500000
-42.733333	9.000000	17.500000
-42.700000	11.500000	17.500000
-42.666667	11.500000	16.500000
-42.633333	13.000000	16.000000
-42.600000	15.000000	19.000000
-42.566667	16.000000	6.000000
-42.533333	15.000000	17.500000
-42.500000	13.000000	6.500000
-42.466667	12.000000	6.500000
-42.433333	12.500000	6.500000
-42.400000	15.000000	19.000000
-42.366667	13.000000	24.000000
-42.333333	17.000000	6.500000
-42.300000	15.000000	6.500000
-42.266667	11.000000	7.000000
-42.233333	14.500000	26.000000
-42.200000	14.500000	25.000000
-42.166667	14.500000	26.500000
-42.133333	18.000000	19.500000
-42.100000	18.000000	19.500000
-42.066667	17.500000	19.500000
-42.033333	15.000000	26.000000
-42.000000	16.500000	20.000000
-41.966667	16.500000	19.000000
-41.933333	16.500000	21.500000
-41.900000	18.500000	22.500000
-41.866667	18.000000	21.500000
-41.833333	18.500000	21.000000
-41.800000	18.000000	22.000000
-41.766667	18.000000	20.500000
-41.733333	18.000000	23.000000
-41.700000	18.000000	23.000000
-41.666667	18.500000	22.500000
-41.633333	19.500000	22.500000
-41.600000	20.000000	9.500000
-41.566667	21.000000	9.000000
-41.533333	26.000000	9.000000
-41.500000	27.000000	9.000000
-41.466667	32.000000	9.000000
-41.433333	35.500000	9.500000
-41.400000	37.500000	10.000000
-41.366667	39.000000	8.500000
-41.333333	40.000000	9.000000
-41.300000	42.500000	9.000000
-41.266667	43.000000	9.000000
-41.233333	44.000000	9.000000
-41.200000	44.500000	9.000000
-41.166667	45.000000	9.000000
-41.133333	44.000000	9.500000
-41.100000	44.500000	9.500000
-41.066667	47.000000	10.000000
-41.033333	47.500000	10.000000
-41.000000	46.500000	10.000000
-40.966667	45.000000	10.000000
-40.933333	49.500000	10.000000
-40.900000	47.000000	10.500000
-40.866667	48.000000	11.000000
-40.833333	47.500000	11.000000
-40.800000	50.500000	11.000000
-40.766667	50.000000	11.000000
-40.733333	50.500000	11.500000
-40.700000	48.000000	12.000000
-40.666667	47.500000	12.000000
-40.633333	49.000000	11.000000
-40.600000	48.000000	10.500000
-40.566667	46.000000	12.500000
-40.533333	48.500000	13.500000
-40.500000	52.500000	14.500000
-40.466667	52.000000	13.000000
-40.433333	49.500000	13.500000
-40.400000	57.500000	15.500000
-40.366667	58.000000	14.500000
-40.333333	57.000000	14.500000
-40.300000	56.000000	13.500000
-40.266667	57.500000	15.000000
-40.233333	51.500000	13.000000
-40.200000	51.500000	16.000000
-40.166667	53.000000	15.500000
-40.133333	52.500000	15.500000
-40.100000	44.000000	15.000000
-40.066667	41.500000	16.500000
-40.033333	43.500000	17.500000
-40.000000	39.000000	17.000000
-39.966667	37.000000	17.500000
-39.933333	37.000000	18.000000
-39.900000	38.500000	18.000000
-39.866667	34.000000	18.000000
-39.833333	32.000000	18.000000
-39.800000	32.500000	18.000000
-39.766667	33.000000	17.000000
-39.733333	26.000000	9.500000
-39.700000	24.500000	9.500000
-39.666667	23.500000	9.000000
-39.633333	21.500000	10.000000
-39.600000	24.000000	17.500000
-39.566667	21.000000	12.000000
-39.533333	19.500000	11.500000
-39.500000	19.000000	11.500000
-39.466667	18.500000	11.500000
-39.433333	18.000000	14.000000
-39.400000	18.000000	9.500000
-39.366667	17.000000	9.000000
-39.333333	16.500000	9.000000
-39.300000	17.000000	9.000000
-39.266667	17.500000	8.500000
-39.233333	17.500000	9.000000
-39.200000	18.000000	9.000000
-39.166667	20.000000	30.000000
-39.133333	20.500000	30.000000
-39.100000	20.500000	30.500000
-39.066667	20.000000	30.500000
-39.033333	20.000000	31.500000
-39.000000	24.500000	9.500000
-38.966667	27.500000	9.500000
-38.933333	30.500000	9.500000
-38.900000	32.000000	11.500000
-38.866667	34.000000	10.000000
-38.833333	35.000000	10.500000
-38.800000	36.500000	11.000000
-38.766667	37.000000	11.000000
-38.733333	40.500000	11.000000
-38.700000	45.000000	9.500000
-38.666667	47.500000	9.500000
-38.633333	49.000000	9.500000
-38.600000	53.000000	8.000000
-38.566667	55.000000	7.000000
-38.533333	57.000000	7.500000
-38.500000	59.500000	8.000000
-38.466667	60.500000	8.000000
-38.433333	66.000000	7.000000
-38.400000	67.500000	7.000000
-38.366667	65.000000	7.500000
-38.333333	68.000000	8.000000
-38.300000	71.000000	8.000000
-38.266667	71.500000	8.500000
-38.233333	74.000000	8.000000
-38.200000	74.500000	8.500000
-38.166667	76.000000	9.000000
-38.133333	76.000000	9.500000
-38.100000	77.500000	10.000000
-38.066667	77.500000	10.000000
-38.033333	77.500000	10.000000
-38.000000	77.500000	10.000000
-37.966667	78.000000	10.500000
-37.933333	78.000000	11.000000
-37.900000	79.500000	11.500000
-37.866667	80.000000	12.000000
-37.833333	79.500000	12.500000
-37.800000	78.500000	12.500000
-37.766667	78.500000	13.000000
-37.733333	77.500000	14.000000
-37.700000	78.000000	14.500000
-37.666667	78.000000	15.000000
-37.633333	78.500000	14.500000
-37.600000	76.000000	14.500000
-37.566667	73.000000	15.000000
-37.533333	74.000000	17.000000
-37.500000	73.500000	19.000000
-37.466667	72.500000	20.000000
-37.433333	70.500000	21.000000
-37.400000	70.000000	21.000000
-37.366667	69.500000	21.000000
-37.333333	70.000000	22.000000
-37.300000	70.000000	23.000000
-37.266667	69.000000	21.500000
-37.233333	70.000000	21.000000
-37.200000	69.500000	21.500000
-37.166667	68.500000	16.500000
-37.133333	66.500000	15.000000
-37.100000	65.000000	14.500000
-37.066667	63.000000	14.500000
-37.033333	61.500000	13.500000
-37.000000	60.500000	12.000000
-36.966667	59.500000	11.500000
-36.933333	58.000000	11.500000
-36.900000	56.500000	13.500000
-36.866667	54.000000	12.500000
-36.833333	37.000000	22.000000
-36.800000	37.000000	22.500000
-36.766667	40.000000	24.000000
-36.733333	44.000000	21.500000
-36.700000	44.000000	19.500000
-36.666667	48.500000	14.000000
-36.633333	50.000000	14.500000
-36.600000	54.500000	14.500000
-36.566667	55.500000	14.500000
-36.533333	57.500000	13.500000
-36.500000	58.500000	12.500000
-36.466667	63.000000	12.000000
-36.433333	69.500000	13.000000
-36.400000	71.500000	13.000000
-36.366667	66.500000	13.500000
-36.333333	70.000000	13.000000
-36.300000	72.000000	13.000000
-36.266667	71.500000	15.000000
-36.233333	73.500000	12.500000
-36.200000	73.500000	9.000000
-36.166667	91.000000	9.500000
-36.133333	93.500000	6.500000
-36.100000	84.000000	7.500000
-36.066667	86.000000	8.500000
-36.033333	89.000000	7.500000
-36.000000	94.500000	7.000000
-35.966667	101.500000	9.000000
-35.933333	94.000000	9.500000
-35.900000	95.000000	9.500000
-35.866667	104.000000	8.000000
-35.833333	109.000000	8.000000
-35.800000	111.500000	9.000000
-35.766667	113.000000	9.000000
-35.733333	113.500000	7.500000
-35.700000	114.500000	8.000000
-35.666667	116.500000	8.000000
-35.633333	117.500000	9.000000
-35.600000	122.000000	10.000000
-35.566667	122.000000	10.000000
-35.533333	122.500000	7.500000
-35.500000	126.500000	6.500000
-35.466667	125.000000	6.500000
-35.433333	124.000000	7.500000
-35.400000	132.000000	7.500000
-35.366667	130.500000	8.000000
-35.333333	127.000000	6.500000
-35.300000	132.000000	5.500000
-35.266667	136.500000	5.500000
-35.233333	133.000000	6.000000
-35.200000	134.500000	6.000000
-35.166667	206.000000	3.500000
-35.133333	141.000000	6.000000
-35.100000	136.000000	7.500000
-35.066667	207.500000	4.000000
-35.033333	143.000000	6.000000
-35.000000	211.000000	3.500000
-34.966667	212.000000	4.000000
-34.933333	148.500000	5.000000
-34.900000	144.000000	7.500000
-34.866667	213.500000	4.000000
-34.833333	150.000000	5.000000
-34.800000	216.500000	3.500000
-34.766667	152.000000	5.500000
-34.733333	217.500000	3.000000
-34.700000	154.000000	5.000000
-34.666667	155.500000	4.500000
-34.633333	156.000000	4.500000
-34.600000	157.500000	5.000000
-34.566667	158.000000	5.500000
-34.533333	159.000000	5.500000
-34.500000	159.500000	5.500000
-34.466667	159.000000	5.000000
-34.433333	159.000000	5.500000
-34.400000	160.000000	5.500000
-34.366667	189.000000	6.000000
-34.333333	188.000000	6.500000
-34.300000	192.000000	9.000000
-34.266667	161.000000	10.000000
-34.233333	161.000000	9.500000
-34.200000	161.000000	10.000000
-34.166667	162.500000	11.000000
-34.133333	165.500000	13.000000
-34.100000	171.500000	14.500000
-34.066667	176.000000	15.500000
-34.033333	175.500000	14.500000
-34.000000	171.500000	15.500000
-33.966667	215.000000	11.000000
-33.933333	214.000000	12.500000
-33.900000	212.500000	14.500000
-33.866667	210.000000	15.500000
-33.833333	208.000000	12.500000
-33.800000	206.000000	15.000000
-33.766667	204.000000	16.500000
-33.733333	202.500000	15.500000
-33.700000	201.500000	14.000000
-33.666667	198.500000	15.500000
-33.633333	195.500000	16.000000
-33.600000	197.000000	14.000000
-33.566667	194.000000	15.000000
-33.533333	182.000000	16.000000
-33.500000	188.500000	16.500000
-33.466667	188.500000	16.000000
-33.433333	189.500000	16.000000
-33.400000	158.500000	17.000000
-33.366667	181.500000	17.000000
-33.333333	175.000000	17.500000
-33.300000	171.000000	16.500000
-33.266667	175.500000	17.500000
-33.233333	171.500000	18.000000
-33.200000	169.500000	18.000000
-33.166667	172.500000	18.500000
-33.133333	172.000000	18.000000
-33.100000	171.500000	18.500000
-33.066667	167.500000	18.500000
-33.033333	170.500000	19.000000
-33.000000	160.000000	19.000000
-32.966667	167.000000	19.500000
-32.933333	163.500000	20.500000
-32.900000	163.500000	21.000000
-32.866667	162.500000	20.500000
-32.833333	161.500000	21.500000
-32.800000	165.500000	21.000000
-32.766667	156.500000	20.500000
-32.733333	161.000000	19.000000
-32.700000	163.500000	20.000000
-32.666667	164.500000	14.500000
-32.633333	165.500000	12.000000
-32.600000	166.500000	11.500000
-32.566667	171.000000	11.000000
-32.533333	175.000000	11.500000
-32.500000	177.000000	11.000000
-32.466667	180.500000	11.000000
-32.433333	184.000000	9.500000
-32.400000	185.000000	10.000000
-32.366667	188.000000	10.500000
-32.333333	189.500000	13.000000
-32.300000	192.500000	7.500000
-32.266667	195.000000	6.500000
-32.233333	197.500000	7.000000
-32.200000	199.500000	7.500000
-32.166667	201.500000	7.000000
-32.133333	205.000000	5.000000
-32.100000	209.000000	5.500000
-32.066667	211.000000	6.000000
-32.033333	213.000000	6.000000
-32.000000	214.500000	6.000000
-31.966667	216.500000	5.500000
-31.933333	218.000000	6.000000
-31.900000	220.500000	6.000000
-31.866667	221.500000	6.000000
-31.833333	222.500000	6.500000
-31.800000	223.500000	6.500000
-31.766667	224.000000	6.500000
-31.733333	224.500000	7.000000
-31.700000	226.000000	7.500000
-31.666667	225.500000	7.500000
-31.633333	225.500000	8.000000
-31.600000	226.500000	8.000000
-31.566667	227.000000	8.000000
-31.533333	228.000000	8.000000
-31.500000	228.000000	8.000000
-31.466667	228.500000	8.500000
-31.433333	228.500000	8.500000
-31.400000	228.500000	9.000000
-31.366667	227.000000	9.000000
-31.333333	226.000000	9.000000
-31.300000	226.000000	9.000000
-31.266667	225.000000	9.500000
-31.233333	222.000000	10.000000
-31.200000	221.500000	10.500000
-31.166667	221.000000	11.000000
-31.133333	220.500000	10.500000
-31.100000	221.500000	11.500000
-31.066667	221.000000	13.000000
-31.033333	219.500000	14.000000
-31.000000	218.500000	15.000000
-30.966667	219.000000	16.000000
-30.933333	212.000000	18.000000
-30.900000	210.000000	18.500000
-30.866667	212.500000	18.500000
-30.833333	213.000000	20.000000
-30.800000	211.500000	21.000000
-30.766667	209.500000	21.000000
-30.733333	208.000000	19.000000
-30.700000	203.500000	19.000000
-30.666667	202.500000	18.000000
-30.633333	202.000000	16.500000
-30.600000	200.000000	14.000000
-30.566667	196.500000	14.000000
-30.533333	192.000000	13.500000
-30.500000	188.500000	10.500000
-30.466667	186.000000	9.000000
-30.433333	182.000000	7.500000
-30.400000	181.000000	7.000000
-30.366667	176.500000	7.000000
-30.333333	172.000000	6.500000
-30.300000	169.000000	5.500000
-30.266667	166.000000	6.500000
-30.233333	160.000000	6.000000
-30.200000	120.000000	12.000000
-30.166667	119.500000	12.000000
-30.133333	118.500000	12.500000
-30.100000	117.500000	12.000000
-30.066667	115.500000	12.000000
-30.033333	116.500000	12.000000
-30.000000	117.000000	12.500000
-29.966667	113.500000	13.000000
-29.933333	113.500000	13.000000
-29.900000	112.500000	12.000000
-29.866667	111.500000	11.000000
-29.833333	110.000000	11.000000
-29.800000	108.500000	12.000000
-29.766667	106.000000	12.500000
-29.733333	104.500000	12.000000
-29.700000	102.500000	10.000000
-29.666667	101.500000	9.500000
-29.633333	99.000000	9.500000
-29.600000	97.000000	11.500000
-29.566667	92.500000	9.500000
-29.533333	90.000000	8.500000
-29.500000	87.500000	7.500000
-29.466667	88.000000	8.500000
-29.433333	81.500000	7.500000
-29.400000	79.500000	6.500000
-29.366667	78.000000	8.000000
-29.333333	71.500000	9.500000
-29.300000	67.000000	11.500000
-29.266667	57.000000	13.000000
-29.233333	54.500000	14.000000
-29.200000	52.500000	15.500000
-29.166667	50.000000	16.000000
-29.133333	46.500000	18.500000
-29.100000	44.000000	20.000000
-29.066667	42.000000	20.500000
-29.033333	41.500000	21.500000
-29.000000	40.500000	23.000000
-28.966667	40.500000	23.500000
-28.933333	40.000000	23.500000
-28.900000	39.500000	23.500000
-28.866667	40.000000	22.000000
-28.833333	40.500000	20.500000
-28.800000	41.000000	21.000000
-28.766667	40.500000	21.500000
-28.733333	39.000000	23.000000
-28.700000	37.500000	23.000000
-28.666667	36.500000	23.000000
-28.633333	36.000000	23.000000
-28.600000	36.000000	23.000000
-28.566667	36.000000	23.000000
-28.533333	38.000000	22.500000
-28.500000	36.000000	22.500000
-28.466667	36.000000	23.000000
-28.433333	35.500000	23.500000
-28.400000	34.500000	24.500000
-28.366667	35.000000	27.500000
-28.333333	35.500000	22.000000
-28.300000	35.000000	21.500000
-28.266667	35.000000	22.000000
-28.233333	33.000000	24.000000
-28.200000	33.000000	19.500000
-28.166667	33.500000	22.500000
-28.133333	31.500000	17.000000
-28.100000	30.000000	16.500000
-28.066667	27.000000	14.000000
-28.033333	28.000000	16.500000
-28.000000	28.500000	16.500000
-27.966667	28.000000	17.500000
-27.933333	28.000000	18.000000
-27.900000	27.500000	18.500000
-27.866667	28.500000	19.000000
-27.833333	30.500000	19.000000
-27.800000	28.000000	20.000000
-27.766667	30.000000	22.000000
-27.733333	30.000000	22.500000
-27.700000	28.500000	23.500000
-27.666667	29.000000	24.000000
-27.633333	27.500000	24.500000
-27.600000	29.000000	24.500000
-27.566667	27.000000	24.000000
-27.533333	27.500000	24.500000
-27.500000	28.500000	25.500000
-27.466667	27.500000	25.000000
-27.433333	25.500000	25.000000
-27.400000	23.500000	25.500000
-27.366667	27.500000	24.500000
-27.333333	24.000000	24.500000
-27.300000	23.500000	23.500000
-27.266667	22.000000	23.500000
-27.233333	24.500000	22.500000
-27.200000	25.500000	20.500000
-27.166667	25.500000	19.000000
-27.133333	15.500000	7.000000
-27.100000	14.000000	8.000000
-27.066667	14.500000	7.500000
-27.033333	14.000000	6.500000
-27.000000	11.000000	7.000000
-26.966667	11.000000	7.000000
-26.933333	10.500000	7.500000
-26.900000	10.000000	7.500000
-26.866667	9.000000	8.000000
-26.833333	9.000000	8.000000
-26.800000	9.000000	8.500000
-26.766667	9.000000	10.000000
-26.733333	8.500000	8.000000
-26.700000	8.500000	7.500000
-26.666667	7.500000	8.000000
-26.633333	7.500000	8.500000
-26.600000	8.000000	7.500000
-26.566667	8.500000	7.500000
-26.533333	8.500000	7.000000
-26.500000	8.500000	6.500000
-26.466667	9.000000	6.500000
-26.433333	9.000000	6.500000
-26.400000	9.000000	7.500000
-26.366667	9.000000	5.500000
-26.333333	8.500000	5.500000
-26.300000	7.500000	6.500000
-26.266667	7.500000	6.000000
-26.233333	7.500000	6.000000
-26.200000	7.500000	6.500000
-26.166667	8.000000	5.000000
-26.133333	8.000000	5.500000
-26.100000	8.000000	5.500000
-26.066667	8.500000	6.500000
-26.033333	9.000000	5.500000
-26.000000	11.000000	6.000000
-25.966667	11.000000	5.500000
-25.933333	9.500000	5.500000
-25.900000	9.000000	6.500000
-25.866667	9.000000	6.000000
-25.833333	9.500000	5.000000
-25.800000	9.500000	4.500000
-25.766667	10.000000	4.000000
-25.733333	9.000000	5.000000
-25.700000	35.000000	11.000000
-25.666667	8.000000	5.500000
-25.633333	9.500000	6.000000
-25.600000	11.000000	7.000000
-25.566667	25.000000	11.000000
-25.533333	25.000000	11.500000
-25.500000	23.500000	14.000000
-25.466667	24.000000	15.000000
-25.433333	24.500000	17.000000
-25.400000	23.000000	19.000000
-25.366667	24.000000	20.500000
-25.333333	24.000000	22.500000
-25.300000	24.000000	22.000000
-25.266667	24.500000	23.000000
-25.233333	21.000000	22.500000
-25.200000	19.500000	24.500000
-25.166667	16.000000	21.500000
-25.133333	20.500000	26.000000
-25.100000	20.500000	29.000000
-25.066667	16.500000	29.500000
-25.033333	17.500000	26.500000
-25.000000	18.500000	26.000000
-24.966667	17.500000	26.500000
-24.933333	16.500000	28.000000
-24.900000	15.000000	25.000000
-24.866667	17.500000	24.000000
-24.833333	14.000000	23.000000
-24.800000	31.500000	5.000000
-24.766667	34.000000	5.500000
-24.733333	35.500000	5.500000
-24.700000	36.000000	6.500000
-24.666667	36.000000	11.500000
-24.633333	37.000000	13.500000
-24.600000	38.500000	14.000000
-24.566667	41.000000	13.000000
-24.533333	39.500000	13.000000
-24.500000	42.500000	14.500000
-24.466667	44.500000	15.000000
-24.433333	45.500000	11.000000
-24.400000	45.000000	11.500000
-24.366667	43.500000	12.000000
-24.333333	46.500000	13.500000
-24.300000	49.000000	11.500000
-24.266667	51.000000	11.500000
-24.233333	50.000000	12.000000
-24.200000	54.000000	13.500000
-24.166667	58.000000	14.000000
-24.133333	59.500000	12.000000
-24.100000	58.500000	12.000000
-24.066667	58.500000	13.000000
-24.033333	62.000000	13.500000
-24.000000	63.500000	14.000000
-23.966667	65.000000	14.000000
-23.933333	66.000000	13.500000
-23.900000	66.500000	13.500000
-23.866667	67.500000	14.000000
-23.833333	73.000000	15.000000
-23.800000	78.000000	14.500000
-23.766667	80.000000	12.000000
-23.733333	82.500000	11.000000
-23.700000	85.000000	12.000000
-23.666667	85.500000	10.500000
-23.633333	91.000000	10.500000
-23.600000	95.000000	10.500000
-23.566667	98.000000	12.500000
-23.533333	99.500000	14.000000
-23.500000	102.500000	13.000000
-23.466667	105.000000	12.000000
-23.433333	108.000000	10.500000
-23.400000	110.500000	10.500000
-23.366667	112.000000	12.500000
-23.333333	114.000000	13.000000
-23.300000	116.500000	11.500000
-23.266667	118.000000	11.000000
-23.233333	121.000000	11.000000
-23.200000	121.000000	11.000000
-23.166667	125.500000	11.000000
-23.133333	127.000000	10.500000
-23.100000	128.500000	9.500000
-23.066667	130.000000	9.500000
-23.033333	132.000000	9.000000
-23.000000	135.000000	9.000000
-22.966667	136.500000	9.000000
-22.933333	138.000000	9.000000
-22.900000	139.500000	8.000000
-22.866667	140.500000	7.000000
-22.833333	143.000000	7.500000
-22.800000	142.500000	8.000000
-22.766667	146.500000	8.000000
-22.733333	148.000000	7.500000
-22.700000	149.500000	8.500000
-22.666667	150.000000	8.500000
-22.633333	153.000000	8.000000
-22.600000	154.500000	8.000000
-22.566667	156.500000	8.000000
-22.533333	158.500000	8.000000
-22.500000	160.500000	8.000000
-22.466667	162.000000	7.500000
-22.433333	162.500000	7.000000
-22.400000	162.500000	9.000000
-22.366667	160.500000	8.000000
-22.333333	160.500000	8.500000
-22.300000	163.500000	9.000000
-22.266667	163.500000	9.500000
-22.233333	164.000000	10.500000
-22.200000	166.500000	10.500000
-22.166667	163.000000	12.500000
-22.133333	163.500000	15.500000
-22.100000	164.500000	19.000000
-22.066667	164.500000	21.000000
-22.033333	165.000000	22.000000
-22.000000	165.000000	23.500000
-21.966667	165.500000	23.500000
-21.933333	166.000000	23.500000
-21.900000	166.500000	24.000000
-21.866667	166.500000	25.000000
-21.833333	164.000000	27.000000
-21.800000	166.000000	27.000000
-21.766667	166.000000	26.000000
-21.733333	166.000000	26.500000
-21.700000	164.500000	29.000000
-21.666667	162.000000	28.000000
-21.633333	160.000000	23.000000
-21.600000	158.500000	22.500000
-21.566667	163.000000	21.000000
-21.533333	153.500000	21.000000
-21.500000	146.500000	15.000000
-21.466667	142.000000	11.000000
-21.433333	135.500000	11.000000
-21.400000	131.500000	10.500000
-21.366667	131.500000	8.500000
-21.333333	123.500000	6.000000
-21.300000	117.000000	7.000000
-21.266667	116.000000	7.500000
-21.233333	108.000000	6.500000
-21.200000	103.000000	6.500000
-21.166667	99.500000	5.000000
-21.133333	95.500000	5.500000
-21.100000	88.500000	5.500000
-21.066667	79.000000	5.000000
-21.033333	76.000000	4.500000
-21.000000	75.000000	5.000000
-20.966667	74.000000	5.000000
-20.933333	71.500000	5.500000
-20.900000	69.500000	5.500000
-20.866667	66.000000	6.000000
-20.833333	63.500000	7.000000
-20.800000	62.000000	7.500000
-20.766667	56.000000	7.500000
-20.733333	55.500000	7.500000
-20.700000	59.000000	8.000000
-20.666667	56.500000	9.000000
-20.633333	54.500000	9.500000
-20.600000	55.000000	10.000000
-20.566667	55.000000	10.500000
-20.533333	55.000000	10.500000
-20.500000	56.000000	12.000000
-20.466667	55.500000	14.000000
-20.433333	55.000000	15.000000
-20.400000	55.500000	15.500000
-20.366667	57.500000	16.500000
-20.333333	57.500000	16.000000
-20.300000	58.500000	17.000000
-20.266667	59.000000	18.500000
-20.233333	58.500000	19.000000
-20.200000	57.500000	19.000000
-20.166667	56.000000	20.000000
-20.133333	53.500000	19.000000
-20.100000	53.500000	19.500000
-20.066667	55.500000	20.000000
-20.033333	49.500000	19.000000
-20.000000	51.000000	17.500000
-19.966667	51.500000	17.000000
-19.933333	51.000000	16.000000
-19.900000	50.500000	16.000000
-19.866667	47.500000	16.000000
-19.833333	46.500000	15.000000
-19.800000	49.500000	15.000000
-19.766667	44.500000	14.500000
-19.733333	43.500000	15.000000
-19.700000	46.500000	15.500000
-19.666667	47.000000	14.500000
-19.633333	41.000000	12.000000
-19.600000	46.000000	15.000000
-19.566667	42.000000	14.000000
-19.533333	42.000000	12.500000
-19.500000	42.500000	12.000000
-19.466667	41.000000	13.500000
-19.433333	37.500000	11.000000
-19.400000	33.500000	7.500000
-19.366667	36.500000	9.000000
-19.333333	35.500000	12.000000
-19.300000	31.500000	10.000000
-19.266667	34.000000	11.000000
-19.233333	35.500000	13.000000
-19.200000	36.000000	20.500000
-19.166667	33.500000	20.000000
-19.133333	23.500000	6.500000
-19.100000	33.000000	20.500000
-19.066667	27.500000	16.000000
-19.033333	30.500000	17.000000
-19.000000	31.000000	21.500000
-18.966667	28.500000	22.000000
-18.933333	23.500000	23.500000
-18.900000	18.000000	22.500000
-18.866667	34.000000	6.500000
-18.833333	38.000000	5.000000
-18.800000	40.000000	6.000000
-18.766667	41.500000	6.000000
-18.733333	43.000000	7.000000
-18.700000	36.500000	11.000000
-18.666667	37.000000	11.500000
-18.633333	39.000000	12.500000
-18.600000	43.000000	11.500000
-18.566667	47.000000	10.500000
-18.533333	46.500000	10.500000
-18.500000	47.000000	11.000000
-18.466667	51.500000	11.500000
-18.433333	52.500000	11.000000
-18.400000	54.500000	10.000000
-18.366667	58.000000	10.000000
-18.333333	59.000000	10.500000
-18.300000	61.000000	11.000000
-18.266667	62.500000	11.500000
-18.233333	63.500000	12.000000
-18.200000	64.500000	12.000000
-18.166667	66.000000	12.500000
-18.133333	66.500000	12.500000
-18.100000	67.500000	13.000000
-18.066667	68.000000	13.000000
-18.033333	69.000000	13.000000
-18.000000	70.000000	13.000000
-17.966667	72.000000	12.500000
-17.933333	70.500000	12.500000
-17.900000	71.000000	12.500000
-17.866667	72.500000	12.500000
-17.833333	76.000000	13.000000
-17.800000	76.500000	13.000000
-17.766667	77.500000	13.000000
-17.733333	77.500000	12.500000
-17.700000	76.000000	12.500000
-17.666667	79.000000	12.500000
-17.633333	79.500000	12.500000
-17.600000	78.500000	12.500000
-17.566667	81.500000	12.500000
-17.533333	82.000000	12.000000
-17.500000	80.500000	12.000000
-17.466667	83.000000	11.500000
-17.433333	83.500000	12.000000
-17.400000	84.500000	12.500000
-17.366667	84.500000	12.000000
-17.333333	85.500000	12.000000
-17.300000	86.500000	11.500000
-17.266667	86.500000	11.500000
-17.233333	87.000000	12.000000
-17.200000	87.500000	12.000000
-17.166667	88.000000	12.500000
-17.133333	88.500000	12.500000
-17.100000	89.500000	12.000000
-17.066667	89.000000	12.000000
-17.033333	89.000000	12.000000
-17.000000	89.000000	12.000000
-16.966667	89.500000	12.500000
-16.933333	90.500000	12.500000
-16.900000	90.500000	12.500000
-16.866667	90.500000	12.500000
-16.833333	90.000000	13.000000
-16.800000	90.500000	13.000000
-16.766667	91.000000	13.000000
-16.733333	85.000000	14.500000
-16.700000	85.000000	12.500000
-16.666667	84.500000	13.500000
-16.633333	87.500000	15.000000
-16.600000	88.500000	16.000000
-16.566667	90.000000	17.500000
-16.533333	89.000000	17.500000
-16.500000	89.500000	14.000000
-16.466667	86.500000	14.000000
-16.433333	86.000000	13.000000
-16.400000	87.000000	9.000000
-16.366667	83.000000	9.000000
-16.333333	78.500000	9.000000
-16.300000	77.000000	5.000000
-16.266667	75.500000	6.500000
-16.233333	73.000000	8.000000
-16.200000	66.500000	9.000000
-16.166667	68.500000	8.000000
-16.133333	68.000000	10.000000
-16.100000	64.000000	11.500000
-16.066667	57.500000	13.000000
-16.033333	56.500000	11.000000
-16.000000	55.500000	11.000000
-15.966667	50.500000	13.000000
-15.933333	45.500000	14.500000
-15.900000	43.000000	12.000000
-15.866667	41.500000	13.000000
-15.833333	37.000000	14.000000
-15.800000	25.500000	8.500000
-15.766667	35.500000	18.500000
-15.733333	31.500000	14.500000
-15.700000	28.000000	17.000000
-15.666667	26.500000	19.000000
-15.633333	20.000000	20.000000
-15.600000	18.000000	19.500000
-15.566667	18.000000	21.500000
-15.533333	18.000000	21.500000
-15.500000	18.500000	27.000000
-15.466667	18.000000	26.000000
-15.433333	18.000000	24.000000
-15.400000	18.000000	25.000000
-15.366667	16.000000	27.000000
-15.333333	15.500000	24.500000
-15.300000	16.500000	26.500000
-15.266667	18.500000	23.500000
-15.233333	19.000000	29.500000
-15.200000	19.000000	28.000000
-15.166667	17.500000	27.500000
-15.133333	15.500000	27.500000
-15.100000	16.500000	28.000000
-15.066667	17.000000	29.000000
-15.033333	17.500000	31.500000
-15.000000	18.000000	31.000000
-14.966667	17.000000	25.500000
-14.933333	19.500000	29.500000
-14.900000	19.000000	24.500000
-14.866667	19.500000	24.000000
-14.833333	18.500000	24.500000
-14.800000	17.500000	24.500000
-14.766667	18.000000	25.000000
-14.733333	19.000000	23.000000
-14.700000	18.500000	23.500000
-14.666667	16.000000	23.500000
-14.633333	16.000000	23.500000
-14.600000	15.000000	24.000000
-14.566667	16.000000	23.000000
-14.533333	14.500000	22.500000
-14.500000	15.000000	23.500000
-14.466667	16.500000	23.500000
-14.433333	17.000000	23.500000
-14.400000	12.000000	28.500000
-14.366667	17.000000	22.000000
-14.333333	18.000000	22.000000
-14.300000	19.000000	22.000000
-14.266667	20.500000	21.000000
-14.233333	24.500000	22.000000
-14.200000	33.500000	11.500000
-14.166667	33.500000	13.000000
-14.133333	30.000000	14.000000
-14.100000	34.000000	14.500000
-14.066667	35.000000	16.000000
-14.033333	37.500000	14.500000
-14.000000	40.000000	15.000000
-13.966667	41.500000	16.000000
-13.933333	42.500000	17.000000
-13.900000	43.500000	16.500000
-13.866667	44.000000	16.500000
-13.833333	44.500000	17.000000
-13.800000	45.000000	17.500000
-13.766667	45.500000	18.000000
-13.733333	44.500000	18.500000
-13.700000	44.000000	18.500000
-13.666667	44.000000	19.500000
-13.633333	44.000000	20.500000
-13.600000	43.500000	21.500000
-13.566667	42.000000	21.500000
-13.533333	39.000000	23.500000
-13.500000	37.500000	24.000000
-13.466667	34.000000	25.500000
-13.433333	32.500000	26.500000
-13.400000	35.000000	26.500000
-13.366667	33.500000	27.000000
-13.333333	29.500000	27.500000
-13.300000	33.000000	27.500000
-13.266667	32.000000	28.000000
-13.233333	31.500000	27.500000
-13.200000	30.000000	26.500000
-13.166667	29.000000	26.000000
-13.133333	29.500000	25.000000
-13.100000	29.500000	25.000000
-13.066667	28.000000	22.500000
-13.033333	27.000000	20.000000
-13.000000	26.500000	18.000000
-12.966667	27.000000	18.500000
-12.933333	25.500000	19.000000
-12.900000	23.000000	15.500000
-12.866667	30.000000	19.500000
-12.833333	29.500000	20.000000
-12.800000	31.000000	22.000000
-12.766667	28.500000	23.500000
-12.733333	27.500000	21.000000
-12.700000	27.500000	22.000000
-12.666667	27.000000	25.500000
-12.633333	12.500000	6.000000
-12.600000	14.000000	7.000000
-12.566667	13.500000	11.000000
-12.533333	11.500000	11.000000
-12.500000	11.000000	12.500000
-12.466667	10.000000	10.500000
-12.433333	9.500000	11.000000
-12.400000	14.000000	16.000000
-12.366667	11.000000	16.500000
-12.333333	8.000000	16.500000
-12.300000	9.000000	15.000000
-12.266667	9.500000	15.500000
-12.233333	11.500000	18.000000
-12.200000	11.500000	18.000000
-12.166667	10.000000	18.500000
-12.133333	9.000000	18.000000
-12.100000	9.500000	17.000000
-12.066667	9.500000	17.000000
-12.033333	8.000000	11.500000
-12.000000	8.500000	13.500000
-11.966667	8.500000	13.500000
-11.933333	8.500000	14.500000
-11.900000	8.000000	13.500000
-11.866667	8.000000	13.000000
-11.833333	8.000000	13.500000
-11.800000	8.500000	15.000000
-11.766667	8.500000	15.000000
-11.733333	9.000000	15.500000
-11.700000	7.500000	12.000000
-11.666667	7.500000	12.000000
-11.633333	7.500000	12.500000
-11.600000	7.500000	12.500000
-11.566667	7.500000	11.500000
-11.533333	6.500000	11.500000
-11.500000	6.500000	8.000000
-11.466667	5.500000	7.500000
-11.433333	5.500000	7.500000
-11.400000	5.500000	7.500000
-11.366667	5.500000	7.500000
-11.333333	5.500000	7.500000
-11.300000	6.500000	7.000000
-11.266667	7.500000	9.000000
-11.233333	5.000000	6.000000
-11.200000	5.000000	8.000000
-11.166667	8.000000	9.000000
-11.133333	8.000000	8.500000
-11.100000	8.000000	9.000000
-11.066667	5.000000	8.000000
-11.033333	5.000000	8.000000
-11.000000	4.000000	9.500000
-10.966667	4.000000	9.000000
-10.933333	5.500000	7.500000
-10.900000	5.500000	8.500000
-10.866667	4.500000	9.500000
-10.833333	5.500000	8.500000
-10.800000	7.000000	13.500000
-10.766667	7.500000	15.500000
-10.733333	73.500000	11.500000
-10.700000	76.000000	10.000000
-10.666667	77.500000	10.000000
-10.633333	82.500000	11.000000
-10.600000	84.500000	12.000000
-10.566667	87.500000	11.500000
-10.533333	90.000000	11.000000
-10.500000	93.000000	12.000000
-10.466667	95.000000	12.500000
-10.433333	97.500000	13.000000
-10.400000	96.000000	14.500000
-10.366667	97.500000	14.500000
-10.333333	98.500000	15.000000
-10.300000	100.000000	16.000000
-10.266667	101.500000	16.500000
-10.233333	102.500000	17.000000
-10.200000	106.000000	16.000000
-10.166667	106.000000	15.500000
-10.133333	108.000000	16.000000
-10.100000	115.500000	17.000000
-10.066667	118.000000	13.000000
-10.033333	120.500000	9.000000
-10.000000	124.000000	7.500000
-9.966667	131.500000	7.000000
-9.933333	132.000000	7.500000
-9.900000	136.500000	6.500000
-9.866667	139.500000	7.000000
-9.833333	139.500000	7.000000
-9.800000	146.000000	6.500000
-9.766667	149.000000	7.500000
-9.733333	151.500000	6.500000
-9.700000	154.000000	8.000000
-9.666667	155.500000	7.500000
-9.633333	157.000000	8.000000
-9.600000	157.500000	8.000000
-9.566667	158.000000	8.500000
-9.533333	159.000000	9.000000
-9.500000	160.000000	9.500000
-9.466667	160.000000	8.500000
-9.433333	161.000000	9.000000
-9.400000	161.000000	9.000000
-9.366667	161.500000	9.000000
-9.333333	161.500000	9.000000
-9.300000	162.000000	9.500000
-9.266667	163.000000	9.000000
-9.233333	163.000000	9.000000
-9.200000	163.500000	9.000000
-9.166667	163.500000	10.000000
-9.133333	164.000000	9.500000
-9.100000	164.000000	9.500000
-9.066667	164.000000	9.000000
-9.033333	164.500000	9.000000
-9.000000	164.500000	9.000000
-8.966667	166.000000	9.000000
-8.933333	166.000000	9.000000
-8.900000	166.000000	9.000000
-8.866667	166.000000	9.000000
-8.833333	166.000000	9.000000
-8.800000	166.000000	9.000000
-8.766667	166.500000	9.000000
-8.733333	166.500000	9.000000
-8.700000	166.500000	9.000000
-8.666667	166.000000	9.000000
-8.633333	166.000000	9.000000
-8.600000	167.000000	9.000000
-8.566667	166.000000	9.000000
-8.533333	167.000000	9.000000
-8.500000	172.000000	9.000000
-8.466667	172.500000	9.000000
-8.433333	172.000000	9.000000
-8.400000	172.000000	9.000000
-8.366667	174.500000	9.000000
-8.333333	175.500000	8.500000
-8.300000	175.500000	9.000000
-8.266667	174.500000	9.000000
-8.233333	175.000000	9.000000
-8.200000	174.500000	9.000000
-8.166667	174.500000	9.000000
-8.133333	175.500000	8.000000
-8.100000	163.000000	10.000000
-8.066667	162.500000	12.500000
-8.033333	160.500000	15.500000
-8.000000	161.500000	18.500000
-7.966667	161.000000	19.500000
-7.933333	159.000000	20.000000
-7.900000	160.000000	20.000000
-7.866667	162.000000	20.000000
-7.833333	162.500000	21.500000
-7.800000	162.500000	24.000000
-7.766667	161.000000	26.000000
-7.733333	160.500000	25.000000
-7.700000	160.000000	25.000000
-7.666667	160.000000	24.000000
-7.633333	160.000000	25.000000
-7.600000	159.000000	22.000000
-7.566667	159.000000	21.000000
-7.533333	158.500000	23.000000
-7.500000	157.500000	21.000000
-7.466667	157.000000	20.000000
-7.433333	155.500000	19.500000
-7.400000	152.500000	19.500000
-7.366667	153.000000	20.500000
-7.333333	153.000000	24.500000
-7.300000	151.500000	25.500000
-7.266667	155.500000	19.500000
-7.233333	154.500000	19.500000
-7.200000	148.000000	19.000000
-7.166667	154.500000	23.000000
-7.133333	154.500000	21.000000
-7.100000	146.500000	17.000000
-7.066667	144.000000	17.500000
-7.033333	143.000000	18.000000
-7.000000	143.000000	15.000000
-6.966667	126.000000	14.500000
-6.933333	120.500000	15.500000
-6.900000	109.000000	9.000000
-6.866667	113.000000	11.000000
-6.833333	109.500000	11.500000
-6.800000	103.000000	11.000000
-6.766667	103.000000	8.000000
-6.733333	98.000000	9.000000
-6.700000	98.500000	8.000000
-6.666667	96.500000	7.500000
-6.633333	93.500000	8.500000
-6.600000	109.500000	8.500000
-6.566667	91.000000	8.500000
-6.533333	106.000000	9.000000
-6.500000	106.500000	9.000000
-6.466667	106.500000	9.500000
-6.433333	110.000000	10.000000
-6.400000	106.000000	10.000000
-6.366667	106.000000	10.500000
-6.333333	105.500000	10.500000
-6.300000	103.000000	10.500000
-6.266667	103.000000	11.000000
-6.233333	108.500000	11.500000
-6.200000	108.000000	12.000000
-6.166667	108.000000	13.000000
-6.133333	103.500000	12.000000
-6.100000	106.000000	12.000000
-6.066667	105.500000	12.000000
-6.033333	110.500000	12.000000
-6.000000	111.500000	12.500000
-5.966667	110.000000	13.000000
-5.933333	109.000000	14.000000
-5.900000	108.000000	16.000000
-5.866667	109.000000	17.500000
-5.833333	109.000000	18.500000
-5.800000	106.000000	20.500000
-5.766667	103.500000	21.000000
-5.733333	104.500000	21.000000
-5.700000	107.000000	21.500000
-5.666667	108.500000	23.000000
-5.633333	107.500000	24.500000
-5.600000	107.000000	25.500000
-5.566667	103.000000	24.500000
-5.533333	103.000000	25.500000
-5.500000	105.000000	22.500000
-5.466667	107.500000	25.500000
-5.433333	109.000000	26.000000
-5.400000	110.000000	25.500000
-5.366667	163.500000	19.000000
-5.333333	164.500000	20.500000
-5.300000	164.500000	22.000000
-5.266667	167.000000	22.500000
-5.233333	167.500000	22.500000
-5.200000	169.000000	19.500000
-5.166667	168.500000	19.500000
-5.133333	172.500000	21.000000
-5.100000	112.500000	23.000000
-5.066667	114.000000	23.000000
-5.033333	115.000000	22.000000
-5.000000	116.000000	21.500000
-4.966667	116.500000	21.000000
-4.933333	116.000000	20.000000
-4.900000	118.000000	14.500000
-4.866667	119.500000	16.000000
-4.833333	125.000000	16.000000
-4.800000	124.500000	13.500000
-4.766667	126.000000	8.000000
-4.733333	129.500000	9.000000
-4.700000	209.500000	4.500000
-4.666667	212.000000	4.500000
-4.633333	214.500000	4.500000
-4.600000	217.000000	4.500000
-4.566667	218.500000	5.000000
-4.533333	219.000000	5.000000
-4.500000	220.000000	3.500000
-4.466667	219.500000	4.500000
-4.433333	221.500000	4.500000
-4.400000	224.000000	4.500000
-4.366667	199.000000	4.000000
-4.333333	228.500000	4.000000
-4.300000	208.000000	5.000000
-4.266667	204.500000	4.000000
-4.233333	209.500000	6.000000
-4.200000	220.000000	5.000000
-4.166667	216.500000	4.000000
-4.133333	216.000000	4.000000
-4.100000	220.500000	5.500000
-4.066667	225.000000	5.500000
-4.033333	225.000000	4.500000
-4.000000	225.000000	4.500000
-3.966667	226.000000	6.000000
-3.933333	228.000000	6.500000
-3.900000	227.500000	7.000000
-3.866667	209.000000	9.500000
-3.833333	211.500000	11.500000
-3.800000	211.500000	12.500000
-3.766667	215.000000	13.500000
-3.733333	213.500000	14.500000
-3.700000	216.500000	16.000000
-3.666667	251.000000	17.000000
-3.633333	250.500000	19.500000
-3.600000	249.000000	19.500000
-3.566667	249.000000	17.000000
-3.533333	234.000000	19.500000
-3.500000	238.000000	21.000000
-3.466667	240.500000	20.000000
-3.433333	238.000000	19.500000
-3.400000	230.000000	19.000000
-3.366667	230.500000	19.500000
-3.333333	230.500000	19.500000
-3.300000	232.500000	18.000000
-3.266667	234.000000	19.500000
-3.233333	231.000000	20.000000
-3.200000	228.500000	20.000000
-3.166667	228.500000	18.000000
-3.133333	230.000000	18.000000
-3.100000	230.000000	18.500000
-3.066667	228.000000	19.000000
-3.033333	225.500000	20.500000
-3.000000	223.500000	18.000000
-2.966667	224.000000	17.500000
-2.933333	225.500000	17.500000
-2.900000	221.000000	19.000000
-2.866667	217.500000	19.500000
-2.833333	214.500000	14.500000
-2.800000	208.000000	11.500000
-2.766667	204.000000	10.500000
-2.733333	202.000000	11.500000
-2.700000	197.000000	11.000000
-2.666667	195.000000	9.500000
-2.633333	192.000000	7.000000
-2.600000	191.500000	6.500000
-2.566667	186.500000	7.000000
-2.533333	182.000000	6.000000
-2.500000	179.000000	7.000000
-2.466667	176.500000	7.500000
-2.433333	173.000000	8.500000
-2.400000	170.000000	8.000000
-2.366667	173.000000	8.000000
-2.333333	169.500000	8.500000
-2.300000	162.000000	9.000000
-2.266667	164.500000	10.000000
-2.233333	158.500000	12.000000
-2.200000	157.500000	11.500000
-2.166667	155.000000	11.000000
-2.133333	154.000000	11.500000
-2.100000	152.500000	11.500000
-2.066667	151.000000	12.000000
-2.033333	150.000000	13.000000
-2.000000	148.500000	13.000000
-1.966667	147.500000	12.000000
-1.933333	146.500000	11.000000
-1.900000	144.000000	11.500000
-1.866667	142.500000	14.500000
-1.833333	140.500000	14.000000
-1.800000	139.500000	13.000000
-1.766667	137.000000	12.000000
-1.733333	135.000000	11.500000
-1.700000	133.500000	12.000000
-1.666667	132.000000	13.500000
-1.633333	130.000000	14.000000
-1.600000	128.000000	14.000000
-1.566667	120.500000	13.000000
-1.533333	119.500000	11.500000
-1.500000	118.500000	12.000000
-1.466667	117.500000	13.500000
-1.433333	118.500000	13.000000
-1.400000	116.000000	13.500000
-1.366667	115.000000	13.000000
-1.333333	114.500000	12.500000
-1.300000	113.500000	12.000000
-1.266667	112.500000	12.500000
-1.233333	111.500000	13.500000
-1.200000	109.500000	13.000000
-1.166667	108.500000	13.000000
-1.133333	107.000000	12.500000
-1.100000	106.500000	12.500000
-1.066667	105.000000	12.500000
-1.033333	103.500000	12.000000
-1.000000	103.500000	13.000000
-0.966667	102.000000	13.000000
-0.933333	101.000000	12.500000
-0.900000	99.500000	12.000000
-0.866667	98.500000	11.500000
-0.833333	97.500000	10.500000
-0.800000	96.500000	12.000000
-0.766667	96.000000	12.000000
-0.733333	96.000000	12.000000
-0.700000	95.500000	12.500000
-0.666667	95.500000	12.000000
-0.633333	94.500000	11.000000
-0.600000	94.500000	11.000000
-0.566667	94.500000	12.000000
-0.533333	93.500000	11.500000
-0.500000	94.000000	11.500000
-0.466667	94.500000	11.500000
-0.433333	92.500000	11.500000
-0.400000	92.000000	11.500000
-0.366667	94.000000	11.500000
-0.333333	94.000000	11.500000
-0.300000	92.500000	10.500000
-0.266667	89.500000	11.000000
-0.233333	87.000000	11.500000
-0.200000	85.000000	12.500000
-0.166667	85.000000	13.000000
-0.133333	83.000000	13.000000
-0.100000	83.000000	13.000000
-0.066667	81.500000	13.500000
-0.033333	82.000000	14.500000
0.000000	83.000000	15.000000
0.033333	87.500000	15.000000
0.066667	90.500000	16.000000
0.100000	92.000000	17.000000
0.133333	92.000000	18.000000
0.166667	92.500000	18.500000
0.200000	92.000000	18.500000
0.233333	96.000000	18.000000
0.266667	96.500000	19.500000
0.300000	108.000000	21.000000
0.333333	110.000000	22.000000
0.366667	111.000000	21.500000
0.400000	113.000000	18.000000
0.433333	110.000000	18.500000
0.466667	117.500000	19.500000
0.500000	117.000000	14.000000
0.533333	114.000000	11.000000
0.566667	117.500000	10.500000
0.600000	119.500000	11.500000
0.633333	122.000000	12.000000
0.666667	123.500000	8.000000
0.700000	126.000000	8.000000
0.733333	129.500000	9.500000
0.766667	135.000000	9.500000
0.800000	157.000000	8.000000
0.833333	139.500000	7.500000
0.866667	164.000000	8.500000
0.900000	194.500000	4.000000
0.933333	174.000000	8.500000
0.966667	178.500000	4.500000
1.000000	183.000000	5.500000
1.033333	201.000000	4.000000
1.066667	192.500000	5.500000
1.100000	190.000000	4.500000
1.133333	199.500000	5.500000
1.166667	209.000000	5.500000
1.200000	211.500000	5.500000
1.233333	214.000000	6.000000
1.266667	179.000000	7.000000
1.300000	180.000000	7.500000
1.333333	180.500000	8.000000
1.366667	184.500000	8.500000
1.400000	182.500000	9.000000
1.433333	179.500000	9.500000
1.466667	179.000000	10.500000
1.500000	178.000000	11.000000
1.533333	177.500000	11.500000
1.566667	175.500000	12.000000
1.600000	178.500000	12.000000
1.633333	175.000000	12.000000
1.666667	174.000000	12.000000
1.700000	173.000000	12.500000
1.733333	245.500000	5.000000
1.766667	245.500000	5.500000
1.800000	173.500000	12.500000
1.833333	174.000000	12.500000
1.866667	170.000000	13.500000
1.900000	169.000000	13.500000
1.933333	168.000000	13.500000
1.966667	167.000000	14.000000
2.000000	171.000000	13.500000
2.033333	168.000000	13.500000
2.066667	165.500000	15.500000
2.100000	165.000000	17.000000
2.133333	162.500000	18.500000
2.166667	162.000000	20.500000
2.200000	163.000000	22.000000
2.233333	168.500000	22.000000
2.266667	168.000000	22.000000
2.300000	162.000000	23.500000
2.333333	160.500000	24.500000
2.366667	160.000000	25.000000
2.400000	159.500000	26.000000
2.433333	218.500000	19.500000
2.466667	161.000000	25.000000
2.500000	161.500000	25.000000
2.533333	162.500000	25.000000
2.566667	216.500000	20.000000
2.600000	216.000000	21.500000
2.633333	215.000000	24.000000
2.666667	214.500000	22.500000
2.700000	215.000000	19.500000
2.733333	216.500000	21.500000
2.766667	217.000000	22.000000
2.800000	216.000000	22.500000
2.833333	216.500000	22.000000
2.866667	161.500000	26.000000
2.900000	159.500000	24.000000
2.933333	159.500000	22.500000
2.966667	159.500000	22.500000
3.000000	162.000000	22.500000
3.033333	160.500000	20.500000
3.066667	159.000000	18.500000
3.100000	162.500000	18.500000
3.133333	164.000000	18.000000
3.166667	163.000000	17.000000
3.200000	164.500000	15.000000
3.233333	165.500000	14.000000
3.266667	166.500000	14.500000
3.300000	169.500000	13.500000
3.333333	169.000000	12.500000
3.366667	169.000000	11.000000
3.400000	170.000000	9.500000
3.433333	169.000000	10.000000
3.466667	171.000000	10.500000
3.500000	176.000000	9.500000
3.533333	176.500000	8.500000
3.566667	175.000000	7.500000
3.600000	177.500000	6.500000
3.633333	179.000000	7.000000
3.666667	265.500000	5.000000
3.700000	183.000000	6.000000
3.733333	183.000000	5.500000
3.766667	185.000000	5.500000
3.800000	187.500000	5.500000
3.833333	188.000000	5.500000
3.866667	189.500000	5.000000
3.900000	188.500000	5.500000
3.933333	190.500000	6.000000
3.966667	192.000000	5.000000
4.000000	193.000000	5.500000
4.033333	193.000000	6.500000
4.066667	217.000000	21.000000
4.100000	210.500000	20.000000
4.133333	211.500000	21.000000
4.166667	217.500000	21.000000
4.200000	222.000000	20.000000
4.233333	210.500000	19.500000
4.266667	214.000000	20.500000
4.300000	221.000000	20.000000
4.333333	209.000000	20.500000
4.366667	219.500000	20.500000
4.400000	219.500000	21.000000
4.433333	219.000000	21.000000
4.466667	210.500000	22.000000
4.500000	207.000000	22.500000
4.533333	214.000000	23.500000
4.566667	215.500000	23.500000
4.600000	214.500000	24.000000
4.633333	215.500000	24.000000
4.666667	207.500000	24.500000
4.700000	208.000000	25.000000
4.733333	212.500000	25.500000
4.766667	213.500000	23.500000
4.800000	208.500000	22.500000
4.833333	209.500000	23.000000
4.866667	210.000000	23.000000
4.900000	210.500000	19.500000
4.933333	211.000000	17.000000
4.966667	215.000000	16.000000
5.000000	217.500000	17.000000
5.033333	221.500000	13.500000
5.066667	220.500000	9.500000
5.100000	232.500000	8.500000
5.133333	234.500000	8.500000
5.166667	237.000000	10.000000
5.200000	244.000000	8.000000
5.233333	244.500000	7.500000
5.266667	244.500000	7.500000
5.300000	246.000000	8.000000
5.333333	248.500000	9.000000
5.366667	255.000000	8.000000
5.400000	255.500000	8.000000
5.433333	256.500000	8.500000
5.466667	256.000000	9.500000
5.500000	257.000000	10.000000
5.533333	262.500000	10.000000
5.566667	262.500000	10.000000
5.600000	259.500000	10.500000
5.633333	259.000000	11.500000
5.666667	260.000000	12.000000
5.700000	260.000000	12.500000
5.733333	261.000000	13.500000
5.766667	261.000000	14.000000
5.800000	260.000000	13.500000
5.833333	261.000000	14.000000
5.866667	266.000000	13.500000
5.900000	260.000000	14.500000
5.933333	259.000000	15.500000
5.966667	264.000000	14.500000
6.000000	261.500000	15.000000
6.033333	253.500000	16.500000
6.066667	252.500000	17.500000
6.100000	252.500000	17.500000
6.133333	251.500000	18.500000
6.166667	251.500000	20.000000
6.200000	254.000000	19.000000
6.233333	253.500000	20.000000
6.266667	249.500000	21.000000
6.300000	253.500000	20.000000
6.333333	248.000000	22.500000
6.366667	249.500000	21.000000
6.400000	245.500000	21.000000
6.433333	244.000000	22.000000
6.466667	244.000000	23.000000
6.500000	244.000000	24.000000
6.533333	248.500000	24.500000
6.566667	249.000000	24.500000
6.600000	247.500000	25.000000
[truncated: 8,801 more rows]
