# Supplementary material for: Attraction of posture and motion-trajectory elements of conspecific biological motion in medaka fish
Source: Sci Rep. 2018 Jun 5;8:8589. doi: 10.1038/s41598-018-26186-x (PMC5988670; doi:10.1038/s41598-018-26186-x)
Supplement: Supplementary file 4 — Dataset 3 [file 41598_2018_26186_MOESM4_ESM.zip › DataExperiments/Bioloco_09.csv]

time[sec]	x	y
-60.000000	159.500000	198.000000
-59.966667	145.000000	193.000000
-59.933333	141.500000	193.000000
-59.900000	138.500000	179.000000
-59.866667	141.500000	187.500000
-59.833333	159.000000	201.000000
-59.800000	145.500000	198.000000
-59.766667	145.000000	142.000000
-59.733333	141.000000	184.500000
-59.700000	141.000000	184.500000
-59.666667	142.000000	193.500000
-59.633333	145.000000	188.000000
-59.600000	147.000000	199.500000
-59.566667	157.500000	195.000000
-59.533333	141.000000	178.500000
-59.500000	142.000000	193.000000
-59.466667	141.000000	184.500000
-59.433333	146.500000	194.000000
-59.400000	161.000000	200.000000
-59.366667	145.500000	198.000000
-59.333333	146.500000	188.500000
-59.300000	159.500000	192.000000
-59.266667	159.500000	194.500000
-59.233333	158.000000	183.500000
-59.200000	146.000000	200.000000
-59.166667	147.500000	191.000000
-59.133333	141.000000	187.000000
-59.100000	141.500000	178.500000
-59.066667	141.000000	179.500000
-59.033333	146.500000	190.000000
-59.000000	147.000000	191.000000
-58.966667	145.000000	189.000000
-58.933333	159.500000	192.000000
-58.900000	145.000000	143.000000
-58.866667	146.000000	189.000000
-58.833333	145.000000	189.000000
-58.800000	145.000000	193.000000
-58.766667	146.000000	190.000000
-58.733333	146.500000	194.000000
-58.700000	146.000000	193.000000
-58.666667	161.500000	194.000000
-58.633333	141.000000	179.000000
-58.600000	138.500000	178.000000
-58.566667	140.000000	179.000000
-58.533333	147.000000	193.000000
-58.500000	147.500000	186.500000
-58.466667	147.000000	189.000000
-58.433333	139.500000	184.500000
-58.400000	140.000000	184.500000
-58.366667	139.500000	185.000000
-58.333333	146.500000	193.000000
-58.300000	147.500000	195.000000
-58.266667	159.000000	192.500000
-58.233333	147.000000	195.000000
-58.200000	146.500000	193.000000
-58.166667	124.000000	37.000000
-58.133333	24.500000	1.500000
-58.100000	24.500000	1.500000
-58.066667	24.500000	1.500000
-58.033333	140.000000	29.500000
-58.000000	137.000000	47.500000
-57.966667	154.000000	30.000000
-57.933333	139.500000	44.500000
-57.900000	139.000000	47.000000
-57.866667	122.000000	45.500000
-57.833333	24.500000	1.500000
-57.800000	24.500000	1.500000
-57.766667	24.500000	1.500000
-57.733333	24.500000	1.500000
-57.700000	24.500000	1.500000
-57.666667	29.000000	1.000000
-57.633333	29.000000	1.000000
-57.600000	29.000000	1.000000
-57.566667	29.500000	1.000000
-57.533333	145.000000	28.500000
-57.500000	144.000000	33.000000
-57.466667	120.000000	49.000000
-57.433333	159.500000	28.500000
-57.400000	162.500000	35.500000
-57.366667	144.000000	31.000000
-57.333333	151.500000	28.500000
-57.300000	154.500000	37.000000
-57.266667	151.000000	31.000000
-57.233333	150.000000	54.000000
-57.200000	144.000000	32.000000
-57.166667	150.000000	24.000000
-57.133333	29.000000	1.000000
-57.100000	29.000000	1.000000
-57.066667	29.500000	1.000000
-57.033333	150.000000	38.000000
-57.000000	150.000000	38.000000
-56.966667	150.000000	38.000000
-56.933333	29.500000	1.000000
-56.900000	29.500000	1.000000
-56.866667	29.500000	1.000000
-56.833333	30.000000	1.000000
-56.800000	29.500000	1.000000
-56.766667	29.500000	1.000000
-56.733333	29.500000	1.000000
-56.700000	29.500000	0.500000
-56.666667	29.500000	0.500000
-56.633333	29.500000	0.500000
-56.600000	29.500000	0.500000
-56.566667	31.000000	0.500000
-56.533333	31.000000	0.500000
-56.500000	31.000000	0.500000
-56.466667	31.000000	0.500000
-56.433333	31.000000	0.500000
-56.400000	31.000000	0.500000
-56.366667	31.000000	0.500000
-56.333333	31.000000	0.500000
-56.300000	31.000000	0.500000
-56.266667	31.000000	0.500000
-56.233333	28.500000	0.500000
-56.200000	28.500000	0.500000
-56.166667	28.500000	0.500000
-56.133333	28.500000	0.500000
-56.100000	28.500000	0.500000
-56.066667	28.500000	0.500000
-56.033333	28.500000	0.500000
-56.000000	28.500000	0.500000
-55.966667	28.500000	0.500000
-55.933333	28.500000	0.500000
-55.900000	28.000000	0.500000
-55.866667	28.000000	0.500000
-55.833333	28.000000	0.500000
-55.800000	28.000000	0.500000
-55.766667	28.000000	0.500000
-55.733333	28.000000	0.500000
-55.700000	28.500000	0.500000
-55.666667	28.500000	0.500000
-55.633333	28.500000	0.500000
-55.600000	28.500000	0.500000
-55.566667	28.500000	0.500000
-55.533333	28.500000	0.500000
-55.500000	28.500000	0.500000
-55.466667	28.500000	0.500000
-55.433333	28.500000	0.500000
-55.400000	28.500000	0.500000
-55.366667	28.500000	0.500000
-55.333333	28.500000	0.500000
-55.300000	28.500000	0.500000
-55.266667	28.500000	0.500000
-55.233333	28.500000	0.500000
-55.200000	28.500000	0.500000
-55.166667	28.500000	0.500000
-55.133333	28.500000	0.500000
-55.100000	28.500000	0.500000
-55.066667	28.500000	0.500000
-55.033333	28.500000	0.500000
-55.000000	28.500000	0.500000
-54.966667	28.500000	0.500000
-54.933333	28.500000	0.500000
-54.900000	28.500000	0.500000
-54.866667	28.500000	0.500000
-54.833333	28.500000	0.500000
-54.800000	28.500000	0.500000
-54.766667	28.500000	0.500000
-54.733333	28.500000	0.500000
-54.700000	28.500000	0.500000
-54.666667	28.500000	0.500000
-54.633333	28.500000	0.500000
-54.600000	28.500000	0.500000
-54.566667	28.500000	0.500000
-54.533333	28.500000	0.500000
-54.500000	28.500000	0.500000
-54.466667	28.500000	0.500000
-54.433333	28.500000	0.500000
-54.400000	28.500000	0.500000
-54.366667	28.500000	0.500000
-54.333333	28.500000	0.500000
-54.300000	28.500000	0.500000
-54.266667	28.500000	0.500000
-54.233333	28.500000	0.500000
-54.200000	28.500000	0.500000
-54.166667	28.500000	0.500000
-54.133333	28.500000	0.500000
-54.100000	28.500000	0.500000
-54.066667	28.500000	0.500000
-54.033333	28.500000	0.500000
-54.000000	28.500000	0.500000
-53.966667	28.500000	0.500000
-53.933333	28.500000	0.500000
-53.900000	28.500000	0.500000
-53.866667	28.500000	0.500000
-53.833333	28.500000	0.500000
-53.800000	28.500000	0.500000
-53.766667	28.500000	0.500000
-53.733333	28.500000	0.500000
-53.700000	28.500000	0.500000
-53.666667	28.500000	0.500000
-53.633333	28.500000	0.500000
-53.600000	28.500000	0.500000
-53.566667	28.500000	0.500000
-53.533333	28.500000	0.500000
-53.500000	28.500000	0.500000
-53.466667	28.500000	0.500000
-53.433333	28.500000	0.500000
-53.400000	28.500000	0.500000
-53.366667	28.500000	0.500000
-53.333333	28.500000	0.500000
-53.300000	28.500000	0.500000
-53.266667	28.500000	0.500000
-53.233333	28.500000	0.500000
-53.200000	28.500000	0.500000
-53.166667	28.500000	0.500000
-53.133333	28.500000	0.500000
-53.100000	28.500000	0.500000
-53.066667	28.500000	0.500000
-53.033333	28.500000	0.500000
-53.000000	28.500000	0.500000
-52.966667	28.500000	0.500000
-52.933333	28.500000	0.500000
-52.900000	28.500000	0.500000
-52.866667	28.500000	0.500000
-52.833333	28.500000	0.500000
-52.800000	28.500000	0.500000
-52.766667	28.500000	0.500000
-52.733333	28.500000	0.500000
-52.700000	28.500000	0.500000
-52.666667	28.500000	0.500000
-52.633333	28.500000	0.500000
-52.600000	28.500000	0.500000
-52.566667	28.500000	0.500000
-52.533333	28.500000	0.500000
-52.500000	28.500000	0.500000
-52.466667	28.500000	0.500000
-52.433333	28.500000	0.500000
-52.400000	28.500000	0.500000
-52.366667	28.500000	0.500000
-52.333333	28.500000	0.500000
-52.300000	28.500000	0.500000
-52.266667	28.500000	0.500000
-52.233333	28.500000	0.500000
-52.200000	28.500000	0.500000
-52.166667	28.500000	0.500000
-52.133333	62.500000	1.000000
-52.100000	61.500000	1.000000
-52.066667	58.500000	0.500000
-52.033333	58.500000	0.500000
-52.000000	58.500000	0.500000
-51.966667	58.500000	0.500000
-51.933333	58.500000	0.500000
-51.900000	58.500000	0.500000
-51.866667	58.500000	0.500000
-51.833333	58.500000	0.500000
-51.800000	58.500000	0.500000
-51.766667	58.500000	0.500000
-51.733333	58.500000	0.500000
-51.700000	58.500000	0.500000
-51.666667	58.500000	0.500000
-51.633333	58.500000	0.500000
-51.600000	58.500000	0.500000
-51.566667	58.500000	0.500000
-51.533333	58.500000	0.500000
-51.500000	58.500000	0.500000
-51.466667	58.500000	0.500000
-51.433333	58.500000	0.500000
-51.400000	58.500000	0.500000
-51.366667	58.500000	0.500000
-51.333333	58.500000	0.500000
-51.300000	58.500000	0.500000
-51.266667	58.500000	0.500000
-51.233333	58.500000	0.500000
-51.200000	58.500000	0.500000
-51.166667	58.500000	0.500000
-51.133333	58.500000	0.500000
-51.100000	58.500000	0.500000
-51.066667	58.500000	0.500000
-51.033333	58.500000	0.500000
-51.000000	210.500000	213.500000
-50.966667	211.000000	212.500000
-50.933333	211.000000	212.500000
-50.900000	211.000000	212.500000
-50.866667	211.000000	212.500000
-50.833333	211.000000	212.500000
-50.800000	211.000000	212.000000
-50.766667	210.500000	213.500000
-50.733333	210.500000	213.500000
-50.700000	210.500000	213.500000
-50.666667	210.500000	213.500000
-50.633333	210.500000	213.500000
-50.600000	211.000000	212.500000
-50.566667	210.000000	214.000000
-50.533333	210.000000	214.000000
-50.500000	210.000000	214.000000
-50.466667	210.000000	214.000000
-50.433333	210.500000	213.000000
-50.400000	210.500000	213.500000
-50.366667	210.500000	213.500000
-50.333333	211.000000	213.000000
-50.300000	211.000000	213.000000
-50.266667	211.000000	213.000000
-50.233333	211.000000	213.000000
-50.200000	210.500000	213.000000
-50.166667	211.000000	212.500000
-50.133333	211.000000	213.000000
-50.100000	211.000000	213.000000
-50.066667	211.000000	213.000000
-50.033333	211.000000	213.000000
-50.000000	211.000000	213.000000
-49.966667	211.000000	213.000000
-49.933333	211.000000	213.000000
-49.900000	211.000000	213.000000
-49.866667	211.000000	213.000000
-49.833333	211.000000	213.000000
-49.800000	211.000000	213.000000
-49.766667	211.000000	213.000000
-49.733333	211.000000	213.000000
-49.700000	211.000000	213.000000
-49.666667	211.000000	213.000000
-49.633333	211.000000	213.000000
-49.600000	213.000000	210.000000
-49.566667	210.500000	216.500000
-49.533333	214.000000	210.000000
-49.500000	214.000000	196.000000
-49.466667	214.000000	196.000000
-49.433333	214.000000	196.000000
-49.400000	213.000000	198.000000
-49.366667	213.000000	198.000000
-49.333333	213.500000	197.000000
-49.300000	213.500000	197.000000
-49.266667	213.500000	197.000000
-49.233333	210.500000	217.000000
-49.200000	213.000000	212.000000
-49.166667	212.500000	213.000000
-49.133333	212.500000	212.500000
-49.100000	212.500000	212.500000
-49.066667	212.500000	212.500000
-49.033333	211.500000	214.500000
-49.000000	211.500000	214.500000
-48.966667	210.500000	217.000000
-48.933333	214.000000	210.500000
-48.900000	214.000000	211.000000
-48.866667	214.000000	211.000000
-48.833333	217.000000	205.000000
-48.800000	217.000000	205.000000
-48.766667	217.000000	205.000000
-48.733333	214.000000	210.500000
-48.700000	214.500000	208.000000
-48.666667	214.000000	209.500000
-48.633333	214.500000	209.000000
-48.600000	214.500000	208.000000
-48.566667	217.000000	206.500000
-48.533333	217.000000	206.500000
-48.500000	217.000000	206.500000
-48.466667	217.000000	206.500000
-48.433333	220.500000	197.500000
-48.400000	215.500000	207.500000
-48.366667	216.000000	206.000000
-48.333333	215.500000	208.500000
-48.300000	215.500000	207.500000
-48.266667	215.500000	207.500000
-48.233333	216.000000	207.500000
-48.200000	215.500000	207.500000
-48.166667	216.000000	206.000000
-48.133333	216.500000	206.000000
-48.100000	216.500000	206.000000
-48.066667	216.500000	206.000000
-48.033333	216.500000	206.000000
-48.000000	216.500000	206.000000
-47.966667	216.500000	206.000000
-47.933333	216.500000	206.000000
-47.900000	216.500000	206.000000
-47.866667	216.500000	206.000000
-47.833333	216.500000	206.000000
-47.800000	216.500000	206.000000
-47.766667	216.500000	206.000000
-47.733333	216.500000	206.000000
-47.700000	216.500000	206.000000
-47.666667	216.500000	206.000000
-47.633333	216.500000	206.000000
-47.600000	216.500000	206.000000
-47.566667	216.500000	206.000000
-47.533333	216.500000	206.000000
-47.500000	216.500000	206.000000
-47.466667	216.500000	206.000000
-47.433333	216.500000	206.000000
-47.400000	216.500000	206.000000
-47.366667	216.500000	206.000000
-47.333333	216.500000	206.000000
-47.300000	216.500000	206.000000
-47.266667	216.500000	206.000000
-47.233333	216.500000	206.000000
-47.200000	216.500000	206.000000
-47.166667	216.500000	206.000000
-47.133333	216.500000	206.000000
-47.100000	216.500000	206.000000
-47.066667	216.500000	206.000000
-47.033333	216.500000	206.000000
-47.000000	216.500000	206.000000
-46.966667	216.500000	206.000000
-46.933333	216.500000	206.000000
-46.900000	216.500000	206.000000
-46.866667	216.500000	206.000000
-46.833333	216.500000	206.000000
-46.800000	216.500000	206.000000
-46.766667	216.500000	206.000000
-46.733333	216.500000	206.000000
-46.700000	216.500000	206.000000
-46.666667	216.500000	206.000000
-46.633333	216.500000	206.000000
-46.600000	216.500000	206.000000
-46.566667	216.500000	206.000000
-46.533333	216.500000	206.000000
-46.500000	216.500000	206.000000
-46.466667	216.500000	206.000000
-46.433333	216.500000	206.000000
-46.400000	216.500000	206.000000
-46.366667	216.500000	206.000000
-46.333333	216.500000	206.000000
-46.300000	216.500000	206.000000
-46.266667	216.500000	206.000000
-46.233333	216.500000	206.000000
-46.200000	216.500000	206.000000
-46.166667	216.500000	206.000000
-46.133333	216.500000	206.000000
-46.100000	216.500000	206.000000
-46.066667	216.500000	206.000000
-46.033333	216.500000	206.000000
-46.000000	216.500000	206.000000
-45.966667	216.500000	206.000000
-45.933333	216.500000	206.000000
-45.900000	216.500000	206.000000
-45.866667	216.500000	206.000000
-45.833333	216.500000	206.000000
-45.800000	216.500000	206.000000
-45.766667	216.500000	206.000000
-45.733333	216.500000	206.000000
-45.700000	216.500000	206.000000
-45.666667	216.500000	206.000000
-45.633333	216.500000	206.000000
-45.600000	216.500000	206.000000
-45.566667	216.500000	206.000000
-45.533333	216.500000	206.000000
-45.500000	216.500000	206.000000
-45.466667	216.500000	206.000000
-45.433333	216.500000	206.000000
-45.400000	216.500000	206.000000
-45.366667	216.500000	206.000000
-45.333333	216.500000	206.000000
-45.300000	216.500000	206.000000
-45.266667	216.500000	206.000000
-45.233333	216.500000	206.000000
-45.200000	216.500000	206.000000
-45.166667	216.500000	206.000000
-45.133333	216.500000	206.000000
-45.100000	216.500000	206.000000
-45.066667	216.500000	206.000000
-45.033333	216.500000	206.000000
-45.000000	216.500000	206.000000
-44.966667	216.500000	206.000000
-44.933333	216.500000	206.000000
-44.900000	216.500000	206.000000
-44.866667	216.500000	206.000000
-44.833333	216.500000	206.000000
-44.800000	216.500000	206.000000
-44.766667	216.500000	206.000000
-44.733333	216.500000	206.000000
-44.700000	216.500000	206.000000
-44.666667	216.500000	206.000000
-44.633333	216.500000	206.000000
-44.600000	216.500000	206.000000
-44.566667	216.500000	206.000000
-44.533333	216.500000	206.000000
-44.500000	216.500000	206.000000
-44.466667	216.500000	206.000000
-44.433333	216.500000	206.000000
-44.400000	216.500000	206.000000
-44.366667	216.500000	206.000000
-44.333333	216.500000	206.000000
-44.300000	216.500000	206.000000
-44.266667	216.500000	206.000000
-44.233333	216.500000	206.000000
-44.200000	216.500000	206.000000
-44.166667	216.500000	206.000000
-44.133333	216.500000	206.000000
-44.100000	216.500000	206.000000
-44.066667	216.500000	206.000000
-44.033333	216.500000	206.000000
-44.000000	216.500000	206.000000
-43.966667	216.500000	206.000000
-43.933333	216.500000	206.000000
-43.900000	216.500000	206.000000
-43.866667	216.500000	206.000000
-43.833333	216.500000	206.000000
-43.800000	216.500000	206.000000
-43.766667	216.500000	206.000000
-43.733333	216.500000	206.000000
-43.700000	216.500000	206.000000
-43.666667	216.500000	206.000000
-43.633333	216.500000	206.000000
-43.600000	216.500000	206.000000
-43.566667	216.500000	206.000000
-43.533333	216.500000	206.000000
-43.500000	216.500000	206.000000
-43.466667	216.500000	206.000000
-43.433333	216.500000	206.000000
-43.400000	216.500000	206.000000
-43.366667	216.500000	206.000000
-43.333333	216.500000	206.000000
-43.300000	216.500000	206.000000
-43.266667	216.500000	206.000000
-43.233333	216.500000	206.000000
-43.200000	216.500000	206.000000
-43.166667	216.500000	206.000000
-43.133333	216.500000	206.000000
-43.100000	216.500000	206.000000
-43.066667	216.500000	206.000000
-43.033333	216.500000	206.000000
-43.000000	216.500000	206.000000
-42.966667	216.500000	206.000000
-42.933333	216.500000	206.000000
-42.900000	216.500000	206.000000
-42.866667	216.500000	206.000000
-42.833333	216.500000	206.000000
-42.800000	216.500000	206.000000
-42.766667	216.500000	206.000000
-42.733333	216.500000	206.000000
-42.700000	216.500000	206.000000
-42.666667	216.500000	206.000000
-42.633333	216.500000	206.000000
-42.600000	216.500000	206.000000
-42.566667	216.500000	206.000000
-42.533333	216.500000	206.000000
-42.500000	216.500000	206.000000
-42.466667	216.500000	206.000000
-42.433333	216.500000	206.000000
-42.400000	216.500000	206.000000
-42.366667	216.500000	206.000000
-42.333333	216.500000	206.000000
-42.300000	216.500000	206.000000
-42.266667	216.500000	206.000000
-42.233333	216.500000	206.000000
-42.200000	216.500000	206.000000
-42.166667	216.500000	206.000000
-42.133333	216.500000	206.000000
-42.100000	216.500000	206.000000
-42.066667	216.500000	206.000000
-42.033333	216.500000	206.000000
-42.000000	216.500000	206.000000
-41.966667	216.500000	206.000000
-41.933333	216.500000	206.000000
-41.900000	216.500000	206.000000
-41.866667	216.500000	206.000000
-41.833333	216.500000	206.000000
-41.800000	216.500000	206.000000
-41.766667	216.500000	206.000000
-41.733333	216.500000	206.000000
-41.700000	216.500000	206.000000
-41.666667	216.500000	206.000000
-41.633333	216.500000	206.000000
-41.600000	216.500000	206.000000
-41.566667	216.500000	206.000000
-41.533333	216.500000	206.000000
-41.500000	216.500000	206.000000
-41.466667	216.500000	206.000000
-41.433333	216.500000	206.000000
-41.400000	216.500000	206.000000
-41.366667	216.500000	206.000000
-41.333333	216.500000	206.000000
-41.300000	216.500000	206.000000
-41.266667	216.500000	206.000000
-41.233333	216.500000	206.000000
-41.200000	216.500000	206.000000
-41.166667	216.500000	206.000000
-41.133333	216.500000	206.000000
-41.100000	216.500000	206.000000
-41.066667	216.500000	206.000000
-41.033333	216.500000	206.000000
-41.000000	216.500000	206.000000
-40.966667	216.500000	206.000000
-40.933333	216.500000	206.000000
-40.900000	216.500000	206.000000
-40.866667	216.500000	206.000000
-40.833333	216.500000	206.000000
-40.800000	216.500000	206.000000
-40.766667	216.500000	206.000000
-40.733333	216.500000	206.000000
-40.700000	216.500000	206.000000
-40.666667	216.500000	206.000000
-40.633333	216.500000	206.000000
-40.600000	216.500000	206.000000
-40.566667	216.500000	206.000000
-40.533333	216.500000	206.000000
-40.500000	216.500000	206.000000
-40.466667	216.500000	206.000000
-40.433333	216.500000	206.000000
-40.400000	216.500000	206.000000
-40.366667	216.500000	206.000000
-40.333333	216.500000	206.000000
-40.300000	216.500000	206.000000
-40.266667	216.500000	206.000000
-40.233333	216.500000	206.000000
-40.200000	216.500000	206.000000
-40.166667	216.500000	206.000000
-40.133333	216.500000	206.000000
-40.100000	216.500000	206.000000
-40.066667	216.500000	206.000000
-40.033333	216.500000	206.000000
-40.000000	216.500000	206.000000
-39.966667	216.500000	206.000000
-39.933333	216.500000	206.000000
-39.900000	216.500000	206.000000
-39.866667	216.500000	206.000000
-39.833333	216.500000	206.000000
-39.800000	216.500000	206.000000
-39.766667	216.500000	206.000000
-39.733333	216.500000	206.000000
-39.700000	216.500000	206.000000
-39.666667	216.500000	206.000000
-39.633333	216.500000	206.000000
-39.600000	216.500000	206.000000
-39.566667	216.500000	206.000000
-39.533333	216.500000	206.000000
-39.500000	216.500000	206.000000
-39.466667	216.500000	206.000000
-39.433333	216.500000	206.000000
-39.400000	216.500000	206.000000
-39.366667	216.500000	206.000000
-39.333333	216.500000	206.000000
-39.300000	216.500000	206.000000
-39.266667	216.500000	206.000000
-39.233333	216.500000	206.000000
-39.200000	216.500000	206.000000
-39.166667	216.500000	206.000000
-39.133333	216.500000	206.000000
-39.100000	216.500000	206.000000
-39.066667	216.500000	206.000000
-39.033333	216.500000	206.000000
-39.000000	216.500000	206.000000
-38.966667	216.500000	206.000000
-38.933333	216.500000	206.000000
-38.900000	216.500000	206.000000
-38.866667	216.500000	206.000000
-38.833333	216.500000	206.000000
-38.800000	216.500000	206.000000
-38.766667	216.500000	206.000000
-38.733333	216.500000	206.000000
-38.700000	216.500000	206.000000
-38.666667	216.500000	206.000000
-38.633333	216.500000	206.000000
-38.600000	216.500000	206.000000
-38.566667	216.500000	206.000000
-38.533333	216.500000	206.000000
-38.500000	216.500000	206.000000
-38.466667	216.500000	206.000000
-38.433333	216.500000	206.000000
-38.400000	216.500000	206.000000
-38.366667	216.500000	206.000000
-38.333333	216.500000	206.000000
-38.300000	216.500000	206.000000
-38.266667	216.500000	206.000000
-38.233333	216.500000	206.000000
-38.200000	216.500000	206.000000
-38.166667	216.500000	206.000000
-38.133333	216.500000	206.000000
-38.100000	216.500000	206.000000
-38.066667	216.500000	206.000000
-38.033333	216.500000	206.000000
-38.000000	216.500000	206.000000
-37.966667	216.500000	206.000000
-37.933333	216.500000	206.000000
-37.900000	216.500000	206.000000
-37.866667	216.500000	206.000000
-37.833333	216.500000	206.000000
-37.800000	216.500000	206.000000
-37.766667	216.500000	206.000000
-37.733333	216.500000	206.000000
-37.700000	216.500000	206.000000
-37.666667	216.500000	206.000000
-37.633333	216.500000	206.000000
-37.600000	216.500000	206.000000
-37.566667	216.500000	206.000000
-37.533333	216.500000	206.000000
-37.500000	216.500000	206.000000
-37.466667	216.500000	206.000000
-37.433333	216.500000	206.000000
-37.400000	216.500000	206.000000
-37.366667	216.500000	206.000000
-37.333333	216.500000	206.000000
-37.300000	216.500000	206.000000
-37.266667	216.500000	206.000000
-37.233333	216.500000	206.000000
-37.200000	216.500000	206.000000
-37.166667	216.500000	206.000000
-37.133333	216.500000	206.000000
-37.100000	216.500000	206.000000
-37.066667	216.500000	206.000000
-37.033333	216.500000	206.000000
-37.000000	216.500000	206.000000
-36.966667	216.500000	206.000000
-36.933333	216.500000	206.000000
-36.900000	216.500000	206.000000
-36.866667	216.500000	206.000000
-36.833333	216.500000	206.000000
-36.800000	216.500000	206.000000
-36.766667	216.500000	206.000000
-36.733333	216.500000	206.000000
-36.700000	216.500000	206.000000
-36.666667	216.500000	206.000000
-36.633333	216.500000	206.000000
-36.600000	216.500000	206.000000
-36.566667	216.500000	206.000000
-36.533333	216.500000	206.000000
-36.500000	216.500000	206.000000
-36.466667	216.500000	206.000000
-36.433333	216.500000	206.000000
-36.400000	216.500000	206.000000
-36.366667	216.500000	206.000000
-36.333333	216.500000	206.000000
-36.300000	216.500000	206.000000
-36.266667	216.500000	206.000000
-36.233333	216.500000	206.000000
-36.200000	216.500000	206.000000
-36.166667	216.500000	206.000000
-36.133333	216.500000	206.000000
-36.100000	216.500000	206.000000
-36.066667	216.500000	206.000000
-36.033333	216.500000	206.000000
-36.000000	216.500000	206.000000
-35.966667	216.500000	206.000000
-35.933333	216.500000	206.000000
-35.900000	216.500000	206.000000
-35.866667	216.500000	206.000000
-35.833333	216.500000	206.000000
-35.800000	216.500000	206.000000
-35.766667	216.500000	206.000000
-35.733333	216.500000	206.000000
-35.700000	216.500000	206.000000
-35.666667	216.500000	206.000000
-35.633333	216.500000	206.000000
-35.600000	216.500000	206.000000
-35.566667	216.500000	206.000000
-35.533333	216.500000	206.000000
-35.500000	216.500000	206.000000
-35.466667	216.500000	206.000000
-35.433333	216.500000	206.000000
-35.400000	216.500000	206.000000
-35.366667	216.500000	206.000000
-35.333333	216.500000	206.000000
-35.300000	216.500000	206.000000
-35.266667	216.500000	206.000000
-35.233333	216.500000	206.000000
-35.200000	216.500000	206.000000
-35.166667	216.500000	206.000000
-35.133333	216.500000	206.000000
-35.100000	216.500000	206.000000
-35.066667	216.500000	206.000000
-35.033333	216.500000	206.000000
-35.000000	216.500000	206.000000
-34.966667	216.500000	206.000000
-34.933333	216.500000	206.000000
-34.900000	216.500000	206.000000
-34.866667	216.500000	206.000000
-34.833333	216.500000	206.000000
-34.800000	216.500000	206.000000
-34.766667	216.500000	206.000000
-34.733333	216.500000	206.000000
-34.700000	216.500000	206.000000
-34.666667	216.500000	206.000000
-34.633333	216.500000	206.000000
-34.600000	216.500000	206.000000
-34.566667	216.500000	206.000000
-34.533333	216.500000	206.000000
-34.500000	216.500000	206.000000
-34.466667	216.500000	206.000000
-34.433333	216.500000	206.000000
-34.400000	216.500000	206.000000
-34.366667	216.500000	206.000000
-34.333333	216.500000	206.000000
-34.300000	216.500000	206.000000
-34.266667	216.500000	206.000000
-34.233333	216.500000	206.000000
-34.200000	216.500000	206.000000
-34.166667	216.500000	206.000000
-34.133333	216.500000	206.000000
-34.100000	216.500000	206.000000
-34.066667	216.500000	206.000000
-34.033333	216.500000	206.000000
-34.000000	216.500000	206.000000
-33.966667	216.500000	206.000000
-33.933333	216.500000	206.000000
-33.900000	216.500000	206.000000
-33.866667	216.500000	206.000000
-33.833333	216.500000	206.000000
-33.800000	216.500000	206.000000
-33.766667	216.500000	206.000000
-33.733333	216.500000	206.000000
-33.700000	216.500000	206.000000
-33.666667	216.500000	206.000000
-33.633333	216.500000	206.000000
-33.600000	216.500000	206.000000
-33.566667	216.500000	206.000000
-33.533333	216.500000	206.000000
-33.500000	216.500000	206.000000
-33.466667	216.500000	206.000000
-33.433333	216.500000	206.000000
-33.400000	216.500000	206.000000
-33.366667	216.500000	206.000000
-33.333333	216.500000	206.000000
-33.300000	216.500000	206.000000
-33.266667	216.500000	206.000000
-33.233333	216.500000	206.000000
-33.200000	216.500000	206.000000
-33.166667	216.500000	206.000000
-33.133333	216.500000	206.000000
-33.100000	216.500000	206.000000
-33.066667	216.500000	206.000000
-33.033333	216.500000	206.000000
-33.000000	216.500000	206.000000
-32.966667	216.500000	206.000000
-32.933333	216.500000	206.000000
-32.900000	216.500000	206.000000
-32.866667	216.500000	206.000000
-32.833333	216.500000	206.000000
-32.800000	216.500000	206.000000
-32.766667	216.500000	206.000000
-32.733333	216.500000	206.000000
-32.700000	216.500000	206.000000
-32.666667	216.500000	206.000000
-32.633333	216.500000	206.000000
-32.600000	216.500000	206.000000
-32.566667	216.500000	206.000000
-32.533333	216.500000	206.000000
-32.500000	216.500000	206.000000
-32.466667	216.500000	206.000000
-32.433333	216.500000	206.000000
-32.400000	216.500000	206.000000
-32.366667	216.500000	206.000000
-32.333333	216.500000	206.000000
-32.300000	216.500000	206.000000
-32.266667	216.500000	206.000000
-32.233333	216.500000	206.000000
-32.200000	216.500000	206.000000
-32.166667	216.500000	206.000000
-32.133333	216.500000	206.000000
-32.100000	216.500000	206.000000
-32.066667	216.500000	206.000000
-32.033333	216.500000	206.000000
-32.000000	216.500000	206.000000
-31.966667	216.500000	206.000000
-31.933333	216.500000	206.000000
-31.900000	216.500000	206.000000
-31.866667	216.500000	206.000000
-31.833333	216.500000	206.000000
-31.800000	216.500000	206.000000
-31.766667	216.500000	206.000000
-31.733333	216.500000	206.000000
-31.700000	216.500000	206.000000
-31.666667	216.500000	206.000000
-31.633333	216.500000	206.000000
-31.600000	216.500000	206.000000
-31.566667	216.500000	206.000000
-31.533333	216.500000	206.000000
-31.500000	220.000000	212.000000
-31.466667	220.000000	212.000000
-31.433333	220.000000	212.000000
-31.400000	220.000000	212.000000
-31.366667	220.000000	212.000000
-31.333333	220.000000	212.000000
-31.300000	220.000000	212.000000
-31.266667	220.000000	212.000000
-31.233333	219.500000	212.000000
-31.200000	220.000000	212.000000
-31.166667	220.000000	212.000000
-31.133333	214.000000	223.000000
-31.100000	220.000000	212.000000
-31.066667	220.000000	212.000000
-31.033333	214.000000	222.000000
-31.000000	214.000000	222.000000
-30.966667	220.000000	212.000000
-30.933333	220.000000	212.000000
-30.900000	214.000000	222.000000
-30.866667	214.000000	222.000000
-30.833333	214.000000	222.000000
-30.800000	214.000000	222.000000
-30.766667	214.000000	222.000000
-30.733333	215.000000	221.500000
-30.700000	220.500000	212.000000
-30.666667	220.500000	212.000000
-30.633333	220.500000	212.000000
-30.600000	220.500000	212.000000
-30.566667	220.500000	212.000000
-30.533333	220.500000	212.000000
-30.500000	220.500000	212.000000
-30.466667	220.500000	212.000000
-30.433333	220.500000	212.000000
-30.400000	220.500000	212.000000
-30.366667	220.500000	212.000000
-30.333333	220.500000	212.000000
-30.300000	220.500000	212.000000
-30.266667	211.000000	231.000000
-30.233333	211.000000	231.000000
-30.200000	212.000000	231.000000
-30.166667	221.500000	213.000000
-30.133333	223.000000	210.000000
-30.100000	219.500000	215.000000
-30.066667	220.000000	214.000000
-30.033333	220.000000	214.000000
-30.000000	219.000000	221.000000
-29.966667	219.000000	221.000000
-29.933333	219.000000	221.000000
-29.900000	212.500000	230.000000
-29.866667	219.000000	223.000000
-29.833333	212.000000	231.500000
-29.800000	212.500000	231.000000
-29.766667	218.500000	217.500000
-29.733333	218.500000	218.500000
-29.700000	212.500000	231.000000
-29.666667	218.500000	219.500000
-29.633333	218.500000	219.000000
-29.600000	218.500000	219.500000
-29.566667	212.500000	231.000000
-29.533333	212.500000	231.000000
-29.500000	219.000000	221.500000
-29.466667	217.000000	223.500000
-29.433333	215.000000	227.000000
-29.400000	215.500000	225.500000
-29.366667	215.000000	226.500000
-29.333333	213.500000	228.000000
-29.300000	216.000000	226.000000
-29.266667	215.500000	226.500000
-29.233333	214.000000	227.500000
-29.200000	215.000000	226.000000
-29.166667	215.000000	226.000000
-29.133333	215.000000	227.000000
-29.100000	215.000000	227.000000
-29.066667	215.500000	227.500000
-29.033333	216.000000	225.500000
-29.000000	216.500000	224.500000
-28.966667	216.500000	224.500000
-28.933333	216.500000	224.500000
-28.900000	216.500000	224.500000
-28.866667	216.500000	224.500000
-28.833333	216.500000	224.500000
-28.800000	220.000000	223.500000
-28.766667	220.000000	223.500000
-28.733333	217.500000	226.500000
-28.700000	217.500000	226.500000
-28.666667	217.500000	226.500000
-28.633333	217.500000	226.500000
-28.600000	217.500000	226.500000
-28.566667	217.500000	226.500000
-28.533333	217.500000	226.500000
-28.500000	217.500000	226.500000
-28.466667	220.000000	223.000000
-28.433333	220.000000	224.000000
-28.400000	218.000000	226.500000
-28.366667	218.000000	226.500000
-28.333333	218.000000	226.500000
-28.300000	218.000000	226.500000
-28.266667	218.000000	226.500000
-28.233333	218.000000	226.500000
-28.200000	218.000000	226.500000
-28.166667	218.000000	226.500000
-28.133333	218.000000	226.500000
-28.100000	218.000000	226.500000
-28.066667	220.000000	227.000000
-28.033333	218.000000	228.000000
-28.000000	218.000000	228.000000
-27.966667	218.000000	228.000000
-27.933333	218.000000	228.000000
-27.900000	218.000000	228.000000
-27.866667	218.000000	228.000000
-27.833333	218.000000	228.000000
-27.800000	218.000000	228.000000
-27.766667	218.000000	228.000000
-27.733333	218.000000	228.000000
-27.700000	218.000000	228.000000
-27.666667	218.000000	228.000000
-27.633333	218.000000	228.000000
-27.600000	218.000000	228.000000
-27.566667	218.000000	228.000000
-27.533333	218.000000	228.000000
-27.500000	218.000000	228.000000
-27.466667	218.000000	228.000000
-27.433333	218.000000	228.000000
-27.400000	218.000000	228.000000
-27.366667	218.000000	228.000000
-27.333333	218.000000	228.000000
-27.300000	218.000000	228.000000
-27.266667	218.000000	228.000000
-27.233333	218.000000	228.000000
-27.200000	218.000000	228.000000
-27.166667	218.000000	228.000000
-27.133333	218.000000	228.000000
-27.100000	218.000000	228.000000
-27.066667	218.000000	228.000000
-27.033333	218.000000	228.000000
-27.000000	218.000000	228.000000
-26.966667	218.000000	228.000000
-26.933333	218.000000	228.000000
-26.900000	218.000000	228.000000
-26.866667	218.000000	228.000000
-26.833333	218.000000	228.000000
-26.800000	218.000000	228.000000
-26.766667	218.000000	228.000000
-26.733333	218.000000	228.000000
-26.700000	218.000000	228.000000
-26.666667	218.000000	228.000000
-26.633333	218.000000	228.000000
-26.600000	218.000000	228.000000
-26.566667	218.000000	228.000000
-26.533333	218.000000	228.000000
-26.500000	218.000000	228.000000
-26.466667	218.000000	228.000000
-26.433333	218.000000	228.000000
-26.400000	218.000000	228.000000
-26.366667	218.000000	228.000000
-26.333333	218.000000	228.000000
-26.300000	218.000000	228.000000
-26.266667	218.000000	228.000000
-26.233333	218.000000	228.000000
-26.200000	218.000000	228.000000
-26.166667	218.000000	228.000000
-26.133333	218.000000	228.000000
-26.100000	218.000000	228.000000
-26.066667	218.000000	228.000000
-26.033333	218.000000	228.000000
-26.000000	218.000000	228.000000
-25.966667	218.000000	228.000000
-25.933333	218.000000	228.000000
-25.900000	218.000000	228.000000
-25.866667	218.000000	228.000000
-25.833333	218.000000	228.000000
-25.800000	218.000000	228.000000
-25.766667	218.000000	228.000000
-25.733333	218.000000	228.000000
-25.700000	218.000000	228.000000
-25.666667	218.000000	228.000000
-25.633333	218.000000	228.000000
-25.600000	218.000000	228.000000
-25.566667	218.000000	228.000000
-25.533333	218.000000	228.000000
-25.500000	218.000000	228.000000
-25.466667	218.000000	228.000000
-25.433333	218.000000	228.000000
-25.400000	218.000000	228.000000
-25.366667	218.000000	228.000000
-25.333333	218.000000	228.000000
-25.300000	218.000000	228.000000
-25.266667	218.000000	228.000000
-25.233333	218.000000	228.000000
-25.200000	218.000000	228.000000
-25.166667	218.000000	228.000000
-25.133333	218.000000	228.000000
-25.100000	218.000000	228.000000
-25.066667	218.000000	228.000000
-25.033333	218.000000	228.000000
-25.000000	218.000000	228.000000
-24.966667	218.000000	228.000000
-24.933333	218.000000	228.000000
-24.900000	218.000000	228.000000
-24.866667	218.000000	228.000000
-24.833333	218.000000	228.000000
-24.800000	218.000000	228.000000
-24.766667	218.000000	228.000000
-24.733333	218.000000	228.000000
-24.700000	218.000000	228.000000
-24.666667	218.000000	228.000000
-24.633333	218.000000	228.000000
-24.600000	218.000000	228.000000
-24.566667	218.000000	228.000000
-24.533333	218.000000	228.000000
-24.500000	218.000000	228.000000
-24.466667	218.000000	228.000000
-24.433333	218.000000	228.000000
-24.400000	218.000000	228.000000
-24.366667	218.000000	228.000000
-24.333333	218.000000	228.000000
-24.300000	218.000000	228.000000
-24.266667	218.000000	228.000000
-24.233333	218.000000	228.000000
-24.200000	218.000000	228.000000
-24.166667	218.000000	228.000000
-24.133333	218.000000	228.000000
-24.100000	218.000000	228.000000
-24.066667	218.000000	228.000000
-24.033333	218.000000	228.000000
-24.000000	218.000000	228.000000
-23.966667	218.000000	228.000000
-23.933333	218.000000	228.000000
-23.900000	218.000000	228.000000
-23.866667	218.000000	228.000000
-23.833333	218.000000	228.000000
-23.800000	218.000000	228.000000
-23.766667	218.000000	228.000000
-23.733333	218.000000	228.000000
-23.700000	218.000000	228.000000
-23.666667	218.000000	228.000000
-23.633333	218.000000	228.000000
-23.600000	218.000000	228.000000
-23.566667	218.000000	228.000000
-23.533333	218.000000	228.000000
-23.500000	218.000000	228.000000
-23.466667	218.000000	228.000000
-23.433333	218.000000	228.000000
-23.400000	218.000000	228.000000
-23.366667	218.000000	228.000000
-23.333333	218.000000	228.000000
-23.300000	218.000000	228.000000
-23.266667	218.000000	228.000000
-23.233333	218.000000	228.000000
-23.200000	218.000000	228.000000
-23.166667	218.000000	228.000000
-23.133333	218.000000	228.000000
-23.100000	218.000000	228.000000
-23.066667	218.000000	228.000000
-23.033333	218.000000	228.000000
-23.000000	218.000000	228.000000
-22.966667	218.000000	228.000000
-22.933333	218.000000	228.000000
-22.900000	218.000000	228.000000
-22.866667	218.000000	228.000000
-22.833333	218.000000	228.000000
-22.800000	218.000000	228.000000
-22.766667	218.000000	228.000000
-22.733333	218.000000	228.000000
-22.700000	218.000000	228.000000
-22.666667	218.000000	228.000000
-22.633333	218.000000	228.000000
-22.600000	218.000000	228.000000
-22.566667	218.000000	228.000000
-22.533333	218.000000	228.000000
-22.500000	218.000000	228.000000
-22.466667	218.000000	228.000000
-22.433333	218.000000	228.000000
-22.400000	218.000000	228.000000
-22.366667	218.000000	228.000000
-22.333333	218.000000	228.000000
-22.300000	218.000000	228.000000
-22.266667	218.000000	228.000000
-22.233333	218.000000	228.000000
-22.200000	218.000000	228.000000
-22.166667	218.000000	228.000000
-22.133333	218.000000	228.000000
-22.100000	218.000000	228.000000
-22.066667	218.000000	228.000000
-22.033333	218.000000	228.000000
-22.000000	218.000000	228.000000
-21.966667	218.000000	228.000000
-21.933333	218.000000	228.000000
-21.900000	218.000000	228.000000
-21.866667	218.000000	228.000000
-21.833333	218.000000	228.000000
-21.800000	218.000000	228.000000
-21.766667	218.000000	228.000000
-21.733333	218.000000	228.000000
-21.700000	218.000000	228.000000
-21.666667	218.000000	228.000000
-21.633333	218.000000	228.000000
-21.600000	218.000000	228.000000
-21.566667	218.000000	228.000000
-21.533333	218.000000	228.000000
-21.500000	218.000000	228.000000
-21.466667	218.000000	228.000000
-21.433333	218.000000	228.000000
-21.400000	218.000000	228.000000
-21.366667	218.000000	228.000000
-21.333333	218.000000	228.000000
-21.300000	218.000000	228.000000
-21.266667	218.000000	228.000000
-21.233333	218.000000	228.000000
-21.200000	218.000000	228.000000
-21.166667	218.000000	228.000000
-21.133333	218.000000	228.000000
-21.100000	218.000000	228.000000
-21.066667	218.000000	228.000000
-21.033333	218.000000	228.000000
-21.000000	218.000000	228.000000
-20.966667	218.000000	228.000000
-20.933333	218.000000	228.000000
-20.900000	218.000000	228.000000
-20.866667	218.000000	228.000000
-20.833333	218.000000	228.000000
-20.800000	218.000000	228.000000
-20.766667	218.000000	228.000000
-20.733333	218.000000	228.000000
-20.700000	218.000000	228.000000
-20.666667	218.000000	228.000000
-20.633333	218.000000	228.000000
-20.600000	218.000000	228.000000
-20.566667	218.000000	228.000000
-20.533333	218.000000	228.000000
-20.500000	218.000000	228.000000
-20.466667	218.000000	228.000000
-20.433333	218.000000	228.000000
-20.400000	218.000000	228.000000
-20.366667	218.000000	228.000000
-20.333333	218.000000	228.000000
-20.300000	218.000000	228.000000
-20.266667	218.000000	228.000000
-20.233333	218.000000	228.000000
-20.200000	218.000000	228.000000
-20.166667	218.000000	228.000000
-20.133333	218.000000	228.000000
-20.100000	218.000000	228.000000
-20.066667	218.000000	228.000000
-20.033333	218.000000	228.000000
-20.000000	218.000000	228.000000
-19.966667	218.000000	228.000000
-19.933333	218.000000	228.000000
-19.900000	218.000000	228.000000
-19.866667	218.000000	228.000000
-19.833333	218.000000	228.000000
-19.800000	218.000000	228.000000
-19.766667	218.000000	228.000000
-19.733333	218.000000	228.000000
-19.700000	218.000000	228.000000
-19.666667	218.000000	228.000000
-19.633333	218.000000	228.000000
-19.600000	218.000000	228.000000
-19.566667	218.000000	228.000000
-19.533333	218.000000	228.000000
-19.500000	218.000000	228.000000
-19.466667	218.000000	228.000000
-19.433333	218.000000	228.000000
-19.400000	218.000000	228.000000
-19.366667	218.000000	228.000000
-19.333333	218.000000	228.000000
-19.300000	218.000000	228.000000
-19.266667	218.000000	228.000000
-19.233333	218.000000	228.000000
-19.200000	218.000000	228.000000
-19.166667	218.000000	228.000000
-19.133333	218.000000	228.000000
-19.100000	218.000000	228.000000
-19.066667	218.000000	228.000000
-19.033333	218.000000	228.000000
-19.000000	218.000000	228.000000
-18.966667	218.000000	228.000000
-18.933333	218.000000	228.000000
-18.900000	218.000000	228.000000
-18.866667	218.000000	228.000000
-18.833333	218.000000	228.000000
-18.800000	218.000000	228.000000
-18.766667	218.000000	228.000000
-18.733333	218.000000	228.000000
-18.700000	218.000000	228.000000
-18.666667	218.000000	228.000000
-18.633333	218.000000	228.000000
-18.600000	218.000000	228.000000
-18.566667	218.000000	228.000000
-18.533333	218.000000	228.000000
-18.500000	218.000000	228.000000
-18.466667	218.000000	228.000000
-18.433333	218.000000	228.000000
-18.400000	218.000000	228.000000
-18.366667	218.000000	228.000000
-18.333333	218.000000	228.000000
-18.300000	218.000000	228.000000
-18.266667	218.000000	228.000000
-18.233333	218.000000	228.000000
-18.200000	218.000000	228.000000
-18.166667	218.000000	228.000000
-18.133333	218.000000	228.000000
-18.100000	218.000000	228.000000
-18.066667	218.000000	228.000000
-18.033333	218.000000	228.000000
-18.000000	218.000000	228.000000
-17.966667	218.000000	228.000000
-17.933333	218.000000	228.000000
-17.900000	218.000000	228.000000
-17.866667	218.000000	228.000000
-17.833333	218.000000	228.000000
-17.800000	218.000000	228.000000
-17.766667	218.000000	228.000000
-17.733333	218.000000	228.000000
-17.700000	218.000000	228.000000
-17.666667	218.000000	228.000000
-17.633333	218.000000	228.000000
-17.600000	218.000000	228.000000
-17.566667	218.000000	228.000000
-17.533333	218.000000	228.000000
-17.500000	218.000000	228.000000
-17.466667	218.000000	228.000000
-17.433333	218.000000	228.000000
-17.400000	218.000000	228.000000
-17.366667	218.000000	228.000000
-17.333333	218.000000	228.000000
-17.300000	218.000000	228.000000
-17.266667	218.000000	228.000000
-17.233333	218.000000	228.000000
-17.200000	218.000000	228.000000
-17.166667	218.000000	228.000000
-17.133333	218.000000	228.000000
-17.100000	218.000000	228.000000
-17.066667	218.000000	228.000000
-17.033333	218.000000	228.000000
-17.000000	218.000000	228.000000
-16.966667	218.000000	228.000000
-16.933333	218.000000	228.000000
-16.900000	218.000000	228.000000
-16.866667	218.000000	228.000000
-16.833333	218.000000	228.000000
-16.800000	218.000000	228.000000
-16.766667	218.000000	228.000000
-16.733333	218.000000	228.000000
-16.700000	218.000000	228.000000
-16.666667	218.000000	228.000000
-16.633333	218.000000	228.000000
-16.600000	218.000000	228.000000
-16.566667	218.000000	228.000000
-16.533333	218.000000	228.000000
-16.500000	218.000000	228.000000
-16.466667	218.000000	228.000000
-16.433333	218.000000	228.000000
-16.400000	218.000000	228.000000
-16.366667	218.000000	228.000000
-16.333333	218.000000	228.000000
-16.300000	218.000000	228.000000
-16.266667	218.000000	228.000000
-16.233333	218.000000	228.000000
-16.200000	218.000000	228.000000
-16.166667	218.000000	228.000000
-16.133333	218.000000	228.000000
-16.100000	218.000000	228.000000
-16.066667	218.000000	228.000000
-16.033333	218.000000	228.000000
-16.000000	218.000000	228.000000
-15.966667	218.000000	228.000000
-15.933333	218.000000	228.000000
-15.900000	218.000000	228.000000
-15.866667	218.000000	228.000000
-15.833333	218.000000	228.000000
-15.800000	218.000000	228.000000
-15.766667	218.000000	228.000000
-15.733333	218.000000	228.000000
-15.700000	218.000000	228.000000
-15.666667	218.000000	228.000000
-15.633333	218.000000	228.000000
-15.600000	218.000000	228.000000
-15.566667	218.000000	228.000000
-15.533333	218.000000	228.000000
-15.500000	218.000000	228.000000
-15.466667	218.000000	228.000000
-15.433333	218.000000	228.000000
-15.400000	218.000000	228.000000
-15.366667	218.000000	228.000000
-15.333333	218.000000	228.000000
-15.300000	218.000000	228.000000
-15.266667	218.000000	228.000000
-15.233333	218.000000	228.000000
-15.200000	218.000000	228.000000
-15.166667	218.000000	228.000000
-15.133333	218.000000	228.000000
-15.100000	218.000000	228.000000
-15.066667	218.000000	228.000000
-15.033333	218.000000	228.000000
-15.000000	218.000000	228.000000
-14.966667	218.000000	228.000000
-14.933333	218.000000	228.000000
-14.900000	218.000000	228.000000
-14.866667	218.000000	228.000000
-14.833333	218.000000	228.000000
-14.800000	218.000000	228.000000
-14.766667	218.000000	228.000000
-14.733333	218.000000	228.000000
-14.700000	218.000000	228.000000
-14.666667	218.000000	228.000000
-14.633333	218.000000	228.000000
-14.600000	218.000000	228.000000
-14.566667	218.000000	228.000000
-14.533333	218.000000	228.000000
-14.500000	218.000000	228.000000
-14.466667	218.000000	228.000000
-14.433333	218.000000	228.000000
-14.400000	218.000000	228.000000
-14.366667	218.000000	228.000000
-14.333333	218.000000	228.000000
-14.300000	218.000000	228.000000
-14.266667	218.000000	228.000000
-14.233333	218.000000	228.000000
-14.200000	218.000000	228.000000
-14.166667	218.000000	228.000000
-14.133333	218.000000	228.000000
-14.100000	218.000000	228.000000
-14.066667	218.000000	228.000000
-14.033333	218.000000	228.000000
-14.000000	218.000000	228.000000
-13.966667	218.000000	228.000000
-13.933333	218.000000	228.000000
-13.900000	218.000000	228.000000
-13.866667	218.000000	228.000000
-13.833333	218.000000	228.000000
-13.800000	218.000000	228.000000
-13.766667	218.000000	228.000000
-13.733333	218.000000	228.000000
-13.700000	218.000000	228.000000
-13.666667	218.000000	228.000000
-13.633333	218.000000	228.000000
-13.600000	218.000000	228.000000
-13.566667	218.000000	228.000000
-13.533333	218.000000	228.000000
-13.500000	218.000000	228.000000
-13.466667	218.000000	228.000000
-13.433333	218.000000	228.000000
-13.400000	218.000000	228.000000
-13.366667	218.000000	228.000000
-13.333333	218.000000	228.000000
-13.300000	218.000000	228.000000
-13.266667	218.000000	228.000000
-13.233333	218.000000	228.000000
-13.200000	218.000000	228.000000
-13.166667	218.000000	228.000000
-13.133333	218.000000	228.000000
-13.100000	218.000000	228.000000
-13.066667	218.000000	228.000000
-13.033333	218.000000	228.000000
-13.000000	218.000000	228.000000
-12.966667	218.000000	228.000000
-12.933333	218.000000	228.000000
-12.900000	218.000000	228.000000
-12.866667	218.000000	228.000000
-12.833333	218.000000	228.000000
-12.800000	218.000000	228.000000
-12.766667	218.000000	228.000000
-12.733333	218.000000	228.000000
-12.700000	218.000000	228.000000
-12.666667	218.000000	228.000000
-12.633333	218.000000	228.000000
-12.600000	218.000000	228.000000
-12.566667	218.000000	228.000000
-12.533333	218.000000	228.000000
-12.500000	218.000000	228.000000
-12.466667	218.000000	228.000000
-12.433333	218.000000	228.000000
-12.400000	218.000000	228.000000
-12.366667	218.000000	228.000000
-12.333333	218.000000	228.000000
-12.300000	218.000000	228.000000
-12.266667	218.000000	228.000000
-12.233333	218.000000	228.000000
-12.200000	218.000000	228.000000
-12.166667	218.000000	228.000000
-12.133333	218.000000	228.000000
-12.100000	218.000000	228.000000
-12.066667	218.000000	228.000000
-12.033333	214.000000	235.000000
-12.000000	214.000000	235.000000
-11.966667	213.500000	235.500000
-11.933333	213.500000	235.500000
-11.900000	214.500000	234.000000
-11.866667	214.500000	234.000000
-11.833333	215.500000	232.000000
-11.800000	214.500000	233.500000
-11.766667	214.500000	233.500000
-11.733333	213.500000	235.500000
-11.700000	214.500000	234.500000
-11.666667	213.500000	236.000000
-11.633333	214.500000	234.500000
-11.600000	214.500000	234.000000
-11.566667	213.000000	237.500000
-11.533333	215.000000	234.000000
-11.500000	214.500000	234.000000
-11.466667	215.000000	234.000000
-11.433333	213.000000	237.500000
-11.400000	213.500000	237.500000
-11.366667	213.000000	238.500000
-11.333333	213.500000	237.500000
-11.300000	213.500000	237.500000
-11.266667	214.500000	234.000000
-11.233333	214.500000	234.000000
-11.200000	214.500000	233.500000
-11.166667	215.000000	234.000000
-11.133333	217.000000	230.500000
-11.100000	218.000000	228.500000
-11.066667	218.000000	229.500000
-11.033333	220.000000	225.000000
-11.000000	220.500000	223.000000
-10.966667	220.500000	223.000000
-10.933333	220.500000	223.500000
-10.900000	219.000000	227.500000
-10.866667	217.000000	230.500000
-10.833333	219.500000	227.500000
-10.800000	219.500000	227.000000
-10.766667	219.500000	226.500000
-10.733333	221.000000	223.000000
-10.700000	220.500000	223.000000
-10.666667	220.500000	222.500000
-10.633333	220.500000	223.000000
-10.600000	220.500000	223.000000
-10.566667	222.500000	221.000000
-10.533333	222.500000	220.500000
-10.500000	219.000000	225.500000
-10.466667	222.500000	221.000000
-10.433333	222.500000	220.500000
-10.400000	222.500000	220.500000
-10.366667	222.500000	220.500000
-10.333333	222.500000	221.000000
-10.300000	222.500000	221.000000
-10.266667	222.500000	221.000000
-10.233333	222.500000	221.000000
-10.200000	222.500000	221.500000
-10.166667	222.500000	221.500000
-10.133333	222.500000	221.500000
-10.100000	222.500000	221.500000
-10.066667	222.500000	221.500000
-10.033333	222.500000	221.500000
-10.000000	218.500000	233.000000
-9.966667	218.500000	233.000000
-9.933333	218.500000	233.000000
-9.900000	218.500000	233.000000
-9.866667	218.500000	233.000000
-9.833333	218.500000	233.000000
-9.800000	218.500000	233.000000
-9.766667	218.500000	233.000000
-9.733333	218.500000	233.000000
-9.700000	218.500000	233.000000
-9.666667	218.500000	233.000000
-9.633333	218.500000	233.000000
-9.600000	218.500000	233.000000
-9.566667	218.500000	233.000000
-9.533333	218.500000	233.000000
-9.500000	218.500000	233.000000
-9.466667	218.500000	233.000000
-9.433333	218.500000	233.000000
-9.400000	218.500000	233.000000
-9.366667	218.500000	233.000000
-9.333333	218.500000	233.000000
-9.300000	218.500000	233.000000
-9.266667	218.500000	233.000000
-9.233333	218.500000	233.000000
-9.200000	218.500000	233.000000
-9.166667	218.500000	233.000000
-9.133333	218.500000	233.000000
-9.100000	218.500000	233.000000
-9.066667	218.500000	233.000000
-9.033333	218.500000	233.000000
-9.000000	218.500000	233.000000
-8.966667	218.500000	233.000000
-8.933333	218.500000	233.000000
-8.900000	218.500000	233.000000
-8.866667	218.500000	233.000000
-8.833333	218.500000	233.000000
-8.800000	218.500000	233.000000
-8.766667	218.500000	233.000000
-8.733333	218.500000	233.000000
-8.700000	218.500000	233.000000
-8.666667	218.500000	233.000000
-8.633333	218.500000	233.000000
-8.600000	218.500000	233.000000
-8.566667	218.500000	233.000000
-8.533333	218.500000	233.000000
-8.500000	218.500000	233.000000
-8.466667	218.500000	233.000000
-8.433333	218.500000	233.000000
-8.400000	218.500000	233.000000
-8.366667	218.500000	233.000000
-8.333333	218.500000	233.000000
-8.300000	218.500000	233.000000
-8.266667	218.500000	233.000000
-8.233333	218.500000	233.000000
-8.200000	218.500000	233.000000
-8.166667	218.500000	233.000000
-8.133333	218.500000	233.000000
-8.100000	218.500000	233.000000
-8.066667	218.500000	233.000000
-8.033333	218.500000	233.000000
-8.000000	218.500000	233.000000
-7.966667	218.500000	233.000000
-7.933333	218.500000	233.000000
-7.900000	218.500000	233.000000
-7.866667	218.500000	233.000000
-7.833333	218.500000	233.000000
-7.800000	218.500000	233.000000
-7.766667	218.500000	233.000000
-7.733333	218.500000	233.000000
-7.700000	218.500000	233.000000
-7.666667	220.500000	228.000000
-7.633333	220.500000	228.000000
-7.600000	220.500000	228.000000
-7.566667	220.500000	228.000000
-7.533333	220.500000	228.000000
-7.500000	220.500000	228.000000
-7.466667	220.500000	228.000000
-7.433333	220.500000	228.000000
-7.400000	220.500000	228.000000
-7.366667	220.500000	228.000000
-7.333333	220.500000	228.000000
-7.300000	220.500000	228.000000
-7.266667	220.500000	228.000000
-7.233333	220.500000	228.000000
-7.200000	220.500000	228.000000
-7.166667	220.500000	228.000000
-7.133333	220.500000	228.000000
-7.100000	220.500000	228.000000
-7.066667	220.500000	228.000000
-7.033333	220.500000	228.000000
-7.000000	220.500000	228.000000
-6.966667	220.500000	228.000000
-6.933333	220.500000	228.000000
-6.900000	220.500000	228.000000
-6.866667	220.500000	228.000000
-6.833333	220.500000	228.000000
-6.800000	220.500000	228.000000
-6.766667	220.500000	228.000000
-6.733333	220.500000	228.000000
-6.700000	220.500000	228.000000
-6.666667	220.500000	228.000000
-6.633333	220.500000	228.000000
-6.600000	220.500000	228.000000
-6.566667	220.500000	228.000000
-6.533333	220.500000	228.000000
-6.500000	220.500000	228.000000
-6.466667	220.500000	228.000000
-6.433333	220.500000	228.000000
-6.400000	220.500000	228.000000
-6.366667	220.500000	228.000000
-6.333333	220.500000	228.000000
-6.300000	220.500000	228.000000
-6.266667	220.500000	228.000000
-6.233333	220.500000	228.000000
-6.200000	220.500000	228.000000
-6.166667	220.500000	228.000000
-6.133333	220.500000	228.000000
-6.100000	220.500000	228.000000
-6.066667	220.500000	228.000000
-6.033333	220.500000	228.000000
-6.000000	220.500000	228.000000
-5.966667	220.500000	228.000000
-5.933333	220.500000	228.000000
-5.900000	220.500000	228.000000
-5.866667	220.500000	228.000000
-5.833333	220.500000	228.000000
-5.800000	220.500000	228.000000
-5.766667	220.500000	228.000000
-5.733333	220.500000	228.000000
-5.700000	220.500000	228.000000
-5.666667	220.500000	228.000000
-5.633333	220.500000	228.000000
-5.600000	220.500000	228.000000
-5.566667	220.500000	228.000000
-5.533333	220.500000	228.000000
-5.500000	220.500000	228.000000
-5.466667	220.500000	228.000000
-5.433333	220.500000	228.000000
-5.400000	220.500000	228.000000
-5.366667	220.500000	228.000000
-5.333333	220.500000	228.000000
-5.300000	220.500000	228.000000
-5.266667	220.500000	228.000000
-5.233333	220.500000	228.000000
-5.200000	220.500000	228.000000
-5.166667	220.500000	228.000000
-5.133333	220.500000	228.000000
-5.100000	220.500000	228.000000
-5.066667	220.500000	228.000000
-5.033333	220.500000	228.000000
-5.000000	220.500000	228.000000
-4.966667	220.500000	228.000000
-4.933333	220.500000	228.000000
-4.900000	220.500000	228.000000
-4.866667	220.500000	228.000000
-4.833333	220.500000	228.000000
-4.800000	220.500000	228.000000
-4.766667	220.500000	228.000000
-4.733333	220.500000	228.000000
-4.700000	220.500000	228.000000
-4.666667	220.500000	228.000000
-4.633333	220.500000	228.000000
-4.600000	220.500000	228.000000
-4.566667	220.500000	228.000000
-4.533333	220.500000	228.000000
-4.500000	220.500000	228.000000
-4.466667	220.500000	228.000000
-4.433333	220.500000	228.000000
-4.400000	220.500000	228.000000
-4.366667	220.500000	228.000000
-4.333333	220.500000	228.000000
-4.300000	220.500000	228.000000
-4.266667	220.500000	228.000000
-4.233333	220.500000	228.000000
-4.200000	220.500000	228.000000
-4.166667	220.500000	228.000000
-4.133333	220.500000	228.000000
-4.100000	220.500000	228.000000
-4.066667	220.500000	228.000000
-4.033333	220.500000	228.000000
-4.000000	220.500000	228.000000
-3.966667	220.500000	228.000000
-3.933333	57.500000	1.500000
-3.900000	78.000000	1.000000
-3.866667	76.500000	1.000000
-3.833333	76.500000	1.000000
-3.800000	76.500000	1.000000
-3.766667	76.500000	1.000000
-3.733333	76.500000	1.000000
-3.700000	76.500000	1.000000
-3.666667	76.500000	1.000000
-3.633333	76.500000	1.000000
-3.600000	76.500000	1.000000
-3.566667	76.500000	1.000000
-3.533333	76.500000	1.000000
-3.500000	76.500000	1.000000
-3.466667	76.500000	1.000000
-3.433333	56.500000	1.500000
-3.400000	56.500000	1.500000
-3.366667	56.500000	1.500000
-3.333333	56.500000	1.500000
-3.300000	56.500000	1.500000
-3.266667	56.500000	1.500000
-3.233333	76.500000	1.000000
-3.200000	76.000000	1.000000
-3.166667	57.000000	1.500000
-3.133333	57.000000	1.500000
-3.100000	57.000000	1.500000
-3.066667	57.000000	1.500000
-3.033333	57.000000	1.500000
-3.000000	57.500000	1.500000
-2.966667	57.500000	1.500000
-2.933333	57.500000	1.500000
-2.900000	57.500000	1.500000
-2.866667	57.500000	1.500000
-2.833333	57.500000	1.500000
-2.800000	56.500000	1.500000
-2.766667	57.500000	1.500000
-2.733333	56.000000	1.500000
-2.700000	57.000000	1.500000
-2.666667	55.500000	1.500000
-2.633333	75.500000	1.000000
-2.600000	75.500000	1.000000
-2.566667	76.500000	1.000000
-2.533333	76.500000	1.000000
-2.500000	76.500000	1.000000
-2.466667	76.500000	1.000000
-2.433333	56.000000	1.500000
-2.400000	57.500000	1.500000
-2.366667	57.500000	1.500000
-2.333333	57.500000	1.500000
-2.300000	57.000000	1.500000
-2.266667	57.000000	1.500000
-2.233333	57.000000	1.500000
-2.200000	74.500000	1.000000
-2.166667	57.000000	1.500000
-2.133333	57.000000	1.500000
-2.100000	57.000000	1.500000
-2.066667	57.000000	1.500000
-2.033333	76.000000	1.000000
-2.000000	57.500000	1.500000
-1.966667	57.000000	1.500000
-1.933333	57.000000	1.500000
-1.900000	57.500000	1.500000
-1.866667	76.000000	1.000000
-1.833333	76.000000	1.000000
-1.800000	76.000000	1.000000
-1.766667	76.000000	1.000000
-1.733333	76.000000	1.000000
-1.700000	76.000000	1.000000
-1.666667	76.000000	1.000000
-1.633333	76.000000	1.000000
-1.600000	76.000000	1.000000
-1.566667	76.000000	1.000000
-1.533333	76.000000	1.000000
-1.500000	76.000000	1.000000
-1.466667	76.000000	1.000000
-1.433333	76.000000	1.000000
-1.400000	76.000000	1.000000
-1.366667	76.000000	1.000000
-1.333333	76.000000	1.000000
-1.300000	76.000000	1.000000
-1.266667	76.000000	1.000000
-1.233333	76.000000	1.000000
-1.200000	76.000000	1.000000
-1.166667	76.000000	1.000000
-1.133333	57.500000	1.500000
-1.100000	57.500000	1.500000
-1.066667	57.500000	1.500000
-1.033333	57.500000	1.500000
-1.000000	57.500000	1.500000
-0.966667	57.500000	1.500000
-0.933333	57.500000	1.500000
-0.900000	57.500000	1.500000
-0.866667	57.500000	1.500000
-0.833333	57.500000	1.500000
-0.800000	57.500000	1.500000
-0.766667	57.500000	1.500000
-0.733333	57.500000	1.500000
-0.700000	57.500000	1.500000
-0.666667	57.500000	1.500000
-0.633333	57.500000	1.500000
-0.600000	57.500000	1.500000
-0.566667	57.500000	1.500000
-0.533333	56.500000	1.500000
-0.500000	57.000000	1.500000
-0.466667	57.000000	1.500000
-0.433333	57.000000	1.500000
-0.400000	57.000000	1.500000
-0.366667	57.000000	1.500000
-0.333333	57.000000	1.500000
-0.300000	57.000000	1.500000
-0.266667	57.000000	1.500000
-0.233333	57.500000	1.500000
-0.200000	56.500000	1.500000
-0.166667	57.500000	1.500000
-0.133333	57.500000	1.500000
-0.100000	57.500000	1.500000
-0.066667	57.500000	1.500000
-0.033333	57.500000	1.500000
0.000000	76.500000	1.000000
0.033333	45.500000	1.500000
0.066667	45.500000	1.500000
0.100000	45.500000	1.500000
0.133333	45.500000	1.500000
0.166667	45.500000	1.500000
0.200000	45.500000	1.500000
0.233333	45.500000	1.500000
0.266667	180.000000	255.000000
0.300000	180.000000	255.000000
0.333333	180.000000	255.000000
0.366667	180.000000	255.000000
0.400000	180.000000	255.000000
0.433333	181.000000	253.000000
0.466667	181.000000	253.000000
0.500000	181.000000	253.000000
0.533333	181.000000	253.000000
0.566667	181.000000	253.000000
0.600000	211.000000	216.000000
0.633333	211.000000	216.000000
0.666667	214.500000	208.500000
0.700000	214.500000	208.500000
0.733333	215.000000	207.500000
0.766667	57.500000	1.500000
0.800000	56.500000	1.500000
0.833333	57.000000	1.500000
0.866667	215.000000	205.500000
0.900000	215.500000	204.500000
0.933333	215.500000	204.000000
0.966667	216.500000	202.000000
1.000000	216.000000	201.500000
1.033333	215.500000	202.500000
1.066667	215.000000	202.500000
1.100000	215.500000	202.000000
1.133333	215.500000	202.000000
1.166667	216.000000	201.500000
1.200000	215.500000	201.500000
1.233333	216.000000	201.000000
1.266667	216.000000	200.500000
1.300000	216.000000	200.000000
1.333333	216.000000	199.500000
1.366667	57.500000	1.500000
1.400000	57.500000	1.500000
1.433333	57.500000	1.500000
1.466667	217.000000	197.500000
1.500000	217.000000	197.000000
1.533333	217.000000	197.000000
1.566667	57.000000	1.500000
1.600000	56.500000	1.500000
1.633333	57.000000	1.500000
1.666667	217.000000	196.000000
1.700000	217.000000	195.500000
1.733333	217.500000	195.000000
1.766667	57.500000	1.500000
1.800000	57.500000	1.500000
1.833333	57.500000	1.500000
1.866667	218.500000	193.000000
1.900000	218.500000	193.000000
1.933333	219.000000	192.500000
1.966667	57.500000	1.500000
2.000000	57.000000	1.500000
2.033333	220.500000	191.000000
2.066667	57.000000	1.500000
2.100000	57.000000	1.500000
2.133333	56.500000	1.500000
2.166667	220.000000	188.000000
2.200000	221.000000	187.000000
2.233333	222.000000	186.500000
2.266667	222.000000	186.000000
2.300000	221.500000	186.000000
2.333333	222.500000	185.000000
2.366667	222.500000	183.500000
2.400000	223.000000	183.000000
2.433333	223.500000	182.500000
2.466667	223.500000	182.000000
2.500000	224.000000	181.500000
2.533333	224.500000	181.000000
2.566667	225.000000	180.500000
2.600000	224.500000	180.000000
2.633333	225.000000	180.000000
2.666667	225.500000	179.500000
2.700000	226.000000	180.000000
2.733333	226.000000	177.500000
2.766667	226.000000	177.500000
2.800000	226.000000	177.500000
2.833333	226.000000	176.500000
2.866667	227.000000	175.500000
2.900000	228.000000	174.000000
2.933333	229.000000	173.500000
2.966667	258.000000	171.500000
3.000000	258.000000	171.000000
3.033333	229.000000	171.500000
3.066667	229.000000	170.500000
3.100000	229.500000	169.500000
3.133333	230.000000	169.500000
3.166667	230.000000	169.000000
3.200000	231.500000	168.000000
3.233333	231.500000	167.000000
3.266667	232.500000	166.000000
3.300000	232.500000	165.500000
3.333333	232.500000	165.500000
3.366667	232.500000	163.500000
3.400000	233.000000	163.000000
3.433333	233.500000	162.500000
3.466667	234.000000	161.500000
3.500000	234.500000	160.500000
3.533333	234.500000	160.000000
3.566667	235.000000	160.000000
3.600000	235.000000	159.500000
3.633333	235.500000	158.000000
3.666667	235.500000	158.000000
3.700000	235.500000	157.500000
3.733333	235.500000	158.000000
3.766667	235.500000	157.500000
3.800000	236.000000	156.500000
3.833333	236.500000	155.000000
3.866667	236.500000	155.500000
3.900000	237.000000	155.000000
3.933333	237.000000	155.000000
3.966667	237.000000	155.000000
4.000000	237.000000	154.500000
4.033333	237.500000	153.000000
4.066667	237.500000	154.000000
4.100000	238.000000	151.000000
4.133333	237.500000	152.500000
4.166667	238.000000	151.000000
4.200000	238.500000	151.000000
4.233333	238.500000	150.000000
4.266667	238.000000	148.500000
4.300000	238.500000	148.500000
4.333333	238.500000	148.000000
4.366667	238.500000	147.500000
4.400000	239.000000	146.500000
4.433333	239.000000	146.500000
4.466667	239.000000	146.000000
4.500000	239.000000	145.500000
4.533333	239.500000	145.500000
4.566667	239.500000	144.500000
4.600000	239.500000	144.500000
4.633333	239.500000	143.500000
4.666667	239.000000	142.500000
4.700000	239.500000	141.500000
4.733333	239.500000	141.000000
4.766667	239.500000	140.500000
4.800000	239.500000	140.500000
4.833333	239.500000	139.000000
4.866667	239.500000	139.000000
4.900000	239.500000	139.000000
4.933333	240.000000	138.500000
4.966667	240.000000	137.000000
5.000000	239.500000	137.000000
5.033333	239.500000	136.500000
5.066667	240.000000	136.000000
5.100000	241.000000	136.000000
5.133333	241.000000	137.000000
5.166667	241.000000	136.000000
5.200000	241.000000	135.500000
5.233333	241.500000	134.500000
5.266667	241.000000	133.000000
5.300000	270.500000	139.000000
5.333333	269.500000	140.000000
5.366667	270.500000	139.500000
5.400000	241.500000	129.500000
5.433333	241.500000	129.500000
5.466667	270.500000	140.000000
5.500000	271.000000	139.500000
5.533333	271.000000	139.500000
5.566667	271.500000	141.000000
5.600000	272.000000	139.500000
5.633333	272.000000	138.500000
5.666667	272.000000	139.000000
5.700000	271.500000	138.500000
5.733333	272.500000	138.500000
5.766667	273.000000	138.000000
5.800000	273.000000	137.500000
5.833333	273.000000	138.000000
5.866667	273.000000	135.000000
5.900000	273.000000	130.500000
5.933333	272.500000	138.000000
5.966667	273.000000	138.500000
6.000000	274.000000	129.500000
6.033333	273.500000	137.500000
6.066667	273.500000	137.500000
6.100000	274.000000	137.000000
6.133333	274.000000	137.500000
6.166667	274.000000	138.000000
6.200000	275.000000	130.000000
6.233333	246.000000	143.000000
6.266667	246.000000	143.000000
6.300000	272.000000	148.000000
6.333333	272.000000	148.000000
6.366667	272.000000	148.000000
6.400000	272.000000	148.000000
6.433333	272.000000	148.000000
6.466667	272.000000	148.000000
6.500000	272.000000	148.000000
6.533333	272.000000	148.000000
6.566667	272.000000	148.000000
6.600000	272.000000	148.000000
[truncated: 8,801 more rows]
