# Supplementary material for: Attraction of posture and motion-trajectory elements of conspecific biological motion in medaka fish
Source: Sci Rep. 2018 Jun 5;8:8589. doi: 10.1038/s41598-018-26186-x (PMC5988670; doi:10.1038/s41598-018-26186-x)
Supplement: Supplementary file 4 — Dataset 3 [file 41598_2018_26186_MOESM4_ESM.zip › DataExperiments/Bioloco_10.csv]

time[sec]	x	y
-60.000000	177.000000	152.500000
-59.966667	177.000000	152.500000
-59.933333	177.000000	152.500000
-59.900000	177.000000	152.500000
-59.866667	177.000000	152.500000
-59.833333	177.000000	152.500000
-59.800000	177.000000	152.500000
-59.766667	177.000000	152.500000
-59.733333	177.000000	152.500000
-59.700000	177.000000	152.500000
-59.666667	179.000000	152.500000
-59.633333	177.000000	152.500000
-59.600000	179.500000	152.500000
-59.566667	176.500000	152.500000
-59.533333	177.000000	152.500000
-59.500000	177.000000	152.500000
-59.466667	179.500000	152.500000
-59.433333	177.000000	152.500000
-59.400000	177.000000	152.500000
-59.366667	179.500000	152.500000
-59.333333	177.000000	152.500000
-59.300000	176.500000	152.500000
-59.266667	179.000000	152.500000
-59.233333	177.000000	152.500000
-59.200000	177.000000	152.500000
-59.166667	177.000000	152.500000
-59.133333	177.000000	152.500000
-59.100000	179.500000	152.500000
-59.066667	177.000000	152.500000
-59.033333	176.500000	152.500000
-59.000000	177.000000	152.500000
-58.966667	177.000000	152.500000
-58.933333	177.000000	152.500000
-58.900000	180.000000	152.500000
-58.866667	177.000000	152.500000
-58.833333	179.500000	152.500000
-58.800000	177.000000	132.500000
-58.766667	176.500000	152.500000
-58.733333	177.000000	152.500000
-58.700000	177.000000	152.500000
-58.666667	177.000000	152.500000
-58.633333	177.000000	152.500000
-58.600000	176.500000	152.500000
-58.566667	179.500000	152.500000
-58.533333	177.000000	133.500000
-58.500000	177.000000	152.500000
-58.466667	177.000000	133.500000
-58.433333	179.500000	133.500000
-58.400000	177.000000	132.000000
-58.366667	177.000000	131.500000
-58.333333	177.000000	130.500000
-58.300000	177.000000	132.000000
-58.266667	177.000000	133.000000
-58.233333	177.000000	131.000000
-58.200000	177.000000	131.500000
-58.166667	162.500000	140.000000
-58.133333	164.500000	138.500000
-58.100000	165.000000	134.500000
-58.066667	166.000000	118.000000
-58.033333	166.000000	119.000000
-58.000000	164.500000	133.000000
-57.966667	164.500000	132.500000
-57.933333	165.500000	124.500000
-57.900000	169.000000	110.000000
-57.866667	166.000000	124.000000
-57.833333	169.500000	109.500000
-57.800000	170.000000	109.500000
-57.766667	169.500000	111.500000
-57.733333	169.500000	113.000000
-57.700000	168.500000	110.500000
-57.666667	170.000000	108.500000
-57.633333	170.000000	108.500000
-57.600000	168.000000	107.500000
-57.566667	168.500000	108.000000
-57.533333	170.000000	107.500000
-57.500000	170.000000	107.500000
-57.466667	170.000000	106.500000
-57.433333	170.500000	99.000000
-57.400000	170.500000	102.000000
-57.366667	170.500000	100.000000
-57.333333	170.500000	98.000000
-57.300000	170.500000	97.000000
-57.266667	170.500000	98.500000
-57.233333	170.500000	98.000000
-57.200000	171.000000	97.500000
-57.166667	171.000000	97.000000
-57.133333	171.500000	97.000000
-57.100000	171.000000	100.000000
-57.066667	171.500000	100.000000
-57.033333	171.500000	99.500000
-57.000000	171.500000	99.500000
-56.966667	171.500000	99.500000
-56.933333	171.000000	100.000000
-56.900000	172.000000	93.500000
-56.866667	171.500000	92.500000
-56.833333	171.500000	92.500000
-56.800000	171.500000	91.500000
-56.766667	171.500000	90.500000
-56.733333	171.500000	90.500000
-56.700000	171.500000	90.000000
-56.666667	171.500000	90.500000
-56.633333	171.500000	90.000000
-56.600000	171.000000	90.500000
-56.566667	170.500000	88.500000
-56.533333	170.500000	88.500000
-56.500000	170.500000	88.000000
-56.466667	170.500000	88.500000
-56.433333	171.500000	89.500000
-56.400000	172.000000	90.000000
-56.366667	172.000000	91.500000
-56.333333	172.000000	90.500000
-56.300000	172.500000	84.000000
-56.266667	172.500000	84.000000
-56.233333	173.000000	83.500000
-56.200000	173.000000	83.500000
-56.166667	173.000000	86.500000
-56.133333	173.000000	83.000000
-56.100000	173.000000	86.500000
-56.066667	173.000000	87.000000
-56.033333	173.000000	86.000000
-56.000000	172.500000	85.000000
-55.966667	173.000000	84.000000
-55.933333	173.500000	83.000000
-55.900000	173.500000	83.500000
-55.866667	174.500000	82.000000
-55.833333	175.000000	79.000000
-55.800000	175.000000	78.500000
-55.766667	177.000000	74.000000
-55.733333	177.000000	73.500000
-55.700000	177.000000	73.500000
-55.666667	177.000000	74.000000
-55.633333	177.500000	73.500000
-55.600000	177.500000	73.500000
-55.566667	177.500000	72.500000
-55.533333	177.000000	75.000000
-55.500000	177.500000	71.000000
-55.466667	178.000000	70.500000
-55.433333	178.500000	70.000000
-55.400000	179.000000	69.500000
-55.366667	179.000000	69.500000
-55.333333	179.500000	69.000000
-55.300000	179.500000	68.500000
-55.266667	179.500000	68.000000
-55.233333	179.500000	68.000000
-55.200000	178.500000	71.500000
-55.166667	179.000000	70.500000
-55.133333	178.500000	70.500000
-55.100000	179.000000	70.000000
-55.066667	179.500000	69.500000
-55.033333	179.500000	69.000000
-55.000000	180.000000	69.500000
-54.966667	180.500000	69.000000
-54.933333	180.500000	68.000000
-54.900000	180.500000	67.000000
-54.866667	181.000000	66.500000
-54.833333	180.500000	67.000000
-54.800000	181.000000	66.000000
-54.766667	181.000000	66.000000
-54.733333	182.000000	66.000000
-54.700000	183.000000	66.000000
-54.666667	183.500000	65.000000
-54.633333	183.500000	64.500000
-54.600000	183.000000	64.500000
-54.566667	183.500000	63.500000
-54.533333	184.000000	63.000000
-54.500000	184.000000	62.500000
-54.466667	184.500000	62.500000
-54.433333	184.500000	62.500000
-54.400000	185.500000	61.500000
-54.366667	186.000000	61.000000
-54.333333	186.500000	60.500000
-54.300000	192.000000	57.000000
-54.266667	192.500000	57.000000
-54.233333	192.000000	57.000000
-54.200000	188.000000	59.000000
-54.166667	191.500000	57.500000
-54.133333	190.000000	58.000000
-54.100000	192.500000	57.000000
-54.066667	193.500000	56.000000
-54.033333	194.000000	55.000000
-54.000000	194.000000	55.500000
-53.966667	194.000000	55.500000
-53.933333	193.500000	56.000000
-53.900000	194.000000	56.000000
-53.866667	194.500000	56.000000
-53.833333	195.000000	55.500000
-53.800000	196.500000	54.000000
-53.766667	197.000000	53.000000
-53.733333	198.000000	52.000000
-53.700000	198.000000	52.500000
-53.666667	198.000000	52.500000
-53.633333	199.000000	52.500000
-53.600000	199.500000	52.000000
-53.566667	199.500000	52.000000
-53.533333	199.500000	52.000000
-53.500000	199.500000	52.000000
-53.466667	200.000000	51.500000
-53.433333	200.000000	51.000000
-53.400000	201.000000	50.000000
-53.366667	202.500000	50.000000
-53.333333	204.500000	49.000000
-53.300000	204.500000	49.500000
-53.266667	206.500000	48.500000
-53.233333	206.500000	48.500000
-53.200000	207.000000	48.000000
-53.166667	206.500000	47.500000
-53.133333	207.000000	47.500000
-53.100000	207.500000	47.500000
-53.066667	208.500000	47.500000
-53.033333	209.500000	47.500000
-53.000000	209.000000	48.000000
-52.966667	210.000000	47.500000
-52.933333	210.500000	47.000000
-52.900000	210.500000	46.500000
-52.866667	211.500000	46.000000
-52.833333	212.000000	46.000000
-52.800000	213.500000	45.500000
-52.766667	214.000000	45.500000
-52.733333	215.000000	46.000000
-52.700000	215.500000	45.500000
-52.666667	215.500000	45.500000
-52.633333	216.000000	45.000000
-52.600000	216.500000	44.500000
-52.566667	217.000000	44.500000
-52.533333	217.500000	44.000000
-52.500000	217.500000	44.000000
-52.466667	218.500000	44.000000
-52.433333	219.500000	44.000000
-52.400000	220.500000	43.500000
-52.366667	220.500000	43.500000
-52.333333	222.000000	42.500000
-52.300000	222.000000	42.500000
-52.266667	223.000000	42.000000
-52.233333	222.500000	42.500000
-52.200000	222.500000	42.500000
-52.166667	222.500000	42.500000
-52.133333	222.500000	42.500000
-52.100000	223.000000	42.000000
-52.066667	223.000000	42.000000
-52.033333	223.500000	42.000000
-52.000000	224.000000	41.000000
-51.966667	224.500000	41.000000
-51.933333	225.000000	40.500000
-51.900000	225.500000	40.500000
-51.866667	227.000000	40.500000
-51.833333	228.000000	41.000000
-51.800000	228.000000	41.000000
-51.766667	228.500000	40.500000
-51.733333	229.000000	40.000000
-51.700000	230.000000	39.500000
-51.666667	230.500000	39.000000
-51.633333	231.000000	39.000000
-51.600000	232.000000	39.000000
-51.566667	233.000000	39.000000
-51.533333	237.500000	35.500000
-51.500000	237.500000	35.000000
-51.466667	237.500000	35.000000
-51.433333	237.500000	34.500000
-51.400000	238.000000	34.500000
-51.366667	238.500000	34.500000
-51.333333	238.500000	34.500000
-51.300000	239.000000	34.500000
-51.266667	239.500000	34.500000
-51.233333	240.000000	34.500000
-51.200000	240.000000	34.500000
-51.166667	239.500000	34.500000
-51.133333	240.000000	33.500000
-51.100000	240.500000	33.000000
-51.066667	241.000000	32.500000
-51.033333	241.500000	32.500000
-51.000000	242.000000	32.500000
-50.966667	242.500000	32.500000
-50.933333	243.000000	32.500000
-50.900000	244.000000	32.500000
-50.866667	244.000000	32.000000
-50.833333	245.000000	31.500000
-50.800000	245.000000	31.000000
-50.766667	245.500000	31.000000
-50.733333	246.000000	30.500000
-50.700000	246.500000	31.000000
-50.666667	246.500000	31.000000
-50.633333	248.000000	31.500000
-50.600000	248.000000	31.000000
-50.566667	250.000000	30.000000
-50.533333	249.500000	29.500000
-50.500000	253.500000	27.500000
-50.466667	250.000000	29.000000
-50.433333	250.500000	28.500000
-50.400000	255.000000	27.000000
-50.366667	255.500000	27.000000
-50.333333	255.500000	27.000000
-50.300000	256.000000	27.000000
-50.266667	256.000000	26.500000
-50.233333	256.500000	26.500000
-50.200000	256.500000	26.500000
-50.166667	256.500000	26.500000
-50.133333	257.500000	26.000000
-50.100000	257.500000	26.500000
-50.066667	255.000000	27.000000
-50.033333	255.500000	27.000000
-50.000000	255.500000	27.500000
-49.966667	256.500000	27.000000
-49.933333	259.500000	26.000000
-49.900000	260.000000	25.500000
-49.866667	260.000000	25.000000
-49.833333	259.500000	25.000000
-49.800000	259.500000	24.500000
-49.766667	259.500000	24.500000
-49.733333	261.500000	25.000000
-49.700000	261.500000	24.500000
-49.666667	262.000000	24.500000
-49.633333	262.500000	24.000000
-49.600000	262.000000	24.500000
-49.566667	262.500000	24.500000
-49.533333	262.500000	24.000000
-49.500000	262.500000	23.500000
-49.466667	263.000000	23.000000
-49.433333	263.500000	23.500000
-49.400000	263.500000	23.000000
-49.366667	263.500000	23.000000
-49.333333	263.500000	23.500000
-49.300000	264.500000	23.500000
-49.266667	265.500000	23.500000
-49.233333	265.500000	23.500000
-49.200000	266.500000	23.000000
-49.166667	276.500000	18.000000
-49.133333	276.500000	17.500000
-49.100000	276.500000	17.000000
-49.066667	277.500000	17.000000
-49.033333	277.500000	16.500000
-49.000000	278.500000	17.000000
-48.966667	278.000000	16.500000
-48.933333	278.000000	16.000000
-48.900000	279.000000	16.000000
-48.866667	279.500000	16.000000
-48.833333	279.000000	16.000000
-48.800000	279.500000	15.500000
-48.766667	279.500000	15.500000
-48.733333	279.500000	15.500000
-48.700000	280.000000	15.000000
-48.666667	279.500000	15.000000
-48.633333	279.000000	15.000000
-48.600000	275.000000	18.500000
-48.566667	275.000000	18.500000
-48.533333	276.500000	17.500000
-48.500000	276.500000	17.500000
-48.466667	277.000000	17.500000
-48.433333	280.000000	15.000000
-48.400000	280.500000	15.000000
-48.366667	283.500000	14.000000
-48.333333	283.500000	14.000000
-48.300000	283.500000	14.000000
-48.266667	284.000000	14.000000
-48.233333	289.500000	10.500000
-48.200000	289.500000	10.500000
-48.166667	290.000000	10.000000
-48.133333	290.500000	10.000000
-48.100000	285.000000	13.000000
-48.066667	284.500000	13.500000
-48.033333	290.500000	9.500000
-48.000000	291.500000	9.000000
-47.966667	291.500000	9.000000
-47.933333	292.000000	9.000000
-47.900000	292.000000	9.000000
-47.866667	292.000000	9.500000
-47.833333	286.500000	12.000000
-47.800000	292.500000	9.000000
-47.766667	288.500000	11.500000
-47.733333	293.000000	8.500000
-47.700000	289.000000	11.000000
-47.666667	289.500000	11.000000
-47.633333	296.000000	8.500000
-47.600000	290.000000	11.500000
-47.566667	291.500000	11.000000
-47.533333	293.500000	9.000000
-47.500000	293.500000	9.000000
-47.466667	293.500000	9.000000
-47.433333	293.500000	9.000000
-47.400000	293.500000	9.500000
-47.366667	293.500000	9.500000
-47.333333	293.500000	10.500000
-47.300000	293.500000	10.000000
-47.266667	297.000000	11.000000
-47.233333	299.500000	10.500000
-47.200000	299.500000	10.000000
-47.166667	299.500000	10.000000
-47.133333	299.500000	10.000000
-47.100000	300.000000	10.500000
-47.066667	300.000000	10.500000
-47.033333	300.000000	11.000000
-47.000000	300.000000	11.000000
-46.966667	299.500000	11.500000
-46.933333	300.000000	11.500000
-46.900000	300.000000	11.500000
-46.866667	300.000000	12.000000
-46.833333	300.000000	12.000000
-46.800000	300.000000	12.000000
-46.766667	300.500000	12.000000
-46.733333	300.000000	12.000000
-46.700000	301.000000	13.500000
-46.666667	300.500000	14.000000
-46.633333	300.500000	15.500000
-46.600000	300.500000	16.000000
-46.566667	300.500000	16.500000
-46.533333	300.500000	16.500000
-46.500000	300.500000	17.000000
-46.466667	300.500000	17.000000
-46.433333	300.500000	18.000000
-46.400000	300.500000	19.500000
-46.366667	300.500000	20.000000
-46.333333	300.500000	19.000000
-46.300000	300.000000	20.500000
-46.266667	300.500000	21.000000
-46.233333	300.500000	21.500000
-46.200000	300.500000	22.000000
-46.166667	301.000000	23.000000
-46.133333	301.000000	24.000000
-46.100000	300.500000	25.000000
-46.066667	300.500000	25.500000
-46.033333	300.500000	25.500000
-46.000000	300.500000	26.000000
-45.966667	300.500000	26.500000
-45.933333	300.500000	26.500000
-45.900000	300.500000	27.000000
-45.866667	300.500000	27.500000
-45.833333	300.000000	27.500000
-45.800000	300.000000	28.000000
-45.766667	300.000000	28.000000
-45.733333	299.500000	28.500000
-45.700000	299.500000	28.500000
-45.666667	299.500000	28.500000
-45.633333	299.000000	29.000000
-45.600000	299.000000	30.000000
-45.566667	298.500000	30.000000
-45.533333	298.000000	30.000000
-45.500000	297.500000	31.000000
-45.466667	297.000000	31.000000
-45.433333	296.500000	31.500000
-45.400000	296.500000	31.500000
-45.366667	296.500000	32.000000
-45.333333	296.500000	32.500000
-45.300000	296.500000	32.500000
-45.266667	296.000000	33.000000
-45.233333	296.000000	33.500000
-45.200000	295.500000	34.000000
-45.166667	295.000000	34.500000
-45.133333	294.500000	34.500000
-45.100000	294.500000	35.500000
-45.066667	294.000000	35.500000
-45.033333	294.000000	36.000000
-45.000000	293.500000	36.000000
-44.966667	293.500000	36.500000
-44.933333	293.500000	36.500000
-44.900000	292.500000	37.000000
-44.866667	292.500000	37.000000
-44.833333	292.500000	37.500000
-44.800000	292.000000	37.500000
-44.766667	292.000000	37.500000
-44.733333	292.000000	38.000000
-44.700000	291.500000	38.500000
-44.666667	291.500000	39.000000
-44.633333	291.500000	38.000000
-44.600000	291.500000	36.500000
-44.566667	291.500000	37.000000
-44.533333	291.500000	29.500000
-44.500000	291.000000	38.000000
-44.466667	290.000000	39.500000
-44.433333	290.000000	39.500000
-44.400000	289.500000	40.000000
-44.366667	290.000000	39.000000
-44.333333	289.500000	39.000000
-44.300000	290.000000	37.500000
-44.266667	289.000000	41.500000
-44.233333	290.000000	32.000000
-44.200000	288.000000	43.000000
-44.166667	287.000000	44.000000
-44.133333	287.000000	44.500000
-44.100000	287.000000	44.500000
-44.066667	286.500000	45.000000
-44.033333	286.000000	45.500000
-44.000000	286.500000	45.500000
-43.966667	286.000000	46.500000
-43.933333	285.500000	47.000000
-43.900000	285.000000	47.500000
-43.866667	285.000000	47.500000
-43.833333	284.500000	48.000000
-43.800000	284.000000	47.500000
-43.766667	284.000000	48.000000
-43.733333	284.000000	48.500000
-43.700000	284.000000	48.500000
-43.666667	283.500000	49.000000
-43.633333	283.000000	50.000000
-43.600000	283.000000	50.500000
-43.566667	282.500000	51.500000
-43.533333	282.500000	51.000000
-43.500000	282.000000	52.000000
-43.466667	282.000000	52.000000
-43.433333	282.500000	49.500000
-43.400000	280.000000	57.500000
-43.366667	280.000000	58.500000
-43.333333	280.000000	58.000000
-43.300000	280.000000	58.000000
-43.266667	280.000000	58.000000
-43.233333	279.000000	59.000000
-43.200000	278.500000	59.000000
-43.166667	278.000000	59.500000
-43.133333	279.000000	59.000000
-43.100000	277.000000	61.000000
-43.066667	277.500000	62.000000
-43.033333	279.000000	56.000000
-43.000000	278.500000	59.000000
-42.966667	278.000000	59.500000
-42.933333	276.500000	61.500000
-42.900000	276.000000	62.000000
-42.866667	276.000000	62.000000
-42.833333	275.000000	62.000000
-42.800000	274.500000	62.500000
-42.766667	274.500000	62.500000
-42.733333	273.500000	63.500000
-42.700000	273.000000	64.500000
-42.666667	272.000000	65.000000
-42.633333	271.500000	65.000000
-42.600000	271.000000	65.000000
-42.566667	265.500000	67.000000
-42.533333	264.500000	67.500000
-42.500000	264.500000	68.000000
-42.466667	264.000000	67.500000
-42.433333	263.500000	68.000000
-42.400000	268.000000	67.000000
-42.366667	267.500000	67.000000
-42.333333	267.000000	67.000000
-42.300000	266.500000	67.000000
-42.266667	266.000000	67.000000
-42.233333	265.500000	66.500000
-42.200000	265.500000	66.000000
-42.166667	267.000000	65.000000
-42.133333	265.000000	64.500000
-42.100000	264.500000	64.500000
-42.066667	263.000000	64.000000
-42.033333	263.000000	64.000000
-42.000000	262.000000	63.500000
-41.966667	261.500000	63.500000
-41.933333	260.500000	63.500000
-41.900000	259.500000	63.500000
-41.866667	259.500000	63.000000
-41.833333	259.000000	63.000000
-41.800000	259.500000	63.000000
-41.766667	258.500000	63.000000
-41.733333	259.000000	63.500000
-41.700000	254.000000	61.500000
-41.666667	254.000000	62.000000
-41.633333	257.500000	62.000000
-41.600000	257.500000	62.000000
-41.566667	257.000000	62.000000
-41.533333	256.500000	62.000000
-41.500000	257.000000	62.500000
-41.466667	257.000000	62.500000
-41.433333	256.500000	62.500000
-41.400000	256.000000	62.000000
-41.366667	256.500000	62.000000
-41.333333	255.500000	61.000000
-41.300000	254.000000	60.500000
-41.266667	254.500000	60.500000
-41.233333	254.000000	60.500000
-41.200000	253.000000	60.000000
-41.166667	254.000000	61.000000
-41.133333	253.500000	61.000000
-41.100000	254.000000	60.500000
-41.066667	252.500000	59.500000
-41.033333	252.500000	58.500000
-41.000000	247.000000	54.000000
-40.966667	251.000000	58.500000
-40.933333	250.500000	58.000000
-40.900000	251.000000	58.500000
-40.866667	246.000000	53.000000
-40.833333	246.000000	52.500000
-40.800000	244.000000	51.500000
-40.766667	244.000000	51.500000
-40.733333	249.000000	56.000000
-40.700000	249.000000	56.000000
-40.666667	248.000000	55.500000
-40.633333	247.500000	56.000000
-40.600000	247.500000	56.000000
-40.566667	247.500000	55.500000
-40.533333	243.000000	49.500000
-40.500000	243.000000	48.000000
-40.466667	242.500000	47.500000
-40.433333	241.500000	46.000000
-40.400000	240.500000	46.000000
-40.366667	240.500000	45.000000
-40.333333	240.500000	44.500000
-40.300000	239.500000	44.500000
-40.266667	240.500000	44.500000
-40.233333	240.000000	44.000000
-40.200000	240.000000	44.000000
-40.166667	239.500000	44.000000
-40.133333	239.500000	43.500000
-40.100000	239.500000	43.500000
-40.066667	239.000000	43.500000
-40.033333	238.500000	42.500000
-40.000000	238.500000	42.500000
-39.966667	239.000000	43.500000
-39.933333	239.500000	45.000000
-39.900000	239.500000	45.500000
-39.866667	240.000000	46.000000
-39.833333	240.000000	46.000000
-39.800000	240.000000	45.500000
-39.766667	239.500000	45.000000
-39.733333	238.500000	44.000000
-39.700000	238.500000	44.000000
-39.666667	237.500000	43.000000
-39.633333	237.500000	43.000000
-39.600000	237.000000	42.000000
-39.566667	236.500000	41.500000
-39.533333	236.500000	41.000000
-39.500000	237.000000	41.000000
-39.466667	235.000000	40.000000
-39.433333	234.500000	39.500000
-39.400000	234.500000	39.500000
-39.366667	233.500000	38.500000
-39.333333	233.500000	38.500000
-39.300000	233.500000	38.000000
-39.266667	233.000000	38.000000
-39.233333	233.000000	37.500000
-39.200000	233.000000	37.500000
-39.166667	232.500000	37.000000
-39.133333	232.000000	37.000000
-39.100000	231.500000	37.500000
-39.066667	231.000000	37.500000
-39.033333	231.000000	36.500000
-39.000000	230.500000	36.500000
-38.966667	230.500000	36.500000
-38.933333	230.500000	36.000000
-38.900000	230.500000	35.000000
-38.866667	230.000000	35.000000
-38.833333	230.000000	35.000000
-38.800000	229.500000	34.000000
-38.766667	229.000000	34.000000
-38.733333	228.500000	33.500000
-38.700000	228.500000	33.500000
-38.666667	228.500000	33.000000
-38.633333	228.500000	33.000000
-38.600000	228.500000	32.000000
-38.566667	228.000000	31.500000
-38.533333	227.000000	31.000000
-38.500000	223.000000	25.000000
-38.466667	223.000000	25.000000
-38.433333	223.000000	24.500000
-38.400000	222.500000	24.500000
-38.366667	222.500000	24.500000
-38.333333	222.500000	24.000000
-38.300000	221.500000	24.500000
-38.266667	222.500000	25.000000
-38.233333	223.000000	26.500000
-38.200000	226.500000	28.500000
-38.166667	225.500000	28.500000
-38.133333	225.000000	28.500000
-38.100000	225.000000	27.500000
-38.066667	225.000000	28.000000
-38.033333	225.000000	28.500000
-38.000000	225.000000	27.000000
-37.966667	225.000000	27.500000
-37.933333	224.500000	27.000000
-37.900000	224.000000	27.000000
-37.866667	223.500000	27.000000
-37.833333	223.000000	26.500000
-37.800000	223.000000	27.000000
-37.766667	223.000000	27.500000
-37.733333	222.000000	26.500000
-37.700000	222.000000	26.000000
-37.666667	222.000000	26.000000
-37.633333	221.500000	26.500000
-37.600000	221.000000	26.500000
-37.566667	220.500000	27.000000
-37.533333	220.500000	27.000000
-37.500000	220.000000	25.500000
-37.466667	219.500000	17.000000
-37.433333	220.000000	25.500000
-37.400000	220.500000	25.500000
-37.366667	219.000000	17.000000
-37.333333	218.000000	17.500000
-37.300000	218.000000	17.000000
-37.266667	218.000000	17.000000
-37.233333	218.000000	17.000000
-37.200000	218.000000	17.000000
-37.166667	217.500000	16.000000
-37.133333	217.500000	16.000000
-37.100000	217.500000	15.500000
-37.066667	217.500000	15.500000
-37.033333	218.000000	17.000000
-37.000000	217.500000	17.000000
-36.966667	217.000000	15.500000
-36.933333	217.500000	17.000000
-36.900000	217.000000	17.500000
-36.866667	217.000000	19.000000
-36.833333	217.500000	20.000000
-36.800000	218.000000	20.000000
-36.766667	217.500000	20.500000
-36.733333	217.500000	21.000000
-36.700000	218.500000	20.000000
-36.666667	217.000000	19.000000
-36.633333	216.500000	19.500000
-36.600000	216.000000	19.500000
-36.566667	216.000000	19.000000
-36.533333	216.500000	18.000000
-36.500000	217.000000	18.000000
-36.466667	216.500000	17.000000
-36.433333	216.000000	16.500000
-36.400000	216.000000	16.000000
-36.366667	215.000000	16.000000
-36.333333	214.500000	16.000000
-36.300000	213.000000	15.500000
-36.266667	213.500000	15.000000
-36.233333	214.000000	14.000000
-36.200000	213.000000	12.500000
-36.166667	212.500000	12.000000
-36.133333	212.500000	12.000000
-36.100000	211.500000	11.500000
-36.066667	211.000000	11.500000
-36.033333	210.500000	11.500000
-36.000000	210.500000	11.500000
-35.966667	209.500000	11.000000
-35.933333	208.500000	10.000000
-35.900000	208.500000	10.000000
-35.866667	207.500000	10.000000
-35.833333	207.500000	10.500000
-35.800000	207.500000	10.500000
-35.766667	207.000000	11.000000
-35.733333	207.000000	11.000000
-35.700000	202.500000	9.500000
-35.666667	202.000000	9.000000
-35.633333	203.000000	9.000000
-35.600000	199.500000	8.500000
-35.566667	199.500000	8.500000
-35.533333	199.500000	8.500000
-35.500000	198.000000	8.500000
-35.466667	200.000000	8.000000
-35.433333	200.000000	7.500000
-35.400000	201.000000	8.000000
-35.366667	198.000000	7.000000
-35.333333	197.500000	7.500000
-35.300000	197.000000	7.500000
-35.266667	197.500000	8.000000
-35.233333	199.500000	8.000000
-35.200000	199.000000	8.000000
-35.166667	196.500000	8.000000
-35.133333	196.500000	8.000000
-35.100000	197.000000	8.000000
-35.066667	191.500000	8.000000
-35.033333	196.000000	9.000000
-35.000000	197.000000	9.000000
-34.966667	196.500000	9.500000
-34.933333	199.000000	9.500000
-34.900000	196.500000	9.000000
-34.866667	192.500000	8.500000
-34.833333	194.500000	9.500000
-34.800000	193.500000	9.000000
-34.766667	193.000000	7.500000
-34.733333	193.000000	7.000000
-34.700000	193.000000	6.000000
-34.666667	192.500000	6.000000
-34.633333	190.500000	6.000000
-34.600000	190.000000	6.000000
-34.566667	189.500000	6.000000
-34.533333	189.000000	6.000000
-34.500000	188.500000	6.500000
-34.466667	188.000000	7.000000
-34.433333	186.500000	6.500000
-34.400000	187.000000	7.000000
-34.366667	185.500000	7.000000
-34.333333	185.500000	7.000000
-34.300000	185.000000	7.000000
-34.266667	183.500000	7.000000
-34.233333	184.500000	7.000000
-34.200000	183.000000	7.000000
-34.166667	181.500000	7.000000
-34.133333	181.000000	7.000000
-34.100000	180.500000	7.000000
-34.066667	180.000000	7.000000
-34.033333	180.000000	7.000000
-34.000000	179.500000	7.000000
-33.966667	179.500000	7.000000
-33.933333	178.500000	7.000000
-33.900000	177.500000	7.000000
-33.866667	177.000000	7.000000
-33.833333	175.500000	7.000000
-33.800000	170.000000	6.500000
-33.766667	171.000000	6.500000
-33.733333	170.500000	6.500000
-33.700000	170.500000	6.500000
-33.666667	170.000000	6.500000
-33.633333	169.000000	6.000000
-33.600000	169.000000	5.500000
-33.566667	167.500000	6.000000
-33.533333	169.000000	6.500000
-33.500000	169.000000	6.500000
-33.466667	169.000000	7.000000
-33.433333	168.500000	6.500000
-33.400000	167.000000	6.500000
-33.366667	167.500000	6.500000
-33.333333	166.500000	6.000000
-33.300000	167.000000	7.000000
-33.266667	166.000000	6.500000
-33.233333	167.000000	7.000000
-33.200000	166.000000	7.500000
-33.166667	167.000000	7.500000
-33.133333	167.000000	7.500000
-33.100000	166.000000	7.500000
-33.066667	165.500000	7.500000
-33.033333	168.000000	7.500000
-33.000000	165.500000	7.500000
-32.966667	165.000000	7.500000
-32.933333	166.000000	8.000000
-32.900000	164.500000	8.500000
-32.866667	165.000000	9.000000
-32.833333	157.000000	5.500000
-32.800000	156.500000	5.500000
-32.766667	156.000000	6.000000
-32.733333	156.500000	6.000000
-32.700000	154.000000	5.500000
-32.666667	155.500000	5.500000
-32.633333	154.000000	5.500000
-32.600000	152.500000	5.500000
-32.566667	154.000000	5.000000
-32.533333	152.500000	5.500000
-32.500000	152.500000	5.500000
-32.466667	152.500000	5.000000
-32.433333	150.000000	5.500000
-32.400000	149.000000	5.000000
-32.366667	149.000000	5.000000
-32.333333	148.000000	5.000000
-32.300000	147.500000	5.000000
-32.266667	147.000000	5.500000
-32.233333	147.500000	6.500000
-32.200000	147.500000	6.000000
-32.166667	141.000000	6.500000
-32.133333	140.500000	6.500000
-32.100000	140.000000	6.500000
-32.066667	139.500000	7.000000
-32.033333	139.000000	7.000000
-32.000000	139.500000	7.000000
-31.966667	138.500000	7.500000
-31.933333	137.500000	7.500000
-31.900000	138.000000	7.500000
-31.866667	138.000000	7.500000
-31.833333	137.000000	7.500000
-31.800000	134.000000	7.500000
-31.766667	135.000000	7.500000
-31.733333	135.000000	7.500000
-31.700000	135.500000	7.500000
-31.666667	135.500000	7.500000
-31.633333	133.000000	7.500000
-31.600000	134.000000	7.500000
-31.566667	131.500000	7.500000
-31.533333	133.000000	7.500000
-31.500000	132.000000	7.500000
-31.466667	132.000000	7.500000
-31.433333	132.000000	7.500000
-31.400000	131.500000	8.000000
-31.366667	129.000000	8.500000
-31.333333	124.000000	10.000000
-31.300000	121.500000	11.500000
-31.266667	121.000000	12.000000
-31.233333	121.500000	14.000000
-31.200000	120.500000	13.000000
-31.166667	121.500000	15.000000
-31.133333	121.500000	14.500000
-31.100000	122.000000	15.000000
-31.066667	119.000000	15.000000
-31.033333	121.000000	15.500000
-31.000000	119.000000	16.000000
-30.966667	118.500000	17.000000
-30.933333	120.000000	18.000000
-30.900000	119.000000	17.500000
-30.866667	118.500000	18.000000
-30.833333	118.500000	18.500000
-30.800000	120.500000	17.500000
-30.766667	118.000000	19.000000
-30.733333	120.000000	19.000000
-30.700000	117.000000	19.500000
-30.666667	116.500000	20.000000
-30.633333	116.500000	20.000000
-30.600000	116.500000	20.000000
-30.566667	116.000000	21.500000
-30.533333	114.500000	23.000000
-30.500000	116.000000	21.000000
-30.466667	117.000000	21.000000
-30.433333	113.500000	24.000000
-30.400000	113.500000	24.500000
-30.366667	112.500000	25.000000
-30.333333	113.000000	23.500000
-30.300000	112.000000	25.500000
-30.266667	111.500000	27.000000
-30.233333	110.500000	27.500000
-30.200000	110.000000	28.000000
-30.166667	111.000000	27.000000
-30.133333	108.500000	29.000000
-30.100000	109.000000	28.500000
-30.066667	107.500000	30.000000
-30.033333	108.500000	29.500000
-30.000000	107.500000	30.000000
-29.966667	108.000000	30.500000
-29.933333	107.000000	31.000000
-29.900000	106.500000	31.500000
-29.866667	105.000000	32.500000
-29.833333	104.500000	32.500000
-29.800000	106.000000	32.500000
-29.766667	103.500000	34.000000
-29.733333	104.000000	33.500000
-29.700000	103.500000	34.500000
-29.666667	103.000000	34.500000
-29.633333	102.500000	35.000000
-29.600000	101.500000	35.500000
-29.566667	101.000000	36.000000
-29.533333	102.500000	35.000000
-29.500000	101.500000	36.000000
-29.466667	100.000000	37.000000
-29.433333	99.500000	38.000000
-29.400000	98.500000	39.500000
-29.366667	100.500000	38.500000
-29.333333	97.000000	41.000000
-29.300000	98.500000	40.000000
-29.266667	96.500000	41.000000
-29.233333	97.500000	41.000000
-29.200000	95.500000	42.000000
-29.166667	95.500000	42.000000
-29.133333	95.500000	42.500000
-29.100000	96.500000	42.500000
-29.066667	94.500000	44.000000
-29.033333	94.500000	44.000000
-29.000000	95.000000	43.500000
-28.966667	93.500000	45.000000
-28.933333	93.000000	44.500000
-28.900000	94.000000	44.500000
-28.866667	93.500000	44.500000
-28.833333	92.500000	46.000000
-28.800000	93.000000	45.500000
-28.766667	91.500000	47.500000
-28.733333	91.500000	47.000000
-28.700000	91.000000	47.000000
-28.666667	90.500000	48.000000
-28.633333	90.000000	48.000000
-28.600000	90.000000	48.000000
-28.566667	91.000000	47.500000
-28.533333	89.500000	49.000000
-28.500000	89.500000	50.000000
-28.466667	89.000000	50.000000
-28.433333	89.000000	50.500000
-28.400000	88.000000	51.500000
-28.366667	87.500000	52.000000
-28.333333	87.000000	52.000000
-28.300000	87.000000	52.500000
-28.266667	87.000000	52.500000
-28.233333	86.500000	53.500000
-28.200000	86.000000	54.000000
-28.166667	86.000000	54.000000
-28.133333	85.500000	54.000000
-28.100000	85.000000	55.000000
-28.066667	84.000000	55.000000
-28.033333	83.500000	56.500000
-28.000000	83.500000	57.000000
-27.966667	83.500000	57.500000
-27.933333	84.000000	57.500000
-27.900000	81.000000	58.500000
-27.866667	82.500000	58.000000
-27.833333	81.500000	58.000000
-27.800000	80.500000	58.500000
-27.766667	81.500000	58.500000
-27.733333	80.500000	59.000000
-27.700000	81.000000	59.500000
-27.666667	79.000000	61.000000
-27.633333	79.000000	61.000000
-27.600000	78.500000	61.000000
-27.566667	78.000000	61.000000
-27.533333	77.500000	61.000000
-27.500000	77.000000	62.000000
-27.466667	76.500000	63.000000
-27.433333	76.500000	64.000000
-27.400000	76.000000	65.000000
-27.366667	76.000000	65.000000
-27.333333	75.500000	65.500000
-27.300000	73.500000	66.500000
-27.266667	73.500000	66.500000
-27.233333	72.000000	68.000000
-27.200000	72.500000	68.000000
-27.166667	72.500000	68.500000
-27.133333	72.500000	69.500000
-27.100000	72.500000	70.000000
-27.066667	71.500000	70.500000
-27.033333	71.000000	70.500000
-27.000000	68.500000	71.500000
-26.966667	68.000000	72.500000
-26.933333	67.500000	72.500000
-26.900000	68.000000	72.500000
-26.866667	67.500000	74.000000
-26.833333	68.000000	74.500000
-26.800000	66.500000	76.000000
-26.766667	66.500000	77.000000
-26.733333	65.000000	78.000000
-26.700000	65.000000	78.000000
-26.666667	64.500000	78.000000
-26.633333	63.500000	79.500000
-26.600000	63.000000	80.000000
-26.566667	63.000000	80.500000
-26.533333	63.000000	81.500000
-26.500000	63.500000	82.000000
-26.466667	62.500000	83.000000
-26.433333	62.000000	83.500000
-26.400000	61.000000	84.000000
-26.366667	59.000000	90.000000
-26.333333	59.500000	89.500000
-26.300000	59.500000	90.000000
-26.266667	59.000000	90.500000
-26.233333	59.000000	90.500000
-26.200000	59.000000	91.000000
-26.166667	59.000000	92.000000
-26.133333	58.500000	93.500000
-26.100000	58.000000	94.000000
-26.066667	57.500000	95.000000
-26.033333	57.500000	95.500000
-26.000000	58.000000	92.500000
-25.966667	58.000000	93.000000
-25.933333	58.500000	93.000000
-25.900000	58.500000	93.500000
-25.866667	58.000000	94.500000
-25.833333	57.500000	96.000000
-25.800000	56.500000	96.500000
-25.766667	56.000000	98.500000
-25.733333	56.000000	99.000000
-25.700000	56.000000	99.500000
-25.666667	57.000000	99.500000
-25.633333	56.000000	103.000000
-25.600000	55.000000	103.000000
-25.566667	55.000000	103.000000
-25.533333	55.000000	102.500000
-25.500000	54.500000	103.500000
-25.466667	54.500000	103.500000
-25.433333	54.500000	107.000000
-25.400000	54.000000	107.500000
-25.366667	54.000000	108.000000
-25.333333	54.000000	108.000000
-25.300000	53.500000	108.500000
-25.266667	54.000000	109.000000
-25.233333	53.000000	109.000000
-25.200000	52.500000	110.000000
-25.166667	52.500000	111.500000
-25.133333	53.000000	112.000000
-25.100000	52.500000	112.500000
-25.066667	52.500000	113.000000
-25.033333	53.500000	113.000000
-25.000000	53.500000	113.500000
-24.966667	53.000000	114.000000
-24.933333	51.500000	119.500000
-24.900000	51.500000	120.000000
-24.866667	51.500000	120.500000
-24.833333	51.500000	121.000000
-24.800000	51.500000	121.500000
-24.766667	51.500000	121.500000
-24.733333	51.500000	125.000000
-24.700000	51.500000	125.500000
-24.666667	51.000000	127.000000
-24.633333	51.000000	127.500000
-24.600000	51.000000	128.500000
-24.566667	50.500000	128.500000
-24.533333	50.500000	129.000000
-24.500000	50.500000	129.000000
-24.466667	50.500000	127.000000
-24.433333	51.000000	128.000000
-24.400000	51.000000	129.000000
-24.366667	50.500000	129.500000
-24.333333	50.000000	132.500000
-24.300000	50.000000	133.500000
-24.266667	49.500000	136.500000
-24.233333	48.500000	137.000000
-24.200000	49.000000	137.500000
-24.166667	49.000000	138.000000
-24.133333	49.500000	139.000000
-24.100000	49.000000	141.000000
-24.066667	48.500000	141.500000
-24.033333	48.000000	142.000000
-24.000000	48.000000	143.500000
-23.966667	48.000000	144.500000
-23.933333	47.500000	150.500000
-23.900000	47.500000	150.500000
-23.866667	47.500000	151.000000
-23.833333	48.500000	150.000000
-23.800000	49.000000	156.000000
-23.766667	49.500000	147.500000
-23.733333	49.500000	147.500000
-23.700000	49.500000	149.000000
-23.666667	49.500000	150.000000
-23.633333	50.000000	152.500000
-23.600000	51.000000	151.500000
-23.566667	51.500000	162.000000
-23.533333	52.000000	163.000000
-23.500000	52.000000	163.000000
-23.466667	50.500000	156.500000
-23.433333	53.000000	166.000000
-23.400000	53.500000	166.500000
-23.366667	53.500000	167.000000
-23.333333	54.000000	167.500000
-23.300000	53.500000	167.500000
-23.266667	54.500000	167.500000
-23.233333	53.500000	165.500000
-23.200000	53.500000	162.000000
-23.166667	53.500000	163.000000
-23.133333	53.500000	165.500000
-23.100000	54.000000	167.000000
-23.066667	55.500000	169.000000
-23.033333	57.000000	171.000000
-23.000000	57.000000	171.000000
-22.966667	57.500000	171.500000
-22.933333	61.500000	177.000000
-22.900000	62.500000	177.000000
-22.866667	62.500000	177.500000
-22.833333	63.000000	177.500000
-22.800000	63.000000	178.000000
-22.766667	64.500000	179.500000
-22.733333	65.500000	180.500000
-22.700000	66.000000	180.500000
-22.666667	66.500000	181.500000
-22.633333	67.000000	181.500000
-22.600000	67.000000	182.500000
-22.566667	67.500000	182.500000
-22.533333	67.500000	182.500000
-22.500000	67.500000	183.000000
-22.466667	67.000000	183.000000
-22.433333	69.500000	185.000000
-22.400000	69.500000	186.000000
-22.366667	69.500000	186.000000
-22.333333	70.000000	186.500000
-22.300000	70.000000	186.500000
-22.266667	70.500000	187.000000
-22.233333	70.500000	187.000000
-22.200000	70.500000	187.500000
-22.166667	71.000000	188.000000
-22.133333	71.000000	188.000000
-22.100000	71.500000	188.500000
-22.066667	72.000000	189.000000
-22.033333	72.000000	189.000000
-22.000000	73.000000	190.500000
-21.966667	73.000000	191.000000
-21.933333	73.500000	191.000000
-21.900000	74.000000	191.500000
-21.866667	74.000000	191.500000
-21.833333	74.000000	192.000000
-21.800000	74.500000	192.000000
-21.766667	74.500000	192.500000
-21.733333	75.000000	192.500000
-21.700000	75.500000	193.500000
-21.666667	75.500000	193.500000
-21.633333	75.500000	194.000000
-21.600000	75.500000	193.500000
-21.566667	76.000000	194.000000
-21.533333	76.500000	194.000000
-21.500000	76.500000	194.000000
-21.466667	76.500000	194.500000
-21.433333	78.000000	196.000000
-21.400000	78.000000	197.000000
-21.366667	80.000000	199.000000
-21.333333	80.500000	199.500000
-21.300000	81.000000	199.500000
-21.266667	81.500000	200.500000
-21.233333	82.000000	200.500000
-21.200000	83.000000	202.000000
-21.166667	83.000000	202.000000
-21.133333	83.500000	203.000000
-21.100000	84.000000	203.500000
-21.066667	84.000000	203.500000
-21.033333	85.000000	204.500000
-21.000000	85.500000	205.000000
-20.966667	85.500000	206.000000
-20.933333	86.000000	206.000000
-20.900000	86.500000	207.000000
-20.866667	87.500000	207.500000
-20.833333	87.500000	208.000000
-20.800000	87.500000	209.000000
-20.766667	88.500000	209.500000
-20.733333	88.500000	209.500000
-20.700000	89.000000	210.000000
-20.666667	89.500000	210.500000
-20.633333	90.000000	210.500000
-20.600000	90.500000	211.500000
-20.566667	90.500000	212.000000
-20.533333	91.500000	211.500000
-20.500000	92.000000	212.500000
-20.466667	92.500000	213.000000
-20.433333	96.000000	215.000000
-20.400000	96.000000	215.500000
-20.366667	96.500000	215.500000
-20.333333	97.000000	216.000000
-20.300000	97.000000	216.500000
-20.266667	98.500000	216.500000
-20.233333	99.000000	216.500000
-20.200000	99.000000	217.000000
-20.166667	99.500000	217.500000
-20.133333	101.000000	218.500000
-20.100000	101.500000	218.500000
-20.066667	101.500000	219.000000
-20.033333	102.000000	219.500000
-20.000000	102.000000	220.000000
-19.966667	102.500000	220.000000
-19.933333	103.000000	220.500000
-19.900000	104.000000	220.000000
-19.866667	104.500000	220.000000
-19.833333	106.000000	220.000000
-19.800000	108.000000	220.000000
-19.766667	108.500000	220.000000
-19.733333	109.000000	220.500000
-19.700000	109.000000	221.000000
-19.666667	109.500000	221.000000
-19.633333	110.000000	221.000000
-19.600000	111.500000	221.000000
-19.566667	111.500000	221.000000
-19.533333	112.000000	220.500000
-19.500000	112.000000	221.000000
-19.466667	112.500000	221.500000
-19.433333	113.000000	222.000000
-19.400000	113.000000	222.000000
-19.366667	113.500000	222.000000
-19.333333	114.000000	222.500000
-19.300000	117.000000	223.500000
-19.266667	118.500000	223.500000
-19.233333	118.500000	223.500000
-19.200000	118.000000	224.000000
-19.166667	118.000000	224.500000
-19.133333	118.000000	225.000000
-19.100000	119.000000	226.000000
-19.066667	120.000000	227.000000
-19.033333	120.000000	227.500000
-19.000000	121.000000	228.000000
-18.966667	121.500000	228.500000
-18.933333	122.500000	229.000000
-18.900000	123.000000	229.500000
-18.866667	123.000000	229.500000
-18.833333	123.500000	230.000000
-18.800000	125.000000	231.000000
-18.766667	126.000000	232.000000
-18.733333	126.500000	233.000000
-18.700000	127.500000	233.000000
-18.666667	127.500000	232.500000
-18.633333	128.000000	233.500000
-18.600000	128.500000	233.000000
-18.566667	129.000000	234.000000
-18.533333	129.000000	234.000000
-18.500000	129.500000	235.000000
-18.466667	130.000000	235.000000
-18.433333	130.000000	235.500000
-18.400000	130.500000	236.000000
-18.366667	131.000000	236.500000
-18.333333	131.500000	236.500000
-18.300000	131.500000	236.500000
-18.266667	132.000000	236.500000
-18.233333	132.000000	237.000000
-18.200000	133.000000	237.500000
-18.166667	133.500000	238.000000
-18.133333	133.500000	238.000000
-18.100000	135.000000	239.000000
-18.066667	136.500000	239.500000
-18.033333	136.500000	240.000000
-18.000000	137.500000	240.500000
-17.966667	137.500000	240.500000
-17.933333	138.500000	241.500000
-17.900000	139.500000	242.000000
-17.866667	139.500000	242.000000
-17.833333	139.500000	242.500000
-17.800000	141.000000	243.500000
-17.766667	141.000000	243.500000
-17.733333	141.500000	244.500000
-17.700000	142.000000	244.500000
-17.666667	142.000000	244.500000
-17.633333	142.500000	244.500000
-17.600000	142.500000	245.000000
-17.566667	143.000000	245.500000
-17.533333	143.500000	246.000000
-17.500000	143.500000	246.000000
-17.466667	143.500000	247.000000
-17.433333	143.500000	247.500000
-17.400000	144.000000	247.500000
-17.366667	145.000000	247.500000
-17.333333	145.500000	248.000000
-17.300000	146.500000	248.000000
-17.266667	146.500000	248.000000
-17.233333	147.000000	249.500000
-17.200000	147.500000	249.500000
-17.166667	148.500000	249.500000
-17.133333	148.500000	250.000000
-17.100000	149.000000	250.000000
-17.066667	150.000000	249.500000
-17.033333	150.500000	249.000000
-17.000000	151.000000	249.000000
-16.966667	151.500000	248.500000
-16.933333	152.500000	249.000000
-16.900000	153.000000	249.500000
-16.866667	153.500000	249.500000
-16.833333	154.500000	252.000000
-16.800000	155.500000	248.500000
-16.766667	156.500000	248.000000
-16.733333	156.500000	246.500000
-16.700000	157.500000	246.000000
-16.666667	158.000000	245.500000
-16.633333	158.000000	245.000000
-16.600000	158.500000	244.500000
-16.566667	159.000000	244.500000
-16.533333	159.500000	245.000000
-16.500000	160.500000	245.000000
-16.466667	161.000000	245.000000
-16.433333	161.500000	245.000000
-16.400000	161.500000	244.000000
-16.366667	162.000000	244.000000
-16.333333	162.500000	244.000000
-16.300000	163.000000	243.000000
-16.266667	163.500000	243.000000
-16.233333	164.000000	243.500000
-16.200000	164.000000	242.500000
-16.166667	164.500000	242.000000
-16.133333	155.000000	243.000000
-16.100000	156.000000	242.500000
-16.066667	156.500000	242.500000
-16.033333	167.000000	239.500000
-16.000000	167.500000	239.000000
-15.966667	168.000000	238.500000
-15.933333	168.500000	238.500000
-15.900000	169.000000	238.000000
-15.866667	169.500000	237.500000
-15.833333	170.500000	237.000000
-15.800000	171.000000	237.000000
-15.766667	171.500000	236.500000
-15.733333	171.500000	236.000000
-15.700000	172.000000	236.000000
-15.666667	172.500000	236.000000
-15.633333	173.000000	236.000000
-15.600000	173.500000	235.500000
-15.566667	174.500000	235.500000
-15.533333	176.000000	234.500000
-15.500000	177.000000	234.500000
-15.466667	177.500000	234.500000
-15.433333	177.500000	234.000000
-15.400000	178.000000	234.000000
-15.366667	179.000000	232.500000
-15.333333	180.500000	232.500000
-15.300000	181.000000	232.000000
-15.266667	181.500000	232.000000
-15.233333	182.000000	232.000000
-15.200000	182.000000	231.000000
-15.166667	182.500000	231.000000
-15.133333	182.500000	231.000000
-15.100000	183.000000	231.000000
-15.066667	183.500000	230.500000
-15.033333	184.000000	230.000000
-15.000000	187.000000	229.500000
-14.966667	187.000000	229.000000
-14.933333	187.500000	229.000000
-14.900000	188.500000	229.000000
-14.866667	189.500000	228.500000
-14.833333	190.000000	228.500000
-14.800000	192.000000	228.000000
-14.766667	191.000000	228.000000
-14.733333	191.500000	228.000000
-14.700000	195.500000	227.000000
-14.666667	195.500000	226.500000
-14.633333	196.000000	226.500000
-14.600000	196.500000	226.000000
-14.566667	198.000000	225.500000
-14.533333	199.500000	225.000000
-14.500000	199.500000	225.000000
-14.466667	200.000000	225.000000
-14.433333	200.000000	225.000000
-14.400000	200.500000	224.500000
-14.366667	201.500000	224.500000
-14.333333	205.000000	224.500000
-14.300000	206.000000	224.000000
-14.266667	207.000000	224.500000
-14.233333	207.000000	224.500000
-14.200000	208.000000	224.500000
-14.166667	208.500000	224.000000
-14.133333	209.500000	223.500000
-14.100000	210.500000	223.500000
-14.066667	210.500000	223.500000
-14.033333	211.000000	223.000000
-14.000000	212.000000	223.000000
-13.966667	213.000000	223.000000
-13.933333	213.000000	223.500000
-13.900000	214.000000	222.500000
-13.866667	215.000000	222.000000
-13.833333	215.500000	222.000000
-13.800000	216.000000	221.000000
-13.766667	216.000000	221.000000
-13.733333	218.000000	221.000000
-13.700000	218.500000	221.000000
-13.666667	219.500000	220.500000
-13.633333	219.500000	220.000000
-13.600000	220.000000	219.500000
-13.566667	221.000000	218.500000
-13.533333	221.000000	218.500000
-13.500000	222.000000	217.500000
-13.466667	222.500000	217.500000
-13.433333	223.000000	217.000000
-13.400000	223.000000	217.000000
-13.366667	223.500000	216.000000
-13.333333	223.500000	216.000000
-13.300000	223.500000	215.500000
-13.266667	217.500000	217.500000
-13.233333	225.000000	213.500000
-13.200000	225.000000	213.000000
-13.166667	226.000000	211.500000
-13.133333	227.500000	211.500000
-13.100000	228.500000	211.000000
-13.066667	228.500000	210.000000
-13.033333	228.500000	211.000000
-13.000000	229.500000	209.000000
-12.966667	229.000000	208.000000
-12.933333	231.000000	207.500000
-12.900000	231.000000	207.000000
-12.866667	231.500000	206.000000
-12.833333	232.500000	206.000000
-12.800000	232.500000	205.500000
-12.766667	233.000000	205.000000
-12.733333	233.000000	204.500000
-12.700000	234.000000	203.500000
-12.666667	234.500000	203.000000
-12.633333	234.500000	202.000000
-12.600000	235.000000	201.500000
-12.566667	235.000000	201.000000
-12.533333	235.000000	200.500000
-12.500000	235.500000	200.000000
-12.466667	236.000000	200.000000
-12.433333	237.000000	199.000000
-12.400000	237.500000	198.500000
-12.366667	237.500000	198.500000
-12.333333	238.000000	198.000000
-12.300000	238.000000	198.500000
-12.266667	239.000000	196.500000
-12.233333	239.000000	198.000000
-12.200000	239.500000	197.500000
-12.166667	239.500000	197.000000
-12.133333	241.000000	194.500000
-12.100000	241.500000	194.500000
-12.066667	242.000000	194.500000
-12.033333	242.000000	193.000000
-12.000000	242.000000	193.000000
-11.966667	243.000000	192.500000
-11.933333	243.000000	192.000000
-11.900000	243.500000	191.500000
-11.866667	244.500000	191.500000
-11.833333	245.000000	191.000000
-11.800000	247.000000	186.500000
-11.766667	247.000000	185.500000
-11.733333	247.500000	184.500000
-11.700000	248.000000	184.000000
-11.666667	248.000000	183.500000
-11.633333	248.500000	182.000000
-11.600000	249.000000	181.000000
-11.566667	249.500000	180.500000
-11.533333	249.500000	179.500000
-11.500000	250.000000	178.500000
-11.466667	250.500000	178.000000
-11.433333	250.500000	177.500000
-11.400000	250.500000	177.000000
-11.366667	250.500000	176.500000
-11.333333	251.000000	175.500000
-11.300000	251.500000	174.500000
-11.266667	252.000000	173.500000
-11.233333	252.000000	173.500000
-11.200000	252.000000	173.000000
-11.166667	252.000000	172.500000
-11.133333	252.000000	171.000000
-11.100000	252.000000	170.500000
-11.066667	253.000000	168.500000
-11.033333	253.000000	169.500000
-11.000000	252.500000	170.000000
-10.966667	252.500000	172.500000
-10.933333	251.500000	174.000000
-10.900000	252.500000	164.000000
-10.866667	252.000000	163.500000
-10.833333	252.500000	163.000000
-10.800000	252.500000	162.500000
-10.766667	252.500000	162.000000
-10.733333	252.000000	160.500000
-10.700000	251.500000	161.500000
-10.666667	251.500000	167.000000
-10.633333	251.500000	159.500000
-10.600000	251.500000	158.500000
-10.566667	251.500000	158.000000
-10.533333	251.500000	157.500000
-10.500000	251.500000	156.000000
-10.466667	251.500000	155.500000
-10.433333	251.000000	156.000000
-10.400000	250.500000	156.000000
-10.366667	250.500000	153.000000
-10.333333	250.500000	153.000000
-10.300000	250.500000	153.000000
-10.266667	250.500000	152.500000
-10.233333	250.500000	152.000000
-10.200000	250.500000	151.500000
-10.166667	250.500000	148.500000
-10.133333	250.500000	148.000000
-10.100000	250.500000	148.000000
-10.066667	250.500000	147.500000
-10.033333	251.500000	148.500000
-10.000000	251.500000	149.000000
-9.966667	251.500000	148.500000
-9.933333	251.500000	149.000000
-9.900000	251.500000	149.000000
-9.866667	251.500000	148.000000
-9.833333	251.000000	146.500000
-9.800000	251.500000	142.500000
-9.766667	251.500000	142.000000
-9.733333	251.500000	140.000000
-9.700000	251.500000	140.000000
-9.666667	251.500000	139.500000
-9.633333	251.500000	139.000000
-9.600000	251.500000	139.000000
-9.566667	251.500000	138.500000
-9.533333	252.000000	136.500000
-9.500000	252.500000	136.000000
-9.466667	252.500000	135.500000
-9.433333	253.000000	134.500000
-9.400000	252.500000	136.000000
-9.366667	252.500000	137.000000
-9.333333	253.000000	130.000000
-9.300000	253.500000	129.500000
-9.266667	253.500000	129.000000
-9.233333	253.500000	129.000000
-9.200000	253.500000	128.500000
-9.166667	253.500000	127.500000
-9.133333	254.000000	126.000000
-9.100000	254.000000	125.500000
-9.066667	254.000000	125.500000
-9.033333	254.000000	125.000000
-9.000000	254.500000	124.500000
-8.966667	254.500000	123.000000
-8.933333	254.500000	121.000000
-8.900000	254.500000	121.000000
-8.866667	254.000000	121.500000
-8.833333	254.500000	121.500000
-8.800000	255.000000	118.500000
-8.766667	255.000000	118.000000
-8.733333	255.500000	118.500000
-8.700000	256.000000	119.000000
-8.666667	256.000000	121.500000
-8.633333	255.500000	122.500000
-8.600000	255.000000	121.000000
-8.566667	255.000000	119.500000
-8.533333	255.500000	119.500000
-8.500000	256.000000	118.500000
-8.466667	256.500000	117.500000
-8.433333	257.000000	116.500000
-8.400000	257.500000	116.000000
-8.366667	257.500000	115.500000
-8.333333	257.500000	114.000000
-8.300000	261.500000	107.500000
-8.266667	261.500000	107.500000
-8.233333	262.500000	107.000000
-8.200000	262.500000	107.000000
-8.166667	262.500000	107.000000
-8.133333	263.000000	106.500000
-8.100000	263.000000	104.500000
-8.066667	263.000000	104.000000
-8.033333	264.000000	103.000000
-8.000000	264.000000	102.500000
-7.966667	264.000000	102.000000
-7.933333	265.000000	100.500000
-7.900000	265.500000	100.500000
-7.866667	265.500000	99.500000
-7.833333	266.000000	99.500000
-7.800000	266.000000	99.000000
-7.766667	265.500000	99.000000
-7.733333	266.000000	100.000000
-7.700000	265.500000	99.500000
-7.666667	265.500000	99.500000
-7.633333	266.500000	98.000000
-7.600000	266.500000	97.500000
-7.566667	267.000000	98.000000
-7.533333	268.500000	94.000000
-7.500000	267.500000	97.000000
-7.466667	267.500000	96.000000
-7.433333	267.500000	95.000000
-7.400000	267.000000	95.000000
-7.366667	267.500000	94.000000
-7.333333	268.000000	93.500000
-7.300000	269.500000	92.500000
-7.266667	271.500000	89.500000
-7.233333	272.000000	88.500000
-7.200000	271.000000	90.500000
-7.166667	270.500000	91.000000
-7.133333	270.500000	90.000000
-7.100000	270.500000	89.000000
-7.066667	273.000000	85.500000
-7.033333	273.500000	85.500000
-7.000000	273.500000	85.500000
-6.966667	274.500000	85.500000
-6.933333	274.000000	84.000000
-6.900000	274.500000	83.500000
-6.866667	274.500000	83.500000
-6.833333	274.000000	83.000000
-6.800000	273.500000	82.500000
-6.766667	274.500000	81.500000
-6.733333	274.500000	80.500000
-6.700000	274.500000	81.000000
-6.666667	276.000000	79.500000
-6.633333	276.000000	79.500000
-6.600000	276.000000	79.000000
-6.566667	276.500000	78.000000
-6.533333	278.500000	71.500000
-6.500000	276.000000	76.000000
-6.466667	276.500000	75.500000
-6.433333	277.000000	75.000000
-6.400000	278.000000	74.000000
-6.366667	278.500000	73.000000
-6.333333	278.500000	73.000000
-6.300000	279.000000	65.500000
-6.266667	279.000000	64.500000
-6.233333	279.000000	64.500000
-6.200000	279.000000	64.500000
-6.166667	278.500000	69.000000
-6.133333	278.500000	67.000000
-6.100000	278.000000	66.500000
-6.066667	278.000000	66.000000
-6.033333	277.500000	66.000000
-6.000000	277.500000	65.000000
-5.966667	277.500000	64.500000
-5.933333	277.500000	64.000000
-5.900000	277.000000	62.500000
-5.866667	277.000000	62.500000
-5.833333	277.000000	62.000000
-5.800000	277.000000	59.500000
-5.766667	276.500000	60.000000
-5.733333	276.500000	58.000000
-5.700000	276.000000	53.500000
-5.666667	276.500000	53.000000
-5.633333	276.000000	56.500000
-5.600000	276.000000	56.500000
-5.566667	276.000000	56.000000
-5.533333	276.500000	54.500000
-5.500000	276.000000	54.000000
-5.466667	276.000000	54.000000
-5.433333	275.500000	52.500000
-5.400000	275.500000	52.000000
-5.366667	274.500000	50.500000
-5.333333	274.000000	50.000000
-5.300000	274.500000	50.000000
-5.266667	274.500000	49.500000
-5.233333	275.000000	48.500000
-5.200000	274.500000	45.000000
-5.166667	272.500000	40.000000
-5.133333	272.000000	40.000000
-5.100000	272.000000	40.000000
-5.066667	272.000000	39.500000
-5.033333	271.500000	38.500000
-5.000000	271.500000	39.000000
-4.966667	271.000000	38.000000
-4.933333	271.000000	37.500000
-4.900000	271.000000	37.000000
-4.866667	270.500000	37.000000
-4.833333	270.500000	36.500000
-4.800000	270.000000	36.500000
-4.766667	269.500000	36.000000
-4.733333	270.000000	35.500000
-4.700000	270.000000	35.000000
-4.666667	269.500000	34.500000
-4.633333	269.000000	32.500000
-4.600000	269.000000	32.000000
-4.566667	267.000000	31.000000
-4.533333	266.000000	31.000000
-4.500000	266.000000	31.500000
-4.466667	265.500000	32.500000
-4.433333	266.000000	33.000000
-4.400000	266.000000	34.000000
-4.366667	266.000000	31.500000
-4.333333	265.500000	30.000000
-4.300000	264.500000	28.000000
-4.266667	263.000000	27.000000
-4.233333	262.500000	26.500000
-4.200000	261.000000	26.500000
-4.166667	261.000000	26.000000
-4.133333	260.500000	25.500000
-4.100000	260.000000	24.000000
-4.066667	257.500000	22.000000
-4.033333	257.000000	22.000000
-4.000000	256.000000	22.000000
-3.966667	255.500000	22.000000
-3.933333	255.000000	23.000000
-3.900000	255.000000	23.500000
-3.866667	255.000000	23.000000
-3.833333	253.500000	21.500000
-3.800000	251.500000	20.000000
-3.766667	251.000000	20.000000
-3.733333	249.500000	19.500000
-3.700000	249.000000	19.500000
-3.666667	248.500000	19.500000
-3.633333	248.000000	19.000000
-3.600000	247.500000	18.500000
-3.566667	247.000000	18.000000
-3.533333	245.500000	18.000000
-3.500000	243.500000	17.500000
-3.466667	243.000000	18.000000
-3.433333	243.000000	17.500000
-3.400000	242.500000	18.500000
-3.366667	242.500000	18.000000
-3.333333	241.500000	18.000000
-3.300000	241.000000	18.000000
-3.266667	240.500000	17.000000
-3.233333	239.000000	17.000000
-3.200000	237.500000	17.000000
-3.166667	237.500000	17.500000
-3.133333	236.500000	18.500000
-3.100000	239.500000	20.000000
-3.066667	235.000000	17.000000
-3.033333	234.500000	16.500000
-3.000000	232.500000	15.000000
-2.966667	232.500000	15.500000
-2.933333	231.500000	15.500000
-2.900000	231.000000	15.500000
-2.866667	230.000000	15.500000
-2.833333	229.000000	15.000000
-2.800000	228.500000	15.000000
-2.766667	228.000000	15.000000
-2.733333	227.500000	14.500000
-2.700000	226.000000	13.500000
-2.666667	224.500000	14.000000
-2.633333	225.500000	14.000000
-2.600000	224.500000	14.500000
-2.566667	223.500000	14.500000
-2.533333	223.000000	14.500000
-2.500000	222.500000	14.000000
-2.466667	221.500000	13.500000
-2.433333	221.500000	13.000000
-2.400000	220.000000	12.500000
-2.366667	219.000000	12.500000
-2.333333	218.000000	12.500000
-2.300000	217.500000	12.500000
-2.266667	217.500000	11.500000
-2.233333	216.000000	11.000000
-2.200000	215.500000	11.000000
-2.166667	216.000000	10.500000
-2.133333	215.500000	11.500000
-2.100000	214.000000	12.000000
-2.066667	218.000000	13.000000
-2.033333	212.000000	13.000000
-2.000000	211.000000	13.500000
-1.966667	214.000000	13.500000
-1.933333	214.500000	14.000000
-1.900000	214.000000	14.500000
-1.866667	212.500000	15.000000
-1.833333	212.500000	14.000000
-1.800000	212.500000	13.500000
-1.766667	206.000000	12.000000
-1.733333	207.000000	13.000000
-1.700000	204.500000	15.000000
-1.666667	203.000000	16.500000
-1.633333	200.500000	16.000000
-1.600000	200.000000	14.500000
-1.566667	199.500000	13.000000
-1.533333	200.000000	11.500000
-1.500000	199.500000	10.000000
-1.466667	195.500000	6.500000
-1.433333	194.000000	6.500000
-1.400000	193.000000	6.500000
-1.366667	191.500000	6.500000
-1.333333	190.500000	7.000000
-1.300000	190.000000	7.000000
-1.266667	190.000000	7.500000
-1.233333	188.000000	7.500000
-1.200000	187.000000	7.500000
-1.166667	186.000000	8.000000
-1.133333	185.500000	7.500000
-1.100000	184.500000	7.500000
-1.066667	183.000000	8.000000
-1.033333	183.500000	8.500000
-1.000000	183.000000	8.500000
-0.966667	187.000000	8.500000
-0.933333	180.000000	8.000000
-0.900000	180.000000	8.000000
-0.866667	177.500000	8.000000
-0.833333	177.000000	8.000000
-0.800000	177.500000	8.000000
-0.766667	176.500000	8.000000
-0.733333	176.000000	8.000000
-0.700000	176.000000	8.000000
-0.666667	175.000000	8.000000
-0.633333	174.000000	7.500000
-0.600000	173.500000	7.000000
-0.566667	172.500000	8.000000
-0.533333	171.500000	8.000000
-0.500000	171.000000	8.000000
-0.466667	170.000000	8.000000
-0.433333	171.000000	8.000000
-0.400000	174.500000	8.000000
-0.366667	165.500000	8.000000
-0.333333	165.500000	8.000000
-0.300000	165.000000	8.000000
-0.266667	164.500000	8.000000
-0.233333	162.500000	8.000000
-0.200000	162.500000	7.500000
-0.166667	162.000000	8.000000
-0.133333	163.000000	8.000000
-0.100000	156.000000	7.500000
-0.066667	156.500000	7.500000
-0.033333	155.500000	7.500000
0.000000	155.000000	7.500000
0.033333	157.000000	8.000000
0.066667	158.000000	8.000000
0.100000	153.500000	7.000000
0.133333	153.500000	7.000000
0.166667	154.500000	7.000000
0.200000	152.000000	7.000000
0.233333	151.500000	7.000000
0.266667	150.500000	7.500000
0.300000	150.000000	7.500000
0.333333	152.000000	8.500000
0.366667	152.500000	8.000000
0.400000	149.000000	7.500000
0.433333	149.000000	7.000000
0.466667	149.500000	7.500000
0.500000	148.000000	7.500000
0.533333	147.500000	7.500000
0.566667	146.500000	7.000000
0.600000	153.000000	8.000000
0.633333	153.500000	9.000000
0.666667	146.000000	10.500000
0.700000	145.500000	10.500000
0.733333	144.500000	11.000000
0.766667	142.000000	11.000000
0.800000	144.000000	11.500000
0.833333	146.000000	12.000000
0.866667	140.000000	12.500000
0.900000	141.000000	13.000000
0.933333	146.000000	13.500000
0.966667	137.000000	14.000000
1.000000	136.500000	14.500000
1.033333	133.500000	15.000000
1.066667	133.000000	15.500000
1.100000	132.000000	15.500000
1.133333	131.500000	15.500000
1.166667	132.000000	16.000000
1.200000	131.500000	16.000000
1.233333	131.500000	15.500000
1.266667	131.000000	15.500000
1.300000	131.500000	15.000000
1.333333	132.000000	14.500000
1.366667	132.500000	15.500000
1.400000	129.000000	18.000000
1.433333	130.500000	15.500000
1.466667	132.000000	13.500000
1.500000	134.000000	14.500000
1.533333	137.000000	16.000000
1.566667	133.500000	18.000000
1.600000	132.500000	19.500000
1.633333	133.000000	19.000000
1.666667	132.500000	20.000000
1.700000	132.000000	18.500000
1.733333	129.500000	19.500000
1.766667	128.000000	20.500000
1.800000	124.000000	17.500000
1.833333	125.000000	19.000000
1.866667	124.000000	16.000000
1.900000	123.000000	15.500000
1.933333	127.000000	17.500000
1.966667	126.000000	17.500000
2.000000	124.000000	15.500000
2.033333	127.000000	15.500000
2.066667	126.000000	16.500000
2.100000	125.000000	17.500000
2.133333	124.000000	18.000000
2.166667	119.500000	16.000000
2.200000	121.500000	18.000000
2.233333	121.000000	17.500000
2.266667	120.500000	18.500000
2.300000	119.500000	18.500000
2.333333	118.500000	18.500000
2.366667	118.500000	18.000000
2.400000	120.000000	17.500000
2.433333	121.000000	17.500000
2.466667	121.500000	18.000000
2.500000	121.000000	18.000000
2.533333	121.000000	18.000000
2.566667	120.500000	18.000000
2.600000	119.500000	16.000000
2.633333	122.000000	16.500000
2.666667	123.000000	16.500000
2.700000	123.000000	17.000000
2.733333	121.500000	17.500000
2.766667	120.500000	16.500000
2.800000	123.000000	17.000000
2.833333	122.000000	18.000000
2.866667	121.000000	18.500000
2.900000	120.000000	19.000000
2.933333	120.500000	18.500000
2.966667	122.000000	19.500000
3.000000	121.500000	20.000000
3.033333	120.000000	21.500000
3.066667	118.000000	22.500000
3.100000	118.500000	23.000000
3.133333	120.500000	23.000000
3.166667	120.500000	23.000000
3.200000	119.500000	23.500000
3.233333	118.000000	24.500000
3.266667	114.000000	20.500000
3.300000	114.500000	20.500000
3.333333	116.500000	21.000000
3.366667	116.000000	21.000000
3.400000	115.500000	21.000000
3.433333	115.500000	21.500000
3.466667	114.500000	25.000000
3.500000	114.000000	25.500000
3.533333	115.000000	25.500000
3.566667	116.500000	25.500000
3.600000	117.500000	25.500000
3.633333	117.500000	26.000000
3.666667	116.500000	22.500000
3.700000	117.000000	25.000000
3.733333	117.000000	26.000000
3.766667	117.500000	26.000000
3.800000	117.500000	26.000000
3.833333	118.000000	25.500000
3.866667	118.000000	25.000000
3.900000	117.000000	21.500000
3.933333	117.500000	22.500000
3.966667	117.500000	25.500000
4.000000	118.500000	25.500000
4.033333	118.500000	20.500000
4.066667	118.500000	20.500000
4.100000	120.000000	24.500000
4.133333	118.000000	21.000000
4.166667	118.000000	21.000000
4.200000	118.500000	21.500000
4.233333	117.500000	21.500000
4.266667	117.500000	21.500000
4.300000	120.500000	25.000000
4.333333	119.000000	21.000000
4.366667	121.500000	25.000000
4.400000	87.000000	20.500000
4.433333	87.000000	21.500000
4.466667	87.000000	20.500000
4.500000	87.500000	21.500000
4.533333	87.500000	21.500000
4.566667	88.000000	21.000000
4.600000	88.000000	22.000000
4.633333	89.000000	21.500000
4.666667	89.000000	21.500000
4.700000	89.000000	22.500000
4.733333	88.500000	23.500000
4.766667	88.500000	23.500000
4.800000	89.000000	23.500000
4.833333	89.500000	23.500000
4.866667	90.000000	24.000000
4.900000	90.000000	23.500000
4.933333	90.000000	23.000000
4.966667	90.500000	22.500000
5.000000	91.000000	23.500000
5.033333	91.000000	25.500000
5.066667	91.500000	25.000000
5.100000	91.000000	25.500000
5.133333	91.000000	24.000000
5.166667	91.000000	22.000000
5.200000	91.500000	23.000000
5.233333	92.000000	23.000000
5.266667	92.500000	24.500000
5.300000	92.500000	26.500000
5.333333	92.500000	22.500000
5.366667	93.000000	21.500000
5.400000	92.500000	21.000000
5.433333	92.500000	21.000000
5.466667	93.000000	22.000000
5.500000	93.000000	22.500000
5.533333	93.500000	24.000000
5.566667	94.000000	22.000000
5.600000	94.000000	22.000000
5.633333	94.000000	22.000000
5.666667	94.500000	20.500000
5.700000	94.500000	21.000000
5.733333	95.000000	22.000000
5.766667	95.000000	22.000000
5.800000	95.000000	21.500000
5.833333	95.000000	21.000000
5.866667	96.000000	21.500000
5.900000	95.500000	21.500000
5.933333	96.000000	22.000000
5.966667	96.000000	21.500000
6.000000	96.000000	23.000000
6.033333	147.500000	21.000000
6.066667	147.500000	21.500000
6.100000	148.000000	22.000000
6.133333	97.000000	23.000000
6.166667	97.000000	21.500000
6.200000	97.000000	22.500000
6.233333	97.000000	23.500000
6.266667	97.000000	25.000000
6.300000	97.000000	25.000000
6.333333	97.500000	24.500000
6.366667	98.000000	23.500000
6.400000	98.000000	22.000000
6.433333	98.000000	23.000000
6.466667	98.000000	24.000000
6.500000	98.500000	24.000000
6.533333	98.500000	24.500000
6.566667	99.500000	24.500000
6.600000	100.000000	25.000000
[truncated: 8,801 more rows]
