# Supplementary material for: Attraction of posture and motion-trajectory elements of conspecific biological motion in medaka fish
Source: Sci Rep. 2018 Jun 5;8:8589. doi: 10.1038/s41598-018-26186-x (PMC5988670; doi:10.1038/s41598-018-26186-x)
Supplement: Supplementary file 4 — Dataset 3 [file 41598_2018_26186_MOESM4_ESM.zip › DataExperiments/Bioloco_11.csv]

time[sec]	x	y
-60.000000	105.500000	87.000000
-59.966667	105.000000	90.000000
-59.933333	105.000000	89.000000
-59.900000	106.500000	89.500000
-59.866667	107.500000	89.500000
-59.833333	109.000000	89.000000
-59.800000	110.500000	89.000000
-59.766667	108.500000	90.000000
-59.733333	127.500000	88.000000
-59.700000	127.500000	87.500000
-59.666667	127.500000	87.500000
-59.633333	127.000000	88.500000
-59.600000	127.000000	87.500000
-59.566667	127.000000	90.000000
-59.533333	125.000000	90.000000
-59.500000	123.000000	88.000000
-59.466667	126.000000	90.000000
-59.433333	123.500000	87.500000
-59.400000	122.500000	90.000000
-59.366667	123.000000	90.000000
-59.333333	96.500000	66.000000
-59.300000	111.500000	88.500000
-59.266667	110.500000	88.500000
-59.233333	112.000000	88.000000
-59.200000	112.500000	90.000000
-59.166667	112.000000	90.000000
-59.133333	113.500000	88.000000
-59.100000	113.000000	90.000000
-59.066667	114.000000	89.500000
-59.033333	114.500000	88.000000
-59.000000	114.000000	90.000000
-58.966667	114.500000	87.500000
-58.933333	115.000000	90.000000
-58.900000	115.500000	91.500000
-58.866667	115.500000	91.500000
-58.833333	116.500000	91.500000
-58.800000	117.000000	91.500000
-58.766667	116.500000	91.500000
-58.733333	116.500000	93.500000
-58.700000	116.500000	92.000000
-58.666667	117.000000	91.500000
-58.633333	116.500000	93.500000
-58.600000	116.500000	94.000000
-58.566667	178.500000	91.500000
-58.533333	177.000000	91.500000
-58.500000	177.500000	94.000000
-58.466667	178.500000	96.000000
-58.433333	177.000000	98.500000
-58.400000	177.000000	98.500000
-58.366667	178.500000	98.000000
-58.333333	177.500000	98.500000
-58.300000	179.000000	98.500000
-58.266667	177.000000	101.500000
-58.233333	179.000000	100.500000
-58.200000	177.500000	99.000000
-58.166667	165.000000	116.000000
-58.133333	164.500000	116.000000
-58.100000	165.500000	115.000000
-58.066667	165.500000	113.000000
-58.033333	166.500000	116.000000
-58.000000	167.500000	116.500000
-57.966667	168.000000	115.500000
-57.933333	168.500000	108.000000
-57.900000	168.500000	107.000000
-57.866667	169.000000	95.000000
-57.833333	168.500000	94.000000
-57.800000	162.000000	101.000000
-57.766667	205.000000	220.000000
-57.733333	206.000000	222.500000
-57.700000	206.000000	222.500000
-57.666667	209.000000	224.500000
-57.633333	210.500000	225.500000
-57.600000	212.000000	226.500000
-57.566667	213.000000	228.000000
-57.533333	214.500000	230.000000
-57.500000	215.000000	231.500000
-57.466667	216.500000	233.500000
-57.433333	220.500000	236.000000
-57.400000	223.000000	238.000000
-57.366667	224.500000	239.500000
-57.333333	225.500000	241.000000
-57.300000	226.500000	243.000000
-57.266667	227.500000	244.000000
-57.233333	229.000000	246.000000
-57.200000	231.000000	247.500000
-57.166667	233.500000	249.000000
-57.133333	234.500000	251.000000
-57.100000	235.000000	252.000000
-57.066667	236.000000	253.000000
-57.033333	237.000000	254.000000
-57.000000	237.500000	255.500000
-56.966667	238.500000	256.000000
-56.933333	239.500000	257.000000
-56.900000	239.500000	257.000000
-56.866667	239.500000	257.500000
-56.833333	240.500000	258.500000
-56.800000	240.500000	258.000000
-56.766667	240.500000	258.000000
-56.733333	241.000000	258.500000
-56.700000	242.000000	260.000000
-56.666667	242.500000	260.500000
-56.633333	241.000000	258.500000
-56.600000	242.000000	259.500000
-56.566667	242.500000	260.000000
-56.533333	242.000000	259.000000
-56.500000	242.000000	260.500000
-56.466667	241.000000	261.000000
-56.433333	240.000000	260.000000
-56.400000	240.000000	259.500000
-56.366667	240.000000	259.000000
-56.333333	240.500000	259.000000
-56.300000	239.500000	258.500000
-56.266667	222.500000	259.000000
-56.233333	221.000000	261.500000
-56.200000	217.500000	263.000000
-56.166667	216.000000	263.500000
-56.133333	214.500000	260.500000
-56.100000	213.000000	258.500000
-56.066667	212.000000	260.000000
-56.033333	207.000000	263.500000
-56.000000	203.500000	264.500000
-55.966667	202.500000	264.000000
-55.933333	199.500000	262.000000
-55.900000	198.000000	261.000000
-55.866667	195.000000	262.000000
-55.833333	193.000000	262.500000
-55.800000	193.500000	263.000000
-55.766667	192.000000	262.000000
-55.733333	185.500000	262.000000
-55.700000	182.500000	261.500000
-55.666667	180.500000	262.000000
-55.633333	178.000000	262.000000
-55.600000	174.500000	262.500000
-55.566667	173.000000	262.500000
-55.533333	172.000000	262.500000
-55.500000	170.500000	263.000000
-55.466667	168.000000	263.000000
-55.433333	167.500000	264.000000
-55.400000	165.000000	264.000000
-55.366667	162.000000	265.000000
-55.333333	159.500000	265.000000
-55.300000	158.500000	264.500000
-55.266667	156.500000	264.500000
-55.233333	154.500000	265.000000
-55.200000	153.500000	266.000000
-55.166667	150.500000	266.000000
-55.133333	149.000000	266.500000
-55.100000	147.500000	266.500000
-55.066667	146.000000	266.500000
-55.033333	145.000000	265.500000
-55.000000	144.500000	266.000000
-54.966667	142.000000	267.000000
-54.933333	140.500000	267.500000
-54.900000	138.000000	269.000000
-54.866667	137.000000	268.500000
-54.833333	136.500000	268.000000
-54.800000	136.500000	268.000000
-54.766667	135.000000	268.500000
-54.733333	133.000000	268.500000
-54.700000	131.500000	268.000000
-54.666667	130.500000	268.500000
-54.633333	129.000000	268.000000
-54.600000	127.000000	269.000000
-54.566667	125.500000	269.000000
-54.533333	124.500000	270.000000
-54.500000	124.000000	271.500000
-54.466667	122.500000	270.000000
-54.433333	122.500000	269.500000
-54.400000	123.000000	268.500000
-54.366667	123.000000	269.500000
-54.333333	122.000000	270.000000
-54.300000	121.500000	271.500000
-54.266667	122.000000	270.000000
-54.233333	122.000000	269.000000
-54.200000	122.500000	269.500000
-54.166667	123.000000	269.500000
-54.133333	122.500000	268.500000
-54.100000	122.500000	269.000000
-54.066667	122.000000	269.500000
-54.033333	122.000000	269.500000
-54.000000	122.000000	269.500000
-53.966667	121.500000	269.500000
-53.933333	123.500000	269.000000
-53.900000	119.000000	268.000000
-53.866667	117.000000	267.500000
-53.833333	116.000000	268.500000
-53.800000	116.500000	267.500000
-53.766667	111.000000	268.500000
-53.733333	108.000000	269.000000
-53.700000	106.000000	269.000000
-53.666667	104.000000	268.500000
-53.633333	102.000000	268.500000
-53.600000	99.500000	267.500000
-53.566667	97.000000	267.500000
-53.533333	96.000000	268.000000
-53.500000	94.000000	268.000000
-53.466667	92.000000	268.000000
-53.433333	90.000000	267.500000
-53.400000	88.500000	267.000000
-53.366667	87.500000	267.500000
-53.333333	85.000000	267.000000
-53.300000	84.000000	267.000000
-53.266667	81.500000	267.000000
-53.233333	80.000000	267.000000
-53.200000	79.500000	266.500000
-53.166667	78.000000	266.500000
-53.133333	76.000000	267.000000
-53.100000	74.500000	267.000000
-53.066667	71.500000	266.500000
-53.033333	70.000000	266.500000
-53.000000	68.500000	266.500000
-52.966667	67.000000	266.500000
-52.933333	66.000000	266.500000
-52.900000	65.500000	266.500000
-52.866667	63.500000	266.500000
-52.833333	61.500000	266.000000
-52.800000	59.500000	266.000000
-52.766667	59.500000	266.000000
-52.733333	57.500000	266.000000
-52.700000	57.500000	266.000000
-52.666667	56.500000	266.000000
-52.633333	55.000000	266.000000
-52.600000	57.000000	266.000000
-52.566667	57.500000	266.000000
-52.533333	55.500000	266.000000
-52.500000	53.000000	266.000000
-52.466667	54.000000	266.000000
-52.433333	54.500000	266.000000
-52.400000	53.000000	266.000000
-52.366667	52.500000	266.000000
-52.333333	54.000000	266.000000
-52.300000	54.000000	267.000000
-52.266667	55.500000	266.500000
-52.233333	55.000000	266.500000
-52.200000	55.500000	266.500000
-52.166667	55.500000	266.500000
-52.133333	52.000000	266.500000
-52.100000	53.000000	266.500000
-52.066667	52.000000	267.000000
-52.033333	51.500000	266.500000
-52.000000	52.000000	267.000000
-51.966667	51.500000	266.500000
-51.933333	51.000000	266.500000
-51.900000	50.000000	266.500000
-51.866667	49.500000	266.500000
-51.833333	48.500000	266.500000
-51.800000	47.500000	267.000000
-51.766667	46.000000	266.000000
-51.733333	45.000000	266.500000
-51.700000	44.000000	266.000000
-51.666667	44.500000	263.000000
-51.633333	49.500000	259.500000
-51.600000	49.500000	257.500000
-51.566667	48.000000	255.000000
-51.533333	48.000000	248.500000
-51.500000	50.000000	242.000000
-51.466667	51.000000	236.500000
-51.433333	52.000000	230.000000
-51.400000	52.000000	228.000000
-51.366667	53.000000	224.500000
-51.333333	54.500000	217.000000
-51.300000	56.000000	208.500000
-51.266667	58.000000	206.000000
-51.233333	59.000000	202.000000
-51.200000	59.000000	197.500000
-51.166667	60.000000	194.000000
-51.133333	61.000000	189.500000
-51.100000	61.500000	186.000000
-51.066667	62.500000	181.000000
-51.033333	63.500000	178.500000
-51.000000	64.000000	176.000000
-50.966667	64.500000	174.000000
-50.933333	64.500000	170.000000
-50.900000	65.500000	167.500000
-50.866667	65.500000	166.000000
-50.833333	66.000000	162.500000
-50.800000	66.500000	161.500000
-50.766667	67.000000	160.000000
-50.733333	67.500000	157.000000
-50.700000	67.500000	154.500000
-50.666667	68.500000	152.000000
-50.633333	68.500000	150.000000
-50.600000	69.500000	148.500000
-50.566667	69.500000	143.000000
-50.533333	70.000000	142.500000
-50.500000	70.000000	141.000000
-50.466667	70.500000	140.000000
-50.433333	70.500000	139.000000
-50.400000	71.000000	137.500000
-50.366667	71.500000	137.000000
-50.333333	71.000000	135.000000
-50.300000	72.000000	133.500000
-50.266667	72.000000	133.000000
-50.233333	72.000000	132.000000
-50.200000	73.000000	131.500000
-50.166667	73.500000	129.000000
-50.133333	73.500000	127.500000
-50.100000	74.000000	126.500000
-50.066667	73.000000	124.500000
-50.033333	74.000000	123.500000
-50.000000	74.500000	122.500000
-49.966667	75.000000	120.500000
-49.933333	75.000000	120.000000
-49.900000	75.500000	119.500000
-49.866667	75.500000	117.000000
-49.833333	76.000000	116.000000
-49.800000	76.500000	115.500000
-49.766667	77.000000	114.500000
-49.733333	78.000000	113.000000
-49.700000	78.000000	111.500000
-49.666667	78.500000	109.500000
-49.633333	81.500000	109.000000
-49.600000	83.500000	104.500000
-49.566667	85.500000	99.500000
-49.533333	90.500000	93.000000
-49.500000	96.500000	89.500000
-49.466667	101.000000	86.000000
-49.433333	104.000000	81.500000
-49.400000	107.500000	77.000000
-49.366667	110.000000	75.000000
-49.333333	114.000000	72.000000
-49.300000	117.500000	69.500000
-49.266667	121.500000	67.500000
-49.233333	123.000000	66.500000
-49.200000	124.000000	65.500000
-49.166667	125.000000	65.000000
-49.133333	127.000000	63.500000
-49.100000	128.500000	63.500000
-49.066667	129.500000	62.500000
-49.033333	131.000000	62.000000
-49.000000	132.500000	60.500000
-48.966667	133.000000	60.000000
-48.933333	133.500000	60.000000
-48.900000	134.500000	59.000000
-48.866667	134.500000	59.500000
-48.833333	136.000000	59.000000
-48.800000	136.000000	59.000000
-48.766667	136.500000	59.000000
-48.733333	136.500000	59.000000
-48.700000	137.000000	58.500000
-48.666667	137.000000	58.500000
-48.633333	138.000000	58.500000
-48.600000	138.000000	58.500000
-48.566667	138.000000	58.500000
-48.533333	138.500000	58.500000
-48.500000	139.000000	58.000000
-48.466667	139.000000	58.000000
-48.433333	139.500000	58.000000
-48.400000	139.500000	58.500000
-48.366667	140.500000	57.500000
-48.333333	141.000000	57.500000
-48.300000	141.500000	57.000000
-48.266667	141.500000	57.000000
-48.233333	142.000000	57.000000
-48.200000	142.000000	56.500000
-48.166667	142.000000	57.000000
-48.133333	142.500000	57.000000
-48.100000	142.500000	57.000000
-48.066667	143.000000	57.000000
-48.033333	143.500000	56.500000
-48.000000	144.500000	56.500000
-47.966667	150.000000	59.500000
-47.933333	152.000000	57.500000
-47.900000	152.500000	56.000000
-47.866667	157.500000	58.000000
-47.833333	162.500000	60.000000
-47.800000	167.500000	62.000000
-47.766667	171.000000	65.500000
-47.733333	174.000000	68.000000
-47.700000	248.000000	66.500000
-47.666667	249.500000	68.000000
-47.633333	250.000000	69.000000
-47.600000	251.000000	69.000000
-47.566667	252.500000	70.500000
-47.533333	254.500000	73.000000
-47.500000	255.500000	77.500000
-47.466667	257.500000	79.000000
-47.433333	258.000000	79.500000
-47.400000	259.000000	81.000000
-47.366667	260.000000	83.500000
-47.333333	260.500000	87.500000
-47.300000	261.000000	88.500000
-47.266667	261.500000	88.000000
-47.233333	260.500000	89.000000
-47.200000	262.000000	90.500000
-47.166667	262.500000	93.500000
-47.133333	263.000000	96.500000
-47.100000	263.500000	96.500000
-47.066667	262.500000	96.000000
-47.033333	262.500000	100.500000
-47.000000	263.000000	103.000000
-46.966667	264.000000	105.000000
-46.933333	263.500000	104.500000
-46.900000	263.000000	106.000000
-46.866667	264.000000	107.500000
-46.833333	264.000000	111.500000
-46.800000	264.000000	113.500000
-46.766667	264.000000	114.500000
-46.733333	263.500000	116.000000
-46.700000	265.000000	121.000000
-46.666667	266.500000	122.500000
-46.633333	267.000000	124.000000
-46.600000	267.500000	124.500000
-46.566667	268.500000	124.000000
-46.533333	266.500000	125.000000
-46.500000	268.000000	127.500000
-46.466667	267.000000	130.000000
-46.433333	267.500000	132.000000
-46.400000	243.500000	139.000000
-46.366667	245.000000	141.000000
-46.333333	246.000000	143.000000
-46.300000	247.000000	145.500000
-46.266667	249.000000	149.000000
-46.233333	250.000000	151.000000
-46.200000	250.500000	152.000000
-46.166667	251.500000	153.000000
-46.133333	252.000000	153.500000
-46.100000	253.000000	155.000000
-46.066667	254.000000	157.000000
-46.033333	254.000000	157.500000
-46.000000	254.500000	158.500000
-45.966667	255.500000	159.000000
-45.933333	256.000000	160.000000
-45.900000	258.500000	164.000000
-45.866667	259.500000	165.500000
-45.833333	260.000000	166.000000
-45.800000	259.500000	166.000000
-45.766667	261.500000	168.000000
-45.733333	258.000000	163.000000
-45.700000	258.000000	162.500000
-45.666667	262.000000	166.000000
-45.633333	259.500000	164.000000
-45.600000	260.000000	164.500000
-45.566667	260.500000	162.500000
-45.533333	260.000000	158.500000
-45.500000	262.500000	156.500000
-45.466667	263.500000	155.000000
-45.433333	265.000000	153.000000
-45.400000	264.500000	151.000000
-45.366667	265.000000	148.500000
-45.333333	265.500000	146.000000
-45.300000	265.000000	144.500000
-45.266667	265.000000	143.000000
-45.233333	265.000000	141.500000
-45.200000	264.500000	139.500000
-45.166667	264.000000	138.500000
-45.133333	263.500000	138.000000
-45.100000	264.000000	137.000000
-45.066667	263.000000	134.000000
-45.033333	262.000000	132.500000
-45.000000	261.500000	131.500000
-44.966667	262.000000	129.500000
-44.933333	261.500000	128.000000
-44.900000	261.000000	125.500000
-44.866667	260.500000	123.000000
-44.833333	259.500000	121.500000
-44.800000	260.000000	120.000000
-44.766667	259.500000	118.500000
-44.733333	259.500000	117.000000
-44.700000	258.500000	115.500000
-44.666667	258.500000	114.500000
-44.633333	258.500000	113.000000
-44.600000	259.000000	112.000000
-44.566667	259.500000	112.000000
-44.533333	260.000000	111.000000
-44.500000	260.000000	110.000000
-44.466667	259.000000	109.500000
-44.433333	259.500000	109.000000
-44.400000	259.500000	109.000000
-44.366667	259.500000	108.500000
-44.333333	259.500000	107.500000
-44.300000	260.000000	106.500000
-44.266667	259.500000	105.500000
-44.233333	259.500000	105.500000
-44.200000	259.500000	106.500000
-44.166667	260.000000	105.000000
-44.133333	260.000000	105.000000
-44.100000	260.000000	104.000000
-44.066667	260.000000	103.500000
-44.033333	260.000000	103.000000
-44.000000	260.000000	103.500000
-43.966667	260.000000	104.000000
-43.933333	260.500000	103.500000
-43.900000	260.500000	103.000000
-43.866667	260.000000	99.500000
-43.833333	260.000000	96.500000
-43.800000	261.500000	94.000000
-43.766667	260.000000	91.500000
-43.733333	259.500000	87.000000
-43.700000	260.500000	83.000000
-43.666667	260.000000	77.500000
-43.633333	258.500000	74.500000
-43.600000	258.000000	71.000000
-43.566667	257.000000	65.500000
-43.533333	257.500000	62.500000
-43.500000	257.000000	59.000000
-43.466667	255.500000	56.500000
-43.433333	254.000000	53.500000
-43.400000	254.000000	51.000000
-43.366667	255.500000	48.500000
-43.333333	258.000000	44.500000
-43.300000	256.500000	42.500000
-43.266667	253.000000	41.000000
-43.233333	253.500000	39.500000
-43.200000	257.000000	36.500000
-43.166667	258.500000	41.500000
-43.133333	254.000000	34.500000
-43.100000	254.000000	34.000000
-43.066667	257.000000	37.500000
-43.033333	258.500000	36.000000
-43.000000	255.500000	35.500000
-42.966667	255.000000	29.500000
-42.933333	256.000000	28.500000
-42.900000	258.500000	29.500000
-42.866667	258.500000	32.500000
-42.833333	258.500000	32.000000
-42.800000	256.000000	31.000000
-42.766667	256.000000	30.000000
-42.733333	256.500000	29.500000
-42.700000	257.500000	29.500000
-42.666667	256.500000	29.500000
-42.633333	256.000000	28.500000
-42.600000	256.500000	27.500000
-42.566667	256.000000	29.000000
-42.533333	256.500000	28.500000
-42.500000	257.500000	26.000000
-42.466667	258.000000	26.500000
-42.433333	256.000000	29.000000
-42.400000	254.000000	29.500000
-42.366667	253.500000	29.000000
-42.333333	254.500000	29.500000
-42.300000	255.000000	30.500000
-42.266667	254.500000	30.500000
-42.233333	252.500000	30.000000
-42.200000	253.000000	29.500000
-42.166667	252.500000	30.500000
-42.133333	251.500000	31.000000
-42.100000	252.500000	32.500000
-42.066667	251.500000	32.500000
-42.033333	251.500000	32.500000
-42.000000	251.500000	35.000000
-41.966667	250.500000	37.000000
-41.933333	250.000000	38.000000
-41.900000	248.500000	40.500000
-41.866667	247.500000	40.000000
-41.833333	247.500000	40.500000
-41.800000	246.500000	43.000000
-41.766667	245.000000	43.500000
-41.733333	245.000000	43.500000
-41.700000	244.500000	42.500000
-41.666667	244.500000	41.500000
-41.633333	244.500000	39.000000
-41.600000	245.500000	41.000000
-41.566667	246.500000	40.500000
-41.533333	246.000000	41.000000
-41.500000	244.500000	41.000000
-41.466667	246.000000	40.000000
-41.433333	246.500000	40.500000
-41.400000	247.500000	42.500000
-41.366667	246.500000	44.000000
-41.333333	244.500000	45.500000
-41.300000	244.500000	47.500000
-41.266667	245.500000	48.000000
-41.233333	245.000000	49.500000
-41.200000	245.000000	51.000000
-41.166667	245.500000	50.500000
-41.133333	247.000000	51.000000
-41.100000	249.500000	53.000000
-41.066667	288.000000	56.500000
-41.033333	287.000000	57.500000
-41.000000	286.000000	58.000000
-40.966667	285.500000	58.000000
-40.933333	284.500000	60.500000
-40.900000	283.500000	62.500000
-40.866667	283.000000	69.000000
-40.833333	283.500000	68.500000
-40.800000	283.000000	69.500000
-40.766667	281.500000	78.000000
-40.733333	281.500000	82.000000
-40.700000	281.000000	83.000000
-40.666667	281.500000	84.500000
-40.633333	280.500000	88.500000
-40.600000	280.500000	91.000000
-40.566667	278.500000	95.500000
-40.533333	278.500000	97.500000
-40.500000	278.500000	101.500000
-40.466667	279.500000	104.500000
-40.433333	275.500000	112.000000
-40.400000	274.500000	115.000000
-40.366667	275.000000	114.000000
-40.333333	275.000000	114.000000
-40.300000	276.000000	115.500000
-40.266667	275.500000	117.000000
-40.233333	239.000000	131.500000
-40.200000	239.000000	134.500000
-40.166667	239.000000	138.000000
-40.133333	239.000000	142.000000
-40.100000	238.000000	145.500000
-40.066667	237.000000	148.500000
-40.033333	235.500000	152.000000
-40.000000	235.000000	154.500000
-39.966667	234.500000	157.000000
-39.933333	234.500000	160.500000
-39.900000	234.000000	164.000000
-39.866667	233.500000	167.500000
-39.833333	233.500000	170.000000
-39.800000	233.500000	173.000000
-39.766667	233.500000	177.000000
-39.733333	233.500000	179.500000
-39.700000	233.500000	180.500000
-39.666667	234.500000	182.500000
-39.633333	235.500000	186.500000
-39.600000	236.000000	190.500000
-39.566667	237.000000	195.000000
-39.533333	239.000000	199.500000
-39.500000	240.000000	202.500000
-39.466667	241.500000	206.000000
-39.433333	242.000000	208.000000
-39.400000	242.500000	211.000000
-39.366667	243.500000	213.000000
-39.333333	244.500000	215.500000
-39.300000	245.500000	219.000000
-39.266667	247.000000	221.500000
-39.233333	249.500000	227.000000
-39.200000	249.500000	228.500000
-39.166667	250.500000	230.500000
-39.133333	251.000000	231.000000
-39.100000	251.500000	233.000000
-39.066667	252.500000	235.000000
-39.033333	252.500000	236.000000
-39.000000	253.000000	237.000000
-38.966667	253.500000	238.000000
-38.933333	253.500000	239.500000
-38.900000	254.500000	241.000000
-38.866667	255.000000	243.000000
-38.833333	255.000000	244.000000
-38.800000	255.000000	246.000000
-38.766667	255.500000	248.000000
-38.733333	256.500000	251.000000
-38.700000	257.000000	252.000000
-38.666667	257.500000	253.000000
-38.633333	257.000000	254.500000
-38.600000	257.500000	258.000000
-38.566667	257.000000	260.000000
-38.533333	256.500000	261.000000
-38.500000	256.500000	262.500000
-38.466667	257.000000	263.500000
-38.433333	257.000000	266.500000
-38.400000	257.000000	269.000000
-38.366667	257.000000	270.500000
-38.333333	257.000000	271.000000
-38.300000	257.500000	272.500000
-38.266667	257.500000	274.000000
-38.233333	258.000000	273.000000
-38.200000	258.500000	275.000000
-38.166667	268.000000	274.000000
-38.133333	267.500000	274.500000
-38.100000	267.500000	274.500000
-38.066667	267.500000	273.500000
-38.033333	267.500000	274.500000
-38.000000	267.500000	275.000000
-37.966667	267.500000	274.000000
-37.933333	267.500000	275.000000
-37.900000	260.000000	274.000000
-37.866667	260.500000	273.500000
-37.833333	260.500000	274.000000
-37.800000	260.500000	275.000000
-37.766667	262.000000	272.500000
-37.733333	263.000000	271.000000
-37.700000	264.000000	270.000000
-37.666667	264.000000	270.000000
-37.633333	264.500000	270.000000
-37.600000	265.000000	271.500000
-37.566667	265.500000	272.000000
-37.533333	266.500000	273.500000
-37.500000	267.500000	273.500000
-37.466667	268.000000	274.000000
-37.433333	269.500000	275.000000
-37.400000	271.000000	275.500000
-37.366667	272.000000	275.000000
-37.333333	274.000000	275.000000
-37.300000	274.000000	274.000000
-37.266667	275.000000	273.500000
-37.233333	275.000000	273.000000
-37.200000	275.000000	273.500000
-37.166667	275.000000	273.000000
-37.133333	275.500000	272.500000
-37.100000	276.000000	273.000000
-37.066667	274.000000	273.000000
-37.033333	276.000000	272.500000
-37.000000	276.000000	272.000000
-36.966667	275.500000	272.500000
-36.933333	276.000000	273.000000
-36.900000	272.500000	272.000000
-36.866667	272.000000	271.500000
-36.833333	273.500000	271.500000
-36.800000	274.000000	272.500000
-36.766667	274.000000	272.500000
-36.733333	270.500000	271.000000
-36.700000	270.500000	270.500000
-36.666667	272.500000	271.500000
-36.633333	272.500000	271.500000
-36.600000	269.000000	270.500000
-36.566667	269.000000	269.500000
-36.533333	270.000000	269.500000
-36.500000	269.000000	270.500000
-36.466667	268.500000	270.000000
-36.433333	265.000000	268.500000
-36.400000	267.500000	268.000000
-36.366667	266.000000	268.000000
-36.333333	266.000000	268.000000
-36.300000	265.500000	267.500000
-36.266667	262.500000	266.000000
-36.233333	264.500000	267.000000
-36.200000	259.500000	265.500000
-36.166667	257.500000	264.500000
-36.133333	256.500000	263.000000
-36.100000	256.500000	262.500000
-36.066667	262.000000	263.500000
-36.033333	262.500000	264.000000
-36.000000	262.000000	268.000000
-35.966667	259.000000	267.000000
-35.933333	259.000000	267.000000
-35.900000	254.500000	260.500000
-35.866667	260.500000	262.500000
-35.833333	279.500000	274.500000
-35.800000	280.500000	278.000000
-35.766667	281.000000	278.500000
-35.733333	281.000000	278.500000
-35.700000	281.000000	278.500000
-35.666667	282.500000	279.000000
-35.633333	281.500000	279.500000
-35.600000	281.500000	280.000000
-35.566667	281.000000	280.500000
-35.533333	281.500000	281.000000
-35.500000	282.000000	281.500000
-35.466667	283.000000	282.000000
-35.433333	282.500000	282.500000
-35.400000	282.500000	283.000000
-35.366667	283.000000	283.000000
-35.333333	283.500000	283.500000
-35.300000	283.500000	283.500000
-35.266667	284.500000	284.500000
-35.233333	285.000000	285.000000
-35.200000	285.500000	285.500000
-35.166667	285.500000	286.000000
-35.133333	286.500000	286.000000
-35.100000	286.500000	286.500000
-35.066667	287.000000	286.500000
-35.033333	286.500000	286.500000
-35.000000	288.000000	286.500000
-34.966667	288.000000	287.000000
-34.933333	289.000000	287.000000
-34.900000	287.500000	286.000000
-34.866667	281.500000	280.500000
-34.833333	275.000000	274.000000
-34.800000	276.000000	275.000000
-34.766667	275.000000	275.000000
-34.733333	275.000000	273.000000
-34.700000	274.500000	272.500000
-34.666667	273.500000	273.500000
-34.633333	270.500000	273.500000
-34.600000	268.500000	271.000000
-34.566667	263.500000	272.000000
-34.533333	261.500000	275.000000
-34.500000	260.000000	276.000000
-34.466667	259.000000	278.000000
-34.433333	260.500000	279.500000
-34.400000	256.000000	281.500000
-34.366667	257.000000	284.000000
-34.333333	262.000000	283.000000
-34.300000	261.000000	284.000000
-34.266667	264.500000	286.500000
-34.233333	264.000000	288.500000
-34.200000	289.000000	262.000000
-34.166667	288.500000	261.000000
-34.133333	289.000000	258.500000
-34.100000	289.000000	257.000000
-34.066667	289.500000	255.500000
-34.033333	291.000000	253.500000
-34.000000	290.500000	252.000000
-33.966667	292.000000	250.500000
-33.933333	292.500000	249.000000
-33.900000	293.000000	245.500000
-33.866667	292.000000	244.500000
-33.833333	291.000000	245.000000
-33.800000	291.000000	245.000000
-33.766667	292.000000	241.000000
-33.733333	292.000000	239.000000
-33.700000	294.000000	236.000000
-33.666667	293.000000	234.500000
-33.633333	292.000000	235.500000
-33.600000	292.500000	234.500000
-33.566667	292.500000	233.000000
-33.533333	293.500000	226.500000
-33.500000	294.500000	223.500000
-33.466667	294.000000	224.000000
-33.433333	293.500000	224.000000
-33.400000	294.000000	221.000000
-33.366667	294.000000	216.000000
-33.333333	292.500000	214.000000
-33.300000	292.000000	212.000000
-33.266667	291.000000	210.500000
-33.233333	290.000000	204.500000
-33.200000	289.500000	200.500000
-33.166667	288.000000	197.500000
-33.133333	286.500000	194.500000
-33.100000	285.500000	191.000000
-33.066667	284.000000	187.500000
-33.033333	283.500000	185.000000
-33.000000	282.500000	180.500000
-32.966667	280.500000	168.500000
-32.933333	279.500000	166.500000
-32.900000	279.500000	164.500000
-32.866667	278.500000	162.500000
-32.833333	278.000000	159.500000
-32.800000	278.000000	157.500000
-32.766667	277.500000	154.500000
-32.733333	277.500000	149.500000
-32.700000	277.500000	147.000000
-32.666667	277.000000	144.000000
-32.633333	276.500000	141.500000
-32.600000	276.000000	139.000000
-32.566667	275.500000	137.000000
-32.533333	275.000000	133.500000
-32.500000	275.500000	132.500000
-32.466667	276.000000	129.000000
-32.433333	276.000000	127.500000
-32.400000	276.500000	124.500000
-32.366667	275.000000	123.500000
-32.333333	274.500000	122.000000
-32.300000	274.500000	121.000000
-32.266667	276.000000	118.000000
-32.233333	275.000000	117.500000
-32.200000	276.000000	116.000000
-32.166667	274.500000	114.000000
-32.133333	275.000000	112.500000
-32.100000	272.000000	111.500000
-32.066667	273.500000	109.500000
-32.033333	275.000000	108.500000
-32.000000	275.500000	109.500000
-31.966667	274.000000	110.000000
-31.933333	272.000000	109.500000
-31.900000	272.000000	109.500000
-31.866667	273.000000	110.500000
-31.833333	273.500000	110.000000
-31.800000	274.000000	110.000000
-31.766667	274.000000	110.000000
-31.733333	273.500000	111.000000
-31.700000	273.500000	111.000000
-31.666667	273.500000	111.000000
-31.633333	274.000000	111.500000
-31.600000	273.500000	111.000000
-31.566667	273.500000	111.500000
-31.533333	273.500000	111.000000
-31.500000	273.000000	110.500000
-31.466667	273.500000	110.500000
-31.433333	273.500000	110.500000
-31.400000	273.500000	110.500000
-31.366667	273.500000	110.500000
-31.333333	273.000000	110.500000
-31.300000	272.500000	110.000000
-31.266667	273.000000	110.000000
-31.233333	273.000000	109.500000
-31.200000	273.000000	110.000000
-31.166667	273.000000	109.000000
-31.133333	273.000000	108.500000
-31.100000	272.500000	108.500000
-31.066667	272.000000	108.500000
-31.033333	272.500000	108.000000
-31.000000	272.500000	108.500000
-30.966667	271.500000	107.500000
-30.933333	271.500000	108.500000
-30.900000	271.500000	108.500000
-30.866667	272.000000	108.500000
-30.833333	272.000000	107.000000
-30.800000	272.000000	107.000000
-30.766667	271.500000	107.000000
-30.733333	271.500000	106.500000
-30.700000	272.000000	107.000000
-30.666667	272.000000	98.000000
-30.633333	272.000000	95.500000
-30.600000	272.000000	95.500000
-30.566667	272.000000	94.500000
-30.533333	272.000000	91.500000
-30.500000	272.000000	94.000000
-30.466667	272.000000	92.500000
-30.433333	272.000000	90.500000
-30.400000	272.000000	90.500000
-30.366667	272.000000	85.500000
-30.333333	272.500000	84.000000
-30.300000	272.500000	84.000000
-30.266667	272.000000	84.000000
-30.233333	272.000000	84.000000
-30.200000	272.000000	84.000000
-30.166667	272.500000	79.000000
-30.133333	272.500000	78.500000
-30.100000	273.000000	76.000000
-30.066667	272.500000	77.000000
-30.033333	272.500000	77.000000
-30.000000	272.500000	76.500000
-29.966667	272.500000	76.500000
-29.933333	272.000000	79.000000
-29.900000	271.500000	79.000000
-29.866667	271.000000	82.000000
-29.833333	271.000000	82.000000
-29.800000	268.500000	85.500000
-29.766667	269.500000	85.500000
-29.733333	270.000000	87.000000
-29.700000	271.000000	81.000000
-29.666667	271.000000	81.000000
-29.633333	271.000000	81.500000
-29.600000	270.500000	84.500000
-29.566667	270.500000	84.500000
-29.533333	270.000000	86.000000
-29.500000	270.000000	87.000000
-29.466667	270.000000	87.500000
-29.433333	269.500000	87.000000
-29.400000	269.500000	81.000000
-29.366667	267.500000	82.500000
-29.333333	262.500000	81.500000
-29.300000	261.000000	80.000000
-29.266667	260.500000	78.000000
-29.233333	259.500000	76.500000
-29.200000	258.500000	74.000000
-29.166667	258.000000	73.000000
-29.133333	256.000000	71.500000
-29.100000	255.500000	70.500000
-29.066667	255.000000	69.000000
-29.033333	254.500000	68.500000
-29.000000	253.500000	67.500000
-28.966667	253.000000	66.000000
-28.933333	253.000000	65.000000
-28.900000	252.500000	63.500000
-28.866667	252.000000	63.000000
-28.833333	251.000000	62.000000
-28.800000	251.000000	62.000000
-28.766667	250.500000	61.500000
-28.733333	251.000000	61.000000
-28.700000	250.500000	61.000000
-28.666667	250.500000	61.500000
-28.633333	250.500000	61.500000
-28.600000	250.000000	62.000000
-28.566667	250.500000	62.500000
-28.533333	250.500000	62.500000
-28.500000	250.000000	62.500000
-28.466667	250.000000	62.500000
-28.433333	250.000000	63.000000
-28.400000	250.000000	62.500000
-28.366667	250.000000	62.500000
-28.333333	250.000000	63.000000
-28.300000	250.000000	63.000000
-28.266667	250.000000	63.000000
-28.233333	250.000000	63.500000
-28.200000	250.000000	63.000000
-28.166667	249.500000	63.000000
-28.133333	249.500000	62.500000
-28.100000	249.500000	62.500000
-28.066667	249.500000	62.500000
-28.033333	249.500000	63.000000
-28.000000	249.500000	62.500000
-27.966667	249.000000	62.000000
-27.933333	249.000000	62.500000
-27.900000	249.000000	62.500000
-27.866667	249.000000	64.000000
-27.833333	248.500000	62.000000
-27.800000	248.500000	62.000000
-27.766667	248.500000	61.500000
-27.733333	248.500000	61.500000
-27.700000	248.500000	61.500000
-27.666667	248.500000	61.500000
-27.633333	248.500000	61.500000
-27.600000	248.500000	61.500000
-27.566667	248.500000	61.000000
-27.533333	248.500000	61.000000
-27.500000	248.000000	59.000000
-27.466667	247.500000	57.000000
-27.433333	247.000000	57.000000
-27.400000	247.000000	57.000000
-27.366667	245.500000	53.500000
-27.333333	245.500000	53.000000
-27.300000	245.000000	52.500000
-27.266667	245.000000	52.500000
-27.233333	245.000000	51.500000
-27.200000	245.000000	51.000000
-27.166667	244.000000	49.000000
-27.133333	244.000000	49.000000
-27.100000	244.000000	49.000000
-27.066667	243.500000	48.000000
-27.033333	242.500000	47.000000
-27.000000	241.500000	46.000000
-26.966667	240.500000	45.000000
-26.933333	240.500000	45.500000
-26.900000	241.000000	46.500000
-26.866667	241.000000	44.000000
-26.833333	241.000000	44.000000
-26.800000	240.000000	44.000000
-26.766667	240.000000	40.500000
-26.733333	238.000000	49.500000
-26.700000	240.500000	56.000000
-26.666667	233.000000	54.000000
-26.633333	233.500000	59.000000
-26.600000	233.500000	62.000000
-26.566667	231.500000	65.500000
-26.533333	231.000000	68.500000
-26.500000	234.500000	68.000000
-26.466667	229.000000	72.500000
-26.433333	228.000000	75.500000
-26.400000	227.000000	78.500000
-26.366667	226.500000	79.500000
-26.333333	226.000000	81.000000
-26.300000	285.500000	84.000000
-26.266667	285.000000	85.000000
-26.233333	283.500000	87.000000
-26.200000	283.500000	87.500000
-26.166667	283.000000	91.000000
-26.133333	214.000000	96.500000
-26.100000	213.500000	96.500000
-26.066667	281.500000	91.000000
-26.033333	279.500000	97.500000
-26.000000	212.500000	100.000000
-25.966667	214.000000	94.500000
-25.933333	213.500000	95.000000
-25.900000	211.000000	102.000000
-25.866667	213.500000	97.000000
-25.833333	210.000000	103.500000
-25.800000	210.000000	104.000000
-25.766667	209.500000	104.000000
-25.733333	209.000000	105.000000
-25.700000	211.000000	100.500000
-25.666667	211.000000	101.500000
-25.633333	208.000000	108.000000
-25.600000	207.500000	109.500000
-25.566667	207.000000	110.000000
-25.533333	207.000000	110.500000
-25.500000	206.500000	111.500000
-25.466667	205.500000	112.500000
-25.433333	209.000000	108.500000
-25.400000	208.500000	110.500000
-25.366667	207.000000	119.500000
-25.333333	205.500000	120.500000
-25.300000	206.000000	120.000000
-25.266667	201.500000	127.000000
-25.233333	202.000000	129.500000
-25.200000	203.500000	130.000000
-25.166667	201.000000	136.500000
-25.133333	200.500000	141.500000
-25.100000	200.500000	146.000000
-25.066667	201.000000	149.500000
-25.033333	202.000000	154.000000
-25.000000	202.000000	162.000000
-24.966667	203.000000	165.000000
-24.933333	204.500000	168.500000
-24.900000	205.500000	170.500000
-24.866667	206.500000	173.500000
-24.833333	207.500000	181.000000
-24.800000	211.500000	188.500000
-24.766667	214.000000	191.500000
-24.733333	215.500000	194.000000
-24.700000	216.000000	195.500000
-24.666667	217.000000	197.000000
-24.633333	220.000000	200.000000
-24.600000	222.000000	202.000000
-24.566667	223.000000	203.000000
-24.533333	225.000000	205.500000
-24.500000	226.500000	207.000000
-24.466667	227.500000	208.000000
-24.433333	228.500000	209.500000
-24.400000	229.500000	211.500000
-24.366667	231.500000	213.500000
-24.333333	234.000000	215.500000
-24.300000	234.500000	216.000000
-24.266667	236.000000	218.500000
-24.233333	237.000000	219.500000
-24.200000	238.000000	221.500000
-24.166667	240.500000	224.000000
-24.133333	244.000000	228.500000
-24.100000	245.000000	229.000000
-24.066667	245.500000	230.500000
-24.033333	247.000000	232.500000
-24.000000	247.500000	233.000000
-23.966667	248.500000	234.500000
-23.933333	249.000000	235.000000
-23.900000	250.000000	236.000000
-23.866667	250.500000	236.500000
-23.833333	251.500000	238.500000
-23.800000	252.500000	240.000000
-23.766667	254.500000	242.000000
-23.733333	254.000000	241.500000
-23.700000	255.500000	243.000000
-23.666667	255.500000	243.500000
-23.633333	256.500000	244.500000
-23.600000	258.000000	247.000000
-23.566667	259.000000	249.000000
-23.533333	259.500000	249.500000
-23.500000	261.000000	250.000000
-23.466667	262.000000	251.500000
-23.433333	263.500000	253.500000
-23.400000	264.000000	255.000000
-23.366667	264.000000	256.000000
-23.333333	264.500000	257.000000
-23.300000	264.500000	257.500000
-23.266667	266.000000	259.000000
-23.233333	266.000000	260.000000
-23.200000	266.500000	261.000000
-23.166667	267.000000	262.000000
-23.133333	267.500000	262.500000
-23.100000	268.000000	264.000000
-23.066667	268.000000	264.000000
-23.033333	268.500000	265.500000
-23.000000	267.500000	265.500000
-22.966667	270.000000	268.500000
-22.933333	270.000000	269.500000
-22.900000	270.000000	270.500000
-22.866667	270.000000	271.000000
-22.833333	270.000000	271.500000
-22.800000	270.000000	275.000000
-22.766667	270.000000	272.000000
-22.733333	270.000000	276.000000
-22.700000	269.000000	271.500000
-22.666667	276.500000	276.500000
-22.633333	276.000000	275.500000
-22.600000	274.000000	277.000000
-22.566667	272.500000	276.000000
-22.533333	270.500000	275.500000
-22.500000	263.000000	289.000000
-22.466667	262.000000	289.000000
-22.433333	261.500000	289.000000
-22.400000	260.500000	289.000000
-22.366667	260.000000	288.500000
-22.333333	259.500000	288.500000
-22.300000	259.000000	288.500000
-22.266667	258.500000	288.500000
-22.233333	258.000000	288.000000
-22.200000	257.500000	288.000000
-22.166667	257.000000	288.000000
-22.133333	256.500000	287.500000
-22.100000	255.000000	287.000000
-22.066667	253.500000	288.500000
-22.033333	252.500000	286.000000
-22.000000	251.500000	285.500000
-21.966667	250.500000	284.500000
-21.933333	248.500000	284.500000
-21.900000	245.000000	285.000000
-21.866667	243.500000	284.000000
-21.833333	244.500000	283.500000
-21.800000	242.500000	282.500000
-21.766667	241.000000	283.000000
-21.733333	237.500000	282.000000
-21.700000	236.000000	282.000000
-21.666667	233.000000	280.500000
-21.633333	230.500000	281.000000
-21.600000	229.500000	281.000000
-21.566667	230.500000	282.000000
-21.533333	222.000000	282.000000
-21.500000	220.000000	283.000000
-21.466667	218.500000	282.500000
-21.433333	216.000000	283.500000
-21.400000	216.500000	284.000000
-21.366667	215.000000	284.500000
-21.333333	214.000000	285.500000
-21.300000	213.000000	283.000000
-21.266667	212.000000	284.000000
-21.233333	211.500000	285.500000
-21.200000	170.000000	278.000000
-21.166667	168.500000	278.000000
-21.133333	167.000000	278.500000
-21.100000	212.000000	284.500000
-21.066667	210.500000	284.000000
-21.033333	163.500000	278.000000
-21.000000	164.500000	278.000000
-20.966667	211.000000	284.500000
-20.933333	161.000000	279.000000
-20.900000	210.000000	286.000000
-20.866667	210.000000	286.000000
-20.833333	208.000000	285.500000
-20.800000	207.500000	286.500000
-20.766667	207.500000	287.500000
-20.733333	205.500000	288.500000
-20.700000	205.500000	288.500000
-20.666667	149.500000	282.000000
-20.633333	203.000000	289.500000
-20.600000	203.000000	290.000000
-20.566667	201.500000	291.500000
-20.533333	201.000000	292.000000
-20.500000	147.000000	284.000000
-20.466667	198.000000	292.000000
-20.433333	198.000000	292.000000
-20.400000	197.000000	293.000000
-20.366667	195.500000	294.500000
-20.333333	196.000000	294.000000
-20.300000	140.000000	286.500000
-20.266667	138.500000	286.500000
-20.233333	192.000000	294.500000
-20.200000	192.000000	294.500000
-20.166667	191.000000	295.000000
-20.133333	190.500000	295.000000
-20.100000	134.000000	287.500000
-20.066667	134.500000	287.500000
-20.033333	188.500000	295.000000
-20.000000	187.000000	295.500000
-19.966667	186.000000	295.500000
-19.933333	185.500000	296.000000
-19.900000	128.500000	291.000000
-19.866667	184.500000	296.500000
-19.833333	187.000000	295.000000
-19.800000	179.000000	296.500000
-19.766667	178.500000	296.500000
-19.733333	179.500000	293.000000
-19.700000	176.000000	300.000000
-19.666667	174.500000	298.500000
-19.633333	173.500000	300.000000
-19.600000	176.500000	300.000000
-19.566667	168.000000	301.500000
-19.533333	167.000000	300.000000
-19.500000	159.500000	299.500000
-19.466667	160.000000	301.000000
-19.433333	160.000000	300.500000
-19.400000	156.500000	300.000000
-19.366667	152.000000	298.500000
-19.333333	152.500000	298.000000
-19.300000	147.000000	298.500000
-19.266667	141.500000	295.500000
-19.233333	137.000000	296.000000
-19.200000	134.500000	296.000000
-19.166667	129.000000	296.000000
-19.133333	128.000000	295.500000
-19.100000	118.500000	290.500000
-19.066667	114.500000	290.000000
-19.033333	110.000000	290.000000
-19.000000	106.500000	288.500000
-18.966667	104.000000	288.000000
-18.933333	101.500000	286.500000
-18.900000	99.500000	285.500000
-18.866667	98.500000	284.500000
-18.833333	96.000000	285.500000
-18.800000	96.000000	285.500000
-18.766667	95.500000	285.500000
-18.733333	95.500000	285.000000
-18.700000	96.000000	285.000000
-18.666667	95.500000	284.500000
-18.633333	95.500000	284.500000
-18.600000	96.000000	284.500000
-18.566667	95.500000	284.000000
-18.533333	94.500000	284.500000
-18.500000	94.500000	284.500000
-18.466667	94.500000	284.500000
-18.433333	93.500000	284.000000
-18.400000	94.000000	284.000000
-18.366667	93.500000	284.000000
-18.333333	93.000000	284.000000
-18.300000	92.000000	283.000000
-18.266667	90.500000	283.000000
-18.233333	90.500000	282.000000
-18.200000	89.000000	283.000000
-18.166667	86.500000	283.000000
-18.133333	85.000000	281.500000
-18.100000	82.500000	281.500000
-18.066667	81.500000	281.500000
-18.033333	77.500000	281.000000
-18.000000	75.000000	280.500000
-17.966667	73.000000	279.000000
-17.933333	70.000000	278.500000
-17.900000	67.500000	278.500000
-17.866667	65.500000	278.000000
-17.833333	63.500000	277.500000
-17.800000	60.500000	276.000000
-17.766667	60.000000	276.000000
-17.733333	56.500000	274.500000
-17.700000	56.500000	274.500000
-17.666667	55.000000	274.500000
-17.633333	52.500000	273.000000
-17.600000	50.000000	271.500000
-17.566667	49.500000	271.500000
-17.533333	49.000000	271.500000
-17.500000	47.000000	270.500000
-17.466667	45.500000	270.000000
-17.433333	44.500000	270.000000
-17.400000	43.500000	268.500000
-17.366667	45.500000	269.000000
-17.333333	44.000000	268.500000
-17.300000	43.000000	268.000000
-17.266667	45.500000	268.500000
-17.233333	41.500000	268.000000
-17.200000	42.500000	267.500000
-17.166667	42.000000	267.500000
-17.133333	40.500000	265.500000
-17.100000	37.000000	264.500000
-17.066667	36.000000	264.500000
-17.033333	36.500000	264.000000
-17.000000	37.000000	264.000000
-16.966667	36.500000	263.000000
-16.933333	33.500000	261.500000
-16.900000	35.000000	262.500000
-16.866667	36.000000	263.000000
-16.833333	29.500000	258.500000
-16.800000	28.000000	258.000000
-16.766667	30.500000	258.500000
-16.733333	31.000000	258.500000
-16.700000	26.000000	254.000000
-16.666667	25.500000	254.500000
-16.633333	25.000000	254.000000
-16.600000	25.000000	253.000000
-16.566667	25.500000	252.500000
-16.533333	18.000000	245.000000
-16.500000	17.500000	244.000000
-16.466667	17.000000	243.000000
-16.433333	17.000000	242.500000
-16.400000	17.000000	242.500000
-16.366667	16.500000	239.500000
-16.333333	15.500000	236.000000
-16.300000	10.500000	227.500000
-16.266667	9.000000	224.500000
-16.233333	8.000000	222.000000
-16.200000	8.000000	220.000000
-16.166667	8.000000	217.500000
-16.133333	7.500000	213.500000
-16.100000	7.500000	212.000000
-16.066667	7.500000	209.000000
-16.033333	6.500000	203.500000
-16.000000	6.500000	202.500000
-15.966667	6.000000	199.000000
-15.933333	6.000000	197.500000
-15.900000	5.500000	195.000000
-15.866667	5.500000	191.000000
-15.833333	5.500000	188.500000
-15.800000	5.000000	185.000000
-15.766667	5.500000	184.500000
-15.733333	5.000000	182.500000
-15.700000	5.000000	178.500000
-15.666667	5.500000	178.500000
-15.633333	5.500000	173.500000
-15.600000	5.000000	173.500000
-15.566667	5.000000	170.500000
-15.533333	5.500000	168.000000
-15.500000	6.000000	168.000000
-15.466667	6.000000	166.500000
-15.433333	6.000000	164.000000
-15.400000	6.500000	163.000000
-15.366667	6.500000	160.500000
-15.333333	7.000000	161.500000
-15.300000	6.500000	159.000000
-15.266667	6.500000	158.000000
-15.233333	7.000000	157.500000
-15.200000	6.000000	155.000000
-15.166667	6.000000	154.000000
-15.133333	6.000000	153.000000
-15.100000	6.000000	151.000000
-15.066667	6.500000	149.000000
-15.033333	7.000000	149.000000
-15.000000	7.000000	148.000000
-14.966667	7.500000	146.500000
-14.933333	7.500000	146.500000
-14.900000	8.000000	147.000000
-14.866667	7.500000	144.500000
-14.833333	7.500000	145.000000
-14.800000	7.500000	143.500000
-14.766667	7.500000	143.500000
-14.733333	8.000000	142.500000
-14.700000	8.000000	141.500000
-14.666667	8.000000	140.000000
-14.633333	8.000000	140.000000
-14.600000	8.000000	140.000000
-14.566667	8.500000	138.500000
-14.533333	8.500000	138.000000
-14.500000	8.500000	137.000000
-14.466667	8.500000	136.500000
-14.433333	8.500000	136.000000
-14.400000	8.500000	135.500000
-14.366667	8.500000	134.000000
-14.333333	9.000000	132.500000
-14.300000	10.000000	131.000000
-14.266667	10.500000	129.000000
-14.233333	11.500000	126.500000
-14.200000	12.000000	124.500000
-14.166667	13.000000	122.000000
-14.133333	13.500000	120.500000
-14.100000	13.500000	118.500000
-14.066667	14.000000	116.500000
-14.033333	15.000000	114.500000
-14.000000	16.500000	112.500000
-13.966667	17.000000	111.000000
-13.933333	17.000000	110.000000
-13.900000	17.500000	108.500000
-13.866667	17.500000	107.000000
-13.833333	18.000000	105.500000
-13.800000	18.000000	104.000000
-13.766667	18.000000	103.500000
-13.733333	19.000000	101.500000
-13.700000	19.500000	100.500000
-13.666667	21.000000	99.000000
-13.633333	20.000000	100.000000
-13.600000	19.500000	98.500000
-13.566667	19.000000	98.000000
-13.533333	19.500000	98.500000
-13.500000	20.000000	99.000000
-13.466667	20.500000	97.500000
-13.433333	22.500000	96.000000
-13.400000	21.500000	95.500000
-13.366667	21.500000	94.500000
-13.333333	21.500000	97.000000
-13.300000	19.000000	97.500000
-13.266667	18.000000	98.500000
-13.233333	18.000000	97.000000
-13.200000	18.000000	99.500000
-13.166667	18.500000	98.500000
-13.133333	18.500000	98.000000
-13.100000	18.000000	98.000000
-13.066667	18.500000	97.000000
-13.033333	18.500000	96.500000
-13.000000	19.000000	97.500000
-12.966667	19.500000	96.000000
-12.933333	20.000000	96.000000
-12.900000	20.500000	96.000000
-12.866667	21.000000	96.500000
-12.833333	21.000000	96.000000
-12.800000	21.500000	96.000000
-12.766667	22.000000	95.500000
-12.733333	22.500000	95.500000
-12.700000	23.000000	96.500000
-12.666667	23.000000	97.500000
-12.633333	21.000000	98.000000
-12.600000	21.500000	98.500000
-12.566667	21.500000	98.500000
-12.533333	26.000000	100.500000
-12.500000	27.500000	101.500000
-12.466667	25.000000	103.500000
-12.433333	25.000000	106.500000
-12.400000	26.000000	109.500000
-12.366667	27.000000	113.000000
-12.333333	27.500000	118.000000
-12.300000	27.500000	123.000000
-12.266667	30.500000	130.500000
-12.233333	34.000000	136.000000
-12.200000	35.500000	140.500000
-12.166667	36.000000	144.500000
-12.133333	36.500000	151.000000
-12.100000	40.000000	157.000000
-12.066667	43.500000	163.000000
-12.033333	45.000000	166.000000
-12.000000	46.500000	170.000000
-11.966667	48.000000	173.500000
-11.933333	48.500000	174.500000
-11.900000	50.000000	177.000000
-11.866667	53.000000	182.000000
-11.833333	53.500000	184.000000
-11.800000	54.000000	184.000000
-11.766667	55.500000	187.500000
-11.733333	56.000000	189.000000
-11.700000	56.000000	189.000000
-11.666667	55.500000	189.000000
-11.633333	57.500000	190.000000
-11.600000	60.000000	197.000000
-11.566667	59.500000	197.000000
-11.533333	59.500000	196.500000
-11.500000	62.000000	204.000000
-11.466667	62.000000	208.500000
-11.433333	62.000000	209.500000
-11.400000	61.500000	213.500000
-11.366667	60.500000	215.000000
-11.333333	60.000000	216.000000
-11.300000	60.000000	219.000000
-11.266667	59.500000	220.000000
-11.233333	59.000000	222.000000
-11.200000	58.500000	223.500000
-11.166667	57.500000	224.500000
-11.133333	57.000000	225.500000
-11.100000	55.000000	229.000000
-11.066667	55.000000	229.500000
-11.033333	54.000000	231.500000
-11.000000	53.000000	233.000000
-10.966667	52.000000	235.000000
-10.933333	50.500000	237.000000
-10.900000	49.500000	238.500000
-10.866667	49.000000	240.000000
-10.833333	48.000000	242.000000
-10.800000	47.500000	243.500000
-10.766667	46.500000	244.500000
-10.733333	46.000000	246.000000
-10.700000	45.000000	247.000000
-10.666667	44.000000	248.000000
-10.633333	44.500000	248.000000
-10.600000	45.000000	248.500000
-10.566667	44.000000	250.500000
-10.533333	44.500000	249.500000
-10.500000	44.000000	251.000000
-10.466667	43.000000	252.500000
-10.433333	43.000000	253.000000
-10.400000	43.500000	252.000000
-10.366667	43.500000	252.500000
-10.333333	43.500000	253.500000
-10.300000	43.000000	254.500000
-10.266667	43.000000	255.000000
-10.233333	44.000000	255.500000
-10.200000	44.000000	256.000000
-10.166667	43.500000	256.500000
-10.133333	43.500000	257.500000
-10.100000	44.000000	258.000000
-10.066667	44.000000	259.000000
-10.033333	44.000000	260.000000
-10.000000	44.500000	261.000000
-9.966667	45.000000	263.500000
-9.933333	45.000000	266.500000
-9.900000	46.000000	267.000000
-9.866667	46.000000	268.000000
-9.833333	46.000000	269.000000
-9.800000	46.500000	271.000000
-9.766667	47.000000	273.000000
-9.733333	47.000000	274.500000
-9.700000	47.000000	276.000000
-9.666667	46.500000	276.000000
-9.633333	46.500000	278.000000
-9.600000	46.500000	277.500000
-9.566667	46.500000	279.500000
-9.533333	47.000000	278.500000
-9.500000	47.000000	279.000000
-9.466667	47.000000	279.500000
-9.433333	46.500000	279.000000
-9.400000	46.500000	279.500000
-9.366667	46.500000	279.000000
-9.333333	46.500000	279.000000
-9.300000	46.500000	279.500000
-9.266667	46.000000	282.000000
-9.233333	46.000000	279.500000
-9.200000	45.500000	280.000000
-9.166667	45.500000	281.500000
-9.133333	45.000000	280.000000
-9.100000	45.000000	279.500000
-9.066667	44.500000	280.500000
-9.033333	45.000000	280.000000
-9.000000	45.000000	279.500000
-8.966667	45.000000	278.500000
-8.933333	44.500000	279.500000
-8.900000	44.500000	279.500000
-8.866667	44.500000	279.000000
-8.833333	45.000000	278.500000
-8.800000	45.500000	278.500000
-8.766667	46.000000	278.500000
-8.733333	46.500000	277.000000
-8.700000	45.500000	278.500000
-8.666667	48.500000	278.500000
-8.633333	53.000000	277.500000
-8.600000	54.500000	275.000000
-8.566667	57.000000	278.000000
-8.533333	59.500000	280.000000
-8.500000	64.500000	283.000000
-8.466667	70.000000	284.000000
-8.433333	74.000000	285.000000
-8.400000	77.500000	284.500000
-8.366667	79.500000	283.500000
-8.333333	86.500000	283.500000
-8.300000	89.000000	281.000000
-8.266667	95.500000	281.000000
-8.233333	107.500000	277.000000
-8.200000	113.500000	272.500000
-8.166667	119.000000	269.000000
-8.133333	124.000000	266.500000
-8.100000	128.500000	265.000000
-8.066667	133.000000	263.500000
-8.033333	138.500000	260.000000
-8.000000	142.000000	257.500000
-7.966667	145.500000	256.000000
-7.933333	151.500000	255.000000
-7.900000	155.500000	254.500000
-7.866667	160.500000	253.500000
-7.833333	165.500000	251.000000
-7.800000	160.000000	248.000000
-7.766667	172.500000	249.500000
-7.733333	168.000000	247.000000
-7.700000	182.000000	249.000000
-7.666667	186.500000	250.000000
-7.633333	193.000000	250.500000
-7.600000	197.000000	251.000000
-7.566667	201.000000	249.500000
-7.533333	205.000000	252.500000
-7.500000	208.500000	252.500000
-7.466667	212.000000	253.000000
-7.433333	214.000000	253.500000
-7.400000	217.500000	255.500000
-7.366667	219.500000	255.500000
-7.333333	224.000000	255.500000
-7.300000	227.000000	255.500000
-7.266667	229.000000	256.500000
-7.233333	232.000000	258.500000
-7.200000	235.000000	259.500000
-7.166667	238.500000	259.500000
-7.133333	242.500000	260.000000
-7.100000	244.000000	260.000000
-7.066667	248.000000	261.500000
-7.033333	251.500000	263.000000
-7.000000	253.000000	263.000000
-6.966667	255.000000	263.000000
-6.933333	256.500000	263.000000
-6.900000	260.000000	264.000000
-6.866667	261.500000	264.500000
-6.833333	264.000000	265.500000
-6.800000	266.500000	265.500000
-6.766667	268.500000	265.500000
-6.733333	270.500000	265.500000
-6.700000	272.000000	266.000000
-6.666667	274.500000	266.000000
-6.633333	276.500000	265.500000
-6.600000	276.000000	265.500000
-6.566667	277.000000	265.500000
-6.533333	277.000000	266.000000
-6.500000	277.500000	265.500000
-6.466667	278.500000	265.500000
-6.433333	281.500000	266.000000
-6.400000	280.000000	266.000000
-6.366667	279.500000	266.500000
-6.333333	280.500000	266.000000
-6.300000	282.000000	267.500000
-6.266667	282.500000	267.500000
-6.233333	283.500000	268.500000
-6.200000	282.500000	269.000000
-6.166667	282.000000	269.000000
-6.133333	280.500000	268.500000
-6.100000	282.500000	269.500000
-6.066667	282.500000	270.500000
-6.033333	283.000000	271.500000
-6.000000	281.000000	270.500000
-5.966667	281.500000	270.500000
-5.933333	283.000000	272.000000
-5.900000	283.000000	273.000000
-5.866667	283.000000	274.000000
-5.833333	283.000000	274.000000
-5.800000	282.000000	274.500000
-5.766667	282.000000	274.500000
-5.733333	280.500000	273.000000
-5.700000	281.000000	273.500000
-5.666667	281.500000	274.000000
-5.633333	281.500000	274.000000
-5.600000	280.500000	273.500000
-5.566667	280.000000	273.500000
-5.533333	275.000000	272.000000
-5.500000	271.500000	271.500000
-5.466667	270.500000	270.500000
-5.433333	272.000000	269.000000
-5.400000	274.000000	268.000000
-5.366667	273.000000	266.500000
-5.333333	272.000000	266.000000
-5.300000	271.000000	265.500000
-5.266667	269.000000	267.000000
-5.233333	268.500000	267.500000
-5.200000	268.500000	267.000000
-5.166667	267.500000	271.000000
-5.133333	266.000000	273.500000
-5.100000	260.500000	279.000000
-5.066667	264.000000	273.500000
-5.033333	263.500000	274.500000
-5.000000	262.500000	274.000000
-4.966667	261.500000	275.000000
-4.933333	261.000000	275.000000
-4.900000	256.000000	278.500000
-4.866667	255.000000	278.500000
-4.833333	254.500000	278.500000
-4.800000	254.000000	279.000000
-4.766667	253.500000	279.000000
-4.733333	253.000000	279.000000
-4.700000	252.000000	279.500000
-4.666667	252.000000	280.000000
-4.633333	251.000000	280.500000
-4.600000	250.000000	280.000000
-4.566667	249.500000	280.000000
-4.533333	248.500000	279.500000
-4.500000	246.500000	278.500000
-4.466667	246.000000	278.000000
-4.433333	241.500000	279.500000
-4.400000	237.500000	279.500000
-4.366667	235.500000	281.000000
-4.333333	231.500000	281.000000
-4.300000	228.000000	280.500000
-4.266667	225.500000	279.500000
-4.233333	223.500000	279.500000
-4.200000	219.500000	280.500000
-4.166667	215.500000	281.000000
-4.133333	212.000000	280.000000
-4.100000	208.500000	280.000000
-4.066667	205.000000	279.500000
-4.033333	201.000000	279.500000
-4.000000	198.500000	280.000000
-3.966667	196.000000	280.500000
-3.933333	192.000000	280.500000
-3.900000	189.000000	280.000000
-3.866667	184.500000	279.500000
-3.833333	181.000000	279.500000
-3.800000	178.500000	280.000000
-3.766667	175.000000	280.000000
-3.733333	171.500000	280.000000
-3.700000	167.000000	279.500000
-3.666667	164.500000	280.000000
-3.633333	162.500000	280.000000
-3.600000	160.000000	280.500000
-3.566667	157.500000	281.000000
-3.533333	155.000000	280.500000
-3.500000	152.500000	279.500000
-3.466667	149.500000	279.500000
-3.433333	148.500000	279.500000
-3.400000	145.500000	281.500000
-3.366667	144.000000	283.000000
-3.333333	142.000000	281.500000
-3.300000	139.500000	278.500000
-3.266667	136.000000	279.000000
-3.233333	135.000000	279.500000
-3.200000	132.500000	281.500000
-3.166667	131.000000	282.500000
-3.133333	129.000000	283.000000
-3.100000	127.000000	282.500000
-3.066667	125.500000	281.000000
-3.033333	123.000000	281.000000
-3.000000	122.500000	284.000000
-2.966667	119.500000	281.500000
-2.933333	122.000000	279.000000
-2.900000	113.000000	280.000000
-2.866667	111.000000	279.500000
-2.833333	107.500000	278.500000
-2.800000	104.500000	277.500000
-2.766667	104.000000	277.500000
-2.733333	105.000000	277.500000
-2.700000	95.000000	277.000000
-2.666667	94.000000	277.000000
-2.633333	93.500000	276.000000
-2.600000	85.500000	273.000000
-2.566667	82.500000	272.500000
-2.533333	81.000000	273.000000
-2.500000	81.500000	273.500000
-2.466667	69.500000	267.000000
-2.433333	67.500000	266.500000
-2.400000	68.000000	266.500000
-2.366667	68.000000	266.500000
-2.333333	66.500000	266.500000
-2.300000	57.500000	261.500000
-2.266667	55.000000	261.000000
-2.233333	55.500000	261.000000
-2.200000	56.500000	261.500000
-2.166667	48.500000	258.500000
-2.133333	46.500000	258.000000
-2.100000	44.500000	258.000000
-2.066667	44.000000	257.000000
-2.033333	40.000000	255.500000
-2.000000	38.500000	255.500000
-1.966667	37.000000	255.000000
-1.933333	35.000000	254.500000
-1.900000	33.500000	253.500000
-1.866667	30.500000	253.000000
-1.833333	27.500000	252.000000
-1.800000	27.500000	251.500000
-1.766667	24.500000	251.000000
-1.733333	24.000000	250.000000
-1.700000	24.500000	250.500000
-1.666667	24.500000	250.500000
-1.633333	24.500000	249.500000
-1.600000	24.500000	249.000000
-1.566667	25.000000	248.500000
-1.533333	25.000000	248.500000
-1.500000	26.000000	248.000000
-1.466667	25.000000	247.000000
-1.433333	25.000000	246.500000
-1.400000	25.500000	246.000000
-1.366667	25.000000	244.500000
-1.333333	26.000000	245.000000
-1.300000	28.000000	246.000000
-1.266667	27.000000	244.500000
-1.233333	26.500000	244.000000
-1.200000	25.000000	243.000000
-1.166667	28.000000	243.000000
-1.133333	29.000000	242.500000
-1.100000	22.500000	241.000000
-1.066667	24.500000	240.500000
-1.033333	30.000000	241.500000
-1.000000	31.500000	241.000000
-0.966667	33.000000	241.000000
-0.933333	34.000000	240.500000
-0.900000	34.000000	240.000000
-0.866667	31.000000	238.500000
-0.833333	30.000000	238.000000
-0.800000	34.500000	238.500000
-0.766667	36.500000	239.000000
-0.733333	37.000000	239.000000
-0.700000	37.500000	238.500000
-0.666667	39.000000	238.000000
-0.633333	39.500000	237.500000
-0.600000	42.500000	238.500000
-0.566667	42.000000	238.000000
-0.533333	44.000000	237.500000
-0.500000	39.500000	235.000000
-0.466667	45.000000	236.500000
-0.433333	45.000000	236.500000
-0.400000	41.000000	234.000000
-0.366667	42.500000	234.500000
-0.333333	41.500000	234.000000
-0.300000	42.500000	234.000000
-0.266667	43.500000	234.000000
-0.233333	42.500000	233.500000
-0.200000	42.500000	233.000000
-0.166667	41.500000	233.000000
-0.133333	43.500000	233.000000
-0.100000	43.500000	233.000000
-0.066667	45.000000	233.000000
-0.033333	43.000000	232.500000
0.000000	43.500000	233.000000
0.033333	44.500000	232.500000
0.066667	44.500000	232.500000
0.100000	44.000000	232.500000
0.133333	45.500000	232.500000
0.166667	44.500000	232.500000
0.200000	44.000000	232.500000
0.233333	44.500000	232.000000
0.266667	45.000000	232.500000
0.300000	45.000000	232.000000
0.333333	45.500000	232.500000
0.366667	45.000000	232.500000
0.400000	43.500000	232.000000
0.433333	44.500000	232.500000
0.466667	45.000000	232.500000
0.500000	45.000000	232.500000
0.533333	46.000000	232.500000
0.566667	44.500000	232.000000
0.600000	45.500000	232.000000
0.633333	45.500000	232.000000
0.666667	46.500000	232.000000
0.700000	46.500000	232.000000
0.733333	44.500000	232.000000
0.766667	43.500000	231.500000
0.800000	47.500000	232.000000
0.833333	46.000000	232.000000
0.866667	45.000000	232.000000
0.900000	46.000000	232.000000
0.933333	46.000000	232.000000
0.966667	45.000000	231.500000
1.000000	45.500000	231.500000
1.033333	45.000000	231.500000
1.066667	44.500000	231.500000
1.100000	45.500000	231.500000
1.133333	45.500000	231.500000
1.166667	45.000000	231.000000
1.200000	45.500000	231.500000
1.233333	45.500000	231.000000
1.266667	45.500000	231.000000
1.300000	45.000000	230.500000
1.333333	44.500000	230.500000
1.366667	47.000000	231.000000
1.400000	44.500000	230.500000
1.433333	45.500000	230.500000
1.466667	36.000000	227.500000
1.500000	62.000000	235.000000
1.533333	34.500000	227.000000
1.566667	36.000000	227.000000
1.600000	36.000000	226.500000
1.633333	35.000000	226.500000
1.666667	30.000000	224.000000
1.700000	31.000000	224.000000
1.733333	35.500000	226.500000
1.766667	36.500000	226.500000
1.800000	30.500000	224.000000
1.833333	30.500000	223.500000
1.866667	30.000000	223.000000
1.900000	30.500000	223.500000
1.933333	28.000000	223.000000
1.966667	30.000000	223.000000
2.000000	28.500000	223.000000
2.033333	28.500000	223.500000
2.066667	29.500000	223.500000
2.100000	30.500000	223.500000
2.133333	29.000000	223.500000
2.166667	29.000000	223.000000
2.200000	30.000000	223.000000
2.233333	28.500000	223.000000
2.266667	28.500000	223.000000
2.300000	30.000000	223.000000
2.333333	28.500000	223.000000
2.366667	31.000000	223.000000
2.400000	30.000000	223.000000
2.433333	30.500000	223.000000
2.466667	30.000000	223.000000
2.500000	29.000000	223.000000
2.533333	29.000000	223.000000
2.566667	30.000000	223.000000
2.600000	29.000000	223.000000
2.633333	30.500000	223.000000
2.666667	30.000000	223.000000
2.700000	28.000000	222.500000
2.733333	28.000000	222.500000
2.766667	28.000000	222.500000
2.800000	28.000000	222.000000
2.833333	30.000000	222.000000
2.866667	29.500000	222.000000
2.900000	33.000000	222.500000
2.933333	28.000000	222.000000
2.966667	29.000000	222.000000
3.000000	26.500000	221.500000
3.033333	27.000000	221.500000
3.066667	26.500000	221.500000
3.100000	27.000000	221.500000
3.133333	27.000000	221.000000
3.166667	26.500000	220.000000
3.200000	30.000000	219.500000
3.233333	34.000000	217.000000
3.266667	37.000000	216.000000
3.300000	39.000000	214.500000
3.333333	40.500000	213.500000
3.366667	41.500000	212.500000
3.400000	42.500000	212.000000
3.433333	43.500000	211.500000
3.466667	44.500000	211.000000
3.500000	45.000000	210.500000
3.533333	45.500000	210.000000
3.566667	46.500000	209.500000
3.600000	47.000000	209.500000
3.633333	47.500000	208.500000
3.666667	48.000000	208.500000
3.700000	48.500000	208.000000
3.733333	48.500000	207.500000
3.766667	49.000000	207.500000
3.800000	49.500000	207.000000
3.833333	49.500000	207.500000
3.866667	49.500000	207.500000
3.900000	49.500000	207.500000
3.933333	50.000000	207.500000
3.966667	50.000000	207.500000
4.000000	50.000000	207.500000
4.033333	50.000000	207.000000
4.066667	50.000000	207.500000
4.100000	50.500000	207.000000
4.133333	50.500000	207.000000
4.166667	51.000000	207.000000
4.200000	51.000000	207.000000
4.233333	51.000000	207.000000
4.266667	51.000000	207.000000
4.300000	51.000000	207.000000
4.333333	51.500000	207.000000
4.366667	51.500000	207.000000
4.400000	51.500000	206.500000
4.433333	52.000000	207.000000
4.466667	52.000000	207.000000
4.500000	53.500000	206.500000
4.533333	57.500000	202.000000
4.566667	64.500000	196.500000
4.600000	70.500000	190.500000
4.633333	75.000000	184.500000
4.666667	83.000000	177.500000
4.700000	88.000000	174.500000
4.733333	95.000000	169.500000
4.766667	101.000000	165.000000
4.800000	106.000000	161.500000
4.833333	109.000000	158.500000
4.866667	113.500000	155.500000
4.900000	118.000000	151.500000
4.933333	121.000000	149.500000
4.966667	123.000000	148.500000
5.000000	124.000000	147.000000
5.033333	125.000000	146.500000
5.066667	126.500000	144.000000
5.100000	127.500000	143.500000
5.133333	129.000000	142.500000
5.166667	128.000000	143.500000
5.200000	128.000000	143.000000
5.233333	127.500000	143.000000
5.266667	128.000000	142.500000
5.300000	129.000000	141.000000
5.333333	128.500000	141.000000
5.366667	129.000000	140.000000
5.400000	129.000000	140.000000
5.433333	129.000000	139.000000
5.466667	129.500000	139.000000
5.500000	130.000000	138.000000
5.533333	130.000000	137.500000
5.566667	130.000000	137.000000
5.600000	130.000000	136.500000
5.633333	130.000000	135.500000
5.666667	130.000000	135.500000
5.700000	129.500000	135.500000
5.733333	130.000000	134.500000
5.766667	130.000000	134.000000
5.800000	130.000000	133.000000
5.833333	129.500000	133.000000
5.866667	129.500000	132.000000
5.900000	129.000000	132.500000
5.933333	129.000000	131.500000
5.966667	128.500000	131.500000
6.000000	129.000000	129.500000
6.033333	128.000000	130.500000
6.066667	128.000000	129.500000
6.100000	128.000000	129.000000
6.133333	128.000000	128.000000
6.166667	127.500000	128.500000
6.200000	127.500000	127.500000
6.233333	127.500000	127.500000
6.266667	127.000000	126.500000
6.300000	127.000000	126.000000
6.333333	126.000000	126.500000
6.366667	126.500000	125.500000
6.400000	125.500000	125.500000
6.433333	125.500000	125.000000
6.466667	125.000000	124.000000
6.500000	124.000000	122.500000
6.533333	122.500000	119.500000
6.566667	120.500000	116.500000
6.600000	118.500000	114.000000
[truncated: 8,801 more rows]
