# Supplementary material for: Attraction of posture and motion-trajectory elements of conspecific biological motion in medaka fish
Source: Sci Rep. 2018 Jun 5;8:8589. doi: 10.1038/s41598-018-26186-x (PMC5988670; doi:10.1038/s41598-018-26186-x)
Supplement: Supplementary file 4 — Dataset 3 [file 41598_2018_26186_MOESM4_ESM.zip › DataExperiments/Bioloco_12.csv]

time[sec]	x	y
-60.000000	157.500000	258.500000
-59.966667	157.500000	259.000000
-59.933333	155.000000	261.500000
-59.900000	157.500000	259.000000
-59.866667	157.500000	258.000000
-59.833333	157.500000	261.000000
-59.800000	157.500000	261.000000
-59.766667	157.500000	258.000000
-59.733333	157.500000	261.000000
-59.700000	157.000000	258.000000
-59.666667	157.500000	257.500000
-59.633333	157.500000	259.500000
-59.600000	157.500000	261.000000
-59.566667	157.500000	261.500000
-59.533333	157.500000	258.000000
-59.500000	157.000000	257.500000
-59.466667	157.500000	261.500000
-59.433333	157.500000	257.500000
-59.400000	157.500000	259.000000
-59.366667	157.500000	258.500000
-59.333333	157.500000	257.000000
-59.300000	157.500000	258.000000
-59.266667	157.500000	261.500000
-59.233333	157.500000	258.500000
-59.200000	157.500000	258.500000
-59.166667	157.500000	257.000000
-59.133333	157.500000	259.000000
-59.100000	157.500000	258.500000
-59.066667	157.500000	260.000000
-59.033333	157.000000	261.500000
-59.000000	157.500000	261.000000
-58.966667	157.500000	257.500000
-58.933333	157.500000	261.000000
-58.900000	157.500000	256.000000
-58.866667	157.500000	258.500000
-58.833333	157.500000	261.000000
-58.800000	157.500000	257.000000
-58.766667	157.500000	259.000000
-58.733333	157.500000	261.000000
-58.700000	157.000000	258.500000
-58.666667	157.500000	259.000000
-58.633333	157.500000	261.000000
-58.600000	157.500000	258.500000
-58.566667	157.500000	261.500000
-58.533333	157.500000	257.500000
-58.500000	157.500000	261.500000
-58.466667	157.500000	261.500000
-58.433333	157.500000	261.000000
-58.400000	157.500000	258.000000
-58.366667	157.500000	258.500000
-58.333333	157.500000	261.500000
-58.300000	157.500000	256.500000
-58.266667	157.500000	257.500000
-58.233333	157.500000	261.500000
-58.200000	157.500000	259.000000
-58.166667	21.500000	139.000000
-58.133333	21.500000	136.500000
-58.100000	21.000000	134.500000
-58.066667	20.000000	131.500000
-58.033333	20.000000	129.500000
-58.000000	19.000000	126.500000
-57.966667	19.000000	125.000000
-57.933333	19.000000	124.000000
-57.900000	19.000000	122.000000
-57.866667	18.500000	120.000000
-57.833333	17.500000	117.000000
-57.800000	18.000000	116.000000
-57.766667	18.000000	113.500000
-57.733333	16.500000	109.500000
-57.700000	15.500000	109.000000
-57.666667	14.500000	106.000000
-57.633333	14.000000	104.500000
-57.600000	13.500000	102.000000
-57.566667	13.000000	100.000000
-57.533333	12.500000	99.000000
-57.500000	12.000000	98.000000
-57.466667	12.000000	96.500000
-57.433333	11.500000	95.500000
-57.400000	10.000000	94.000000
-57.366667	10.000000	93.500000
-57.333333	9.500000	93.000000
-57.300000	10.000000	92.500000
-57.266667	10.000000	91.500000
-57.233333	9.500000	91.000000
-57.200000	10.000000	92.000000
-57.166667	11.000000	90.500000
-57.133333	10.500000	91.000000
-57.100000	10.000000	91.000000
-57.066667	11.500000	91.500000
-57.033333	12.500000	92.500000
-57.000000	13.000000	93.000000
-56.966667	13.500000	93.500000
-56.933333	15.500000	92.500000
-56.900000	16.500000	91.000000
-56.866667	17.500000	88.000000
-56.833333	17.000000	88.000000
-56.800000	17.500000	88.500000
-56.766667	16.500000	88.500000
-56.733333	14.500000	90.000000
-56.700000	16.000000	90.500000
-56.666667	16.500000	89.000000
-56.633333	13.500000	88.500000
-56.600000	13.000000	92.000000
-56.566667	7.000000	97.000000
-56.533333	7.500000	96.000000
-56.500000	7.500000	96.000000
-56.466667	8.500000	97.500000
-56.433333	8.000000	102.500000
-56.400000	7.500000	103.500000
-56.366667	8.000000	104.500000
-56.333333	8.500000	104.500000
-56.300000	8.000000	107.000000
-56.266667	8.500000	107.500000
-56.233333	8.500000	110.500000
-56.200000	8.500000	111.500000
-56.166667	8.500000	112.500000
-56.133333	8.500000	116.000000
-56.100000	8.000000	120.500000
-56.066667	8.000000	121.500000
-56.033333	8.000000	124.500000
-56.000000	8.000000	126.000000
-55.966667	8.500000	128.000000
-55.933333	8.500000	130.000000
-55.900000	8.500000	131.000000
-55.866667	9.000000	133.000000
-55.833333	9.500000	137.000000
-55.800000	8.500000	139.000000
-55.766667	9.000000	139.500000
-55.733333	9.500000	141.500000
-55.700000	9.000000	150.000000
-55.666667	9.500000	150.000000
-55.633333	10.000000	151.500000
-55.600000	10.500000	152.500000
-55.566667	10.500000	155.000000
-55.533333	10.500000	155.500000
-55.500000	11.000000	158.000000
-55.466667	11.500000	159.000000
-55.433333	11.500000	161.000000
-55.400000	11.000000	166.000000
-55.366667	11.500000	163.000000
-55.333333	12.000000	163.500000
-55.300000	12.000000	163.000000
-55.266667	12.500000	164.500000
-55.233333	12.500000	164.000000
-55.200000	13.000000	164.000000
-55.166667	13.500000	166.000000
-55.133333	14.000000	171.000000
-55.100000	14.500000	168.000000
-55.066667	15.000000	169.000000
-55.033333	16.000000	168.000000
-55.000000	17.000000	169.500000
-54.966667	17.000000	170.500000
-54.933333	17.500000	171.000000
-54.900000	15.000000	179.500000
-54.866667	14.000000	181.000000
-54.833333	13.500000	182.500000
-54.800000	14.000000	182.500000
-54.766667	13.000000	185.000000
-54.733333	12.000000	187.500000
-54.700000	11.000000	189.500000
-54.666667	11.000000	192.000000
-54.633333	11.000000	194.000000
-54.600000	10.000000	197.000000
-54.566667	10.500000	198.000000
-54.533333	9.000000	201.000000
-54.500000	8.500000	202.500000
-54.466667	8.000000	204.000000
-54.433333	7.500000	204.500000
-54.400000	7.500000	204.500000
-54.366667	6.000000	207.000000
-54.333333	6.000000	208.000000
-54.300000	6.500000	208.000000
-54.266667	7.000000	209.000000
-54.233333	5.500000	210.500000
-54.200000	7.000000	209.500000
-54.166667	6.000000	210.000000
-54.133333	6.500000	210.000000
-54.100000	7.000000	210.500000
-54.066667	6.500000	210.500000
-54.033333	5.500000	211.000000
-54.000000	6.000000	211.500000
-53.966667	7.000000	212.000000
-53.933333	5.500000	212.500000
-53.900000	7.000000	212.500000
-53.866667	7.000000	213.000000
-53.833333	7.500000	213.500000
-53.800000	7.000000	214.000000
-53.766667	6.000000	214.500000
-53.733333	8.000000	215.000000
-53.700000	7.000000	215.500000
-53.666667	7.500000	216.000000
-53.633333	7.500000	216.500000
-53.600000	8.000000	217.000000
-53.566667	8.000000	217.000000
-53.533333	8.500000	217.500000
-53.500000	9.000000	218.000000
-53.466667	7.500000	218.500000
-53.433333	6.500000	219.000000
-53.400000	8.000000	219.500000
-53.366667	8.500000	219.500000
-53.333333	8.000000	219.500000
-53.300000	8.000000	220.500000
-53.266667	8.500000	220.500000
-53.233333	8.500000	220.500000
-53.200000	7.500000	221.500000
-53.166667	7.500000	222.000000
-53.133333	6.500000	223.500000
-53.100000	5.500000	225.000000
-53.066667	6.500000	226.000000
-53.033333	6.500000	229.000000
-53.000000	6.000000	232.000000
-52.966667	6.500000	234.000000
-52.933333	6.000000	236.000000
-52.900000	5.500000	238.000000
-52.866667	5.500000	238.500000
-52.833333	5.000000	241.500000
-52.800000	4.000000	244.500000
-52.766667	4.500000	244.500000
-52.733333	4.500000	248.500000
-52.700000	4.500000	251.000000
-52.666667	4.500000	252.500000
-52.633333	4.500000	254.000000
-52.600000	4.500000	255.000000
-52.566667	4.500000	258.000000
-52.533333	4.500000	259.500000
-52.500000	4.000000	260.000000
-52.466667	4.000000	259.000000
-52.433333	4.000000	259.000000
-52.400000	5.000000	263.500000
-52.366667	6.000000	266.000000
-52.333333	6.000000	267.000000
-52.300000	6.500000	268.500000
-52.266667	7.000000	269.500000
-52.233333	6.500000	271.500000
-52.200000	6.500000	272.500000
-52.166667	7.000000	274.500000
-52.133333	7.000000	276.500000
-52.100000	6.500000	278.000000
-52.066667	6.500000	280.000000
-52.033333	7.000000	280.500000
-52.000000	7.000000	282.000000
-51.966667	6.500000	283.500000
-51.933333	6.500000	284.500000
-51.900000	7.000000	284.500000
-51.866667	6.500000	285.000000
-51.833333	7.000000	285.000000
-51.800000	6.500000	284.500000
-51.766667	6.500000	283.500000
-51.733333	6.500000	283.500000
-51.700000	6.500000	283.500000
-51.666667	6.500000	283.500000
-51.633333	6.000000	283.500000
-51.600000	6.000000	284.500000
-51.566667	6.000000	285.000000
-51.533333	6.000000	286.000000
-51.500000	6.000000	287.000000
-51.466667	6.500000	287.500000
-51.433333	6.000000	287.500000
-51.400000	6.500000	288.500000
-51.366667	6.500000	289.500000
-51.333333	6.500000	290.000000
-51.300000	7.000000	290.500000
-51.266667	6.500000	291.000000
-51.233333	6.500000	292.000000
-51.200000	7.500000	292.500000
-51.166667	8.500000	293.000000
-51.133333	8.000000	294.500000
-51.100000	7.500000	296.000000
-51.066667	7.000000	297.000000
-51.033333	6.500000	298.500000
-51.000000	6.500000	299.000000
-50.966667	6.500000	299.000000
-50.933333	6.500000	299.500000
-50.900000	6.500000	300.000000
-50.866667	6.500000	300.000000
-50.833333	6.000000	300.000000
-50.800000	6.000000	299.500000
-50.766667	5.000000	299.500000
-50.733333	7.000000	299.000000
-50.700000	9.000000	297.500000
-50.666667	8.000000	296.000000
-50.633333	8.500000	297.500000
-50.600000	8.000000	296.500000
-50.566667	8.000000	295.500000
-50.533333	11.000000	296.500000
-50.500000	10.500000	297.500000
-50.466667	10.500000	296.500000
-50.433333	15.000000	298.000000
-50.400000	14.000000	297.500000
-50.366667	15.500000	297.000000
-50.333333	21.500000	300.000000
-50.300000	22.000000	300.000000
-50.266667	23.500000	299.500000
-50.233333	26.500000	298.500000
-50.200000	27.500000	299.000000
-50.166667	26.500000	298.000000
-50.133333	29.500000	297.000000
-50.100000	30.500000	298.500000
-50.066667	30.000000	297.000000
-50.033333	30.500000	293.500000
-50.000000	33.000000	292.500000
-49.966667	35.500000	291.500000
-49.933333	35.500000	290.500000
-49.900000	35.000000	289.000000
-49.866667	36.500000	288.000000
-49.833333	36.500000	288.500000
-49.800000	36.500000	287.000000
-49.766667	37.000000	286.500000
-49.733333	37.500000	286.000000
-49.700000	37.500000	285.500000
-49.666667	37.500000	286.500000
-49.633333	38.500000	288.000000
-49.600000	38.500000	289.000000
-49.566667	38.000000	287.500000
-49.533333	38.500000	287.000000
-49.500000	38.000000	287.000000
-49.466667	38.000000	288.000000
-49.433333	38.500000	287.500000
-49.400000	39.000000	288.000000
-49.366667	39.500000	287.500000
-49.333333	38.500000	290.000000
-49.300000	38.500000	289.500000
-49.266667	37.000000	291.000000
-49.233333	35.500000	291.500000
-49.200000	36.000000	290.500000
-49.166667	36.000000	288.500000
-49.133333	36.500000	288.000000
-49.100000	36.500000	288.000000
-49.066667	36.000000	288.000000
-49.033333	36.500000	285.500000
-49.000000	37.000000	285.500000
-48.966667	35.500000	289.000000
-48.933333	36.500000	286.000000
-48.900000	36.000000	286.000000
-48.866667	34.500000	289.000000
-48.833333	33.000000	289.500000
-48.800000	32.500000	289.000000
-48.766667	32.500000	289.500000
-48.733333	31.500000	291.000000
-48.700000	29.000000	290.500000
-48.666667	27.000000	288.500000
-48.633333	26.000000	288.000000
-48.600000	25.500000	286.500000
-48.566667	21.500000	284.500000
-48.533333	22.000000	284.500000
-48.500000	22.500000	284.500000
-48.466667	19.000000	283.000000
-48.433333	18.500000	283.000000
-48.400000	18.500000	283.000000
-48.366667	17.000000	283.000000
-48.333333	15.000000	283.000000
-48.300000	16.500000	283.000000
-48.266667	16.000000	283.500000
-48.233333	16.500000	284.000000
-48.200000	16.000000	284.500000
-48.166667	14.000000	284.500000
-48.133333	15.500000	284.500000
-48.100000	9.500000	284.500000
-48.066667	8.500000	284.500000
-48.033333	8.000000	284.500000
-48.000000	8.000000	285.000000
-47.966667	7.500000	284.500000
-47.933333	9.000000	285.500000
-47.900000	7.500000	285.500000
-47.866667	9.000000	286.000000
-47.833333	8.000000	286.500000
-47.800000	8.000000	287.000000
-47.766667	9.000000	287.000000
-47.733333	9.500000	287.500000
-47.700000	8.000000	287.500000
-47.666667	14.500000	286.000000
-47.633333	15.500000	286.000000
-47.600000	16.000000	286.500000
-47.566667	16.000000	287.500000
-47.533333	17.500000	287.000000
-47.500000	20.000000	287.000000
-47.466667	16.500000	287.500000
-47.433333	14.500000	289.500000
-47.400000	15.000000	290.000000
-47.366667	14.500000	292.000000
-47.333333	14.000000	293.000000
-47.300000	14.000000	293.500000
-47.266667	15.000000	293.500000
-47.233333	15.500000	293.500000
-47.200000	15.500000	295.000000
-47.166667	14.500000	295.500000
-47.133333	14.500000	295.000000
-47.100000	11.000000	299.000000
-47.066667	11.000000	299.000000
-47.033333	11.000000	299.000000
-47.000000	11.000000	299.000000
-46.966667	12.000000	298.500000
-46.933333	12.000000	299.000000
-46.900000	12.000000	297.500000
-46.866667	11.500000	298.000000
-46.833333	11.500000	298.500000
-46.800000	10.000000	300.000000
-46.766667	13.500000	299.500000
-46.733333	16.000000	300.000000
-46.700000	16.500000	301.000000
-46.666667	15.500000	297.500000
-46.633333	16.500000	296.500000
-46.600000	17.500000	295.000000
-46.566667	19.500000	298.000000
-46.533333	18.500000	296.000000
-46.500000	20.500000	295.500000
-46.466667	22.000000	296.500000
-46.433333	23.500000	298.500000
-46.400000	23.000000	294.500000
-46.366667	27.500000	298.000000
-46.333333	27.000000	299.000000
-46.300000	26.500000	298.000000
-46.266667	27.500000	297.000000
-46.233333	28.000000	299.000000
-46.200000	27.500000	297.000000
-46.166667	27.500000	297.000000
-46.133333	26.500000	299.500000
-46.100000	27.000000	297.500000
-46.066667	27.500000	296.500000
-46.033333	29.000000	298.500000
-46.000000	29.500000	297.000000
-45.966667	29.500000	296.500000
-45.933333	31.000000	295.000000
-45.900000	32.500000	295.000000
-45.866667	32.000000	294.500000
-45.833333	32.500000	290.500000
-45.800000	34.500000	289.500000
-45.766667	38.000000	291.500000
-45.733333	37.000000	290.500000
-45.700000	37.500000	289.000000
-45.666667	38.500000	289.000000
-45.633333	26.000000	287.500000
-45.600000	39.000000	290.000000
-45.566667	38.500000	288.500000
-45.533333	39.000000	287.500000
-45.500000	39.000000	287.000000
-45.466667	38.000000	286.500000
-45.433333	38.000000	286.500000
-45.400000	39.500000	288.500000
-45.366667	38.000000	290.000000
-45.333333	35.500000	292.000000
-45.300000	35.000000	292.000000
-45.266667	34.000000	293.500000
-45.233333	34.000000	293.000000
-45.200000	34.500000	290.000000
-45.166667	33.500000	289.500000
-45.133333	34.000000	291.500000
-45.100000	32.000000	293.000000
-45.066667	30.500000	292.500000
-45.033333	31.500000	291.500000
-45.000000	29.500000	291.000000
-44.966667	24.500000	289.000000
-44.933333	23.500000	288.500000
-44.900000	23.500000	288.000000
-44.866667	27.000000	289.500000
-44.833333	24.000000	286.500000
-44.800000	21.500000	286.500000
-44.766667	21.000000	286.500000
-44.733333	15.500000	286.000000
-44.700000	15.000000	286.000000
-44.666667	13.000000	286.000000
-44.633333	11.500000	286.000000
-44.600000	11.500000	287.000000
-44.566667	11.500000	287.000000
-44.533333	11.500000	287.000000
-44.500000	11.500000	287.500000
-44.466667	11.000000	288.000000
-44.433333	10.000000	288.500000
-44.400000	10.000000	289.500000
-44.366667	10.000000	289.500000
-44.333333	11.000000	289.500000
-44.300000	11.000000	290.500000
-44.266667	11.000000	290.500000
-44.233333	10.500000	291.000000
-44.200000	10.500000	291.500000
-44.166667	12.000000	292.500000
-44.133333	16.500000	291.500000
-44.100000	17.500000	293.000000
-44.066667	19.500000	292.000000
-44.033333	18.000000	291.500000
-44.000000	14.000000	294.500000
-43.966667	10.500000	298.000000
-43.933333	11.000000	298.500000
-43.900000	11.500000	298.000000
-43.866667	11.500000	298.500000
-43.833333	12.500000	298.000000
-43.800000	14.000000	295.500000
-43.766667	16.000000	295.500000
-43.733333	18.500000	295.500000
-43.700000	20.000000	296.500000
-43.666667	21.500000	297.000000
-43.633333	21.000000	297.000000
-43.600000	21.500000	296.500000
-43.566667	26.500000	298.500000
-43.533333	26.500000	299.500000
-43.500000	28.500000	299.500000
-43.466667	31.500000	300.000000
-43.433333	32.000000	300.000000
-43.400000	32.000000	299.500000
-43.366667	34.000000	296.500000
-43.333333	35.000000	296.000000
-43.300000	35.500000	295.000000
-43.266667	33.500000	292.500000
-43.233333	36.500000	296.000000
-43.200000	35.500000	293.500000
-43.166667	34.500000	292.500000
-43.133333	37.000000	298.500000
-43.100000	37.500000	298.500000
-43.066667	36.500000	293.000000
-43.033333	36.500000	291.000000
-43.000000	36.500000	291.000000
-42.966667	35.500000	290.500000
-42.933333	35.500000	290.000000
-42.900000	30.500000	299.000000
-42.866667	37.000000	288.000000
-42.833333	43.000000	286.000000
-42.800000	43.000000	287.000000
-42.766667	43.000000	287.000000
-42.733333	43.000000	288.000000
-42.700000	42.000000	281.500000
-42.666667	40.000000	288.500000
-42.633333	41.000000	286.500000
-42.600000	42.000000	285.000000
-42.566667	42.500000	285.500000
-42.533333	41.500000	287.500000
-42.500000	42.500000	283.500000
-42.466667	41.500000	284.000000
-42.433333	42.500000	287.500000
-42.400000	45.500000	288.500000
-42.366667	46.000000	288.000000
-42.333333	47.500000	289.500000
-42.300000	49.000000	290.000000
-42.266667	50.500000	288.500000
-42.233333	22.500000	297.000000
-42.200000	22.000000	295.000000
-42.166667	21.000000	294.500000
-42.133333	19.500000	293.000000
-42.100000	19.000000	292.000000
-42.066667	18.500000	290.000000
-42.033333	18.000000	289.500000
-42.000000	17.000000	288.500000
-41.966667	13.500000	287.000000
-41.933333	13.000000	286.000000
-41.900000	12.500000	285.000000
-41.866667	12.000000	285.000000
-41.833333	11.000000	284.000000
-41.800000	10.500000	284.000000
-41.766667	10.500000	284.000000
-41.733333	10.500000	285.000000
-41.700000	10.500000	285.000000
-41.666667	10.500000	285.500000
-41.633333	10.500000	285.500000
-41.600000	14.000000	285.500000
-41.566667	11.500000	286.000000
-41.533333	13.500000	285.500000
-41.500000	11.500000	285.500000
-41.466667	13.500000	284.500000
-41.433333	14.000000	285.000000
-41.400000	14.000000	284.500000
-41.366667	14.000000	284.000000
-41.333333	13.500000	284.000000
-41.300000	22.500000	284.000000
-41.266667	23.000000	284.000000
-41.233333	17.500000	283.000000
-41.200000	17.500000	282.500000
-41.166667	14.500000	282.500000
-41.133333	8.000000	278.000000
-41.100000	8.000000	276.500000
-41.066667	6.500000	274.000000
-41.033333	6.500000	272.000000
-41.000000	8.000000	271.500000
-40.966667	7.500000	268.500000
-40.933333	7.000000	264.500000
-40.900000	7.500000	264.000000
-40.866667	7.500000	260.500000
-40.833333	6.500000	252.500000
-40.800000	7.000000	251.500000
-40.766667	7.500000	250.500000
-40.733333	7.500000	245.000000
-40.700000	7.500000	238.000000
-40.666667	9.000000	236.000000
-40.633333	9.500000	235.500000
-40.600000	10.500000	231.500000
-40.566667	11.500000	225.500000
-40.533333	11.500000	221.000000
-40.500000	11.500000	218.000000
-40.466667	11.000000	213.500000
-40.433333	11.500000	210.000000
-40.400000	11.000000	207.000000
-40.366667	10.000000	204.500000
-40.333333	10.000000	202.000000
-40.300000	10.500000	202.500000
-40.266667	10.000000	200.000000
-40.233333	9.500000	197.000000
-40.200000	9.000000	195.500000
-40.166667	9.000000	194.000000
-40.133333	9.000000	193.000000
-40.100000	8.500000	190.500000
-40.066667	8.500000	188.500000
-40.033333	8.500000	186.500000
-40.000000	8.500000	185.500000
-39.966667	9.000000	187.000000
-39.933333	8.500000	184.000000
-39.900000	9.000000	182.500000
-39.866667	9.000000	180.500000
-39.833333	10.000000	178.500000
-39.800000	10.500000	176.000000
-39.766667	12.500000	172.000000
-39.733333	13.500000	170.000000
-39.700000	14.500000	167.000000
-39.666667	15.500000	162.000000
-39.633333	16.000000	159.500000
-39.600000	15.000000	156.000000
-39.566667	16.000000	154.000000
-39.533333	15.500000	151.000000
-39.500000	15.000000	149.000000
-39.466667	15.500000	145.500000
-39.433333	15.500000	143.000000
-39.400000	15.000000	141.000000
-39.366667	14.500000	138.000000
-39.333333	14.500000	136.000000
-39.300000	14.000000	134.500000
-39.266667	13.500000	132.500000
-39.233333	13.500000	131.000000
-39.200000	13.500000	129.500000
-39.166667	12.500000	127.000000
-39.133333	12.500000	125.500000
-39.100000	12.000000	124.500000
-39.066667	12.500000	123.000000
-39.033333	12.000000	122.000000
-39.000000	12.000000	120.500000
-38.966667	11.500000	118.500000
-38.933333	10.500000	116.500000
-38.900000	11.000000	117.000000
-38.866667	11.000000	114.000000
-38.833333	9.500000	112.000000
-38.800000	9.000000	112.000000
-38.766667	10.000000	108.500000
-38.733333	10.500000	107.500000
-38.700000	9.500000	107.000000
-38.666667	9.500000	104.500000
-38.633333	10.000000	102.000000
-38.600000	9.500000	98.500000
-38.566667	5.500000	93.000000
-38.533333	7.000000	93.000000
-38.500000	7.000000	90.000000
-38.466667	8.500000	82.000000
-38.433333	9.000000	82.500000
-38.400000	9.000000	80.000000
-38.366667	9.500000	77.000000
-38.333333	10.500000	71.500000
-38.300000	10.500000	70.000000
-38.266667	10.000000	67.500000
-38.233333	10.000000	65.000000
-38.200000	10.000000	59.500000
-38.166667	10.000000	58.500000
-38.133333	10.000000	57.500000
-38.100000	11.000000	56.000000
-38.066667	11.500000	55.000000
-38.033333	11.500000	54.500000
-38.000000	12.000000	51.500000
-37.966667	12.500000	53.500000
-37.933333	12.500000	50.000000
-37.900000	13.000000	49.000000
-37.866667	13.500000	49.000000
-37.833333	13.500000	49.000000
-37.800000	14.000000	50.500000
-37.766667	15.000000	51.500000
-37.733333	14.500000	50.000000
-37.700000	14.500000	50.000000
-37.666667	15.000000	51.000000
-37.633333	15.000000	51.500000
-37.600000	15.000000	51.500000
-37.566667	15.000000	51.000000
-37.533333	14.500000	50.500000
-37.500000	13.500000	51.500000
-37.466667	14.000000	51.000000
-37.433333	15.000000	50.000000
-37.400000	16.000000	48.500000
-37.366667	16.000000	47.000000
-37.333333	15.500000	46.500000
-37.300000	15.500000	45.500000
-37.266667	16.500000	43.000000
-37.233333	14.500000	40.000000
-37.200000	15.000000	39.500000
-37.166667	16.000000	38.000000
-37.133333	17.000000	36.000000
-37.100000	15.500000	36.000000
-37.066667	16.000000	37.000000
-37.033333	17.000000	35.500000
-37.000000	17.500000	32.000000
-36.966667	16.500000	32.500000
-36.933333	17.000000	32.500000
-36.900000	17.500000	30.000000
-36.866667	17.500000	30.000000
-36.833333	18.500000	30.000000
-36.800000	17.500000	31.000000
-36.766667	18.000000	30.500000
-36.733333	18.000000	30.500000
-36.700000	17.000000	30.500000
-36.666667	16.500000	33.000000
-36.633333	17.000000	35.000000
-36.600000	13.000000	35.500000
-36.566667	8.000000	37.500000
-36.533333	8.000000	38.500000
-36.500000	8.000000	40.500000
-36.466667	8.000000	42.500000
-36.433333	7.000000	45.000000
-36.400000	6.000000	48.000000
-36.366667	5.500000	50.500000
-36.333333	5.500000	52.500000
-36.300000	5.000000	55.000000
-36.266667	4.000000	57.500000
-36.233333	3.500000	59.500000
-36.200000	3.500000	62.000000
-36.166667	3.000000	65.000000
-36.133333	2.500000	67.000000
-36.100000	2.500000	68.000000
-36.066667	2.500000	70.000000
-36.033333	2.500000	72.500000
-36.000000	3.000000	74.500000
-35.966667	3.500000	75.000000
-35.933333	4.000000	76.000000
-35.900000	3.500000	78.000000
-35.866667	4.000000	78.000000
-35.833333	3.500000	80.000000
-35.800000	4.000000	79.500000
-35.766667	2.500000	86.500000
-35.733333	3.000000	87.500000
-35.700000	3.500000	93.500000
-35.666667	3.500000	93.500000
-35.633333	4.000000	97.500000
-35.600000	4.000000	100.500000
-35.566667	4.500000	101.000000
-35.533333	4.000000	109.000000
-35.500000	4.000000	112.500000
-35.466667	4.000000	115.000000
-35.433333	4.000000	117.000000
-35.400000	4.000000	117.500000
-35.366667	4.500000	121.000000
-35.333333	4.000000	125.500000
-35.300000	4.000000	128.500000
-35.266667	4.000000	128.000000
-35.233333	4.500000	130.000000
-35.200000	3.500000	137.000000
-35.166667	3.500000	136.500000
-35.133333	3.500000	138.500000
-35.100000	3.500000	145.500000
-35.066667	3.000000	146.500000
-35.033333	3.000000	146.500000
-35.000000	3.500000	148.500000
-34.966667	3.000000	155.500000
-34.933333	3.000000	155.500000
-34.900000	3.000000	158.000000
-34.866667	3.000000	160.500000
-34.833333	3.000000	168.000000
-34.800000	3.000000	168.000000
-34.766667	3.500000	170.000000
-34.733333	4.000000	176.000000
-34.700000	3.500000	181.500000
-34.666667	3.500000	184.000000
-34.633333	5.000000	186.000000
-34.600000	5.500000	184.500000
-34.566667	5.500000	184.500000
-34.533333	8.000000	195.500000
-34.500000	8.500000	192.500000
-34.466667	9.000000	200.000000
-34.433333	9.000000	201.000000
-34.400000	9.500000	205.500000
-34.366667	9.500000	206.000000
-34.333333	9.000000	208.500000
-34.300000	9.000000	209.500000
-34.266667	8.500000	212.500000
-34.233333	9.000000	212.500000
-34.200000	9.000000	214.500000
-34.166667	9.500000	214.500000
-34.133333	9.500000	214.500000
-34.100000	9.000000	215.500000
-34.066667	10.000000	214.000000
-34.033333	10.500000	213.500000
-34.000000	13.000000	211.500000
-33.966667	14.000000	211.500000
-33.933333	16.000000	208.500000
-33.900000	13.000000	213.500000
-33.866667	14.500000	212.500000
-33.833333	14.500000	212.000000
-33.800000	11.000000	214.000000
-33.766667	9.500000	214.500000
-33.733333	13.000000	212.500000
-33.700000	15.000000	212.500000
-33.666667	13.000000	213.000000
-33.633333	9.500000	210.500000
-33.600000	12.500000	209.000000
-33.566667	17.000000	209.000000
-33.533333	14.000000	208.000000
-33.500000	15.500000	207.500000
-33.466667	16.000000	206.000000
-33.433333	17.000000	205.500000
-33.400000	15.000000	202.500000
-33.366667	13.000000	200.000000
-33.333333	14.000000	199.500000
-33.300000	12.000000	195.500000
-33.266667	12.000000	194.000000
-33.233333	11.000000	188.500000
-33.200000	12.500000	189.500000
-33.166667	12.500000	187.500000
-33.133333	11.500000	184.000000
-33.100000	11.500000	183.500000
-33.066667	10.500000	180.500000
-33.033333	10.000000	179.500000
-33.000000	9.000000	176.500000
-32.966667	8.000000	174.000000
-32.933333	8.000000	172.500000
-32.900000	7.500000	170.500000
-32.866667	7.000000	169.000000
-32.833333	7.000000	167.000000
-32.800000	6.500000	165.000000
-32.766667	7.000000	165.500000
-32.733333	7.500000	164.500000
-32.700000	7.000000	163.500000
-32.666667	8.000000	163.500000
-32.633333	7.500000	162.500000
-32.600000	7.000000	162.000000
-32.566667	7.000000	161.000000
-32.533333	8.500000	160.500000
-32.500000	8.500000	160.000000
-32.466667	9.500000	159.500000
-32.433333	10.000000	158.500000
-32.400000	9.000000	157.500000
-32.366667	9.500000	157.000000
-32.333333	11.500000	157.000000
-32.300000	11.000000	156.500000
-32.266667	11.500000	156.000000
-32.233333	12.000000	155.500000
-32.200000	13.500000	155.500000
-32.166667	14.000000	155.000000
-32.133333	15.000000	156.000000
-32.100000	15.000000	156.500000
-32.066667	14.500000	156.500000
-32.033333	10.500000	157.000000
-32.000000	8.000000	159.500000
-31.966667	10.000000	158.500000
-31.933333	10.000000	159.500000
-31.900000	10.000000	160.000000
-31.866667	9.500000	161.500000
-31.833333	9.500000	162.500000
-31.800000	10.000000	163.500000
-31.766667	10.000000	164.000000
-31.733333	10.000000	164.500000
-31.700000	8.500000	166.500000
-31.666667	10.500000	165.500000
-31.633333	10.500000	166.500000
-31.600000	10.000000	168.000000
-31.566667	9.500000	168.500000
-31.533333	10.000000	168.500000
-31.500000	9.500000	169.500000
-31.466667	9.500000	170.000000
-31.433333	10.500000	170.000000
-31.400000	10.000000	170.500000
-31.366667	8.500000	172.500000
-31.333333	10.000000	171.500000
-31.300000	10.000000	172.500000
-31.266667	10.000000	173.500000
-31.233333	10.000000	173.500000
-31.200000	9.500000	174.500000
-31.166667	11.000000	174.000000
-31.133333	11.000000	174.500000
-31.100000	10.000000	175.000000
-31.066667	13.000000	171.000000
-31.033333	14.500000	171.500000
-31.000000	15.000000	171.500000
-30.966667	15.000000	170.500000
-30.933333	15.500000	170.000000
-30.900000	16.500000	170.000000
-30.866667	17.000000	170.500000
-30.833333	17.500000	171.500000
-30.800000	18.000000	171.500000
-30.766667	19.000000	174.500000
-30.733333	14.000000	178.000000
-30.700000	24.000000	172.500000
-30.666667	14.500000	176.500000
-30.633333	14.500000	176.500000
-30.600000	15.000000	178.000000
-30.566667	15.000000	178.000000
-30.533333	15.000000	178.000000
-30.500000	1.000000	183.000000
-30.466667	2.500000	185.500000
-30.433333	8.000000	182.000000
-30.400000	9.000000	181.000000
-30.366667	9.500000	184.000000
-30.333333	7.500000	188.500000
-30.300000	8.000000	189.000000
-30.266667	9.000000	191.500000
-30.233333	8.500000	195.500000
-30.200000	9.000000	195.500000
-30.166667	9.500000	199.000000
-30.133333	10.500000	201.500000
-30.100000	9.500000	207.000000
-30.066667	10.000000	207.500000
-30.033333	11.000000	208.500000
-30.000000	12.000000	209.500000
-29.966667	11.500000	214.500000
-29.933333	12.000000	215.500000
-29.900000	13.000000	214.000000
-29.866667	14.500000	215.500000
-29.833333	13.500000	220.000000
-29.800000	15.000000	218.000000
-29.766667	16.000000	219.500000
-29.733333	17.500000	220.500000
-29.700000	18.500000	220.500000
-29.666667	18.000000	225.500000
-29.633333	19.500000	221.500000
-29.600000	20.500000	219.500000
-29.566667	22.000000	219.500000
-29.533333	20.500000	224.500000
-29.500000	21.000000	223.500000
-29.466667	22.500000	222.000000
-29.433333	22.500000	220.500000
-29.400000	22.000000	220.000000
-29.366667	19.500000	219.500000
-29.333333	19.000000	218.500000
-29.300000	19.500000	218.000000
-29.266667	17.000000	218.500000
-29.233333	14.500000	218.000000
-29.200000	15.000000	217.500000
-29.166667	11.500000	217.500000
-29.133333	11.500000	217.500000
-29.100000	11.000000	218.000000
-29.066667	10.500000	218.000000
-29.033333	10.000000	218.500000
-29.000000	11.000000	218.500000
-28.966667	10.000000	219.000000
-28.933333	9.000000	219.000000
-28.900000	9.000000	218.000000
-28.866667	9.500000	218.000000
-28.833333	9.000000	219.000000
-28.800000	8.500000	218.000000
-28.766667	7.500000	217.000000
-28.733333	7.500000	216.500000
-28.700000	7.000000	216.500000
-28.666667	9.000000	216.500000
-28.633333	7.000000	216.000000
-28.600000	9.000000	216.000000
-28.566667	8.000000	216.000000
-28.533333	7.500000	216.500000
-28.500000	8.000000	216.500000
-28.466667	8.000000	216.500000
-28.433333	7.500000	216.500000
-28.400000	8.000000	216.000000
-28.366667	8.000000	216.000000
-28.333333	8.000000	216.000000
-28.300000	8.500000	216.000000
-28.266667	8.500000	215.500000
-28.233333	8.500000	215.000000
-28.200000	8.000000	214.500000
-28.166667	10.000000	214.500000
-28.133333	9.500000	214.500000
-28.100000	8.500000	213.500000
-28.066667	10.000000	213.500000
-28.033333	10.000000	213.000000
-28.000000	9.000000	212.000000
-27.966667	5.500000	206.500000
-27.933333	6.500000	203.500000
-27.900000	6.000000	199.500000
-27.866667	5.500000	195.000000
-27.833333	4.500000	191.500000
-27.800000	4.000000	188.500000
-27.766667	3.500000	184.500000
-27.733333	2.500000	181.000000
-27.700000	3.500000	178.500000
-27.666667	3.500000	173.500000
-27.633333	4.000000	169.000000
-27.600000	5.500000	168.000000
-27.566667	5.000000	167.500000
-27.533333	6.000000	165.000000
-27.500000	6.000000	158.500000
-27.466667	6.000000	155.000000
-27.433333	5.500000	152.000000
-27.400000	6.000000	151.500000
-27.366667	6.000000	150.000000
-27.333333	6.000000	147.500000
-27.300000	6.000000	147.000000
-27.266667	7.000000	147.000000
-27.233333	7.000000	148.000000
-27.200000	8.500000	143.000000
-27.166667	9.500000	144.500000
-27.133333	9.500000	144.000000
-27.100000	10.500000	143.000000
-27.066667	11.500000	139.500000
-27.033333	12.500000	138.500000
-27.000000	12.500000	136.500000
-26.966667	12.500000	134.500000
-26.933333	13.000000	133.000000
-26.900000	13.000000	132.000000
-26.866667	12.500000	129.500000
-26.833333	12.500000	130.000000
-26.800000	13.000000	125.000000
-26.766667	13.500000	124.000000
-26.733333	12.500000	122.500000
-26.700000	11.500000	119.500000
-26.666667	12.000000	117.500000
-26.633333	10.500000	114.500000
-26.600000	9.000000	111.500000
-26.566667	10.000000	108.500000
-26.533333	9.000000	103.500000
-26.500000	8.500000	101.500000
-26.466667	9.000000	98.000000
-26.433333	8.000000	96.500000
-26.400000	9.500000	94.500000
-26.366667	11.000000	89.500000
-26.333333	11.000000	87.500000
-26.300000	10.500000	86.500000
-26.266667	12.000000	86.500000
-26.233333	12.500000	85.500000
-26.200000	13.000000	84.000000
-26.166667	11.000000	82.500000
-26.133333	11.000000	83.000000
-26.100000	12.500000	83.000000
-26.066667	12.500000	82.000000
-26.033333	13.000000	80.500000
-26.000000	12.000000	79.500000
-25.966667	12.500000	79.000000
-25.933333	13.500000	78.000000
-25.900000	13.500000	76.500000
-25.866667	13.500000	76.000000
-25.833333	14.000000	75.500000
-25.800000	15.000000	73.500000
-25.766667	15.000000	71.500000
-25.733333	15.000000	69.000000
-25.700000	13.500000	69.500000
-25.666667	15.000000	70.500000
-25.633333	15.500000	69.500000
-25.600000	15.500000	69.500000
-25.566667	15.000000	70.000000
-25.533333	15.000000	69.500000
-25.500000	15.000000	70.000000
-25.466667	14.000000	71.000000
-25.433333	6.500000	74.500000
-25.400000	6.500000	76.000000
-25.366667	6.500000	78.000000
-25.333333	5.500000	80.000000
-25.300000	4.500000	82.500000
-25.266667	5.000000	84.000000
-25.233333	5.000000	86.500000
-25.200000	4.000000	88.500000
-25.166667	3.000000	91.500000
-25.133333	3.500000	92.000000
-25.100000	3.500000	94.500000
-25.066667	2.500000	98.000000
-25.033333	2.000000	99.000000
-25.000000	2.000000	102.500000
-24.966667	1.500000	118.500000
-24.933333	2.000000	121.000000
-24.900000	2.000000	121.000000
-24.866667	2.500000	120.500000
-24.833333	2.500000	124.500000
-24.800000	3.000000	128.500000
-24.766667	3.000000	128.500000
-24.733333	3.000000	128.500000
-24.700000	3.000000	136.000000
-24.666667	3.000000	134.500000
-24.633333	3.000000	139.500000
-24.600000	2.500000	144.500000
-24.566667	2.500000	144.000000
-24.533333	2.000000	145.500000
-24.500000	2.000000	154.000000
-24.466667	2.000000	155.000000
-24.433333	2.000000	157.000000
-24.400000	2.000000	163.000000
-24.366667	2.000000	163.500000
-24.333333	2.500000	164.000000
-24.300000	2.500000	164.500000
-24.266667	2.500000	172.500000
-24.233333	3.000000	172.500000
-24.200000	3.500000	173.000000
-24.166667	4.000000	183.500000
-24.133333	4.500000	183.500000
-24.100000	5.500000	181.000000
-24.066667	6.000000	186.500000
-24.033333	6.500000	188.500000
-24.000000	7.000000	189.000000
-23.966667	7.500000	192.000000
-23.933333	7.500000	193.500000
-23.900000	7.000000	197.000000
-23.866667	7.500000	197.500000
-23.833333	8.000000	196.500000
-23.800000	7.500000	200.500000
-23.766667	8.500000	200.000000
-23.733333	8.500000	198.500000
-23.700000	9.500000	198.000000
-23.666667	9.500000	203.000000
-23.633333	10.000000	203.500000
-23.600000	16.500000	194.500000
-23.566667	20.000000	192.500000
-23.533333	23.000000	192.500000
-23.500000	25.500000	192.500000
-23.466667	25.500000	192.500000
-23.433333	28.000000	194.000000
-23.400000	28.000000	194.000000
-23.366667	8.000000	199.000000
-23.333333	8.500000	200.000000
-23.300000	9.500000	199.500000
-23.266667	12.500000	199.500000
-23.233333	10.500000	199.500000
-23.200000	14.500000	200.000000
-23.166667	16.000000	199.000000
-23.133333	17.000000	198.000000
-23.100000	18.500000	196.000000
-23.066667	18.000000	194.000000
-23.033333	17.000000	191.500000
-23.000000	14.500000	188.500000
-22.966667	12.500000	186.000000
-22.933333	13.500000	185.000000
-22.900000	14.000000	184.000000
-22.866667	12.500000	179.000000
-22.833333	13.000000	178.000000
-22.800000	12.000000	175.500000
-22.766667	11.500000	174.000000
-22.733333	11.500000	173.500000
-22.700000	11.500000	173.000000
-22.666667	10.000000	171.500000
-22.633333	9.000000	170.500000
-22.600000	9.500000	171.000000
-22.566667	8.500000	170.000000
-22.533333	9.000000	170.500000
-22.500000	8.500000	170.000000
-22.466667	8.000000	170.000000
-22.433333	8.500000	169.000000
-22.400000	7.500000	170.000000
-22.366667	7.500000	168.500000
-22.333333	8.000000	167.500000
-22.300000	8.000000	166.500000
-22.266667	8.500000	165.500000
-22.233333	9.500000	165.000000
-22.200000	10.000000	164.500000
-22.166667	11.000000	164.000000
-22.133333	9.500000	163.000000
-22.100000	11.500000	162.500000
-22.066667	10.000000	162.500000
-22.033333	11.000000	162.500000
-22.000000	11.000000	162.500000
-21.966667	11.500000	162.500000
-21.933333	11.500000	163.000000
-21.900000	12.500000	163.500000
-21.866667	12.000000	164.500000
-21.833333	12.500000	164.500000
-21.800000	13.500000	165.500000
-21.766667	14.500000	166.000000
-21.733333	14.500000	166.000000
-21.700000	15.000000	166.000000
-21.666667	15.000000	166.000000
-21.633333	14.000000	168.000000
-21.600000	14.000000	169.000000
-21.566667	16.000000	169.000000
-21.533333	11.500000	172.000000
-21.500000	14.500000	171.500000
-21.466667	9.000000	176.000000
-21.433333	8.500000	178.000000
-21.400000	6.000000	184.500000
-21.366667	5.500000	185.500000
-21.333333	5.500000	187.000000
-21.300000	3.500000	192.500000
-21.266667	2.500000	195.000000
-21.233333	3.500000	196.500000
-21.200000	3.000000	200.500000
-21.166667	3.000000	206.500000
-21.133333	3.000000	209.000000
-21.100000	3.500000	211.500000
-21.066667	3.500000	214.000000
-21.033333	3.500000	216.000000
-21.000000	4.000000	217.500000
-20.966667	5.500000	219.500000
-20.933333	6.500000	221.000000
-20.900000	7.500000	225.000000
-20.866667	7.500000	227.500000
-20.833333	8.500000	229.000000
-20.800000	9.000000	231.500000
-20.766667	9.000000	232.500000
-20.733333	9.000000	234.500000
-20.700000	9.500000	236.500000
-20.666667	9.500000	237.500000
-20.633333	10.500000	240.000000
-20.600000	11.000000	239.500000
-20.566667	11.000000	242.000000
-20.533333	11.000000	244.000000
-20.500000	11.500000	243.500000
-20.466667	11.500000	243.500000
-20.433333	12.000000	243.500000
-20.400000	12.000000	245.500000
-20.366667	11.000000	247.000000
-20.333333	11.000000	248.000000
-20.300000	12.000000	248.500000
-20.266667	10.500000	251.000000
-20.233333	9.500000	252.500000
-20.200000	9.500000	254.500000
-20.166667	9.500000	255.000000
-20.133333	8.000000	256.000000
-20.100000	8.000000	255.500000
-20.066667	6.500000	256.500000
-20.033333	6.000000	257.500000
-20.000000	6.500000	258.000000
-19.966667	6.500000	259.500000
-19.933333	6.500000	260.500000
-19.900000	6.500000	262.500000
-19.866667	6.500000	264.000000
-19.833333	7.500000	265.000000
-19.800000	7.500000	266.500000
-19.766667	7.500000	267.000000
-19.733333	8.000000	268.000000
-19.700000	8.500000	269.000000
-19.666667	9.000000	269.000000
-19.633333	10.500000	269.000000
-19.600000	11.500000	269.000000
-19.566667	10.500000	270.000000
-19.533333	13.000000	269.500000
-19.500000	14.000000	269.000000
-19.466667	14.000000	269.500000
-19.433333	15.000000	269.500000
-19.400000	14.500000	269.500000
-19.366667	14.500000	268.000000
-19.333333	16.000000	266.000000
-19.300000	16.500000	265.000000
-19.266667	18.500000	264.500000
-19.233333	17.500000	261.000000
-19.200000	15.000000	261.000000
-19.166667	6.000000	253.500000
-19.133333	6.000000	251.000000
-19.100000	3.500000	246.000000
-19.066667	3.000000	246.500000
-19.033333	3.500000	245.500000
-19.000000	3.500000	241.500000
-18.966667	3.500000	230.500000
-18.933333	3.500000	230.000000
-18.900000	4.000000	229.500000
-18.866667	3.500000	220.000000
-18.833333	3.000000	218.000000
-18.800000	4.000000	217.500000
-18.766667	4.500000	218.000000
-18.733333	5.500000	210.000000
-18.700000	6.500000	210.000000
-18.666667	7.000000	211.500000
-18.633333	5.000000	197.500000
-18.600000	6.000000	202.500000
-18.566667	9.000000	205.500000
-18.533333	6.000000	199.000000
-18.500000	5.500000	195.500000
-18.466667	5.500000	193.500000
-18.433333	6.500000	193.500000
-18.400000	6.500000	193.000000
-18.366667	7.000000	191.000000
-18.333333	7.500000	192.500000
-18.300000	8.500000	193.500000
-18.266667	8.500000	191.000000
-18.233333	9.000000	188.500000
-18.200000	9.000000	187.000000
-18.166667	9.500000	187.000000
-18.133333	8.500000	183.000000
-18.100000	9.500000	183.000000
-18.066667	10.500000	183.000000
-18.033333	11.000000	182.000000
-18.000000	12.000000	182.000000
-17.966667	12.000000	181.500000
-17.933333	12.500000	179.000000
-17.900000	13.500000	178.500000
-17.866667	15.000000	177.000000
-17.833333	15.000000	175.000000
-17.800000	16.000000	173.000000
-17.766667	17.000000	173.000000
-17.733333	17.000000	170.000000
-17.700000	17.500000	168.000000
-17.666667	18.000000	165.000000
-17.633333	18.000000	163.500000
-17.600000	19.000000	160.500000
-17.566667	21.000000	158.500000
-17.533333	21.000000	156.000000
-17.500000	22.000000	151.500000
-17.466667	23.000000	147.500000
-17.433333	23.500000	143.000000
-17.400000	23.500000	140.000000
-17.366667	24.500000	136.000000
-17.333333	24.500000	133.500000
-17.300000	24.000000	130.500000
-17.266667	24.000000	126.500000
-17.233333	23.500000	123.000000
-17.200000	23.500000	119.000000
-17.166667	23.000000	116.000000
-17.133333	22.000000	112.500000
-17.100000	22.000000	111.000000
-17.066667	21.500000	108.000000
-17.033333	21.500000	104.500000
-17.000000	20.500000	102.000000
-16.966667	20.000000	101.000000
-16.933333	19.500000	98.500000
-16.900000	19.500000	95.500000
-16.866667	19.500000	94.000000
-16.833333	18.000000	93.000000
-16.800000	18.000000	92.000000
-16.766667	18.500000	90.500000
-16.733333	17.000000	86.500000
-16.700000	16.000000	85.500000
-16.666667	15.000000	83.500000
-16.633333	14.500000	82.000000
-16.600000	15.000000	81.500000
-16.566667	15.500000	80.500000
-16.533333	14.000000	78.500000
-16.500000	13.500000	77.500000
-16.466667	14.000000	76.500000
-16.433333	15.000000	76.500000
-16.400000	15.000000	75.500000
-16.366667	13.500000	73.500000
-16.333333	13.000000	72.500000
-16.300000	13.500000	73.500000
-16.266667	14.500000	74.500000
-16.233333	15.000000	74.500000
-16.200000	16.000000	73.000000
-16.166667	17.000000	72.000000
-16.133333	17.500000	70.000000
-16.100000	18.000000	70.500000
-16.066667	16.000000	71.500000
-16.033333	16.500000	71.500000
-16.000000	16.500000	72.000000
-15.966667	18.000000	72.500000
-15.933333	17.500000	72.500000
-15.900000	16.500000	72.500000
-15.866667	16.500000	72.500000
-15.833333	15.500000	73.500000
-15.800000	15.500000	74.000000
-15.766667	16.000000	73.500000
-15.733333	15.500000	75.000000
-15.700000	15.000000	79.000000
-15.666667	13.000000	80.000000
-15.633333	11.000000	80.500000
-15.600000	9.000000	83.000000
-15.566667	9.500000	86.500000
-15.533333	5.500000	93.000000
-15.500000	5.000000	94.000000
-15.466667	5.500000	96.000000
-15.433333	6.000000	96.000000
-15.400000	4.000000	98.500000
-15.366667	3.000000	100.000000
-15.333333	3.500000	103.500000
-15.300000	2.500000	106.500000
-15.266667	2.500000	114.500000
-15.233333	3.000000	114.000000
-15.200000	3.000000	113.500000
-15.166667	3.500000	120.500000
-15.133333	3.500000	124.000000
-15.100000	3.500000	124.500000
-15.066667	4.000000	124.500000
-15.033333	4.000000	125.500000
-15.000000	4.000000	132.500000
-14.966667	4.500000	135.500000
-14.933333	3.500000	140.000000
-14.900000	4.000000	143.000000
-14.866667	4.000000	146.000000
-14.833333	4.500000	149.500000
-14.800000	5.000000	153.000000
-14.766667	5.000000	155.500000
-14.733333	5.500000	158.500000
-14.700000	5.500000	159.500000
-14.666667	6.000000	163.000000
-14.633333	5.500000	167.000000
-14.600000	5.500000	168.000000
-14.566667	5.500000	176.500000
-14.533333	5.000000	179.000000
-14.500000	5.000000	181.000000
-14.466667	5.000000	184.000000
-14.433333	5.000000	186.000000
-14.400000	6.000000	186.500000
-14.366667	6.000000	185.500000
-14.333333	5.500000	195.000000
-14.300000	6.000000	195.000000
-14.266667	6.500000	194.500000
-14.233333	7.500000	196.000000
-14.200000	7.500000	198.500000
-14.166667	8.500000	199.000000
-14.133333	8.000000	197.000000
-14.100000	8.500000	204.500000
-14.066667	10.000000	202.000000
-14.033333	10.000000	206.000000
-14.000000	11.000000	205.500000
-13.966667	11.500000	203.000000
-13.933333	11.500000	208.000000
-13.900000	12.500000	208.000000
-13.866667	12.500000	209.500000
-13.833333	13.000000	209.500000
-13.800000	14.500000	207.500000
-13.766667	14.000000	210.500000
-13.733333	14.000000	212.000000
-13.700000	14.000000	212.500000
-13.666667	15.000000	211.500000
-13.633333	14.500000	214.000000
-13.600000	14.000000	216.500000
-13.566667	15.000000	215.500000
-13.533333	14.500000	217.000000
-13.500000	15.500000	217.500000
-13.466667	14.500000	219.500000
-13.433333	13.500000	220.000000
-13.400000	15.000000	218.000000
-13.366667	12.500000	218.000000
-13.333333	14.000000	216.500000
-13.300000	12.500000	214.500000
-13.266667	13.500000	212.000000
-13.233333	14.500000	211.000000
-13.200000	12.000000	208.500000
-13.166667	10.000000	206.500000
-13.133333	12.500000	206.000000
-13.100000	11.000000	204.000000
-13.066667	10.500000	203.000000
-13.033333	10.500000	201.500000
-13.000000	11.500000	201.500000
-12.966667	11.000000	200.000000
-12.933333	10.500000	199.000000
-12.900000	9.500000	198.000000
-12.866667	7.500000	195.500000
-12.833333	6.500000	192.500000
-12.800000	6.500000	188.500000
-12.766667	6.000000	185.500000
-12.733333	6.000000	182.500000
-12.700000	5.500000	178.500000
-12.666667	5.500000	177.000000
-12.633333	5.500000	175.000000
-12.600000	5.500000	173.500000
-12.566667	5.500000	173.000000
-12.533333	5.500000	172.000000
-12.500000	6.000000	172.000000
-12.466667	6.000000	172.000000
-12.433333	5.500000	170.500000
-12.400000	5.500000	170.500000
-12.366667	5.500000	170.500000
-12.333333	6.000000	170.500000
-12.300000	6.500000	170.000000
-12.266667	8.000000	171.500000
-12.233333	8.500000	172.500000
-12.200000	9.000000	174.000000
-12.166667	8.000000	174.000000
-12.133333	7.000000	174.500000
-12.100000	8.500000	174.000000
-12.066667	7.500000	174.500000
-12.033333	9.000000	175.500000
-12.000000	8.500000	175.500000
-11.966667	8.000000	175.500000
-11.933333	9.000000	175.000000
-11.900000	9.500000	175.500000
-11.866667	6.000000	176.000000
-11.833333	8.000000	175.500000
-11.800000	8.500000	175.500000
-11.766667	8.500000	175.500000
-11.733333	3.000000	176.500000
-11.700000	14.500000	175.500000
-11.666667	15.000000	173.500000
-11.633333	13.000000	179.500000
-11.600000	14.500000	180.500000
-11.566667	10.000000	185.000000
-11.533333	8.000000	188.000000
-11.500000	5.500000	191.500000
-11.466667	4.000000	195.000000
-11.433333	3.500000	197.500000
-11.400000	4.000000	197.500000
-11.366667	4.000000	197.500000
-11.333333	2.500000	205.000000
-11.300000	6.000000	197.000000
-11.266667	6.500000	194.500000
-11.233333	6.500000	194.500000
-11.200000	6.500000	194.500000
-11.166667	6.500000	195.500000
-11.133333	2.500000	208.000000
-11.100000	3.000000	208.500000
-11.066667	3.500000	205.500000
-11.033333	4.000000	205.500000
-11.000000	4.000000	209.500000
-10.966667	4.500000	208.500000
-10.933333	7.000000	202.500000
-10.900000	5.000000	208.500000
-10.866667	6.000000	211.500000
-10.833333	9.000000	204.500000
-10.800000	10.000000	201.000000
-10.766667	7.500000	211.000000
-10.733333	8.000000	211.000000
-10.700000	8.000000	209.000000
-10.666667	8.500000	213.500000
-10.633333	9.000000	214.500000
-10.600000	9.500000	214.500000
-10.566667	10.000000	214.000000
-10.533333	11.000000	213.500000
-10.500000	11.000000	216.000000
-10.466667	12.000000	214.500000
-10.433333	12.000000	216.000000
-10.400000	13.500000	214.000000
-10.366667	13.000000	218.000000
-10.333333	15.000000	215.000000
-10.300000	15.500000	214.500000
-10.266667	14.500000	218.000000
-10.233333	15.000000	219.000000
-10.200000	13.500000	221.000000
-10.166667	14.500000	220.500000
-10.133333	14.500000	223.500000
-10.100000	14.500000	225.500000
-10.066667	14.500000	227.500000
-10.033333	14.000000	230.000000
-10.000000	15.000000	231.000000
-9.966667	16.000000	231.500000
-9.933333	14.000000	235.500000
-9.900000	14.000000	236.500000
-9.866667	14.000000	238.000000
-9.833333	13.000000	238.500000
-9.800000	11.500000	239.500000
-9.766667	12.000000	240.500000
-9.733333	10.500000	241.000000
-9.700000	11.500000	241.000000
-9.666667	10.500000	241.000000
-9.633333	11.500000	240.500000
-9.600000	9.500000	241.000000
-9.566667	9.000000	239.500000
-9.533333	7.000000	237.500000
-9.500000	6.500000	236.500000
-9.466667	5.000000	234.000000
-9.433333	6.000000	233.000000
-9.400000	6.000000	231.500000
-9.366667	7.000000	231.500000
-9.333333	6.500000	231.500000
-9.300000	6.500000	231.500000
-9.266667	6.500000	231.500000
-9.233333	6.500000	232.500000
-9.200000	8.500000	233.000000
-9.166667	8.000000	234.000000
-9.133333	6.500000	234.500000
-9.100000	8.500000	235.000000
-9.066667	7.500000	235.500000
-9.033333	7.500000	236.000000
-9.000000	8.000000	236.000000
-8.966667	7.500000	236.500000
-8.933333	8.500000	237.500000
-8.900000	8.500000	237.000000
-8.866667	8.500000	237.000000
-8.833333	9.000000	237.500000
-8.800000	8.500000	238.000000
-8.766667	8.500000	238.000000
-8.733333	9.000000	237.500000
-8.700000	8.500000	237.500000
-8.666667	9.000000	238.500000
-8.633333	8.500000	238.000000
-8.600000	11.000000	238.500000
-8.566667	9.000000	237.500000
-8.533333	10.500000	238.500000
-8.500000	10.000000	238.000000
-8.466667	8.500000	237.500000
-8.433333	11.000000	238.500000
-8.400000	9.500000	237.500000
-8.366667	8.500000	236.500000
-8.333333	8.000000	235.500000
-8.300000	8.000000	233.500000
-8.266667	7.500000	230.000000
-8.233333	4.500000	226.000000
-8.200000	4.000000	223.000000
-8.166667	3.500000	216.500000
-8.133333	2.500000	211.500000
-8.100000	2.500000	211.000000
-8.066667	2.500000	202.000000
-8.033333	2.000000	199.000000
-8.000000	4.000000	198.500000
-7.966667	5.000000	197.000000
-7.933333	8.000000	187.500000
-7.900000	9.000000	185.000000
-7.866667	10.000000	182.500000
-7.833333	10.500000	178.500000
-7.800000	11.000000	175.500000
-7.766667	11.000000	171.000000
-7.733333	11.000000	168.000000
-7.700000	11.000000	165.000000
-7.666667	11.000000	164.500000
-7.633333	10.500000	160.500000
-7.600000	10.500000	157.500000
-7.566667	10.500000	156.000000
-7.533333	10.000000	153.500000
-7.500000	9.500000	150.500000
-7.466667	10.000000	148.000000
-7.433333	9.500000	145.500000
-7.400000	8.500000	141.500000
-7.366667	9.000000	138.500000
-7.333333	8.000000	135.000000
-7.300000	7.000000	131.500000
-7.266667	7.500000	128.000000
-7.233333	7.000000	125.000000
-7.200000	6.000000	123.000000
-7.166667	6.000000	121.000000
-7.133333	6.500000	118.500000
-7.100000	5.000000	115.000000
-7.066667	4.500000	115.000000
-7.033333	5.500000	111.000000
-7.000000	6.500000	107.500000
-6.966667	5.500000	105.000000
-6.933333	6.500000	103.500000
-6.900000	8.000000	101.000000
-6.866667	9.000000	99.000000
-6.833333	9.000000	96.000000
-6.800000	9.000000	96.500000
-6.766667	9.500000	94.500000
-6.733333	9.500000	94.000000
-6.700000	10.500000	94.500000
-6.666667	11.000000	94.000000
-6.633333	10.500000	92.500000
-6.600000	11.000000	92.500000
-6.566667	11.500000	93.000000
-6.533333	12.000000	92.000000
-6.500000	11.500000	91.500000
-6.466667	11.000000	91.500000
-6.433333	11.500000	90.000000
-6.400000	11.000000	83.500000
-6.366667	7.000000	81.500000
-6.333333	4.500000	79.500000
-6.300000	4.000000	76.500000
-6.266667	4.000000	71.000000
-6.233333	4.500000	69.000000
-6.200000	4.500000	66.500000
-6.166667	4.500000	64.000000
-6.133333	4.500000	56.500000
-6.100000	4.500000	54.500000
-6.066667	4.500000	53.000000
-6.033333	5.500000	45.000000
-6.000000	7.000000	41.000000
-5.966667	7.500000	37.500000
-5.933333	7.000000	37.000000
-5.900000	8.000000	35.000000
-5.866667	12.000000	31.500000
-5.833333	12.500000	30.000000
-5.800000	13.000000	29.500000
-5.766667	12.000000	28.000000
-5.733333	12.500000	27.000000
-5.700000	12.000000	27.500000
-5.666667	11.000000	27.500000
-5.633333	11.500000	28.000000
-5.600000	12.000000	29.000000
-5.566667	12.500000	28.500000
-5.533333	13.000000	27.000000
-5.500000	13.000000	27.000000
-5.466667	14.000000	28.000000
-5.433333	14.500000	29.000000
-5.400000	14.500000	24.500000
-5.366667	14.500000	24.500000
-5.333333	14.500000	24.500000
-5.300000	14.500000	24.000000
-5.266667	15.000000	24.000000
-5.233333	15.000000	24.500000
-5.200000	15.000000	25.000000
-5.166667	15.500000	26.500000
-5.133333	15.500000	27.500000
-5.100000	15.000000	30.000000
-5.066667	17.000000	29.500000
-5.033333	18.500000	27.500000
-5.000000	20.500000	28.500000
-4.966667	22.500000	29.500000
-4.933333	21.000000	29.500000
-4.900000	20.500000	29.000000
-4.866667	19.500000	29.500000
-4.833333	15.500000	30.500000
-4.800000	17.500000	31.000000
-4.766667	14.500000	35.500000
-4.733333	12.500000	36.500000
-4.700000	12.000000	37.500000
-4.666667	11.500000	39.000000
-4.633333	10.500000	40.000000
-4.600000	9.500000	41.500000
-4.566667	9.500000	41.000000
-4.533333	10.000000	42.500000
-4.500000	10.000000	48.000000
-4.466667	9.500000	49.000000
-4.433333	10.500000	51.000000
-4.400000	11.000000	55.500000
-4.366667	9.000000	58.000000
-4.333333	9.500000	61.500000
-4.300000	9.500000	64.500000
-4.266667	11.000000	68.500000
-4.233333	11.000000	72.000000
-4.200000	11.000000	77.500000
-4.166667	12.000000	80.500000
-4.133333	12.500000	85.000000
-4.100000	12.000000	90.500000
-4.066667	12.000000	93.500000
-4.033333	12.000000	97.000000
-4.000000	12.000000	99.000000
-3.966667	11.000000	103.000000
-3.933333	11.000000	108.500000
-3.900000	11.000000	110.500000
-3.866667	11.000000	112.500000
-3.833333	10.000000	116.000000
-3.800000	10.000000	120.500000
-3.766667	9.500000	121.500000
-3.733333	9.000000	123.000000
-3.700000	9.000000	124.500000
-3.666667	9.000000	128.000000
-3.633333	9.000000	132.000000
-3.600000	8.500000	136.000000
-3.566667	8.500000	139.000000
-3.533333	8.000000	143.500000
-3.500000	9.000000	147.000000
-3.466667	8.500000	149.500000
-3.433333	8.500000	152.000000
-3.400000	8.000000	159.500000
-3.366667	8.500000	159.000000
-3.333333	8.500000	159.000000
-3.300000	8.500000	161.000000
-3.266667	9.000000	164.000000
-3.233333	9.000000	166.500000
-3.200000	8.500000	168.000000
-3.166667	8.500000	175.500000
-3.133333	7.500000	178.500000
-3.100000	8.000000	178.000000
-3.066667	7.500000	181.000000
-3.033333	7.500000	181.000000
-3.000000	8.500000	181.000000
-2.966667	8.000000	182.500000
-2.933333	9.500000	177.000000
-2.900000	11.000000	176.000000
-2.866667	12.500000	175.000000
-2.833333	13.500000	174.000000
-2.800000	15.000000	174.000000
-2.766667	16.500000	174.000000
-2.733333	17.500000	175.000000
-2.700000	17.500000	174.500000
-2.666667	19.000000	174.500000
-2.633333	16.000000	185.000000
-2.600000	16.000000	185.000000
-2.566667	16.000000	186.000000
-2.533333	14.000000	187.500000
-2.500000	13.500000	188.500000
-2.466667	12.500000	191.000000
-2.433333	13.500000	192.500000
-2.400000	15.000000	192.000000
-2.366667	14.500000	195.000000
-2.333333	13.500000	196.500000
-2.300000	14.000000	196.500000
-2.266667	13.000000	198.000000
-2.233333	13.500000	198.500000
-2.200000	13.000000	199.000000
-2.166667	11.000000	200.000000
-2.133333	12.000000	199.500000
-2.100000	12.500000	200.000000
-2.066667	13.000000	200.000000
-2.033333	10.500000	200.000000
-2.000000	10.500000	198.500000
-1.966667	10.500000	197.500000
-1.933333	9.500000	198.000000
-1.900000	9.500000	197.500000
-1.866667	8.000000	197.500000
-1.833333	9.000000	197.000000
-1.800000	7.500000	197.500000
-1.766667	8.000000	197.500000
-1.733333	8.500000	197.500000
-1.700000	8.000000	197.500000
-1.666667	8.500000	197.500000
-1.633333	8.000000	197.500000
-1.600000	9.000000	198.000000
-1.566667	8.500000	198.000000
-1.533333	9.000000	198.500000
-1.500000	8.500000	198.500000
-1.466667	8.500000	198.500000
-1.433333	9.500000	199.000000
-1.400000	9.000000	199.500000
-1.366667	8.500000	199.500000
-1.333333	8.500000	200.000000
-1.300000	9.000000	200.500000
-1.266667	9.000000	201.000000
-1.233333	8.500000	201.500000
-1.200000	8.500000	201.500000
-1.166667	9.500000	201.500000
-1.133333	9.000000	201.500000
-1.100000	9.500000	201.500000
-1.066667	8.500000	202.000000
-1.033333	9.000000	201.000000
-1.000000	9.000000	201.000000
-0.966667	3.000000	201.000000
-0.933333	3.500000	201.500000
-0.900000	2.500000	201.000000
-0.866667	2.500000	201.000000
-0.833333	13.500000	199.500000
-0.800000	2.500000	201.000000
-0.766667	2.500000	201.000000
-0.733333	3.000000	201.000000
-0.700000	15.500000	199.500000
-0.666667	16.500000	199.500000
-0.633333	17.000000	199.500000
-0.600000	18.000000	199.500000
-0.566667	5.500000	192.500000
-0.533333	6.500000	189.500000
-0.500000	7.000000	187.000000
-0.466667	6.000000	185.000000
-0.433333	5.500000	182.500000
-0.400000	4.500000	178.500000
-0.366667	4.500000	177.500000
-0.333333	6.500000	177.500000
-0.300000	7.000000	172.500000
-0.266667	7.000000	166.500000
-0.233333	8.000000	165.000000
-0.200000	8.500000	164.000000
-0.166667	8.500000	162.500000
-0.133333	8.500000	159.500000
-0.100000	9.000000	154.000000
-0.066667	9.000000	151.500000
-0.033333	9.500000	154.000000
0.000000	9.500000	151.000000
0.033333	9.000000	146.500000
0.066667	9.500000	146.500000
0.100000	9.500000	145.500000
0.133333	9.500000	144.500000
0.166667	9.500000	145.000000
0.200000	10.000000	145.500000
0.233333	10.000000	144.000000
0.266667	10.500000	145.000000
0.300000	10.500000	145.000000
0.333333	11.000000	145.000000
0.366667	11.000000	145.000000
0.400000	11.500000	146.500000
0.433333	11.000000	145.500000
0.466667	11.500000	146.500000
0.500000	11.500000	145.500000
0.533333	11.000000	145.500000
0.566667	11.500000	146.000000
0.600000	12.000000	147.000000
0.633333	12.000000	147.000000
0.666667	11.500000	146.000000
0.700000	12.000000	147.500000
0.733333	11.500000	146.500000
0.766667	11.500000	146.500000
0.800000	11.500000	146.500000
0.833333	11.500000	146.500000
0.866667	11.500000	146.500000
0.900000	11.500000	146.500000
0.933333	11.500000	146.500000
0.966667	11.500000	146.000000
1.000000	10.500000	144.500000
1.033333	10.500000	144.500000
1.066667	10.500000	144.000000
1.100000	10.500000	142.500000
1.133333	11.000000	142.500000
1.166667	12.000000	137.500000
1.200000	16.000000	133.000000
1.233333	18.000000	124.500000
1.266667	22.000000	115.500000
1.300000	25.500000	111.000000
1.333333	28.500000	105.500000
1.366667	30.000000	101.500000
1.400000	32.000000	99.000000
1.433333	34.000000	96.000000
1.466667	35.000000	95.000000
1.500000	36.000000	93.500000
1.533333	36.500000	92.000000
1.566667	37.000000	91.000000
1.600000	37.500000	91.000000
1.633333	37.000000	92.000000
1.666667	36.500000	92.000000
1.700000	37.500000	91.500000
1.733333	37.500000	91.000000
1.766667	37.500000	90.500000
1.800000	38.000000	90.000000
1.833333	39.000000	88.500000
1.866667	39.000000	89.500000
1.900000	39.000000	89.000000
1.933333	39.000000	89.500000
1.966667	39.000000	89.000000
2.000000	39.000000	89.500000
2.033333	39.500000	88.500000
2.066667	39.500000	88.500000
2.100000	39.500000	88.500000
2.133333	39.500000	88.500000
2.166667	39.500000	89.000000
2.200000	39.500000	88.500000
2.233333	40.000000	87.500000
2.266667	39.500000	88.000000
2.300000	40.000000	87.500000
2.333333	40.500000	86.500000
2.366667	40.500000	86.000000
2.400000	40.500000	87.000000
2.433333	41.000000	86.000000
2.466667	41.500000	87.000000
2.500000	43.500000	84.500000
2.533333	44.500000	81.000000
2.566667	52.000000	77.000000
2.600000	55.000000	73.000000
2.633333	59.000000	69.000000
2.666667	63.000000	67.000000
2.700000	66.000000	67.000000
2.733333	69.000000	66.500000
2.766667	72.000000	65.500000
2.800000	75.000000	64.500000
2.833333	76.500000	65.000000
2.866667	77.000000	65.500000
2.900000	77.000000	65.500000
2.933333	76.500000	66.000000
2.966667	76.500000	66.500000
3.000000	76.500000	67.000000
3.033333	76.500000	67.000000
3.066667	76.000000	67.000000
3.100000	76.000000	67.500000
3.133333	75.500000	68.000000
3.166667	75.000000	67.000000
3.200000	77.500000	67.000000
3.233333	81.500000	65.000000
3.266667	83.500000	61.000000
3.300000	89.000000	60.500000
3.333333	93.500000	56.000000
3.366667	99.000000	52.500000
3.400000	105.500000	50.500000
3.433333	110.000000	46.000000
3.466667	114.000000	43.500000
3.500000	119.000000	41.000000
3.533333	123.000000	40.000000
3.566667	124.000000	39.000000
3.600000	125.500000	39.000000
3.633333	127.000000	39.000000
3.666667	128.000000	38.500000
3.700000	129.000000	38.000000
3.733333	128.000000	38.000000
3.766667	125.000000	38.000000
3.800000	130.000000	38.500000
3.833333	130.500000	38.500000
3.866667	124.500000	36.500000
3.900000	133.000000	37.000000
3.933333	138.000000	36.000000
3.966667	139.000000	33.000000
4.000000	139.500000	30.500000
4.033333	143.000000	29.000000
4.066667	146.500000	26.000000
4.100000	150.000000	23.500000
4.133333	155.500000	21.500000
4.166667	157.000000	21.500000
4.200000	161.000000	20.500000
4.233333	168.000000	19.000000
4.266667	163.500000	18.000000
4.300000	166.000000	17.500000
4.333333	168.000000	17.000000
4.366667	169.500000	17.000000
4.400000	170.000000	16.500000
4.433333	170.500000	16.500000
4.466667	171.000000	16.000000
4.500000	172.000000	16.000000
4.533333	180.500000	16.000000
4.566667	185.000000	16.000000
4.600000	172.500000	16.000000
4.633333	179.500000	16.000000
4.666667	173.000000	16.500000
4.700000	173.000000	16.500000
4.733333	172.000000	16.500000
4.766667	172.000000	16.500000
4.800000	171.000000	16.000000
4.833333	172.500000	16.500000
4.866667	172.000000	16.500000
4.900000	171.500000	16.500000
4.933333	178.000000	16.000000
4.966667	173.000000	16.000000
5.000000	172.000000	15.500000
5.033333	169.000000	17.000000
5.066667	173.000000	16.000000
5.100000	173.000000	15.500000
5.133333	173.500000	15.500000
5.166667	174.000000	15.500000
5.200000	176.000000	16.500000
5.233333	176.000000	16.000000
5.266667	178.000000	11.000000
5.300000	190.500000	11.000000
5.333333	193.000000	11.500000
5.366667	194.500000	11.000000
5.400000	201.500000	10.500000
5.433333	203.000000	10.000000
5.466667	199.500000	9.500000
5.500000	200.500000	9.500000
5.533333	203.500000	9.000000
5.566667	209.000000	9.000000
5.600000	203.500000	8.500000
5.633333	211.500000	8.000000
5.666667	211.000000	8.500000
5.700000	207.000000	8.500000
5.733333	212.000000	9.000000
5.766667	207.500000	8.500000
5.800000	207.500000	8.500000
5.833333	211.500000	9.000000
5.866667	212.000000	9.000000
5.900000	212.000000	9.000000
5.933333	212.000000	9.000000
5.966667	212.000000	8.500000
6.000000	204.500000	13.500000
6.033333	231.500000	26.000000
6.066667	246.000000	43.000000
6.100000	251.500000	50.000000
6.133333	255.500000	52.000000
6.166667	276.000000	53.000000
6.200000	276.000000	55.500000
6.233333	276.500000	57.500000
6.266667	276.500000	58.000000
6.300000	276.500000	58.500000
6.333333	276.000000	59.000000
6.366667	276.000000	59.500000
6.400000	276.500000	60.000000
6.433333	276.000000	60.500000
6.466667	275.500000	60.000000
6.500000	258.000000	57.500000
6.533333	275.500000	51.500000
6.566667	274.000000	50.500000
6.600000	273.000000	47.000000
[truncated: 8,801 more rows]
