# Supplementary material for: Attraction of posture and motion-trajectory elements of conspecific biological motion in medaka fish
Source: Sci Rep. 2018 Jun 5;8:8589. doi: 10.1038/s41598-018-26186-x (PMC5988670; doi:10.1038/s41598-018-26186-x)
Supplement: Supplementary file 4 — Dataset 3 [file 41598_2018_26186_MOESM4_ESM.zip › DataExperiments/Bioloco_13.csv]

time[sec]	x	y
-60.000000	158.500000	56.000000
-59.966667	158.500000	53.000000
-59.933333	158.500000	56.000000
-59.900000	158.500000	55.000000
-59.866667	158.500000	52.000000
-59.833333	158.500000	54.500000
-59.800000	158.500000	53.000000
-59.766667	158.500000	55.000000
-59.733333	158.500000	56.500000
-59.700000	158.500000	55.000000
-59.666667	158.500000	54.000000
-59.633333	158.500000	54.000000
-59.600000	158.500000	56.000000
-59.566667	158.500000	56.500000
-59.533333	158.500000	53.500000
-59.500000	158.500000	56.500000
-59.466667	158.500000	56.000000
-59.433333	158.500000	56.000000
-59.400000	158.500000	54.500000
-59.366667	158.500000	56.500000
-59.333333	158.500000	56.000000
-59.300000	158.500000	53.500000
-59.266667	158.500000	56.000000
-59.233333	237.500000	56.000000
-59.200000	237.500000	55.500000
-59.166667	237.500000	54.500000
-59.133333	237.500000	53.000000
-59.100000	237.500000	53.000000
-59.066667	237.500000	56.000000
-59.033333	238.000000	57.500000
-59.000000	238.000000	55.500000
-58.966667	238.000000	57.500000
-58.933333	236.500000	56.500000
-58.900000	262.000000	56.000000
-58.866667	262.000000	55.500000
-58.833333	262.500000	54.000000
-58.800000	262.500000	55.500000
-58.766667	262.500000	53.000000
-58.733333	263.500000	56.500000
-58.700000	263.500000	57.000000
-58.666667	264.000000	56.000000
-58.633333	264.000000	54.000000
-58.600000	264.000000	56.000000
-58.566667	264.000000	53.500000
-58.533333	294.000000	65.500000
-58.500000	294.500000	64.500000
-58.466667	294.000000	63.000000
-58.433333	294.500000	63.500000
-58.400000	294.500000	65.500000
-58.366667	294.500000	65.500000
-58.333333	294.500000	64.000000
-58.300000	295.000000	65.500000
-58.266667	295.000000	67.500000
-58.233333	295.000000	67.000000
-58.200000	295.000000	68.500000
-58.166667	227.000000	64.000000
-58.133333	225.000000	62.500000
-58.100000	224.500000	62.000000
-58.066667	224.500000	62.500000
-58.033333	223.000000	61.500000
-58.000000	217.500000	62.000000
-57.966667	219.000000	63.000000
-57.933333	220.000000	67.000000
-57.900000	220.000000	67.000000
-57.866667	220.000000	68.000000
-57.833333	214.500000	68.000000
-57.800000	210.000000	72.000000
-57.766667	209.000000	73.500000
-57.733333	208.000000	74.500000
-57.700000	207.000000	75.500000
-57.666667	206.000000	76.000000
-57.633333	205.000000	76.500000
-57.600000	204.500000	77.000000
-57.566667	203.500000	77.500000
-57.533333	203.000000	78.500000
-57.500000	202.000000	78.000000
-57.466667	201.000000	80.000000
-57.433333	194.000000	81.500000
-57.400000	199.000000	81.000000
-57.366667	199.000000	81.500000
-57.333333	199.000000	82.000000
-57.300000	199.500000	82.500000
-57.266667	193.000000	83.000000
-57.233333	192.500000	83.500000
-57.200000	198.000000	83.500000
-57.166667	199.000000	83.500000
-57.133333	198.000000	83.500000
-57.100000	198.500000	83.500000
-57.066667	197.500000	83.500000
-57.033333	197.000000	83.500000
-57.000000	197.000000	83.500000
-56.966667	197.000000	84.000000
-56.933333	197.000000	84.000000
-56.900000	197.000000	84.000000
-56.866667	197.000000	84.000000
-56.833333	192.000000	84.500000
-56.800000	192.500000	84.000000
-56.766667	197.000000	84.500000
-56.733333	192.000000	84.500000
-56.700000	192.000000	84.500000
-56.666667	195.000000	84.500000
-56.633333	197.000000	84.500000
-56.600000	195.500000	84.500000
-56.566667	195.500000	84.000000
-56.533333	196.500000	84.500000
-56.500000	196.500000	84.000000
-56.466667	196.500000	84.000000
-56.433333	196.500000	84.000000
-56.400000	192.000000	84.000000
-56.366667	196.500000	84.000000
-56.333333	196.500000	84.500000
-56.300000	195.500000	83.500000
-56.266667	195.000000	83.500000
-56.233333	195.000000	83.500000
-56.200000	194.500000	84.000000
-56.166667	195.500000	84.000000
-56.133333	196.500000	84.000000
-56.100000	196.500000	83.500000
-56.066667	195.000000	83.500000
-56.033333	196.500000	83.500000
-56.000000	181.000000	87.500000
-55.966667	196.500000	84.000000
-55.933333	181.000000	88.000000
-55.900000	179.500000	88.000000
-55.866667	179.500000	87.500000
-55.833333	179.000000	87.500000
-55.800000	176.500000	87.000000
-55.766667	175.500000	87.500000
-55.733333	175.500000	88.500000
-55.700000	174.500000	88.000000
-55.666667	174.500000	87.000000
-55.633333	173.500000	86.500000
-55.600000	174.500000	86.500000
-55.566667	174.000000	87.500000
-55.533333	174.000000	88.000000
-55.500000	169.500000	87.000000
-55.466667	172.500000	86.500000
-55.433333	172.500000	85.500000
-55.400000	173.000000	86.000000
-55.366667	168.500000	86.500000
-55.333333	166.500000	86.500000
-55.300000	166.000000	86.500000
-55.266667	165.500000	83.500000
-55.233333	165.000000	83.500000
-55.200000	164.500000	83.000000
-55.166667	164.000000	83.500000
-55.133333	168.500000	83.500000
-55.100000	163.000000	83.000000
-55.066667	161.500000	82.500000
-55.033333	161.000000	81.500000
-55.000000	160.500000	80.000000
-54.966667	160.500000	81.000000
-54.933333	160.000000	80.500000
-54.900000	159.500000	80.500000
-54.866667	159.000000	80.000000
-54.833333	158.500000	79.500000
-54.800000	158.000000	78.500000
-54.766667	157.500000	78.000000
-54.733333	158.000000	77.500000
-54.700000	157.500000	78.000000
-54.666667	157.500000	77.500000
-54.633333	156.500000	77.000000
-54.600000	157.000000	77.000000
-54.566667	156.500000	76.500000
-54.533333	156.500000	76.000000
-54.500000	157.000000	76.000000
-54.466667	157.000000	75.500000
-54.433333	156.000000	75.000000
-54.400000	145.500000	74.000000
-54.366667	154.500000	74.500000
-54.333333	154.000000	74.500000
-54.300000	154.000000	73.500000
-54.266667	153.500000	73.500000
-54.233333	152.500000	73.000000
-54.200000	152.000000	73.000000
-54.166667	151.500000	72.500000
-54.133333	151.000000	72.000000
-54.100000	151.500000	71.500000
-54.066667	141.500000	70.500000
-54.033333	150.500000	70.500000
-54.000000	150.000000	71.000000
-53.966667	148.500000	71.000000
-53.933333	148.000000	70.500000
-53.900000	147.500000	69.500000
-53.866667	137.000000	68.000000
-53.833333	136.000000	68.000000
-53.800000	135.000000	67.500000
-53.766667	145.000000	69.000000
-53.733333	144.000000	68.500000
-53.700000	143.000000	67.500000
-53.666667	142.500000	67.000000
-53.633333	142.500000	67.000000
-53.600000	143.500000	66.500000
-53.566667	143.000000	65.000000
-53.533333	140.500000	65.000000
-53.500000	141.500000	64.500000
-53.466667	140.000000	64.500000
-53.433333	139.500000	64.500000
-53.400000	138.500000	64.000000
-53.366667	139.000000	64.000000
-53.333333	138.000000	64.000000
-53.300000	138.500000	64.000000
-53.266667	137.500000	64.000000
-53.233333	137.000000	63.500000
-53.200000	137.000000	63.000000
-53.166667	137.500000	62.000000
-53.133333	136.500000	61.500000
-53.100000	137.000000	61.500000
-53.066667	135.500000	61.500000
-53.033333	134.500000	61.500000
-53.000000	134.000000	62.000000
-52.966667	132.500000	61.000000
-52.933333	132.500000	60.500000
-52.900000	135.000000	62.500000
-52.866667	131.000000	59.000000
-52.833333	129.500000	59.000000
-52.800000	128.000000	58.500000
-52.766667	127.500000	57.000000
-52.733333	128.500000	57.000000
-52.700000	122.500000	51.000000
-52.666667	121.500000	50.500000
-52.633333	121.500000	50.500000
-52.600000	122.000000	51.000000
-52.566667	121.500000	51.000000
-52.533333	120.500000	49.500000
-52.500000	120.000000	48.500000
-52.466667	118.000000	47.500000
-52.433333	116.500000	47.000000
-52.400000	115.500000	45.500000
-52.366667	115.000000	45.000000
-52.333333	114.500000	43.500000
-52.300000	114.000000	42.500000
-52.266667	112.000000	43.500000
-52.233333	108.500000	42.500000
-52.200000	107.500000	41.000000
-52.166667	107.000000	40.000000
-52.133333	104.500000	38.000000
-52.100000	103.500000	37.000000
-52.066667	101.000000	36.000000
-52.033333	100.000000	35.500000
-52.000000	99.000000	35.000000
-51.966667	97.000000	34.000000
-51.933333	96.000000	33.000000
-51.900000	82.000000	31.000000
-51.866667	93.500000	32.500000
-51.833333	92.000000	32.000000
-51.800000	90.500000	31.500000
-51.766667	89.500000	31.000000
-51.733333	88.000000	30.500000
-51.700000	87.000000	30.000000
-51.666667	86.500000	30.000000
-51.633333	84.500000	29.500000
-51.600000	84.000000	29.500000
-51.566667	82.000000	29.000000
-51.533333	82.000000	29.000000
-51.500000	80.500000	28.500000
-51.466667	80.000000	28.500000
-51.433333	79.000000	28.000000
-51.400000	78.000000	27.500000
-51.366667	76.500000	27.500000
-51.333333	75.000000	27.500000
-51.300000	75.000000	28.500000
-51.266667	74.000000	28.500000
-51.233333	74.000000	26.500000
-51.200000	72.500000	25.000000
-51.166667	71.500000	25.500000
-51.133333	70.000000	28.000000
-51.100000	70.000000	29.000000
-51.066667	70.500000	29.500000
-51.033333	70.000000	28.500000
-51.000000	70.500000	29.500000
-50.966667	69.500000	28.000000
-50.933333	66.500000	28.500000
-50.900000	66.000000	29.000000
-50.866667	66.000000	30.000000
-50.833333	66.000000	29.000000
-50.800000	65.000000	30.000000
-50.766667	63.500000	29.500000
-50.733333	61.500000	29.500000
-50.700000	59.500000	30.500000
-50.666667	58.000000	30.000000
-50.633333	58.500000	30.000000
-50.600000	61.000000	30.000000
-50.566667	61.000000	29.000000
-50.533333	60.000000	29.000000
-50.500000	56.000000	31.500000
-50.466667	57.000000	32.000000
-50.433333	57.000000	31.500000
-50.400000	57.000000	31.500000
-50.366667	56.500000	31.000000
-50.333333	56.500000	30.500000
-50.300000	55.000000	31.500000
-50.266667	52.500000	33.500000
-50.233333	54.000000	34.000000
-50.200000	54.000000	34.500000
-50.166667	53.000000	34.000000
-50.133333	53.000000	34.500000
-50.100000	53.000000	34.500000
-50.066667	49.500000	35.000000
-50.033333	49.500000	35.500000
-50.000000	50.000000	35.500000
-49.966667	50.000000	35.000000
-49.933333	49.500000	35.000000
-49.900000	48.500000	34.500000
-49.866667	47.500000	34.000000
-49.833333	44.500000	36.500000
-49.800000	44.000000	37.000000
-49.766667	45.000000	37.000000
-49.733333	46.000000	37.000000
-49.700000	34.500000	45.000000
-49.666667	34.000000	45.000000
-49.633333	34.000000	46.000000
-49.600000	34.000000	46.500000
-49.566667	34.000000	46.500000
-49.533333	33.500000	47.500000
-49.500000	33.500000	48.000000
-49.466667	33.000000	48.500000
-49.433333	33.500000	49.500000
-49.400000	33.500000	49.500000
-49.366667	33.000000	50.000000
-49.333333	33.000000	50.500000
-49.300000	32.500000	50.500000
-49.266667	32.500000	51.000000
-49.233333	32.500000	51.000000
-49.200000	32.500000	51.000000
-49.166667	32.500000	52.000000
-49.133333	32.500000	52.000000
-49.100000	32.500000	52.500000
-49.066667	32.000000	52.000000
-49.033333	32.000000	52.000000
-49.000000	32.000000	52.500000
-48.966667	29.500000	56.500000
-48.933333	29.500000	57.000000
-48.900000	29.000000	57.500000
-48.866667	29.000000	57.500000
-48.833333	29.000000	58.500000
-48.800000	29.000000	58.500000
-48.766667	29.000000	59.000000
-48.733333	30.000000	59.500000
-48.700000	29.500000	59.500000
-48.666667	30.000000	58.000000
-48.633333	30.500000	58.000000
-48.600000	31.500000	56.500000
-48.566667	32.000000	56.000000
-48.533333	32.000000	56.000000
-48.500000	31.000000	57.500000
-48.466667	31.000000	58.000000
-48.433333	31.000000	57.500000
-48.400000	30.500000	58.500000
-48.366667	34.500000	55.000000
-48.333333	33.500000	54.000000
-48.300000	33.000000	55.000000
-48.266667	32.000000	55.000000
-48.233333	32.000000	55.500000
-48.200000	30.000000	61.500000
-48.166667	30.000000	61.000000
-48.133333	30.000000	62.500000
-48.100000	29.500000	62.500000
-48.066667	29.500000	63.500000
-48.033333	27.500000	69.000000
-48.000000	28.000000	73.000000
-47.966667	27.500000	74.000000
-47.933333	28.000000	74.000000
-47.900000	28.000000	75.500000
-47.866667	28.000000	75.500000
-47.833333	28.000000	76.000000
-47.800000	28.000000	76.500000
-47.766667	28.000000	77.000000
-47.733333	28.000000	78.000000
-47.700000	28.000000	78.000000
-47.666667	28.000000	78.000000
-47.633333	28.000000	79.000000
-47.600000	28.500000	78.000000
-47.566667	28.000000	79.500000
-47.533333	28.500000	79.000000
-47.500000	29.000000	77.500000
-47.466667	28.500000	79.500000
-47.433333	29.000000	78.000000
-47.400000	28.500000	80.000000
-47.366667	28.500000	80.000000
-47.333333	28.500000	80.500000
-47.300000	28.500000	81.000000
-47.266667	29.000000	79.000000
-47.233333	29.000000	79.500000
-47.200000	29.000000	79.500000
-47.166667	28.500000	81.500000
-47.133333	29.000000	80.000000
-47.100000	29.000000	81.000000
-47.066667	29.500000	81.000000
-47.033333	29.500000	81.000000
-47.000000	29.500000	81.500000
-46.966667	29.500000	81.000000
-46.933333	29.500000	81.500000
-46.900000	29.500000	81.500000
-46.866667	29.500000	82.000000
-46.833333	30.000000	80.500000
-46.800000	30.000000	80.500000
-46.766667	29.500000	82.500000
-46.733333	29.500000	83.000000
-46.700000	29.500000	83.000000
-46.666667	29.500000	83.500000
-46.633333	30.000000	82.000000
-46.600000	29.500000	82.000000
-46.566667	30.000000	82.000000
-46.533333	30.000000	83.000000
-46.500000	30.000000	83.000000
-46.466667	30.000000	83.000000
-46.433333	28.500000	91.500000
-46.400000	28.500000	92.000000
-46.366667	28.500000	92.000000
-46.333333	30.500000	82.500000
-46.300000	28.500000	93.000000
-46.266667	30.000000	84.000000
-46.233333	28.500000	94.500000
-46.200000	28.500000	95.500000
-46.166667	28.500000	95.500000
-46.133333	28.000000	97.500000
-46.100000	28.500000	97.500000
-46.066667	28.000000	98.500000
-46.033333	28.500000	98.500000
-46.000000	28.500000	98.500000
-45.966667	28.500000	99.000000
-45.933333	28.000000	100.000000
-45.900000	28.000000	100.000000
-45.866667	28.500000	100.500000
-45.833333	29.000000	100.500000
-45.800000	29.000000	101.000000
-45.766667	29.000000	101.500000
-45.733333	29.500000	101.500000
-45.700000	29.000000	102.500000
-45.666667	28.500000	102.500000
-45.633333	29.000000	103.500000
-45.600000	29.000000	103.500000
-45.566667	29.000000	104.000000
-45.533333	29.000000	104.000000
-45.500000	29.000000	104.500000
-45.466667	29.000000	104.500000
-45.433333	28.500000	105.000000
-45.400000	28.500000	106.000000
-45.366667	29.000000	106.500000
-45.333333	29.000000	106.500000
-45.300000	29.000000	105.500000
-45.266667	29.000000	106.000000
-45.233333	29.000000	107.500000
-45.200000	28.500000	108.000000
-45.166667	28.500000	108.000000
-45.133333	29.500000	108.000000
-45.100000	29.500000	108.500000
-45.066667	29.000000	107.500000
-45.033333	29.000000	108.500000
-45.000000	28.500000	109.000000
-44.966667	28.500000	109.500000
-44.933333	28.500000	109.500000
-44.900000	29.500000	110.000000
-44.866667	28.500000	110.000000
-44.833333	29.000000	108.500000
-44.800000	28.500000	109.000000
-44.766667	28.000000	112.500000
-44.733333	27.500000	112.500000
-44.700000	27.500000	113.000000
-44.666667	28.500000	113.000000
-44.633333	28.500000	110.500000
-44.600000	28.000000	112.500000
-44.566667	28.000000	112.500000
-44.533333	28.500000	111.000000
-44.500000	28.000000	114.000000
-44.466667	28.000000	114.000000
-44.433333	28.000000	114.000000
-44.400000	28.000000	114.000000
-44.366667	27.500000	115.000000
-44.333333	27.500000	115.500000
-44.300000	27.500000	115.500000
-44.266667	28.500000	112.500000
-44.233333	27.000000	118.000000
-44.200000	27.000000	118.000000
-44.166667	27.000000	118.500000
-44.133333	27.000000	118.500000
-44.100000	27.000000	119.000000
-44.066667	27.000000	119.000000
-44.033333	27.000000	119.000000
-44.000000	27.000000	119.000000
-43.966667	27.000000	119.500000
-43.933333	27.000000	119.500000
-43.900000	27.000000	119.500000
-43.866667	27.000000	119.500000
-43.833333	26.500000	121.000000
-43.800000	27.500000	120.500000
-43.766667	27.000000	120.500000
-43.733333	27.000000	121.000000
-43.700000	26.500000	121.000000
-43.666667	27.000000	122.000000
-43.633333	26.000000	123.000000
-43.600000	26.500000	123.000000
-43.566667	26.500000	123.500000
-43.533333	26.500000	124.000000
-43.500000	26.500000	123.500000
-43.466667	26.500000	123.500000
-43.433333	26.500000	124.000000
-43.400000	26.500000	124.500000
-43.366667	26.500000	124.500000
-43.333333	26.500000	124.500000
-43.300000	26.500000	125.000000
-43.266667	26.500000	125.000000
-43.233333	26.500000	125.000000
-43.200000	27.000000	124.000000
-43.166667	26.500000	125.000000
-43.133333	26.500000	125.000000
-43.100000	26.500000	125.000000
-43.066667	26.500000	125.500000
-43.033333	26.500000	125.500000
-43.000000	26.500000	125.500000
-42.966667	26.500000	125.500000
-42.933333	26.500000	125.500000
-42.900000	26.500000	125.500000
-42.866667	26.500000	126.000000
-42.833333	26.500000	126.000000
-42.800000	26.500000	126.000000
-42.766667	26.500000	126.000000
-42.733333	26.500000	126.000000
-42.700000	26.500000	126.000000
-42.666667	26.500000	126.500000
-42.633333	26.500000	126.500000
-42.600000	26.500000	126.500000
-42.566667	26.500000	126.500000
-42.533333	26.500000	127.000000
-42.500000	26.000000	127.000000
-42.466667	26.000000	127.000000
-42.433333	25.000000	128.500000
-42.400000	25.000000	128.500000
-42.366667	25.000000	128.500000
-42.333333	25.500000	128.000000
-42.300000	25.500000	128.000000
-42.266667	25.500000	128.000000
-42.233333	25.500000	128.000000
-42.200000	25.000000	129.000000
-42.166667	25.500000	128.500000
-42.133333	25.500000	128.000000
-42.100000	25.500000	128.000000
-42.066667	25.500000	128.500000
-42.033333	25.000000	127.500000
-42.000000	25.000000	128.000000
-41.966667	25.000000	128.000000
-41.933333	24.000000	128.000000
-41.900000	24.000000	128.000000
-41.866667	24.000000	128.000000
-41.833333	24.000000	128.000000
-41.800000	24.000000	128.000000
-41.766667	24.000000	128.500000
-41.733333	23.500000	128.000000
-41.700000	24.000000	128.500000
-41.666667	23.500000	128.500000
-41.633333	23.500000	128.500000
-41.600000	23.500000	128.500000
-41.566667	23.500000	130.000000
-41.533333	23.000000	129.000000
-41.500000	23.000000	129.000000
-41.466667	23.000000	129.000000
-41.433333	23.000000	129.500000
-41.400000	23.000000	129.500000
-41.366667	23.000000	129.000000
-41.333333	23.000000	129.000000
-41.300000	23.000000	129.000000
-41.266667	22.500000	129.000000
-41.233333	22.500000	129.000000
-41.200000	22.500000	129.000000
-41.166667	22.500000	129.000000
-41.133333	22.500000	129.000000
-41.100000	22.500000	129.000000
-41.066667	22.000000	129.000000
-41.033333	22.000000	129.000000
-41.000000	22.000000	128.500000
-40.966667	22.000000	129.500000
-40.933333	22.000000	129.500000
-40.900000	22.000000	129.500000
-40.866667	22.000000	129.500000
-40.833333	21.500000	129.500000
-40.800000	22.000000	131.000000
-40.766667	22.000000	130.500000
-40.733333	22.000000	131.000000
-40.700000	22.000000	130.500000
-40.666667	22.500000	132.500000
-40.633333	22.000000	130.500000
-40.600000	22.000000	132.000000
-40.566667	22.500000	133.000000
-40.533333	22.000000	132.000000
-40.500000	23.000000	133.500000
-40.466667	23.000000	133.500000
-40.433333	24.500000	133.500000
-40.400000	25.500000	133.500000
-40.366667	27.000000	131.500000
-40.333333	27.500000	131.000000
-40.300000	28.500000	130.000000
-40.266667	29.000000	129.500000
-40.233333	29.000000	130.000000
-40.200000	29.500000	130.000000
-40.166667	29.500000	130.500000
-40.133333	30.000000	130.500000
-40.100000	30.500000	131.000000
-40.066667	31.000000	131.000000
-40.033333	31.500000	131.000000
-40.000000	31.500000	131.500000
-39.966667	31.500000	131.500000
-39.933333	32.000000	132.000000
-39.900000	32.000000	132.000000
-39.866667	32.500000	132.000000
-39.833333	32.500000	132.500000
-39.800000	32.500000	133.000000
-39.766667	32.500000	133.000000
-39.733333	32.500000	133.500000
-39.700000	32.500000	134.000000
-39.666667	33.000000	134.000000
-39.633333	33.000000	134.500000
-39.600000	33.000000	134.500000
-39.566667	33.000000	135.000000
-39.533333	33.000000	135.500000
-39.500000	33.500000	136.000000
-39.466667	33.500000	136.500000
-39.433333	34.000000	136.500000
-39.400000	34.000000	137.500000
-39.366667	34.000000	137.500000
-39.333333	34.000000	138.000000
-39.300000	34.000000	138.500000
-39.266667	34.500000	139.000000
-39.233333	34.500000	139.500000
-39.200000	34.500000	140.000000
-39.166667	34.500000	140.500000
-39.133333	34.500000	140.500000
-39.100000	34.500000	141.000000
-39.066667	35.000000	141.000000
-39.033333	35.500000	141.500000
-39.000000	35.500000	141.500000
-38.966667	35.500000	142.000000
-38.933333	35.500000	142.500000
-38.900000	35.500000	143.000000
-38.866667	35.500000	143.000000
-38.833333	35.500000	143.500000
-38.800000	35.500000	144.000000
-38.766667	35.500000	144.500000
-38.733333	35.500000	144.500000
-38.700000	35.500000	144.500000
-38.666667	35.500000	145.500000
-38.633333	35.500000	145.500000
-38.600000	36.000000	146.000000
-38.566667	36.000000	146.000000
-38.533333	36.500000	146.000000
-38.500000	36.500000	146.500000
-38.466667	37.000000	147.000000
-38.433333	37.000000	149.000000
-38.400000	37.000000	149.500000
-38.366667	37.000000	151.500000
-38.333333	37.000000	151.500000
-38.300000	37.000000	153.500000
-38.266667	37.000000	155.000000
-38.233333	37.500000	155.000000
-38.200000	37.500000	156.000000
-38.166667	38.000000	156.000000
-38.133333	38.000000	157.500000
-38.100000	38.000000	158.000000
-38.066667	38.000000	159.000000
-38.033333	38.000000	159.500000
-38.000000	38.500000	159.500000
-37.966667	39.500000	161.000000
-37.933333	40.000000	162.000000
-37.900000	40.500000	162.000000
-37.866667	41.000000	163.000000
-37.833333	41.500000	163.500000
-37.800000	42.000000	164.500000
-37.766667	42.500000	164.500000
-37.733333	43.500000	165.000000
-37.700000	43.500000	166.000000
-37.666667	44.000000	166.500000
-37.633333	44.000000	167.500000
-37.600000	44.500000	167.500000
-37.566667	45.500000	168.500000
-37.533333	46.000000	168.500000
-37.500000	46.000000	169.000000
-37.466667	46.000000	169.500000
-37.433333	47.000000	170.000000
-37.400000	47.500000	170.500000
-37.366667	48.000000	170.500000
-37.333333	44.000000	164.000000
-37.300000	44.000000	165.500000
-37.266667	45.500000	166.500000
-37.233333	46.000000	166.000000
-37.200000	47.000000	168.000000
-37.166667	51.500000	172.000000
-37.133333	52.500000	173.000000
-37.100000	53.000000	173.500000
-37.066667	54.500000	174.000000
-37.033333	54.500000	174.000000
-37.000000	55.500000	174.500000
-36.966667	56.500000	175.500000
-36.933333	56.000000	175.500000
-36.900000	57.500000	176.000000
-36.866667	57.500000	176.500000
-36.833333	58.000000	176.500000
-36.800000	57.500000	177.000000
-36.766667	58.000000	177.000000
-36.733333	60.000000	177.500000
-36.700000	59.500000	177.500000
-36.666667	61.000000	178.000000
-36.633333	60.500000	178.000000
-36.600000	61.500000	178.500000
-36.566667	61.500000	178.500000
-36.533333	62.000000	178.500000
-36.500000	62.000000	179.500000
-36.466667	63.000000	179.500000
-36.433333	63.500000	179.500000
-36.400000	63.500000	180.000000
-36.366667	64.500000	180.500000
-36.333333	64.500000	180.500000
-36.300000	65.000000	181.000000
-36.266667	64.000000	181.000000
-36.233333	65.500000	181.500000
-36.200000	66.000000	181.500000
-36.166667	67.000000	182.000000
-36.133333	68.500000	183.000000
-36.100000	67.500000	183.000000
-36.066667	69.000000	183.500000
-36.033333	70.000000	184.000000
-36.000000	71.000000	184.500000
-35.966667	74.000000	186.000000
-35.933333	74.500000	186.000000
-35.900000	72.500000	185.000000
-35.866667	73.500000	185.500000
-35.833333	74.500000	186.000000
-35.800000	76.500000	187.000000
-35.766667	76.500000	187.500000
-35.733333	77.000000	187.500000
-35.700000	79.000000	188.000000
-35.666667	79.000000	188.000000
-35.633333	79.500000	189.000000
-35.600000	80.000000	188.500000
-35.566667	81.500000	189.000000
-35.533333	82.500000	190.000000
-35.500000	83.000000	190.000000
-35.466667	83.500000	191.000000
-35.433333	86.500000	191.500000
-35.400000	86.500000	191.500000
-35.366667	86.500000	192.000000
-35.333333	88.000000	192.500000
-35.300000	88.000000	192.500000
-35.266667	89.000000	193.000000
-35.233333	91.500000	194.000000
-35.200000	91.500000	194.000000
-35.166667	92.500000	194.500000
-35.133333	93.500000	195.000000
-35.100000	94.000000	195.500000
-35.066667	94.500000	195.500000
-35.033333	95.500000	195.500000
-35.000000	96.500000	196.000000
-34.966667	99.000000	196.500000
-34.933333	100.000000	196.500000
-34.900000	102.500000	195.500000
-34.866667	103.000000	195.500000
-34.833333	103.500000	195.500000
-34.800000	105.500000	195.500000
-34.766667	107.500000	195.000000
-34.733333	109.500000	195.000000
-34.700000	111.000000	194.500000
-34.666667	111.000000	194.500000
-34.633333	114.000000	194.500000
-34.600000	116.500000	194.000000
-34.566667	114.500000	194.000000
-34.533333	117.000000	194.000000
-34.500000	120.000000	194.000000
-34.466667	119.500000	194.000000
-34.433333	121.000000	193.500000
-34.400000	122.500000	193.500000
-34.366667	121.500000	193.500000
-34.333333	122.000000	193.500000
-34.300000	123.000000	193.500000
-34.266667	125.500000	192.500000
-34.233333	125.500000	192.500000
-34.200000	125.500000	192.500000
-34.166667	126.500000	192.500000
-34.133333	127.500000	192.500000
-34.100000	127.500000	192.000000
-34.066667	128.000000	192.000000
-34.033333	128.500000	192.500000
-34.000000	130.000000	191.500000
-33.966667	130.000000	191.000000
-33.933333	131.000000	190.500000
-33.900000	131.500000	190.500000
-33.866667	133.500000	189.500000
-33.833333	132.500000	190.000000
-33.800000	134.000000	189.500000
-33.766667	133.500000	189.500000
-33.733333	134.000000	189.000000
-33.700000	137.000000	187.000000
-33.666667	137.500000	187.000000
-33.633333	139.500000	186.000000
-33.600000	141.000000	184.500000
-33.566667	142.000000	183.500000
-33.533333	142.000000	184.000000
-33.500000	143.000000	183.000000
-33.466667	143.000000	183.000000
-33.433333	144.500000	182.000000
-33.400000	144.000000	182.500000
-33.366667	146.000000	181.000000
-33.333333	147.000000	181.000000
-33.300000	147.500000	180.000000
-33.266667	148.000000	179.500000
-33.233333	148.000000	179.500000
-33.200000	149.000000	179.000000
-33.166667	149.000000	178.500000
-33.133333	150.500000	178.000000
-33.100000	151.000000	177.000000
-33.066667	151.500000	177.000000
-33.033333	152.000000	176.500000
-33.000000	152.500000	176.000000
-32.966667	153.500000	175.500000
-32.933333	153.000000	176.000000
-32.900000	155.500000	174.000000
-32.866667	155.000000	174.500000
-32.833333	155.500000	173.500000
-32.800000	156.500000	173.000000
-32.766667	156.500000	173.000000
-32.733333	157.000000	172.500000
-32.700000	157.000000	173.000000
-32.666667	158.500000	172.000000
-32.633333	158.500000	172.000000
-32.600000	159.500000	171.000000
-32.566667	159.500000	171.000000
-32.533333	160.000000	170.500000
-32.500000	161.000000	170.000000
-32.466667	161.500000	169.500000
-32.433333	161.500000	169.000000
-32.400000	161.500000	168.500000
-32.366667	162.000000	168.000000
-32.333333	161.500000	168.000000
-32.300000	162.500000	167.500000
-32.266667	162.000000	168.000000
-32.233333	163.000000	167.000000
-32.200000	162.500000	168.000000
-32.166667	163.000000	167.000000
-32.133333	165.000000	164.500000
-32.100000	164.000000	167.000000
-32.066667	166.000000	164.500000
-32.033333	166.500000	163.500000
-32.000000	166.000000	164.500000
-31.966667	167.000000	162.500000
-31.933333	166.500000	163.000000
-31.900000	167.500000	162.000000
-31.866667	168.000000	161.000000
-31.833333	167.500000	162.000000
-31.800000	168.500000	161.000000
-31.766667	169.000000	159.000000
-31.733333	169.000000	158.500000
-31.700000	169.500000	157.500000
-31.666667	170.500000	156.500000
-31.633333	170.500000	156.500000
-31.600000	170.500000	156.500000
-31.566667	170.500000	156.500000
-31.533333	170.500000	155.500000
-31.500000	171.500000	154.500000
-31.466667	171.500000	154.500000
-31.433333	174.000000	150.000000
-31.400000	175.500000	147.000000
-31.366667	176.000000	146.500000
-31.333333	176.500000	146.000000
-31.300000	174.500000	152.500000
-31.266667	178.000000	145.500000
-31.233333	174.500000	153.500000
-31.200000	175.000000	154.000000
-31.166667	175.000000	152.500000
-31.133333	175.500000	151.500000
-31.100000	181.500000	144.500000
-31.066667	182.000000	144.500000
-31.033333	182.500000	143.500000
-31.000000	183.000000	143.500000
-30.966667	183.500000	143.000000
-30.933333	184.000000	142.500000
-30.900000	185.500000	142.500000
-30.866667	185.500000	141.500000
-30.833333	187.000000	141.000000
-30.800000	187.500000	140.500000
-30.766667	188.000000	140.500000
-30.733333	188.500000	140.500000
-30.700000	189.500000	139.500000
-30.666667	189.500000	139.500000
-30.633333	190.500000	139.000000
-30.600000	190.500000	139.000000
-30.566667	191.500000	139.000000
-30.533333	192.000000	138.500000
-30.500000	192.500000	138.500000
-30.466667	192.500000	138.000000
-30.433333	192.500000	138.500000
-30.400000	195.000000	138.500000
-30.366667	192.000000	138.500000
-30.333333	192.000000	138.500000
-30.300000	194.500000	138.500000
-30.266667	194.000000	137.500000
-30.233333	191.000000	139.000000
-30.200000	190.000000	139.500000
-30.166667	191.000000	138.500000
-30.133333	193.000000	137.000000
-30.100000	192.000000	138.500000
-30.066667	192.000000	138.000000
-30.033333	192.500000	137.500000
-30.000000	193.000000	136.500000
-29.966667	194.500000	137.000000
-29.933333	193.000000	136.500000
-29.900000	194.500000	136.500000
-29.866667	194.000000	136.500000
-29.833333	197.000000	127.000000
-29.800000	199.500000	125.500000
-29.766667	199.500000	125.500000
-29.733333	197.000000	125.000000
-29.700000	197.000000	124.000000
-29.666667	200.000000	123.500000
-29.633333	196.000000	123.000000
-29.600000	196.000000	123.000000
-29.566667	196.000000	122.500000
-29.533333	195.500000	122.000000
-29.500000	195.500000	121.500000
-29.466667	195.500000	121.000000
-29.433333	194.500000	120.500000
-29.400000	198.500000	120.000000
-29.366667	197.500000	119.500000
-29.333333	197.500000	122.000000
-29.300000	193.500000	119.500000
-29.266667	193.500000	118.500000
-29.233333	193.500000	118.500000
-29.200000	198.000000	118.000000
-29.166667	198.000000	120.000000
-29.133333	198.000000	119.000000
-29.100000	194.500000	116.000000
-29.066667	194.500000	115.500000
-29.033333	199.000000	117.000000
-29.000000	199.000000	116.500000
-28.966667	199.000000	114.500000
-28.933333	199.000000	114.500000
-28.900000	199.500000	114.000000
-28.866667	195.000000	112.500000
-28.833333	200.000000	112.500000
-28.800000	199.500000	111.000000
-28.766667	199.500000	111.000000
-28.733333	195.000000	110.000000
-28.700000	200.000000	109.000000
-28.666667	200.000000	108.500000
-28.633333	200.000000	107.500000
-28.600000	195.000000	105.500000
-28.566667	195.000000	105.000000
-28.533333	195.500000	104.000000
-28.500000	200.500000	104.000000
-28.466667	198.000000	102.500000
-28.433333	198.000000	103.000000
-28.400000	198.000000	101.500000
-28.366667	197.000000	101.000000
-28.333333	196.000000	99.500000
-28.300000	194.000000	98.000000
-28.266667	186.500000	91.500000
-28.233333	191.500000	94.000000
-28.200000	190.500000	92.500000
-28.166667	186.000000	85.000000
-28.133333	182.000000	83.000000
-28.100000	181.000000	83.000000
-28.066667	180.000000	81.500000
-28.033333	179.000000	80.000000
-28.000000	178.000000	78.000000
-27.966667	177.500000	76.000000
-27.933333	177.000000	76.000000
-27.900000	175.500000	74.000000
-27.866667	174.000000	72.500000
-27.833333	174.000000	72.000000
-27.800000	172.500000	70.000000
-27.766667	172.000000	69.500000
-27.733333	172.000000	69.000000
-27.700000	171.500000	68.000000
-27.666667	171.000000	67.500000
-27.633333	170.500000	66.500000
-27.600000	170.500000	66.500000
-27.566667	169.500000	65.000000
-27.533333	169.500000	63.500000
-27.500000	169.500000	64.000000
-27.466667	169.000000	63.500000
-27.433333	168.500000	62.500000
-27.400000	168.000000	61.500000
-27.366667	168.000000	61.000000
-27.333333	168.000000	61.000000
-27.300000	167.500000	60.000000
-27.266667	167.500000	59.500000
-27.233333	168.000000	59.500000
-27.200000	167.500000	58.500000
-27.166667	167.500000	58.500000
-27.133333	167.500000	58.500000
-27.100000	167.500000	58.500000
-27.066667	167.500000	58.000000
-27.033333	167.500000	58.000000
-27.000000	167.000000	57.000000
-26.966667	167.000000	58.500000
-26.933333	167.000000	58.000000
-26.900000	167.500000	58.000000
-26.866667	167.500000	58.000000
-26.833333	167.500000	58.500000
-26.800000	167.500000	59.000000
-26.766667	167.000000	59.000000
-26.733333	167.500000	58.500000
-26.700000	167.500000	58.500000
-26.666667	167.000000	58.500000
-26.633333	167.500000	60.000000
-26.600000	167.500000	60.000000
-26.566667	167.000000	59.500000
-26.533333	167.000000	59.000000
-26.500000	166.000000	57.000000
-26.466667	166.000000	57.000000
-26.433333	166.000000	55.500000
-26.400000	166.000000	54.500000
-26.366667	166.000000	54.000000
-26.333333	165.500000	53.500000
-26.300000	165.500000	53.500000
-26.266667	165.500000	53.500000
-26.233333	165.000000	52.000000
-26.200000	165.000000	52.000000
-26.166667	164.000000	48.500000
-26.133333	163.500000	48.000000
-26.100000	163.500000	48.000000
-26.066667	163.000000	46.500000
-26.033333	162.500000	46.500000
-26.000000	163.000000	44.000000
-25.966667	163.000000	43.500000
-25.933333	163.000000	43.000000
-25.900000	163.000000	43.000000
-25.866667	163.000000	41.500000
-25.833333	162.000000	41.000000
-25.800000	161.500000	39.000000
-25.766667	162.500000	37.500000
-25.733333	160.500000	37.500000
-25.700000	160.500000	37.500000
-25.666667	160.000000	36.500000
-25.633333	161.500000	38.500000
-25.600000	159.500000	36.000000
-25.566667	161.500000	36.000000
-25.533333	159.000000	34.000000
-25.500000	159.000000	34.000000
-25.466667	158.000000	34.500000
-25.433333	153.000000	37.500000
-25.400000	152.000000	40.000000
-25.366667	154.000000	42.000000
-25.333333	149.500000	42.500000
-25.300000	149.000000	42.500000
-25.266667	148.000000	41.500000
-25.233333	147.500000	41.000000
-25.200000	146.500000	41.500000
-25.166667	146.000000	41.500000
-25.133333	145.000000	41.000000
-25.100000	144.000000	41.500000
-25.066667	143.500000	41.000000
-25.033333	142.500000	41.000000
-25.000000	142.000000	41.000000
-24.966667	141.500000	40.500000
-24.933333	140.500000	40.500000
-24.900000	140.000000	40.500000
-24.866667	139.500000	41.000000
-24.833333	139.000000	40.500000
-24.800000	138.500000	40.500000
-24.766667	138.000000	40.500000
-24.733333	137.500000	40.000000
-24.700000	137.000000	40.000000
-24.666667	136.500000	40.000000
-24.633333	136.000000	40.000000
-24.600000	135.500000	40.000000
-24.566667	135.000000	40.000000
-24.533333	134.500000	40.000000
-24.500000	134.500000	40.000000
-24.466667	133.500000	39.500000
-24.433333	133.000000	39.500000
-24.400000	132.500000	39.500000
-24.366667	132.000000	39.500000
-24.333333	131.500000	39.500000
-24.300000	131.500000	39.500000
-24.266667	131.000000	39.500000
-24.233333	130.500000	39.500000
-24.200000	130.500000	39.000000
-24.166667	130.000000	39.000000
-24.133333	129.500000	39.500000
-24.100000	132.000000	40.000000
-24.066667	127.000000	39.500000
-24.033333	130.000000	39.000000
-24.000000	129.500000	38.500000
-23.966667	125.000000	38.500000
-23.933333	124.500000	38.000000
-23.900000	123.500000	38.000000
-23.866667	127.000000	38.000000
-23.833333	121.500000	40.000000
-23.800000	121.000000	39.500000
-23.766667	119.000000	39.000000
-23.733333	118.500000	39.000000
-23.700000	120.500000	39.500000
-23.666667	119.500000	40.500000
-23.633333	113.500000	40.500000
-23.600000	115.000000	40.500000
-23.566667	115.000000	40.500000
-23.533333	110.500000	41.000000
-23.500000	112.000000	41.000000
-23.466667	111.500000	41.500000
-23.433333	105.500000	41.500000
-23.400000	105.000000	41.500000
-23.366667	102.500000	42.000000
-23.333333	105.500000	41.500000
-23.300000	104.000000	42.000000
-23.266667	102.500000	42.000000
-23.233333	102.500000	42.000000
-23.200000	101.500000	42.500000
-23.166667	97.500000	42.500000
-23.133333	96.500000	43.000000
-23.100000	95.500000	43.000000
-23.066667	93.500000	42.500000
-23.033333	93.000000	43.500000
-23.000000	92.000000	43.000000
-22.966667	90.500000	43.000000
-22.933333	94.000000	43.500000
-22.900000	92.500000	43.500000
-22.866667	91.000000	44.000000
-22.833333	87.500000	44.000000
-22.800000	86.500000	44.000000
-22.766667	85.500000	44.000000
-22.733333	84.500000	44.000000
-22.700000	84.000000	43.500000
-22.666667	82.000000	43.500000
-22.633333	84.000000	44.000000
-22.600000	84.000000	45.000000
-22.566667	80.000000	45.000000
-22.533333	81.500000	45.000000
-22.500000	78.500000	44.500000
-22.466667	77.000000	44.500000
-22.433333	76.000000	45.000000
-22.400000	77.000000	45.500000
-22.366667	73.500000	45.000000
-22.333333	73.000000	45.000000
-22.300000	74.500000	44.000000
-22.266667	72.000000	43.500000
-22.233333	73.000000	42.000000
-22.200000	71.500000	42.000000
-22.166667	71.000000	42.000000
-22.133333	69.500000	42.000000
-22.100000	69.000000	41.500000
-22.066667	68.000000	41.500000
-22.033333	67.000000	41.500000
-22.000000	66.500000	41.500000
-21.966667	65.500000	41.000000
-21.933333	64.000000	40.000000
-21.900000	63.000000	40.000000
-21.866667	60.500000	39.000000
-21.833333	60.000000	39.000000
-21.800000	59.500000	38.500000
-21.766667	59.500000	38.000000
-21.733333	59.000000	38.000000
-21.700000	57.500000	37.500000
-21.666667	56.500000	36.500000
-21.633333	56.500000	36.500000
-21.600000	57.000000	36.500000
-21.566667	56.000000	36.000000
-21.533333	54.500000	35.000000
-21.500000	57.000000	35.000000
-21.466667	54.000000	34.500000
-21.433333	54.000000	34.500000
-21.400000	53.000000	34.000000
-21.366667	53.000000	34.000000
-21.333333	54.000000	34.500000
-21.300000	52.000000	33.000000
-21.266667	52.000000	33.000000
-21.233333	50.000000	32.000000
-21.200000	49.500000	32.000000
-21.166667	49.500000	32.500000
-21.133333	49.500000	32.000000
-21.100000	49.000000	31.500000
-21.066667	46.000000	31.000000
-21.033333	46.500000	32.500000
-21.000000	45.000000	32.000000
-20.966667	44.500000	31.000000
-20.933333	45.000000	32.000000
-20.900000	44.000000	30.000000
-20.866667	45.000000	32.000000
-20.833333	44.500000	31.500000
-20.800000	45.500000	32.500000
-20.766667	44.000000	33.000000
-20.733333	47.500000	34.000000
-20.700000	48.000000	32.000000
-20.666667	52.000000	34.000000
-20.633333	52.000000	35.500000
-20.600000	52.500000	35.500000
-20.566667	52.000000	34.500000
-20.533333	51.500000	33.500000
-20.500000	48.500000	33.000000
-20.466667	50.500000	33.500000
-20.433333	50.000000	33.500000
-20.400000	49.500000	34.000000
-20.366667	49.500000	35.500000
-20.333333	48.500000	36.500000
-20.300000	48.500000	36.000000
-20.266667	38.500000	36.500000
-20.233333	37.500000	36.500000
-20.200000	37.000000	35.000000
-20.166667	38.000000	36.500000
-20.133333	35.000000	37.500000
-20.100000	35.000000	37.000000
-20.066667	34.500000	36.500000
-20.033333	33.500000	36.500000
-20.000000	33.000000	37.500000
-19.966667	33.000000	39.500000
-19.933333	33.000000	37.000000
-19.900000	32.500000	36.000000
-19.866667	32.500000	36.500000
-19.833333	32.500000	36.500000
-19.800000	32.500000	36.000000
-19.766667	31.500000	35.500000
-19.733333	31.000000	35.000000
-19.700000	30.000000	33.000000
-19.666667	30.000000	31.500000
-19.633333	28.000000	34.500000
-19.600000	25.000000	36.000000
-19.566667	27.000000	34.000000
-19.533333	27.000000	30.500000
-19.500000	27.000000	32.000000
-19.466667	27.000000	36.000000
-19.433333	27.000000	36.000000
-19.400000	25.000000	35.500000
-19.366667	25.000000	34.000000
-19.333333	25.000000	34.500000
-19.300000	25.000000	37.000000
-19.266667	27.500000	37.500000
-19.233333	25.000000	37.000000
-19.200000	25.000000	34.500000
-19.166667	23.000000	35.000000
-19.133333	23.500000	35.500000
-19.100000	26.500000	36.500000
-19.066667	27.000000	37.000000
-19.033333	24.500000	37.500000
-19.000000	25.000000	37.000000
-18.966667	26.500000	37.000000
-18.933333	27.500000	40.000000
-18.900000	27.000000	40.000000
-18.866667	27.500000	40.000000
-18.833333	34.500000	39.500000
-18.800000	32.000000	39.500000
-18.766667	37.000000	40.000000
-18.733333	37.000000	40.000000
-18.700000	37.000000	40.500000
-18.666667	37.000000	41.000000
-18.633333	37.500000	41.000000
-18.600000	37.500000	41.000000
-18.566667	38.000000	41.500000
-18.533333	37.500000	42.000000
-18.500000	38.000000	42.000000
-18.466667	37.500000	42.000000
-18.433333	37.500000	42.000000
-18.400000	33.000000	40.500000
-18.366667	36.000000	42.000000
-18.333333	35.500000	43.500000
-18.300000	30.000000	42.000000
-18.266667	33.500000	44.000000
-18.233333	29.500000	43.000000
-18.200000	33.000000	44.500000
-18.166667	29.500000	44.500000
-18.133333	32.000000	44.500000
-18.100000	32.500000	44.500000
-18.066667	32.000000	44.000000
-18.033333	28.000000	45.000000
-18.000000	30.500000	45.000000
-17.966667	28.500000	45.500000
-17.933333	28.500000	45.500000
-17.900000	30.500000	45.000000
-17.866667	30.000000	43.500000
-17.833333	30.000000	45.000000
-17.800000	29.500000	45.000000
-17.766667	29.500000	45.000000
-17.733333	28.000000	45.000000
-17.700000	28.000000	45.000000
-17.666667	28.000000	45.000000
-17.633333	28.000000	45.000000
-17.600000	27.500000	45.000000
-17.566667	27.500000	45.000000
-17.533333	27.500000	45.000000
-17.500000	28.000000	45.000000
-17.466667	28.500000	45.000000
-17.433333	29.500000	45.000000
-17.400000	36.000000	43.500000
-17.366667	37.500000	45.500000
-17.333333	38.000000	42.000000
-17.300000	38.500000	41.500000
-17.266667	40.500000	41.500000
-17.233333	47.000000	44.500000
-17.200000	40.000000	41.500000
-17.166667	43.500000	44.500000
-17.133333	45.000000	45.000000
-17.100000	46.500000	45.000000
-17.066667	46.000000	45.000000
-17.033333	47.000000	45.000000
-17.000000	46.000000	45.000000
-16.966667	47.000000	45.000000
-16.933333	53.500000	45.000000
-16.900000	53.500000	45.000000
-16.866667	53.500000	46.000000
-16.833333	54.500000	46.000000
-16.800000	54.500000	45.500000
-16.766667	55.000000	46.000000
-16.733333	55.000000	45.500000
-16.700000	55.000000	45.500000
-16.666667	55.500000	45.500000
-16.633333	55.000000	45.500000
-16.600000	55.000000	45.500000
-16.566667	55.000000	46.000000
-16.533333	55.000000	46.000000
-16.500000	53.500000	46.000000
-16.466667	55.500000	46.000000
-16.433333	55.000000	46.000000
-16.400000	55.500000	46.000000
-16.366667	48.500000	45.500000
-16.333333	48.500000	45.500000
-16.300000	46.500000	46.500000
-16.266667	46.500000	47.000000
-16.233333	48.500000	46.000000
-16.200000	48.500000	46.000000
-16.166667	48.000000	46.000000
-16.133333	47.500000	46.000000
-16.100000	45.500000	46.500000
-16.066667	44.500000	45.500000
-16.033333	44.500000	45.500000
-16.000000	47.000000	46.500000
-15.966667	45.500000	46.500000
-15.933333	46.000000	46.500000
-15.900000	47.500000	46.000000
-15.866667	47.500000	46.000000
-15.833333	47.500000	46.000000
-15.800000	47.500000	45.500000
-15.766667	47.500000	46.000000
-15.733333	45.000000	43.500000
-15.700000	48.000000	45.000000
-15.666667	47.000000	46.500000
-15.633333	46.000000	47.000000
-15.600000	50.000000	46.500000
-15.566667	49.500000	46.500000
-15.533333	37.000000	41.000000
-15.500000	21.000000	35.000000
-15.466667	14.500000	37.500000
-15.433333	14.000000	37.500000
-15.400000	15.500000	38.000000
-15.366667	14.500000	38.000000
-15.333333	14.000000	38.500000
-15.300000	13.500000	38.500000
-15.266667	13.000000	38.500000
-15.233333	12.500000	39.000000
-15.200000	12.500000	39.000000
-15.166667	12.000000	39.500000
-15.133333	11.500000	39.500000
-15.100000	11.000000	39.500000
-15.066667	11.000000	40.000000
-15.033333	11.000000	40.500000
-15.000000	10.500000	41.500000
-14.966667	10.000000	41.500000
-14.933333	10.500000	42.000000
-14.900000	11.000000	42.000000
-14.866667	11.000000	43.000000
-14.833333	13.000000	43.000000
-14.800000	14.000000	43.000000
-14.766667	15.000000	43.000000
-14.733333	15.500000	43.500000
-14.700000	15.000000	42.500000
-14.666667	15.500000	42.500000
-14.633333	15.500000	42.000000
-14.600000	14.000000	41.500000
-14.566667	13.000000	40.000000
-14.533333	12.000000	40.000000
-14.500000	11.500000	39.500000
-14.466667	12.000000	39.000000
-14.433333	53.500000	49.000000
-14.400000	53.000000	49.000000
-14.366667	53.500000	49.000000
-14.333333	53.000000	49.000000
-14.300000	53.500000	49.000000
-14.266667	53.000000	49.000000
-14.233333	58.500000	50.000000
-14.200000	53.000000	49.000000
-14.166667	36.000000	45.000000
-14.133333	38.500000	49.000000
-14.100000	36.500000	45.000000
-14.066667	53.500000	49.000000
-14.033333	36.500000	45.000000
-14.000000	36.000000	45.000000
-13.966667	35.500000	45.000000
-13.933333	35.000000	45.000000
-13.900000	35.000000	45.000000
-13.866667	12.000000	39.000000
-13.833333	11.500000	39.500000
-13.800000	11.500000	39.000000
-13.766667	10.500000	39.000000
-13.733333	10.500000	39.000000
-13.700000	10.000000	39.500000
-13.666667	11.500000	40.000000
-13.633333	11.000000	40.000000
-13.600000	12.000000	41.500000
-13.566667	13.500000	41.500000
-13.533333	12.000000	41.500000
-13.500000	11.500000	42.000000
-13.466667	14.000000	42.500000
-13.433333	13.000000	42.500000
-13.400000	11.000000	42.500000
-13.366667	10.500000	42.500000
-13.333333	10.500000	43.000000
-13.300000	10.500000	43.000000
-13.266667	11.000000	43.000000
-13.233333	13.000000	43.000000
-13.200000	12.500000	44.500000
-13.166667	12.500000	44.500000
-13.133333	12.500000	44.000000
-13.100000	12.500000	44.000000
-13.066667	12.500000	44.500000
-13.033333	20.500000	44.500000
-13.000000	24.500000	44.500000
-12.966667	26.500000	44.500000
-12.933333	24.500000	45.000000
-12.900000	27.000000	45.500000
-12.866667	28.000000	45.500000
-12.833333	28.500000	45.500000
-12.800000	28.000000	46.000000
-12.766667	28.000000	46.000000
-12.733333	29.000000	46.500000
-12.700000	11.500000	46.000000
-12.666667	11.500000	47.000000
-12.633333	11.500000	47.000000
-12.600000	11.500000	47.500000
-12.566667	27.000000	48.000000
-12.533333	25.000000	48.500000
-12.500000	24.500000	48.500000
-12.466667	24.500000	49.000000
-12.433333	24.500000	49.500000
-12.400000	24.000000	50.500000
-12.366667	24.500000	51.000000
-12.333333	23.500000	51.500000
-12.300000	24.500000	52.000000
-12.266667	24.500000	52.500000
-12.233333	24.000000	53.000000
-12.200000	24.000000	53.500000
-12.166667	24.000000	54.000000
-12.133333	24.500000	54.500000
-12.100000	24.000000	55.000000
-12.066667	24.000000	55.000000
-12.033333	24.000000	56.000000
-12.000000	24.000000	56.000000
-11.966667	24.000000	56.500000
-11.933333	24.000000	57.000000
-11.900000	24.000000	57.000000
-11.866667	24.500000	57.500000
-11.833333	24.500000	58.000000
-11.800000	24.500000	58.000000
-11.766667	23.500000	59.000000
-11.733333	24.000000	59.500000
-11.700000	24.000000	59.500000
-11.666667	24.000000	60.000000
-11.633333	24.000000	60.500000
-11.600000	23.500000	60.500000
-11.566667	24.000000	61.000000
-11.533333	24.000000	61.500000
-11.500000	24.000000	62.000000
-11.466667	23.000000	63.000000
-11.433333	23.500000	63.000000
-11.400000	23.000000	63.500000
-11.366667	23.500000	64.000000
-11.333333	24.000000	64.500000
-11.300000	24.000000	64.500000
-11.266667	24.500000	65.000000
-11.233333	24.500000	65.000000
-11.200000	24.000000	66.000000
-11.166667	24.000000	66.000000
-11.133333	25.000000	66.000000
-11.100000	25.000000	66.500000
-11.066667	25.000000	67.000000
-11.033333	24.500000	67.000000
-11.000000	24.500000	67.500000
-10.966667	24.500000	67.500000
-10.933333	25.000000	68.500000
-10.900000	25.500000	69.000000
-10.866667	25.500000	69.000000
-10.833333	25.000000	69.500000
-10.800000	25.000000	69.500000
-10.766667	26.000000	70.500000
-10.733333	25.500000	71.000000
-10.700000	25.000000	71.000000
-10.666667	25.000000	71.500000
-10.633333	25.000000	72.000000
-10.600000	25.000000	72.500000
-10.566667	25.500000	73.000000
-10.533333	25.500000	73.500000
-10.500000	25.500000	74.000000
-10.466667	25.500000	75.000000
-10.433333	26.000000	75.500000
-10.400000	26.000000	76.000000
-10.366667	26.000000	76.500000
-10.333333	26.000000	77.000000
-10.300000	26.000000	77.500000
-10.266667	26.500000	78.500000
-10.233333	26.500000	78.500000
-10.200000	26.500000	79.000000
-10.166667	27.000000	79.500000
-10.133333	26.500000	80.500000
-10.100000	27.000000	81.000000
-10.066667	27.500000	81.500000
-10.033333	27.000000	82.500000
-10.000000	27.000000	82.000000
-9.966667	28.000000	81.000000
-9.933333	28.000000	81.000000
-9.900000	28.500000	82.500000
-9.866667	29.000000	84.000000
-9.833333	30.000000	85.000000
-9.800000	31.000000	86.500000
-9.766667	31.500000	86.500000
-9.733333	32.000000	88.000000
-9.700000	32.000000	88.500000
-9.666667	32.500000	89.000000
-9.633333	33.000000	90.500000
-9.600000	33.500000	89.000000
-9.566667	34.000000	92.000000
-9.533333	34.500000	93.500000
-9.500000	35.000000	94.000000
-9.466667	36.000000	95.000000
-9.433333	36.000000	96.000000
-9.400000	36.500000	97.000000
-9.366667	36.500000	97.500000
-9.333333	37.500000	99.500000
-9.300000	38.000000	100.000000
-9.266667	38.000000	100.000000
-9.233333	39.000000	101.500000
-9.200000	39.000000	103.500000
-9.166667	39.500000	103.500000
-9.133333	40.000000	105.500000
-9.100000	40.500000	106.500000
-9.066667	41.000000	106.500000
-9.033333	41.500000	108.000000
-9.000000	41.000000	107.500000
-8.966667	41.500000	109.000000
-8.933333	41.000000	108.000000
-8.900000	42.000000	111.000000
-8.866667	43.000000	113.500000
-8.833333	44.000000	114.000000
-8.800000	44.500000	114.000000
-8.766667	44.500000	115.000000
-8.733333	45.000000	115.500000
-8.700000	45.000000	115.000000
-8.666667	45.000000	117.500000
-8.633333	45.500000	117.500000
-8.600000	45.500000	118.000000
-8.566667	46.000000	120.000000
-8.533333	46.000000	121.000000
-8.500000	47.000000	124.000000
-8.466667	47.000000	123.500000
-8.433333	48.000000	126.000000
-8.400000	47.500000	125.000000
-8.366667	49.000000	128.000000
-8.333333	48.500000	128.000000
-8.300000	49.000000	129.500000
-8.266667	49.500000	130.000000
-8.233333	50.000000	130.500000
-8.200000	50.000000	130.500000
-8.166667	50.500000	132.500000
-8.133333	50.500000	132.000000
-8.100000	50.500000	132.500000
-8.066667	50.500000	133.000000
-8.033333	51.500000	135.000000
-8.000000	52.000000	136.000000
-7.966667	52.500000	135.500000
-7.933333	52.500000	136.500000
-7.900000	52.500000	137.500000
-7.866667	52.500000	138.000000
-7.833333	53.000000	140.000000
-7.800000	54.000000	141.000000
-7.766667	54.000000	142.000000
-7.733333	54.500000	144.000000
-7.700000	54.000000	143.000000
-7.666667	54.000000	143.500000
-7.633333	54.000000	143.500000
-7.600000	55.000000	146.500000
-7.566667	55.500000	147.000000
-7.533333	56.000000	149.500000
-7.500000	55.500000	148.000000
-7.466667	55.500000	149.000000
-7.433333	56.000000	149.500000
-7.400000	56.500000	151.500000
-7.366667	56.500000	153.000000
-7.333333	56.500000	153.000000
-7.300000	56.500000	154.500000
-7.266667	56.000000	153.000000
-7.233333	56.000000	157.000000
-7.200000	56.000000	156.500000
-7.166667	56.000000	159.000000
-7.133333	56.000000	158.500000
-7.100000	56.000000	157.500000
-7.066667	56.000000	160.000000
-7.033333	55.500000	158.500000
-7.000000	55.500000	161.000000
-6.966667	55.500000	162.500000
-6.933333	55.500000	163.500000
-6.900000	55.000000	163.000000
-6.866667	55.000000	163.500000
-6.833333	55.000000	164.500000
-6.800000	55.000000	166.500000
-6.766667	55.000000	168.000000
-6.733333	55.500000	169.000000
-6.700000	55.000000	171.000000
-6.666667	55.500000	172.000000
-6.633333	55.000000	173.000000
-6.600000	55.000000	172.500000
-6.566667	55.000000	176.000000
-6.533333	55.000000	178.000000
-6.500000	56.000000	179.000000
-6.466667	56.000000	179.500000
-6.433333	56.000000	179.500000
-6.400000	56.000000	181.000000
-6.366667	56.000000	181.500000
-6.333333	55.500000	183.000000
-6.300000	56.000000	183.500000
-6.266667	56.000000	184.500000
-6.233333	56.000000	185.500000
-6.200000	56.000000	186.000000
-6.166667	56.000000	187.000000
-6.133333	56.000000	187.500000
-6.100000	56.000000	188.500000
-6.066667	56.000000	189.500000
-6.033333	56.000000	190.500000
-6.000000	56.000000	190.500000
-5.966667	56.000000	191.500000
-5.933333	57.000000	192.500000
-5.900000	57.000000	193.000000
-5.866667	57.000000	194.000000
-5.833333	57.000000	194.500000
-5.800000	57.000000	195.500000
-5.766667	57.000000	196.000000
-5.733333	57.000000	197.000000
-5.700000	57.000000	197.000000
-5.666667	58.000000	198.000000
-5.633333	57.000000	199.000000
-5.600000	58.000000	199.500000
-5.566667	57.000000	199.500000
-5.533333	57.500000	200.500000
-5.500000	57.500000	201.000000
-5.466667	57.500000	201.500000
-5.433333	57.000000	201.500000
-5.400000	57.000000	202.500000
-5.366667	57.000000	204.000000
-5.333333	57.000000	203.500000
-5.300000	56.500000	204.500000
-5.266667	56.500000	205.000000
-5.233333	56.500000	205.500000
-5.200000	56.500000	206.500000
-5.166667	56.500000	207.000000
-5.133333	56.500000	207.000000
-5.100000	56.500000	208.000000
-5.066667	56.500000	208.000000
-5.033333	56.500000	208.500000
-5.000000	56.500000	209.000000
-4.966667	56.500000	209.000000
-4.933333	56.000000	209.500000
-4.900000	55.500000	210.000000
-4.866667	55.000000	207.000000
-4.833333	54.500000	208.000000
-4.800000	54.000000	208.500000
-4.766667	53.500000	208.500000
-4.733333	52.500000	209.500000
-4.700000	53.500000	206.000000
-4.666667	54.500000	204.000000
-4.633333	50.000000	212.500000
-4.600000	49.000000	213.000000
-4.566667	48.000000	213.000000
-4.533333	47.000000	213.500000
-4.500000	47.000000	213.500000
-4.466667	46.500000	214.000000
-4.433333	46.000000	214.500000
-4.400000	46.000000	214.500000
-4.366667	45.500000	215.000000
-4.333333	44.500000	215.000000
-4.300000	44.500000	215.500000
-4.266667	44.500000	216.000000
-4.233333	44.000000	216.000000
-4.200000	43.500000	216.500000
-4.166667	43.500000	216.500000
-4.133333	42.500000	217.500000
-4.100000	42.500000	217.000000
-4.066667	42.000000	217.500000
-4.033333	42.000000	218.000000
-4.000000	42.000000	217.500000
-3.966667	41.500000	218.000000
-3.933333	41.500000	218.000000
-3.900000	41.000000	218.500000
-3.866667	41.000000	218.500000
-3.833333	40.500000	218.500000
-3.800000	40.500000	219.500000
-3.766667	40.000000	219.500000
-3.733333	40.000000	219.500000
-3.700000	39.500000	219.500000
-3.666667	39.500000	220.000000
-3.633333	39.500000	220.500000
-3.600000	39.000000	220.500000
-3.566667	38.500000	220.500000
-3.533333	38.500000	221.000000
-3.500000	38.000000	221.500000
-3.466667	38.000000	221.000000
-3.433333	37.500000	221.000000
-3.400000	37.500000	221.500000
-3.366667	37.000000	222.500000
-3.333333	37.500000	222.000000
-3.300000	36.500000	222.000000
-3.266667	36.500000	222.500000
-3.233333	36.500000	223.000000
-3.200000	36.000000	223.000000
-3.166667	36.000000	222.500000
-3.133333	36.000000	223.500000
-3.100000	35.500000	223.500000
-3.066667	35.500000	223.000000
-3.033333	35.500000	223.500000
-3.000000	33.500000	225.500000
-2.966667	33.000000	226.000000
-2.933333	32.000000	227.000000
-2.900000	31.000000	228.000000
-2.866667	30.500000	228.500000
-2.833333	30.000000	229.000000
-2.800000	29.500000	229.500000
-2.766667	29.000000	229.500000
-2.733333	28.500000	230.000000
-2.700000	28.000000	230.500000
-2.666667	28.000000	231.500000
-2.633333	27.500000	231.500000
-2.600000	27.000000	231.500000
-2.566667	27.000000	232.000000
-2.533333	26.000000	232.500000
-2.500000	26.500000	233.500000
-2.466667	25.500000	234.000000
-2.433333	26.000000	234.000000
-2.400000	24.500000	234.500000
-2.366667	24.500000	235.000000
-2.333333	24.500000	235.500000
-2.300000	24.500000	235.500000
-2.266667	24.000000	236.500000
-2.233333	23.500000	236.500000
-2.200000	23.000000	237.000000
-2.166667	22.500000	237.500000
-2.133333	22.500000	238.000000
-2.100000	22.000000	238.000000
-2.066667	22.000000	239.000000
-2.033333	21.500000	239.000000
-2.000000	21.500000	239.000000
-1.966667	21.500000	239.500000
-1.933333	20.500000	240.500000
-1.900000	20.500000	240.500000
-1.866667	20.000000	241.000000
-1.833333	20.000000	241.000000
-1.800000	20.500000	242.000000
-1.766667	19.500000	242.500000
-1.733333	19.000000	243.000000
-1.700000	19.000000	243.000000
-1.666667	18.500000	243.500000
-1.633333	18.500000	243.500000
-1.600000	18.500000	244.000000
-1.566667	18.500000	244.500000
-1.533333	18.000000	244.500000
-1.500000	18.000000	245.000000
-1.466667	17.000000	245.500000
-1.433333	17.000000	246.000000
-1.400000	17.000000	246.000000
-1.366667	16.500000	246.000000
-1.333333	15.500000	246.500000
-1.300000	15.500000	247.500000
-1.266667	15.000000	248.000000
-1.233333	15.000000	248.000000
-1.200000	14.000000	248.000000
-1.166667	15.000000	248.500000
-1.133333	14.000000	249.000000
-1.100000	14.500000	249.000000
-1.066667	14.500000	249.000000
-1.033333	14.000000	249.000000
-1.000000	14.000000	250.500000
-0.966667	13.500000	250.000000
-0.933333	13.500000	251.000000
-0.900000	13.500000	252.500000
-0.866667	14.000000	253.500000
-0.833333	15.000000	254.500000
-0.800000	15.500000	255.500000
-0.766667	16.000000	256.500000
-0.733333	16.500000	257.500000
-0.700000	17.000000	258.000000
-0.666667	17.500000	258.500000
-0.633333	18.500000	259.000000
-0.600000	19.000000	259.500000
-0.566667	19.500000	260.000000
-0.533333	20.000000	261.000000
-0.500000	22.000000	261.000000
-0.466667	24.000000	261.500000
-0.433333	25.000000	261.500000
-0.400000	26.500000	261.500000
-0.366667	27.500000	261.500000
-0.333333	28.500000	262.000000
-0.300000	29.500000	262.000000
-0.266667	30.000000	262.500000
-0.233333	30.500000	262.500000
-0.200000	31.500000	262.500000
-0.166667	32.000000	263.000000
-0.133333	33.000000	263.500000
-0.100000	33.500000	263.500000
-0.066667	34.000000	263.500000
-0.033333	34.500000	263.500000
0.000000	35.000000	263.500000
0.033333	35.500000	263.500000
0.066667	35.500000	263.000000
0.100000	36.000000	263.000000
0.133333	36.500000	263.000000
0.166667	36.500000	262.500000
0.200000	37.000000	262.500000
0.233333	37.000000	262.000000
0.266667	37.000000	261.500000
0.300000	37.000000	261.000000
0.333333	36.500000	259.000000
0.366667	34.000000	254.000000
0.400000	32.000000	250.500000
0.433333	35.000000	248.500000
0.466667	36.500000	247.500000
0.500000	39.000000	245.500000
0.533333	40.000000	242.500000
0.566667	41.000000	241.000000
0.600000	43.000000	237.000000
0.633333	43.500000	235.000000
0.666667	45.000000	232.500000
0.700000	46.500000	230.000000
0.733333	46.000000	229.500000
0.766667	47.000000	227.500000
0.800000	48.500000	225.000000
0.833333	49.500000	223.000000
0.866667	50.000000	223.000000
0.900000	52.000000	219.500000
0.933333	54.500000	214.500000
0.966667	55.500000	212.500000
1.000000	58.000000	209.000000
1.033333	59.500000	205.000000
1.066667	62.500000	198.000000
1.100000	65.000000	194.000000
1.133333	69.500000	184.000000
1.166667	71.500000	178.000000
1.200000	73.500000	175.500000
1.233333	76.500000	169.500000
1.266667	79.000000	164.500000
1.300000	83.000000	158.500000
1.333333	88.500000	150.500000
1.366667	92.000000	143.000000
1.400000	98.500000	135.000000
1.433333	103.500000	128.000000
1.466667	107.000000	119.500000
1.500000	110.000000	113.500000
1.533333	114.000000	108.500000
1.566667	117.000000	103.500000
1.600000	119.500000	96.500000
1.633333	121.500000	91.500000
1.666667	124.500000	87.500000
1.700000	126.500000	83.500000
1.733333	128.500000	79.500000
1.766667	129.500000	76.500000
1.800000	132.000000	74.000000
1.833333	134.000000	71.500000
1.866667	133.500000	66.500000
1.900000	131.000000	64.500000
1.933333	134.500000	62.500000
1.966667	140.500000	56.500000
2.000000	141.500000	57.500000
2.033333	139.500000	54.000000
2.066667	108.000000	39.500000
2.100000	109.000000	40.000000
2.133333	142.000000	50.000000
2.166667	139.000000	48.000000
2.200000	137.000000	48.500000
2.233333	140.500000	47.000000
2.266667	109.500000	35.500000
2.300000	109.500000	35.500000
2.333333	109.500000	35.000000
2.366667	110.000000	34.500000
2.400000	110.500000	35.000000
2.433333	110.000000	34.500000
2.466667	110.000000	34.500000
2.500000	110.500000	34.500000
2.533333	111.000000	33.500000
2.566667	111.500000	34.000000
2.600000	111.500000	31.500000
2.633333	111.500000	29.000000
2.666667	142.500000	35.500000
2.700000	145.500000	35.000000
2.733333	145.500000	32.000000
2.766667	146.500000	29.500000
2.800000	147.500000	25.500000
2.833333	148.500000	24.500000
2.866667	150.000000	23.000000
2.900000	124.500000	15.500000
2.933333	125.000000	15.500000
2.966667	153.000000	19.000000
3.000000	151.000000	20.000000
3.033333	150.500000	19.000000
3.066667	152.500000	19.500000
3.100000	154.500000	19.000000
3.133333	155.500000	20.000000
3.166667	159.000000	19.500000
3.200000	156.500000	20.500000
3.233333	159.000000	20.500000
3.266667	156.500000	20.000000
3.300000	158.000000	20.000000
3.333333	159.000000	21.500000
3.366667	158.500000	22.000000
3.400000	161.000000	22.500000
3.433333	138.500000	19.000000
3.466667	139.500000	19.000000
3.500000	139.500000	19.000000
3.533333	163.000000	22.500000
3.566667	142.000000	19.500000
3.600000	142.500000	19.500000
3.633333	143.000000	19.000000
3.666667	140.000000	19.500000
3.700000	166.000000	21.500000
3.733333	170.000000	21.500000
3.766667	171.000000	20.000000
3.800000	171.500000	19.000000
3.833333	173.000000	18.500000
3.866667	174.000000	19.000000
3.900000	172.000000	19.000000
3.933333	176.000000	18.500000
3.966667	181.000000	18.500000
4.000000	182.500000	16.500000
4.033333	170.000000	17.000000
4.066667	174.000000	16.500000
4.100000	180.500000	18.000000
4.133333	183.000000	16.500000
4.166667	184.500000	11.500000
4.200000	188.000000	10.500000
4.233333	190.000000	10.000000
4.266667	191.500000	10.000000
4.300000	197.500000	10.500000
4.333333	204.500000	8.500000
4.366667	204.500000	9.000000
4.400000	202.500000	9.500000
4.433333	203.000000	10.000000
4.466667	209.000000	11.000000
4.500000	209.000000	10.500000
4.533333	209.500000	11.500000
4.566667	208.000000	12.500000
4.600000	212.000000	11.500000
4.633333	215.500000	13.000000
4.666667	216.000000	14.000000
4.700000	219.000000	16.000000
4.733333	220.500000	13.500000
4.766667	222.000000	14.000000
4.800000	223.500000	15.000000
4.833333	225.500000	15.500000
4.866667	227.000000	15.500000
4.900000	228.000000	15.000000
4.933333	229.000000	16.500000
4.966667	230.000000	17.000000
5.000000	232.500000	14.000000
5.033333	233.000000	16.500000
5.066667	234.000000	17.000000
5.100000	239.500000	20.500000
5.133333	286.000000	22.000000
5.166667	287.000000	24.500000
5.200000	287.500000	26.000000
5.233333	289.000000	26.000000
5.266667	288.000000	26.500000
5.300000	286.000000	31.500000
5.333333	287.000000	31.500000
5.366667	289.000000	27.000000
5.400000	290.000000	27.500000
5.433333	289.500000	30.000000
5.466667	289.000000	32.000000
5.500000	288.000000	32.500000
5.533333	287.500000	31.500000
5.566667	289.000000	27.000000
5.600000	290.000000	30.000000
5.633333	289.500000	32.000000
5.666667	289.000000	32.000000
5.700000	291.000000	25.500000
5.733333	293.000000	28.500000
5.766667	292.500000	30.000000
5.800000	294.500000	21.000000
5.833333	296.000000	22.500000
5.866667	296.500000	24.000000
5.900000	296.000000	25.500000
5.933333	295.500000	25.000000
5.966667	296.500000	24.000000
6.000000	297.000000	22.000000
6.033333	297.500000	21.500000
6.066667	269.500000	20.000000
6.100000	269.500000	20.500000
6.133333	269.500000	20.500000
6.166667	269.500000	20.000000
6.200000	270.000000	21.000000
6.233333	270.000000	21.500000
6.266667	270.500000	22.000000
6.300000	271.000000	22.000000
6.333333	271.000000	22.500000
6.366667	271.500000	22.500000
6.400000	271.500000	22.500000
6.433333	272.500000	22.500000
6.466667	272.000000	23.000000
6.500000	271.500000	23.000000
6.533333	273.000000	23.500000
6.566667	298.500000	27.000000
6.600000	298.000000	27.500000
[truncated: 8,801 more rows]
