# Supplementary material for: Attraction of posture and motion-trajectory elements of conspecific biological motion in medaka fish
Source: Sci Rep. 2018 Jun 5;8:8589. doi: 10.1038/s41598-018-26186-x (PMC5988670; doi:10.1038/s41598-018-26186-x)
Supplement: Supplementary file 4 — Dataset 3 [file 41598_2018_26186_MOESM4_ESM.zip › DataExperiments/Bioloco_14.csv]

time[sec]	x	y
-60.000000	160.500000	63.000000
-59.966667	160.500000	61.500000
-59.933333	161.000000	61.000000
-59.900000	160.500000	48.000000
-59.866667	160.500000	61.500000
-59.833333	161.000000	62.000000
-59.800000	160.500000	61.000000
-59.766667	160.500000	62.500000
-59.733333	160.500000	61.500000
-59.700000	160.500000	61.000000
-59.666667	160.500000	61.500000
-59.633333	160.500000	61.500000
-59.600000	160.500000	61.000000
-59.566667	160.500000	62.500000
-59.533333	160.500000	60.500000
-59.500000	160.500000	47.500000
-59.466667	161.000000	62.000000
-59.433333	160.500000	61.000000
-59.400000	160.500000	61.500000
-59.366667	160.500000	61.000000
-59.333333	160.500000	62.000000
-59.300000	160.500000	61.500000
-59.266667	160.500000	61.500000
-59.233333	160.500000	61.500000
-59.200000	161.000000	61.500000
-59.166667	160.500000	62.500000
-59.133333	160.500000	61.500000
-59.100000	160.500000	61.500000
-59.066667	160.500000	61.000000
-59.033333	160.500000	61.500000
-59.000000	161.000000	63.500000
-58.966667	160.500000	61.000000
-58.933333	160.500000	61.500000
-58.900000	160.500000	61.500000
-58.866667	160.500000	61.500000
-58.833333	160.500000	61.500000
-58.800000	160.500000	61.500000
-58.766667	160.500000	62.500000
-58.733333	160.500000	61.500000
-58.700000	160.500000	61.000000
-58.666667	160.500000	61.500000
-58.633333	160.500000	61.500000
-58.600000	160.500000	62.000000
-58.566667	160.500000	61.000000
-58.533333	160.500000	48.000000
-58.500000	160.500000	61.500000
-58.466667	160.500000	61.500000
-58.433333	160.500000	61.000000
-58.400000	161.000000	61.500000
-58.366667	160.500000	61.500000
-58.333333	160.500000	61.500000
-58.300000	160.500000	61.500000
-58.266667	160.500000	61.500000
-58.233333	160.500000	61.500000
-58.200000	160.500000	61.000000
-58.166667	175.500000	14.500000
-58.133333	275.000000	12.500000
-58.100000	265.000000	20.000000
-58.066667	263.000000	19.500000
-58.033333	265.000000	20.000000
-58.000000	265.000000	19.500000
-57.966667	265.000000	19.500000
-57.933333	264.500000	18.500000
-57.900000	264.500000	18.500000
-57.866667	264.500000	18.500000
-57.833333	265.000000	19.000000
-57.800000	265.000000	19.000000
-57.766667	265.000000	19.000000
-57.733333	265.500000	20.000000
-57.700000	265.500000	20.000000
-57.666667	265.500000	20.000000
-57.633333	264.000000	19.000000
-57.600000	264.000000	18.500000
-57.566667	264.000000	18.500000
-57.533333	264.500000	18.000000
-57.500000	264.500000	18.000000
-57.466667	265.500000	17.000000
-57.433333	264.500000	18.000000
-57.400000	308.500000	0.500000
-57.366667	308.000000	7.500000
-57.333333	308.500000	0.500000
-57.300000	308.500000	0.500000
-57.266667	308.500000	0.500000
-57.233333	308.500000	0.500000
-57.200000	308.500000	0.500000
-57.166667	308.000000	0.500000
-57.133333	308.500000	0.500000
-57.100000	308.000000	0.500000
-57.066667	308.500000	0.500000
-57.033333	308.500000	0.500000
-57.000000	308.500000	8.000000
-56.966667	308.500000	9.000000
-56.933333	308.500000	7.500000
-56.900000	308.000000	0.500000
-56.866667	308.000000	0.500000
-56.833333	308.000000	0.500000
-56.800000	308.000000	0.500000
-56.766667	308.000000	0.500000
-56.733333	308.000000	0.500000
-56.700000	308.000000	0.500000
-56.666667	308.000000	0.500000
-56.633333	308.000000	0.500000
-56.600000	308.000000	0.500000
-56.566667	308.000000	0.500000
-56.533333	308.000000	0.500000
-56.500000	308.000000	0.500000
-56.466667	308.000000	0.500000
-56.433333	308.000000	0.500000
-56.400000	308.000000	0.500000
-56.366667	308.000000	0.500000
-56.333333	308.000000	0.500000
-56.300000	308.000000	0.500000
-56.266667	308.000000	1.000000
-56.233333	308.000000	1.000000
-56.200000	308.000000	1.000000
-56.166667	307.500000	1.000000
-56.133333	307.500000	1.000000
-56.100000	307.500000	0.500000
-56.066667	307.500000	1.000000
-56.033333	308.000000	7.500000
-56.000000	307.500000	0.500000
-55.966667	307.500000	1.000000
-55.933333	307.500000	1.000000
-55.900000	306.500000	1.500000
-55.866667	306.500000	1.500000
-55.833333	306.500000	1.500000
-55.800000	306.500000	1.500000
-55.766667	306.000000	1.500000
-55.733333	305.500000	1.500000
-55.700000	305.500000	1.500000
-55.666667	305.500000	1.500000
-55.633333	295.500000	4.500000
-55.600000	294.500000	5.000000
-55.566667	293.000000	6.000000
-55.533333	296.000000	5.000000
-55.500000	295.000000	5.500000
-55.466667	291.500000	6.500000
-55.433333	292.000000	6.500000
-55.400000	290.000000	7.000000
-55.366667	290.000000	7.000000
-55.333333	290.000000	7.000000
-55.300000	290.000000	7.000000
-55.266667	292.000000	6.500000
-55.233333	292.000000	6.500000
-55.200000	290.000000	7.000000
-55.166667	290.000000	7.500000
-55.133333	289.500000	7.500000
-55.100000	289.000000	8.000000
-55.066667	289.000000	8.000000
-55.033333	288.000000	8.500000
-55.000000	287.500000	8.500000
-54.966667	287.500000	8.500000
-54.933333	287.500000	8.500000
-54.900000	287.500000	8.500000
-54.866667	287.500000	8.500000
-54.833333	287.500000	8.500000
-54.800000	287.500000	8.000000
-54.766667	287.500000	8.500000
-54.733333	287.500000	8.000000
-54.700000	283.500000	9.500000
-54.666667	283.500000	9.500000
-54.633333	283.500000	10.500000
-54.600000	283.500000	10.500000
-54.566667	283.500000	10.500000
-54.533333	279.500000	12.000000
-54.500000	279.500000	12.000000
-54.466667	279.500000	12.000000
-54.433333	279.500000	12.000000
-54.400000	279.500000	12.000000
-54.366667	280.000000	12.000000
-54.333333	280.500000	12.000000
-54.300000	279.500000	12.500000
-54.266667	278.500000	13.000000
-54.233333	279.500000	12.500000
-54.200000	279.500000	12.500000
-54.166667	279.500000	12.500000
-54.133333	279.500000	12.500000
-54.100000	278.000000	13.000000
-54.066667	279.500000	12.500000
-54.033333	279.500000	12.500000
-54.000000	278.500000	13.000000
-53.966667	277.500000	13.500000
-53.933333	278.500000	13.000000
-53.900000	280.500000	12.500000
-53.866667	279.500000	13.000000
-53.833333	280.500000	12.500000
-53.800000	279.500000	13.000000
-53.766667	278.000000	13.500000
-53.733333	276.500000	14.000000
-53.700000	276.500000	14.000000
-53.666667	266.000000	21.000000
-53.633333	266.000000	21.000000
-53.600000	275.000000	15.000000
-53.566667	275.000000	15.000000
-53.533333	276.000000	15.000000
-53.500000	276.000000	15.000000
-53.466667	276.000000	15.000000
-53.433333	276.000000	15.000000
-53.400000	276.500000	15.000000
-53.366667	276.000000	15.000000
-53.333333	276.000000	15.000000
-53.300000	276.000000	15.000000
-53.266667	276.000000	15.000000
-53.233333	274.000000	16.000000
-53.200000	275.000000	16.000000
-53.166667	275.000000	16.000000
-53.133333	275.000000	16.000000
-53.100000	275.000000	16.000000
-53.066667	275.000000	16.000000
-53.033333	274.500000	16.000000
-53.000000	275.000000	16.000000
-52.966667	288.000000	10.000000
-52.933333	288.000000	10.000000
-52.900000	289.000000	10.000000
-52.866667	290.000000	9.500000
-52.833333	290.000000	9.500000
-52.800000	290.000000	9.500000
-52.766667	289.000000	10.000000
-52.733333	299.500000	3.500000
-52.700000	300.500000	2.000000
-52.666667	299.500000	3.500000
-52.633333	294.000000	6.500000
-52.600000	293.500000	7.000000
-52.566667	290.500000	9.000000
-52.533333	289.000000	9.500000
-52.500000	287.500000	10.000000
-52.466667	286.500000	10.500000
-52.433333	287.000000	11.000000
-52.400000	287.500000	11.000000
-52.366667	287.000000	11.500000
-52.333333	288.000000	11.000000
-52.300000	288.500000	11.000000
-52.266667	287.500000	11.500000
-52.233333	288.000000	11.000000
-52.200000	287.000000	12.000000
-52.166667	287.000000	11.500000
-52.133333	286.000000	12.500000
-52.100000	286.000000	13.000000
-52.066667	286.000000	13.500000
-52.033333	285.500000	14.000000
-52.000000	286.000000	13.500000
-51.966667	286.000000	13.500000
-51.933333	286.000000	13.500000
-51.900000	286.000000	13.500000
-51.866667	286.000000	14.000000
-51.833333	285.500000	14.000000
-51.800000	286.000000	14.000000
-51.766667	285.500000	14.500000
-51.733333	285.500000	14.500000
-51.700000	286.000000	14.500000
-51.666667	285.500000	14.500000
-51.633333	285.500000	15.000000
-51.600000	285.500000	14.500000
-51.566667	285.500000	14.500000
-51.533333	285.500000	15.000000
-51.500000	285.500000	14.500000
-51.466667	285.500000	15.000000
-51.433333	282.000000	20.000000
-51.400000	283.500000	18.000000
-51.366667	283.000000	18.500000
-51.333333	281.500000	20.500000
-51.300000	281.000000	21.000000
-51.266667	281.000000	20.500000
-51.233333	280.000000	21.500000
-51.200000	280.000000	22.000000
-51.166667	280.000000	22.000000
-51.133333	279.500000	22.000000
-51.100000	279.000000	22.500000
-51.066667	279.500000	22.000000
-51.033333	280.000000	22.000000
-51.000000	280.000000	22.000000
-50.966667	279.500000	22.000000
-50.933333	279.000000	22.500000
-50.900000	279.000000	22.500000
-50.866667	278.500000	23.000000
-50.833333	279.500000	22.500000
-50.800000	279.500000	22.500000
-50.766667	280.000000	22.500000
-50.733333	279.500000	23.000000
-50.700000	280.500000	22.500000
-50.666667	279.500000	22.500000
-50.633333	278.500000	23.500000
-50.600000	278.000000	23.500000
-50.566667	278.500000	23.000000
-50.533333	279.000000	22.500000
-50.500000	278.000000	24.000000
-50.466667	278.500000	24.000000
-50.433333	279.000000	24.000000
-50.400000	279.500000	23.500000
-50.366667	277.500000	25.000000
-50.333333	277.000000	24.500000
-50.300000	274.000000	27.000000
-50.266667	273.500000	27.500000
-50.233333	273.500000	27.500000
-50.200000	273.000000	28.000000
-50.166667	273.000000	28.000000
-50.133333	303.000000	4.000000
-50.100000	303.000000	4.000000
-50.066667	303.000000	4.000000
-50.033333	301.000000	0.500000
-50.000000	304.000000	3.000000
-49.966667	304.000000	3.000000
-49.933333	304.000000	3.500000
-49.900000	304.000000	3.500000
-49.866667	304.000000	3.000000
-49.833333	304.000000	3.500000
-49.800000	302.500000	4.500000
-49.766667	302.500000	4.500000
-49.733333	302.000000	5.000000
-49.700000	302.500000	4.500000
-49.666667	302.500000	4.500000
-49.633333	303.000000	4.500000
-49.600000	304.500000	3.500000
-49.566667	303.000000	4.500000
-49.533333	303.000000	4.500000
-49.500000	303.000000	4.500000
-49.466667	304.500000	3.500000
-49.433333	304.500000	3.500000
-49.400000	305.000000	3.500000
-49.366667	305.000000	3.500000
-49.333333	305.000000	3.500000
-49.300000	305.000000	3.500000
-49.266667	305.000000	3.500000
-49.233333	305.000000	3.500000
-49.200000	304.500000	4.000000
-49.166667	304.500000	4.000000
-49.133333	304.500000	4.000000
-49.100000	305.000000	3.500000
-49.066667	305.000000	3.500000
-49.033333	304.500000	4.000000
-49.000000	304.500000	4.000000
-48.966667	305.000000	4.000000
-48.933333	305.500000	3.500000
-48.900000	306.000000	3.500000
-48.866667	306.500000	3.500000
-48.833333	306.500000	3.500000
-48.800000	306.500000	3.500000
-48.766667	306.500000	3.500000
-48.733333	306.500000	3.500000
-48.700000	306.500000	3.500000
-48.666667	306.500000	3.500000
-48.633333	306.500000	3.500000
-48.600000	306.500000	3.500000
-48.566667	302.500000	6.500000
-48.533333	301.000000	8.000000
-48.500000	300.500000	8.500000
-48.466667	299.500000	9.500000
-48.433333	298.500000	10.000000
-48.400000	295.000000	12.500000
-48.366667	294.500000	13.500000
-48.333333	293.500000	14.500000
-48.300000	292.500000	15.500000
-48.266667	291.500000	16.500000
-48.233333	289.500000	17.500000
-48.200000	292.000000	17.000000
-48.166667	291.500000	16.500000
-48.133333	291.500000	18.000000
-48.100000	291.000000	21.000000
-48.066667	291.000000	22.500000
-48.033333	292.500000	23.000000
-48.000000	294.500000	24.000000
-47.966667	295.000000	25.500000
-47.933333	295.000000	24.500000
-47.900000	294.500000	23.500000
-47.866667	294.500000	23.000000
-47.833333	296.500000	21.500000
-47.800000	297.000000	25.000000
-47.766667	296.000000	23.500000
-47.733333	295.500000	23.500000
-47.700000	295.000000	23.500000
-47.666667	294.500000	22.500000
-47.633333	294.500000	23.500000
-47.600000	294.000000	24.000000
-47.566667	294.000000	22.000000
-47.533333	294.000000	22.000000
-47.500000	293.000000	20.500000
-47.466667	290.500000	20.500000
-47.433333	291.500000	21.000000
-47.400000	291.000000	20.500000
-47.366667	290.000000	19.000000
-47.333333	291.000000	19.000000
-47.300000	290.000000	18.500000
-47.266667	290.000000	19.500000
-47.233333	289.500000	17.500000
-47.200000	288.500000	18.500000
-47.166667	288.000000	18.000000
-47.133333	295.500000	26.000000
-47.100000	286.500000	17.500000
-47.066667	294.000000	25.000000
-47.033333	277.500000	6.500000
-47.000000	278.500000	6.000000
-46.966667	276.500000	6.500000
-46.933333	276.000000	6.500000
-46.900000	275.000000	6.500000
-46.866667	274.500000	7.000000
-46.833333	274.000000	7.000000
-46.800000	273.000000	7.000000
-46.766667	273.000000	7.000000
-46.733333	272.500000	7.000000
-46.700000	272.000000	7.000000
-46.666667	272.000000	7.000000
-46.633333	271.000000	7.500000
-46.600000	271.500000	7.500000
-46.566667	270.500000	7.500000
-46.533333	270.500000	7.500000
-46.500000	270.000000	7.500000
-46.466667	269.500000	7.500000
-46.433333	269.000000	7.500000
-46.400000	267.000000	7.500000
-46.366667	267.500000	7.500000
-46.333333	269.000000	7.500000
-46.300000	266.000000	8.000000
-46.266667	268.000000	8.000000
-46.233333	265.500000	8.000000
-46.200000	267.500000	8.000000
-46.166667	265.000000	8.000000
-46.133333	267.000000	8.000000
-46.100000	265.000000	8.000000
-46.066667	266.500000	8.000000
-46.033333	266.000000	8.500000
-46.000000	265.500000	8.500000
-45.966667	265.500000	8.500000
-45.933333	265.000000	8.000000
-45.900000	264.500000	8.000000
-45.866667	263.500000	6.500000
-45.833333	263.500000	6.500000
-45.800000	265.000000	8.000000
-45.766667	261.000000	6.500000
-45.733333	264.500000	8.000000
-45.700000	262.500000	6.500000
-45.666667	262.500000	6.000000
-45.633333	262.500000	6.000000
-45.600000	260.000000	6.000000
-45.566667	261.500000	6.000000
-45.533333	261.500000	6.000000
-45.500000	260.000000	5.000000
-45.466667	259.500000	5.000000
-45.433333	259.500000	5.500000
-45.400000	260.000000	5.500000
-45.366667	260.000000	5.500000
-45.333333	260.500000	6.000000
-45.300000	256.500000	5.500000
-45.266667	259.000000	5.500000
-45.233333	259.000000	6.000000
-45.200000	258.500000	5.500000
-45.166667	258.500000	5.000000
-45.133333	255.000000	5.000000
-45.100000	255.000000	5.000000
-45.066667	258.000000	5.000000
-45.033333	258.000000	5.000000
-45.000000	258.000000	5.000000
-44.966667	258.000000	5.000000
-44.933333	258.000000	5.000000
-44.900000	257.500000	5.000000
-44.866667	257.000000	4.500000
-44.833333	257.000000	4.500000
-44.800000	257.000000	4.500000
-44.766667	257.000000	4.500000
-44.733333	257.000000	4.500000
-44.700000	257.000000	4.500000
-44.666667	256.500000	4.500000
-44.633333	256.000000	4.500000
-44.600000	255.500000	4.500000
-44.566667	256.000000	4.500000
-44.533333	256.000000	4.500000
-44.500000	256.500000	4.500000
-44.466667	257.000000	4.500000
-44.433333	256.500000	4.500000
-44.400000	256.000000	3.500000
-44.366667	254.500000	4.000000
-44.333333	254.000000	3.000000
-44.300000	253.000000	3.000000
-44.266667	253.500000	3.500000
-44.233333	251.500000	3.000000
-44.200000	250.000000	3.000000
-44.166667	249.500000	2.500000
-44.133333	249.000000	3.000000
-44.100000	179.500000	14.500000
-44.066667	247.500000	3.000000
-44.033333	178.000000	15.500000
-44.000000	247.000000	3.500000
-43.966667	246.500000	3.500000
-43.933333	246.000000	3.500000
-43.900000	246.000000	3.500000
-43.866667	245.500000	3.500000
-43.833333	245.000000	3.500000
-43.800000	245.000000	3.500000
-43.766667	245.500000	4.000000
-43.733333	246.000000	4.500000
-43.700000	248.500000	5.000000
-43.666667	248.000000	5.000000
-43.633333	249.500000	5.500000
-43.600000	249.000000	5.500000
-43.566667	248.500000	5.500000
-43.533333	248.000000	5.500000
-43.500000	248.000000	5.500000
-43.466667	248.000000	5.500000
-43.433333	247.000000	5.500000
-43.400000	247.000000	5.500000
-43.366667	247.000000	5.500000
-43.333333	246.500000	5.500000
-43.300000	246.500000	5.500000
-43.266667	246.000000	5.500000
-43.233333	245.500000	5.500000
-43.200000	245.500000	5.500000
-43.166667	245.000000	5.500000
-43.133333	245.500000	6.000000
-43.100000	245.000000	6.000000
-43.066667	245.000000	6.000000
-43.033333	245.000000	6.000000
-43.000000	244.500000	6.000000
-42.966667	244.000000	6.000000
-42.933333	244.000000	6.000000
-42.900000	244.000000	6.000000
-42.866667	244.000000	6.000000
-42.833333	243.500000	6.000000
-42.800000	243.000000	6.000000
-42.766667	243.000000	6.000000
-42.733333	243.000000	6.000000
-42.700000	242.500000	6.000000
-42.666667	242.500000	6.000000
-42.633333	243.000000	6.000000
-42.600000	242.000000	6.000000
-42.566667	242.000000	6.000000
-42.533333	241.500000	6.000000
-42.500000	241.500000	6.000000
-42.466667	242.000000	6.500000
-42.433333	242.500000	6.500000
-42.400000	242.000000	6.000000
-42.366667	242.000000	6.500000
-42.333333	242.000000	6.500000
-42.300000	242.000000	6.500000
-42.266667	241.500000	6.500000
-42.233333	241.500000	6.500000
-42.200000	241.500000	6.500000
-42.166667	241.500000	6.500000
-42.133333	241.000000	6.500000
-42.100000	241.000000	6.500000
-42.066667	240.500000	6.500000
-42.033333	240.500000	6.500000
-42.000000	240.500000	7.500000
-41.966667	240.000000	7.000000
-41.933333	245.000000	8.000000
-41.900000	245.000000	8.000000
-41.866667	245.000000	8.000000
-41.833333	244.500000	8.000000
-41.800000	243.000000	8.000000
-41.766667	242.500000	8.000000
-41.733333	242.500000	8.000000
-41.700000	243.000000	8.000000
-41.666667	238.500000	6.000000
-41.633333	239.000000	6.000000
-41.600000	237.500000	6.500000
-41.566667	237.500000	6.500000
-41.533333	237.500000	6.500000
-41.500000	237.500000	6.500000
-41.466667	244.500000	8.500000
-41.433333	244.000000	8.500000
-41.400000	244.000000	8.500000
-41.366667	244.000000	9.000000
-41.333333	245.000000	9.500000
-41.300000	245.000000	9.500000
-41.266667	250.500000	11.000000
-41.233333	251.000000	11.000000
-41.200000	257.500000	16.500000
-41.166667	214.500000	1.500000
-41.133333	214.500000	1.500000
-41.100000	257.500000	15.000000
-41.066667	267.500000	1.000000
-41.033333	267.500000	1.500000
-41.000000	267.500000	1.500000
-40.966667	267.500000	1.500000
-40.933333	214.500000	1.500000
-40.900000	267.000000	1.500000
-40.866667	267.000000	1.500000
-40.833333	242.000000	6.000000
-40.800000	254.500000	14.500000
-40.766667	256.000000	16.000000
-40.733333	265.000000	1.500000
-40.700000	265.500000	1.500000
-40.666667	265.000000	1.500000
-40.633333	265.000000	1.000000
-40.600000	264.000000	1.500000
-40.566667	265.000000	1.500000
-40.533333	264.500000	1.500000
-40.500000	211.500000	1.500000
-40.466667	264.000000	1.500000
-40.433333	264.000000	1.500000
-40.400000	264.500000	1.500000
-40.366667	264.000000	1.500000
-40.333333	263.000000	1.500000
-40.300000	264.000000	1.500000
-40.266667	263.000000	1.500000
-40.233333	262.500000	1.500000
-40.200000	211.000000	1.500000
-40.166667	211.000000	1.500000
-40.133333	211.000000	1.500000
-40.100000	211.000000	1.500000
-40.066667	210.000000	1.500000
-40.033333	210.000000	1.500000
-40.000000	209.500000	1.500000
-39.966667	210.000000	1.500000
-39.933333	209.500000	1.500000
-39.900000	210.000000	1.500000
-39.866667	210.000000	1.500000
-39.833333	210.500000	1.500000
-39.800000	259.000000	1.500000
-39.766667	259.000000	2.000000
-39.733333	210.000000	1.500000
-39.700000	209.500000	1.500000
-39.666667	258.000000	2.000000
-39.633333	209.000000	1.500000
-39.600000	208.500000	1.500000
-39.566667	208.500000	1.500000
-39.533333	208.500000	1.500000
-39.500000	208.500000	1.500000
-39.466667	208.500000	1.500000
-39.433333	209.000000	1.500000
-39.400000	208.500000	2.000000
-39.366667	209.000000	2.000000
-39.333333	208.500000	2.000000
-39.300000	208.500000	2.000000
-39.266667	208.000000	2.000000
-39.233333	207.000000	2.000000
-39.200000	206.500000	2.000000
-39.166667	206.000000	2.000000
-39.133333	206.000000	2.000000
-39.100000	206.000000	2.000000
-39.066667	205.000000	1.500000
-39.033333	207.000000	2.000000
-39.000000	210.000000	2.000000
-38.966667	255.000000	1.000000
-38.933333	255.000000	1.000000
-38.900000	255.000000	1.000000
-38.866667	254.000000	1.000000
-38.833333	204.000000	1.500000
-38.800000	204.000000	1.500000
-38.766667	204.500000	1.500000
-38.733333	204.000000	1.500000
-38.700000	204.000000	1.500000
-38.666667	204.500000	1.500000
-38.633333	206.000000	2.000000
-38.600000	253.500000	1.000000
-38.566667	254.000000	1.000000
-38.533333	253.500000	1.000000
-38.500000	206.500000	2.000000
-38.466667	204.500000	1.500000
-38.433333	204.500000	1.500000
-38.400000	203.000000	1.500000
-38.366667	202.500000	1.500000
-38.333333	203.500000	1.500000
-38.300000	206.000000	2.000000
-38.266667	252.000000	0.500000
-38.233333	252.000000	0.500000
-38.200000	251.500000	0.500000
-38.166667	204.000000	1.500000
-38.133333	203.500000	1.500000
-38.100000	202.000000	1.500000
-38.066667	203.500000	2.000000
-38.033333	204.500000	2.000000
-38.000000	251.000000	0.500000
-37.966667	250.500000	1.000000
-37.933333	203.000000	2.000000
-37.900000	202.500000	2.000000
-37.866667	202.000000	2.000000
-37.833333	201.500000	2.000000
-37.800000	203.000000	2.000000
-37.766667	200.000000	2.000000
-37.733333	202.000000	2.000000
-37.700000	202.500000	2.000000
-37.666667	202.000000	2.000000
-37.633333	201.500000	2.000000
-37.600000	199.000000	1.500000
-37.566667	198.000000	1.500000
-37.533333	198.500000	1.500000
-37.500000	198.500000	1.500000
-37.466667	199.000000	1.500000
-37.433333	198.500000	1.500000
-37.400000	199.500000	1.500000
-37.366667	197.000000	1.500000
-37.333333	195.500000	1.500000
-37.300000	194.500000	2.000000
-37.266667	194.500000	1.500000
-37.233333	194.500000	2.000000
-37.200000	193.000000	2.000000
-37.166667	193.000000	2.000000
-37.133333	193.000000	1.500000
-37.100000	193.000000	1.500000
-37.066667	193.000000	1.500000
-37.033333	193.000000	1.500000
-37.000000	192.500000	1.500000
-36.966667	192.500000	1.500000
-36.933333	192.500000	1.500000
-36.900000	192.500000	1.500000
-36.866667	192.500000	2.000000
-36.833333	192.500000	2.000000
-36.800000	192.000000	2.000000
-36.766667	192.000000	2.000000
-36.733333	192.000000	2.000000
-36.700000	192.000000	2.000000
-36.666667	191.500000	1.500000
-36.633333	191.500000	1.500000
-36.600000	191.500000	1.500000
-36.566667	190.500000	1.500000
-36.533333	190.500000	1.500000
-36.500000	190.500000	1.500000
-36.466667	190.500000	1.500000
-36.433333	190.500000	2.000000
-36.400000	190.500000	2.000000
-36.366667	190.000000	2.000000
-36.333333	190.000000	2.000000
-36.300000	190.000000	1.500000
-36.266667	189.500000	1.500000
-36.233333	189.500000	1.500000
-36.200000	193.000000	1.500000
-36.166667	193.000000	1.500000
-36.133333	193.000000	1.500000
-36.100000	195.000000	1.500000
-36.066667	195.500000	1.500000
-36.033333	195.500000	1.500000
-36.000000	195.500000	1.500000
-35.966667	196.000000	1.500000
-35.933333	196.000000	1.500000
-35.900000	196.000000	1.500000
-35.866667	196.000000	1.500000
-35.833333	217.500000	5.000000
-35.800000	217.000000	5.000000
-35.766667	224.000000	6.000000
-35.733333	224.000000	6.000000
-35.700000	217.000000	5.000000
-35.666667	218.000000	5.000000
-35.633333	218.000000	5.000000
-35.600000	218.000000	5.000000
-35.566667	217.500000	5.000000
-35.533333	217.500000	5.000000
-35.500000	221.500000	5.000000
-35.466667	219.000000	4.500000
-35.433333	219.500000	6.000000
-35.400000	219.500000	6.000000
-35.366667	219.500000	6.000000
-35.333333	213.000000	0.500000
-35.300000	186.000000	2.000000
-35.266667	186.000000	2.000000
-35.233333	185.000000	2.000000
-35.200000	190.000000	0.500000
-35.166667	213.000000	0.500000
-35.133333	213.000000	0.500000
-35.100000	185.000000	2.000000
-35.066667	213.000000	0.500000
-35.033333	213.000000	0.500000
-35.000000	170.500000	0.500000
-34.966667	213.500000	0.500000
-34.933333	179.500000	2.000000
-34.900000	213.500000	1.000000
-34.866667	183.500000	2.000000
-34.833333	183.000000	2.000000
-34.800000	183.000000	2.000000
-34.766667	183.000000	2.000000
-34.733333	211.000000	1.000000
-34.700000	211.000000	1.000000
-34.666667	211.000000	1.000000
-34.633333	211.000000	1.000000
-34.600000	183.000000	2.000000
-34.566667	182.000000	2.000000
-34.533333	181.500000	2.000000
-34.500000	181.000000	2.000000
-34.466667	213.500000	1.000000
-34.433333	213.000000	1.000000
-34.400000	212.500000	1.000000
-34.366667	210.500000	1.000000
-34.333333	210.500000	1.000000
-34.300000	210.500000	1.000000
-34.266667	210.500000	1.000000
-34.233333	210.500000	1.000000
-34.200000	182.000000	2.000000
-34.166667	180.500000	2.000000
-34.133333	215.500000	1.000000
-34.100000	215.500000	1.000000
-34.066667	180.000000	2.000000
-34.033333	180.500000	2.000000
-34.000000	210.000000	1.000000
-33.966667	210.000000	1.000000
-33.933333	210.000000	1.000000
-33.900000	210.000000	1.000000
-33.866667	210.500000	1.000000
-33.833333	211.000000	0.500000
-33.800000	180.500000	2.000000
-33.766667	180.000000	2.000000
-33.733333	180.000000	2.000000
-33.700000	178.000000	2.000000
-33.666667	234.000000	9.500000
-33.633333	181.000000	2.000000
-33.600000	233.000000	8.000000
-33.566667	210.000000	1.000000
-33.533333	210.000000	1.000000
-33.500000	210.500000	0.500000
-33.466667	211.000000	0.500000
-33.433333	178.500000	2.000000
-33.400000	174.500000	1.000000
-33.366667	174.500000	1.000000
-33.333333	173.500000	1.000000
-33.300000	174.500000	1.500000
-33.266667	174.500000	1.500000
-33.233333	178.000000	2.000000
-33.200000	178.000000	2.000000
-33.166667	232.500000	9.000000
-33.133333	233.000000	9.000000
-33.100000	175.000000	2.000000
-33.066667	160.000000	1.500000
-33.033333	177.000000	2.000000
-33.000000	175.000000	2.000000
-32.966667	165.000000	1.000000
-32.933333	164.500000	1.500000
-32.900000	165.000000	1.500000
-32.866667	167.500000	1.500000
-32.833333	167.000000	1.500000
-32.800000	168.000000	1.500000
-32.766667	168.500000	1.500000
-32.733333	170.000000	1.500000
-32.700000	168.500000	1.500000
-32.666667	169.500000	1.500000
-32.633333	167.000000	1.500000
-32.600000	166.500000	1.500000
-32.566667	168.000000	1.500000
-32.533333	169.500000	1.500000
-32.500000	169.000000	1.500000
-32.466667	169.000000	1.500000
-32.433333	169.500000	2.000000
-32.400000	170.000000	1.500000
-32.366667	170.000000	1.500000
-32.333333	170.000000	2.000000
-32.300000	169.500000	1.500000
-32.266667	170.000000	1.500000
-32.233333	170.000000	1.500000
-32.200000	169.500000	1.500000
-32.166667	171.000000	1.500000
-32.133333	169.500000	1.500000
-32.100000	169.500000	2.000000
-32.066667	169.500000	1.500000
-32.033333	169.000000	1.500000
-32.000000	162.500000	1.500000
-31.966667	162.500000	1.500000
-31.933333	162.000000	1.500000
-31.900000	162.000000	1.500000
-31.866667	162.000000	1.500000
-31.833333	162.000000	1.500000
-31.800000	160.500000	1.500000
-31.766667	160.500000	1.500000
-31.733333	160.500000	1.500000
-31.700000	160.500000	1.500000
-31.666667	164.000000	2.000000
-31.633333	172.000000	1.500000
-31.600000	187.500000	4.000000
-31.566667	188.500000	4.500000
-31.533333	189.500000	4.500000
-31.500000	189.000000	4.500000
-31.466667	189.500000	5.000000
-31.433333	189.000000	4.500000
-31.400000	189.000000	4.500000
-31.366667	188.500000	4.500000
-31.333333	188.500000	5.000000
-31.300000	188.500000	5.000000
-31.266667	188.500000	4.500000
-31.233333	188.500000	4.500000
-31.200000	188.500000	4.500000
-31.166667	189.500000	6.000000
-31.133333	188.000000	5.500000
-31.100000	188.500000	5.500000
-31.066667	188.500000	6.000000
-31.033333	188.000000	5.500000
-31.000000	187.500000	5.500000
-30.966667	186.500000	5.500000
-30.933333	186.500000	5.500000
-30.900000	187.000000	6.000000
-30.866667	187.000000	5.000000
-30.833333	186.000000	5.500000
-30.800000	186.500000	4.500000
-30.766667	186.500000	4.500000
-30.733333	186.500000	4.500000
-30.700000	185.500000	5.000000
-30.666667	185.500000	6.000000
-30.633333	185.500000	6.000000
-30.600000	186.000000	6.000000
-30.566667	186.000000	6.000000
-30.533333	186.000000	5.500000
-30.500000	185.500000	5.000000
-30.466667	185.500000	6.000000
-30.433333	184.000000	5.500000
-30.400000	183.500000	5.500000
-30.366667	184.500000	6.500000
-30.333333	184.000000	6.000000
-30.300000	183.500000	6.500000
-30.266667	183.500000	6.000000
-30.233333	184.000000	6.000000
-30.200000	183.000000	6.000000
-30.166667	183.000000	6.000000
-30.133333	182.500000	5.500000
-30.100000	177.000000	4.500000
-30.066667	179.500000	4.500000
-30.033333	180.000000	5.000000
-30.000000	180.000000	5.000000
-29.966667	179.500000	5.000000
-29.933333	179.000000	5.000000
-29.900000	179.500000	5.500000
-29.866667	179.500000	5.500000
-29.833333	177.000000	6.000000
-29.800000	177.000000	6.000000
-29.766667	177.000000	6.000000
-29.733333	177.000000	6.000000
-29.700000	176.500000	6.000000
-29.666667	176.000000	6.000000
-29.633333	176.000000	7.000000
-29.600000	177.500000	7.500000
-29.566667	177.000000	8.000000
-29.533333	176.500000	8.500000
-29.500000	176.500000	8.500000
-29.466667	176.000000	9.000000
-29.433333	175.500000	9.000000
-29.400000	175.500000	9.500000
-29.366667	175.000000	9.000000
-29.333333	175.500000	9.500000
-29.300000	176.000000	10.000000
-29.266667	176.500000	10.500000
-29.233333	177.000000	11.000000
-29.200000	177.000000	11.500000
-29.166667	177.500000	12.000000
-29.133333	177.000000	12.500000
-29.100000	176.500000	12.000000
-29.066667	177.500000	12.000000
-29.033333	177.500000	12.000000
-29.000000	178.000000	13.000000
-28.966667	178.000000	14.000000
-28.933333	179.000000	15.000000
-28.900000	180.000000	16.000000
-28.866667	182.000000	16.500000
-28.833333	182.500000	17.000000
-28.800000	183.000000	18.000000
-28.766667	178.500000	18.500000
-28.733333	178.000000	19.000000
-28.700000	177.500000	18.500000
-28.666667	177.500000	19.500000
-28.633333	178.000000	19.500000
-28.600000	178.000000	19.500000
-28.566667	178.000000	20.000000
-28.533333	178.500000	20.000000
-28.500000	178.500000	20.500000
-28.466667	179.000000	21.000000
-28.433333	178.500000	21.000000
-28.400000	179.000000	22.000000
-28.366667	178.000000	21.000000
-28.333333	178.500000	21.500000
-28.300000	178.500000	21.000000
-28.266667	179.500000	22.000000
-28.233333	179.000000	22.000000
-28.200000	178.500000	22.000000
-28.166667	179.000000	22.000000
-28.133333	179.500000	23.000000
-28.100000	179.500000	23.000000
-28.066667	179.500000	23.000000
-28.033333	180.000000	23.500000
-28.000000	179.500000	23.000000
-27.966667	179.500000	23.000000
-27.933333	179.500000	23.500000
-27.900000	179.000000	23.000000
-27.866667	179.000000	23.500000
-27.833333	179.000000	23.500000
-27.800000	180.000000	24.500000
-27.766667	180.000000	24.500000
-27.733333	180.000000	24.500000
-27.700000	180.000000	24.000000
-27.666667	180.000000	24.500000
-27.633333	180.500000	24.500000
-27.600000	180.000000	24.500000
-27.566667	179.500000	25.000000
-27.533333	180.000000	25.500000
-27.500000	180.000000	25.500000
-27.466667	181.000000	25.500000
-27.433333	181.500000	26.000000
-27.400000	181.500000	25.000000
-27.366667	181.000000	24.500000
-27.333333	180.500000	24.500000
-27.300000	181.000000	25.500000
-27.266667	180.500000	25.500000
-27.233333	180.000000	26.000000
-27.200000	179.500000	26.000000
-27.166667	179.500000	26.500000
-27.133333	180.000000	26.000000
-27.100000	179.500000	26.500000
-27.066667	179.500000	27.000000
-27.033333	180.000000	26.000000
-27.000000	179.000000	26.000000
-26.966667	180.000000	26.000000
-26.933333	180.500000	25.500000
-26.900000	181.000000	11.500000
-26.866667	181.000000	11.500000
-26.833333	181.000000	11.500000
-26.800000	181.500000	11.500000
-26.766667	181.500000	11.500000
-26.733333	181.500000	11.500000
-26.700000	181.500000	11.500000
-26.666667	181.000000	11.000000
-26.633333	181.500000	11.000000
-26.600000	182.000000	11.000000
-26.566667	182.000000	11.000000
-26.533333	182.500000	11.000000
-26.500000	183.000000	11.000000
-26.466667	183.500000	11.000000
-26.433333	183.500000	11.000000
-26.400000	183.500000	11.000000
-26.366667	184.500000	11.000000
-26.333333	184.500000	11.000000
-26.300000	183.000000	24.500000
-26.266667	182.500000	24.500000
-26.233333	182.500000	24.500000
-26.200000	187.000000	12.000000
-26.166667	187.000000	12.000000
-26.133333	187.500000	12.000000
-26.100000	187.500000	11.000000
-26.066667	188.000000	11.000000
-26.033333	188.000000	10.500000
-26.000000	188.500000	10.500000
-25.966667	189.000000	12.000000
-25.933333	190.500000	11.500000
-25.900000	190.500000	11.500000
-25.866667	191.000000	11.000000
-25.833333	191.500000	11.000000
-25.800000	192.000000	11.000000
-25.766667	192.500000	11.500000
-25.733333	193.000000	11.000000
-25.700000	193.500000	11.000000
-25.666667	194.000000	11.500000
-25.633333	193.500000	11.500000
-25.600000	194.000000	11.500000
-25.566667	194.500000	11.000000
-25.533333	195.500000	10.000000
-25.500000	196.000000	10.000000
-25.466667	196.500000	10.000000
-25.433333	196.500000	10.000000
-25.400000	197.500000	10.000000
-25.366667	196.500000	11.000000
-25.333333	197.000000	11.500000
-25.300000	198.000000	11.000000
-25.266667	198.500000	11.500000
-25.233333	199.000000	11.500000
-25.200000	199.500000	10.500000
-25.166667	199.500000	10.500000
-25.133333	199.500000	10.000000
-25.100000	201.000000	10.000000
-25.066667	201.500000	10.500000
-25.033333	203.000000	10.500000
-25.000000	203.000000	10.500000
-24.966667	203.500000	10.500000
-24.933333	204.000000	10.500000
-24.900000	204.500000	10.000000
-24.866667	204.500000	10.000000
-24.833333	205.000000	10.000000
-24.800000	205.000000	10.500000
-24.766667	205.000000	10.500000
-24.733333	205.500000	10.500000
-24.700000	206.500000	10.500000
-24.666667	207.500000	10.500000
-24.633333	208.000000	10.500000
-24.600000	209.500000	10.500000
-24.566667	210.000000	10.500000
-24.533333	210.000000	10.500000
-24.500000	210.500000	10.000000
-24.466667	210.500000	10.500000
-24.433333	209.500000	10.000000
-24.400000	210.000000	10.000000
-24.366667	213.000000	10.000000
-24.333333	212.000000	10.500000
-24.300000	212.500000	11.000000
-24.266667	213.000000	11.000000
-24.233333	215.000000	10.000000
-24.200000	215.500000	9.500000
-24.166667	215.500000	9.500000
-24.133333	216.000000	10.000000
-24.100000	217.000000	10.000000
-24.066667	219.000000	10.000000
-24.033333	219.500000	10.000000
-24.000000	220.500000	10.000000
-23.966667	221.000000	10.000000
-23.933333	222.000000	9.500000
-23.900000	222.000000	9.500000
-23.866667	222.500000	9.000000
-23.833333	223.000000	9.000000
-23.800000	225.500000	9.500000
-23.766667	226.500000	9.500000
-23.733333	227.500000	9.500000
-23.700000	228.000000	9.500000
-23.666667	228.500000	9.000000
-23.633333	229.000000	9.000000
-23.600000	229.500000	9.000000
-23.566667	229.500000	9.000000
-23.533333	230.500000	9.000000
-23.500000	231.500000	9.000000
-23.466667	232.500000	9.000000
-23.433333	233.500000	9.000000
-23.400000	234.000000	9.000000
-23.366667	234.500000	9.000000
-23.333333	235.500000	9.000000
-23.300000	235.500000	9.000000
-23.266667	237.000000	8.500000
-23.233333	237.500000	8.500000
-23.200000	238.000000	8.500000
-23.166667	238.500000	8.500000
-23.133333	243.500000	7.500000
-23.100000	244.000000	7.500000
-23.066667	244.500000	7.500000
-23.033333	245.000000	7.500000
-23.000000	245.500000	7.500000
-22.966667	246.000000	7.500000
-22.933333	246.000000	8.000000
-22.900000	247.500000	7.000000
-22.866667	248.000000	7.000000
-22.833333	248.000000	7.500000
-22.800000	249.000000	7.500000
-22.766667	249.000000	7.500000
-22.733333	249.500000	7.000000
-22.700000	250.500000	7.000000
-22.666667	250.500000	7.500000
-22.633333	250.500000	7.500000
-22.600000	249.000000	8.000000
-22.566667	249.000000	8.000000
-22.533333	250.500000	8.000000
-22.500000	252.500000	7.500000
-22.466667	253.000000	7.500000
-22.433333	253.000000	7.500000
-22.400000	253.500000	7.500000
-22.366667	251.500000	8.000000
-22.333333	253.000000	8.000000
-22.300000	254.500000	7.500000
-22.266667	250.000000	9.000000
-22.233333	248.500000	9.500000
-22.200000	250.500000	9.000000
-22.166667	256.500000	7.000000
-22.133333	256.000000	7.500000
-22.100000	253.000000	8.000000
-22.066667	252.000000	8.500000
-22.033333	252.000000	9.000000
-22.000000	154.500000	270.000000
-21.966667	250.500000	9.500000
-21.933333	251.000000	9.500000
-21.900000	251.500000	9.500000
-21.866667	251.500000	10.000000
-21.833333	251.500000	9.500000
-21.800000	251.500000	9.500000
-21.766667	252.000000	9.500000
-21.733333	252.000000	9.500000
-21.700000	251.500000	10.000000
-21.666667	253.000000	10.000000
-21.633333	253.500000	10.000000
-21.600000	254.000000	10.000000
-21.566667	254.000000	10.000000
-21.533333	254.500000	9.500000
-21.500000	254.500000	9.500000
-21.466667	254.500000	9.500000
-21.433333	254.500000	9.500000
-21.400000	255.500000	9.000000
-21.366667	255.000000	9.500000
-21.333333	255.500000	9.500000
-21.300000	256.000000	9.500000
-21.266667	256.000000	9.500000
-21.233333	256.500000	9.500000
-21.200000	256.500000	9.000000
-21.166667	257.500000	9.000000
-21.133333	257.500000	9.000000
-21.100000	256.500000	9.500000
-21.066667	257.500000	9.000000
-21.033333	257.500000	9.000000
-21.000000	260.000000	8.000000
-20.966667	260.500000	8.000000
-20.933333	260.500000	8.000000
-20.900000	260.500000	8.000000
-20.866667	260.500000	8.000000
-20.833333	262.000000	8.500000
-20.800000	261.500000	8.500000
-20.766667	261.000000	8.500000
-20.733333	261.000000	8.500000
-20.700000	261.000000	8.500000
-20.666667	261.500000	8.500000
-20.633333	261.500000	8.500000
-20.600000	261.500000	8.500000
-20.566667	262.000000	8.500000
-20.533333	262.000000	9.000000
-20.500000	263.500000	9.000000
-20.466667	263.000000	9.000000
-20.433333	261.500000	9.500000
-20.400000	261.500000	9.500000
-20.366667	261.000000	10.000000
-20.333333	261.500000	9.500000
-20.300000	262.500000	9.500000
-20.266667	262.500000	9.500000
-20.233333	263.500000	9.500000
-20.200000	264.000000	9.000000
-20.166667	264.000000	9.000000
-20.133333	263.000000	10.000000
-20.100000	263.000000	9.500000
-20.066667	262.500000	10.000000
-20.033333	263.000000	10.000000
-20.000000	263.500000	9.500000
-19.966667	263.500000	9.500000
-19.933333	264.500000	9.000000
-19.900000	264.000000	9.000000
-19.866667	265.000000	9.000000
-19.833333	265.500000	9.000000
-19.800000	264.500000	9.500000
-19.766667	264.500000	9.500000
-19.733333	264.000000	10.000000
-19.700000	264.000000	10.000000
-19.666667	264.000000	10.000000
-19.633333	265.000000	9.500000
-19.600000	265.000000	9.500000
-19.566667	265.000000	9.500000
-19.533333	266.000000	9.500000
-19.500000	266.500000	9.000000
-19.466667	266.000000	9.500000
-19.433333	267.000000	9.000000
-19.400000	266.500000	9.000000
-19.366667	266.500000	9.000000
-19.333333	266.500000	9.000000
-19.300000	266.000000	9.500000
-19.266667	266.500000	9.000000
-19.233333	267.000000	9.000000
-19.200000	277.500000	5.000000
-19.166667	276.500000	5.000000
-19.133333	277.000000	4.500000
-19.100000	276.500000	5.500000
-19.066667	277.000000	5.500000
-19.033333	269.000000	9.000000
-19.000000	269.000000	9.000000
-18.966667	269.500000	9.000000
-18.933333	271.000000	8.500000
-18.900000	271.000000	9.000000
-18.866667	272.000000	8.500000
-18.833333	271.500000	9.000000
-18.800000	271.500000	9.000000
-18.766667	270.500000	9.500000
-18.733333	270.000000	9.500000
-18.700000	270.000000	10.000000
-18.666667	270.500000	10.500000
-18.633333	271.000000	10.500000
-18.600000	271.000000	10.500000
-18.566667	276.500000	8.000000
-18.533333	270.500000	10.000000
-18.500000	270.000000	10.500000
-18.466667	270.000000	10.500000
-18.433333	265.000000	12.500000
-18.400000	265.000000	12.500000
-18.366667	265.000000	12.500000
-18.333333	265.000000	13.000000
-18.300000	264.500000	13.500000
-18.266667	266.000000	13.000000
-18.233333	266.000000	13.000000
-18.200000	266.000000	13.000000
-18.166667	266.000000	13.000000
-18.133333	265.000000	13.500000
-18.100000	263.000000	14.500000
-18.066667	265.000000	14.000000
-18.033333	265.000000	13.500000
-18.000000	265.000000	13.500000
-17.966667	288.000000	5.500000
-17.933333	278.000000	9.000000
-17.900000	277.000000	9.500000
-17.866667	274.500000	10.500000
-17.833333	272.000000	11.500000
-17.800000	271.000000	12.000000
-17.766667	271.000000	13.000000
-17.733333	271.000000	13.000000
-17.700000	273.500000	13.000000
-17.666667	273.000000	13.500000
-17.633333	272.000000	14.500000
-17.600000	271.000000	15.500000
-17.566667	270.000000	16.500000
-17.533333	270.000000	17.500000
-17.500000	270.500000	18.000000
-17.466667	272.000000	18.000000
-17.433333	271.500000	18.000000
-17.400000	270.500000	17.000000
-17.366667	271.000000	17.500000
-17.333333	272.000000	19.000000
-17.300000	271.500000	20.500000
-17.266667	271.500000	21.500000
-17.233333	271.500000	23.000000
-17.200000	272.500000	24.500000
-17.166667	272.500000	22.500000
-17.133333	272.000000	21.500000
-17.100000	273.500000	23.000000
-17.066667	275.500000	23.500000
-17.033333	279.000000	22.500000
-17.000000	278.500000	22.500000
-16.966667	278.500000	24.000000
-16.933333	277.500000	24.000000
-16.900000	277.000000	26.000000
-16.866667	277.000000	22.500000
-16.833333	276.500000	23.000000
-16.800000	275.500000	23.000000
-16.766667	275.000000	22.000000
-16.733333	274.500000	21.500000
-16.700000	274.500000	21.500000
-16.666667	273.500000	21.500000
-16.633333	273.000000	21.000000
-16.600000	272.500000	20.500000
-16.566667	271.500000	19.500000
-16.533333	271.500000	20.000000
-16.500000	270.500000	19.500000
-16.466667	269.500000	19.500000
-16.433333	269.000000	19.500000
-16.400000	268.500000	19.000000
-16.366667	268.500000	19.000000
-16.333333	268.000000	19.000000
-16.300000	267.500000	18.500000
-16.266667	266.500000	18.000000
-16.233333	266.000000	18.500000
-16.200000	265.500000	19.000000
-16.166667	265.000000	18.500000
-16.133333	264.500000	18.500000
-16.100000	264.500000	18.500000
-16.066667	263.500000	18.000000
-16.033333	263.000000	18.000000
-16.000000	262.500000	18.500000
-15.966667	262.500000	18.500000
-15.933333	262.000000	19.000000
-15.900000	262.000000	19.000000
-15.866667	261.500000	19.500000
-15.833333	261.000000	18.500000
-15.800000	261.500000	19.000000
-15.766667	261.500000	19.000000
-15.733333	260.000000	18.000000
-15.700000	260.500000	19.000000
-15.666667	260.000000	20.000000
-15.633333	260.500000	22.000000
-15.600000	260.000000	22.500000
-15.566667	259.500000	23.500000
-15.533333	259.500000	22.000000
-15.500000	260.000000	22.000000
-15.466667	258.500000	17.500000
-15.433333	258.500000	17.500000
-15.400000	258.000000	18.000000
-15.366667	256.500000	17.000000
-15.333333	256.500000	17.000000
-15.300000	257.500000	18.000000
-15.266667	258.000000	18.500000
-15.233333	258.500000	21.000000
-15.200000	256.500000	14.500000
-15.166667	255.500000	14.000000
-15.133333	255.500000	14.000000
-15.100000	254.500000	14.000000
-15.066667	254.500000	14.000000
-15.033333	254.500000	14.000000
-15.000000	254.000000	12.500000
-14.966667	253.500000	12.500000
-14.933333	252.500000	12.000000
-14.900000	252.500000	12.000000
-14.866667	252.500000	12.000000
-14.833333	252.500000	12.500000
-14.800000	252.000000	12.500000
-14.766667	252.000000	12.000000
-14.733333	252.000000	12.000000
-14.700000	251.500000	11.500000
-14.666667	251.500000	11.500000
-14.633333	245.500000	6.000000
-14.600000	245.500000	6.000000
-14.566667	245.500000	6.000000
-14.533333	245.000000	5.500000
-14.500000	245.000000	5.000000
-14.466667	245.000000	5.000000
-14.433333	244.500000	5.500000
-14.400000	244.000000	5.000000
-14.366667	244.000000	5.000000
-14.333333	243.500000	5.500000
-14.300000	244.000000	5.500000
-14.266667	244.000000	5.000000
-14.233333	249.000000	10.000000
-14.200000	243.500000	6.500000
-14.166667	243.500000	6.500000
-14.133333	243.500000	6.500000
-14.100000	243.500000	6.500000
-14.066667	243.000000	6.500000
-14.033333	242.000000	6.500000
-14.000000	242.000000	6.500000
-13.966667	243.000000	6.500000
-13.933333	242.500000	6.500000
-13.900000	242.000000	6.500000
-13.866667	242.000000	6.500000
-13.833333	241.000000	5.000000
-13.800000	240.500000	5.000000
-13.766667	240.500000	5.000000
-13.733333	240.000000	5.500000
-13.700000	240.000000	5.500000
-13.666667	240.000000	5.500000
-13.633333	241.500000	5.500000
-13.600000	241.500000	6.000000
-13.566667	240.500000	6.000000
-13.533333	241.000000	6.500000
-13.500000	239.000000	7.000000
-13.466667	239.000000	7.000000
-13.433333	239.000000	7.000000
-13.400000	238.500000	6.500000
-13.366667	237.500000	6.000000
-13.333333	238.500000	6.500000
-13.300000	237.500000	5.500000
-13.266667	240.500000	5.500000
-13.233333	240.500000	6.000000
-13.200000	240.500000	5.500000
-13.166667	240.500000	5.500000
-13.133333	239.000000	5.500000
-13.100000	239.000000	5.000000
-13.066667	239.000000	5.500000
-13.033333	239.000000	5.500000
-13.000000	239.000000	5.000000
-12.966667	239.000000	5.500000
-12.933333	239.500000	5.500000
-12.900000	238.000000	4.500000
-12.866667	238.000000	4.500000
-12.833333	238.000000	4.500000
-12.800000	240.500000	5.000000
-12.766667	241.500000	5.500000
-12.733333	240.500000	5.000000
-12.700000	241.500000	5.500000
-12.666667	242.500000	6.000000
-12.633333	242.500000	5.500000
-12.600000	241.500000	5.500000
-12.566667	243.000000	5.500000
-12.533333	237.000000	4.000000
-12.500000	237.000000	4.000000
-12.466667	237.000000	4.000000
-12.433333	242.500000	5.500000
-12.400000	242.000000	5.500000
-12.366667	242.500000	5.500000
-12.333333	242.500000	5.000000
-12.300000	242.500000	5.500000
-12.266667	240.500000	5.500000
-12.233333	241.500000	5.500000
-12.200000	242.000000	5.500000
-12.166667	241.500000	5.500000
-12.133333	235.000000	3.000000
-12.100000	243.000000	5.500000
-12.066667	242.500000	5.000000
-12.033333	243.000000	5.000000
-12.000000	242.000000	5.000000
-11.966667	242.500000	5.000000
-11.933333	242.500000	5.000000
-11.900000	242.500000	5.000000
-11.866667	242.500000	5.000000
-11.833333	242.000000	4.500000
-11.800000	241.000000	4.500000
-11.766667	241.500000	4.500000
-11.733333	241.500000	4.500000
-11.700000	245.000000	6.000000
-11.666667	246.500000	6.000000
-11.633333	249.000000	6.000000
-11.600000	247.000000	5.500000
-11.566667	250.000000	5.500000
-11.533333	250.500000	5.500000
-11.500000	251.000000	5.500000
-11.466667	248.000000	5.000000
-11.433333	247.500000	4.500000
-11.400000	246.000000	4.500000
-11.366667	249.000000	5.000000
-11.333333	243.500000	4.000000
-11.300000	250.000000	5.000000
-11.266667	250.000000	5.000000
-11.233333	250.000000	5.000000
-11.200000	250.000000	5.000000
-11.166667	78.000000	79.000000
-11.133333	78.000000	79.000000
-11.100000	78.000000	79.000000
-11.066667	78.000000	79.000000
-11.033333	78.000000	79.000000
-11.000000	78.000000	79.000000
-10.966667	78.000000	79.000000
-10.933333	152.000000	23.000000
-10.900000	211.500000	2.000000
-10.866667	152.000000	23.000000
-10.833333	152.000000	23.000000
-10.800000	152.000000	23.000000
-10.766667	152.000000	23.000000
-10.733333	205.000000	48.000000
-10.700000	211.000000	2.000000
-10.666667	205.000000	48.000000
-10.633333	205.000000	48.000000
-10.600000	205.000000	48.000000
-10.566667	205.000000	48.000000
-10.533333	205.000000	48.000000
-10.500000	78.000000	80.000000
-10.466667	78.000000	80.000000
-10.433333	78.000000	80.000000
-10.400000	78.000000	80.000000
-10.366667	78.000000	80.000000
-10.333333	78.000000	80.000000
-10.300000	78.000000	80.000000
-10.266667	78.000000	80.000000
-10.233333	78.000000	80.000000
-10.200000	205.000000	2.000000
-10.166667	205.000000	2.000000
-10.133333	205.000000	2.000000
-10.100000	205.000000	2.000000
-10.066667	205.000000	2.000000
-10.033333	204.000000	2.000000
-10.000000	198.500000	1.500000
-9.966667	193.500000	1.500000
-9.933333	193.500000	1.500000
-9.900000	196.000000	1.500000
-9.866667	196.000000	1.500000
-9.833333	198.000000	1.000000
-9.800000	198.000000	1.500000
-9.766667	198.000000	1.500000
-9.733333	198.500000	1.500000
-9.700000	199.000000	1.500000
-9.666667	196.500000	1.500000
-9.633333	196.500000	1.500000
-9.600000	196.500000	1.500000
-9.566667	195.000000	1.500000
-9.533333	194.500000	1.500000
-9.500000	194.500000	1.500000
-9.466667	195.000000	1.500000
-9.433333	195.000000	1.500000
-9.400000	194.500000	2.000000
-9.366667	196.000000	2.000000
-9.333333	198.500000	2.000000
-9.300000	196.000000	2.000000
-9.266667	196.000000	2.000000
-9.233333	195.500000	2.000000
-9.200000	193.500000	2.000000
-9.166667	223.500000	0.500000
-9.133333	192.000000	2.000000
-9.100000	191.500000	2.000000
-9.066667	191.500000	2.000000
-9.033333	192.500000	2.000000
-9.000000	221.500000	0.500000
-8.966667	221.500000	0.500000
-8.933333	193.000000	2.000000
-8.900000	221.000000	1.000000
-8.866667	221.000000	1.000000
-8.833333	221.000000	1.000000
-8.800000	221.000000	0.500000
-8.766667	189.000000	2.000000
-8.733333	188.000000	2.000000
-8.700000	221.000000	0.500000
-8.666667	221.000000	0.500000
-8.633333	221.000000	1.000000
-8.600000	222.000000	1.000000
-8.566667	220.000000	79.500000
-8.533333	220.000000	79.500000
-8.500000	189.500000	2.000000
-8.466667	216.000000	0.500000
-8.433333	215.500000	0.500000
-8.400000	215.500000	0.500000
-8.366667	187.000000	2.000000
-8.333333	186.000000	2.000000
-8.300000	185.000000	2.000000
-8.266667	185.000000	2.000000
-8.233333	184.000000	2.000000
-8.200000	184.000000	2.000000
-8.166667	216.000000	0.500000
-8.133333	216.000000	1.000000
-8.100000	216.000000	1.000000
-8.066667	216.000000	1.000000
-8.033333	216.000000	0.500000
-8.000000	216.000000	0.500000
-7.966667	184.500000	2.000000
-7.933333	183.500000	2.000000
-7.900000	183.000000	2.000000
-7.866667	182.000000	2.000000
-7.833333	182.000000	2.000000
-7.800000	182.000000	2.000000
-7.766667	182.000000	2.000000
-7.733333	182.000000	2.000000
-7.700000	184.000000	2.000000
-7.666667	184.000000	2.000000
-7.633333	184.000000	2.000000
-7.600000	184.000000	2.000000
-7.566667	182.000000	2.000000
-7.533333	183.000000	2.000000
-7.500000	181.500000	2.000000
-7.466667	180.000000	2.000000
-7.433333	180.000000	2.000000
-7.400000	179.000000	2.000000
-7.366667	179.000000	2.000000
-7.333333	179.000000	2.000000
-7.300000	179.000000	2.000000
-7.266667	179.000000	2.000000
-7.233333	179.000000	2.000000
-7.200000	179.000000	2.000000
-7.166667	179.000000	2.000000
-7.133333	180.500000	2.000000
-7.100000	179.000000	2.000000
-7.066667	178.000000	2.000000
-7.033333	177.000000	2.000000
-7.000000	177.000000	2.000000
-6.966667	180.000000	2.000000
-6.933333	160.000000	0.500000
-6.900000	160.000000	0.500000
-6.866667	159.500000	0.500000
-6.833333	159.500000	0.500000
-6.800000	177.500000	2.000000
-6.766667	174.500000	2.000000
-6.733333	173.500000	1.500000
-6.700000	173.000000	1.500000
-6.666667	173.000000	1.500000
-6.633333	173.000000	1.000000
-6.600000	174.000000	1.000000
-6.566667	174.000000	1.000000
-6.533333	174.000000	1.500000
-6.500000	174.000000	1.500000
-6.466667	173.000000	1.500000
-6.433333	173.000000	1.000000
-6.400000	157.500000	1.500000
-6.366667	157.500000	1.500000
-6.333333	157.500000	1.500000
-6.300000	157.500000	1.500000
-6.266667	156.500000	1.500000
-6.233333	156.500000	1.500000
-6.200000	156.500000	1.500000
-6.166667	156.500000	1.500000
-6.133333	156.500000	1.500000
-6.100000	156.000000	1.500000
-6.066667	154.000000	1.500000
-6.033333	154.000000	1.500000
-6.000000	153.500000	2.000000
-5.966667	158.500000	1.500000
-5.933333	155.000000	2.000000
-5.900000	156.500000	1.000000
-5.866667	157.500000	1.500000
-5.833333	157.500000	1.500000
-5.800000	157.500000	1.500000
-5.766667	157.500000	1.500000
-5.733333	157.000000	1.500000
-5.700000	156.500000	1.500000
-5.666667	156.000000	1.500000
-5.633333	156.000000	1.000000
-5.600000	155.500000	1.000000
-5.566667	155.500000	1.500000
-5.533333	155.000000	1.500000
-5.500000	155.000000	1.500000
-5.466667	155.000000	1.000000
-5.433333	154.500000	1.000000
-5.400000	154.000000	1.000000
-5.366667	154.000000	1.000000
-5.333333	153.000000	2.000000
-5.300000	152.000000	2.000000
-5.266667	153.500000	2.000000
-5.233333	153.500000	2.000000
-5.200000	151.000000	2.000000
-5.166667	150.500000	2.000000
-5.133333	150.500000	2.000000
-5.100000	150.000000	1.500000
-5.066667	150.000000	1.500000
-5.033333	149.500000	1.500000
-5.000000	149.500000	1.000000
-4.966667	149.500000	1.500000
-4.933333	148.500000	1.500000
-4.900000	148.500000	1.500000
-4.866667	147.000000	1.000000
-4.833333	147.500000	1.000000
-4.800000	147.000000	1.500000
-4.766667	148.500000	1.500000
-4.733333	147.000000	1.500000
-4.700000	147.000000	1.500000
-4.666667	147.000000	1.000000
-4.633333	147.000000	2.000000
-4.600000	146.500000	1.500000
-4.566667	146.500000	1.500000
-4.533333	146.000000	1.500000
-4.500000	144.500000	1.000000
-4.466667	144.500000	1.500000
-4.433333	144.000000	1.500000
-4.400000	144.000000	1.500000
-4.366667	144.000000	1.500000
-4.333333	144.000000	1.500000
-4.300000	144.000000	1.500000
-4.266667	144.000000	1.500000
-4.233333	143.500000	1.500000
-4.200000	143.500000	1.500000
-4.166667	143.500000	0.500000
-4.133333	143.500000	0.500000
-4.100000	143.500000	1.500000
-4.066667	143.000000	1.500000
-4.033333	142.500000	1.500000
-4.000000	142.500000	1.500000
-3.966667	202.000000	1.500000
-3.933333	142.500000	0.500000
-3.900000	142.500000	1.500000
-3.866667	142.500000	1.500000
-3.833333	142.500000	1.000000
-3.800000	142.000000	1.500000
-3.766667	142.000000	1.500000
-3.733333	142.000000	0.500000
-3.700000	141.500000	0.500000
-3.666667	141.000000	0.500000
-3.633333	140.500000	1.500000
-3.600000	140.500000	0.500000
-3.566667	140.500000	0.500000
-3.533333	140.000000	1.500000
-3.500000	140.000000	0.500000
-3.466667	139.500000	2.000000
-3.433333	140.000000	2.500000
-3.400000	140.500000	2.500000
-3.366667	141.000000	2.500000
-3.333333	141.000000	2.500000
-3.300000	141.000000	2.500000
-3.266667	140.500000	2.500000
-3.233333	140.500000	2.500000
-3.200000	140.000000	2.500000
-3.166667	139.500000	2.500000
-3.133333	139.500000	3.000000
-3.100000	140.000000	3.000000
-3.066667	140.000000	3.000000
-3.033333	140.500000	2.500000
-3.000000	140.500000	2.500000
-2.966667	140.000000	2.500000
-2.933333	141.000000	2.500000
-2.900000	141.500000	3.000000
-2.866667	141.000000	3.000000
-2.833333	141.000000	3.000000
-2.800000	140.000000	3.000000
-2.766667	140.500000	3.000000
-2.733333	140.500000	3.000000
-2.700000	141.000000	3.000000
-2.666667	140.500000	3.000000
-2.633333	140.500000	3.000000
-2.600000	140.500000	3.000000
-2.566667	140.500000	3.000000
-2.533333	140.000000	3.500000
-2.500000	141.000000	3.500000
-2.466667	140.000000	3.000000
-2.433333	140.000000	3.000000
-2.400000	140.000000	3.000000
-2.366667	139.500000	3.000000
-2.333333	139.500000	3.000000
-2.300000	139.500000	3.000000
-2.266667	139.500000	3.000000
-2.233333	139.500000	3.000000
-2.200000	139.500000	3.000000
-2.166667	139.000000	3.000000
-2.133333	139.000000	3.000000
-2.100000	135.000000	3.000000
-2.066667	134.500000	3.000000
-2.033333	134.000000	3.000000
-2.000000	134.000000	3.000000
-1.966667	134.000000	3.000000
-1.933333	134.000000	3.000000
-1.900000	133.500000	3.000000
-1.866667	133.500000	3.000000
-1.833333	133.500000	3.000000
-1.800000	133.500000	3.000000
-1.766667	133.500000	3.000000
-1.733333	133.000000	3.000000
-1.700000	133.000000	3.000000
-1.666667	132.500000	3.000000
-1.633333	132.500000	3.000000
-1.600000	132.500000	3.000000
-1.566667	132.500000	3.000000
-1.533333	181.500000	1.500000
-1.500000	181.500000	1.500000
-1.466667	181.000000	1.500000
-1.433333	180.500000	1.500000
-1.400000	131.000000	3.000000
-1.366667	130.500000	3.000000
-1.333333	130.500000	3.000000
-1.300000	129.000000	3.000000
-1.266667	129.000000	3.000000
-1.233333	129.000000	3.000000
-1.200000	184.000000	1.500000
-1.166667	184.000000	1.500000
-1.133333	184.000000	2.000000
-1.100000	128.500000	3.000000
-1.066667	128.500000	3.000000
-1.033333	128.500000	3.000000
-1.000000	128.000000	3.000000
-0.966667	128.000000	3.000000
-0.933333	128.000000	3.000000
-0.900000	127.500000	3.000000
-0.866667	127.500000	3.000000
-0.833333	127.000000	3.000000
-0.800000	126.500000	3.000000
-0.766667	126.000000	3.000000
-0.733333	126.000000	3.000000
-0.700000	126.000000	3.000000
-0.666667	126.000000	3.000000
-0.633333	126.000000	3.000000
-0.600000	125.500000	3.000000
-0.566667	125.500000	3.000000
-0.533333	125.500000	3.000000
-0.500000	125.500000	3.000000
-0.466667	125.000000	3.000000
-0.433333	125.000000	3.000000
-0.400000	125.000000	3.000000
-0.366667	124.500000	3.000000
-0.333333	124.500000	3.000000
-0.300000	124.000000	2.500000
-0.266667	124.000000	3.000000
-0.233333	123.500000	2.500000
-0.200000	123.000000	3.000000
-0.166667	123.000000	2.500000
-0.133333	123.000000	3.000000
-0.100000	122.000000	2.500000
-0.066667	122.000000	2.500000
-0.033333	122.000000	2.500000
0.000000	122.000000	2.500000
0.033333	121.500000	2.500000
0.066667	121.000000	2.500000
0.100000	121.000000	2.500000
0.133333	121.000000	2.500000
0.166667	121.000000	2.500000
0.200000	121.000000	2.500000
0.233333	121.000000	2.500000
0.266667	121.000000	2.500000
0.300000	121.500000	2.000000
0.333333	154.500000	4.000000
0.366667	155.500000	5.000000
0.400000	158.000000	4.500000
0.433333	159.000000	6.000000
0.466667	160.500000	5.500000
0.500000	160.500000	6.500000
0.533333	162.000000	6.500000
0.566667	162.000000	6.500000
0.600000	162.000000	6.000000
0.633333	161.500000	6.000000
0.666667	161.500000	6.000000
0.700000	161.500000	6.000000
0.733333	161.000000	6.000000
0.766667	160.500000	6.500000
0.800000	161.500000	6.500000
0.833333	160.500000	6.500000
0.866667	160.500000	6.500000
0.900000	161.000000	6.000000
0.933333	164.500000	6.000000
0.966667	161.500000	5.500000
1.000000	162.000000	5.500000
1.033333	162.000000	5.500000
1.066667	162.000000	5.000000
1.100000	162.500000	5.000000
1.133333	162.000000	5.000000
1.166667	161.500000	5.000000
1.200000	161.000000	5.000000
1.233333	162.000000	5.500000
1.266667	162.000000	5.500000
1.300000	135.500000	1.000000
1.333333	135.500000	1.000000
1.366667	135.500000	1.000000
1.400000	135.500000	1.000000
1.433333	136.500000	2.000000
1.466667	136.500000	2.500000
1.500000	136.500000	2.500000
1.533333	136.500000	1.500000
1.566667	138.500000	1.500000
1.600000	137.000000	1.500000
1.633333	137.000000	2.000000
1.666667	139.000000	1.500000
1.700000	138.500000	1.500000
1.733333	138.500000	1.500000
1.766667	140.500000	1.500000
1.800000	140.500000	1.500000
1.833333	140.000000	1.500000
1.866667	140.000000	1.500000
1.900000	140.000000	1.500000
1.933333	140.000000	1.500000
1.966667	139.000000	1.500000
2.000000	144.000000	1.500000
2.033333	131.500000	1.500000
2.066667	131.500000	1.500000
2.100000	150.000000	2.000000
2.133333	149.500000	2.000000
2.166667	149.500000	2.000000
2.200000	149.500000	2.000000
2.233333	149.500000	2.000000
2.266667	149.500000	2.000000
2.300000	114.500000	0.500000
2.333333	114.500000	0.500000
2.366667	114.000000	1.000000
2.400000	114.000000	1.500000
2.433333	113.500000	1.500000
2.466667	113.500000	1.500000
2.500000	113.000000	1.500000
2.533333	113.000000	1.500000
2.566667	113.000000	1.500000
2.600000	112.000000	1.500000
2.633333	111.500000	1.500000
2.666667	111.000000	1.500000
2.700000	111.000000	0.500000
2.733333	110.500000	0.500000
2.766667	112.500000	0.500000
2.800000	113.000000	0.500000
2.833333	113.500000	0.500000
2.866667	113.000000	1.000000
2.900000	112.000000	1.000000
2.933333	112.000000	1.000000
2.966667	111.500000	1.000000
3.000000	111.000000	1.000000
3.033333	111.000000	2.000000
3.066667	110.500000	2.000000
3.100000	110.500000	2.000000
3.133333	111.000000	2.500000
3.166667	110.500000	2.500000
3.200000	109.500000	2.000000
3.233333	109.000000	2.000000
3.266667	106.000000	2.000000
3.300000	105.500000	2.500000
3.333333	107.500000	2.500000
3.366667	107.500000	2.500000
3.400000	107.500000	2.500000
3.433333	106.500000	3.000000
3.466667	107.000000	3.000000
3.500000	106.500000	3.000000
3.533333	105.000000	2.500000
3.566667	105.000000	2.000000
3.600000	104.500000	2.000000
3.633333	104.500000	2.000000
3.666667	104.000000	2.000000
3.700000	103.500000	2.000000
3.733333	103.500000	2.500000
3.766667	103.500000	2.500000
3.800000	103.500000	2.500000
3.833333	103.500000	2.500000
3.866667	103.500000	2.000000
3.900000	103.500000	2.000000
3.933333	103.500000	2.000000
3.966667	102.000000	2.000000
4.000000	103.000000	2.000000
4.033333	101.500000	2.000000
4.066667	101.500000	2.000000
4.100000	101.000000	2.000000
4.133333	100.500000	2.000000
4.166667	101.000000	2.000000
4.200000	101.000000	2.000000
4.233333	101.000000	2.000000
4.266667	101.000000	1.500000
4.300000	100.500000	1.500000
4.333333	99.000000	1.500000
4.366667	98.500000	1.500000
4.400000	98.500000	2.000000
4.433333	98.500000	2.000000
4.466667	98.500000	2.000000
4.500000	98.000000	2.000000
4.533333	95.500000	2.000000
4.566667	95.500000	2.000000
4.600000	95.500000	2.000000
4.633333	98.000000	2.000000
4.666667	98.000000	1.500000
4.700000	97.500000	1.500000
4.733333	96.500000	1.500000
4.766667	96.500000	1.500000
4.800000	97.000000	1.500000
4.833333	97.000000	0.500000
4.866667	97.000000	1.500000
4.900000	96.000000	2.000000
4.933333	96.000000	2.000000
4.966667	96.000000	2.000000
5.000000	94.000000	1.000000
5.033333	93.500000	1.500000
5.066667	94.000000	0.500000
5.100000	94.000000	1.000000
5.133333	93.000000	1.000000
5.166667	93.000000	1.500000
5.200000	91.500000	0.500000
5.233333	92.500000	1.500000
5.266667	92.500000	1.000000
5.300000	98.500000	0.500000
5.333333	84.000000	0.500000
5.366667	83.500000	1.000000
5.400000	83.500000	1.000000
5.433333	97.500000	2.000000
5.466667	97.500000	2.000000
5.500000	83.500000	1.000000
5.533333	83.500000	1.000000
5.566667	83.000000	1.000000
5.600000	83.500000	1.000000
5.633333	83.000000	1.000000
5.666667	83.000000	1.000000
5.700000	83.000000	1.000000
5.733333	83.000000	1.000000
5.766667	82.500000	1.000000
5.800000	82.500000	1.000000
5.833333	84.000000	1.000000
5.866667	82.500000	1.000000
5.900000	82.500000	1.000000
5.933333	82.500000	1.000000
5.966667	82.000000	1.000000
6.000000	81.500000	1.000000
6.033333	131.000000	1.000000
6.066667	130.000000	1.000000
6.100000	130.000000	1.000000
6.133333	130.000000	1.000000
6.166667	130.000000	1.000000
6.200000	130.000000	1.000000
6.233333	130.000000	0.500000
6.266667	91.500000	3.000000
6.300000	82.500000	0.500000
6.333333	105.000000	2.000000
6.366667	107.000000	2.500000
6.400000	108.500000	3.000000
6.433333	110.500000	3.500000
6.466667	111.000000	3.500000
6.500000	112.000000	3.500000
6.533333	113.000000	3.500000
6.566667	112.000000	3.500000
6.600000	114.000000	3.000000
[truncated: 8,801 more rows]
