# Supplementary material for: Attraction of posture and motion-trajectory elements of conspecific biological motion in medaka fish
Source: Sci Rep. 2018 Jun 5;8:8589. doi: 10.1038/s41598-018-26186-x (PMC5988670; doi:10.1038/s41598-018-26186-x)
Supplement: Supplementary file 4 — Dataset 3 [file 41598_2018_26186_MOESM4_ESM.zip › DataExperiments/Bioloco_15.csv]

time[sec]	x	y
-60.000000	140.000000	38.500000
-59.966667	139.500000	39.500000
-59.933333	139.500000	40.500000
-59.900000	139.500000	40.500000
-59.866667	139.500000	38.500000
-59.833333	121.500000	38.500000
-59.800000	115.000000	40.500000
-59.766667	120.500000	39.500000
-59.733333	112.000000	40.500000
-59.700000	115.500000	39.000000
-59.666667	115.500000	40.500000
-59.633333	114.500000	39.000000
-59.600000	115.000000	39.500000
-59.566667	113.000000	40.000000
-59.533333	114.500000	38.500000
-59.500000	114.500000	39.500000
-59.466667	114.000000	37.500000
-59.433333	115.500000	40.000000
-59.400000	114.500000	39.000000
-59.366667	114.000000	38.500000
-59.333333	114.500000	39.500000
-59.300000	115.000000	40.500000
-59.266667	114.500000	39.000000
-59.233333	114.000000	40.500000
-59.200000	114.000000	39.000000
-59.166667	114.500000	38.500000
-59.133333	114.500000	40.000000
-59.100000	113.500000	39.000000
-59.066667	112.500000	40.500000
-59.033333	112.000000	38.500000
-59.000000	112.000000	41.000000
-58.966667	112.500000	39.000000
-58.933333	112.000000	39.500000
-58.900000	112.000000	38.500000
-58.866667	112.000000	40.500000
-58.833333	80.500000	38.000000
-58.800000	80.000000	40.500000
-58.766667	78.000000	39.500000
-58.733333	78.000000	41.000000
-58.700000	77.500000	39.500000
-58.666667	77.500000	39.500000
-58.633333	77.500000	40.500000
-58.600000	76.500000	38.500000
-58.566667	76.500000	39.500000
-58.533333	76.500000	40.500000
-58.500000	80.500000	41.000000
-58.466667	76.500000	39.500000
-58.433333	76.500000	39.500000
-58.400000	76.500000	38.000000
-58.366667	75.000000	39.500000
-58.333333	75.500000	38.500000
-58.300000	75.000000	40.000000
-58.266667	75.500000	39.500000
-58.233333	75.000000	40.000000
-58.200000	75.000000	40.000000
-58.166667	71.500000	22.000000
-58.133333	71.000000	22.000000
-58.100000	70.500000	22.000000
-58.066667	69.500000	22.000000
-58.033333	70.000000	21.500000
-58.000000	70.500000	26.000000
-57.966667	71.000000	21.500000
-57.933333	65.000000	14.000000
-57.900000	64.500000	14.000000
-57.866667	63.500000	14.500000
-57.833333	63.000000	14.000000
-57.800000	62.500000	14.000000
-57.766667	63.000000	14.000000
-57.733333	62.500000	14.500000
-57.700000	62.000000	14.500000
-57.666667	62.000000	15.000000
-57.633333	62.000000	15.500000
-57.600000	62.000000	15.500000
-57.566667	61.500000	16.500000
-57.533333	61.500000	16.000000
-57.500000	62.000000	16.500000
-57.466667	62.000000	16.500000
-57.433333	62.000000	16.500000
-57.400000	62.000000	17.500000
-57.366667	62.000000	17.500000
-57.333333	62.000000	19.000000
-57.300000	62.000000	19.000000
-57.266667	62.500000	19.500000
-57.233333	61.500000	18.500000
-57.200000	61.500000	19.500000
-57.166667	61.500000	19.500000
-57.133333	60.500000	19.000000
-57.100000	61.500000	19.000000
-57.066667	61.500000	19.000000
-57.033333	59.500000	19.000000
-57.000000	61.000000	19.000000
-56.966667	61.000000	19.500000
-56.933333	62.500000	19.500000
-56.900000	62.500000	20.000000
-56.866667	63.000000	20.500000
-56.833333	63.000000	21.000000
-56.800000	63.500000	20.500000
-56.766667	63.500000	20.500000
-56.733333	62.500000	20.000000
-56.700000	63.000000	20.500000
-56.666667	63.000000	20.500000
-56.633333	63.000000	20.500000
-56.600000	63.000000	21.500000
-56.566667	63.000000	21.000000
-56.533333	61.000000	21.500000
-56.500000	62.500000	21.500000
-56.466667	63.500000	22.000000
-56.433333	63.500000	21.500000
-56.400000	63.500000	22.000000
-56.366667	63.500000	21.500000
-56.333333	62.500000	21.500000
-56.300000	60.500000	21.500000
-56.266667	60.500000	21.500000
-56.233333	60.500000	22.000000
-56.200000	60.500000	22.000000
-56.166667	64.000000	22.500000
-56.133333	64.000000	22.500000
-56.100000	64.000000	22.500000
-56.066667	64.000000	23.000000
-56.033333	64.000000	23.000000
-56.000000	64.000000	23.500000
-55.966667	64.000000	23.000000
-55.933333	60.500000	22.500000
-55.900000	61.000000	22.500000
-55.866667	60.500000	23.000000
-55.833333	61.000000	23.500000
-55.800000	61.500000	24.000000
-55.766667	61.500000	24.000000
-55.733333	62.000000	24.500000
-55.700000	62.000000	24.500000
-55.666667	62.000000	24.500000
-55.633333	61.500000	24.000000
-55.600000	62.000000	24.500000
-55.566667	61.500000	24.000000
-55.533333	61.500000	24.000000
-55.500000	62.000000	24.500000
-55.466667	62.000000	24.500000
-55.433333	62.000000	24.500000
-55.400000	62.000000	25.000000
-55.366667	62.500000	25.500000
-55.333333	62.000000	25.000000
-55.300000	62.000000	25.000000
-55.266667	49.000000	18.500000
-55.233333	49.000000	19.000000
-55.200000	49.000000	19.500000
-55.166667	49.000000	20.000000
-55.133333	62.500000	26.000000
-55.100000	62.500000	26.000000
-55.066667	44.500000	20.000000
-55.033333	49.000000	20.500000
-55.000000	49.000000	20.000000
-54.966667	49.000000	19.500000
-54.933333	49.000000	19.000000
-54.900000	76.500000	37.000000
-54.866667	76.000000	37.000000
-54.833333	76.000000	37.000000
-54.800000	77.000000	37.500000
-54.766667	77.000000	37.500000
-54.733333	80.000000	39.000000
-54.700000	80.000000	39.000000
-54.666667	81.000000	39.500000
-54.633333	82.500000	40.500000
-54.600000	54.500000	29.000000
-54.566667	56.500000	29.500000
-54.533333	85.500000	42.500000
-54.500000	83.000000	41.000000
-54.466667	85.500000	42.500000
-54.433333	85.000000	42.000000
-54.400000	55.500000	29.000000
-54.366667	53.000000	29.500000
-54.333333	51.500000	30.000000
-54.300000	41.000000	16.500000
-54.266667	50.500000	29.500000
-54.233333	51.500000	30.500000
-54.200000	53.000000	30.000000
-54.166667	54.000000	29.000000
-54.133333	55.500000	29.000000
-54.100000	55.500000	29.000000
-54.066667	88.500000	44.500000
-54.033333	88.500000	44.500000
-54.000000	88.000000	44.500000
-53.966667	88.000000	44.500000
-53.933333	103.000000	51.000000
-53.900000	56.000000	30.000000
-53.866667	54.000000	31.000000
-53.833333	52.000000	30.500000
-53.800000	52.000000	30.500000
-53.766667	53.000000	31.000000
-53.733333	55.000000	30.500000
-53.700000	56.000000	30.000000
-53.666667	56.500000	30.000000
-53.633333	56.500000	30.000000
-53.600000	56.500000	30.000000
-53.566667	56.500000	30.000000
-53.533333	56.500000	30.000000
-53.500000	56.500000	30.000000
-53.466667	56.500000	30.000000
-53.433333	56.500000	30.000000
-53.400000	56.500000	30.000000
-53.366667	56.500000	30.000000
-53.333333	56.000000	30.500000
-53.300000	104.000000	54.000000
-53.266667	103.500000	53.000000
-53.233333	104.000000	53.000000
-53.200000	104.000000	53.000000
-53.166667	104.000000	53.000000
-53.133333	104.000000	53.000000
-53.100000	45.000000	14.000000
-53.066667	45.000000	14.000000
-53.033333	60.000000	32.000000
-53.000000	59.000000	32.000000
-52.966667	45.000000	14.000000
-52.933333	45.000000	14.000000
-52.900000	45.000000	14.000000
-52.866667	57.000000	31.000000
-52.833333	45.000000	14.000000
-52.800000	45.000000	14.000000
-52.766667	45.000000	14.000000
-52.733333	105.000000	54.000000
-52.700000	105.000000	53.000000
-52.666667	105.500000	53.000000
-52.633333	59.000000	32.500000
-52.600000	56.000000	32.000000
-52.566667	74.000000	37.500000
-52.533333	72.000000	36.000000
-52.500000	73.000000	37.000000
-52.466667	76.000000	38.500000
-52.433333	76.000000	39.000000
-52.400000	78.500000	40.500000
-52.366667	81.000000	41.500000
-52.333333	80.500000	41.000000
-52.300000	80.500000	41.000000
-52.266667	76.000000	38.500000
-52.233333	75.000000	38.500000
-52.200000	75.000000	39.000000
-52.166667	76.500000	40.000000
-52.133333	77.000000	40.500000
-52.100000	77.500000	41.500000
-52.066667	79.000000	41.500000
-52.033333	79.500000	42.000000
-52.000000	78.500000	41.500000
-51.966667	78.500000	41.500000
-51.933333	78.500000	41.500000
-51.900000	78.500000	41.500000
-51.866667	78.000000	41.500000
-51.833333	78.000000	42.000000
-51.800000	77.500000	42.000000
-51.766667	77.500000	42.000000
-51.733333	77.500000	42.000000
-51.700000	77.500000	42.000000
-51.666667	77.500000	42.000000
-51.633333	77.500000	42.000000
-51.600000	77.500000	41.500000
-51.566667	77.500000	41.500000
-51.533333	47.500000	6.500000
-51.500000	47.000000	6.500000
-51.466667	47.000000	6.500000
-51.433333	80.000000	46.000000
-51.400000	78.000000	42.000000
-51.366667	79.000000	43.000000
-51.333333	46.000000	7.000000
-51.300000	45.500000	5.000000
-51.266667	45.500000	5.000000
-51.233333	80.500000	44.500000
-51.200000	42.000000	3.500000
-51.166667	42.000000	3.500000
-51.133333	45.500000	5.000000
-51.100000	43.000000	5.500000
-51.066667	44.500000	5.500000
-51.033333	44.000000	5.500000
-51.000000	43.500000	5.500000
-50.966667	43.500000	4.500000
-50.933333	43.500000	4.500000
-50.900000	42.500000	4.500000
-50.866667	42.500000	5.000000
-50.833333	42.500000	5.000000
-50.800000	42.500000	5.000000
-50.766667	42.500000	5.500000
-50.733333	42.500000	5.500000
-50.700000	42.500000	5.000000
-50.666667	42.500000	5.000000
-50.633333	42.500000	5.000000
-50.600000	42.000000	4.500000
-50.566667	42.000000	4.500000
-50.533333	42.000000	4.500000
-50.500000	42.000000	5.000000
-50.466667	42.000000	5.000000
-50.433333	42.000000	5.000000
-50.400000	42.000000	5.000000
-50.366667	42.500000	4.500000
-50.333333	42.000000	3.000000
-50.300000	42.500000	2.500000
-50.266667	42.500000	2.500000
-50.233333	42.500000	2.500000
-50.200000	42.500000	2.500000
-50.166667	42.500000	2.500000
-50.133333	42.500000	2.500000
-50.100000	42.500000	2.500000
-50.066667	42.000000	2.500000
-50.033333	41.500000	2.500000
-50.000000	41.500000	2.500000
-49.966667	41.500000	2.500000
-49.933333	41.500000	2.500000
-49.900000	42.000000	2.500000
-49.866667	39.000000	2.000000
-49.833333	38.500000	2.000000
-49.800000	38.500000	1.500000
-49.766667	38.500000	1.500000
-49.733333	70.500000	39.000000
-49.700000	71.000000	39.500000
-49.666667	71.000000	39.500000
-49.633333	70.500000	39.500000
-49.600000	71.500000	40.000000
-49.566667	71.000000	40.000000
-49.533333	70.000000	39.000000
-49.500000	70.000000	38.500000
-49.466667	70.000000	38.500000
-49.433333	70.000000	38.500000
-49.400000	69.500000	38.500000
-49.366667	70.500000	39.000000
-49.333333	72.000000	40.500000
-49.300000	72.500000	41.000000
-49.266667	72.500000	41.000000
-49.233333	72.500000	41.000000
-49.200000	73.500000	42.000000
-49.166667	73.500000	42.000000
-49.133333	73.500000	42.500000
-49.100000	72.000000	40.500000
-49.066667	70.500000	39.000000
-49.033333	69.000000	37.500000
-49.000000	71.000000	39.500000
-48.966667	73.000000	41.500000
-48.933333	71.500000	40.500000
-48.900000	71.500000	40.000000
-48.866667	73.500000	42.000000
-48.833333	71.500000	40.000000
-48.800000	75.500000	45.000000
-48.766667	53.500000	8.500000
-48.733333	53.500000	8.500000
-48.700000	53.500000	8.500000
-48.666667	53.000000	8.500000
-48.633333	53.000000	8.500000
-48.600000	53.000000	8.500000
-48.566667	53.000000	8.500000
-48.533333	53.000000	8.500000
-48.500000	53.000000	8.500000
-48.466667	87.000000	59.000000
-48.433333	87.000000	59.500000
-48.400000	87.000000	60.500000
-48.366667	86.500000	60.500000
-48.333333	86.500000	60.500000
-48.300000	86.500000	61.000000
-48.266667	81.000000	51.000000
-48.233333	87.500000	61.000000
-48.200000	50.500000	2.500000
-48.166667	79.500000	50.500000
-48.133333	79.500000	50.500000
-48.100000	80.500000	51.500000
-48.066667	80.500000	51.500000
-48.033333	81.000000	52.000000
-48.000000	80.500000	51.500000
-47.966667	87.000000	63.000000
-47.933333	86.000000	62.000000
-47.900000	86.000000	62.500000
-47.866667	86.000000	62.500000
-47.833333	86.500000	62.000000
-47.800000	87.000000	62.500000
-47.766667	65.500000	10.500000
-47.733333	65.000000	10.000000
-47.700000	80.000000	52.000000
-47.666667	76.500000	48.500000
-47.633333	80.000000	52.000000
-47.600000	77.000000	49.000000
-47.566667	86.000000	61.500000
-47.533333	86.000000	62.500000
-47.500000	86.000000	63.000000
-47.466667	86.500000	63.500000
-47.433333	87.000000	62.500000
-47.400000	65.500000	11.500000
-47.366667	80.000000	53.000000
-47.333333	78.000000	50.500000
-47.300000	86.500000	63.000000
-47.266667	80.000000	53.000000
-47.233333	82.000000	55.500000
-47.200000	82.500000	64.000000
-47.166667	83.000000	61.000000
-47.133333	84.500000	61.000000
-47.100000	86.000000	63.500000
-47.066667	87.000000	64.000000
-47.033333	88.000000	65.000000
-47.000000	85.500000	62.500000
-46.966667	84.000000	62.500000
-46.933333	83.500000	61.000000
-46.900000	51.500000	10.500000
-46.866667	52.000000	10.000000
-46.833333	52.000000	10.500000
-46.800000	52.000000	10.000000
-46.766667	51.500000	10.000000
-46.733333	51.500000	9.500000
-46.700000	51.500000	10.000000
-46.666667	50.000000	9.500000
-46.633333	44.000000	17.500000
-46.600000	44.000000	17.500000
-46.566667	42.500000	14.500000
-46.533333	38.500000	9.500000
-46.500000	38.500000	9.500000
-46.466667	41.000000	13.000000
-46.433333	37.000000	8.000000
-46.400000	38.000000	6.500000
-46.366667	38.000000	7.000000
-46.333333	38.000000	6.500000
-46.300000	38.000000	6.500000
-46.266667	38.000000	7.000000
-46.233333	38.000000	7.000000
-46.200000	38.000000	6.500000
-46.166667	37.500000	5.500000
-46.133333	37.500000	5.500000
-46.100000	37.000000	5.500000
-46.066667	37.000000	5.500000
-46.033333	37.000000	5.500000
-46.000000	37.000000	6.000000
-45.966667	37.000000	6.000000
-45.933333	37.000000	6.000000
-45.900000	37.000000	5.500000
-45.866667	37.000000	5.500000
-45.833333	36.500000	5.500000
-45.800000	36.500000	5.500000
-45.766667	36.500000	6.500000
-45.733333	36.000000	6.500000
-45.700000	36.000000	8.000000
-45.666667	35.000000	8.000000
-45.633333	35.000000	8.500000
-45.600000	35.000000	8.500000
-45.566667	34.500000	8.500000
-45.533333	35.000000	10.000000
-45.500000	35.000000	11.000000
-45.466667	34.500000	11.500000
-45.433333	35.000000	13.500000
-45.400000	34.500000	13.000000
-45.366667	34.000000	15.500000
-45.333333	35.500000	15.000000
-45.300000	34.500000	15.000000
-45.266667	34.500000	14.000000
-45.233333	34.500000	14.500000
-45.200000	34.000000	16.500000
-45.166667	34.000000	14.500000
-45.133333	33.000000	14.500000
-45.100000	33.000000	14.500000
-45.066667	33.000000	14.500000
-45.033333	32.500000	14.000000
-45.000000	32.500000	14.000000
-44.966667	32.500000	14.000000
-44.933333	32.000000	14.000000
-44.900000	32.000000	16.000000
-44.866667	31.500000	15.000000
-44.833333	31.500000	14.000000
-44.800000	31.500000	13.500000
-44.766667	31.000000	13.500000
-44.733333	31.000000	14.000000
-44.700000	31.000000	15.500000
-44.666667	30.500000	13.500000
-44.633333	31.000000	13.500000
-44.600000	31.000000	14.500000
-44.566667	31.500000	14.500000
-44.533333	31.000000	13.000000
-44.500000	31.000000	13.500000
-44.466667	30.500000	14.500000
-44.433333	30.000000	14.500000
-44.400000	30.000000	13.500000
-44.366667	29.500000	13.500000
-44.333333	29.500000	14.000000
-44.300000	29.500000	13.500000
-44.266667	29.000000	14.000000
-44.233333	29.000000	16.000000
-44.200000	29.500000	15.000000
-44.166667	29.000000	15.000000
-44.133333	29.000000	14.000000
-44.100000	29.000000	14.500000
-44.066667	29.000000	14.500000
-44.033333	29.000000	14.000000
-44.000000	29.500000	14.000000
-43.966667	29.500000	15.000000
-43.933333	29.500000	15.000000
-43.900000	29.000000	14.500000
-43.866667	29.000000	14.500000
-43.833333	29.000000	15.000000
-43.800000	29.000000	15.000000
-43.766667	29.000000	16.000000
-43.733333	28.500000	16.500000
-43.700000	28.500000	15.000000
-43.666667	28.500000	15.500000
-43.633333	28.000000	15.500000
-43.600000	28.000000	15.000000
-43.566667	27.500000	15.500000
-43.533333	27.500000	15.500000
-43.500000	27.000000	15.500000
-43.466667	26.500000	16.500000
-43.433333	26.500000	17.000000
-43.400000	26.500000	17.000000
-43.366667	26.500000	18.500000
-43.333333	26.500000	19.000000
-43.300000	26.500000	18.500000
-43.266667	26.000000	18.500000
-43.233333	26.000000	19.500000
-43.200000	26.000000	19.000000
-43.166667	26.000000	19.000000
-43.133333	26.500000	18.500000
-43.100000	26.000000	18.000000
-43.066667	26.000000	18.500000
-43.033333	26.000000	19.500000
-43.000000	25.500000	20.000000
-42.966667	25.500000	19.500000
-42.933333	26.000000	20.000000
-42.900000	25.000000	20.500000
-42.866667	25.500000	21.000000
-42.833333	25.500000	21.000000
-42.800000	25.500000	20.000000
-42.766667	25.500000	19.500000
-42.733333	25.000000	18.500000
-42.700000	24.500000	18.500000
-42.666667	24.500000	19.500000
-42.633333	24.500000	19.000000
-42.600000	24.500000	20.000000
-42.566667	25.000000	21.000000
-42.533333	24.000000	21.500000
-42.500000	24.000000	22.000000
-42.466667	24.000000	22.000000
-42.433333	24.000000	22.500000
-42.400000	25.000000	22.500000
-42.366667	24.500000	23.000000
-42.333333	25.000000	22.000000
-42.300000	25.500000	21.000000
-42.266667	25.500000	21.500000
-42.233333	25.500000	20.500000
-42.200000	25.000000	21.000000
-42.166667	25.000000	20.500000
-42.133333	25.000000	21.500000
-42.100000	25.500000	23.000000
-42.066667	25.500000	23.000000
-42.033333	25.500000	25.000000
-42.000000	25.500000	24.500000
-41.966667	25.000000	24.000000
-41.933333	25.000000	25.000000
-41.900000	25.000000	25.000000
-41.866667	25.000000	24.500000
-41.833333	23.000000	24.000000
-41.800000	26.500000	24.000000
-41.766667	26.500000	24.500000
-41.733333	26.500000	24.500000
-41.700000	26.500000	25.000000
-41.666667	26.500000	25.000000
-41.633333	26.500000	25.000000
-41.600000	26.500000	26.000000
-41.566667	26.500000	26.500000
-41.533333	26.500000	26.000000
-41.500000	26.500000	26.000000
-41.466667	26.500000	26.000000
-41.433333	27.000000	26.000000
-41.400000	27.500000	25.500000
-41.366667	27.500000	25.500000
-41.333333	27.500000	25.500000
-41.300000	25.000000	25.500000
-41.266667	25.000000	25.500000
-41.233333	16.500000	25.500000
-41.200000	16.500000	26.000000
-41.166667	16.500000	26.000000
-41.133333	25.000000	26.500000
-41.100000	25.000000	26.500000
-41.066667	26.500000	26.500000
-41.033333	26.500000	27.000000
-41.000000	27.000000	27.000000
-40.966667	26.500000	27.000000
-40.933333	26.500000	27.000000
-40.900000	24.000000	26.500000
-40.866667	24.000000	27.000000
-40.833333	19.500000	27.000000
-40.800000	16.500000	28.000000
-40.766667	18.500000	28.000000
-40.733333	18.500000	28.000000
-40.700000	18.500000	28.500000
-40.666667	19.000000	29.000000
-40.633333	19.000000	30.000000
-40.600000	20.000000	30.000000
-40.566667	20.000000	30.000000
-40.533333	20.000000	29.500000
-40.500000	20.500000	30.000000
-40.466667	20.000000	30.500000
-40.433333	20.500000	30.500000
-40.400000	20.500000	30.500000
-40.366667	21.000000	30.500000
-40.333333	22.000000	31.000000
-40.300000	21.500000	31.000000
-40.266667	21.500000	31.000000
-40.233333	21.500000	30.500000
-40.200000	21.500000	32.000000
-40.166667	21.500000	32.500000
-40.133333	21.000000	32.500000
-40.100000	22.000000	32.000000
-40.066667	21.500000	31.500000
-40.033333	22.000000	32.000000
-40.000000	22.500000	32.500000
-39.966667	22.500000	34.000000
-39.933333	22.500000	33.000000
-39.900000	22.500000	33.000000
-39.866667	22.500000	32.500000
-39.833333	22.000000	32.500000
-39.800000	22.000000	33.000000
-39.766667	22.500000	34.500000
-39.733333	22.500000	34.500000
-39.700000	22.500000	34.500000
-39.666667	23.000000	35.500000
-39.633333	23.000000	35.000000
-39.600000	23.000000	35.000000
-39.566667	23.000000	35.500000
-39.533333	23.500000	35.500000
-39.500000	23.500000	36.000000
-39.466667	23.500000	36.000000
-39.433333	23.500000	36.000000
-39.400000	23.500000	35.000000
-39.366667	23.500000	36.000000
-39.333333	23.500000	36.500000
-39.300000	23.500000	36.500000
-39.266667	24.000000	36.500000
-39.233333	24.500000	36.500000
-39.200000	24.500000	36.500000
-39.166667	24.500000	36.500000
-39.133333	25.000000	36.500000
-39.100000	25.000000	36.500000
-39.066667	25.500000	36.500000
-39.033333	25.500000	36.500000
-39.000000	25.500000	37.000000
-38.966667	25.500000	36.500000
-38.933333	25.000000	37.000000
-38.900000	25.000000	37.500000
-38.866667	25.500000	37.500000
-38.833333	26.000000	37.000000
-38.800000	26.000000	37.500000
-38.766667	26.000000	37.500000
-38.733333	25.500000	37.500000
-38.700000	26.000000	37.000000
-38.666667	26.000000	37.000000
-38.633333	26.000000	37.000000
-38.600000	26.500000	37.500000
-38.566667	26.500000	38.000000
-38.533333	26.000000	38.000000
-38.500000	26.000000	38.000000
-38.466667	26.000000	38.000000
-38.433333	26.000000	38.000000
-38.400000	26.000000	38.000000
-38.366667	26.500000	38.000000
-38.333333	27.000000	38.000000
-38.300000	26.500000	38.000000
-38.266667	27.000000	38.500000
-38.233333	27.000000	38.500000
-38.200000	27.000000	38.500000
-38.166667	27.000000	38.500000
-38.133333	27.500000	38.500000
-38.100000	27.500000	38.500000
-38.066667	27.000000	38.500000
-38.033333	27.000000	38.500000
-38.000000	27.500000	39.000000
-37.966667	27.000000	39.000000
-37.933333	27.000000	39.000000
-37.900000	27.500000	39.000000
-37.866667	28.000000	39.000000
-37.833333	28.000000	39.000000
-37.800000	28.500000	39.000000
-37.766667	28.500000	39.500000
-37.733333	27.000000	40.500000
-37.700000	27.000000	40.500000
-37.666667	26.500000	40.500000
-37.633333	27.000000	40.500000
-37.600000	27.000000	40.500000
-37.566667	27.000000	40.500000
-37.533333	27.000000	40.500000
-37.500000	27.000000	40.500000
-37.466667	27.000000	40.500000
-37.433333	27.500000	41.000000
-37.400000	27.500000	41.000000
-37.366667	28.000000	41.000000
-37.333333	28.000000	41.000000
-37.300000	28.000000	41.000000
-37.266667	28.000000	41.500000
-37.233333	26.500000	41.500000
-37.200000	25.000000	43.000000
-37.166667	25.500000	43.000000
-37.133333	25.500000	43.000000
-37.100000	26.000000	43.000000
-37.066667	26.000000	43.000000
-37.033333	26.000000	44.000000
-37.000000	24.000000	45.500000
-36.966667	24.500000	45.500000
-36.933333	25.000000	45.000000
-36.900000	26.000000	44.500000
-36.866667	26.500000	44.500000
-36.833333	26.500000	44.500000
-36.800000	26.000000	45.000000
-36.766667	26.000000	45.000000
-36.733333	26.000000	45.500000
-36.700000	26.500000	46.000000
-36.666667	26.500000	46.000000
-36.633333	27.500000	46.000000
-36.600000	27.500000	46.500000
-36.566667	28.000000	45.500000
-36.533333	28.500000	45.500000
-36.500000	28.000000	46.000000
-36.466667	28.000000	45.500000
-36.433333	28.000000	46.000000
-36.400000	28.000000	46.000000
-36.366667	28.500000	46.000000
-36.333333	28.000000	46.500000
-36.300000	28.000000	46.500000
-36.266667	27.500000	46.500000
-36.233333	27.500000	46.500000
-36.200000	28.000000	46.500000
-36.166667	28.500000	45.500000
-36.133333	29.000000	45.500000
-36.100000	30.000000	44.500000
-36.066667	31.500000	43.500000
-36.033333	31.500000	43.500000
-36.000000	31.500000	43.500000
-35.966667	32.500000	42.500000
-35.933333	32.500000	42.500000
-35.900000	32.500000	42.500000
-35.866667	32.500000	42.500000
-35.833333	32.500000	42.500000
-35.800000	32.000000	42.500000
-35.766667	32.000000	42.000000
-35.733333	32.000000	42.000000
-35.700000	31.500000	43.000000
-35.666667	32.000000	42.000000
-35.633333	32.500000	43.000000
-35.600000	33.000000	42.500000
-35.566667	35.000000	42.000000
-35.533333	35.000000	42.000000
-35.500000	35.500000	41.500000
-35.466667	33.000000	43.000000
-35.433333	33.000000	43.000000
-35.400000	33.000000	43.000000
-35.366667	33.000000	42.500000
-35.333333	46.500000	36.500000
-35.300000	47.000000	36.500000
-35.266667	46.500000	36.500000
-35.233333	46.500000	36.500000
-35.200000	47.000000	36.500000
-35.166667	47.000000	36.500000
-35.133333	46.500000	37.500000
-35.100000	47.500000	36.500000
-35.066667	47.500000	36.500000
-35.033333	48.000000	36.000000
-35.000000	48.500000	36.000000
-34.966667	48.500000	36.000000
-34.933333	48.500000	36.000000
-34.900000	49.500000	35.000000
-34.866667	49.500000	35.000000
-34.833333	49.500000	35.000000
-34.800000	49.500000	35.000000
-34.766667	50.000000	35.000000
-34.733333	50.000000	35.000000
-34.700000	50.000000	35.500000
-34.666667	50.500000	35.000000
-34.633333	50.500000	35.000000
-34.600000	51.000000	35.000000
-34.566667	51.000000	34.500000
-34.533333	51.000000	35.000000
-34.500000	51.000000	35.000000
-34.466667	51.500000	35.000000
-34.433333	50.500000	35.000000
-34.400000	50.500000	35.000000
-34.366667	51.000000	35.000000
-34.333333	51.000000	35.000000
-34.300000	51.500000	35.000000
-34.266667	52.000000	34.500000
-34.233333	51.500000	35.000000
-34.200000	52.000000	35.000000
-34.166667	52.500000	35.000000
-34.133333	52.500000	35.000000
-34.100000	52.500000	35.000000
-34.066667	52.000000	34.500000
-34.033333	52.000000	34.500000
-34.000000	52.500000	34.500000
-33.966667	52.000000	35.000000
-33.933333	52.000000	35.000000
-33.900000	52.000000	35.000000
-33.866667	52.500000	34.500000
-33.833333	55.500000	34.000000
-33.800000	15.000000	55.000000
-33.766667	15.000000	55.000000
-33.733333	15.000000	55.000000
-33.700000	16.500000	55.000000
-33.666667	15.500000	55.000000
-33.633333	18.500000	52.500000
-33.600000	19.000000	52.500000
-33.566667	19.000000	53.000000
-33.533333	18.000000	53.000000
-33.500000	17.500000	54.000000
-33.466667	18.000000	54.000000
-33.433333	17.000000	54.000000
-33.400000	17.000000	54.000000
-33.366667	17.500000	54.500000
-33.333333	17.500000	55.000000
-33.300000	18.000000	55.000000
-33.266667	19.500000	53.000000
-33.233333	20.500000	52.000000
-33.200000	21.000000	51.500000
-33.166667	21.000000	52.500000
-33.133333	21.000000	52.000000
-33.100000	21.500000	55.000000
-33.066667	21.500000	55.000000
-33.033333	22.500000	54.500000
-33.000000	22.000000	53.000000
-32.966667	22.000000	55.000000
-32.933333	22.500000	55.000000
-32.900000	22.500000	55.500000
-32.866667	23.000000	56.000000
-32.833333	23.000000	56.000000
-32.800000	23.000000	56.000000
-32.766667	23.000000	56.500000
-32.733333	23.000000	56.500000
-32.700000	23.000000	56.500000
-32.666667	23.000000	56.500000
-32.633333	23.000000	56.500000
-32.600000	23.500000	57.000000
-32.566667	23.500000	57.000000
-32.533333	23.500000	57.000000
-32.500000	24.000000	57.000000
-32.466667	23.500000	57.000000
-32.433333	24.000000	57.500000
-32.400000	24.000000	57.500000
-32.366667	24.500000	57.500000
-32.333333	25.000000	57.500000
-32.300000	25.000000	57.500000
-32.266667	25.000000	57.000000
-32.233333	25.000000	57.000000
-32.200000	25.000000	57.500000
-32.166667	25.500000	57.000000
-32.133333	25.500000	57.000000
-32.100000	26.000000	57.000000
-32.066667	26.000000	57.500000
-32.033333	26.000000	57.500000
-32.000000	26.000000	57.500000
-31.966667	26.000000	57.500000
-31.933333	26.000000	57.500000
-31.900000	26.000000	57.500000
-31.866667	26.000000	58.000000
-31.833333	26.000000	58.000000
-31.800000	26.500000	58.000000
-31.766667	26.500000	58.000000
-31.733333	26.500000	58.000000
-31.700000	27.000000	58.000000
-31.666667	27.000000	58.500000
-31.633333	27.000000	58.500000
-31.600000	27.000000	58.500000
-31.566667	27.000000	58.500000
-31.533333	27.000000	58.500000
-31.500000	27.500000	58.500000
-31.466667	27.500000	58.500000
-31.433333	27.000000	59.500000
-31.400000	26.500000	60.000000
-31.366667	26.500000	60.000000
-31.333333	27.500000	60.000000
-31.300000	27.500000	60.000000
-31.266667	27.500000	60.000000
-31.233333	28.500000	58.500000
-31.200000	28.500000	58.500000
-31.166667	28.500000	58.500000
-31.133333	27.500000	60.000000
-31.100000	27.500000	60.500000
-31.066667	26.000000	63.000000
-31.033333	26.000000	63.000000
-31.000000	26.500000	63.000000
-30.966667	26.500000	63.000000
-30.933333	26.000000	63.000000
-30.900000	26.000000	63.000000
-30.866667	26.000000	63.000000
-30.833333	26.500000	63.000000
-30.800000	26.000000	63.000000
-30.766667	26.500000	63.500000
-30.733333	26.500000	63.500000
-30.700000	26.500000	63.500000
-30.666667	27.000000	63.500000
-30.633333	28.500000	61.000000
-30.600000	28.500000	61.000000
-30.566667	29.500000	59.000000
-30.533333	26.500000	64.500000
-30.500000	26.500000	64.500000
-30.466667	26.500000	65.000000
-30.433333	26.500000	65.000000
-30.400000	27.000000	65.000000
-30.366667	27.000000	65.500000
-30.333333	27.000000	66.000000
-30.300000	27.500000	66.000000
-30.266667	27.500000	66.500000
-30.233333	27.500000	66.500000
-30.200000	28.000000	66.000000
-30.166667	28.000000	66.500000
-30.133333	28.500000	66.000000
-30.100000	28.500000	66.000000
-30.066667	29.000000	66.500000
-30.033333	29.000000	66.500000
-30.000000	29.000000	66.500000
-29.966667	29.000000	66.500000
-29.933333	29.000000	69.000000
-29.900000	29.500000	69.000000
-29.866667	29.000000	69.000000
-29.833333	29.500000	68.000000
-29.800000	29.500000	68.000000
-29.766667	29.500000	68.000000
-29.733333	29.500000	70.000000
-29.700000	29.500000	69.000000
-29.666667	30.000000	69.000000
-29.633333	30.000000	69.000000
-29.600000	29.500000	70.000000
-29.566667	30.000000	70.000000
-29.533333	30.000000	70.000000
-29.500000	30.000000	70.000000
-29.466667	30.000000	70.000000
-29.433333	30.500000	70.000000
-29.400000	30.500000	70.000000
-29.366667	30.500000	70.000000
-29.333333	30.500000	70.000000
-29.300000	30.500000	72.000000
-29.266667	31.000000	72.000000
-29.233333	30.500000	72.000000
-29.200000	30.500000	72.500000
-29.166667	31.000000	72.500000
-29.133333	31.000000	73.000000
-29.100000	31.000000	72.500000
-29.066667	31.500000	73.000000
-29.033333	31.500000	70.500000
-29.000000	31.500000	70.500000
-28.966667	31.500000	73.500000
-28.933333	32.000000	70.500000
-28.900000	31.500000	71.000000
-28.866667	31.500000	71.000000
-28.833333	32.000000	71.000000
-28.800000	32.000000	70.500000
-28.766667	32.000000	71.000000
-28.733333	32.000000	74.500000
-28.700000	32.000000	75.500000
-28.666667	32.000000	75.500000
-28.633333	32.000000	75.000000
-28.600000	32.000000	75.000000
-28.566667	32.000000	75.000000
-28.533333	32.500000	75.000000
-28.500000	32.500000	75.500000
-28.466667	33.000000	75.500000
-28.433333	33.000000	75.500000
-28.400000	33.000000	75.500000
-28.366667	33.000000	75.500000
-28.333333	33.000000	75.500000
-28.300000	33.000000	72.000000
-28.266667	33.000000	72.000000
-28.233333	33.000000	72.000000
-28.200000	33.500000	72.500000
-28.166667	33.000000	76.000000
-28.133333	33.500000	77.500000
-28.100000	34.000000	78.000000
-28.066667	34.000000	78.000000
-28.033333	35.000000	78.000000
-28.000000	35.500000	78.000000
-27.966667	36.000000	78.000000
-27.933333	36.000000	77.500000
-27.900000	36.500000	77.500000
-27.866667	36.500000	78.000000
-27.833333	36.500000	78.000000
-27.800000	36.000000	79.000000
-27.766667	36.500000	79.500000
-27.733333	36.500000	80.000000
-27.700000	36.000000	80.000000
-27.666667	37.000000	80.000000
-27.633333	37.000000	80.500000
-27.600000	38.000000	80.500000
-27.566667	38.000000	80.500000
-27.533333	38.500000	81.000000
-27.500000	38.500000	81.000000
-27.466667	38.000000	81.000000
-27.433333	38.500000	81.000000
-27.400000	39.500000	82.500000
-27.366667	41.000000	83.000000
-27.333333	41.500000	83.000000
-27.300000	41.500000	83.000000
-27.266667	42.000000	83.000000
-27.233333	42.500000	83.000000
-27.200000	42.500000	83.000000
-27.166667	43.500000	83.500000
-27.133333	44.500000	84.000000
-27.100000	43.500000	84.000000
-27.066667	44.000000	84.000000
-27.033333	44.000000	84.500000
-27.000000	45.500000	85.000000
-26.966667	46.000000	85.000000
-26.933333	46.000000	85.000000
-26.900000	46.000000	86.000000
-26.866667	47.000000	86.000000
-26.833333	47.000000	86.000000
-26.800000	47.000000	86.000000
-26.766667	47.500000	86.000000
-26.733333	47.500000	85.000000
-26.700000	48.500000	84.500000
-26.666667	48.500000	83.500000
-26.633333	48.500000	83.500000
-26.600000	48.500000	83.500000
-26.566667	48.500000	83.500000
-26.533333	49.000000	84.000000
-26.500000	49.000000	84.000000
-26.466667	49.000000	84.500000
-26.433333	49.500000	85.500000
-26.400000	50.000000	85.500000
-26.366667	50.000000	86.000000
-26.333333	50.000000	86.000000
-26.300000	50.500000	86.000000
-26.266667	50.500000	86.000000
-26.233333	51.000000	85.500000
-26.200000	51.000000	85.500000
-26.166667	51.000000	86.000000
-26.133333	51.500000	85.500000
-26.100000	51.500000	85.500000
-26.066667	51.500000	85.500000
-26.033333	52.000000	85.500000
-26.000000	52.000000	86.000000
-25.966667	52.000000	86.000000
-25.933333	52.000000	86.000000
-25.900000	52.000000	86.000000
-25.866667	52.000000	85.500000
-25.833333	52.500000	85.500000
-25.800000	51.000000	85.000000
-25.766667	51.000000	85.000000
-25.733333	52.500000	85.500000
-25.700000	53.000000	85.500000
-25.666667	53.000000	85.500000
-25.633333	53.000000	86.000000
-25.600000	55.000000	86.000000
-25.566667	53.000000	86.000000
-25.533333	53.000000	85.500000
-25.500000	53.000000	86.000000
-25.466667	53.500000	86.000000
-25.433333	53.500000	85.500000
-25.400000	53.500000	85.500000
-25.366667	53.500000	85.500000
-25.333333	53.500000	85.500000
-25.300000	54.000000	85.500000
-25.266667	54.000000	86.000000
-25.233333	54.000000	86.000000
-25.200000	54.000000	86.000000
-25.166667	54.500000	87.000000
-25.133333	54.500000	87.500000
-25.100000	54.000000	86.000000
-25.066667	54.000000	86.000000
-25.033333	54.500000	86.000000
-25.000000	54.500000	86.000000
-24.966667	55.000000	86.500000
-24.933333	55.000000	86.500000
-24.900000	55.000000	86.500000
-24.866667	55.500000	86.500000
-24.833333	56.000000	87.500000
-24.800000	56.000000	87.500000
-24.766667	57.000000	90.000000
-24.733333	57.000000	90.000000
-24.700000	57.000000	90.000000
-24.666667	57.000000	90.000000
-24.633333	56.000000	87.500000
-24.600000	56.500000	87.500000
-24.566667	56.500000	87.500000
-24.533333	56.500000	87.000000
-24.500000	56.500000	87.000000
-24.466667	56.000000	86.000000
-24.433333	57.500000	89.000000
-24.400000	58.000000	90.500000
-24.366667	62.000000	97.500000
-24.333333	59.000000	91.500000
-24.300000	62.000000	97.000000
-24.266667	61.500000	96.500000
-24.233333	62.000000	100.000000
-24.200000	61.500000	96.000000
-24.166667	59.000000	91.500000
-24.133333	59.500000	91.000000
-24.100000	59.000000	90.000000
-24.066667	63.000000	99.500000
-24.033333	63.000000	99.500000
-24.000000	63.500000	99.500000
-23.966667	63.500000	99.500000
-23.933333	63.500000	99.500000
-23.900000	63.500000	99.500000
-23.866667	62.500000	97.000000
-23.833333	62.000000	97.000000
-23.800000	62.000000	97.000000
-23.766667	62.000000	97.000000
-23.733333	62.500000	96.500000
-23.700000	63.000000	96.500000
-23.666667	63.500000	97.500000
-23.633333	64.000000	97.500000
-23.600000	64.000000	97.500000
-23.566667	64.000000	97.500000
-23.533333	65.000000	99.000000
-23.500000	65.000000	99.000000
-23.466667	65.000000	99.000000
-23.433333	65.000000	99.000000
-23.400000	65.000000	99.500000
-23.366667	65.500000	99.500000
-23.333333	64.500000	97.000000
-23.300000	66.500000	100.500000
-23.266667	66.500000	101.000000
-23.233333	66.500000	101.000000
-23.200000	64.500000	97.500000
-23.166667	64.500000	97.000000
-23.133333	65.000000	98.000000
-23.100000	65.000000	98.000000
-23.066667	65.500000	98.000000
-23.033333	65.500000	98.000000
-23.000000	65.500000	98.000000
-22.966667	63.500000	94.000000
-22.933333	63.500000	94.000000
-22.900000	63.500000	94.000000
-22.866667	63.500000	93.500000
-22.833333	62.500000	91.500000
-22.800000	62.500000	91.500000
-22.766667	68.500000	102.500000
-22.733333	68.500000	102.500000
-22.700000	69.000000	102.500000
-22.666667	69.000000	102.500000
-22.633333	69.000000	102.500000
-22.600000	68.000000	104.000000
-22.566667	68.000000	103.000000
-22.533333	68.000000	103.000000
-22.500000	67.500000	106.000000
-22.466667	70.500000	105.500000
-22.433333	70.500000	104.000000
-22.400000	70.000000	104.500000
-22.366667	69.500000	104.500000
-22.333333	64.000000	93.500000
-22.300000	70.500000	106.500000
-22.266667	62.500000	91.500000
-22.233333	62.000000	91.000000
-22.200000	62.000000	91.500000
-22.166667	70.500000	107.000000
-22.133333	71.000000	108.000000
-22.100000	72.000000	109.500000
-22.066667	72.500000	109.000000
-22.033333	70.500000	109.000000
-22.000000	71.000000	107.500000
-21.966667	71.500000	107.000000
-21.933333	71.500000	108.500000
-21.900000	71.500000	112.000000
-21.866667	71.500000	113.500000
-21.833333	71.500000	114.500000
-21.800000	71.500000	113.000000
-21.766667	71.500000	114.500000
-21.733333	71.500000	114.500000
-21.700000	71.500000	115.000000
-21.666667	71.500000	115.000000
-21.633333	71.500000	115.000000
-21.600000	71.500000	115.000000
-21.566667	71.500000	114.500000
-21.533333	71.500000	114.500000
-21.500000	71.500000	115.000000
-21.466667	71.500000	115.500000
-21.433333	71.500000	116.000000
-21.400000	71.500000	116.000000
-21.366667	71.500000	116.000000
-21.333333	71.000000	116.000000
-21.300000	70.500000	116.000000
-21.266667	70.000000	116.500000
-21.233333	69.000000	116.500000
-21.200000	69.000000	116.500000
-21.166667	69.000000	116.500000
-21.133333	59.500000	76.500000
-21.100000	59.500000	76.000000
-21.066667	68.500000	115.500000
-21.033333	60.000000	75.000000
-21.000000	60.000000	74.500000
-20.966667	60.000000	74.500000
-20.933333	60.000000	74.500000
-20.900000	61.000000	76.500000
-20.866667	61.000000	76.500000
-20.833333	61.500000	76.500000
-20.800000	61.500000	76.000000
-20.766667	67.500000	120.500000
-20.733333	67.500000	120.500000
-20.700000	67.500000	120.500000
-20.666667	67.500000	121.000000
-20.633333	67.500000	121.000000
-20.600000	67.000000	121.500000
-20.566667	66.500000	121.500000
-20.533333	66.500000	121.500000
-20.500000	66.500000	122.000000
-20.466667	66.500000	122.000000
-20.433333	66.500000	121.500000
-20.400000	67.000000	122.500000
-20.366667	67.500000	122.500000
-20.333333	67.500000	123.500000
-20.300000	67.500000	123.500000
-20.266667	67.500000	123.500000
-20.233333	67.500000	124.000000
-20.200000	67.500000	124.000000
-20.166667	67.500000	124.000000
-20.133333	67.500000	124.000000
-20.100000	67.500000	124.500000
-20.066667	67.500000	124.500000
-20.033333	67.500000	124.500000
-20.000000	67.500000	125.500000
-19.966667	67.500000	125.500000
-19.933333	67.500000	126.000000
-19.900000	67.500000	126.000000
-19.866667	67.500000	126.000000
-19.833333	67.500000	126.000000
-19.800000	67.000000	126.000000
-19.766667	67.000000	126.000000
-19.733333	68.000000	126.500000
-19.700000	68.000000	126.500000
-19.666667	68.000000	127.000000
-19.633333	68.000000	127.000000
-19.600000	68.000000	127.000000
-19.566667	68.000000	127.000000
-19.533333	68.000000	128.500000
-19.500000	68.000000	128.500000
-19.466667	68.000000	128.500000
-19.433333	68.500000	128.500000
-19.400000	68.000000	129.000000
-19.366667	68.000000	129.000000
-19.333333	68.000000	128.500000
-19.300000	68.500000	128.500000
-19.266667	69.000000	130.500000
-19.233333	69.000000	130.500000
-19.200000	69.000000	130.500000
-19.166667	69.000000	130.500000
-19.133333	69.000000	129.500000
-19.100000	69.000000	130.000000
-19.066667	68.500000	130.500000
-19.033333	69.500000	130.500000
-19.000000	69.500000	130.500000
-18.966667	69.000000	130.500000
-18.933333	69.000000	130.500000
-18.900000	69.500000	130.500000
-18.866667	70.000000	133.000000
-18.833333	70.000000	133.500000
-18.800000	70.000000	133.500000
-18.766667	70.000000	133.500000
-18.733333	70.000000	133.500000
-18.700000	69.500000	134.000000
-18.666667	70.000000	134.500000
-18.633333	70.500000	135.000000
-18.600000	70.500000	135.000000
-18.566667	70.500000	135.000000
-18.533333	70.000000	134.500000
-18.500000	71.500000	135.500000
-18.466667	71.500000	135.500000
-18.433333	71.500000	135.000000
-18.400000	71.500000	134.500000
-18.366667	71.500000	134.500000
-18.333333	71.500000	135.500000
-18.300000	71.500000	136.500000
-18.266667	72.000000	136.500000
-18.233333	72.000000	136.500000
-18.200000	72.000000	137.000000
-18.166667	73.000000	136.500000
-18.133333	73.000000	136.500000
-18.100000	73.000000	135.500000
-18.066667	73.500000	135.500000
-18.033333	73.500000	136.500000
-18.000000	73.500000	136.000000
-17.966667	74.000000	137.000000
-17.933333	74.000000	139.000000
-17.900000	74.000000	139.500000
-17.866667	74.000000	140.000000
-17.833333	73.500000	139.500000
-17.800000	74.000000	140.000000
-17.766667	74.500000	139.500000
-17.733333	74.500000	138.500000
-17.700000	74.500000	139.000000
-17.666667	75.000000	139.500000
-17.633333	75.000000	139.000000
-17.600000	75.000000	140.000000
-17.566667	75.000000	141.000000
-17.533333	75.000000	142.500000
-17.500000	75.000000	143.000000
-17.466667	75.000000	143.000000
-17.433333	75.000000	143.000000
-17.400000	76.000000	143.000000
-17.366667	76.000000	143.000000
-17.333333	76.000000	142.500000
-17.300000	76.000000	141.000000
-17.266667	76.000000	141.500000
-17.233333	76.000000	143.000000
-17.200000	76.000000	143.000000
-17.166667	76.000000	142.000000
-17.133333	76.500000	143.000000
-17.100000	76.500000	144.000000
-17.066667	77.000000	144.500000
-17.033333	77.000000	145.000000
-17.000000	77.000000	144.500000
-16.966667	77.000000	144.500000
-16.933333	77.000000	144.500000
-16.900000	77.000000	146.000000
-16.866667	77.000000	143.500000
-16.833333	77.000000	144.500000
-16.800000	77.000000	145.000000
-16.766667	76.500000	146.000000
-16.733333	76.500000	145.000000
-16.700000	76.000000	147.500000
-16.666667	75.500000	149.500000
-16.633333	75.500000	149.500000
-16.600000	75.500000	147.000000
-16.566667	77.000000	148.500000
-16.533333	76.000000	150.500000
-16.500000	76.500000	150.500000
-16.466667	77.000000	150.000000
-16.433333	76.500000	149.000000
-16.400000	75.000000	150.500000
-16.366667	74.500000	152.000000
-16.333333	74.500000	151.000000
-16.300000	75.000000	151.500000
-16.266667	76.500000	151.000000
-16.233333	75.000000	145.500000
-16.200000	75.500000	146.000000
-16.166667	74.500000	147.500000
-16.133333	73.500000	149.000000
-16.100000	73.500000	149.500000
-16.066667	74.000000	150.500000
-16.033333	74.500000	150.500000
-16.000000	76.000000	158.500000
-15.966667	76.500000	158.500000
-15.933333	74.000000	158.500000
-15.900000	78.500000	160.000000
-15.866667	77.500000	160.500000
-15.833333	76.500000	158.500000
-15.800000	75.000000	148.000000
-15.766667	75.000000	147.000000
-15.733333	75.500000	147.000000
-15.700000	73.500000	145.000000
-15.666667	76.500000	157.500000
-15.633333	78.500000	157.500000
-15.600000	78.000000	157.000000
-15.566667	76.500000	159.000000
-15.533333	77.500000	159.000000
-15.500000	77.500000	159.000000
-15.466667	77.000000	160.000000
-15.433333	76.500000	159.000000
-15.400000	79.000000	158.500000
-15.366667	79.500000	159.500000
-15.333333	79.500000	159.000000
-15.300000	79.500000	159.500000
-15.266667	80.500000	160.500000
-15.233333	81.000000	160.500000
-15.200000	81.000000	159.500000
-15.166667	80.000000	160.500000
-15.133333	83.000000	161.000000
-15.100000	84.500000	160.000000
-15.066667	83.000000	159.000000
-15.033333	81.500000	159.500000
-15.000000	80.000000	158.500000
-14.966667	79.500000	159.500000
-14.933333	84.500000	157.000000
-14.900000	85.500000	157.500000
-14.866667	85.500000	157.000000
-14.833333	84.000000	156.500000
-14.800000	84.000000	154.500000
-14.766667	84.500000	154.000000
-14.733333	84.500000	154.500000
-14.700000	86.000000	152.000000
-14.666667	85.500000	151.000000
-14.633333	85.000000	148.000000
-14.600000	83.000000	145.500000
-14.566667	82.000000	144.500000
-14.533333	81.500000	144.500000
-14.500000	82.000000	147.500000
-14.466667	83.500000	149.500000
-14.433333	84.000000	149.500000
-14.400000	83.500000	149.500000
-14.366667	82.500000	149.500000
-14.333333	82.500000	149.500000
-14.300000	82.500000	151.500000
-14.266667	82.500000	151.000000
-14.233333	83.000000	151.500000
-14.200000	85.500000	155.000000
-14.166667	85.000000	152.500000
-14.133333	84.000000	151.500000
-14.100000	81.500000	150.000000
-14.066667	81.500000	156.000000
-14.033333	81.000000	156.000000
-14.000000	81.000000	152.000000
-13.966667	83.500000	154.000000
-13.933333	82.500000	155.500000
-13.900000	82.500000	154.000000
-13.866667	81.000000	154.000000
-13.833333	81.000000	159.000000
-13.800000	81.000000	159.500000
-13.766667	81.000000	160.000000
-13.733333	81.500000	155.500000
-13.700000	82.000000	156.500000
-13.666667	82.000000	159.000000
-13.633333	81.000000	160.500000
-13.600000	81.000000	159.000000
-13.566667	80.500000	162.000000
-13.533333	80.500000	164.000000
-13.500000	80.000000	164.000000
-13.466667	80.500000	164.500000
-13.433333	80.500000	165.000000
-13.400000	81.500000	163.000000
-13.366667	80.500000	165.500000
-13.333333	79.500000	169.500000
-13.300000	79.500000	169.500000
-13.266667	79.500000	170.000000
-13.233333	79.000000	168.500000
-13.200000	79.500000	170.000000
-13.166667	79.500000	170.000000
-13.133333	80.000000	171.000000
-13.100000	80.000000	171.000000
-13.066667	80.000000	171.500000
-13.033333	78.000000	169.000000
-13.000000	77.500000	170.000000
-12.966667	79.000000	172.000000
-12.933333	79.000000	173.500000
-12.900000	80.000000	173.500000
-12.866667	80.500000	172.500000
-12.833333	81.000000	173.000000
-12.800000	81.500000	174.500000
-12.766667	81.500000	175.000000
-12.733333	81.500000	175.000000
-12.700000	80.500000	174.000000
-12.666667	79.500000	175.000000
-12.633333	80.500000	176.000000
-12.600000	80.000000	176.500000
-12.566667	80.500000	176.500000
-12.533333	80.500000	176.500000
-12.500000	82.500000	176.500000
-12.466667	80.500000	176.500000
-12.433333	81.000000	176.000000
-12.400000	80.500000	176.000000
-12.366667	80.500000	176.000000
-12.333333	80.500000	176.000000
-12.300000	77.500000	172.000000
-12.266667	78.500000	175.000000
-12.233333	78.000000	174.000000
-12.200000	78.000000	174.000000
-12.166667	78.000000	173.500000
-12.133333	77.500000	172.000000
-12.100000	78.500000	172.500000
-12.066667	78.500000	169.500000
-12.033333	77.500000	166.500000
-12.000000	77.000000	166.000000
-11.966667	77.000000	165.500000
-11.933333	78.500000	172.500000
-11.900000	73.000000	157.500000
-11.866667	78.000000	172.500000
-11.833333	78.000000	172.000000
-11.800000	72.000000	156.500000
-11.766667	77.500000	171.000000
-11.733333	75.500000	164.000000
-11.700000	74.500000	164.500000
-11.666667	75.000000	165.000000
-11.633333	74.000000	165.000000
-11.600000	75.500000	165.500000
-11.566667	75.500000	168.500000
-11.533333	75.500000	169.000000
-11.500000	76.000000	170.000000
-11.466667	75.000000	168.000000
-11.433333	75.500000	170.500000
-11.400000	75.500000	171.500000
-11.366667	75.500000	171.500000
-11.333333	75.500000	172.000000
-11.300000	75.000000	171.000000
-11.266667	75.500000	172.000000
-11.233333	75.500000	171.500000
-11.200000	76.000000	172.000000
-11.166667	76.000000	172.000000
-11.133333	76.000000	172.500000
-11.100000	74.500000	169.000000
-11.066667	76.000000	173.000000
-11.033333	75.000000	169.500000
-11.000000	75.000000	171.000000
-10.966667	76.000000	171.500000
-10.933333	75.500000	176.000000
-10.900000	75.500000	175.500000
-10.866667	74.500000	173.000000
-10.833333	68.000000	156.000000
-10.800000	70.000000	151.500000
-10.766667	70.000000	152.000000
-10.733333	86.500000	177.000000
-10.700000	70.500000	150.000000
-10.666667	86.000000	175.500000
-10.633333	85.000000	173.500000
-10.600000	85.500000	172.500000
-10.566667	85.000000	172.000000
-10.533333	85.500000	172.500000
-10.500000	85.500000	173.000000
-10.466667	84.500000	173.000000
-10.433333	84.500000	173.000000
-10.400000	84.500000	173.000000
-10.366667	84.500000	173.500000
-10.333333	84.500000	174.000000
-10.300000	84.500000	174.500000
-10.266667	84.000000	175.500000
-10.233333	84.000000	175.000000
-10.200000	84.000000	175.500000
-10.166667	84.000000	175.500000
-10.133333	84.000000	175.500000
-10.100000	84.000000	176.000000
-10.066667	84.000000	177.000000
-10.033333	84.000000	177.000000
-10.000000	84.000000	177.500000
-9.966667	84.000000	177.500000
-9.933333	84.000000	178.000000
-9.900000	84.000000	178.000000
-9.866667	84.000000	178.000000
-9.833333	83.000000	178.000000
-9.800000	83.000000	178.500000
-9.766667	83.500000	178.500000
-9.733333	81.500000	178.500000
-9.700000	81.500000	178.500000
-9.666667	83.000000	178.500000
-9.633333	82.500000	180.500000
-9.600000	82.500000	180.500000
-9.566667	82.500000	180.500000
-9.533333	81.000000	180.500000
-9.500000	81.000000	180.500000
-9.466667	81.000000	181.000000
-9.433333	81.000000	181.500000
-9.400000	81.000000	181.500000
-9.366667	81.000000	181.500000
-9.333333	81.000000	181.500000
-9.300000	81.000000	181.500000
-9.266667	80.500000	181.500000
-9.233333	80.500000	182.000000
-9.200000	80.500000	182.500000
-9.166667	80.500000	182.500000
-9.133333	80.500000	183.000000
-9.100000	80.500000	183.000000
-9.066667	80.500000	183.000000
-9.033333	80.500000	183.000000
-9.000000	80.500000	183.000000
-8.966667	80.500000	184.000000
-8.933333	80.000000	184.000000
-8.900000	80.000000	184.000000
-8.866667	80.000000	184.000000
-8.833333	80.000000	184.000000
-8.800000	80.000000	184.000000
-8.766667	79.500000	184.000000
-8.733333	79.500000	184.500000
-8.700000	79.500000	184.500000
-8.666667	79.500000	184.500000
-8.633333	79.500000	184.500000
-8.600000	79.500000	185.000000
-8.566667	79.500000	185.000000
-8.533333	79.500000	185.000000
-8.500000	79.500000	185.000000
-8.466667	79.500000	185.500000
-8.433333	79.500000	185.500000
-8.400000	79.500000	185.500000
-8.366667	79.500000	186.000000
-8.333333	79.500000	186.000000
-8.300000	79.500000	186.000000
-8.266667	79.500000	186.000000
-8.233333	79.500000	186.000000
-8.200000	79.500000	186.000000
-8.166667	79.500000	186.000000
-8.133333	79.500000	186.000000
-8.100000	79.500000	186.500000
-8.066667	79.500000	186.500000
-8.033333	79.500000	186.500000
-8.000000	79.500000	187.000000
-7.966667	79.500000	187.000000
-7.933333	79.500000	187.000000
-7.900000	79.500000	187.500000
-7.866667	79.000000	187.500000
-7.833333	79.500000	187.500000
-7.800000	79.500000	187.500000
-7.766667	79.500000	187.500000
-7.733333	79.500000	188.000000
-7.700000	79.500000	190.000000
-7.666667	79.000000	190.500000
-7.633333	79.000000	190.500000
-7.600000	79.000000	190.500000
-7.566667	79.000000	190.500000
-7.533333	79.000000	190.500000
-7.500000	79.000000	190.500000
-7.466667	79.000000	190.000000
-7.433333	79.000000	190.000000
-7.400000	79.000000	190.500000
-7.366667	79.000000	190.500000
-7.333333	79.000000	191.000000
-7.300000	78.500000	190.500000
-7.266667	79.000000	191.500000
-7.233333	79.000000	192.000000
-7.200000	79.500000	192.500000
-7.166667	79.500000	193.000000
-7.133333	79.500000	193.000000
-7.100000	79.500000	193.500000
-7.066667	79.500000	194.000000
-7.033333	79.500000	194.000000
-7.000000	79.500000	194.500000
-6.966667	79.000000	194.500000
-6.933333	79.500000	195.000000
-6.900000	79.500000	195.500000
-6.866667	79.500000	195.500000
-6.833333	79.000000	196.000000
-6.800000	79.000000	196.500000
-6.766667	79.000000	197.000000
-6.733333	79.000000	197.000000
-6.700000	78.500000	196.500000
-6.666667	78.500000	196.500000
-6.633333	78.500000	196.000000
-6.600000	78.500000	196.000000
-6.566667	78.500000	196.500000
-6.533333	78.500000	196.500000
-6.500000	78.500000	196.500000
-6.466667	78.500000	196.500000
-6.433333	78.500000	196.000000
-6.400000	78.500000	196.000000
-6.366667	78.500000	196.000000
-6.333333	78.500000	196.000000
-6.300000	78.500000	196.000000
-6.266667	78.500000	196.000000
-6.233333	79.000000	196.500000
-6.200000	78.500000	196.500000
-6.166667	78.500000	196.500000
-6.133333	78.000000	195.000000
-6.100000	79.000000	196.500000
-6.066667	79.500000	196.500000
-6.033333	79.500000	196.500000
-6.000000	79.500000	197.000000
-5.966667	79.000000	197.500000
-5.933333	79.000000	198.000000
-5.900000	79.000000	198.500000
-5.866667	79.000000	198.500000
-5.833333	79.500000	199.500000
-5.800000	79.500000	200.500000
-5.766667	79.500000	200.500000
-5.733333	79.500000	200.500000
-5.700000	79.500000	200.500000
-5.666667	80.500000	200.500000
-5.633333	80.000000	200.500000
-5.600000	80.500000	201.500000
-5.566667	80.500000	201.500000
-5.533333	81.000000	202.000000
-5.500000	81.000000	202.000000
-5.466667	81.500000	202.500000
-5.433333	81.500000	202.500000
-5.400000	81.500000	202.000000
-5.366667	82.500000	200.500000
-5.333333	82.500000	199.000000
-5.300000	83.500000	197.000000
-5.266667	84.500000	196.000000
-5.233333	85.000000	195.000000
-5.200000	85.000000	194.500000
-5.166667	84.500000	194.000000
-5.133333	85.000000	193.500000
-5.100000	85.000000	193.000000
-5.066667	84.500000	191.500000
-5.033333	84.500000	190.000000
-5.000000	84.500000	191.000000
-4.966667	84.500000	189.500000
-4.933333	84.000000	189.000000
-4.900000	84.000000	189.000000
-4.866667	84.000000	188.500000
-4.833333	84.000000	188.500000
-4.800000	83.500000	187.500000
-4.766667	83.000000	187.000000
-4.733333	72.000000	197.000000
-4.700000	72.000000	197.000000
-4.666667	72.000000	197.000000
-4.633333	73.500000	188.500000
-4.600000	73.500000	185.000000
-4.566667	73.500000	185.500000
-4.533333	73.000000	184.000000
-4.500000	72.500000	186.000000
-4.466667	72.500000	187.500000
-4.433333	72.000000	187.500000
-4.400000	71.500000	187.000000
-4.366667	71.500000	188.000000
-4.333333	72.000000	187.500000
-4.300000	72.000000	188.000000
-4.266667	72.000000	188.000000
-4.233333	72.000000	188.500000
-4.200000	72.500000	189.000000
-4.166667	72.500000	189.500000
-4.133333	73.000000	189.500000
-4.100000	73.000000	190.000000
-4.066667	73.500000	189.500000
-4.033333	73.500000	191.000000
-4.000000	73.000000	191.000000
-3.966667	73.500000	190.000000
-3.933333	74.000000	188.500000
-3.900000	73.500000	189.500000
-3.866667	73.500000	188.500000
-3.833333	74.000000	187.000000
-3.800000	74.000000	187.000000
-3.766667	74.000000	187.500000
-3.733333	74.500000	193.000000
-3.700000	75.000000	193.000000
-3.666667	75.000000	194.000000
-3.633333	74.500000	196.500000
-3.600000	74.000000	199.000000
-3.566667	75.500000	199.500000
-3.533333	75.500000	200.000000
-3.500000	76.000000	200.500000
-3.466667	76.500000	201.000000
-3.433333	76.500000	202.500000
-3.400000	76.000000	202.500000
-3.366667	77.000000	207.500000
-3.333333	77.000000	208.500000
-3.300000	77.500000	209.000000
-3.266667	77.500000	210.000000
-3.233333	77.500000	210.500000
-3.200000	77.500000	211.000000
-3.166667	77.500000	211.000000
-3.133333	77.500000	210.500000
-3.100000	77.000000	211.000000
-3.066667	77.000000	211.000000
-3.033333	76.500000	211.000000
-3.000000	76.500000	211.500000
-2.966667	77.000000	213.500000
-2.933333	77.000000	213.000000
-2.900000	76.500000	215.500000
-2.866667	77.000000	214.500000
-2.833333	77.000000	215.500000
-2.800000	77.000000	215.500000
-2.766667	76.500000	216.000000
-2.733333	77.000000	216.500000
-2.700000	76.500000	216.500000
-2.666667	76.500000	217.000000
-2.633333	77.000000	216.500000
-2.600000	77.500000	216.000000
-2.566667	78.000000	217.000000
-2.533333	76.500000	217.000000
-2.500000	76.500000	217.000000
-2.466667	76.500000	217.500000
-2.433333	77.000000	217.500000
-2.400000	80.500000	217.500000
-2.366667	78.500000	217.500000
-2.333333	78.500000	218.000000
-2.300000	76.500000	219.000000
-2.266667	76.500000	219.000000
-2.233333	76.500000	219.500000
-2.200000	76.500000	220.000000
-2.166667	76.500000	220.000000
-2.133333	77.000000	219.500000
-2.100000	79.000000	220.000000
-2.066667	77.500000	220.000000
-2.033333	78.000000	219.500000
-2.000000	76.500000	220.500000
-1.966667	76.500000	220.500000
-1.933333	76.500000	220.500000
-1.900000	76.500000	220.500000
-1.866667	77.500000	221.000000
-1.833333	77.500000	221.000000
-1.800000	79.500000	221.000000
-1.766667	78.500000	221.000000
-1.733333	77.000000	222.000000
-1.700000	76.000000	222.000000
-1.666667	76.000000	222.500000
-1.633333	77.000000	222.500000
-1.600000	77.500000	223.500000
-1.566667	77.000000	225.000000
-1.533333	77.500000	225.000000
-1.500000	79.000000	224.000000
-1.466667	77.000000	226.000000
-1.433333	76.000000	226.500000
-1.400000	76.000000	226.500000
-1.366667	76.500000	227.000000
-1.333333	76.500000	228.000000
-1.300000	76.500000	231.000000
-1.266667	76.000000	230.000000
-1.233333	76.000000	230.500000
-1.200000	75.500000	231.000000
-1.166667	74.500000	232.500000
-1.133333	74.000000	232.500000
-1.100000	74.000000	233.500000
-1.066667	74.000000	234.500000
-1.033333	73.500000	237.000000
-1.000000	73.500000	237.000000
-0.966667	73.500000	237.500000
-0.933333	73.500000	239.500000
-0.900000	74.000000	240.000000
-0.866667	72.500000	240.000000
-0.833333	72.500000	240.500000
-0.800000	72.500000	241.000000
-0.766667	72.500000	242.000000
-0.733333	72.500000	242.000000
-0.700000	72.000000	242.000000
-0.666667	72.000000	242.000000
-0.633333	72.000000	242.500000
-0.600000	72.000000	244.000000
-0.566667	71.500000	244.000000
-0.533333	71.000000	244.500000
-0.500000	71.000000	245.000000
-0.466667	70.500000	245.000000
-0.433333	70.500000	245.500000
-0.400000	70.500000	246.000000
-0.366667	70.000000	246.500000
-0.333333	69.000000	247.000000
-0.300000	69.500000	247.000000
-0.266667	69.000000	247.500000
-0.233333	69.000000	247.500000
-0.200000	69.500000	248.000000
-0.166667	68.500000	248.000000
-0.133333	68.500000	248.500000
-0.100000	68.500000	248.500000
-0.066667	68.500000	249.000000
-0.033333	68.000000	249.500000
0.000000	68.000000	249.500000
0.033333	67.500000	249.500000
0.066667	67.500000	250.000000
0.100000	67.500000	250.000000
0.133333	67.500000	250.500000
0.166667	67.000000	251.000000
0.200000	66.000000	251.500000
0.233333	66.000000	246.000000
0.266667	65.500000	241.500000
0.300000	66.000000	238.000000
0.333333	67.000000	237.000000
0.366667	68.500000	234.500000
0.400000	68.500000	235.500000
0.433333	69.500000	237.500000
0.466667	68.500000	241.500000
0.500000	68.000000	241.500000
0.533333	67.500000	240.000000
0.566667	67.500000	241.000000
0.600000	69.000000	241.000000
0.633333	71.000000	239.000000
0.666667	68.000000	238.500000
0.700000	63.000000	234.000000
0.733333	62.000000	229.000000
0.766667	62.500000	227.000000
0.800000	61.000000	225.500000
0.833333	59.000000	221.500000
0.866667	58.500000	215.000000
0.900000	58.500000	215.500000
0.933333	58.500000	210.000000
0.966667	58.000000	206.500000
1.000000	57.000000	203.500000
1.033333	56.000000	200.000000
1.066667	54.500000	197.000000
1.100000	54.500000	196.000000
1.133333	53.500000	193.000000
1.166667	52.500000	189.500000
1.200000	52.500000	188.000000
1.233333	51.500000	183.500000
1.266667	51.000000	182.500000
1.300000	50.500000	180.500000
1.333333	51.000000	180.000000
1.366667	52.000000	178.500000
1.400000	53.500000	171.500000
1.433333	54.500000	168.500000
1.466667	55.000000	164.000000
1.500000	56.500000	160.500000
1.533333	57.500000	157.000000
1.566667	59.000000	153.500000
1.600000	59.500000	150.500000
1.633333	60.000000	146.000000
1.666667	60.000000	145.500000
1.700000	61.000000	141.500000
1.733333	62.000000	139.000000
1.766667	62.500000	138.000000
1.800000	63.000000	135.500000
1.833333	62.500000	135.500000
1.866667	63.000000	133.000000
1.900000	64.500000	129.500000
1.933333	65.000000	127.500000
1.966667	67.000000	126.000000
2.000000	67.500000	122.000000
2.033333	68.000000	118.000000
2.066667	70.500000	115.000000
2.100000	72.000000	114.000000
2.133333	77.000000	98.500000
2.166667	78.500000	97.000000
2.200000	79.500000	95.500000
2.233333	81.500000	93.500000
2.266667	82.500000	90.000000
2.300000	83.500000	88.000000
2.333333	85.000000	87.000000
2.366667	86.000000	85.500000
2.400000	87.000000	83.000000
2.433333	87.500000	79.500000
2.466667	88.500000	76.000000
2.500000	89.500000	73.000000
2.533333	91.000000	70.500000
2.566667	93.000000	68.000000
2.600000	94.000000	66.500000
2.633333	65.000000	57.000000
2.666667	66.000000	54.000000
2.700000	67.000000	52.000000
2.733333	67.500000	51.000000
2.766667	99.000000	56.500000
2.800000	103.000000	55.000000
2.833333	103.500000	51.000000
2.866667	79.000000	38.500000
2.900000	107.000000	41.500000
2.933333	85.500000	35.000000
2.966667	87.500000	34.500000
3.000000	114.500000	38.000000
3.033333	116.500000	36.500000
3.066667	118.000000	36.000000
3.100000	99.000000	30.500000
3.133333	122.500000	33.500000
3.166667	124.000000	32.500000
3.200000	126.000000	32.000000
3.233333	127.500000	31.500000
3.266667	119.000000	30.000000
3.300000	121.500000	30.000000
3.333333	114.000000	27.000000
3.366667	133.500000	27.500000
3.400000	137.000000	25.000000
3.433333	167.000000	24.000000
3.466667	169.000000	21.000000
3.500000	175.500000	16.000000
3.533333	166.500000	17.000000
3.566667	158.500000	20.500000
3.600000	161.500000	20.000000
3.633333	164.000000	19.500000
3.666667	163.500000	18.500000
3.700000	163.000000	16.500000
3.733333	163.500000	15.500000
3.766667	171.500000	15.000000
3.800000	174.000000	14.500000
3.833333	178.000000	14.500000
3.866667	183.000000	14.000000
3.900000	187.500000	13.000000
3.933333	180.500000	13.500000
3.966667	181.000000	14.500000
4.000000	183.000000	13.000000
4.033333	184.500000	13.000000
4.066667	190.000000	14.000000
4.100000	185.000000	14.000000
4.133333	190.000000	14.000000
4.166667	194.500000	14.000000
4.200000	197.000000	14.500000
4.233333	195.500000	15.000000
4.266667	194.000000	15.500000
4.300000	193.500000	16.500000
4.333333	192.000000	17.000000
4.366667	194.000000	15.500000
4.400000	196.500000	16.500000
4.433333	196.500000	17.500000
4.466667	195.500000	18.500000
4.500000	194.500000	18.500000
4.533333	195.500000	17.500000
4.566667	198.500000	19.000000
4.600000	198.500000	19.500000
4.633333	198.000000	20.500000
4.666667	195.500000	20.500000
4.700000	195.500000	20.500000
4.733333	196.000000	21.500000
4.766667	197.000000	22.000000
4.800000	197.000000	22.500000
4.833333	196.500000	22.500000
4.866667	194.500000	22.000000
4.900000	195.500000	23.000000
4.933333	196.500000	24.000000
4.966667	195.000000	25.000000
5.000000	192.000000	25.500000
5.033333	192.500000	26.000000
5.066667	192.000000	26.500000
5.100000	192.500000	27.500000
5.133333	193.500000	28.500000
5.166667	193.500000	30.000000
5.200000	192.500000	31.500000
5.233333	192.500000	30.000000
5.266667	192.500000	29.500000
5.300000	193.000000	30.500000
5.333333	193.000000	31.500000
5.366667	194.000000	33.000000
5.400000	194.500000	35.000000
5.433333	194.000000	34.500000
5.466667	193.000000	34.000000
5.500000	192.500000	34.000000
5.533333	192.500000	33.500000
5.566667	191.500000	33.500000
5.600000	191.000000	33.500000
5.633333	191.000000	34.000000
5.666667	191.500000	34.000000
5.700000	190.500000	33.500000
5.733333	190.500000	34.500000
5.766667	191.000000	34.000000
5.800000	188.500000	34.000000
5.833333	189.000000	33.500000
5.866667	188.500000	33.000000
5.900000	187.500000	32.500000
5.933333	187.000000	33.000000
5.966667	186.000000	29.000000
6.000000	186.000000	29.000000
6.033333	186.000000	28.500000
6.066667	186.000000	33.500000
6.100000	184.000000	33.000000
6.133333	185.000000	33.000000
6.166667	184.500000	31.000000
6.200000	184.500000	32.000000
6.233333	184.000000	31.500000
6.266667	184.500000	32.000000
6.300000	184.000000	32.000000
6.333333	184.500000	31.000000
6.366667	179.500000	28.000000
6.400000	179.000000	28.000000
6.433333	178.000000	29.000000
6.466667	177.500000	29.000000
6.500000	172.000000	29.500000
6.533333	171.000000	29.500000
6.566667	171.500000	29.500000
6.600000	171.500000	30.500000
[truncated: 8,801 more rows]
