# Supplementary material for: Attraction of posture and motion-trajectory elements of conspecific biological motion in medaka fish
Source: Sci Rep. 2018 Jun 5;8:8589. doi: 10.1038/s41598-018-26186-x (PMC5988670; doi:10.1038/s41598-018-26186-x)
Supplement: Supplementary file 4 — Dataset 3 [file 41598_2018_26186_MOESM4_ESM.zip › DataExperiments/Bioloco_16.csv]

time[sec]	x	y
-60.000000	237.500000	48.000000
-59.966667	238.000000	50.000000
-59.933333	154.500000	154.000000
-59.900000	238.000000	100.000000
-59.866667	83.500000	154.000000
-59.833333	238.000000	49.500000
-59.800000	238.000000	49.500000
-59.766667	238.000000	54.000000
-59.733333	84.000000	154.000000
-59.700000	237.500000	48.500000
-59.666667	78.000000	154.000000
-59.633333	238.000000	48.500000
-59.600000	238.000000	49.000000
-59.566667	84.000000	154.000000
-59.533333	84.500000	154.000000
-59.500000	78.000000	154.000000
-59.466667	154.500000	154.000000
-59.433333	238.000000	48.000000
-59.400000	154.500000	154.000000
-59.366667	84.000000	154.000000
-59.333333	84.500000	154.000000
-59.300000	84.500000	154.000000
-59.266667	154.500000	154.000000
-59.233333	154.500000	154.000000
-59.200000	84.500000	154.000000
-59.166667	78.000000	154.000000
-59.133333	78.000000	154.000000
-59.100000	78.000000	154.000000
-59.066667	84.500000	154.000000
-59.033333	77.500000	154.000000
-59.000000	78.500000	154.000000
-58.966667	84.000000	154.000000
-58.933333	84.000000	154.000000
-58.900000	78.000000	154.000000
-58.866667	84.500000	154.000000
-58.833333	84.500000	154.000000
-58.800000	84.000000	154.000000
-58.766667	107.500000	154.000000
-58.733333	107.000000	154.000000
-58.700000	78.000000	154.000000
-58.666667	78.000000	154.000000
-58.633333	78.000000	154.000000
-58.600000	84.500000	154.000000
-58.566667	84.000000	154.000000
-58.533333	107.000000	154.000000
-58.500000	84.000000	154.000000
-58.466667	84.000000	154.000000
-58.433333	84.500000	154.000000
-58.400000	78.000000	154.000000
-58.366667	84.500000	154.000000
-58.333333	78.000000	154.000000
-58.300000	78.000000	154.000000
-58.266667	78.000000	154.000000
-58.233333	84.000000	154.000000
-58.200000	77.500000	154.000000
-58.166667	104.500000	239.500000
-58.133333	104.500000	240.000000
-58.100000	104.500000	240.500000
-58.066667	104.500000	240.000000
-58.033333	106.000000	240.500000
-58.000000	107.000000	240.500000
-57.966667	105.500000	241.500000
-57.933333	105.500000	241.500000
-57.900000	105.500000	241.500000
-57.866667	108.000000	241.000000
-57.833333	108.500000	241.500000
-57.800000	108.500000	241.500000
-57.766667	108.000000	242.000000
-57.733333	109.000000	241.000000
-57.700000	109.000000	241.000000
-57.666667	109.000000	241.000000
-57.633333	109.000000	241.000000
-57.600000	109.000000	241.000000
-57.566667	109.000000	241.000000
-57.533333	109.000000	241.000000
-57.500000	109.000000	241.000000
-57.466667	109.000000	241.000000
-57.433333	109.000000	241.000000
-57.400000	108.000000	234.000000
-57.366667	108.000000	234.000000
-57.333333	108.000000	234.000000
-57.300000	108.000000	234.000000
-57.266667	108.000000	234.000000
-57.233333	76.000000	205.000000
-57.200000	75.500000	204.500000
-57.166667	75.500000	204.500000
-57.133333	76.000000	204.500000
-57.100000	78.000000	206.500000
-57.066667	109.000000	234.000000
-57.033333	75.500000	204.500000
-57.000000	109.000000	234.000000
-56.966667	109.000000	234.000000
-56.933333	109.000000	234.000000
-56.900000	109.000000	234.000000
-56.866667	108.500000	234.000000
-56.833333	108.000000	234.000000
-56.800000	107.500000	234.000000
-56.766667	107.000000	232.500000
-56.733333	79.000000	206.500000
-56.700000	107.000000	231.500000
-56.666667	107.000000	231.000000
-56.633333	107.500000	231.000000
-56.600000	102.000000	227.000000
-56.566667	102.000000	227.000000
-56.533333	107.500000	231.000000
-56.500000	103.000000	228.000000
-56.466667	103.000000	227.500000
-56.433333	99.000000	224.500000
-56.400000	99.000000	224.500000
-56.366667	98.500000	224.000000
-56.333333	98.500000	224.000000
-56.300000	98.500000	224.000000
-56.266667	96.000000	222.000000
-56.233333	97.500000	222.500000
-56.200000	97.000000	222.000000
-56.166667	94.000000	219.500000
-56.133333	94.500000	219.500000
-56.100000	96.500000	221.000000
-56.066667	96.000000	220.500000
-56.033333	98.000000	222.000000
-56.000000	97.500000	221.500000
-55.966667	98.000000	222.000000
-55.933333	97.500000	221.500000
-55.900000	97.500000	221.500000
-55.866667	97.000000	221.000000
-55.833333	97.000000	221.000000
-55.800000	97.000000	221.000000
-55.766667	96.500000	220.000000
-55.733333	96.500000	220.000000
-55.700000	96.000000	219.500000
-55.666667	96.500000	219.500000
-55.633333	96.500000	219.500000
-55.600000	98.500000	221.000000
-55.566667	98.500000	220.500000
-55.533333	98.000000	220.500000
-55.500000	98.000000	219.500000
-55.466667	98.000000	220.000000
-55.433333	97.500000	219.000000
-55.400000	97.500000	219.500000
-55.366667	97.000000	218.500000
-55.333333	97.500000	219.000000
-55.300000	97.000000	218.000000
-55.266667	99.500000	220.000000
-55.233333	99.500000	220.000000
-55.200000	99.500000	220.000000
-55.166667	99.000000	219.500000
-55.133333	99.500000	220.000000
-55.100000	100.500000	220.000000
-55.066667	100.500000	220.000000
-55.033333	101.000000	220.000000
-55.000000	102.500000	220.500000
-54.966667	102.500000	220.500000
-54.933333	102.500000	220.000000
-54.900000	103.000000	220.000000
-54.866667	103.000000	220.500000
-54.833333	102.500000	220.000000
-54.800000	102.500000	220.000000
-54.766667	102.500000	219.500000
-54.733333	102.500000	219.000000
-54.700000	102.500000	219.000000
-54.666667	102.500000	219.000000
-54.633333	103.500000	219.500000
-54.600000	103.000000	219.000000
-54.566667	103.000000	218.500000
-54.533333	104.000000	219.000000
-54.500000	104.500000	219.000000
-54.466667	104.500000	219.000000
-54.433333	104.500000	219.000000
-54.400000	104.500000	218.500000
-54.366667	104.500000	218.500000
-54.333333	104.500000	218.500000
-54.300000	105.500000	218.500000
-54.266667	105.500000	218.500000
-54.233333	106.000000	218.500000
-54.200000	106.000000	218.500000
-54.166667	106.500000	218.500000
-54.133333	106.500000	218.500000
-54.100000	106.500000	218.500000
-54.066667	106.500000	218.500000
-54.033333	106.500000	218.500000
-54.000000	106.500000	218.000000
-53.966667	107.500000	218.000000
-53.933333	107.500000	218.000000
-53.900000	107.500000	218.000000
-53.866667	107.500000	218.000000
-53.833333	108.500000	218.500000
-53.800000	109.000000	218.500000
-53.766667	109.500000	218.500000
-53.733333	109.500000	218.000000
-53.700000	109.500000	218.000000
-53.666667	109.500000	218.000000
-53.633333	109.500000	218.000000
-53.600000	110.000000	218.000000
-53.566667	110.000000	218.000000
-53.533333	110.000000	218.000000
-53.500000	110.500000	218.000000
-53.466667	110.500000	218.000000
-53.433333	111.000000	218.000000
-53.400000	111.000000	218.000000
-53.366667	111.500000	217.500000
-53.333333	111.500000	217.500000
-53.300000	112.000000	218.000000
-53.266667	112.000000	218.000000
-53.233333	112.000000	218.000000
-53.200000	111.000000	217.500000
-53.166667	112.500000	218.000000
-53.133333	111.500000	217.500000
-53.100000	113.000000	218.000000
-53.066667	113.000000	218.000000
-53.033333	113.000000	218.000000
-53.000000	115.000000	218.500000
-52.966667	115.000000	218.500000
-52.933333	116.500000	219.000000
-52.900000	115.500000	218.500000
-52.866667	115.500000	218.500000
-52.833333	119.500000	219.500000
-52.800000	120.000000	219.500000
-52.766667	120.500000	219.000000
-52.733333	120.000000	219.000000
-52.700000	119.000000	219.000000
-52.666667	120.500000	219.000000
-52.633333	121.000000	218.500000
-52.600000	121.500000	219.000000
-52.566667	121.500000	219.000000
-52.533333	122.500000	219.500000
-52.500000	122.500000	220.000000
-52.466667	123.000000	220.000000
-52.433333	124.500000	219.500000
-52.400000	124.000000	218.500000
-52.366667	123.000000	218.000000
-52.333333	123.500000	217.500000
-52.300000	124.000000	217.000000
-52.266667	124.000000	217.000000
-52.233333	125.000000	218.000000
-52.200000	125.500000	217.500000
-52.166667	125.500000	218.000000
-52.133333	126.000000	218.000000
-52.100000	126.000000	217.500000
-52.066667	126.000000	217.500000
-52.033333	126.500000	217.500000
-52.000000	126.000000	217.500000
-51.966667	126.500000	217.500000
-51.933333	127.000000	217.000000
-51.900000	127.500000	217.000000
-51.866667	127.500000	217.500000
-51.833333	129.000000	217.500000
-51.800000	129.000000	217.500000
-51.766667	129.000000	217.500000
-51.733333	130.000000	218.000000
-51.700000	130.000000	217.500000
-51.666667	130.000000	217.500000
-51.633333	129.500000	217.000000
-51.600000	130.500000	217.000000
-51.566667	131.500000	216.500000
-51.533333	131.500000	217.000000
-51.500000	131.500000	218.000000
-51.466667	132.500000	218.000000
-51.433333	132.000000	218.000000
-51.400000	132.500000	218.000000
-51.366667	133.000000	217.500000
-51.333333	133.500000	217.500000
-51.300000	134.000000	217.000000
-51.266667	134.500000	217.500000
-51.233333	135.000000	218.000000
-51.200000	136.000000	218.000000
-51.166667	136.500000	218.000000
-51.133333	136.500000	218.000000
-51.100000	136.500000	218.500000
-51.066667	137.000000	218.000000
-51.033333	137.000000	217.500000
-51.000000	138.500000	217.500000
-50.966667	138.500000	217.500000
-50.933333	139.000000	218.000000
-50.900000	139.000000	218.000000
-50.866667	139.500000	218.500000
-50.833333	139.500000	218.500000
-50.800000	140.500000	219.000000
-50.766667	140.500000	218.500000
-50.733333	141.000000	218.500000
-50.700000	142.000000	218.000000
-50.666667	142.000000	218.000000
-50.633333	143.500000	218.000000
-50.600000	143.500000	218.500000
-50.566667	144.000000	219.500000
-50.533333	145.000000	219.500000
-50.500000	146.000000	219.500000
-50.466667	146.000000	219.500000
-50.433333	146.500000	219.000000
-50.400000	147.500000	219.000000
-50.366667	148.000000	219.000000
-50.333333	148.000000	219.500000
-50.300000	149.000000	220.000000
-50.266667	149.000000	220.500000
-50.233333	149.500000	220.500000
-50.200000	149.500000	220.500000
-50.166667	152.000000	220.500000
-50.133333	153.000000	220.500000
-50.100000	154.000000	220.500000
-50.066667	153.500000	220.500000
-50.033333	154.000000	220.500000
-50.000000	155.500000	220.500000
-49.966667	155.500000	220.500000
-49.933333	155.500000	220.000000
-49.900000	156.000000	220.500000
-49.866667	156.500000	220.500000
-49.833333	156.000000	220.500000
-49.800000	157.500000	220.500000
-49.766667	157.500000	220.500000
-49.733333	157.500000	220.500000
-49.700000	158.000000	220.500000
-49.666667	158.000000	220.500000
-49.633333	158.000000	220.000000
-49.600000	158.500000	220.000000
-49.566667	159.000000	220.500000
-49.533333	159.500000	220.500000
-49.500000	160.500000	220.500000
-49.466667	160.500000	220.500000
-49.433333	160.500000	220.500000
-49.400000	160.500000	220.000000
-49.366667	161.000000	220.000000
-49.333333	161.500000	220.500000
-49.300000	161.500000	220.500000
-49.266667	162.000000	220.500000
-49.233333	162.000000	220.500000
-49.200000	162.000000	220.500000
-49.166667	162.500000	220.500000
-49.133333	162.500000	220.500000
-49.100000	162.500000	220.500000
-49.066667	163.000000	220.000000
-49.033333	163.500000	220.500000
-49.000000	163.500000	220.500000
-48.966667	164.500000	220.500000
-48.933333	165.000000	221.000000
-48.900000	165.000000	221.000000
-48.866667	166.000000	221.000000
-48.833333	166.500000	220.500000
-48.800000	167.000000	220.500000
-48.766667	167.500000	220.500000
-48.733333	168.000000	221.000000
-48.700000	169.000000	221.000000
-48.666667	170.000000	221.000000
-48.633333	170.000000	221.500000
-48.600000	169.500000	221.500000
-48.566667	171.500000	221.500000
-48.533333	172.000000	221.000000
-48.500000	172.500000	221.000000
-48.466667	172.000000	221.000000
-48.433333	173.000000	221.500000
-48.400000	173.000000	221.500000
-48.366667	174.000000	221.500000
-48.333333	174.500000	221.000000
-48.300000	175.500000	221.500000
-48.266667	176.000000	221.500000
-48.233333	176.000000	221.500000
-48.200000	176.000000	221.000000
-48.166667	177.000000	221.500000
-48.133333	177.500000	221.000000
-48.100000	178.000000	221.000000
-48.066667	177.500000	221.500000
-48.033333	177.500000	221.000000
-48.000000	177.500000	221.000000
-47.966667	178.000000	221.000000
-47.933333	177.500000	221.000000
-47.900000	178.000000	221.000000
-47.866667	178.000000	221.500000
-47.833333	178.000000	221.500000
-47.800000	178.000000	221.500000
-47.766667	178.500000	221.500000
-47.733333	179.000000	221.500000
-47.700000	179.500000	221.500000
-47.666667	179.500000	221.000000
-47.633333	180.500000	221.000000
-47.600000	181.000000	221.000000
-47.566667	181.000000	221.000000
-47.533333	181.000000	221.000000
-47.500000	181.500000	221.000000
-47.466667	182.500000	221.000000
-47.433333	182.500000	221.000000
-47.400000	182.000000	221.000000
-47.366667	182.500000	221.000000
-47.333333	182.500000	220.500000
-47.300000	183.000000	220.500000
-47.266667	183.000000	220.500000
-47.233333	183.000000	220.500000
-47.200000	183.000000	221.000000
-47.166667	183.500000	220.500000
-47.133333	183.500000	220.500000
-47.100000	183.500000	220.500000
-47.066667	184.000000	220.000000
-47.033333	184.000000	220.000000
-47.000000	185.000000	220.000000
-46.966667	183.000000	220.000000
-46.933333	184.500000	220.500000
-46.900000	186.000000	220.500000
-46.866667	184.000000	220.000000
-46.833333	184.500000	220.000000
-46.800000	185.000000	220.000000
-46.766667	185.500000	220.000000
-46.733333	186.000000	220.000000
-46.700000	185.000000	220.000000
-46.666667	185.500000	220.000000
-46.633333	185.500000	220.500000
-46.600000	186.000000	220.500000
-46.566667	186.000000	220.000000
-46.533333	186.500000	220.500000
-46.500000	186.500000	220.500000
-46.466667	187.000000	221.000000
-46.433333	187.000000	221.000000
-46.400000	187.500000	221.500000
-46.366667	187.500000	221.500000
-46.333333	187.500000	222.000000
-46.300000	187.500000	222.500000
-46.266667	187.500000	222.000000
-46.233333	187.500000	221.500000
-46.200000	188.500000	222.000000
-46.166667	189.500000	222.000000
-46.133333	188.000000	222.500000
-46.100000	187.500000	222.500000
-46.066667	187.500000	223.000000
-46.033333	187.000000	223.500000
-46.000000	188.000000	224.000000
-45.966667	188.000000	224.000000
-45.933333	188.000000	223.500000
-45.900000	188.000000	223.500000
-45.866667	188.000000	223.500000
-45.833333	187.500000	224.000000
-45.800000	187.500000	224.500000
-45.766667	187.500000	224.500000
-45.733333	187.500000	224.500000
-45.700000	187.500000	224.500000
-45.666667	187.500000	224.500000
-45.633333	188.500000	224.000000
-45.600000	188.500000	224.000000
-45.566667	188.500000	224.000000
-45.533333	188.000000	225.000000
-45.500000	188.500000	225.000000
-45.466667	188.500000	225.500000
-45.433333	187.500000	225.500000
-45.400000	187.500000	225.500000
-45.366667	188.000000	225.500000
-45.333333	189.500000	226.000000
-45.300000	190.000000	226.000000
-45.266667	190.500000	226.500000
-45.233333	190.500000	226.500000
-45.200000	190.500000	226.500000
-45.166667	191.000000	227.500000
-45.133333	191.000000	227.500000
-45.100000	190.500000	227.500000
-45.066667	191.000000	227.000000
-45.033333	193.000000	227.000000
-45.000000	193.000000	227.000000
-44.966667	193.500000	227.000000
-44.933333	194.500000	227.000000
-44.900000	194.000000	227.500000
-44.866667	194.500000	227.500000
-44.833333	195.500000	227.500000
-44.800000	196.000000	227.500000
-44.766667	196.500000	227.000000
-44.733333	198.000000	227.000000
-44.700000	198.000000	227.500000
-44.666667	198.500000	228.000000
-44.633333	198.500000	228.000000
-44.600000	199.500000	228.000000
-44.566667	199.500000	228.000000
-44.533333	200.000000	228.000000
-44.500000	201.000000	228.000000
-44.466667	201.500000	228.000000
-44.433333	202.000000	227.500000
-44.400000	202.000000	228.000000
-44.366667	203.000000	228.000000
-44.333333	203.500000	228.500000
-44.300000	204.000000	229.500000
-44.266667	205.000000	229.500000
-44.233333	205.500000	229.000000
-44.200000	205.000000	228.500000
-44.166667	205.500000	229.000000
-44.133333	206.000000	228.500000
-44.100000	206.000000	228.500000
-44.066667	206.500000	228.500000
-44.033333	206.500000	229.000000
-44.000000	207.000000	229.000000
-43.966667	207.500000	229.500000
-43.933333	208.000000	229.000000
-43.900000	208.500000	229.000000
-43.866667	208.500000	229.000000
-43.833333	209.000000	228.500000
-43.800000	209.500000	228.500000
-43.766667	210.000000	229.000000
-43.733333	210.000000	229.000000
-43.700000	213.000000	229.000000
-43.666667	213.000000	229.000000
-43.633333	213.500000	229.500000
-43.600000	213.500000	229.500000
-43.566667	213.500000	229.500000
-43.533333	214.000000	229.500000
-43.500000	214.000000	229.000000
-43.466667	215.000000	228.500000
-43.433333	215.000000	228.500000
-43.400000	215.000000	229.000000
-43.366667	215.500000	229.000000
-43.333333	216.000000	230.000000
-43.300000	216.500000	230.000000
-43.266667	218.500000	229.500000
-43.233333	218.500000	229.000000
-43.200000	219.000000	228.500000
-43.166667	219.000000	228.500000
-43.133333	219.000000	228.500000
-43.100000	219.500000	228.500000
-43.066667	219.500000	229.000000
-43.033333	220.000000	228.500000
-43.000000	219.500000	228.500000
-42.966667	221.000000	228.500000
-42.933333	222.000000	228.500000
-42.900000	222.500000	228.000000
-42.866667	222.500000	228.000000
-42.833333	223.000000	228.500000
-42.800000	223.000000	228.500000
-42.766667	223.000000	228.500000
-42.733333	224.000000	228.500000
-42.700000	224.000000	228.500000
-42.666667	224.000000	228.500000
-42.633333	225.000000	228.500000
-42.600000	225.500000	228.000000
-42.566667	225.500000	227.500000
-42.533333	226.000000	227.500000
-42.500000	226.000000	227.500000
-42.466667	226.000000	227.500000
-42.433333	227.000000	227.500000
-42.400000	227.000000	227.500000
-42.366667	227.500000	227.500000
-42.333333	227.000000	227.500000
-42.300000	227.500000	227.000000
-42.266667	228.000000	226.500000
-42.233333	228.500000	226.500000
-42.200000	229.000000	226.500000
-42.166667	229.500000	226.000000
-42.133333	229.500000	225.500000
-42.100000	229.500000	224.500000
-42.066667	230.500000	225.000000
-42.033333	230.500000	225.000000
-42.000000	231.000000	225.000000
-41.966667	230.500000	224.500000
-41.933333	232.500000	224.500000
-41.900000	233.000000	224.500000
-41.866667	233.000000	224.500000
-41.833333	233.000000	224.500000
-41.800000	233.500000	224.000000
-41.766667	233.500000	223.500000
-41.733333	233.500000	224.000000
-41.700000	232.000000	224.000000
-41.666667	232.000000	224.000000
-41.633333	232.000000	223.500000
-41.600000	234.000000	223.000000
-41.566667	234.500000	223.000000
-41.533333	232.000000	222.500000
-41.500000	237.000000	222.000000
-41.466667	232.500000	222.000000
-41.433333	237.500000	222.000000
-41.400000	237.500000	222.500000
-41.366667	237.500000	222.500000
-41.333333	237.500000	221.500000
-41.300000	238.500000	220.500000
-41.266667	238.000000	219.500000
-41.233333	238.000000	218.000000
-41.200000	238.000000	218.000000
-41.166667	238.500000	217.000000
-41.133333	238.500000	216.000000
-41.100000	239.000000	216.500000
-41.066667	239.000000	216.000000
-41.033333	240.000000	214.500000
-41.000000	240.000000	215.000000
-40.966667	240.500000	214.500000
-40.933333	240.500000	214.500000
-40.900000	240.500000	214.000000
-40.866667	240.500000	213.500000
-40.833333	241.000000	213.000000
-40.800000	241.000000	212.000000
-40.766667	241.000000	212.000000
-40.733333	241.000000	212.500000
-40.700000	242.000000	212.500000
-40.666667	242.000000	212.000000
-40.633333	242.000000	211.000000
-40.600000	242.000000	212.000000
-40.566667	242.500000	211.500000
-40.533333	242.500000	210.500000
-40.500000	243.000000	209.500000
-40.466667	243.000000	209.000000
-40.433333	243.000000	209.000000
-40.400000	243.000000	208.500000
-40.366667	243.000000	208.500000
-40.333333	243.500000	208.500000
-40.300000	244.500000	207.500000
-40.266667	245.000000	207.500000
-40.233333	245.000000	207.500000
-40.200000	245.000000	206.500000
-40.166667	245.000000	206.000000
-40.133333	245.000000	206.000000
-40.100000	245.000000	205.500000
-40.066667	245.000000	205.500000
-40.033333	245.000000	205.000000
-40.000000	245.500000	204.500000
-39.966667	245.500000	204.500000
-39.933333	246.000000	204.500000
-39.900000	246.000000	204.000000
-39.866667	246.000000	203.500000
-39.833333	246.500000	203.500000
-39.800000	246.500000	203.000000
-39.766667	247.000000	203.000000
-39.733333	247.000000	203.000000
-39.700000	247.000000	203.000000
-39.666667	247.500000	202.500000
-39.633333	248.000000	203.000000
-39.600000	248.000000	203.000000
-39.566667	248.000000	202.000000
-39.533333	248.500000	201.500000
-39.500000	248.500000	201.500000
-39.466667	248.500000	201.000000
-39.433333	249.000000	201.500000
-39.400000	249.500000	200.500000
-39.366667	250.000000	200.500000
-39.333333	250.000000	200.000000
-39.300000	250.500000	200.500000
-39.266667	252.500000	199.000000
-39.233333	251.500000	199.000000
-39.200000	252.000000	197.000000
-39.166667	252.000000	197.000000
-39.133333	253.000000	196.000000
-39.100000	248.500000	201.000000
-39.066667	254.000000	195.000000
-39.033333	253.000000	195.500000
-39.000000	255.000000	192.500000
-38.966667	254.500000	193.000000
-38.933333	254.500000	192.500000
-38.900000	254.500000	192.000000
-38.866667	255.000000	192.000000
-38.833333	256.000000	190.000000
-38.800000	256.000000	190.000000
-38.766667	257.000000	188.500000
-38.733333	257.500000	188.500000
-38.700000	256.500000	189.500000
-38.666667	256.500000	189.000000
-38.633333	256.500000	188.500000
-38.600000	258.500000	186.000000
-38.566667	258.500000	185.000000
-38.533333	259.000000	186.500000
-38.500000	259.000000	186.000000
-38.466667	259.000000	186.000000
-38.433333	259.000000	185.500000
-38.400000	259.500000	185.500000
-38.366667	259.500000	184.500000
-38.333333	259.000000	184.500000
-38.300000	259.500000	184.500000
-38.266667	259.500000	184.000000
-38.233333	259.500000	184.000000
-38.200000	260.000000	180.500000
-38.166667	260.000000	179.500000
-38.133333	260.000000	179.000000
-38.100000	260.000000	179.000000
-38.066667	260.000000	179.000000
-38.033333	260.500000	178.500000
-38.000000	260.500000	178.500000
-37.966667	260.500000	178.500000
-37.933333	260.500000	178.000000
-37.900000	260.500000	177.000000
-37.866667	260.500000	177.000000
-37.833333	261.000000	176.500000
-37.800000	261.000000	176.500000
-37.766667	261.000000	176.000000
-37.733333	261.000000	176.000000
-37.700000	261.000000	176.000000
-37.666667	261.000000	175.000000
-37.633333	261.000000	174.500000
-37.600000	260.500000	174.500000
-37.566667	260.500000	174.500000
-37.533333	260.500000	174.000000
-37.500000	261.500000	174.000000
-37.466667	261.000000	174.000000
-37.433333	261.000000	173.500000
-37.400000	261.000000	173.000000
-37.366667	260.500000	174.000000
-37.333333	260.500000	172.500000
-37.300000	259.500000	171.500000
-37.266667	259.500000	171.500000
-37.233333	259.500000	171.000000
-37.200000	259.500000	170.500000
-37.166667	259.000000	170.000000
-37.133333	259.500000	169.500000
-37.100000	259.500000	169.500000
-37.066667	260.000000	169.000000
-37.033333	260.000000	167.500000
-37.000000	260.500000	167.000000
-36.966667	259.500000	167.000000
-36.933333	259.000000	165.000000
-36.900000	259.000000	165.500000
-36.866667	259.000000	165.500000
-36.833333	259.500000	166.500000
-36.800000	259.000000	167.000000
-36.766667	259.000000	165.500000
-36.733333	260.000000	164.000000
-36.700000	260.000000	163.000000
-36.666667	260.000000	163.000000
-36.633333	260.000000	162.500000
-36.600000	259.500000	161.500000
-36.566667	259.000000	159.500000
-36.533333	259.500000	159.500000
-36.500000	259.000000	159.000000
-36.466667	259.500000	158.500000
-36.433333	260.000000	157.000000
-36.400000	260.000000	158.000000
-36.366667	260.000000	156.000000
-36.333333	259.500000	155.000000
-36.300000	259.000000	153.500000
-36.266667	258.500000	154.000000
-36.233333	258.500000	153.000000
-36.200000	259.500000	152.500000
-36.166667	259.500000	151.500000
-36.133333	259.500000	151.500000
-36.100000	259.000000	150.000000
-36.066667	259.000000	150.500000
-36.033333	258.000000	149.500000
-36.000000	257.500000	148.500000
-35.966667	257.500000	148.000000
-35.933333	257.500000	147.500000
-35.900000	257.500000	147.500000
-35.866667	258.000000	147.000000
-35.833333	257.500000	146.500000
-35.800000	258.500000	145.500000
-35.766667	257.500000	145.000000
-35.733333	256.000000	145.000000
-35.700000	256.000000	142.500000
-35.666667	256.500000	144.000000
-35.633333	257.000000	144.000000
-35.600000	257.000000	143.500000
-35.566667	257.000000	143.000000
-35.533333	257.000000	142.000000
-35.500000	256.500000	140.500000
-35.466667	255.500000	138.000000
-35.433333	255.500000	136.500000
-35.400000	255.000000	137.000000
-35.366667	255.000000	137.000000
-35.333333	255.500000	138.000000
-35.300000	255.500000	139.000000
-35.266667	256.000000	138.500000
-35.233333	255.500000	136.000000
-35.200000	255.000000	135.500000
-35.166667	254.000000	131.000000
-35.133333	254.000000	130.000000
-35.100000	254.000000	127.000000
-35.066667	253.500000	126.500000
-35.033333	254.000000	130.500000
-35.000000	253.000000	129.500000
-34.966667	253.000000	128.000000
-34.933333	254.000000	127.500000
-34.900000	252.500000	127.000000
-34.866667	252.500000	120.000000
-34.833333	252.500000	119.500000
-34.800000	252.500000	119.000000
-34.766667	252.000000	119.000000
-34.733333	252.000000	118.500000
-34.700000	252.000000	119.000000
-34.666667	251.000000	120.000000
-34.633333	251.000000	120.000000
-34.600000	251.000000	118.500000
-34.566667	251.000000	115.000000
-34.533333	251.000000	114.500000
-34.500000	251.000000	114.000000
-34.466667	251.000000	113.500000
-34.433333	251.000000	112.500000
-34.400000	250.000000	113.000000
-34.366667	249.000000	112.500000
-34.333333	249.000000	112.000000
-34.300000	249.000000	111.500000
-34.266667	249.000000	111.000000
-34.233333	249.500000	110.000000
-34.200000	249.000000	108.500000
-34.166667	249.000000	107.000000
-34.133333	248.500000	107.000000
-34.100000	248.500000	105.500000
-34.066667	248.000000	104.000000
-34.033333	247.500000	103.500000
-34.000000	247.000000	101.000000
-33.966667	246.500000	100.500000
-33.933333	246.500000	99.500000
-33.900000	246.500000	99.500000
-33.866667	246.000000	99.000000
-33.833333	246.500000	98.000000
-33.800000	246.000000	97.500000
-33.766667	246.000000	97.500000
-33.733333	244.500000	93.000000
-33.700000	244.000000	92.500000
-33.666667	243.000000	92.000000
-33.633333	242.500000	91.500000
-33.600000	242.500000	88.500000
-33.566667	243.000000	90.000000
-33.533333	242.000000	87.000000
-33.500000	242.000000	86.500000
-33.466667	241.500000	86.500000
-33.433333	241.500000	86.000000
-33.400000	240.500000	86.500000
-33.366667	240.000000	86.500000
-33.333333	239.500000	84.000000
-33.300000	239.500000	86.000000
-33.266667	239.500000	86.500000
-33.233333	239.500000	86.500000
-33.200000	240.000000	86.500000
-33.166667	239.500000	85.000000
-33.133333	239.000000	84.000000
-33.100000	238.500000	82.500000
-33.066667	237.500000	81.500000
-33.033333	237.500000	81.500000
-33.000000	237.000000	81.000000
-32.966667	236.500000	81.000000
-32.933333	236.000000	80.000000
-32.900000	235.500000	79.500000
-32.866667	235.000000	79.000000
-32.833333	234.500000	78.000000
-32.800000	234.000000	78.000000
-32.766667	233.500000	76.500000
-32.733333	233.500000	76.500000
-32.700000	233.000000	76.500000
-32.666667	232.500000	76.500000
-32.633333	232.000000	75.500000
-32.600000	231.000000	74.500000
-32.566667	231.500000	75.000000
-32.533333	226.500000	70.000000
-32.500000	226.500000	69.500000
-32.466667	226.000000	69.500000
-32.433333	226.000000	69.500000
-32.400000	225.500000	69.500000
-32.366667	225.000000	69.500000
-32.333333	224.500000	69.000000
-32.300000	224.500000	68.000000
-32.266667	227.000000	73.000000
-32.233333	226.500000	72.000000
-32.200000	227.000000	71.500000
-32.166667	226.500000	70.500000
-32.133333	225.500000	69.000000
-32.100000	225.000000	69.000000
-32.066667	223.500000	68.000000
-32.033333	222.500000	67.000000
-32.000000	222.000000	67.500000
-31.966667	221.500000	67.500000
-31.933333	221.000000	67.000000
-31.900000	219.500000	66.000000
-31.866667	219.000000	65.500000
-31.833333	219.500000	66.000000
-31.800000	219.500000	66.000000
-31.766667	218.000000	65.000000
-31.733333	217.000000	64.000000
-31.700000	217.000000	64.500000
-31.666667	215.500000	65.000000
-31.633333	215.000000	65.500000
-31.600000	214.500000	65.500000
-31.566667	214.500000	64.500000
-31.533333	214.000000	63.500000
-31.500000	213.500000	64.500000
-31.466667	204.500000	64.000000
-31.433333	204.000000	64.000000
-31.400000	203.500000	64.500000
-31.366667	203.500000	65.500000
-31.333333	203.000000	66.500000
-31.300000	202.500000	66.000000
-31.266667	202.500000	66.000000
-31.233333	202.000000	66.000000
-31.200000	202.500000	66.500000
-31.166667	202.500000	66.500000
-31.133333	203.000000	66.500000
-31.100000	203.000000	66.500000
-31.066667	203.000000	67.000000
-31.033333	202.500000	67.000000
-31.000000	202.500000	67.500000
-30.966667	202.500000	67.500000
-30.933333	202.000000	68.000000
-30.900000	202.000000	68.000000
-30.866667	202.000000	68.500000
-30.833333	201.500000	69.000000
-30.800000	201.500000	69.500000
-30.766667	201.500000	69.000000
-30.733333	201.000000	69.500000
-30.700000	201.000000	70.000000
-30.666667	200.500000	70.500000
-30.633333	200.500000	70.500000
-30.600000	200.500000	71.000000
-30.566667	200.500000	71.000000
-30.533333	200.000000	71.000000
-30.500000	200.000000	71.000000
-30.466667	198.500000	72.000000
-30.433333	198.500000	72.500000
-30.400000	198.500000	73.000000
-30.366667	198.000000	73.000000
-30.333333	198.500000	73.500000
-30.300000	198.500000	73.500000
-30.266667	198.000000	73.500000
-30.233333	198.000000	74.000000
-30.200000	197.500000	74.000000
-30.166667	198.000000	74.000000
-30.133333	197.500000	74.500000
-30.100000	197.500000	74.500000
-30.066667	197.500000	75.000000
-30.033333	197.500000	75.000000
-30.000000	197.500000	75.500000
-29.966667	197.500000	76.000000
-29.933333	195.000000	77.000000
-29.900000	197.500000	76.500000
-29.866667	197.500000	76.500000
-29.833333	197.500000	76.500000
-29.800000	198.000000	76.000000
-29.766667	199.000000	76.500000
-29.733333	198.000000	76.500000
-29.700000	197.000000	77.500000
-29.666667	198.000000	77.500000
-29.633333	198.000000	78.500000
-29.600000	198.000000	79.000000
-29.566667	196.000000	79.000000
-29.533333	195.000000	79.500000
-29.500000	194.500000	79.000000
-29.466667	194.000000	79.500000
-29.433333	193.500000	80.500000
-29.400000	193.000000	81.000000
-29.366667	193.000000	82.000000
-29.333333	193.000000	82.000000
-29.300000	192.500000	83.500000
-29.266667	192.500000	83.500000
-29.233333	192.000000	84.000000
-29.200000	191.500000	84.500000
-29.166667	191.500000	85.000000
-29.133333	191.000000	85.000000
-29.100000	191.000000	85.000000
-29.066667	190.500000	86.000000
-29.033333	190.500000	86.500000
-29.000000	187.500000	90.000000
-28.966667	187.500000	90.500000
-28.933333	187.500000	90.500000
-28.900000	187.000000	91.000000
-28.866667	187.000000	91.000000
-28.833333	189.500000	88.000000
-28.800000	186.500000	92.000000
-28.766667	186.500000	92.000000
-28.733333	187.000000	92.000000
-28.700000	187.000000	92.500000
-28.666667	187.000000	93.000000
-28.633333	186.500000	93.500000
-28.600000	186.500000	93.500000
-28.566667	186.000000	93.500000
-28.533333	185.500000	95.000000
-28.500000	185.000000	95.000000
-28.466667	184.500000	95.000000
-28.433333	185.000000	94.500000
-28.400000	186.000000	94.000000
-28.366667	185.500000	94.000000
-28.333333	185.500000	95.000000
-28.300000	186.000000	94.500000
-28.266667	185.500000	95.000000
-28.233333	184.500000	95.500000
-28.200000	184.500000	95.500000
-28.166667	182.000000	98.000000
-28.133333	182.500000	97.000000
-28.100000	182.500000	95.000000
-28.066667	183.500000	93.500000
-28.033333	183.500000	93.000000
-28.000000	183.000000	96.000000
-27.966667	183.000000	96.500000
-27.933333	182.000000	98.000000
-27.900000	181.500000	99.000000
-27.866667	180.500000	99.500000
-27.833333	180.000000	99.500000
-27.800000	179.500000	100.000000
-27.766667	180.000000	99.500000
-27.733333	179.500000	100.000000
-27.700000	178.500000	101.000000
-27.666667	166.500000	105.000000
-27.633333	165.500000	105.000000
-27.600000	164.500000	104.500000
-27.566667	164.500000	103.000000
-27.533333	164.500000	102.500000
-27.500000	164.000000	102.500000
-27.466667	163.000000	103.500000
-27.433333	162.500000	103.500000
-27.400000	162.500000	102.000000
-27.366667	162.000000	102.500000
-27.333333	161.500000	101.500000
-27.300000	161.500000	100.500000
-27.266667	160.500000	99.500000
-27.233333	161.000000	100.000000
-27.200000	160.000000	100.500000
-27.166667	160.000000	100.500000
-27.133333	159.500000	100.500000
-27.100000	159.000000	100.000000
-27.066667	159.000000	100.000000
-27.033333	159.000000	100.000000
-27.000000	156.500000	100.000000
-26.966667	158.000000	99.000000
-26.933333	152.000000	98.000000
-26.900000	152.000000	97.000000
-26.866667	151.500000	96.500000
-26.833333	151.500000	97.500000
-26.800000	151.000000	98.000000
-26.766667	151.000000	98.500000
-26.733333	150.500000	99.000000
-26.700000	150.500000	98.000000
-26.666667	150.500000	96.500000
-26.633333	150.000000	96.000000
-26.600000	149.500000	96.500000
-26.566667	150.000000	96.000000
-26.533333	149.500000	96.000000
-26.500000	149.500000	96.500000
-26.466667	152.000000	95.500000
-26.433333	150.000000	97.500000
-26.400000	150.000000	95.500000
-26.366667	150.000000	93.500000
-26.333333	151.000000	94.000000
-26.300000	148.500000	94.500000
-26.266667	149.500000	96.500000
-26.233333	150.000000	96.000000
-26.200000	150.000000	97.000000
-26.166667	149.500000	97.500000
-26.133333	149.000000	96.000000
-26.100000	149.000000	93.500000
-26.066667	149.000000	93.000000
-26.033333	149.000000	93.500000
-26.000000	149.000000	93.000000
-25.966667	148.500000	94.000000
-25.933333	148.500000	95.500000
-25.900000	148.500000	96.500000
-25.866667	148.000000	96.500000
-25.833333	148.000000	95.000000
-25.800000	147.500000	93.000000
-25.766667	147.500000	94.500000
-25.733333	147.000000	93.500000
-25.700000	147.000000	93.500000
-25.666667	147.000000	94.500000
-25.633333	146.500000	95.500000
-25.600000	146.500000	97.500000
-25.566667	142.000000	97.000000
-25.533333	141.500000	95.000000
-25.500000	141.500000	94.500000
-25.466667	141.500000	95.000000
-25.433333	141.000000	94.500000
-25.400000	139.000000	94.000000
-25.366667	139.000000	95.000000
-25.333333	137.500000	96.500000
-25.300000	137.500000	97.500000
-25.266667	137.500000	98.000000
-25.233333	136.500000	97.000000
-25.200000	135.000000	97.000000
-25.166667	135.000000	96.000000
-25.133333	134.000000	95.500000
-25.100000	133.500000	95.500000
-25.066667	135.500000	97.000000
-25.033333	135.000000	97.000000
-25.000000	135.500000	97.000000
-24.966667	137.500000	97.000000
-24.933333	137.000000	96.000000
-24.900000	137.000000	95.000000
-24.866667	136.500000	95.500000
-24.833333	135.000000	96.000000
-24.800000	133.000000	95.500000
-24.766667	132.000000	95.500000
-24.733333	131.500000	95.500000
-24.700000	131.500000	95.000000
-24.666667	134.500000	95.000000
-24.633333	131.500000	95.000000
-24.600000	132.000000	95.500000
-24.566667	131.500000	97.000000
-24.533333	133.000000	96.000000
-24.500000	133.500000	98.000000
-24.466667	124.000000	96.500000
-24.433333	120.500000	95.500000
-24.400000	120.500000	95.500000
-24.366667	120.500000	96.000000
-24.333333	120.500000	96.500000
-24.300000	119.500000	96.500000
-24.266667	119.000000	96.500000
-24.233333	120.000000	97.500000
-24.200000	120.000000	97.000000
-24.166667	120.000000	96.500000
-24.133333	118.000000	95.500000
-24.100000	117.500000	95.500000
-24.066667	117.500000	95.500000
-24.033333	117.500000	96.000000
-24.000000	117.000000	96.000000
-23.966667	119.500000	97.500000
-23.933333	118.500000	97.000000
-23.900000	117.500000	96.500000
-23.866667	115.000000	95.500000
-23.833333	115.000000	95.500000
-23.800000	115.000000	95.500000
-23.766667	114.500000	96.000000
-23.733333	114.500000	96.000000
-23.700000	113.500000	96.000000
-23.666667	116.000000	98.000000
-23.633333	116.000000	97.500000
-23.600000	113.000000	95.500000
-23.566667	112.500000	95.000000
-23.533333	112.000000	95.000000
-23.500000	114.500000	94.000000
-23.466667	114.000000	94.500000
-23.433333	111.500000	95.500000
-23.400000	111.000000	95.000000
-23.366667	111.000000	95.000000
-23.333333	122.000000	95.000000
-23.300000	122.000000	96.000000
-23.266667	123.000000	93.500000
-23.233333	122.000000	93.000000
-23.200000	121.500000	93.000000
-23.166667	121.000000	96.500000
-23.133333	120.000000	98.000000
-23.100000	120.500000	97.500000
-23.066667	119.500000	98.000000
-23.033333	124.000000	96.000000
-23.000000	119.000000	93.500000
-22.966667	121.000000	93.000000
-22.933333	121.000000	93.500000
-22.900000	121.500000	95.000000
-22.866667	122.500000	97.000000
-22.833333	122.500000	98.000000
-22.800000	122.000000	97.500000
-22.766667	121.000000	97.500000
-22.733333	120.500000	96.000000
-22.700000	118.500000	95.000000
-22.666667	118.000000	94.000000
-22.633333	117.500000	94.000000
-22.600000	117.000000	94.500000
-22.566667	117.000000	95.500000
-22.533333	116.500000	98.000000
-22.500000	117.000000	98.000000
-22.466667	116.000000	97.000000
-22.433333	116.000000	97.000000
-22.400000	115.000000	96.500000
-22.366667	114.500000	95.500000
-22.333333	114.500000	94.500000
-22.300000	114.500000	94.000000
-22.266667	114.000000	94.500000
-22.233333	99.000000	94.500000
-22.200000	99.000000	95.000000
-22.166667	99.000000	98.000000
-22.133333	98.500000	97.000000
-22.100000	105.000000	97.000000
-22.066667	96.500000	94.500000
-22.033333	96.500000	96.000000
-22.000000	105.000000	94.500000
-21.966667	96.500000	95.000000
-21.933333	96.000000	95.000000
-21.900000	99.500000	95.000000
-21.866667	93.500000	95.000000
-21.833333	92.500000	94.500000
-21.800000	92.500000	94.500000
-21.766667	92.500000	95.000000
-21.733333	92.000000	95.500000
-21.700000	92.000000	93.500000
-21.666667	92.000000	96.000000
-21.633333	91.500000	96.000000
-21.600000	101.000000	95.500000
-21.566667	91.000000	94.500000
-21.533333	91.000000	94.000000
-21.500000	90.500000	92.500000
-21.466667	98.000000	92.500000
-21.433333	97.000000	92.500000
-21.400000	97.000000	93.500000
-21.366667	96.500000	94.500000
-21.333333	89.000000	95.000000
-21.300000	89.000000	97.000000
-21.266667	89.000000	97.000000
-21.233333	87.500000	96.500000
-21.200000	87.500000	96.000000
-21.166667	87.500000	95.000000
-21.133333	88.000000	95.000000
-21.100000	88.000000	93.500000
-21.066667	87.500000	93.000000
-21.033333	87.000000	95.000000
-21.000000	87.000000	95.500000
-20.966667	87.000000	95.500000
-20.933333	87.000000	97.000000
-20.900000	86.500000	97.000000
-20.866667	85.000000	96.000000
-20.833333	85.000000	96.000000
-20.800000	85.000000	96.000000
-20.766667	85.000000	96.000000
-20.733333	85.000000	96.000000
-20.700000	84.500000	96.000000
-20.666667	84.500000	96.000000
-20.633333	84.000000	96.500000
-20.600000	84.000000	96.500000
-20.566667	84.000000	98.000000
-20.533333	82.000000	98.000000
-20.500000	77.500000	96.500000
-20.466667	77.000000	96.500000
-20.433333	77.000000	96.500000
-20.400000	77.000000	96.500000
-20.366667	77.500000	97.500000
-20.333333	77.000000	97.500000
-20.300000	78.500000	97.500000
-20.266667	81.000000	98.000000
-20.233333	81.000000	98.500000
-20.200000	80.500000	99.000000
-20.166667	80.000000	99.000000
-20.133333	80.500000	98.500000
-20.100000	77.500000	98.000000
-20.066667	77.000000	98.000000
-20.033333	77.500000	98.000000
-20.000000	77.500000	98.000000
-19.966667	77.500000	98.500000
-19.933333	79.000000	98.500000
-19.900000	78.000000	99.000000
-19.866667	78.500000	100.000000
-19.833333	78.000000	99.500000
-19.800000	78.500000	98.500000
-19.766667	76.000000	99.000000
-19.733333	75.500000	99.000000
-19.700000	75.500000	100.000000
-19.666667	75.500000	101.000000
-19.633333	77.000000	101.000000
-19.600000	78.000000	101.000000
-19.566667	76.500000	102.000000
-19.533333	77.000000	102.000000
-19.500000	76.000000	102.000000
-19.466667	76.000000	102.000000
-19.433333	75.000000	102.000000
-19.400000	74.500000	102.500000
-19.366667	74.500000	103.000000
-19.333333	74.500000	103.000000
-19.300000	75.500000	103.500000
-19.266667	74.500000	103.500000
-19.233333	74.000000	103.500000
-19.200000	73.500000	103.500000
-19.166667	73.500000	104.500000
-19.133333	73.000000	104.500000
-19.100000	72.500000	104.500000
-19.066667	72.500000	105.000000
-19.033333	72.500000	105.500000
-19.000000	72.500000	105.500000
-18.966667	80.000000	103.500000
-18.933333	80.000000	103.500000
-18.900000	80.000000	103.500000
-18.866667	70.500000	107.000000
-18.833333	70.000000	105.000000
-18.800000	70.000000	106.000000
-18.766667	70.000000	106.500000
-18.733333	70.000000	108.000000
-18.700000	69.500000	108.500000
-18.666667	69.500000	108.500000
-18.633333	69.000000	109.000000
-18.600000	68.500000	109.000000
-18.566667	68.000000	109.000000
-18.533333	67.500000	109.500000
-18.500000	67.000000	110.500000
-18.466667	67.000000	111.000000
-18.433333	66.000000	111.500000
-18.400000	66.000000	112.000000
-18.366667	65.500000	112.000000
-18.333333	65.500000	112.500000
-18.300000	65.000000	112.500000
-18.266667	65.000000	112.500000
-18.233333	64.000000	113.500000
-18.200000	64.500000	114.000000
-18.166667	65.000000	114.500000
-18.133333	63.500000	115.500000
-18.100000	63.000000	116.000000
-18.066667	62.500000	116.500000
-18.033333	62.500000	117.000000
-18.000000	62.000000	117.000000
-17.966667	61.000000	118.000000
-17.933333	61.000000	118.500000
-17.900000	60.000000	118.500000
-17.866667	60.000000	119.500000
-17.833333	59.500000	120.500000
-17.800000	59.500000	121.000000
-17.766667	58.500000	121.500000
-17.733333	58.000000	121.500000
-17.700000	57.500000	122.500000
-17.666667	57.000000	123.000000
-17.633333	56.500000	123.000000
-17.600000	56.500000	125.000000
-17.566667	56.500000	125.500000
-17.533333	56.000000	127.000000
-17.500000	56.000000	127.500000
-17.466667	55.000000	128.000000
-17.433333	54.500000	129.000000
-17.400000	54.500000	130.000000
-17.366667	54.000000	130.500000
-17.333333	54.000000	131.000000
-17.300000	53.500000	131.500000
-17.266667	53.500000	132.000000
-17.233333	52.500000	133.000000
-17.200000	52.500000	133.000000
-17.166667	52.000000	134.500000
-17.133333	52.000000	135.000000
-17.100000	51.500000	136.000000
-17.066667	51.500000	136.500000
-17.033333	51.500000	137.000000
-17.000000	51.000000	138.000000
-16.966667	50.000000	138.000000
-16.933333	52.500000	134.500000
-16.900000	52.000000	135.000000
-16.866667	51.500000	135.500000
-16.833333	50.500000	136.500000
-16.800000	50.500000	137.500000
-16.766667	49.500000	139.000000
-16.733333	49.500000	139.500000
-16.700000	49.500000	140.500000
-16.666667	49.500000	142.500000
-16.633333	49.000000	143.000000
-16.600000	48.500000	145.000000
-16.566667	48.000000	145.000000
-16.533333	47.000000	146.000000
-16.500000	47.000000	147.000000
-16.466667	47.000000	148.500000
-16.433333	47.000000	149.000000
-16.400000	47.500000	150.000000
-16.366667	48.500000	152.000000
-16.333333	48.500000	152.500000
-16.300000	48.500000	154.000000
-16.266667	48.500000	155.000000
-16.233333	49.000000	156.000000
-16.200000	49.000000	157.500000
-16.166667	49.000000	158.500000
-16.133333	49.000000	160.000000
-16.100000	49.000000	161.500000
-16.066667	49.000000	162.500000
-16.033333	49.500000	163.000000
-16.000000	49.500000	165.000000
-15.966667	49.000000	165.500000
-15.933333	49.000000	167.000000
-15.900000	49.000000	167.000000
-15.866667	49.000000	168.000000
-15.833333	49.000000	168.500000
-15.800000	49.000000	169.000000
-15.766667	49.500000	171.000000
-15.733333	50.000000	172.000000
-15.700000	50.000000	173.500000
-15.666667	50.000000	172.500000
-15.633333	50.500000	177.500000
-15.600000	49.500000	174.500000
-15.566667	49.500000	176.000000
-15.533333	49.500000	176.000000
-15.500000	51.500000	182.500000
-15.466667	51.500000	182.000000
-15.433333	52.000000	183.000000
-15.400000	51.500000	183.000000
-15.366667	52.000000	186.500000
-15.333333	52.500000	187.500000
-15.300000	52.500000	188.000000
-15.266667	53.000000	189.500000
-15.233333	53.000000	189.500000
-15.200000	53.500000	191.000000
-15.166667	54.000000	192.000000
-15.133333	53.500000	191.500000
-15.100000	54.000000	194.000000
-15.066667	54.000000	195.500000
-15.033333	55.000000	197.500000
-15.000000	55.000000	198.000000
-14.966667	55.500000	199.000000
-14.933333	56.000000	200.000000
-14.900000	56.000000	201.500000
-14.866667	56.500000	201.500000
-14.833333	56.500000	203.000000
-14.800000	57.000000	204.500000
-14.766667	57.000000	205.500000
-14.733333	57.500000	205.500000
-14.700000	57.000000	206.000000
-14.666667	58.000000	208.000000
-14.633333	58.000000	208.500000
-14.600000	58.000000	210.000000
-14.566667	58.500000	210.500000
-14.533333	59.000000	211.000000
-14.500000	59.000000	211.500000
-14.466667	59.000000	212.000000
-14.433333	59.500000	213.500000
-14.400000	59.500000	214.500000
-14.366667	59.500000	215.500000
-14.333333	60.000000	216.000000
-14.300000	60.500000	217.000000
-14.266667	61.000000	218.000000
-14.233333	61.000000	219.000000
-14.200000	61.500000	219.500000
-14.166667	61.500000	220.500000
-14.133333	61.500000	221.500000
-14.100000	61.500000	222.500000
-14.066667	62.000000	223.000000
-14.033333	62.500000	223.500000
-14.000000	63.000000	224.000000
-13.966667	63.000000	224.500000
-13.933333	63.000000	226.500000
-13.900000	63.500000	227.000000
-13.866667	63.500000	228.000000
-13.833333	63.500000	228.500000
-13.800000	64.500000	230.000000
-13.766667	65.000000	230.500000
-13.733333	65.000000	231.500000
-13.700000	66.000000	232.500000
-13.666667	66.000000	233.500000
-13.633333	66.500000	234.500000
-13.600000	66.500000	235.000000
-13.566667	67.000000	235.500000
-13.533333	67.000000	236.500000
-13.500000	67.500000	237.000000
-13.466667	68.000000	238.500000
-13.433333	68.500000	238.500000
-13.400000	69.500000	239.000000
-13.366667	70.000000	239.500000
-13.333333	69.500000	239.500000
-13.300000	70.000000	240.500000
-13.266667	70.000000	240.000000
-13.233333	70.000000	239.000000
-13.200000	70.500000	239.500000
-13.166667	71.000000	239.500000
-13.133333	71.500000	240.500000
-13.100000	72.000000	241.000000
-13.066667	72.000000	240.500000
-13.033333	72.500000	241.500000
-13.000000	73.500000	243.000000
-12.966667	74.500000	244.500000
-12.933333	74.500000	245.500000
-12.900000	74.500000	245.500000
-12.866667	76.000000	248.000000
-12.833333	75.500000	248.000000
-12.800000	77.000000	249.000000
-12.766667	80.000000	252.000000
-12.733333	80.500000	252.500000
-12.700000	81.000000	253.000000
-12.666667	81.000000	253.000000
-12.633333	82.000000	254.000000
-12.600000	82.000000	254.000000
-12.566667	82.000000	255.500000
-12.533333	82.500000	255.500000
-12.500000	83.500000	255.500000
-12.466667	83.500000	256.500000
-12.433333	84.000000	256.000000
-12.400000	84.000000	256.000000
-12.366667	84.500000	257.500000
-12.333333	85.500000	257.500000
-12.300000	85.500000	258.500000
-12.266667	85.500000	259.000000
-12.233333	86.500000	259.000000
-12.200000	86.500000	259.500000
-12.166667	87.000000	259.500000
-12.133333	87.000000	259.500000
-12.100000	87.000000	260.000000
-12.066667	87.500000	260.500000
-12.033333	88.000000	261.000000
-12.000000	88.500000	262.000000
-11.966667	89.000000	262.000000
-11.933333	89.500000	263.000000
-11.900000	89.500000	263.000000
-11.866667	89.500000	263.000000
-11.833333	90.000000	263.500000
-11.800000	90.500000	263.500000
-11.766667	91.000000	263.500000
-11.733333	91.500000	264.000000
-11.700000	92.500000	264.500000
-11.666667	92.500000	264.500000
-11.633333	92.500000	264.500000
-11.600000	92.500000	264.500000
-11.566667	93.000000	265.000000
-11.533333	93.500000	265.500000
-11.500000	94.000000	266.000000
-11.466667	95.500000	267.000000
-11.433333	96.000000	267.500000
-11.400000	96.500000	268.000000
-11.366667	97.000000	268.000000
-11.333333	97.000000	268.500000
-11.300000	97.000000	268.500000
-11.266667	99.000000	270.500000
-11.233333	99.500000	270.500000
-11.200000	99.500000	272.000000
-11.166667	99.500000	272.000000
-11.133333	98.000000	271.000000
-11.100000	99.000000	272.000000
-11.066667	97.500000	270.500000
-11.033333	99.000000	272.500000
-11.000000	98.000000	271.000000
-10.966667	99.500000	272.500000
-10.933333	99.000000	272.000000
-10.900000	71.500000	268.500000
-10.866667	99.500000	273.000000
-10.833333	100.000000	273.000000
-10.800000	100.500000	273.500000
-10.766667	100.500000	273.500000
-10.733333	72.500000	268.500000
-10.700000	74.000000	268.500000
-10.666667	73.500000	269.000000
-10.633333	74.500000	269.000000
-10.600000	74.500000	269.000000
-10.566667	74.500000	269.000000
-10.533333	74.500000	269.500000
-10.500000	75.500000	269.000000
-10.466667	76.000000	269.500000
-10.433333	76.500000	269.500000
-10.400000	76.000000	269.500000
-10.366667	76.500000	270.000000
-10.333333	77.000000	269.500000
-10.300000	78.000000	270.500000
-10.266667	78.000000	270.000000
-10.233333	78.000000	270.000000
-10.200000	79.500000	271.000000
-10.166667	79.500000	271.000000
-10.133333	78.500000	270.500000
-10.100000	79.000000	270.500000
-10.066667	80.000000	270.500000
-10.033333	80.000000	270.500000
-10.000000	80.500000	271.000000
-9.966667	80.500000	272.000000
-9.933333	81.000000	272.000000
-9.900000	79.500000	270.500000
-9.866667	81.000000	273.000000
-9.833333	81.000000	272.000000
-9.800000	81.500000	273.000000
-9.766667	81.500000	273.500000
-9.733333	81.500000	273.500000
-9.700000	80.500000	271.000000
-9.666667	81.500000	270.500000
-9.633333	82.500000	274.500000
-9.600000	80.500000	269.500000
-9.566667	81.500000	271.000000
-9.533333	82.500000	271.500000
-9.500000	82.000000	271.000000
-9.466667	82.500000	272.500000
-9.433333	83.000000	272.000000
-9.400000	82.500000	271.500000
-9.366667	82.000000	272.000000
-9.333333	82.500000	271.000000
-9.300000	84.000000	273.500000
-9.266667	83.500000	272.500000
-9.233333	84.500000	275.000000
-9.200000	84.500000	274.000000
-9.166667	85.000000	274.500000
-9.133333	84.000000	273.500000
-9.100000	84.500000	274.500000
-9.066667	84.000000	273.500000
-9.033333	85.500000	275.000000
-9.000000	86.000000	275.500000
-8.966667	85.000000	274.000000
-8.933333	85.500000	274.000000
-8.900000	86.500000	276.000000
-8.866667	103.500000	294.000000
-8.833333	103.000000	294.000000
-8.800000	103.500000	294.000000
-8.766667	102.500000	294.000000
-8.733333	102.000000	294.000000
-8.700000	101.500000	294.500000
-8.666667	101.500000	294.500000
-8.633333	101.000000	294.500000
-8.600000	101.000000	294.500000
-8.566667	100.000000	295.000000
-8.533333	99.500000	295.000000
-8.500000	100.000000	295.000000
-8.466667	99.500000	295.000000
-8.433333	99.500000	295.000000
-8.400000	99.500000	295.000000
-8.366667	99.000000	295.000000
-8.333333	98.000000	295.000000
-8.300000	97.500000	295.000000
-8.266667	97.500000	295.000000
-8.233333	97.500000	295.000000
-8.200000	97.000000	295.000000
-8.166667	97.000000	295.000000
-8.133333	97.000000	295.000000
-8.100000	96.500000	295.000000
-8.066667	96.500000	295.000000
-8.033333	96.000000	295.000000
-8.000000	95.500000	295.000000
-7.966667	95.500000	295.000000
-7.933333	96.000000	295.000000
-7.900000	96.000000	295.000000
-7.866667	95.500000	295.000000
-7.833333	95.500000	294.500000
-7.800000	95.000000	294.500000
-7.766667	94.500000	294.500000
-7.733333	94.500000	294.000000
-7.700000	94.500000	294.000000
-7.666667	94.500000	294.000000
-7.633333	95.000000	294.000000
-7.600000	95.000000	293.500000
-7.566667	95.000000	294.000000
-7.533333	94.500000	294.000000
-7.500000	95.000000	294.000000
-7.466667	94.000000	294.000000
-7.433333	94.000000	294.000000
-7.400000	94.500000	294.000000
-7.366667	95.000000	294.000000
-7.333333	94.000000	294.000000
-7.300000	93.500000	294.000000
-7.266667	93.500000	294.000000
-7.233333	93.500000	294.000000
-7.200000	93.500000	294.000000
-7.166667	93.500000	293.500000
-7.133333	93.500000	293.000000
-7.100000	93.500000	293.000000
-7.066667	93.500000	293.000000
-7.033333	93.500000	292.500000
-7.000000	93.500000	292.500000
-6.966667	93.500000	292.500000
-6.933333	93.500000	292.500000
-6.900000	93.500000	292.000000
-6.866667	92.500000	292.000000
-6.833333	93.000000	300.000000
-6.800000	93.000000	300.500000
-6.766667	93.000000	301.000000
-6.733333	94.500000	283.000000
-6.700000	95.000000	283.500000
-6.666667	94.000000	283.500000
-6.633333	94.500000	283.000000
-6.600000	94.000000	283.000000
-6.566667	94.000000	283.000000
-6.533333	94.000000	283.000000
-6.500000	94.000000	283.000000
-6.466667	95.000000	282.500000
-6.433333	95.000000	282.500000
-6.400000	95.000000	282.000000
-6.366667	104.000000	253.500000
-6.333333	94.500000	282.000000
-6.300000	94.500000	282.000000
-6.266667	94.500000	282.000000
-6.233333	104.000000	253.500000
-6.200000	104.000000	253.500000
-6.166667	103.500000	254.000000
-6.133333	103.000000	254.000000
-6.100000	103.000000	253.500000
-6.066667	102.500000	253.000000
-6.033333	102.500000	253.000000
-6.000000	102.500000	253.500000
-5.966667	102.500000	254.000000
-5.933333	102.500000	254.000000
-5.900000	101.500000	254.500000
-5.866667	100.500000	254.500000
-5.833333	100.000000	254.500000
-5.800000	100.000000	254.500000
-5.766667	100.500000	255.000000
-5.733333	100.000000	255.500000
-5.700000	99.500000	256.000000
-5.666667	99.500000	255.500000
-5.633333	99.000000	256.000000
-5.600000	98.000000	256.000000
-5.566667	98.500000	257.000000
-5.533333	99.000000	257.000000
-5.500000	98.500000	257.000000
-5.466667	99.000000	300.000000
-5.433333	99.000000	300.000000
-5.400000	99.000000	298.500000
-5.366667	99.000000	299.000000
-5.333333	99.500000	297.500000
-5.300000	100.000000	297.500000
-5.266667	100.000000	297.500000
-5.233333	101.000000	298.000000
-5.200000	102.000000	298.000000
-5.166667	102.000000	298.000000
-5.133333	102.000000	297.000000
-5.100000	102.000000	297.500000
-5.066667	102.500000	298.000000
-5.033333	102.500000	298.500000
-5.000000	102.500000	298.500000
-4.966667	102.000000	299.500000
-4.933333	102.000000	300.500000
-4.900000	101.000000	301.000000
-4.866667	102.000000	301.000000
-4.833333	102.000000	300.500000
-4.800000	101.500000	300.500000
-4.766667	101.000000	300.000000
-4.733333	101.000000	300.000000
-4.700000	101.000000	300.000000
-4.666667	100.000000	301.000000
-4.633333	100.000000	301.500000
-4.600000	100.500000	303.000000
-4.566667	100.000000	303.000000
-4.533333	100.000000	303.000000
-4.500000	100.000000	303.000000
-4.466667	100.000000	303.000000
-4.433333	99.500000	302.500000
-4.400000	100.000000	303.000000
-4.366667	100.000000	303.000000
-4.333333	98.500000	305.000000
-4.300000	100.500000	304.500000
-4.266667	100.500000	304.000000
-4.233333	94.500000	254.500000
-4.200000	94.500000	254.500000
-4.166667	94.500000	254.500000
-4.133333	94.500000	254.000000
-4.100000	94.500000	253.500000
-4.066667	94.500000	253.500000
-4.033333	94.500000	253.000000
-4.000000	94.500000	253.000000
-3.966667	94.500000	253.000000
-3.933333	94.500000	253.000000
-3.900000	94.000000	252.500000
-3.866667	94.500000	252.500000
-3.833333	94.000000	252.500000
-3.800000	94.500000	252.500000
-3.766667	93.000000	279.000000
-3.733333	93.000000	279.000000
-3.700000	92.000000	280.500000
-3.666667	93.000000	279.000000
-3.633333	92.500000	279.500000
-3.600000	92.500000	279.500000
-3.566667	92.500000	280.000000
-3.533333	92.500000	280.000000
-3.500000	92.000000	280.000000
-3.466667	92.500000	279.000000
-3.433333	92.500000	279.000000
-3.400000	92.000000	279.000000
-3.366667	92.000000	279.000000
-3.333333	92.000000	279.000000
-3.300000	92.000000	279.000000
-3.266667	92.000000	279.000000
-3.233333	92.000000	280.000000
-3.200000	92.000000	280.000000
-3.166667	92.000000	280.000000
-3.133333	91.500000	279.000000
-3.100000	91.500000	279.000000
-3.066667	91.000000	280.000000
-3.033333	91.000000	279.000000
-3.000000	91.000000	280.000000
-2.966667	91.000000	280.500000
-2.933333	90.500000	285.500000
-2.900000	90.000000	286.500000
-2.866667	89.500000	287.000000
-2.833333	89.500000	287.000000
-2.800000	89.500000	287.000000
-2.766667	89.500000	287.000000
-2.733333	90.000000	287.500000
-2.700000	90.000000	287.000000
-2.666667	89.000000	288.500000
-2.633333	88.500000	289.000000
-2.600000	88.500000	289.000000
-2.566667	88.500000	289.500000
-2.533333	88.500000	290.000000
-2.500000	88.500000	291.000000
-2.466667	88.500000	291.000000
-2.433333	87.500000	291.000000
-2.400000	88.000000	291.000000
-2.366667	88.000000	291.000000
-2.333333	87.500000	291.000000
-2.300000	87.500000	291.000000
-2.266667	87.000000	291.000000
-2.233333	87.000000	291.000000
-2.200000	87.000000	290.500000
-2.166667	87.000000	290.500000
-2.133333	87.000000	291.500000
-2.100000	87.000000	291.000000
-2.066667	87.000000	291.000000
-2.033333	87.000000	291.000000
-2.000000	87.000000	290.500000
-1.966667	86.000000	291.000000
-1.933333	86.000000	291.000000
-1.900000	86.000000	290.500000
-1.866667	86.000000	291.500000
-1.833333	86.000000	291.500000
-1.800000	86.000000	291.500000
-1.766667	86.000000	291.500000
-1.733333	86.000000	291.500000
-1.700000	86.000000	291.500000
-1.666667	85.000000	292.500000
-1.633333	85.000000	292.500000
-1.600000	85.000000	292.500000
-1.566667	85.000000	292.500000
-1.533333	85.000000	292.500000
-1.500000	84.500000	293.500000
-1.466667	84.000000	294.000000
-1.433333	83.000000	295.500000
-1.400000	82.000000	295.500000
-1.366667	82.000000	295.000000
-1.333333	82.000000	295.000000
-1.300000	82.000000	294.500000
-1.266667	81.500000	294.000000
-1.233333	81.500000	294.000000
-1.200000	81.500000	292.500000
-1.166667	81.000000	293.500000
-1.133333	81.000000	293.500000
-1.100000	81.000000	293.000000
-1.066667	81.500000	291.500000
-1.033333	81.000000	291.500000
-1.000000	80.500000	292.500000
-0.966667	80.500000	292.500000
-0.933333	80.500000	292.500000
-0.900000	80.000000	292.500000
-0.866667	80.000000	292.000000
-0.833333	80.000000	291.500000
-0.800000	80.000000	291.500000
-0.766667	80.000000	291.000000
-0.733333	80.000000	291.000000
-0.700000	80.000000	291.000000
-0.666667	80.000000	291.000000
-0.633333	80.000000	291.000000
-0.600000	80.000000	290.500000
-0.566667	80.000000	290.000000
-0.533333	79.500000	290.500000
-0.500000	79.500000	290.000000
-0.466667	79.500000	289.500000
-0.433333	79.500000	289.500000
-0.400000	79.500000	289.500000
-0.366667	79.500000	289.500000
-0.333333	79.500000	289.000000
-0.300000	79.000000	289.000000
-0.266667	79.000000	288.000000
-0.233333	79.000000	288.000000
-0.200000	78.500000	288.500000
-0.166667	78.500000	288.500000
-0.133333	78.500000	288.500000
-0.100000	78.500000	288.000000
-0.066667	78.000000	289.500000
-0.033333	78.000000	289.000000
0.000000	78.500000	288.000000
0.033333	78.500000	288.000000
0.066667	78.000000	289.000000
0.100000	78.500000	287.500000
0.133333	78.500000	288.500000
0.166667	78.500000	288.000000
0.200000	78.500000	288.000000
0.233333	78.500000	288.000000
0.266667	78.500000	288.000000
0.300000	78.500000	287.500000
0.333333	79.500000	287.500000
0.366667	79.500000	288.000000
0.400000	80.000000	288.000000
0.433333	78.000000	289.000000
0.466667	78.500000	289.000000
0.500000	79.000000	288.500000
0.533333	79.000000	288.000000
0.566667	79.000000	288.000000
0.600000	78.000000	289.500000
0.633333	78.000000	289.000000
0.666667	78.000000	289.000000
0.700000	78.000000	289.000000
0.733333	78.000000	288.500000
0.766667	77.500000	288.500000
0.800000	75.000000	289.000000
0.833333	74.500000	289.500000
0.866667	74.500000	289.500000
0.900000	74.000000	289.500000
0.933333	74.000000	289.000000
0.966667	74.000000	289.000000
1.000000	75.000000	287.500000
1.033333	75.000000	287.500000
1.066667	71.500000	288.000000
1.100000	71.500000	287.500000
1.133333	72.500000	287.000000
1.166667	74.500000	286.500000
1.200000	74.500000	286.500000
1.233333	74.000000	286.500000
1.266667	72.000000	286.000000
1.300000	73.500000	286.000000
1.333333	74.000000	285.500000
1.366667	74.000000	285.000000
1.400000	74.000000	285.000000
1.433333	72.000000	285.000000
1.466667	72.000000	284.000000
1.500000	73.500000	285.000000
1.533333	73.500000	284.500000
1.566667	73.500000	284.500000
1.600000	74.000000	284.000000
1.633333	73.500000	284.000000
1.666667	74.500000	283.500000
1.700000	72.500000	283.500000
1.733333	72.500000	283.500000
1.766667	72.500000	283.500000
1.800000	74.500000	283.000000
1.833333	74.000000	283.500000
1.866667	72.500000	283.500000
1.900000	72.500000	283.500000
1.933333	72.500000	283.500000
1.966667	72.500000	283.500000
2.000000	73.500000	284.000000
2.033333	73.500000	284.500000
2.066667	73.500000	284.500000
2.100000	73.500000	284.500000
2.133333	74.500000	284.000000
2.166667	74.500000	284.000000
2.200000	74.000000	284.000000
2.233333	72.000000	284.500000
2.266667	74.000000	283.000000
2.300000	74.500000	283.000000
2.333333	74.500000	283.000000
2.366667	74.500000	283.000000
2.400000	75.500000	283.000000
2.433333	76.000000	282.500000
2.466667	76.000000	282.500000
2.500000	76.000000	283.500000
2.533333	75.500000	283.500000
2.566667	76.000000	283.500000
2.600000	76.000000	283.500000
2.633333	75.500000	284.000000
2.666667	76.000000	283.500000
2.700000	75.500000	284.000000
2.733333	77.500000	279.000000
2.766667	77.500000	278.500000
2.800000	77.000000	279.000000
2.833333	78.000000	278.000000
2.866667	78.000000	278.000000
2.900000	78.000000	278.000000
2.933333	78.000000	278.000000
2.966667	78.000000	278.000000
3.000000	78.000000	278.000000
3.033333	78.000000	278.000000
3.066667	78.000000	278.000000
3.100000	78.000000	278.000000
3.133333	78.000000	278.000000
3.166667	78.000000	278.000000
3.200000	78.000000	278.000000
3.233333	78.000000	278.000000
3.266667	74.000000	285.000000
3.300000	74.000000	285.000000
3.333333	74.000000	285.000000
3.366667	74.000000	285.000000
3.400000	74.000000	285.000000
3.433333	77.000000	283.000000
3.466667	77.000000	283.000000
3.500000	77.000000	283.000000
3.533333	69.000000	296.000000
3.566667	69.000000	296.000000
3.600000	69.000000	296.000000
3.633333	69.000000	296.000000
3.666667	69.000000	296.000000
3.700000	68.500000	297.000000
3.733333	68.500000	297.000000
3.766667	68.000000	297.000000
3.800000	67.500000	297.500000
3.833333	67.500000	297.500000
3.866667	67.000000	297.500000
3.900000	67.000000	297.500000
3.933333	67.000000	297.500000
3.966667	67.000000	297.000000
4.000000	67.000000	297.500000
4.033333	67.000000	298.500000
4.066667	67.000000	298.500000
4.100000	66.500000	298.500000
4.133333	67.000000	298.000000
4.166667	67.000000	298.000000
4.200000	67.500000	298.000000
4.233333	67.500000	298.000000
4.266667	75.000000	287.000000
4.300000	74.000000	288.000000
4.333333	74.000000	288.000000
4.366667	74.000000	288.000000
4.400000	74.000000	288.000000
4.433333	74.000000	288.000000
4.466667	74.000000	288.000000
4.500000	74.000000	288.000000
4.533333	74.000000	288.000000
4.566667	79.000000	299.000000
4.600000	85.000000	298.500000
4.633333	79.000000	299.000000
4.666667	79.000000	299.000000
4.700000	65.000000	296.000000
4.733333	64.500000	296.000000
4.766667	65.000000	296.000000
4.800000	64.500000	296.000000
4.833333	64.000000	296.500000
4.866667	64.000000	296.500000
4.900000	64.000000	295.500000
4.933333	64.000000	295.500000
4.966667	64.000000	295.500000
5.000000	93.000000	268.000000
5.033333	93.000000	268.000000
5.066667	64.000000	295.500000
5.100000	93.000000	267.000000
5.133333	64.000000	295.500000
5.166667	93.500000	267.000000
5.200000	93.500000	267.500000
5.233333	93.500000	268.500000
5.266667	94.000000	267.500000
5.300000	94.000000	267.000000
5.333333	94.000000	268.000000
5.366667	94.000000	267.000000
5.400000	94.000000	268.000000
5.433333	93.500000	268.000000
5.466667	107.000000	271.000000
5.500000	106.000000	273.000000
5.533333	106.500000	272.500000
5.566667	106.000000	273.000000
5.600000	106.500000	272.500000
5.633333	106.500000	272.500000
5.666667	95.500000	268.000000
5.700000	95.000000	268.500000
5.733333	95.000000	269.000000
5.766667	96.000000	268.500000
5.800000	96.000000	268.000000
5.833333	106.500000	274.500000
5.866667	96.000000	268.000000
5.900000	106.500000	274.500000
5.933333	106.500000	274.500000
5.966667	96.000000	268.500000
6.000000	95.500000	270.000000
6.033333	96.500000	269.500000
6.066667	97.000000	268.000000
6.100000	96.500000	270.000000
6.133333	107.000000	274.500000
6.166667	97.500000	269.000000
6.200000	97.500000	269.000000
6.233333	96.500000	271.000000
6.266667	96.500000	271.000000
6.300000	96.500000	270.500000
6.333333	96.500000	271.000000
6.366667	97.000000	269.000000
6.400000	97.000000	269.000000
6.433333	97.000000	269.000000
6.466667	97.000000	269.000000
6.500000	97.000000	269.000000
6.533333	97.000000	269.000000
6.566667	97.000000	269.000000
6.600000	97.000000	269.000000
[truncated: 8,801 more rows]
