# Supplementary material for: Attraction of posture and motion-trajectory elements of conspecific biological motion in medaka fish
Source: Sci Rep. 2018 Jun 5;8:8589. doi: 10.1038/s41598-018-26186-x (PMC5988670; doi:10.1038/s41598-018-26186-x)
Supplement: Supplementary file 4 — Dataset 3 [file 41598_2018_26186_MOESM4_ESM.zip › DataExperiments/Biomotion_01.csv]

time[sec]	x	y
-60.000000	154.500000	154.500000
-59.966667	154.500000	154.500000
-59.933333	154.500000	154.500000
-59.900000	154.500000	154.500000
-59.866667	154.500000	154.500000
-59.833333	154.500000	154.500000
-59.800000	154.500000	154.500000
-59.766667	154.500000	154.500000
-59.733333	154.500000	154.500000
-59.700000	154.500000	154.500000
-59.666667	154.500000	154.500000
-59.633333	154.500000	154.500000
-59.600000	154.500000	154.500000
-59.566667	154.500000	154.500000
-59.533333	154.500000	154.500000
-59.500000	154.500000	154.500000
-59.466667	154.500000	154.500000
-59.433333	154.500000	154.500000
-59.400000	154.500000	154.500000
-59.366667	154.500000	154.500000
-59.333333	154.500000	154.500000
-59.300000	154.500000	154.500000
-59.266667	154.500000	154.500000
-59.233333	154.500000	154.500000
-59.200000	154.500000	154.500000
-59.166667	154.500000	154.500000
-59.133333	154.500000	154.500000
-59.100000	154.500000	154.500000
-59.066667	154.500000	154.500000
-59.033333	154.500000	154.500000
-59.000000	154.500000	154.500000
-58.966667	154.500000	154.500000
-58.933333	154.500000	154.500000
-58.900000	154.500000	154.500000
-58.866667	154.500000	154.500000
-58.833333	154.500000	154.500000
-58.800000	154.500000	154.500000
-58.766667	154.500000	154.500000
-58.733333	154.500000	154.500000
-58.700000	154.500000	154.500000
-58.666667	154.500000	154.500000
-58.633333	154.500000	154.500000
-58.600000	154.500000	154.500000
-58.566667	11.000000	89.500000
-58.533333	11.000000	89.500000
-58.500000	11.000000	89.500000
-58.466667	11.000000	89.500000
-58.433333	11.000000	89.500000
-58.400000	11.000000	89.500000
-58.366667	11.000000	89.500000
-58.333333	11.000000	89.500000
-58.300000	11.000000	89.500000
-58.266667	11.000000	89.500000
-58.233333	8.000000	90.000000
-58.200000	8.000000	90.000000
-58.166667	8.000000	90.000000
-58.133333	8.000000	90.000000
-58.100000	8.000000	90.000000
-58.066667	8.000000	90.000000
-58.033333	8.000000	90.000000
-58.000000	8.000000	90.000000
-57.966667	8.000000	90.000000
-57.933333	6.000000	91.000000
-57.900000	6.000000	91.000000
-57.866667	7.000000	93.000000
-57.833333	6.500000	92.500000
-57.800000	6.500000	92.500000
-57.766667	6.500000	92.500000
-57.733333	6.500000	92.500000
-57.700000	6.500000	92.500000
-57.666667	6.500000	92.500000
-57.633333	6.500000	92.500000
-57.600000	6.500000	92.500000
-57.566667	5.000000	88.000000
-57.533333	7.000000	86.000000
-57.500000	6.000000	86.500000
-57.466667	6.000000	86.500000
-57.433333	6.000000	86.500000
-57.400000	6.000000	86.500000
-57.366667	5.500000	86.500000
-57.333333	7.000000	86.000000
-57.300000	8.000000	85.500000
-57.266667	8.000000	85.500000
-57.233333	6.000000	85.500000
-57.200000	5.500000	85.500000
-57.166667	5.500000	85.500000
-57.133333	5.500000	85.500000
-57.100000	6.500000	85.000000
-57.066667	7.000000	84.500000
-57.033333	9.000000	83.500000
-57.000000	5.000000	83.500000
-56.966667	5.000000	83.500000
-56.933333	3.000000	83.500000
-56.900000	5.500000	82.500000
-56.866667	5.500000	81.500000
-56.833333	6.000000	80.500000
-56.800000	6.500000	80.500000
-56.766667	6.500000	80.500000
-56.733333	6.000000	80.500000
-56.700000	6.000000	80.000000
-56.666667	5.500000	79.500000
-56.633333	6.000000	79.000000
-56.600000	6.000000	79.000000
-56.566667	6.000000	78.500000
-56.533333	6.000000	78.500000
-56.500000	6.000000	78.500000
-56.466667	6.000000	78.000000
-56.433333	7.000000	76.500000
-56.400000	8.000000	76.000000
-56.366667	8.000000	75.500000
-56.333333	9.000000	75.500000
-56.300000	9.000000	75.000000
-56.266667	9.000000	74.500000
-56.233333	9.000000	74.500000
-56.200000	9.500000	73.500000
-56.166667	9.500000	73.500000
-56.133333	9.500000	72.500000
-56.100000	9.000000	72.500000
-56.066667	9.000000	72.000000
-56.033333	9.500000	71.500000
-56.000000	9.500000	71.000000
-55.966667	9.500000	70.500000
-55.933333	9.500000	70.000000
-55.900000	9.000000	69.000000
-55.866667	9.000000	68.500000
-55.833333	9.500000	68.000000
-55.800000	9.500000	67.500000
-55.766667	9.500000	67.500000
-55.733333	9.500000	67.000000
-55.700000	9.500000	66.500000
-55.666667	9.000000	65.500000
-55.633333	9.500000	65.000000
-55.600000	9.500000	64.500000
-55.566667	9.000000	63.000000
-55.533333	9.000000	62.000000
-55.500000	9.000000	62.000000
-55.466667	9.000000	61.500000
-55.433333	9.500000	60.000000
-55.400000	9.500000	59.500000
-55.366667	9.500000	59.000000
-55.333333	9.000000	58.000000
-55.300000	9.000000	57.500000
-55.266667	9.000000	56.000000
-55.233333	9.500000	55.500000
-55.200000	9.500000	55.000000
-55.166667	10.000000	54.500000
-55.133333	9.500000	53.500000
-55.100000	9.500000	53.000000
-55.066667	9.500000	51.500000
-55.033333	9.500000	50.500000
-55.000000	9.500000	48.500000
-54.966667	10.500000	48.500000
-54.933333	10.000000	48.000000
-54.900000	9.500000	47.000000
-54.866667	9.500000	46.500000
-54.833333	9.500000	46.500000
-54.800000	9.500000	46.000000
-54.766667	10.000000	45.000000
-54.733333	10.000000	43.500000
-54.700000	10.000000	43.000000
-54.666667	10.000000	43.000000
-54.633333	10.000000	42.500000
-54.600000	10.000000	42.000000
-54.566667	10.000000	41.500000
-54.533333	10.500000	39.500000
-54.500000	11.000000	39.500000
-54.466667	11.000000	39.000000
-54.433333	11.000000	39.000000
-54.400000	11.000000	38.000000
-54.366667	11.000000	38.500000
-54.333333	11.000000	37.500000
-54.300000	11.000000	37.000000
-54.266667	11.000000	36.000000
-54.233333	11.000000	35.500000
-54.200000	10.500000	34.000000
-54.166667	11.000000	34.000000
-54.133333	12.000000	33.000000
-54.100000	13.000000	33.500000
-54.066667	14.000000	33.000000
-54.033333	14.500000	32.500000
-54.000000	14.000000	31.000000
-53.966667	14.500000	30.500000
-53.933333	15.000000	30.000000
-53.900000	15.500000	29.500000
-53.866667	16.000000	29.000000
-53.833333	16.000000	28.500000
-53.800000	17.000000	28.500000
-53.766667	17.000000	27.500000
-53.733333	17.500000	27.000000
-53.700000	17.500000	26.500000
-53.666667	17.500000	26.000000
-53.633333	18.000000	26.000000
-53.600000	18.000000	25.500000
-53.566667	18.500000	25.500000
-53.533333	19.000000	25.000000
-53.500000	19.000000	24.000000
-53.466667	19.500000	23.500000
-53.433333	19.000000	23.500000
-53.400000	19.000000	23.500000
-53.366667	19.000000	23.000000
-53.333333	19.500000	23.000000
-53.300000	20.000000	22.500000
-53.266667	20.000000	22.500000
-53.233333	20.500000	22.500000
-53.200000	20.500000	22.500000
-53.166667	21.000000	21.000000
-53.133333	20.500000	21.000000
-53.100000	21.000000	21.000000
-53.066667	21.000000	20.500000
-53.033333	20.500000	20.500000
-53.000000	21.500000	20.500000
-52.966667	21.500000	20.000000
-52.933333	21.500000	20.000000
-52.900000	22.000000	20.000000
-52.866667	21.500000	20.000000
-52.833333	22.000000	19.000000
-52.800000	21.500000	19.000000
-52.766667	21.500000	19.000000
-52.733333	22.500000	19.000000
-52.700000	22.000000	19.000000
-52.666667	22.000000	18.000000
-52.633333	22.000000	17.000000
-52.600000	23.000000	16.500000
-52.566667	22.500000	16.000000
-52.533333	22.500000	15.500000
-52.500000	22.500000	14.500000
-52.466667	23.000000	15.000000
-52.433333	24.000000	16.000000
-52.400000	24.000000	14.000000
-52.366667	24.500000	14.000000
-52.333333	24.500000	15.500000
-52.300000	23.000000	14.000000
-52.266667	24.000000	13.000000
-52.233333	24.000000	12.000000
-52.200000	24.000000	12.000000
-52.166667	25.500000	10.000000
-52.133333	26.000000	10.000000
-52.100000	26.000000	10.000000
-52.066667	26.000000	10.000000
-52.033333	26.000000	11.000000
-52.000000	26.500000	9.500000
-51.966667	26.500000	9.000000
-51.933333	26.500000	8.500000
-51.900000	27.000000	8.000000
-51.866667	27.500000	8.000000
-51.833333	27.500000	8.000000
-51.800000	27.500000	8.000000
-51.766667	27.500000	8.000000
-51.733333	28.000000	8.000000
-51.700000	28.500000	8.000000
-51.666667	28.500000	8.000000
-51.633333	29.000000	7.500000
-51.600000	29.500000	7.500000
-51.566667	29.000000	7.000000
-51.533333	29.000000	7.000000
-51.500000	30.000000	7.000000
-51.466667	30.500000	7.500000
-51.433333	32.500000	8.000000
-51.400000	31.500000	8.500000
-51.366667	32.000000	8.500000
-51.333333	31.000000	10.500000
-51.300000	32.000000	10.500000
-51.266667	35.000000	8.000000
-51.233333	35.000000	9.000000
-51.200000	37.000000	8.000000
-51.166667	37.500000	7.500000
-51.133333	37.000000	7.500000
-51.100000	39.000000	8.500000
-51.066667	40.000000	9.500000
-51.033333	40.500000	10.000000
-51.000000	40.500000	9.500000
-50.966667	41.500000	9.500000
-50.933333	42.500000	10.000000
-50.900000	43.500000	8.000000
-50.866667	43.500000	10.500000
-50.833333	44.000000	11.000000
-50.800000	44.500000	10.500000
-50.766667	45.000000	11.000000
-50.733333	45.500000	11.000000
-50.700000	47.000000	10.000000
-50.666667	47.000000	9.500000
-50.633333	47.500000	12.500000
-50.600000	47.500000	12.500000
-50.566667	48.000000	13.000000
-50.533333	48.500000	12.500000
-50.500000	49.000000	12.500000
-50.466667	49.500000	12.500000
-50.433333	49.500000	13.000000
-50.400000	50.000000	13.000000
-50.366667	50.000000	13.000000
-50.333333	50.000000	13.000000
-50.300000	50.500000	12.500000
-50.266667	50.500000	10.000000
-50.233333	51.000000	12.500000
-50.200000	51.000000	10.000000
-50.166667	51.000000	14.000000
-50.133333	51.500000	13.000000
-50.100000	51.500000	15.000000
-50.066667	51.500000	10.000000
-50.033333	51.500000	10.000000
-50.000000	51.500000	12.500000
-49.966667	52.000000	14.500000
-49.933333	52.000000	13.500000
-49.900000	51.500000	14.000000
-49.866667	51.500000	13.500000
-49.833333	51.500000	13.000000
-49.800000	51.500000	12.500000
-49.766667	51.500000	13.000000
-49.733333	51.500000	12.000000
-49.700000	51.500000	15.000000
-49.666667	52.000000	13.000000
-49.633333	52.000000	12.500000
-49.600000	52.000000	15.000000
-49.566667	52.000000	12.500000
-49.533333	52.000000	16.000000
-49.500000	52.000000	14.500000
-49.466667	51.500000	13.500000
-49.433333	51.500000	13.000000
-49.400000	52.000000	14.500000
-49.366667	52.000000	13.000000
-49.333333	52.000000	13.000000
-49.300000	52.000000	14.000000
-49.266667	52.000000	13.000000
-49.233333	52.000000	12.500000
-49.200000	59.500000	13.500000
-49.166667	58.000000	14.500000
-49.133333	60.000000	14.500000
-49.100000	60.000000	12.500000
-49.066667	60.000000	12.500000
-49.033333	62.500000	12.500000
-49.000000	63.000000	13.500000
-48.966667	62.500000	15.000000
-48.933333	63.000000	12.500000
-48.900000	64.000000	13.000000
-48.866667	65.000000	11.500000
-48.833333	65.500000	11.500000
-48.800000	65.500000	12.500000
-48.766667	65.500000	16.000000
-48.733333	65.500000	16.500000
-48.700000	67.000000	13.000000
-48.666667	66.000000	12.000000
-48.633333	66.500000	9.500000
-48.600000	67.500000	12.500000
-48.566667	69.000000	13.500000
-48.533333	69.000000	13.500000
-48.500000	68.500000	14.000000
-48.466667	68.500000	14.000000
-48.433333	68.500000	14.000000
-48.400000	69.000000	14.000000
-48.366667	68.000000	12.500000
-48.333333	69.500000	14.500000
-48.300000	69.500000	14.500000
-48.266667	69.500000	15.000000
-48.233333	69.500000	15.000000
-48.200000	69.000000	15.000000
-48.166667	68.500000	15.000000
-48.133333	69.000000	15.000000
-48.100000	67.500000	15.500000
-48.066667	69.500000	15.000000
-48.033333	70.000000	15.500000
-48.000000	70.000000	15.000000
-47.966667	67.000000	17.000000
-47.933333	69.500000	16.000000
-47.900000	70.500000	15.500000
-47.866667	69.000000	16.500000
-47.833333	70.500000	15.500000
-47.800000	71.000000	15.500000
-47.766667	70.500000	16.000000
-47.733333	68.000000	16.500000
-47.700000	69.000000	18.500000
-47.666667	69.500000	18.500000
-47.633333	70.500000	16.000000
-47.600000	68.500000	16.500000
-47.566667	72.000000	16.000000
-47.533333	72.000000	16.000000
-47.500000	69.000000	16.500000
-47.466667	69.500000	18.000000
-47.433333	70.500000	19.000000
-47.400000	72.000000	16.500000
-47.366667	71.500000	16.500000
-47.333333	70.000000	17.500000
-47.300000	73.500000	16.500000
-47.266667	73.500000	16.000000
-47.233333	70.500000	17.000000
-47.200000	71.000000	19.000000
-47.166667	72.000000	20.000000
-47.133333	71.500000	20.000000
-47.100000	71.000000	19.500000
-47.066667	73.500000	16.500000
-47.033333	73.500000	16.500000
-47.000000	74.000000	16.500000
-46.966667	74.000000	16.500000
-46.933333	74.000000	16.500000
-46.900000	75.000000	16.500000
-46.866667	71.000000	18.500000
-46.833333	73.500000	17.000000
-46.800000	71.500000	19.000000
-46.766667	75.500000	16.500000
-46.733333	76.000000	16.500000
-46.700000	76.000000	16.500000
-46.666667	76.000000	16.500000
-46.633333	76.500000	16.500000
-46.600000	77.000000	17.000000
-46.566667	77.000000	17.500000
-46.533333	73.500000	19.000000
-46.500000	77.500000	17.500000
-46.466667	77.500000	17.500000
-46.433333	78.500000	17.500000
-46.400000	78.500000	17.500000
-46.366667	78.000000	17.000000
-46.333333	77.500000	17.500000
-46.300000	77.500000	17.500000
-46.266667	77.500000	17.500000
-46.233333	77.000000	17.500000
-46.200000	78.000000	17.500000
-46.166667	79.500000	17.500000
-46.133333	79.500000	17.500000
-46.100000	80.000000	17.500000
-46.066667	80.500000	17.500000
-46.033333	80.500000	18.000000
-46.000000	74.500000	18.500000
-45.966667	77.500000	18.500000
-45.933333	78.000000	18.000000
-45.900000	78.000000	18.000000
-45.866667	78.000000	18.000000
-45.833333	78.000000	18.500000
-45.800000	78.000000	18.500000
-45.766667	78.000000	18.500000
-45.733333	78.000000	18.500000
-45.700000	78.500000	19.000000
-45.666667	78.500000	19.500000
-45.633333	78.500000	19.000000
-45.600000	78.500000	19.000000
-45.566667	78.500000	19.000000
-45.533333	78.000000	19.500000
-45.500000	79.000000	19.500000
-45.466667	76.500000	20.000000
-45.433333	77.500000	20.500000
-45.400000	77.500000	20.500000
-45.366667	77.500000	20.000000
-45.333333	80.000000	19.500000
-45.300000	79.000000	19.500000
-45.266667	80.000000	19.500000
-45.233333	78.000000	20.500000
-45.200000	80.000000	21.000000
-45.166667	80.500000	20.500000
-45.133333	80.500000	21.500000
-45.100000	79.500000	20.500000
-45.066667	79.500000	20.000000
-45.033333	81.000000	20.000000
-45.000000	80.000000	20.000000
-44.966667	80.500000	21.000000
-44.933333	81.500000	21.500000
-44.900000	81.500000	21.500000
-44.866667	81.500000	22.000000
-44.833333	82.000000	21.000000
-44.800000	82.000000	20.500000
-44.766667	82.000000	21.000000
-44.733333	82.000000	22.000000
-44.700000	83.500000	23.500000
-44.666667	84.000000	24.000000
-44.633333	84.000000	23.000000
-44.600000	83.500000	21.500000
-44.566667	84.500000	21.000000
-44.533333	84.000000	22.000000
-44.500000	84.500000	23.500000
-44.466667	85.000000	24.000000
-44.433333	86.000000	23.500000
-44.400000	85.500000	22.000000
-44.366667	86.500000	22.000000
-44.333333	85.000000	23.000000
-44.300000	86.000000	23.000000
-44.266667	87.000000	24.000000
-44.233333	85.000000	23.500000
-44.200000	88.000000	21.000000
-44.166667	88.000000	22.500000
-44.133333	88.500000	25.000000
-44.100000	89.500000	27.000000
-44.066667	89.500000	26.000000
-44.033333	86.000000	25.000000
-44.000000	86.000000	26.000000
-43.966667	87.000000	26.000000
-43.933333	88.000000	26.500000
-43.900000	88.500000	27.000000
-43.866667	89.000000	27.000000
-43.833333	88.500000	27.000000
-43.800000	88.500000	28.500000
-43.766667	89.000000	29.500000
-43.733333	94.000000	31.500000
-43.700000	158.000000	30.500000
-43.666667	95.000000	33.000000
-43.633333	95.500000	33.000000
-43.600000	94.000000	34.000000
-43.566667	95.000000	32.000000
-43.533333	93.000000	31.500000
-43.500000	94.000000	30.000000
-43.466667	96.000000	31.000000
-43.433333	161.000000	36.500000
-43.400000	161.500000	37.500000
-43.366667	162.000000	38.500000
-43.333333	161.500000	39.500000
-43.300000	162.000000	38.500000
-43.266667	162.000000	40.500000
-43.233333	163.000000	40.000000
-43.200000	163.000000	41.500000
-43.166667	163.500000	44.000000
-43.133333	163.500000	47.000000
-43.100000	162.000000	46.500000
-43.066667	161.000000	48.000000
-43.033333	104.000000	43.000000
-43.000000	160.500000	51.500000
-42.966667	103.500000	46.000000
-42.933333	160.000000	55.000000
-42.900000	102.000000	50.000000
-42.866667	159.000000	54.500000
-42.833333	158.500000	58.500000
-42.800000	158.500000	60.000000
-42.766667	157.500000	61.000000
-42.733333	157.000000	60.500000
-42.700000	100.000000	56.500000
-42.666667	156.500000	63.500000
-42.633333	156.000000	66.000000
-42.600000	101.000000	60.500000
-42.566667	155.500000	67.500000
-42.533333	100.000000	68.500000
-42.500000	99.500000	68.500000
-42.466667	99.000000	68.000000
-42.433333	96.500000	66.000000
-42.400000	97.000000	69.000000
-42.366667	96.500000	68.000000
-42.333333	98.000000	69.000000
-42.300000	97.000000	75.500000
-42.266667	96.000000	76.500000
-42.233333	94.000000	76.000000
-42.200000	93.500000	75.500000
-42.166667	94.000000	78.000000
-42.133333	93.500000	81.000000
-42.100000	93.000000	83.000000
-42.066667	91.000000	84.000000
-42.033333	90.500000	84.000000
-42.000000	89.000000	85.500000
-41.966667	88.500000	85.000000
-41.933333	87.000000	85.500000
-41.900000	87.000000	86.000000
-41.866667	85.500000	87.000000
-41.833333	85.500000	87.500000
-41.800000	85.500000	88.000000
-41.766667	85.000000	88.500000
-41.733333	83.000000	89.000000
-41.700000	82.500000	88.000000
-41.666667	80.000000	88.000000
-41.633333	79.500000	89.500000
-41.600000	79.000000	89.500000
-41.566667	78.000000	90.000000
-41.533333	77.000000	90.500000
-41.500000	76.000000	90.000000
-41.466667	74.500000	90.000000
-41.433333	74.000000	90.000000
-41.400000	73.000000	89.500000
-41.366667	72.000000	90.000000
-41.333333	71.000000	90.000000
-41.300000	69.500000	90.500000
-41.266667	68.500000	90.500000
-41.233333	69.000000	90.500000
-41.200000	67.500000	90.000000
-41.166667	67.000000	90.500000
-41.133333	66.000000	90.000000
-41.100000	65.500000	90.000000
-41.066667	65.500000	90.500000
-41.033333	65.000000	90.500000
-41.000000	64.000000	90.500000
-40.966667	63.500000	90.500000
-40.933333	62.500000	90.500000
-40.900000	63.000000	91.000000
-40.866667	61.500000	91.000000
-40.833333	61.000000	90.500000
-40.800000	61.500000	90.500000
-40.766667	61.000000	90.000000
-40.733333	60.500000	90.500000
-40.700000	60.500000	91.000000
-40.666667	59.000000	91.500000
-40.633333	58.000000	91.000000
-40.600000	59.000000	90.500000
-40.566667	58.500000	89.000000
-40.533333	57.500000	89.000000
-40.500000	57.000000	90.000000
-40.466667	55.500000	90.500000
-40.433333	54.000000	90.500000
-40.400000	54.000000	90.500000
-40.366667	54.500000	89.500000
-40.333333	53.500000	89.000000
-40.300000	53.500000	90.000000
-40.266667	51.000000	90.500000
-40.233333	49.500000	90.500000
-40.200000	49.500000	89.500000
-40.166667	49.500000	89.000000
-40.133333	49.000000	89.000000
-40.100000	49.000000	89.500000
-40.066667	28.000000	72.000000
-40.033333	27.500000	72.000000
-40.000000	26.500000	71.500000
-39.966667	26.000000	71.500000
-39.933333	26.000000	71.000000
-39.900000	25.500000	70.500000
-39.866667	25.000000	70.500000
-39.833333	24.000000	70.000000
-39.800000	24.000000	70.000000
-39.766667	23.500000	69.500000
-39.733333	23.000000	69.500000
-39.700000	23.000000	69.500000
-39.666667	22.000000	69.500000
-39.633333	22.000000	69.000000
-39.600000	21.500000	69.000000
-39.566667	21.500000	68.500000
-39.533333	21.500000	68.500000
-39.500000	21.000000	68.500000
-39.466667	21.000000	68.500000
-39.433333	20.500000	68.000000
-39.400000	20.500000	68.000000
-39.366667	20.000000	68.000000
-39.333333	20.000000	68.000000
-39.300000	19.500000	68.000000
-39.266667	19.500000	67.500000
-39.233333	19.000000	67.500000
-39.200000	18.000000	67.500000
-39.166667	18.500000	67.500000
-39.133333	18.000000	67.500000
-39.100000	18.000000	67.500000
-39.066667	18.000000	67.500000
-39.033333	17.500000	67.000000
-39.000000	17.000000	67.000000
-38.966667	16.500000	67.000000
-38.933333	16.500000	67.000000
-38.900000	16.000000	66.500000
-38.866667	16.000000	66.500000
-38.833333	15.500000	66.500000
-38.800000	16.000000	66.500000
-38.766667	15.000000	66.500000
-38.733333	15.000000	66.500000
-38.700000	15.000000	66.000000
-38.666667	15.000000	66.000000
-38.633333	14.500000	66.000000
-38.600000	14.000000	65.500000
-38.566667	14.500000	65.500000
-38.533333	13.500000	64.500000
-38.500000	13.500000	64.500000
-38.466667	13.000000	64.000000
-38.433333	12.500000	64.500000
-38.400000	12.500000	64.000000
-38.366667	11.500000	64.500000
-38.333333	16.500000	67.000000
-38.300000	17.000000	66.000000
-38.266667	17.500000	67.000000
-38.233333	17.000000	66.500000
-38.200000	4.500000	60.000000
-38.166667	4.500000	60.000000
-38.133333	4.000000	59.500000
-38.100000	4.000000	60.000000
-38.066667	4.000000	60.000000
-38.033333	4.000000	60.000000
-38.000000	4.000000	60.000000
-37.966667	4.000000	60.000000
-37.933333	4.000000	60.000000
-37.900000	4.000000	60.000000
-37.866667	4.000000	60.000000
-37.833333	4.000000	60.000000
-37.800000	4.000000	60.000000
-37.766667	4.000000	60.000000
-37.733333	4.000000	60.500000
-37.700000	4.000000	60.500000
-37.666667	4.000000	60.500000
-37.633333	4.000000	60.500000
-37.600000	4.000000	60.500000
-37.566667	3.500000	60.500000
-37.533333	3.500000	60.000000
-37.500000	3.500000	60.500000
-37.466667	3.500000	60.500000
-37.433333	3.500000	60.000000
-37.400000	3.500000	60.500000
-37.366667	2.500000	60.000000
-37.333333	2.500000	60.000000
-37.300000	2.500000	60.000000
-37.266667	2.500000	59.500000
-37.233333	2.500000	59.500000
-37.200000	2.500000	59.500000
-37.166667	2.500000	59.500000
-37.133333	2.500000	59.500000
-37.100000	1.500000	59.500000
-37.066667	2.000000	61.500000
-37.033333	1.000000	61.000000
-37.000000	1.000000	61.000000
-36.966667	1.000000	61.000000
-36.933333	1.000000	61.500000
-36.900000	1.000000	61.500000
-36.866667	1.000000	62.000000
-36.833333	1.000000	62.000000
-36.800000	1.000000	62.000000
-36.766667	0.500000	63.000000
-36.733333	0.500000	63.000000
-36.700000	0.500000	63.000000
-36.666667	0.500000	63.000000
-36.633333	0.500000	63.000000
-36.600000	0.500000	63.000000
-36.566667	0.500000	63.000000
-36.533333	0.500000	63.000000
-36.500000	0.500000	63.000000
-36.466667	0.500000	63.000000
-36.433333	0.500000	63.000000
-36.400000	0.500000	63.000000
-36.366667	0.500000	63.000000
-36.333333	0.500000	63.000000
-36.300000	0.500000	63.000000
-36.266667	0.500000	63.000000
-36.233333	0.500000	63.000000
-36.200000	0.500000	63.000000
-36.166667	0.500000	63.000000
-36.133333	0.500000	63.000000
-36.100000	0.500000	63.000000
-36.066667	0.500000	63.000000
-36.033333	0.500000	63.000000
-36.000000	0.500000	63.000000
-35.966667	0.500000	63.000000
-35.933333	0.500000	63.000000
-35.900000	0.500000	63.000000
-35.866667	0.500000	63.000000
-35.833333	0.500000	63.000000
-35.800000	0.500000	63.000000
-35.766667	0.500000	63.000000
-35.733333	0.500000	63.000000
-35.700000	0.500000	63.000000
-35.666667	23.000000	78.000000
-35.633333	23.500000	78.500000
-35.600000	22.500000	78.000000
-35.566667	22.500000	78.000000
-35.533333	23.000000	78.000000
-35.500000	18.000000	75.500000
-35.466667	18.500000	76.000000
-35.433333	17.000000	76.500000
-35.400000	14.500000	75.500000
-35.366667	14.000000	76.500000
-35.333333	14.000000	76.500000
-35.300000	13.500000	76.500000
-35.266667	13.500000	76.500000
-35.233333	13.000000	76.000000
-35.200000	13.000000	76.000000
-35.166667	13.000000	76.000000
-35.133333	12.500000	75.500000
-35.100000	12.000000	76.000000
-35.066667	12.000000	76.500000
-35.033333	12.000000	76.500000
-35.000000	11.500000	76.500000
-34.966667	11.500000	76.500000
-34.933333	11.500000	76.500000
-34.900000	2.500000	51.000000
-34.866667	11.000000	75.000000
-34.833333	2.500000	50.500000
-34.800000	2.500000	50.500000
-34.766667	2.500000	50.500000
-34.733333	3.500000	50.000000
-34.700000	3.500000	50.000000
-34.666667	3.500000	50.000000
-34.633333	3.500000	50.000000
-34.600000	3.500000	50.000000
-34.566667	3.500000	50.000000
-34.533333	3.500000	50.000000
-34.500000	3.500000	50.000000
-34.466667	3.500000	50.000000
-34.433333	4.000000	49.500000
-34.400000	4.000000	49.500000
-34.366667	4.000000	49.500000
-34.333333	4.000000	49.500000
-34.300000	4.000000	49.500000
-34.266667	4.000000	49.500000
-34.233333	4.000000	49.000000
-34.200000	4.000000	49.000000
-34.166667	4.000000	49.000000
-34.133333	4.500000	48.000000
-34.100000	4.500000	47.500000
-34.066667	4.500000	47.500000
-34.033333	4.500000	47.500000
-34.000000	4.500000	47.500000
-33.966667	4.500000	47.000000
-33.933333	4.500000	47.000000
-33.900000	4.500000	47.000000
-33.866667	4.500000	47.000000
-33.833333	5.000000	46.500000
-33.800000	5.000000	46.500000
-33.766667	5.000000	46.000000
-33.733333	5.000000	46.000000
-33.700000	5.000000	45.500000
-33.666667	5.000000	45.500000
-33.633333	5.000000	45.500000
-33.600000	5.000000	45.500000
-33.566667	5.500000	45.500000
-33.533333	5.500000	45.000000
-33.500000	5.500000	45.000000
-33.466667	6.000000	45.000000
-33.433333	6.000000	44.000000
-33.400000	6.000000	44.000000
-33.366667	6.000000	44.000000
-33.333333	6.000000	44.000000
-33.300000	6.000000	44.500000
-33.266667	6.000000	44.500000
-33.233333	6.000000	44.500000
-33.200000	6.500000	44.000000
-33.166667	6.500000	44.000000
-33.133333	6.500000	43.500000
-33.100000	6.500000	43.500000
-33.066667	6.500000	43.500000
-33.033333	6.000000	43.500000
-33.000000	6.000000	43.000000
-32.966667	6.500000	43.500000
-32.933333	7.000000	43.500000
-32.900000	6.500000	43.500000
-32.866667	6.500000	43.000000
-32.833333	7.000000	42.500000
-32.800000	7.000000	42.500000
-32.766667	7.000000	42.000000
-32.733333	7.000000	42.000000
-32.700000	7.000000	42.500000
-32.666667	7.000000	43.000000
-32.633333	7.000000	42.500000
-32.600000	7.000000	42.000000
-32.566667	7.500000	42.000000
-32.533333	7.500000	42.000000
-32.500000	7.000000	41.500000
-32.466667	7.500000	41.500000
-32.433333	7.000000	42.000000
-32.400000	7.000000	42.000000
-32.366667	7.000000	36.000000
-32.333333	7.500000	36.000000
-32.300000	7.500000	35.500000
-32.266667	7.500000	35.000000
-32.233333	7.500000	35.000000
-32.200000	7.500000	34.000000
-32.166667	7.500000	34.000000
-32.133333	7.500000	34.000000
-32.100000	7.500000	34.000000
-32.066667	7.500000	33.500000
-32.033333	7.500000	33.000000
-32.000000	7.500000	33.000000
-31.966667	8.000000	32.500000
-31.933333	7.500000	32.500000
-31.900000	7.500000	32.500000
-31.866667	8.000000	32.500000
-31.833333	8.000000	32.000000
-31.800000	8.500000	32.000000
-31.766667	8.500000	32.000000
-31.733333	8.500000	32.000000
-31.700000	8.500000	31.500000
-31.666667	8.500000	31.500000
-31.633333	8.000000	31.000000
-31.600000	8.000000	31.000000
-31.566667	8.000000	31.000000
-31.533333	8.500000	30.500000
-31.500000	8.500000	30.500000
-31.466667	8.500000	30.500000
-31.433333	8.500000	30.000000
-31.400000	8.500000	30.000000
-31.366667	8.500000	29.500000
-31.333333	8.500000	29.500000
-31.300000	8.500000	29.500000
-31.266667	8.500000	29.500000
-31.233333	8.500000	29.500000
-31.200000	8.500000	29.500000
-31.166667	8.500000	29.000000
-31.133333	8.500000	29.000000
-31.100000	8.500000	29.000000
-31.066667	8.500000	29.000000
-31.033333	8.500000	29.000000
-31.000000	8.500000	29.000000
-30.966667	8.500000	28.500000
-30.933333	8.500000	28.500000
-30.900000	8.500000	28.500000
-30.866667	9.000000	29.000000
-30.833333	9.000000	28.500000
-30.800000	8.500000	28.000000
-30.766667	8.500000	28.000000
-30.733333	8.500000	28.000000
-30.700000	8.500000	28.000000
-30.666667	8.500000	27.500000
-30.633333	8.500000	27.500000
-30.600000	8.500000	27.000000
-30.566667	8.500000	27.000000
-30.533333	8.500000	26.500000
-30.500000	8.500000	27.000000
-30.466667	8.500000	26.500000
-30.433333	8.500000	26.500000
-30.400000	8.500000	26.000000
-30.366667	8.500000	26.000000
-30.333333	9.000000	26.000000
-30.300000	9.000000	26.000000
-30.266667	9.000000	26.000000
-30.233333	9.000000	26.000000
-30.200000	9.000000	25.500000
-30.166667	9.500000	25.500000
-30.133333	9.500000	25.500000
-30.100000	9.500000	25.500000
-30.066667	9.500000	25.000000
-30.033333	9.500000	24.500000
-30.000000	9.500000	24.500000
-29.966667	9.500000	24.500000
-29.933333	9.500000	24.500000
-29.900000	9.500000	24.500000
-29.866667	9.500000	24.500000
-29.833333	10.000000	24.500000
-29.800000	10.000000	24.000000
-29.766667	10.000000	24.000000
-29.733333	10.000000	24.000000
-29.700000	9.500000	24.000000
-29.666667	10.000000	24.000000
-29.633333	10.000000	24.000000
-29.600000	10.000000	24.000000
-29.566667	10.000000	24.000000
-29.533333	9.500000	23.000000
-29.500000	10.000000	23.500000
-29.466667	10.000000	23.500000
-29.433333	10.500000	23.000000
-29.400000	10.500000	23.500000
-29.366667	10.500000	23.000000
-29.333333	10.000000	22.500000
-29.300000	10.000000	22.500000
-29.266667	10.000000	22.000000
-29.233333	10.000000	22.000000
-29.200000	10.500000	22.500000
-29.166667	10.000000	22.500000
-29.133333	11.000000	22.500000
-29.100000	11.500000	23.000000
-29.066667	11.500000	23.000000
-29.033333	11.000000	22.500000
-29.000000	10.000000	21.500000
-28.966667	10.500000	21.500000
-28.933333	10.500000	21.500000
-28.900000	10.500000	21.500000
-28.866667	10.000000	21.000000
-28.833333	10.500000	21.000000
-28.800000	11.000000	21.000000
-28.766667	16.000000	39.000000
-28.733333	16.000000	40.000000
-28.700000	12.000000	21.000000
-28.666667	12.000000	21.000000
-28.633333	12.000000	22.000000
-28.600000	12.500000	21.500000
-28.566667	12.500000	21.500000
-28.533333	10.000000	20.000000
-28.500000	10.000000	20.000000
-28.466667	10.000000	20.000000
-28.433333	10.500000	20.000000
-28.400000	17.000000	41.500000
-28.366667	11.000000	20.000000
-28.333333	11.000000	20.000000
-28.300000	11.000000	20.000000
-28.266667	11.000000	20.000000
-28.233333	17.000000	40.000000
-28.200000	17.000000	40.000000
-28.166667	17.000000	41.500000
-28.133333	17.000000	38.000000
-28.100000	14.000000	23.000000
-28.066667	15.000000	24.000000
-28.033333	17.000000	38.000000
-28.000000	15.000000	24.000000
-27.966667	15.000000	24.000000
-27.933333	15.000000	24.000000
-27.900000	15.000000	24.000000
-27.866667	15.000000	24.000000
-27.833333	15.000000	24.000000
-27.800000	15.000000	24.000000
-27.766667	17.000000	37.000000
-27.733333	17.000000	37.000000
-27.700000	18.000000	40.000000
-27.666667	17.000000	36.000000
-27.633333	17.000000	36.000000
-27.600000	17.000000	36.000000
-27.566667	17.000000	36.000000
-27.533333	18.000000	41.000000
-27.500000	18.000000	41.000000
-27.466667	15.000000	23.000000
-27.433333	15.000000	23.000000
-27.400000	15.000000	23.000000
-27.366667	18.000000	37.000000
-27.333333	18.000000	39.000000
-27.300000	18.000000	39.000000
-27.266667	18.000000	39.000000
-27.233333	18.000000	39.000000
-27.200000	18.000000	39.000000
-27.166667	18.000000	39.000000
-27.133333	18.000000	38.000000
-27.100000	18.000000	38.000000
-27.066667	18.000000	39.000000
-27.033333	18.000000	39.000000
-27.000000	18.000000	39.000000
-26.966667	18.000000	39.000000
-26.933333	18.000000	39.000000
-26.900000	18.000000	40.000000
-26.866667	18.500000	39.000000
-26.833333	18.500000	39.000000
-26.800000	18.500000	39.000000
-26.766667	18.500000	39.000000
-26.733333	18.500000	39.000000
-26.700000	18.000000	39.000000
-26.666667	18.000000	39.000000
-26.633333	18.000000	39.000000
-26.600000	18.000000	39.000000
-26.566667	18.000000	39.000000
-26.533333	18.000000	39.000000
-26.500000	18.000000	39.000000
-26.466667	18.000000	39.000000
-26.433333	18.000000	39.000000
-26.400000	18.000000	39.000000
-26.366667	18.000000	39.000000
-26.333333	18.000000	39.000000
-26.300000	18.000000	39.000000
-26.266667	19.000000	38.000000
-26.233333	19.000000	38.000000
-26.200000	19.000000	38.000000
-26.166667	19.000000	38.000000
-26.133333	19.000000	38.000000
-26.100000	19.000000	38.000000
-26.066667	19.000000	38.000000
-26.033333	19.000000	38.000000
-26.000000	19.000000	38.000000
-25.966667	19.000000	38.000000
-25.933333	19.000000	38.000000
-25.900000	19.500000	37.500000
-25.866667	19.500000	37.500000
-25.833333	19.500000	37.500000
-25.800000	19.500000	37.500000
-25.766667	19.500000	37.500000
-25.733333	19.500000	37.500000
-25.700000	19.500000	37.500000
-25.666667	19.500000	37.500000
-25.633333	19.500000	37.500000
-25.600000	19.500000	37.500000
-25.566667	19.500000	37.500000
-25.533333	19.500000	37.500000
-25.500000	19.500000	37.500000
-25.466667	19.500000	37.500000
-25.433333	19.500000	37.500000
-25.400000	19.500000	37.500000
-25.366667	19.500000	37.500000
-25.333333	19.500000	37.500000
-25.300000	19.500000	37.500000
-25.266667	19.500000	37.500000
-25.233333	19.500000	37.500000
-25.200000	19.500000	37.500000
-25.166667	19.500000	37.500000
-25.133333	19.500000	37.500000
-25.100000	19.500000	37.500000
-25.066667	19.500000	37.500000
-25.033333	19.500000	37.500000
-25.000000	19.500000	37.500000
-24.966667	19.500000	37.500000
-24.933333	19.500000	37.500000
-24.900000	19.500000	37.500000
-24.866667	19.500000	37.500000
-24.833333	19.500000	37.500000
-24.800000	19.500000	37.500000
-24.766667	19.500000	37.500000
-24.733333	19.500000	37.500000
-24.700000	19.500000	37.500000
-24.666667	19.500000	37.500000
-24.633333	19.500000	37.500000
-24.600000	19.500000	37.500000
-24.566667	19.500000	37.500000
-24.533333	19.500000	37.500000
-24.500000	19.500000	37.500000
-24.466667	19.500000	37.500000
-24.433333	19.500000	37.500000
-24.400000	19.500000	37.500000
-24.366667	19.500000	37.500000
-24.333333	19.500000	37.500000
-24.300000	19.500000	37.500000
-24.266667	19.500000	37.500000
-24.233333	19.500000	37.500000
-24.200000	19.500000	37.500000
-24.166667	19.500000	37.500000
-24.133333	19.500000	37.500000
-24.100000	19.500000	37.500000
-24.066667	19.500000	37.500000
-24.033333	19.500000	37.500000
-24.000000	19.500000	37.500000
-23.966667	19.500000	37.500000
-23.933333	19.500000	37.500000
-23.900000	19.500000	37.500000
-23.866667	19.500000	37.500000
-23.833333	19.500000	37.500000
-23.800000	19.500000	37.500000
-23.766667	19.500000	37.500000
-23.733333	19.500000	37.500000
-23.700000	19.500000	37.500000
-23.666667	19.500000	37.500000
-23.633333	19.500000	37.500000
-23.600000	19.500000	37.500000
-23.566667	19.500000	37.500000
-23.533333	19.500000	37.500000
-23.500000	19.500000	37.500000
-23.466667	19.500000	37.500000
-23.433333	19.500000	37.500000
-23.400000	19.500000	37.500000
-23.366667	19.500000	37.500000
-23.333333	19.500000	37.500000
-23.300000	19.500000	37.500000
-23.266667	19.500000	37.500000
-23.233333	19.500000	37.500000
-23.200000	19.500000	37.500000
-23.166667	19.500000	37.500000
-23.133333	19.500000	37.500000
-23.100000	19.500000	37.500000
-23.066667	19.500000	37.500000
-23.033333	19.500000	37.500000
-23.000000	19.500000	37.500000
-22.966667	19.500000	37.500000
-22.933333	19.500000	37.500000
-22.900000	19.500000	37.500000
-22.866667	19.500000	37.500000
-22.833333	19.500000	37.500000
-22.800000	19.500000	37.500000
-22.766667	19.500000	37.500000
-22.733333	19.500000	37.500000
-22.700000	19.500000	37.500000
-22.666667	19.500000	37.500000
-22.633333	19.500000	37.500000
-22.600000	19.500000	37.500000
-22.566667	19.500000	37.500000
-22.533333	19.500000	37.500000
-22.500000	19.500000	37.500000
-22.466667	19.500000	37.500000
-22.433333	19.500000	37.500000
-22.400000	19.500000	37.500000
-22.366667	19.500000	37.500000
-22.333333	19.500000	37.500000
-22.300000	19.500000	37.500000
-22.266667	19.500000	37.500000
-22.233333	19.500000	37.500000
-22.200000	19.500000	37.500000
-22.166667	19.500000	37.500000
-22.133333	19.500000	37.500000
-22.100000	19.500000	37.500000
-22.066667	19.500000	37.500000
-22.033333	19.500000	37.500000
-22.000000	19.500000	37.500000
-21.966667	19.500000	37.500000
-21.933333	19.500000	37.500000
-21.900000	19.500000	37.500000
-21.866667	19.500000	37.500000
-21.833333	19.500000	37.500000
-21.800000	19.500000	37.500000
-21.766667	19.500000	37.500000
-21.733333	19.500000	37.500000
-21.700000	19.500000	37.500000
-21.666667	19.500000	37.500000
-21.633333	19.500000	37.500000
-21.600000	19.500000	37.500000
-21.566667	19.500000	37.500000
-21.533333	19.500000	37.500000
-21.500000	19.500000	37.500000
-21.466667	19.500000	37.500000
-21.433333	19.500000	37.500000
-21.400000	19.500000	37.500000
-21.366667	19.500000	37.500000
-21.333333	19.500000	37.500000
-21.300000	19.500000	37.500000
-21.266667	19.500000	37.500000
-21.233333	19.500000	37.500000
-21.200000	19.500000	37.500000
-21.166667	19.500000	37.500000
-21.133333	19.500000	37.500000
-21.100000	19.500000	37.500000
-21.066667	19.500000	37.500000
-21.033333	19.500000	37.500000
-21.000000	5.000000	17.000000
-20.966667	5.000000	17.000000
-20.933333	5.000000	17.000000
-20.900000	5.000000	17.000000
-20.866667	5.000000	17.500000
-20.833333	5.000000	17.500000
-20.800000	17.000000	51.000000
-20.766667	5.000000	17.500000
-20.733333	5.000000	17.500000
-20.700000	5.000000	17.000000
-20.666667	5.000000	17.500000
-20.633333	5.000000	17.000000
-20.600000	17.000000	50.500000
-20.566667	17.000000	49.500000
-20.533333	17.000000	49.500000
-20.500000	5.000000	18.500000
-20.466667	5.000000	18.500000
-20.433333	4.500000	18.500000
-20.400000	4.500000	16.500000
-20.366667	17.500000	51.500000
-20.333333	17.500000	51.000000
-20.300000	17.500000	51.000000
-20.266667	4.500000	16.500000
-20.233333	4.500000	16.500000
-20.200000	4.500000	16.500000
-20.166667	4.500000	16.500000
-20.133333	4.500000	16.500000
-20.100000	4.500000	16.500000
-20.066667	17.500000	51.000000
-20.033333	17.500000	52.000000
-20.000000	4.000000	17.000000
-19.966667	17.500000	50.500000
-19.933333	18.000000	52.500000
-19.900000	4.500000	17.000000
-19.866667	18.000000	52.500000
-19.833333	4.500000	17.500000
-19.800000	4.500000	17.500000
-19.766667	5.000000	17.000000
-19.733333	5.000000	17.000000
-19.700000	5.000000	17.000000
-19.666667	5.000000	16.000000
-19.633333	18.500000	53.000000
-19.600000	19.000000	55.500000
-19.566667	3.500000	15.000000
-19.533333	3.500000	15.500000
-19.500000	3.500000	15.500000
-19.466667	3.000000	16.000000
-19.433333	3.000000	16.000000
-19.400000	3.000000	16.000000
-19.366667	3.000000	15.500000
-19.333333	3.000000	16.000000
-19.300000	3.000000	16.000000
-19.266667	3.000000	16.000000
-19.233333	3.000000	16.000000
-19.200000	3.000000	16.000000
-19.166667	3.000000	16.500000
-19.133333	2.500000	16.000000
-19.100000	2.500000	16.500000
-19.066667	2.500000	16.500000
-19.033333	2.500000	16.500000
-19.000000	2.500000	16.500000
-18.966667	20.000000	53.000000
-18.933333	20.000000	52.500000
-18.900000	2.500000	15.000000
-18.866667	2.000000	16.000000
-18.833333	1.500000	16.000000
-18.800000	1.500000	16.000000
-18.766667	1.500000	16.000000
-18.733333	1.500000	16.000000
-18.700000	2.000000	16.000000
-18.666667	2.000000	15.500000
-18.633333	2.000000	16.000000
-18.600000	1.500000	16.500000
-18.566667	1.500000	16.500000
-18.533333	1.500000	16.500000
-18.500000	1.500000	16.000000
-18.466667	1.500000	16.500000
-18.433333	1.500000	16.000000
-18.400000	1.500000	15.000000
-18.366667	1.500000	14.500000
-18.333333	1.500000	14.500000
-18.300000	1.500000	15.000000
-18.266667	1.500000	15.000000
-18.233333	1.500000	15.000000
-18.200000	1.000000	15.500000
-18.166667	1.000000	15.500000
-18.133333	1.000000	15.000000
-18.100000	1.000000	15.000000
-18.066667	0.500000	15.500000
-18.033333	1.000000	16.000000
-18.000000	1.000000	15.500000
-17.966667	21.500000	53.500000
-17.933333	0.500000	16.000000
-17.900000	0.500000	16.000000
-17.866667	0.500000	16.000000
-17.833333	0.500000	19.000000
-17.800000	0.500000	19.000000
-17.766667	0.500000	19.000000
-17.733333	22.500000	55.500000
-17.700000	22.000000	54.500000
-17.666667	22.000000	55.000000
-17.633333	0.500000	20.500000
-17.600000	0.500000	20.500000
-17.566667	0.500000	20.000000
-17.533333	0.500000	20.500000
-17.500000	22.000000	54.000000
-17.466667	22.500000	55.500000
-17.433333	23.000000	57.000000
-17.400000	0.500000	20.500000
-17.366667	0.500000	20.000000
-17.333333	0.500000	20.500000
-17.300000	0.500000	20.500000
-17.266667	23.000000	57.000000
-17.233333	23.000000	56.000000
-17.200000	23.000000	56.000000
-17.166667	23.000000	56.000000
-17.133333	23.000000	56.000000
-17.100000	23.000000	56.000000
-17.066667	23.000000	56.000000
-17.033333	23.000000	56.000000
-17.000000	23.000000	56.000000
-16.966667	23.000000	56.000000
-16.933333	23.000000	56.000000
-16.900000	23.000000	56.000000
-16.866667	23.000000	56.000000
-16.833333	23.000000	56.000000
-16.800000	23.000000	56.000000
-16.766667	23.000000	56.000000
-16.733333	23.000000	56.000000
-16.700000	23.000000	56.000000
-16.666667	23.000000	56.000000
-16.633333	23.000000	56.000000
-16.600000	23.000000	56.000000
-16.566667	23.000000	56.000000
-16.533333	23.000000	56.000000
-16.500000	23.000000	56.000000
-16.466667	23.000000	56.000000
-16.433333	23.000000	56.000000
-16.400000	23.000000	56.000000
-16.366667	23.000000	56.000000
-16.333333	23.000000	56.000000
-16.300000	23.000000	56.000000
-16.266667	23.000000	56.000000
-16.233333	23.000000	56.000000
-16.200000	23.000000	56.000000
-16.166667	23.000000	56.000000
-16.133333	23.000000	56.000000
-16.100000	23.000000	56.000000
-16.066667	23.000000	56.000000
-16.033333	23.000000	56.000000
-16.000000	23.000000	56.000000
-15.966667	23.000000	56.000000
-15.933333	23.000000	56.000000
-15.900000	23.000000	56.000000
-15.866667	23.000000	56.000000
-15.833333	23.000000	56.000000
-15.800000	23.000000	56.000000
-15.766667	23.000000	56.000000
-15.733333	23.000000	56.000000
-15.700000	23.000000	56.000000
-15.666667	23.000000	56.000000
-15.633333	23.000000	56.000000
-15.600000	23.000000	56.000000
-15.566667	23.000000	56.000000
-15.533333	23.000000	56.000000
-15.500000	23.000000	56.000000
-15.466667	23.000000	56.000000
-15.433333	23.000000	56.000000
-15.400000	23.000000	56.000000
-15.366667	23.000000	56.000000
-15.333333	23.000000	56.000000
-15.300000	23.000000	56.000000
-15.266667	23.000000	56.000000
-15.233333	23.000000	56.000000
-15.200000	23.000000	56.000000
-15.166667	23.000000	56.000000
-15.133333	23.000000	56.000000
-15.100000	23.000000	56.000000
-15.066667	23.000000	56.000000
-15.033333	23.000000	56.000000
-15.000000	23.000000	56.000000
-14.966667	23.000000	56.000000
-14.933333	23.000000	56.000000
-14.900000	23.000000	56.000000
-14.866667	23.000000	56.000000
-14.833333	23.000000	56.000000
-14.800000	23.000000	56.000000
-14.766667	23.000000	56.000000
-14.733333	23.000000	56.000000
-14.700000	23.000000	56.000000
-14.666667	23.000000	56.000000
-14.633333	23.000000	56.000000
-14.600000	23.000000	56.000000
-14.566667	23.000000	56.000000
-14.533333	23.000000	56.000000
-14.500000	23.000000	56.000000
-14.466667	23.000000	56.000000
-14.433333	23.000000	56.000000
-14.400000	23.000000	56.000000
-14.366667	23.000000	56.000000
-14.333333	23.000000	56.000000
-14.300000	23.000000	56.000000
-14.266667	23.000000	56.000000
-14.233333	23.000000	56.000000
-14.200000	23.000000	56.000000
-14.166667	23.000000	56.000000
-14.133333	23.000000	56.000000
-14.100000	23.000000	56.000000
-14.066667	23.000000	56.000000
-14.033333	23.000000	56.000000
-14.000000	23.000000	56.000000
-13.966667	23.000000	56.000000
-13.933333	23.000000	56.000000
-13.900000	23.000000	56.000000
-13.866667	23.000000	56.000000
-13.833333	23.000000	56.000000
-13.800000	23.000000	56.000000
-13.766667	23.000000	56.000000
-13.733333	23.000000	56.000000
-13.700000	23.000000	56.000000
-13.666667	23.000000	56.000000
-13.633333	23.000000	56.000000
-13.600000	23.000000	56.000000
-13.566667	23.000000	56.000000
-13.533333	23.000000	56.000000
-13.500000	23.000000	56.000000
-13.466667	23.000000	56.000000
-13.433333	23.000000	56.000000
-13.400000	23.000000	56.000000
-13.366667	23.000000	56.000000
-13.333333	23.000000	56.000000
-13.300000	23.000000	56.000000
-13.266667	23.000000	56.000000
-13.233333	23.000000	56.000000
-13.200000	23.000000	56.000000
-13.166667	23.000000	56.000000
-13.133333	23.000000	56.000000
-13.100000	23.000000	56.000000
-13.066667	23.000000	56.000000
-13.033333	23.000000	56.000000
-13.000000	23.000000	56.000000
-12.966667	23.000000	56.000000
-12.933333	23.000000	56.000000
-12.900000	23.000000	56.000000
-12.866667	0.500000	16.000000
-12.833333	0.500000	16.000000
-12.800000	0.500000	16.000000
-12.766667	0.500000	16.000000
-12.733333	0.500000	16.000000
-12.700000	0.500000	16.000000
-12.666667	0.500000	16.000000
-12.633333	0.500000	16.000000
-12.600000	0.500000	30.000000
-12.566667	0.500000	30.000000
-12.533333	0.500000	30.000000
-12.500000	0.500000	30.000000
-12.466667	0.500000	30.000000
-12.433333	0.500000	30.000000
-12.400000	0.500000	30.000000
-12.366667	0.500000	30.000000
-12.333333	0.500000	30.000000
-12.300000	0.500000	30.000000
-12.266667	0.500000	30.000000
-12.233333	0.500000	30.000000
-12.200000	0.500000	30.000000
-12.166667	0.500000	30.000000
-12.133333	0.500000	30.000000
-12.100000	0.500000	30.000000
-12.066667	0.500000	31.000000
-12.033333	0.500000	31.000000
-12.000000	0.500000	31.000000
-11.966667	0.500000	31.000000
-11.933333	0.500000	31.000000
-11.900000	0.500000	31.000000
-11.866667	0.500000	31.000000
-11.833333	0.500000	31.000000
-11.800000	0.500000	31.000000
-11.766667	0.500000	31.000000
-11.733333	0.500000	31.000000
-11.700000	0.500000	31.000000
-11.666667	0.500000	31.000000
-11.633333	0.500000	31.000000
-11.600000	0.500000	31.000000
-11.566667	0.500000	31.000000
-11.533333	0.500000	32.000000
-11.500000	0.500000	32.000000
-11.466667	0.500000	32.000000
-11.433333	0.500000	32.000000
-11.400000	0.500000	32.000000
-11.366667	0.500000	32.000000
-11.333333	0.500000	32.000000
-11.300000	0.500000	32.000000
-11.266667	0.500000	32.000000
-11.233333	0.500000	32.000000
-11.200000	0.500000	32.000000
-11.166667	0.500000	32.000000
-11.133333	0.500000	32.000000
-11.100000	0.500000	32.000000
-11.066667	0.500000	32.000000
-11.033333	0.500000	32.000000
-11.000000	0.500000	32.000000
-10.966667	0.500000	32.000000
-10.933333	0.500000	32.000000
-10.900000	0.500000	32.000000
-10.866667	0.500000	32.000000
-10.833333	0.500000	32.000000
-10.800000	0.500000	32.000000
-10.766667	0.500000	32.000000
-10.733333	0.500000	32.000000
-10.700000	0.500000	32.000000
-10.666667	0.500000	32.000000
-10.633333	0.500000	32.000000
-10.600000	0.500000	32.000000
-10.566667	0.500000	32.000000
-10.533333	0.500000	32.000000
-10.500000	0.500000	32.000000
-10.466667	0.500000	32.000000
-10.433333	0.500000	32.000000
-10.400000	0.500000	32.000000
-10.366667	0.500000	32.000000
-10.333333	0.500000	32.000000
-10.300000	0.500000	32.000000
-10.266667	0.500000	32.000000
-10.233333	0.500000	32.000000
-10.200000	0.500000	32.000000
-10.166667	0.500000	32.000000
-10.133333	0.500000	32.000000
-10.100000	0.500000	32.000000
-10.066667	0.500000	32.000000
-10.033333	0.500000	32.000000
-10.000000	0.500000	32.000000
-9.966667	0.500000	32.000000
-9.933333	0.500000	32.000000
-9.900000	0.500000	32.000000
-9.866667	0.500000	32.000000
-9.833333	0.500000	32.000000
-9.800000	0.500000	32.000000
-9.766667	0.500000	32.000000
-9.733333	0.500000	32.000000
-9.700000	0.500000	32.000000
-9.666667	0.500000	32.000000
-9.633333	0.500000	32.000000
-9.600000	0.500000	32.000000
-9.566667	0.500000	32.000000
-9.533333	0.500000	32.000000
-9.500000	0.500000	32.000000
-9.466667	0.500000	32.000000
-9.433333	0.500000	32.000000
-9.400000	0.500000	32.000000
-9.366667	0.500000	32.000000
-9.333333	0.500000	32.000000
-9.300000	0.500000	32.000000
-9.266667	0.500000	32.000000
-9.233333	0.500000	32.000000
-9.200000	0.500000	32.000000
-9.166667	0.500000	32.000000
-9.133333	0.500000	32.000000
-9.100000	0.500000	32.000000
-9.066667	0.500000	32.000000
-9.033333	0.500000	32.000000
-9.000000	0.500000	32.000000
-8.966667	0.500000	32.000000
-8.933333	0.500000	32.000000
-8.900000	0.500000	32.000000
-8.866667	0.500000	32.000000
-8.833333	0.500000	32.000000
-8.800000	0.500000	32.000000
-8.766667	0.500000	32.000000
-8.733333	0.500000	32.000000
-8.700000	0.500000	32.000000
-8.666667	0.500000	32.000000
-8.633333	0.500000	32.000000
-8.600000	0.500000	32.000000
-8.566667	0.500000	32.000000
-8.533333	0.500000	32.000000
-8.500000	0.500000	32.000000
-8.466667	0.500000	32.000000
-8.433333	0.500000	32.000000
-8.400000	0.500000	32.000000
-8.366667	0.500000	32.000000
-8.333333	0.500000	32.000000
-8.300000	0.500000	32.000000
-8.266667	0.500000	32.000000
-8.233333	0.500000	32.000000
-8.200000	0.500000	32.000000
-8.166667	0.500000	32.000000
-8.133333	0.500000	32.000000
-8.100000	0.500000	32.000000
-8.066667	0.500000	32.000000
-8.033333	0.500000	32.000000
-8.000000	0.500000	32.000000
-7.966667	0.500000	32.000000
-7.933333	0.500000	32.000000
-7.900000	0.500000	32.000000
-7.866667	0.500000	32.000000
-7.833333	0.500000	32.000000
-7.800000	0.500000	32.000000
-7.766667	0.500000	32.000000
-7.733333	0.500000	32.000000
-7.700000	0.500000	32.000000
-7.666667	0.500000	32.000000
-7.633333	0.500000	32.000000
-7.600000	0.500000	32.000000
-7.566667	0.500000	32.000000
-7.533333	0.500000	9.000000
-7.500000	0.500000	9.000000
-7.466667	0.500000	9.000000
-7.433333	0.500000	9.000000
-7.400000	0.500000	9.000000
-7.366667	0.500000	9.000000
-7.333333	0.500000	9.000000
-7.300000	0.500000	9.000000
-7.266667	0.500000	9.000000
-7.233333	0.500000	9.000000
-7.200000	0.500000	8.500000
-7.166667	0.500000	8.500000
-7.133333	0.500000	8.500000
-7.100000	0.500000	8.500000
-7.066667	0.500000	9.000000
-7.033333	0.500000	8.000000
-7.000000	0.500000	8.000000
-6.966667	0.500000	8.000000
-6.933333	0.500000	8.000000
-6.900000	0.500000	8.000000
-6.866667	0.500000	8.000000
-6.833333	0.500000	8.000000
-6.800000	0.500000	8.000000
-6.766667	0.500000	8.000000
-6.733333	0.500000	8.000000
-6.700000	0.500000	8.000000
-6.666667	0.500000	7.500000
-6.633333	0.500000	7.500000
-6.600000	1.000000	7.500000
-6.566667	1.000000	7.500000
-6.533333	0.500000	7.500000
-6.500000	0.500000	7.500000
-6.466667	1.000000	7.500000
-6.433333	1.000000	7.500000
-6.400000	0.500000	7.000000
-6.366667	1.500000	7.500000
-6.333333	1.500000	7.500000
-6.300000	1.500000	7.500000
-6.266667	1.500000	7.500000
-6.233333	1.500000	7.500000
-6.200000	1.500000	7.500000
-6.166667	1.500000	7.500000
-6.133333	1.500000	7.000000
-6.100000	1.500000	7.000000
-6.066667	1.500000	7.500000
-6.033333	1.500000	7.500000
-6.000000	1.500000	7.500000
-5.966667	1.500000	7.500000
-5.933333	1.500000	7.000000
-5.900000	2.000000	7.500000
-5.866667	2.000000	7.000000
-5.833333	2.000000	7.000000
-5.800000	2.000000	7.000000
-5.766667	2.000000	7.000000
-5.733333	2.000000	7.500000
-5.700000	2.000000	7.000000
-5.666667	2.000000	7.000000
-5.633333	2.000000	7.000000
-5.600000	2.000000	7.000000
-5.566667	2.000000	7.500000
-5.533333	2.000000	7.500000
-5.500000	2.000000	7.500000
-5.466667	2.000000	7.500000
-5.433333	2.000000	7.500000
-5.400000	2.000000	7.500000
-5.366667	2.000000	7.500000
-5.333333	2.000000	6.500000
-5.300000	2.000000	5.000000
-5.266667	2.000000	5.000000
-5.233333	2.000000	5.000000
-5.200000	2.000000	5.000000
-5.166667	2.000000	5.000000
-5.133333	2.000000	4.500000
-5.100000	2.000000	4.500000
-5.066667	2.000000	4.500000
-5.033333	2.000000	4.500000
-5.000000	2.000000	4.000000
-4.966667	2.500000	4.500000
-4.933333	2.500000	4.500000
-4.900000	2.000000	4.000000
-4.866667	2.500000	4.500000
-4.833333	2.500000	4.500000
-4.800000	2.500000	4.500000
-4.766667	2.500000	4.500000
-4.733333	2.500000	4.500000
-4.700000	2.500000	4.500000
-4.666667	2.500000	4.500000
-4.633333	2.500000	4.500000
-4.600000	2.500000	4.500000
-4.566667	2.500000	4.500000
-4.533333	2.500000	4.500000
-4.500000	2.500000	3.500000
-4.466667	2.500000	3.500000
-4.433333	2.500000	3.500000
-4.400000	2.500000	3.500000
-4.366667	2.500000	3.500000
-4.333333	1.500000	1.500000
-4.300000	2.500000	3.500000
-4.266667	1.500000	1.500000
-4.233333	2.000000	2.000000
-4.200000	2.500000	2.500000
-4.166667	2.500000	2.500000
-4.133333	2.000000	2.000000
-4.100000	2.500000	2.500000
-4.066667	2.500000	2.500000
-4.033333	2.500000	2.500000
-4.000000	2.500000	2.500000
-3.966667	2.500000	2.500000
-3.933333	2.500000	2.500000
-3.900000	2.000000	1.500000
-3.866667	2.500000	2.500000
-3.833333	2.500000	2.500000
-3.800000	2.500000	2.500000
-3.766667	2.500000	2.500000
-3.733333	2.500000	2.500000
-3.700000	2.500000	1.500000
-3.666667	2.500000	1.500000
-3.633333	3.000000	4.000000
-3.600000	3.000000	2.000000
-3.566667	3.000000	2.000000
-3.533333	3.000000	2.000000
-3.500000	3.000000	2.000000
-3.466667	2.500000	1.500000
-3.433333	3.000000	2.000000
-3.400000	3.500000	2.000000
-3.366667	3.500000	2.000000
-3.333333	3.500000	2.000000
-3.300000	3.500000	2.000000
-3.266667	3.500000	2.000000
-3.233333	4.500000	2.000000
-3.200000	4.000000	2.000000
-3.166667	4.500000	2.000000
-3.133333	4.500000	2.000000
-3.100000	6.000000	9.000000
-3.066667	5.500000	9.500000
-3.033333	5.500000	9.500000
-3.000000	5.500000	9.500000
-2.966667	6.000000	9.500000
-2.933333	5.000000	7.000000
-2.900000	5.000000	7.000000
-2.866667	5.500000	9.500000
-2.833333	5.000000	7.000000
-2.800000	6.000000	10.000000
-2.766667	5.500000	7.000000
-2.733333	5.500000	7.000000
-2.700000	6.000000	7.000000
-2.666667	6.500000	7.000000
-2.633333	6.500000	7.000000
-2.600000	6.500000	7.000000
-2.566667	6.500000	7.000000
-2.533333	6.500000	7.000000
-2.500000	6.500000	7.000000
-2.466667	7.000000	7.000000
-2.433333	7.000000	7.000000
-2.400000	7.000000	7.000000
-2.366667	7.000000	7.000000
-2.333333	7.000000	7.000000
-2.300000	7.000000	7.000000
-2.266667	7.000000	7.000000
-2.233333	7.000000	6.500000
-2.200000	7.000000	6.500000
-2.166667	7.000000	6.500000
-2.133333	7.000000	6.500000
-2.100000	7.000000	6.500000
-2.066667	7.500000	9.000000
-2.033333	7.500000	9.000000
-2.000000	7.500000	9.000000
-1.966667	7.500000	9.000000
-1.933333	7.500000	9.000000
-1.900000	7.500000	9.000000
-1.866667	7.500000	9.000000
-1.833333	7.500000	6.500000
-1.800000	8.000000	6.500000
-1.766667	8.000000	6.500000
-1.733333	8.000000	6.500000
-1.700000	8.000000	6.500000
-1.666667	8.000000	6.500000
-1.633333	8.000000	6.500000
-1.600000	8.000000	6.500000
-1.566667	8.500000	6.500000
-1.533333	8.500000	6.500000
-1.500000	8.500000	6.500000
-1.466667	8.500000	7.000000
-1.433333	8.500000	7.000000
-1.400000	8.500000	7.000000
-1.366667	8.500000	6.500000
-1.333333	8.500000	7.000000
-1.300000	8.500000	7.000000
-1.266667	8.500000	6.500000
-1.233333	8.500000	6.500000
-1.200000	8.500000	6.500000
-1.166667	9.500000	6.000000
-1.133333	9.500000	6.000000
-1.100000	10.500000	8.500000
-1.066667	10.500000	8.500000
-1.033333	10.500000	8.500000
-1.000000	10.500000	8.500000
-0.966667	10.000000	6.500000
-0.933333	10.000000	6.000000
-0.900000	9.500000	1.500000
-0.866667	9.500000	1.500000
-0.833333	9.500000	1.500000
-0.800000	11.500000	10.500000
-0.766667	11.500000	10.500000
-0.733333	12.000000	12.000000
-0.700000	9.000000	0.500000
-0.666667	9.500000	1.500000
-0.633333	9.500000	1.500000
-0.600000	13.000000	13.000000
-0.566667	10.000000	2.000000
-0.533333	10.000000	2.000000
-0.500000	10.000000	2.000000
-0.466667	10.000000	2.000000
-0.433333	10.000000	2.000000
-0.400000	10.000000	2.000000
-0.366667	10.000000	2.000000
-0.333333	10.000000	2.000000
-0.300000	13.000000	13.000000
-0.266667	13.000000	13.000000
-0.233333	13.000000	11.000000
-0.200000	13.000000	11.000000
-0.166667	13.000000	11.000000
-0.133333	13.000000	13.000000
-0.100000	13.000000	13.000000
-0.066667	13.000000	13.000000
-0.033333	13.000000	12.000000
0.000000	13.000000	12.000000
0.033333	13.000000	12.000000
0.066667	13.000000	12.000000
0.100000	13.000000	12.000000
0.133333	15.000000	15.000000
0.166667	15.000000	15.000000
0.200000	15.000000	15.000000
0.233333	15.000000	15.000000
0.266667	11.000000	2.000000
0.300000	13.000000	10.000000
0.333333	13.000000	10.000000
0.366667	13.000000	10.000000
0.400000	13.000000	10.000000
0.433333	13.000000	10.000000
0.466667	13.000000	10.000000
0.500000	11.000000	2.000000
0.533333	11.000000	2.000000
0.566667	0.500000	0.500000
0.600000	0.500000	0.500000
0.633333	0.500000	0.500000
0.666667	0.500000	0.500000
0.700000	0.500000	0.500000
0.733333	0.500000	0.500000
0.766667	0.500000	0.500000
0.800000	0.500000	0.500000
0.833333	0.500000	0.500000
0.866667	0.500000	0.500000
0.900000	0.500000	0.500000
0.933333	0.500000	0.500000
0.966667	0.500000	0.500000
1.000000	0.500000	0.500000
1.033333	17.000000	13.000000
1.066667	17.000000	13.000000
1.100000	17.000000	13.000000
1.133333	17.000000	13.000000
1.166667	17.000000	13.000000
1.200000	17.000000	13.000000
1.233333	15.000000	14.000000
1.266667	15.000000	14.000000
1.300000	15.000000	14.000000
1.333333	15.000000	14.000000
1.366667	15.000000	12.000000
1.400000	15.000000	12.000000
1.433333	15.000000	12.000000
1.466667	15.000000	12.000000
1.500000	17.000000	11.000000
1.533333	9.000000	7.500000
1.566667	16.000000	10.500000
1.600000	15.000000	14.000000
1.633333	15.000000	14.000000
1.666667	15.000000	14.000000
1.700000	16.000000	12.500000
1.733333	9.000000	7.000000
1.766667	15.000000	9.000000
1.800000	15.500000	10.500000
1.833333	15.000000	14.000000
1.866667	9.000000	7.000000
1.900000	9.000000	7.000000
1.933333	16.500000	11.500000
1.966667	16.500000	11.500000
2.000000	15.000000	9.000000
2.033333	15.000000	9.000000
2.066667	15.000000	9.000000
2.100000	15.000000	9.000000
2.133333	12.000000	0.500000
2.166667	16.000000	11.000000
2.200000	12.000000	0.500000
2.233333	15.500000	9.000000
2.266667	15.500000	9.000000
2.300000	15.500000	9.000000
2.333333	15.500000	9.000000
2.366667	15.500000	9.000000
2.400000	15.500000	9.000000
2.433333	17.000000	11.000000
2.466667	17.000000	11.000000
2.500000	16.000000	9.000000
2.533333	16.000000	9.000000
2.566667	16.000000	9.000000
2.600000	16.000000	9.000000
2.633333	16.000000	9.000000
2.666667	16.000000	9.000000
2.700000	16.500000	11.500000
2.733333	16.500000	11.500000
2.766667	15.000000	8.000000
2.800000	15.000000	8.000000
2.833333	15.000000	8.000000
2.866667	15.000000	8.000000
2.900000	15.000000	8.000000
2.933333	15.000000	8.000000
2.966667	16.000000	13.000000
3.000000	16.000000	13.000000
3.033333	16.000000	13.000000
3.066667	16.000000	13.000000
3.100000	16.000000	13.000000
3.133333	16.000000	13.000000
3.166667	16.000000	13.000000
3.200000	16.000000	13.000000
3.233333	16.000000	13.000000
3.266667	17.000000	14.000000
3.300000	17.000000	14.000000
3.333333	17.000000	14.000000
3.366667	17.000000	14.000000
3.400000	17.000000	14.000000
3.433333	17.000000	14.000000
3.466667	17.000000	14.000000
3.500000	17.000000	14.000000
3.533333	17.000000	10.000000
3.566667	17.000000	10.000000
3.600000	17.000000	10.000000
3.633333	17.000000	10.000000
3.666667	17.000000	10.000000
3.700000	17.000000	10.000000
3.733333	17.000000	10.000000
3.766667	17.000000	10.000000
3.800000	17.000000	10.000000
3.833333	17.000000	10.000000
3.866667	17.000000	10.000000
3.900000	17.000000	10.000000
3.933333	17.000000	10.000000
3.966667	17.000000	10.000000
4.000000	17.000000	10.000000
4.033333	17.000000	10.000000
4.066667	17.000000	10.000000
4.100000	17.000000	10.000000
4.133333	17.000000	10.000000
4.166667	17.000000	10.000000
4.200000	17.000000	10.000000
4.233333	17.000000	10.000000
4.266667	17.000000	10.000000
4.300000	17.000000	10.000000
4.333333	17.000000	10.000000
4.366667	17.000000	10.000000
4.400000	17.000000	10.000000
4.433333	17.000000	10.000000
4.466667	17.000000	10.000000
4.500000	17.000000	10.000000
4.533333	17.000000	10.000000
4.566667	17.000000	10.000000
4.600000	17.000000	10.000000
4.633333	17.000000	10.000000
4.666667	17.000000	10.000000
4.700000	17.000000	10.000000
4.733333	17.000000	10.000000
4.766667	17.000000	10.000000
4.800000	17.000000	10.000000
4.833333	17.000000	10.000000
4.866667	17.000000	10.000000
4.900000	17.000000	10.000000
4.933333	17.000000	10.000000
4.966667	18.000000	10.000000
5.000000	18.000000	9.000000
5.033333	18.000000	9.000000
5.066667	18.000000	9.000000
5.100000	18.000000	9.000000
5.133333	18.000000	9.000000
5.166667	18.000000	9.000000
5.200000	18.000000	9.000000
5.233333	18.000000	9.000000
5.266667	18.000000	9.000000
5.300000	18.000000	9.000000
5.333333	18.000000	9.000000
5.366667	18.000000	9.000000
5.400000	18.000000	9.000000
5.433333	18.000000	9.000000
5.466667	18.000000	9.000000
5.500000	18.000000	9.000000
5.533333	18.000000	9.000000
5.566667	18.000000	9.000000
5.600000	18.000000	9.000000
5.633333	18.000000	9.000000
5.666667	18.000000	9.000000
5.700000	18.000000	9.000000
5.733333	18.000000	9.000000
5.766667	18.000000	9.000000
5.800000	18.000000	9.000000
5.833333	18.000000	9.000000
5.866667	18.000000	9.000000
5.900000	18.000000	9.000000
5.933333	18.000000	9.000000
5.966667	18.000000	9.000000
6.000000	18.000000	9.000000
6.033333	18.000000	9.000000
6.066667	18.000000	9.000000
6.100000	18.000000	9.000000
6.133333	18.000000	9.000000
6.166667	18.000000	9.000000
6.200000	18.000000	9.000000
6.233333	18.000000	9.000000
6.266667	18.000000	9.000000
6.300000	18.000000	9.000000
6.333333	18.000000	9.000000
6.366667	18.000000	9.000000
6.400000	18.000000	9.000000
6.433333	18.000000	9.000000
6.466667	18.000000	9.000000
6.500000	18.000000	9.000000
6.533333	18.000000	9.000000
6.566667	18.000000	9.000000
6.600000	18.000000	9.000000
[truncated: 8,801 more rows]
