# Supplementary material for: Attraction of posture and motion-trajectory elements of conspecific biological motion in medaka fish
Source: Sci Rep. 2018 Jun 5;8:8589. doi: 10.1038/s41598-018-26186-x (PMC5988670; doi:10.1038/s41598-018-26186-x)
Supplement: Supplementary file 4 — Dataset 3 [file 41598_2018_26186_MOESM4_ESM.zip › DataExperiments/Biomotion_02.csv]

time[sec]	x	y
-60.000000	154.500000	6.500000
-59.966667	154.500000	6.500000
-59.933333	154.500000	6.500000
-59.900000	154.500000	26.000000
-59.866667	154.500000	6.500000
-59.833333	154.500000	26.500000
-59.800000	154.500000	6.500000
-59.766667	154.500000	6.500000
-59.733333	154.500000	6.500000
-59.700000	154.500000	6.000000
-59.666667	154.500000	26.500000
-59.633333	154.500000	6.500000
-59.600000	154.500000	6.500000
-59.566667	154.500000	6.000000
-59.533333	154.500000	26.000000
-59.500000	154.500000	6.000000
-59.466667	154.500000	6.500000
-59.433333	154.500000	6.500000
-59.400000	154.500000	6.500000
-59.366667	154.500000	26.500000
-59.333333	154.500000	6.000000
-59.300000	154.500000	7.000000
-59.266667	154.500000	6.500000
-59.233333	154.500000	26.000000
-59.200000	154.500000	6.500000
-59.166667	154.500000	6.500000
-59.133333	154.500000	6.000000
-59.100000	154.500000	7.000000
-59.066667	154.500000	21.500000
-59.033333	154.500000	6.500000
-59.000000	154.500000	6.500000
-58.966667	156.000000	23.000000
-58.933333	156.000000	6.500000
-58.900000	155.500000	21.500000
-58.866667	156.000000	6.500000
-58.833333	156.000000	6.000000
-58.800000	155.500000	6.500000
-58.766667	155.500000	6.500000
-58.733333	156.000000	6.500000
-58.700000	165.500000	6.500000
-58.666667	166.000000	6.500000
-58.633333	166.000000	6.000000
-58.600000	166.000000	6.500000
-58.566667	166.000000	6.500000
-58.533333	166.000000	7.000000
-58.500000	166.000000	6.500000
-58.466667	166.500000	6.500000
-58.433333	168.000000	6.500000
-58.400000	168.000000	6.500000
-58.366667	168.000000	6.500000
-58.333333	168.500000	6.500000
-58.300000	181.000000	6.500000
-58.266667	181.500000	6.500000
-58.233333	181.500000	6.500000
-58.200000	181.500000	6.500000
-58.166667	286.500000	286.000000
-58.133333	285.500000	284.000000
-58.100000	286.000000	284.500000
-58.066667	285.500000	284.000000
-58.033333	286.000000	283.500000
-58.000000	285.500000	282.000000
-57.966667	286.000000	282.500000
-57.933333	286.500000	284.000000
-57.900000	287.000000	283.500000
-57.866667	282.000000	304.000000
-57.833333	281.500000	303.500000
-57.800000	281.000000	303.000000
-57.766667	280.500000	302.000000
-57.733333	280.000000	301.000000
-57.700000	279.000000	301.000000
-57.666667	278.500000	301.000000
-57.633333	278.000000	300.500000
-57.600000	277.500000	300.500000
-57.566667	277.000000	300.000000
-57.533333	277.000000	300.000000
-57.500000	276.500000	299.500000
-57.466667	276.500000	299.500000
-57.433333	276.000000	299.500000
-57.400000	276.000000	299.000000
-57.366667	275.500000	298.500000
-57.333333	275.500000	298.500000
-57.300000	275.000000	298.000000
-57.266667	274.500000	298.000000
-57.233333	274.000000	297.500000
-57.200000	274.000000	297.000000
-57.166667	274.000000	297.000000
-57.133333	273.500000	296.500000
-57.100000	274.000000	296.000000
-57.066667	273.500000	296.000000
-57.033333	274.500000	293.500000
-57.000000	274.500000	293.000000
-56.966667	274.500000	292.500000
-56.933333	274.500000	293.000000
-56.900000	273.500000	293.000000
-56.866667	273.000000	293.000000
-56.833333	273.500000	292.500000
-56.800000	273.500000	291.500000
-56.766667	274.000000	289.500000
-56.733333	273.500000	290.500000
-56.700000	272.500000	290.500000
-56.666667	272.000000	290.000000
-56.633333	271.000000	293.000000
-56.600000	271.500000	292.000000
-56.566667	272.000000	290.000000
-56.533333	271.000000	292.000000
-56.500000	270.000000	291.000000
-56.466667	270.500000	290.500000
-56.433333	269.500000	290.500000
-56.400000	268.000000	292.000000
-56.366667	267.500000	292.000000
-56.333333	265.500000	294.000000
-56.300000	264.000000	294.500000
-56.266667	264.000000	294.500000
-56.233333	263.000000	295.000000
-56.200000	262.500000	295.500000
-56.166667	262.000000	295.000000
-56.133333	260.500000	295.500000
-56.100000	259.500000	295.500000
-56.066667	258.500000	296.000000
-56.033333	258.500000	296.000000
-56.000000	258.000000	295.500000
-55.966667	257.000000	296.000000
-55.933333	255.500000	296.500000
-55.900000	255.000000	296.000000
-55.866667	254.500000	296.000000
-55.833333	254.000000	296.000000
-55.800000	254.000000	295.500000
-55.766667	255.000000	294.000000
-55.733333	252.000000	295.500000
-55.700000	251.000000	296.000000
-55.666667	251.000000	295.500000
-55.633333	250.000000	295.500000
-55.600000	249.500000	295.500000
-55.566667	251.000000	294.000000
-55.533333	249.500000	294.000000
-55.500000	248.000000	295.000000
-55.466667	247.000000	295.000000
-55.433333	231.000000	295.000000
-55.400000	231.000000	295.000000
-55.366667	229.500000	295.000000
-55.333333	230.000000	294.500000
-55.300000	229.000000	294.500000
-55.266667	228.500000	294.500000
-55.233333	227.500000	294.500000
-55.200000	227.000000	294.500000
-55.166667	227.000000	294.000000
-55.133333	226.000000	294.000000
-55.100000	225.500000	293.500000
-55.066667	224.500000	294.000000
-55.033333	224.000000	293.500000
-55.000000	223.000000	293.500000
-54.966667	237.000000	296.500000
-54.933333	222.000000	293.500000
-54.900000	220.500000	293.500000
-54.866667	221.000000	293.500000
-54.833333	220.500000	292.500000
-54.800000	235.000000	296.000000
-54.766667	234.500000	295.500000
-54.733333	217.000000	293.000000
-54.700000	217.000000	292.500000
-54.666667	217.000000	293.000000
-54.633333	215.500000	293.000000
-54.600000	234.500000	293.000000
-54.566667	215.000000	292.000000
-54.533333	232.500000	295.500000
-54.500000	232.000000	295.500000
-54.466667	231.000000	295.500000
-54.433333	212.000000	292.500000
-54.400000	211.000000	293.000000
-54.366667	211.000000	292.500000
-54.333333	209.000000	294.500000
-54.300000	209.000000	293.500000
-54.266667	208.000000	294.000000
-54.233333	208.500000	294.000000
-54.200000	208.000000	294.000000
-54.166667	206.500000	294.500000
-54.133333	206.500000	294.000000
-54.100000	206.000000	294.500000
-54.066667	205.000000	294.500000
-54.033333	204.500000	294.000000
-54.000000	203.000000	295.000000
-53.966667	202.000000	295.500000
-53.933333	200.500000	296.500000
-53.900000	198.000000	297.000000
-53.866667	197.500000	297.500000
-53.833333	196.000000	297.500000
-53.800000	194.500000	297.500000
-53.766667	194.000000	297.000000
-53.733333	193.000000	297.500000
-53.700000	191.000000	298.000000
-53.666667	190.500000	297.500000
-53.633333	190.000000	297.500000
-53.600000	188.000000	297.500000
-53.566667	186.500000	297.500000
-53.533333	185.500000	297.500000
-53.500000	184.000000	296.000000
-53.466667	182.500000	295.500000
-53.433333	182.500000	295.500000
-53.400000	180.500000	296.000000
-53.366667	179.500000	295.500000
-53.333333	178.000000	296.000000
-53.300000	164.500000	292.500000
-53.266667	164.000000	292.500000
-53.233333	173.500000	294.500000
-53.200000	173.000000	294.500000
-53.166667	171.500000	294.500000
-53.133333	178.500000	294.000000
-53.100000	161.000000	290.000000
-53.066667	154.000000	290.000000
-53.033333	165.500000	292.500000
-53.000000	163.500000	292.500000
-52.966667	162.500000	293.000000
-52.933333	171.000000	292.000000
-52.900000	159.500000	292.000000
-52.866667	143.500000	288.500000
-52.833333	144.000000	288.500000
-52.800000	140.500000	287.500000
-52.766667	152.500000	290.000000
-52.733333	136.000000	287.500000
-52.700000	162.500000	290.000000
-52.666667	163.000000	289.500000
-52.633333	146.500000	289.000000
-52.600000	160.000000	288.500000
-52.566667	158.000000	288.500000
-52.533333	142.000000	286.000000
-52.500000	141.000000	286.000000
-52.466667	140.000000	286.000000
-52.433333	139.500000	285.500000
-52.400000	139.000000	285.500000
-52.366667	137.000000	285.500000
-52.333333	137.500000	285.500000
-52.300000	150.000000	287.500000
-52.266667	147.500000	288.000000
-52.233333	149.500000	287.500000
-52.200000	118.000000	284.500000
-52.166667	119.000000	284.500000
-52.133333	99.000000	283.000000
-52.100000	135.000000	289.000000
-52.066667	98.500000	283.500000
-52.033333	98.500000	283.500000
-52.000000	100.000000	283.000000
-51.966667	101.500000	282.500000
-51.933333	103.000000	282.000000
-51.900000	101.500000	282.500000
-51.866667	100.500000	282.500000
-51.833333	103.000000	282.000000
-51.800000	102.000000	282.000000
-51.766667	101.000000	281.500000
-51.733333	102.500000	281.500000
-51.700000	101.500000	281.000000
-51.666667	100.500000	281.500000
-51.633333	100.500000	281.500000
-51.600000	101.000000	281.500000
-51.566667	99.500000	281.500000
-51.533333	100.000000	281.500000
-51.500000	100.000000	282.000000
-51.466667	97.500000	281.500000
-51.433333	99.500000	282.000000
-51.400000	100.500000	281.000000
-51.366667	99.500000	281.500000
-51.333333	99.500000	282.000000
-51.300000	100.000000	282.000000
-51.266667	101.500000	282.500000
-51.233333	101.500000	283.000000
-51.200000	100.500000	282.500000
-51.166667	102.000000	281.500000
-51.133333	101.000000	281.000000
-51.100000	101.000000	281.000000
-51.066667	100.500000	280.500000
-51.033333	99.000000	280.500000
-51.000000	99.000000	280.500000
-50.966667	99.000000	281.000000
-50.933333	99.500000	280.500000
-50.900000	92.000000	292.500000
-50.866667	92.000000	292.500000
-50.833333	92.000000	294.000000
-50.800000	130.000000	298.000000
-50.766667	91.000000	297.500000
-50.733333	132.000000	298.500000
-50.700000	131.000000	297.500000
-50.666667	131.500000	297.500000
-50.633333	132.500000	298.500000
-50.600000	132.500000	298.500000
-50.566667	133.000000	298.500000
-50.533333	133.500000	298.500000
-50.500000	177.000000	297.500000
-50.466667	178.500000	297.500000
-50.433333	180.000000	297.500000
-50.400000	181.000000	297.500000
-50.366667	182.000000	297.500000
-50.333333	182.500000	297.500000
-50.300000	182.500000	297.500000
-50.266667	183.500000	297.500000
-50.233333	184.500000	297.500000
-50.200000	184.500000	297.000000
-50.166667	185.500000	297.500000
-50.133333	186.500000	297.500000
-50.100000	187.000000	297.000000
-50.066667	187.500000	297.500000
-50.033333	188.000000	297.000000
-50.000000	188.000000	297.500000
-49.966667	188.000000	297.000000
-49.933333	188.500000	297.000000
-49.900000	189.000000	297.500000
-49.866667	189.500000	296.000000
-49.833333	190.500000	297.000000
-49.800000	191.000000	297.000000
-49.766667	191.000000	297.500000
-49.733333	191.000000	297.500000
-49.700000	142.500000	288.500000
-49.666667	142.500000	288.500000
-49.633333	142.500000	289.000000
-49.600000	143.500000	289.000000
-49.566667	144.000000	288.500000
-49.533333	144.000000	288.000000
-49.500000	144.000000	288.500000
-49.466667	144.500000	289.500000
-49.433333	145.500000	295.000000
-49.400000	146.000000	295.000000
-49.366667	144.500000	295.000000
-49.333333	145.500000	288.500000
-49.300000	145.000000	291.000000
-49.266667	145.000000	291.000000
-49.233333	145.000000	290.000000
-49.200000	145.500000	291.000000
-49.166667	145.000000	291.000000
-49.133333	145.000000	289.500000
-49.100000	195.000000	301.500000
-49.066667	195.000000	301.500000
-49.033333	194.500000	301.500000
-49.000000	145.000000	291.500000
-48.966667	145.000000	291.000000
-48.933333	142.500000	290.500000
-48.900000	143.500000	291.000000
-48.866667	194.500000	302.000000
-48.833333	194.000000	302.000000
-48.800000	194.000000	302.000000
-48.766667	193.500000	302.000000
-48.733333	194.000000	302.000000
-48.700000	142.500000	301.500000
-48.666667	142.000000	301.500000
-48.633333	141.500000	301.500000
-48.600000	141.000000	301.500000
-48.566667	140.500000	301.500000
-48.533333	140.500000	301.500000
-48.500000	140.000000	301.500000
-48.466667	140.000000	301.500000
-48.433333	139.500000	301.000000
-48.400000	139.000000	301.000000
-48.366667	138.500000	301.500000
-48.333333	139.500000	301.500000
-48.300000	139.000000	301.500000
-48.266667	139.000000	301.500000
-48.233333	138.500000	301.500000
-48.200000	138.500000	301.500000
-48.166667	137.500000	301.500000
-48.133333	137.500000	300.500000
-48.100000	82.500000	290.000000
-48.066667	83.000000	288.500000
-48.033333	83.000000	288.000000
-48.000000	82.500000	288.500000
-47.966667	82.000000	287.500000
-47.933333	82.000000	289.500000
-47.900000	84.000000	284.000000
-47.866667	81.000000	289.500000
-47.833333	81.500000	287.500000
-47.800000	81.500000	287.500000
-47.766667	80.500000	287.000000
-47.733333	80.500000	287.500000
-47.700000	80.500000	289.500000
-47.666667	80.000000	287.000000
-47.633333	80.000000	289.500000
-47.600000	79.500000	288.000000
-47.566667	79.500000	289.000000
-47.533333	79.000000	287.500000
-47.500000	79.000000	290.000000
-47.466667	79.000000	289.000000
-47.433333	78.500000	288.500000
-47.400000	79.000000	289.500000
-47.366667	78.500000	289.500000
-47.333333	78.500000	288.000000
-47.300000	78.500000	288.500000
-47.266667	78.500000	288.500000
-47.233333	78.000000	287.500000
-47.200000	78.000000	288.000000
-47.166667	78.500000	289.000000
-47.133333	78.500000	287.500000
-47.100000	76.500000	289.500000
-47.066667	76.500000	289.500000
-47.033333	77.000000	287.000000
-47.000000	74.000000	292.500000
-46.966667	73.000000	292.000000
-46.933333	75.500000	289.500000
-46.900000	72.000000	292.000000
-46.866667	72.000000	292.000000
-46.833333	70.500000	292.000000
-46.800000	70.500000	293.000000
-46.766667	69.500000	293.500000
-46.733333	69.000000	294.000000
-46.700000	69.000000	293.000000
-46.666667	66.500000	296.500000
-46.633333	69.500000	292.500000
-46.600000	69.000000	294.500000
-46.566667	68.000000	294.500000
-46.533333	65.500000	296.000000
-46.500000	64.500000	296.500000
-46.466667	123.500000	302.500000
-46.433333	64.500000	294.000000
-46.400000	61.500000	296.000000
-46.366667	60.500000	296.000000
-46.333333	60.500000	297.000000
-46.300000	60.500000	296.500000
-46.266667	60.000000	296.500000
-46.233333	59.500000	296.500000
-46.200000	60.000000	297.000000
-46.166667	59.000000	297.500000
-46.133333	59.500000	297.000000
-46.100000	59.000000	297.500000
-46.066667	58.500000	297.500000
-46.033333	59.000000	297.000000
-46.000000	58.000000	297.000000
-45.966667	58.000000	297.500000
-45.933333	58.000000	298.000000
-45.900000	57.000000	298.000000
-45.866667	113.000000	303.500000
-45.833333	55.500000	298.500000
-45.800000	111.000000	303.500000
-45.766667	110.000000	304.000000
-45.733333	108.000000	303.500000
-45.700000	109.000000	304.500000
-45.666667	106.500000	304.500000
-45.633333	107.500000	304.500000
-45.600000	105.000000	304.500000
-45.566667	104.500000	304.000000
-45.533333	104.000000	304.000000
-45.500000	104.000000	304.500000
-45.466667	104.000000	304.500000
-45.433333	101.500000	305.000000
-45.400000	102.500000	304.500000
-45.366667	100.500000	305.000000
-45.333333	101.500000	305.000000
-45.300000	101.000000	305.500000
-45.266667	101.000000	305.500000
-45.233333	99.500000	305.500000
-45.200000	98.000000	306.000000
-45.166667	96.000000	306.500000
-45.133333	97.500000	306.500000
-45.100000	97.000000	306.500000
-45.066667	96.500000	306.000000
-45.033333	99.000000	306.000000
-45.000000	99.000000	306.000000
-44.966667	31.000000	301.000000
-44.933333	70.000000	307.000000
-44.900000	70.000000	307.000000
-44.866667	70.000000	307.000000
-44.833333	69.500000	307.000000
-44.800000	69.000000	307.000000
-44.766667	68.500000	307.000000
-44.733333	68.500000	307.000000
-44.700000	69.000000	307.000000
-44.666667	69.000000	307.000000
-44.633333	69.000000	307.500000
-44.600000	69.500000	307.500000
-44.566667	69.500000	307.500000
-44.533333	68.000000	307.500000
-44.500000	67.500000	308.000000
-44.466667	73.500000	307.000000
-44.433333	69.000000	307.500000
-44.400000	72.000000	307.500000
-44.366667	72.000000	307.500000
-44.333333	75.000000	307.500000
-44.300000	72.000000	308.000000
-44.266667	68.500000	308.000000
-44.233333	68.500000	308.000000
-44.200000	63.000000	308.000000
-44.166667	67.000000	308.000000
-44.133333	66.500000	308.000000
-44.100000	66.500000	308.000000
-44.066667	66.500000	308.000000
-44.033333	67.500000	308.000000
-44.000000	45.000000	308.500000
-43.966667	44.000000	308.500000
-43.933333	43.500000	308.500000
-43.900000	40.500000	308.500000
-43.866667	38.000000	308.000000
-43.833333	36.000000	307.500000
-43.800000	34.500000	307.500000
-43.766667	33.500000	307.000000
-43.733333	32.500000	307.000000
-43.700000	32.000000	306.500000
-43.666667	31.500000	306.000000
-43.633333	31.000000	305.500000
-43.600000	30.500000	305.000000
-43.566667	30.000000	303.500000
-43.533333	29.500000	303.000000
-43.500000	29.000000	302.000000
-43.466667	28.500000	301.500000
-43.433333	28.000000	300.500000
-43.400000	27.500000	300.000000
-43.366667	27.000000	299.500000
-43.333333	27.000000	299.000000
-43.300000	27.000000	298.000000
-43.266667	27.000000	297.500000
-43.233333	26.500000	297.000000
-43.200000	21.500000	296.000000
-43.166667	20.500000	294.500000
-43.133333	20.000000	293.500000
-43.100000	19.500000	293.000000
-43.066667	19.000000	292.000000
-43.033333	19.000000	291.000000
-43.000000	19.000000	290.500000
-42.966667	18.500000	289.500000
-42.933333	18.500000	289.000000
-42.900000	17.500000	288.000000
-42.866667	4.500000	257.500000
-42.833333	4.500000	256.500000
-42.800000	4.500000	255.500000
-42.766667	4.500000	253.500000
-42.733333	4.000000	252.500000
-42.700000	4.500000	252.500000
-42.666667	4.000000	250.500000
-42.633333	4.000000	250.000000
-42.600000	4.000000	250.000000
-42.566667	4.000000	247.500000
-42.533333	4.500000	247.000000
-42.500000	4.500000	246.000000
-42.466667	4.500000	245.500000
-42.433333	17.500000	220.000000
-42.400000	18.000000	219.000000
-42.366667	18.500000	218.500000
-42.333333	20.000000	216.500000
-42.300000	20.000000	218.000000
-42.266667	21.500000	215.500000
-42.233333	22.000000	215.500000
-42.200000	23.000000	214.000000
-42.166667	25.000000	212.500000
-42.133333	26.500000	211.500000
-42.100000	28.000000	210.000000
-42.066667	27.500000	211.000000
-42.033333	29.000000	209.500000
-42.000000	30.500000	208.500000
-41.966667	31.500000	207.500000
-41.933333	31.500000	207.500000
-41.900000	32.500000	206.500000
-41.866667	33.000000	207.000000
-41.833333	35.000000	206.000000
-41.800000	35.000000	206.000000
-41.766667	37.000000	205.500000
-41.733333	39.500000	205.500000
-41.700000	40.000000	205.000000
-41.666667	42.000000	205.000000
-41.633333	42.500000	204.500000
-41.600000	45.000000	204.500000
-41.566667	47.000000	205.000000
-41.533333	49.000000	205.000000
-41.500000	50.000000	205.500000
-41.466667	50.000000	205.500000
-41.433333	53.000000	205.500000
-41.400000	54.000000	205.500000
-41.366667	56.000000	206.000000
-41.333333	57.500000	207.000000
-41.300000	57.500000	206.500000
-41.266667	60.000000	207.500000
-41.233333	62.000000	208.500000
-41.200000	65.500000	210.000000
-41.166667	66.000000	210.000000
-41.133333	68.500000	211.000000
-41.100000	70.500000	211.500000
-41.066667	71.000000	212.000000
-41.033333	73.000000	213.000000
-41.000000	75.500000	213.500000
-40.966667	75.500000	213.500000
-40.933333	78.000000	215.000000
-40.900000	78.500000	215.000000
-40.866667	78.500000	215.000000
-40.833333	80.000000	216.000000
-40.800000	82.000000	216.500000
-40.766667	83.500000	217.500000
-40.733333	84.000000	217.500000
-40.700000	84.500000	218.000000
-40.666667	86.500000	218.500000
-40.633333	88.500000	220.000000
-40.600000	89.500000	220.000000
-40.566667	90.000000	220.500000
-40.533333	90.500000	220.500000
-40.500000	91.500000	221.000000
-40.466667	92.000000	221.000000
-40.433333	92.500000	221.500000
-40.400000	93.000000	221.500000
-40.366667	93.500000	222.000000
-40.333333	96.000000	223.000000
-40.300000	96.500000	223.500000
-40.266667	97.500000	224.000000
-40.233333	97.500000	223.500000
-40.200000	100.000000	225.000000
-40.166667	99.500000	224.500000
-40.133333	100.000000	225.000000
-40.100000	100.500000	225.000000
-40.066667	101.500000	226.000000
-40.033333	102.000000	226.000000
-40.000000	102.500000	226.500000
-39.966667	103.000000	226.500000
-39.933333	103.500000	226.500000
-39.900000	104.500000	227.500000
-39.866667	106.000000	228.000000
-39.833333	106.500000	228.000000
-39.800000	107.000000	228.500000
-39.766667	107.500000	228.500000
-39.733333	107.500000	228.500000
-39.700000	108.000000	229.000000
-39.666667	108.000000	229.000000
-39.633333	108.000000	229.000000
-39.600000	108.000000	229.000000
-39.566667	108.500000	229.000000
-39.533333	109.500000	229.500000
-39.500000	109.500000	229.000000
-39.466667	110.000000	229.500000
-39.433333	109.000000	229.000000
-39.400000	109.000000	229.000000
-39.366667	109.000000	229.000000
-39.333333	109.500000	229.500000
-39.300000	109.000000	229.500000
-39.266667	110.000000	230.000000
-39.233333	110.000000	230.000000
-39.200000	110.000000	230.000000
-39.166667	111.000000	230.500000
-39.133333	111.500000	231.000000
-39.100000	112.000000	231.000000
-39.066667	113.000000	231.500000
-39.033333	113.500000	231.500000
-39.000000	113.500000	232.000000
-38.966667	114.500000	232.000000
-38.933333	115.000000	232.000000
-38.900000	116.000000	232.500000
-38.866667	116.000000	232.500000
-38.833333	117.500000	233.500000
-38.800000	117.500000	233.500000
-38.766667	118.500000	233.500000
-38.733333	119.500000	234.000000
-38.700000	119.500000	234.500000
-38.666667	120.500000	234.500000
-38.633333	121.000000	234.500000
-38.600000	121.000000	235.000000
-38.566667	121.500000	235.000000
-38.533333	121.000000	236.000000
-38.500000	113.000000	233.000000
-38.466667	114.000000	233.500000
-38.433333	121.500000	241.000000
-38.400000	121.500000	243.000000
-38.366667	122.500000	245.000000
-38.333333	123.500000	246.500000
-38.300000	124.500000	248.000000
-38.266667	118.500000	248.000000
-38.233333	118.500000	248.500000
-38.200000	119.000000	249.500000
-38.166667	126.000000	253.000000
-38.133333	126.500000	253.500000
-38.100000	120.000000	252.000000
-38.066667	120.500000	252.500000
-38.033333	127.500000	255.500000
-38.000000	120.500000	253.500000
-37.966667	121.500000	254.000000
-37.933333	121.500000	254.500000
-37.900000	122.000000	254.500000
-37.866667	122.500000	255.000000
-37.833333	122.500000	255.500000
-37.800000	123.000000	256.000000
-37.766667	123.000000	256.500000
-37.733333	124.500000	259.500000
-37.700000	123.500000	257.000000
-37.666667	124.500000	260.500000
-37.633333	125.000000	260.500000
-37.600000	129.500000	261.000000
-37.566667	130.000000	261.000000
-37.533333	131.500000	262.500000
-37.500000	125.500000	261.500000
-37.466667	130.500000	262.000000
-37.433333	126.000000	262.000000
-37.400000	130.500000	262.500000
-37.366667	130.500000	262.500000
-37.333333	130.000000	263.000000
-37.300000	125.500000	263.500000
-37.266667	126.000000	264.000000
-37.233333	130.500000	264.500000
-37.200000	130.500000	265.000000
-37.166667	126.500000	265.500000
-37.133333	126.500000	265.500000
-37.100000	126.500000	266.000000
-37.066667	126.500000	266.000000
-37.033333	126.500000	266.500000
-37.000000	126.500000	266.500000
-36.966667	126.500000	267.000000
-36.933333	131.000000	267.000000
-36.900000	135.000000	269.000000
-36.866667	131.000000	267.000000
-36.833333	131.000000	268.000000
-36.800000	131.000000	268.000000
-36.766667	131.500000	268.000000
-36.733333	127.500000	268.500000
-36.700000	131.500000	268.500000
-36.666667	128.500000	268.500000
-36.633333	128.500000	268.500000
-36.600000	128.000000	269.000000
-36.566667	128.500000	269.500000
-36.533333	129.000000	270.500000
-36.500000	128.500000	269.500000
-36.466667	128.500000	269.500000
-36.433333	130.500000	276.000000
-36.400000	128.500000	270.000000
-36.366667	134.500000	276.500000
-36.333333	135.000000	278.000000
-36.300000	135.000000	279.000000
-36.266667	135.000000	280.500000
-36.233333	135.000000	281.000000
-36.200000	135.000000	281.000000
-36.166667	132.500000	282.000000
-36.133333	132.500000	283.000000
-36.100000	132.000000	283.000000
-36.066667	135.000000	285.500000
-36.033333	135.000000	284.500000
-36.000000	135.500000	285.500000
-35.966667	136.000000	285.500000
-35.933333	136.500000	294.000000
-35.900000	133.000000	288.000000
-35.866667	136.500000	294.500000
-35.833333	136.000000	294.500000
-35.800000	135.500000	293.000000
-35.766667	131.500000	288.500000
-35.733333	135.000000	289.000000
-35.700000	135.000000	293.500000
-35.666667	135.000000	295.000000
-35.633333	131.500000	294.000000
-35.600000	130.500000	292.000000
-35.566667	129.000000	291.500000
-35.533333	128.500000	291.000000
-35.500000	127.500000	291.500000
-35.466667	127.000000	292.500000
-35.433333	127.000000	293.000000
-35.400000	127.000000	293.000000
-35.366667	126.500000	292.500000
-35.333333	126.500000	292.500000
-35.300000	126.000000	291.500000
-35.266667	126.000000	292.000000
-35.233333	125.500000	291.500000
-35.200000	125.500000	291.500000
-35.166667	125.500000	291.000000
-35.133333	125.000000	291.000000
-35.100000	123.000000	290.500000
-35.066667	122.000000	289.000000
-35.033333	121.500000	288.500000
-35.000000	121.000000	288.500000
-34.966667	120.500000	288.500000
-34.933333	119.500000	288.500000
-34.900000	119.000000	288.000000
-34.866667	118.500000	287.500000
-34.833333	118.500000	286.500000
-34.800000	118.000000	285.500000
-34.766667	117.500000	286.500000
-34.733333	120.000000	286.500000
-34.700000	117.000000	286.500000
-34.666667	119.500000	286.000000
-34.633333	116.000000	286.000000
-34.600000	115.000000	285.500000
-34.566667	114.500000	284.500000
-34.533333	117.500000	285.500000
-34.500000	117.000000	285.500000
-34.466667	116.500000	286.000000
-34.433333	116.000000	285.500000
-34.400000	115.500000	286.000000
-34.366667	115.000000	286.000000
-34.333333	111.000000	285.500000
-34.300000	114.000000	286.500000
-34.266667	110.500000	286.500000
-34.233333	110.000000	285.500000
-34.200000	112.500000	286.500000
-34.166667	112.500000	287.000000
-34.133333	112.000000	287.000000
-34.100000	111.000000	286.500000
-34.066667	110.500000	287.500000
-34.033333	110.000000	287.500000
-34.000000	109.500000	286.500000
-33.966667	109.000000	286.500000
-33.933333	108.500000	287.500000
-33.900000	108.000000	288.500000
-33.866667	108.000000	287.500000
-33.833333	107.500000	288.500000
-33.800000	107.000000	288.500000
-33.766667	106.500000	288.000000
-33.733333	106.000000	288.500000
-33.700000	105.500000	289.000000
-33.666667	101.500000	291.000000
-33.633333	100.500000	288.500000
-33.600000	100.000000	291.000000
-33.566667	99.500000	290.500000
-33.533333	99.500000	290.500000
-33.500000	101.000000	289.500000
-33.466667	100.000000	289.500000
-33.433333	100.000000	290.000000
-33.400000	99.000000	290.500000
-33.366667	98.500000	290.500000
-33.333333	97.500000	290.500000
-33.300000	97.000000	290.500000
-33.266667	96.500000	290.000000
-33.233333	96.000000	290.500000
-33.200000	96.000000	290.500000
-33.166667	95.500000	290.500000
-33.133333	95.000000	290.500000
-33.100000	93.500000	290.500000
-33.066667	88.500000	291.000000
-33.033333	92.500000	290.500000
-33.000000	92.500000	290.000000
-32.966667	89.500000	292.500000
-32.933333	91.500000	291.500000
-32.900000	90.000000	292.000000
-32.866667	90.500000	292.000000
-32.833333	89.500000	292.000000
-32.800000	87.500000	293.000000
-32.766667	88.000000	292.000000
-32.733333	88.000000	292.000000
-32.700000	87.000000	292.500000
-32.666667	84.500000	293.500000
-32.633333	86.000000	292.500000
-32.600000	86.000000	292.000000
-32.566667	85.000000	292.000000
-32.533333	84.500000	292.000000
-32.500000	84.500000	292.000000
-32.466667	83.500000	292.000000
-32.433333	83.000000	292.000000
-32.400000	83.000000	291.500000
-32.366667	80.000000	293.000000
-32.333333	81.500000	291.500000
-32.300000	79.500000	292.500000
-32.266667	81.000000	291.000000
-32.233333	81.000000	291.000000
-32.200000	80.500000	291.000000
-32.166667	78.000000	292.500000
-32.133333	78.000000	292.000000
-32.100000	78.500000	291.000000
-32.066667	79.000000	290.000000
-32.033333	79.500000	290.000000
-32.000000	79.500000	289.500000
-31.966667	81.000000	289.000000
-31.933333	82.000000	284.000000
-31.900000	82.500000	282.000000
-31.866667	82.500000	280.500000
-31.833333	81.000000	279.500000
-31.800000	79.000000	280.000000
-31.766667	72.000000	283.000000
-31.733333	80.000000	278.000000
-31.700000	79.500000	278.000000
-31.666667	79.000000	278.000000
-31.633333	79.000000	277.500000
-31.600000	79.000000	276.000000
-31.566667	69.500000	273.000000
-31.533333	79.000000	276.500000
-31.500000	79.000000	278.000000
-31.466667	79.000000	276.000000
-31.433333	78.500000	275.000000
-31.400000	78.500000	273.500000
-31.366667	78.500000	273.500000
-31.333333	80.500000	279.000000
-31.300000	80.000000	279.500000
-31.266667	78.500000	273.500000
-31.233333	81.000000	282.500000
-31.200000	81.500000	283.000000
-31.166667	82.000000	283.000000
-31.133333	82.500000	284.500000
-31.100000	82.500000	284.000000
-31.066667	83.000000	284.000000
-31.033333	83.500000	284.500000
-31.000000	83.000000	283.000000
-30.966667	84.000000	284.000000
-30.933333	68.500000	270.000000
-30.900000	68.500000	271.000000
-30.866667	84.500000	284.500000
-30.833333	84.500000	284.500000
-30.800000	85.000000	284.500000
-30.766667	85.000000	284.000000
-30.733333	68.500000	271.000000
-30.700000	68.500000	269.500000
-30.666667	68.500000	269.000000
-30.633333	68.500000	269.000000
-30.600000	68.000000	267.500000
-30.566667	68.500000	271.000000
-30.533333	68.000000	270.000000
-30.500000	68.500000	270.000000
-30.466667	68.500000	270.500000
-30.433333	68.500000	270.500000
-30.400000	86.500000	284.500000
-30.366667	86.000000	283.500000
-30.333333	67.500000	265.500000
-30.300000	68.000000	267.500000
-30.266667	68.000000	268.500000
-30.233333	68.500000	269.500000
-30.200000	68.000000	267.500000
-30.166667	68.000000	268.000000
-30.133333	69.000000	267.500000
-30.100000	69.000000	267.000000
-30.066667	68.000000	266.000000
-30.033333	68.000000	266.000000
-30.000000	68.000000	266.000000
-29.966667	68.500000	267.000000
-29.933333	68.000000	264.500000
-29.900000	65.500000	262.000000
-29.866667	64.500000	261.000000
-29.833333	80.500000	269.500000
-29.800000	63.500000	259.500000
-29.766667	80.000000	269.500000
-29.733333	63.000000	259.000000
-29.700000	81.000000	270.000000
-29.666667	81.000000	270.000000
-29.633333	80.500000	269.000000
-29.600000	80.500000	269.000000
-29.566667	80.500000	269.500000
-29.533333	80.000000	269.000000
-29.500000	76.500000	262.500000
-29.466667	99.000000	296.000000
-29.433333	61.500000	268.000000
-29.400000	61.000000	267.000000
-29.366667	61.000000	266.000000
-29.333333	60.500000	267.000000
-29.300000	60.000000	267.000000
-29.266667	102.500000	296.000000
-29.233333	103.000000	296.000000
-29.200000	103.500000	295.500000
-29.166667	104.000000	295.000000
-29.133333	104.000000	295.000000
-29.100000	104.500000	295.500000
-29.066667	105.500000	295.500000
-29.033333	106.000000	295.500000
-29.000000	107.000000	295.000000
-28.966667	107.000000	295.000000
-28.933333	107.500000	295.000000
-28.900000	108.500000	295.000000
-28.866667	108.500000	294.500000
-28.833333	108.500000	295.000000
-28.800000	109.500000	295.000000
-28.766667	110.000000	294.500000
-28.733333	110.500000	294.500000
-28.700000	111.000000	293.500000
-28.666667	111.500000	292.000000
-28.633333	112.500000	292.500000
-28.600000	113.000000	293.500000
-28.566667	114.000000	293.500000
-28.533333	115.000000	293.500000
-28.500000	116.000000	293.500000
-28.466667	116.000000	293.500000
-28.433333	116.500000	293.500000
-28.400000	117.000000	293.500000
-28.366667	117.000000	293.000000
-28.333333	117.500000	293.500000
-28.300000	118.000000	294.000000
-28.266667	118.000000	293.000000
-28.233333	118.500000	293.500000
-28.200000	119.000000	293.500000
-28.166667	119.500000	293.000000
-28.133333	120.000000	293.000000
-28.100000	120.000000	294.000000
-28.066667	120.000000	294.000000
-28.033333	120.500000	294.000000
-28.000000	120.500000	293.500000
-27.966667	121.000000	294.000000
-27.933333	121.500000	293.000000
-27.900000	121.500000	294.500000
-27.866667	122.000000	294.500000
-27.833333	122.500000	294.000000
-27.800000	123.000000	294.500000
-27.766667	123.500000	294.500000
-27.733333	124.000000	294.500000
-27.700000	124.000000	294.500000
-27.666667	124.500000	294.500000
-27.633333	124.500000	295.000000
-27.600000	124.500000	295.500000
-27.566667	125.000000	295.500000
-27.533333	125.500000	295.000000
-27.500000	126.000000	295.000000
-27.466667	126.500000	295.000000
-27.433333	126.500000	295.500000
-27.400000	127.000000	295.500000
-27.366667	126.500000	295.500000
-27.333333	127.500000	295.500000
-27.300000	127.500000	295.500000
-27.266667	127.500000	296.000000
-27.233333	127.500000	295.500000
-27.200000	126.500000	295.500000
-27.166667	122.000000	295.000000
-27.133333	123.500000	295.000000
-27.100000	124.000000	294.500000
-27.066667	124.000000	294.500000
-27.033333	126.500000	295.500000
-27.000000	169.000000	298.000000
-26.966667	125.000000	295.000000
-26.933333	125.000000	295.000000
-26.900000	170.000000	297.500000
-26.866667	171.500000	298.000000
-26.833333	171.500000	297.500000
-26.800000	171.500000	298.000000
-26.766667	173.500000	298.000000
-26.733333	174.000000	298.000000
-26.700000	174.500000	298.000000
-26.666667	175.500000	298.000000
-26.633333	175.000000	298.500000
-26.600000	175.000000	298.000000
-26.566667	176.000000	298.500000
-26.533333	177.000000	298.500000
-26.500000	176.500000	298.500000
-26.466667	176.500000	298.500000
-26.433333	177.500000	299.000000
-26.400000	177.000000	298.500000
-26.366667	179.000000	300.000000
-26.333333	178.000000	299.000000
-26.300000	180.500000	300.000000
-26.266667	179.500000	299.000000
-26.233333	181.000000	300.500000
-26.200000	183.000000	301.000000
-26.166667	180.000000	300.000000
-26.133333	181.500000	301.000000
-26.100000	181.000000	300.500000
-26.066667	184.000000	302.500000
-26.033333	181.000000	302.000000
-26.000000	178.500000	300.000000
-25.966667	140.000000	303.000000
-25.933333	142.500000	301.500000
-25.900000	133.000000	296.000000
-25.866667	132.500000	295.000000
-25.833333	130.000000	294.000000
-25.800000	131.500000	294.000000
-25.766667	133.000000	294.500000
-25.733333	132.500000	293.000000
-25.700000	132.000000	292.000000
-25.666667	133.500000	291.000000
-25.633333	134.000000	290.000000
-25.600000	135.000000	290.000000
-25.566667	135.500000	290.000000
-25.533333	135.000000	289.500000
-25.500000	137.000000	289.000000
-25.466667	137.500000	288.500000
-25.433333	138.500000	288.500000
-25.400000	138.000000	288.000000
-25.366667	139.000000	289.000000
-25.333333	139.000000	288.500000
-25.300000	140.000000	288.000000
-25.266667	141.000000	287.500000
-25.233333	141.500000	287.000000
-25.200000	154.500000	293.500000
-25.166667	155.000000	294.000000
-25.133333	155.500000	294.000000
-25.100000	155.500000	294.000000
-25.066667	157.000000	294.000000
-25.033333	157.500000	293.500000
-25.000000	158.000000	294.000000
-24.966667	158.000000	294.000000
-24.933333	158.500000	293.500000
-24.900000	159.000000	293.500000
-24.866667	159.500000	293.500000
-24.833333	160.000000	293.500000
-24.800000	160.500000	293.500000
-24.766667	161.500000	294.000000
-24.733333	161.500000	294.000000
-24.700000	162.000000	294.000000
-24.666667	162.500000	294.000000
-24.633333	163.000000	294.000000
-24.600000	163.000000	294.000000
-24.566667	164.000000	294.000000
-24.533333	164.500000	294.500000
-24.500000	164.500000	294.500000
-24.466667	165.000000	294.500000
-24.433333	165.500000	294.000000
-24.400000	166.000000	294.000000
-24.366667	166.500000	294.000000
-24.333333	169.000000	295.500000
-24.300000	169.500000	295.500000
-24.266667	170.000000	296.000000
-24.233333	171.000000	296.000000
-24.200000	171.000000	296.000000
-24.166667	171.500000	296.000000
-24.133333	172.500000	297.000000
-24.100000	173.000000	297.000000
-24.066667	173.500000	297.500000
-24.033333	174.000000	297.500000
-24.000000	174.000000	297.500000
-23.966667	176.000000	297.500000
-23.933333	176.500000	298.000000
-23.900000	177.000000	298.000000
-23.866667	177.500000	298.000000
-23.833333	177.500000	298.000000
-23.800000	178.000000	298.000000
-23.766667	179.000000	298.500000
-23.733333	179.000000	299.000000
-23.700000	180.000000	299.000000
-23.666667	180.000000	299.000000
-23.633333	180.500000	299.000000
-23.600000	181.000000	299.000000
-23.566667	182.000000	299.500000
-23.533333	182.500000	299.500000
-23.500000	183.000000	299.500000
-23.466667	185.000000	299.500000
-23.433333	184.000000	299.500000
-23.400000	184.500000	299.000000
-23.366667	184.000000	299.500000
-23.333333	185.500000	299.500000
-23.300000	186.000000	299.500000
-23.266667	188.500000	300.000000
-23.233333	190.000000	300.000000
-23.200000	189.500000	300.000000
-23.166667	189.500000	300.000000
-23.133333	189.500000	300.000000
-23.100000	190.000000	299.500000
-23.066667	181.500000	295.500000
-23.033333	182.500000	295.500000
-23.000000	182.500000	295.500000
-22.966667	182.000000	295.500000
-22.933333	190.000000	299.500000
-22.900000	190.000000	299.500000
-22.866667	193.000000	299.500000
-22.833333	192.000000	300.000000
-22.800000	192.000000	300.500000
-22.766667	192.500000	302.000000
-22.733333	192.500000	302.500000
-22.700000	192.500000	302.500000
-22.666667	194.500000	303.000000
-22.633333	194.500000	303.000000
-22.600000	194.500000	303.000000
-22.566667	195.500000	300.500000
-22.533333	196.500000	300.000000
-22.500000	195.500000	301.500000
-22.466667	195.500000	299.000000
-22.433333	194.500000	300.000000
-22.400000	196.500000	300.500000
-22.366667	196.500000	302.000000
-22.333333	196.000000	300.500000
-22.300000	196.500000	300.000000
-22.266667	195.500000	299.500000
-22.233333	197.500000	299.500000
-22.200000	198.000000	300.000000
-22.166667	196.500000	300.500000
-22.133333	198.500000	302.000000
-22.100000	199.000000	301.500000
-22.066667	199.000000	300.500000
-22.033333	202.500000	300.000000
-22.000000	203.000000	299.500000
-21.966667	199.000000	300.000000
-21.933333	203.500000	301.500000
-21.900000	205.500000	301.500000
-21.866667	207.000000	300.000000
-21.833333	201.000000	299.500000
-21.800000	201.500000	299.500000
-21.766667	204.500000	300.000000
-21.733333	207.000000	301.500000
-21.700000	210.000000	302.000000
-21.666667	212.000000	301.000000
-21.633333	213.000000	300.000000
-21.600000	213.000000	300.500000
-21.566667	214.500000	300.500000
-21.533333	215.500000	301.500000
-21.500000	216.000000	302.000000
-21.466667	216.500000	301.000000
-21.433333	217.500000	301.500000
-21.400000	218.000000	300.500000
-21.366667	219.000000	301.500000
-21.333333	219.500000	301.500000
-21.300000	220.000000	302.000000
-21.266667	220.500000	302.000000
-21.233333	221.000000	302.500000
-21.200000	222.000000	302.000000
-21.166667	222.000000	302.000000
-21.133333	224.000000	301.500000
-21.100000	224.500000	301.500000
-21.066667	225.000000	301.500000
-21.033333	225.500000	302.000000
-21.000000	225.500000	302.000000
-20.966667	226.000000	301.500000
-20.933333	226.500000	301.500000
-20.900000	227.000000	301.000000
-20.866667	227.500000	301.000000
-20.833333	228.500000	301.500000
-20.800000	228.500000	302.000000
-20.766667	229.000000	301.500000
-20.733333	229.500000	301.500000
-20.700000	231.000000	301.000000
-20.666667	232.000000	301.000000
-20.633333	232.000000	301.000000
-20.600000	233.500000	301.500000
-20.566667	233.500000	301.500000
-20.533333	233.000000	301.000000
-20.500000	233.500000	301.000000
-20.466667	233.000000	301.000000
-20.433333	233.000000	300.500000
-20.400000	232.000000	300.500000
-20.366667	231.500000	300.000000
-20.333333	229.000000	299.000000
-20.300000	230.000000	298.500000
-20.266667	231.000000	298.500000
-20.233333	231.500000	298.500000
-20.200000	231.000000	297.500000
-20.166667	232.500000	296.500000
-20.133333	232.500000	296.000000
-20.100000	227.500000	290.500000
-20.066667	228.000000	290.000000
-20.033333	226.000000	289.500000
-20.000000	227.500000	290.000000
-19.966667	227.000000	289.500000
-19.933333	227.500000	289.500000
-19.900000	227.000000	289.000000
-19.866667	226.500000	288.500000
-19.833333	227.500000	289.000000
-19.800000	227.500000	288.500000
-19.766667	228.000000	288.500000
-19.733333	228.000000	288.500000
-19.700000	228.500000	288.500000
-19.666667	230.000000	289.500000
-19.633333	231.000000	289.500000
-19.600000	232.500000	289.000000
-19.566667	234.500000	290.000000
-19.533333	233.000000	289.000000
-19.500000	237.000000	290.500000
-19.466667	237.000000	290.000000
-19.433333	237.000000	290.000000
-19.400000	238.500000	291.000000
-19.366667	240.000000	292.000000
-19.333333	243.000000	293.000000
-19.300000	243.500000	292.500000
-19.266667	244.000000	292.000000
-19.233333	243.500000	291.500000
-19.200000	243.000000	291.000000
-19.166667	243.000000	290.000000
-19.133333	247.000000	291.000000
-19.100000	247.000000	290.000000
-19.066667	248.000000	289.000000
-19.033333	248.000000	287.500000
-19.000000	248.500000	287.500000
-18.966667	249.500000	288.500000
-18.933333	249.500000	287.500000
-18.900000	250.000000	287.000000
-18.866667	250.000000	287.000000
-18.833333	251.000000	286.500000
-18.800000	251.500000	286.000000
-18.766667	252.000000	286.000000
-18.733333	252.500000	285.500000
-18.700000	252.500000	285.500000
-18.666667	254.500000	285.500000
-18.633333	255.000000	285.500000
-18.600000	256.500000	285.000000
-18.566667	256.000000	285.000000
-18.533333	256.500000	284.500000
-18.500000	258.500000	285.000000
-18.466667	257.500000	284.500000
-18.433333	259.500000	284.500000
-18.400000	260.500000	284.500000
-18.366667	261.000000	284.000000
-18.333333	260.500000	284.000000
-18.300000	262.000000	284.500000
-18.266667	263.500000	284.500000
-18.233333	265.000000	284.500000
-18.200000	265.500000	284.000000
-18.166667	267.000000	284.500000
-18.133333	267.500000	284.500000
-18.100000	267.000000	284.500000
-18.066667	269.000000	285.000000
-18.033333	270.500000	285.000000
-18.000000	270.500000	284.500000
-17.966667	271.000000	284.500000
-17.933333	272.000000	284.500000
-17.900000	273.000000	285.000000
-17.866667	274.500000	285.500000
-17.833333	275.000000	285.500000
-17.800000	273.500000	285.500000
-17.766667	276.000000	286.000000
-17.733333	276.000000	286.000000
-17.700000	277.500000	286.500000
-17.666667	276.500000	286.000000
-17.633333	278.500000	286.500000
-17.600000	277.500000	286.000000
-17.566667	278.500000	286.500000
-17.533333	279.500000	287.000000
-17.500000	280.500000	287.000000
-17.466667	280.500000	287.000000
-17.433333	282.000000	288.000000
-17.400000	281.000000	287.500000
-17.366667	282.000000	288.000000
-17.333333	281.000000	287.500000
-17.300000	283.000000	288.500000
-17.266667	283.000000	288.500000
-17.233333	282.500000	288.000000
-17.200000	283.500000	288.500000
-17.166667	282.500000	288.500000
-17.133333	284.500000	289.500000
-17.100000	283.500000	289.500000
-17.066667	284.000000	289.500000
-17.033333	284.500000	290.000000
-17.000000	284.500000	290.000000
-16.966667	284.500000	290.000000
-16.933333	285.000000	290.500000
-16.900000	284.500000	290.000000
-16.866667	285.000000	290.500000
-16.833333	285.000000	290.500000
-16.800000	285.000000	291.000000
-16.766667	293.500000	295.500000
-16.733333	293.500000	296.000000
-16.700000	293.500000	296.500000
-16.666667	295.000000	297.000000
-16.633333	295.000000	297.000000
-16.600000	295.500000	298.000000
-16.566667	295.500000	298.000000
-16.533333	296.000000	299.000000
-16.500000	295.500000	299.000000
-16.466667	296.000000	299.000000
-16.433333	296.000000	299.500000
-16.400000	296.500000	299.500000
-16.366667	296.500000	299.500000
-16.333333	296.500000	298.000000
-16.300000	297.500000	296.000000
-16.266667	301.000000	294.500000
-16.233333	300.500000	292.500000
-16.200000	301.000000	292.500000
-16.166667	300.000000	291.500000
-16.133333	299.500000	291.500000
-16.100000	299.500000	290.500000
-16.066667	299.500000	290.000000
-16.033333	298.500000	287.500000
-16.000000	297.500000	284.500000
-15.966667	296.500000	282.000000
-15.933333	295.500000	281.000000
-15.900000	295.500000	280.000000
-15.866667	295.000000	279.500000
-15.833333	294.500000	278.500000
-15.800000	294.000000	277.500000
-15.766667	293.500000	276.500000
-15.733333	293.500000	276.000000
-15.700000	293.000000	274.500000
-15.666667	291.000000	273.500000
-15.633333	288.000000	273.500000
-15.600000	286.500000	270.500000
-15.566667	285.000000	269.500000
-15.533333	284.000000	268.000000
-15.500000	284.000000	267.000000
-15.466667	283.500000	266.500000
-15.433333	282.500000	266.000000
-15.400000	282.500000	265.000000
-15.366667	281.500000	263.500000
-15.333333	281.500000	263.000000
-15.300000	281.500000	262.500000
-15.266667	281.000000	261.500000
-15.233333	281.000000	261.000000
-15.200000	281.000000	260.500000
-15.166667	280.500000	259.500000
-15.133333	279.500000	259.500000
-15.100000	279.500000	258.500000
-15.066667	279.000000	258.000000
-15.033333	279.500000	257.500000
-15.000000	279.500000	256.500000
-14.966667	278.000000	254.500000
-14.933333	276.000000	252.500000
-14.900000	276.000000	250.000000
-14.866667	275.500000	248.500000
-14.833333	275.000000	246.500000
-14.800000	274.000000	244.500000
-14.766667	273.500000	242.000000
-14.733333	272.500000	239.500000
-14.700000	272.500000	237.000000
-14.666667	272.000000	236.000000
-14.633333	271.000000	234.500000
-14.600000	270.000000	232.500000
-14.566667	269.500000	230.500000
-14.533333	268.500000	228.000000
-14.500000	268.000000	226.500000
-14.466667	267.500000	224.500000
-14.433333	266.000000	222.500000
-14.400000	265.500000	221.500000
-14.366667	265.000000	219.000000
-14.333333	264.000000	216.000000
-14.300000	265.000000	217.000000
-14.266667	264.500000	216.500000
-14.233333	263.000000	213.000000
-14.200000	263.000000	212.500000
-14.166667	263.000000	213.000000
-14.133333	263.000000	212.000000
-14.100000	263.000000	212.000000
-14.066667	263.500000	210.500000
-14.033333	263.000000	211.500000
-14.000000	263.500000	212.500000
-13.966667	263.500000	212.500000
-13.933333	263.500000	211.500000
-13.900000	263.000000	211.500000
-13.866667	262.500000	209.500000
-13.833333	262.500000	209.000000
-13.800000	262.500000	209.000000
-13.766667	262.000000	207.500000
-13.733333	262.000000	207.500000
-13.700000	262.500000	209.500000
-13.666667	262.000000	208.000000
-13.633333	262.500000	209.000000
-13.600000	262.500000	208.500000
-13.566667	262.000000	207.000000
-13.533333	261.000000	205.500000
-13.500000	261.500000	206.000000
-13.466667	261.500000	206.000000
-13.433333	261.000000	204.000000
-13.400000	261.000000	204.000000
-13.366667	261.000000	204.500000
-13.333333	260.500000	202.500000
-13.300000	260.500000	202.000000
-13.266667	260.500000	202.500000
-13.233333	260.500000	203.000000
-13.200000	260.500000	203.000000
-13.166667	260.000000	202.000000
-13.133333	259.500000	200.500000
-13.100000	259.500000	200.500000
-13.066667	260.000000	201.000000
-13.033333	259.500000	199.500000
-13.000000	259.500000	199.000000
-12.966667	258.500000	198.500000
-12.933333	258.000000	197.500000
-12.900000	257.500000	196.500000
-12.866667	257.500000	194.000000
-12.833333	257.500000	192.000000
-12.800000	256.500000	190.500000
-12.766667	256.000000	190.000000
-12.733333	255.000000	189.000000
-12.700000	254.500000	184.000000
-12.666667	254.500000	181.000000
-12.633333	253.500000	178.500000
-12.600000	281.500000	173.000000
-12.566667	281.000000	170.500000
-12.533333	280.500000	168.500000
-12.500000	280.000000	167.500000
-12.466667	279.000000	166.000000
-12.433333	279.000000	165.000000
-12.400000	278.000000	163.500000
-12.366667	277.000000	161.500000
-12.333333	276.000000	159.500000
-12.300000	276.000000	156.000000
-12.266667	275.000000	154.000000
-12.233333	274.500000	151.500000
-12.200000	274.500000	150.000000
-12.166667	276.000000	154.000000
-12.133333	274.000000	150.500000
-12.100000	274.000000	149.500000
-12.066667	272.500000	143.500000
-12.033333	272.000000	140.500000
-12.000000	271.500000	137.500000
-11.966667	271.000000	136.000000
-11.933333	271.000000	135.000000
-11.900000	270.500000	131.500000
-11.866667	270.000000	131.000000
-11.833333	269.500000	129.500000
-11.800000	270.000000	127.000000
-11.766667	269.000000	127.500000
-11.733333	268.500000	124.000000
-11.700000	272.000000	128.000000
-11.666667	269.500000	120.500000
-11.633333	270.000000	116.500000
-11.600000	269.000000	115.500000
-11.566667	269.000000	113.000000
-11.533333	269.000000	109.000000
-11.500000	269.500000	108.000000
-11.466667	269.500000	106.000000
-11.433333	269.500000	104.500000
-11.400000	270.000000	107.000000
-11.366667	269.500000	104.000000
-11.333333	269.500000	102.500000
-11.300000	269.500000	100.500000
-11.266667	269.500000	99.500000
-11.233333	270.000000	98.000000
-11.200000	270.500000	97.000000
-11.166667	270.500000	96.000000
-11.133333	270.000000	94.500000
-11.100000	270.500000	92.500000
-11.066667	271.000000	91.000000
-11.033333	271.000000	90.000000
-11.000000	270.000000	89.500000
-10.966667	271.000000	89.000000
-10.933333	270.500000	87.500000
-10.900000	270.500000	86.500000
-10.866667	271.000000	85.500000
-10.833333	272.000000	85.000000
-10.800000	271.500000	83.500000
-10.766667	271.500000	82.500000
-10.733333	271.500000	81.500000
-10.700000	272.500000	81.500000
-10.666667	271.500000	82.000000
-10.633333	272.000000	81.000000
-10.600000	272.500000	81.000000
-10.566667	271.500000	80.500000
-10.533333	271.500000	81.000000
-10.500000	272.500000	79.500000
-10.466667	271.500000	80.000000
-10.433333	272.500000	80.000000
-10.400000	272.000000	79.000000
-10.366667	272.500000	79.000000
-10.333333	272.500000	79.500000
-10.300000	272.500000	80.000000
-10.266667	273.000000	79.500000
-10.233333	273.500000	77.000000
-10.200000	273.500000	77.500000
-10.166667	273.000000	76.000000
-10.133333	273.000000	74.500000
-10.100000	273.000000	74.000000
-10.066667	272.500000	73.000000
-10.033333	273.000000	72.500000
-10.000000	273.000000	71.500000
-9.966667	273.500000	70.500000
-9.933333	273.000000	69.500000
-9.900000	273.000000	68.500000
-9.866667	273.500000	68.000000
-9.833333	273.500000	67.000000
-9.800000	273.000000	65.500000
-9.766667	272.500000	63.000000
-9.733333	272.500000	62.500000
-9.700000	272.500000	61.500000
-9.666667	272.500000	60.500000
-9.633333	273.000000	59.500000
-9.600000	273.000000	59.000000
-9.566667	257.500000	63.000000
-9.533333	257.500000	62.000000
-9.500000	257.000000	59.500000
-9.466667	257.000000	59.500000
-9.433333	257.500000	57.500000
-9.400000	272.500000	54.500000
-9.366667	258.000000	56.000000
-9.333333	257.500000	56.000000
-9.300000	258.000000	56.000000
-9.266667	258.000000	56.000000
-9.233333	258.500000	55.500000
-9.200000	273.500000	48.500000
-9.166667	273.500000	48.000000
-9.133333	273.500000	47.500000
-9.100000	259.000000	51.000000
-9.066667	259.000000	50.000000
-9.033333	259.500000	49.000000
-9.000000	260.000000	47.500000
-8.966667	260.500000	45.500000
-8.933333	260.500000	45.500000
-8.900000	260.500000	45.000000
-8.866667	260.500000	44.500000
-8.833333	260.500000	45.000000
-8.800000	260.000000	45.000000
-8.766667	261.000000	43.500000
-8.733333	261.000000	45.000000
-8.700000	261.000000	44.500000
-8.666667	261.000000	43.500000
-8.633333	261.500000	44.000000
-8.600000	261.500000	43.000000
-8.566667	261.500000	43.000000
-8.533333	262.000000	42.500000
-8.500000	262.500000	41.000000
-8.466667	262.500000	41.000000
-8.433333	270.000000	40.500000
-8.400000	271.500000	43.000000
-8.366667	272.500000	42.500000
-8.333333	273.000000	44.000000
-8.300000	273.500000	42.000000
-8.266667	273.500000	41.000000
-8.233333	274.500000	41.000000
-8.200000	275.000000	40.000000
-8.166667	274.500000	39.500000
-8.133333	275.000000	39.500000
-8.100000	276.000000	38.500000
-8.066667	275.000000	37.500000
-8.033333	275.500000	37.000000
-8.000000	276.500000	36.500000
-7.966667	276.500000	36.500000
-7.933333	275.500000	36.000000
-7.900000	277.000000	35.500000
-7.866667	277.000000	35.500000
-7.833333	277.500000	35.000000
-7.800000	278.000000	35.000000
-7.766667	278.000000	34.500000
-7.733333	278.000000	34.500000
-7.700000	278.000000	33.500000
-7.666667	278.000000	33.500000
-7.633333	278.500000	33.000000
-7.600000	279.000000	33.000000
-7.566667	279.000000	33.000000
-7.533333	279.000000	33.000000
-7.500000	279.000000	32.500000
-7.466667	279.500000	32.000000
-7.433333	279.500000	32.000000
-7.400000	279.000000	31.000000
-7.366667	279.000000	30.000000
-7.333333	279.500000	29.500000
-7.300000	279.500000	29.000000
-7.266667	279.500000	28.500000
-7.233333	279.500000	28.000000
-7.200000	280.000000	28.000000
-7.166667	279.500000	27.500000
-7.133333	279.500000	27.500000
-7.100000	279.500000	27.500000
-7.066667	279.500000	27.000000
-7.033333	280.000000	27.000000
-7.000000	280.500000	27.000000
-6.966667	280.500000	27.000000
-6.933333	280.500000	26.000000
-6.900000	280.500000	26.000000
-6.866667	280.500000	25.500000
-6.833333	281.500000	23.000000
-6.800000	281.500000	23.000000
-6.766667	282.000000	22.000000
-6.733333	282.000000	22.000000
-6.700000	282.000000	23.500000
-6.666667	282.000000	23.500000
-6.633333	284.000000	21.500000
-6.600000	283.000000	21.000000
-6.566667	283.000000	23.500000
-6.533333	283.500000	23.000000
-6.500000	282.500000	22.500000
-6.466667	283.500000	21.000000
-6.433333	283.500000	20.000000
-6.400000	283.000000	20.000000
-6.366667	283.000000	21.000000
-6.333333	282.000000	19.500000
-6.300000	282.500000	19.500000
-6.266667	283.000000	19.000000
-6.233333	282.000000	19.000000
-6.200000	282.000000	22.500000
-6.166667	281.000000	30.500000
-6.133333	281.000000	17.000000
-6.100000	279.500000	17.000000
-6.066667	281.000000	17.500000
-6.033333	279.500000	17.500000
-6.000000	279.000000	17.500000
-5.966667	278.000000	16.500000
-5.933333	277.500000	16.500000
-5.900000	277.000000	15.000000
-5.866667	276.500000	15.000000
-5.833333	276.000000	15.000000
-5.800000	276.000000	14.500000
-5.766667	275.000000	15.500000
-5.733333	274.000000	15.500000
-5.700000	272.000000	15.000000
-5.666667	270.000000	15.000000
-5.633333	270.500000	15.500000
-5.600000	270.000000	16.000000
-5.566667	269.000000	16.500000
-5.533333	267.500000	16.000000
-5.500000	267.500000	16.000000
-5.466667	265.500000	19.000000
-5.433333	264.500000	19.500000
-5.400000	263.000000	20.500000
-5.366667	262.500000	20.500000
-5.333333	261.500000	20.500000
-5.300000	261.000000	20.500000
-5.266667	260.000000	20.500000
-5.233333	259.000000	21.000000
-5.200000	254.500000	21.500000
-5.166667	254.000000	21.500000
-5.133333	253.500000	23.000000
-5.100000	252.500000	23.500000
-5.066667	251.500000	24.000000
-5.033333	250.500000	24.000000
-5.000000	249.000000	25.000000
-4.966667	248.000000	27.000000
-4.933333	247.000000	28.000000
-4.900000	245.500000	27.000000
-4.866667	244.500000	28.500000
-4.833333	244.000000	29.000000
-4.800000	243.500000	30.000000
-4.766667	243.000000	28.000000
-4.733333	241.500000	27.500000
-4.700000	239.500000	29.500000
-4.666667	238.500000	31.500000
-4.633333	236.500000	32.500000
-4.600000	238.000000	32.000000
-4.566667	236.000000	32.500000
-4.533333	235.000000	34.500000
-4.500000	237.500000	34.000000
-4.466667	237.000000	34.000000
-4.433333	232.000000	35.500000
-4.400000	229.500000	35.500000
-4.366667	233.000000	35.000000
-4.333333	229.000000	36.500000
-4.300000	228.500000	35.500000
-4.266667	233.500000	36.500000
-4.233333	234.000000	35.500000
-4.200000	226.000000	35.500000
-4.166667	227.000000	38.000000
-4.133333	224.500000	38.500000
-4.100000	227.500000	38.500000
-4.066667	223.000000	38.000000
-4.033333	222.000000	39.000000
-4.000000	221.000000	40.000000
-3.966667	221.000000	39.500000
-3.933333	220.500000	39.500000
-3.900000	220.000000	39.000000
-3.866667	218.500000	40.500000
-3.833333	217.000000	40.000000
-3.800000	217.000000	39.000000
-3.766667	216.000000	41.500000
-3.733333	214.500000	42.000000
-3.700000	213.000000	42.500000
-3.666667	213.000000	41.000000
-3.633333	211.500000	41.000000
-3.600000	211.000000	42.000000
-3.566667	208.500000	41.000000
-3.533333	208.500000	41.000000
-3.500000	205.500000	40.500000
-3.466667	204.000000	40.500000
-3.433333	203.000000	40.000000
-3.400000	202.500000	40.000000
-3.366667	202.000000	40.000000
-3.333333	200.500000	40.500000
-3.300000	200.000000	40.000000
-3.266667	198.500000	39.500000
-3.233333	198.000000	40.000000
-3.200000	198.000000	39.000000
-3.166667	196.000000	39.000000
-3.133333	197.500000	39.000000
-3.100000	198.000000	39.000000
-3.066667	197.500000	38.500000
-3.033333	195.500000	38.000000
-3.000000	196.000000	38.000000
-2.966667	196.500000	38.000000
-2.933333	197.500000	38.000000
-2.900000	197.500000	37.500000
-2.866667	197.500000	37.000000
-2.833333	195.000000	37.000000
-2.800000	194.500000	37.000000
-2.766667	195.500000	36.500000
-2.733333	191.000000	35.000000
-2.700000	188.500000	35.500000
-2.666667	184.500000	35.500000
-2.633333	185.500000	35.500000
-2.600000	203.500000	33.500000
-2.566667	183.500000	34.500000
-2.533333	202.000000	33.000000
-2.500000	203.000000	32.500000
-2.466667	206.000000	34.000000
-2.433333	206.000000	34.000000
-2.400000	204.000000	32.000000
-2.366667	204.000000	31.500000
-2.333333	204.000000	31.000000
-2.300000	204.500000	31.000000
-2.266667	206.000000	31.500000
-2.233333	179.000000	29.500000
-2.200000	179.000000	30.000000
-2.166667	178.500000	29.500000
-2.133333	178.000000	29.000000
-2.100000	179.000000	29.000000
-2.066667	177.000000	27.000000
-2.033333	176.500000	26.500000
-2.000000	176.000000	26.500000
-1.966667	176.000000	26.500000
-1.933333	176.500000	26.000000
-1.900000	204.500000	25.500000
-1.866667	208.000000	27.500000
-1.833333	208.500000	26.000000
-1.800000	205.000000	21.500000
-1.766667	205.000000	21.500000
-1.733333	205.000000	21.500000
-1.700000	207.000000	23.000000
-1.666667	207.500000	24.000000
-1.633333	208.000000	23.500000
-1.600000	207.500000	23.000000
-1.566667	208.000000	22.500000
-1.533333	207.000000	22.000000
-1.500000	205.500000	20.500000
-1.466667	206.500000	21.500000
-1.433333	207.500000	22.500000
-1.400000	208.000000	22.500000
-1.366667	207.500000	22.000000
-1.333333	207.500000	21.000000
-1.300000	205.000000	20.000000
-1.266667	205.500000	21.500000
-1.233333	206.500000	21.500000
-1.200000	206.500000	21.000000
-1.166667	206.500000	20.000000
-1.133333	203.500000	18.000000
-1.100000	204.500000	19.500000
-1.066667	203.000000	18.500000
-1.033333	203.500000	16.500000
-1.000000	202.500000	14.500000
-0.966667	196.500000	10.000000
-0.933333	195.000000	10.500000
-0.900000	194.500000	10.500000
-0.866667	158.500000	14.500000
-0.833333	192.000000	10.500000
-0.800000	157.000000	16.000000
-0.766667	191.500000	10.500000
-0.733333	157.000000	13.500000
-0.700000	155.500000	12.500000
-0.666667	189.000000	11.000000
-0.633333	187.000000	11.500000
-0.600000	188.500000	13.000000
-0.566667	188.000000	12.500000
-0.533333	188.000000	13.000000
-0.500000	187.500000	13.500000
-0.466667	154.000000	16.000000
-0.433333	177.500000	11.500000
-0.400000	161.500000	16.500000
-0.366667	161.500000	17.000000
-0.333333	175.000000	13.000000
-0.300000	174.000000	15.000000
-0.266667	175.000000	15.500000
-0.233333	175.000000	17.000000
-0.200000	173.500000	16.500000
-0.166667	173.500000	17.000000
-0.133333	174.500000	18.500000
-0.100000	174.500000	19.000000
-0.066667	177.000000	19.500000
-0.033333	182.500000	23.500000
0.000000	182.000000	24.000000
0.033333	182.500000	25.500000
0.066667	181.500000	23.500000
0.100000	181.000000	24.500000
0.133333	180.000000	26.500000
0.166667	179.000000	28.000000
0.200000	180.000000	28.500000
0.233333	180.000000	28.000000
0.266667	179.000000	29.500000
0.300000	180.500000	30.000000
0.333333	179.000000	28.500000
0.366667	178.000000	29.500000
0.400000	155.000000	26.500000
0.433333	155.000000	26.000000
0.466667	155.500000	26.500000
0.500000	155.500000	25.500000
0.533333	156.500000	25.500000
0.566667	156.500000	24.500000
0.600000	158.000000	24.500000
0.633333	158.000000	25.500000
0.666667	158.000000	25.500000
0.700000	159.000000	23.000000
0.733333	160.500000	24.000000
0.766667	161.500000	23.500000
0.800000	161.500000	23.000000
0.833333	163.500000	23.000000
0.866667	165.000000	22.500000
0.900000	165.500000	22.500000
0.933333	165.000000	24.000000
0.966667	167.500000	24.000000
1.000000	169.000000	24.000000
1.033333	170.500000	24.000000
1.066667	171.500000	24.500000
1.100000	173.000000	25.500000
1.133333	174.000000	25.000000
1.166667	174.500000	28.000000
1.200000	177.000000	28.500000
1.233333	179.000000	29.000000
1.266667	215.000000	16.000000
1.300000	217.000000	16.000000
1.333333	218.500000	16.000000
1.366667	219.500000	16.000000
1.400000	220.500000	16.500000
1.433333	221.000000	16.500000
1.466667	221.000000	17.000000
1.500000	222.000000	18.000000
1.533333	223.500000	17.000000
1.566667	224.000000	18.000000
1.600000	225.500000	17.500000
1.633333	226.500000	17.500000
1.666667	228.500000	17.500000
1.700000	219.500000	18.000000
1.733333	220.000000	18.000000
1.766667	233.000000	17.500000
1.800000	235.000000	18.000000
1.833333	226.500000	19.000000
1.866667	239.000000	16.500000
1.900000	244.000000	17.500000
1.933333	247.500000	19.000000
1.966667	250.500000	18.500000
2.000000	253.500000	20.500000
2.033333	256.500000	21.000000
2.066667	261.000000	22.500000
2.100000	263.500000	25.000000
2.133333	265.500000	25.000000
2.166667	268.000000	25.000000
2.200000	271.000000	26.500000
2.233333	272.000000	28.000000
2.266667	270.000000	31.000000
2.300000	273.500000	29.500000
2.333333	274.000000	31.000000
2.366667	274.000000	33.000000
2.400000	276.000000	29.000000
2.433333	277.000000	30.500000
2.466667	277.000000	31.500000
2.500000	276.500000	31.000000
2.533333	280.500000	29.500000
2.566667	281.500000	31.500000
2.600000	281.000000	30.500000
2.633333	281.000000	30.000000
2.666667	282.000000	25.500000
2.700000	283.000000	26.000000
2.733333	283.500000	26.000000
2.766667	284.000000	25.000000
2.800000	284.000000	25.000000
2.833333	287.000000	20.000000
2.866667	288.000000	19.500000
2.900000	287.500000	19.500000
2.933333	288.500000	20.500000
2.966667	289.000000	22.000000
3.000000	288.500000	20.000000
3.033333	289.000000	22.000000
3.066667	289.000000	20.000000
3.100000	289.500000	21.000000
3.133333	290.500000	21.000000
3.166667	289.500000	21.000000
3.200000	291.000000	20.500000
3.233333	291.500000	21.500000
3.266667	291.000000	23.500000
3.300000	292.000000	19.000000
3.333333	293.000000	18.500000
3.366667	275.500000	19.000000
3.400000	276.000000	18.000000
3.433333	277.000000	20.000000
3.466667	272.500000	20.500000
3.500000	273.500000	19.500000
3.533333	286.500000	21.000000
3.566667	268.500000	19.500000
3.600000	294.000000	22.500000
3.633333	292.000000	23.500000
3.666667	292.500000	23.500000
3.700000	293.000000	25.500000
3.733333	294.000000	28.000000
3.766667	293.000000	29.000000
3.800000	292.500000	25.500000
3.833333	290.000000	22.000000
3.866667	289.000000	21.000000
3.900000	288.000000	21.500000
3.933333	287.500000	22.000000
3.966667	287.000000	22.000000
4.000000	286.000000	22.500000
4.033333	268.500000	24.000000
4.066667	267.000000	24.000000
4.100000	279.500000	12.500000
4.133333	278.500000	12.500000
4.166667	278.000000	12.500000
4.200000	277.000000	12.000000
4.233333	277.000000	12.000000
4.266667	277.000000	12.000000
4.300000	259.500000	19.500000
4.333333	259.500000	20.000000
4.366667	259.500000	20.000000
4.400000	275.000000	12.000000
4.433333	258.500000	20.000000
4.466667	258.000000	20.000000
4.500000	257.500000	20.000000
4.533333	257.000000	20.000000
4.566667	263.500000	21.000000
4.600000	256.000000	21.000000
4.633333	256.000000	21.000000
4.666667	255.500000	21.000000
4.700000	255.500000	21.500000
4.733333	261.500000	24.000000
4.766667	255.500000	24.500000
4.800000	254.500000	22.000000
4.833333	255.000000	23.500000
4.866667	254.500000	25.000000
4.900000	253.500000	23.000000
4.933333	253.000000	23.000000
4.966667	252.000000	23.500000
5.000000	251.500000	24.500000
5.033333	251.500000	25.000000
5.066667	252.000000	26.500000
5.100000	251.000000	28.000000
5.133333	248.500000	28.500000
5.166667	248.500000	28.000000
5.200000	247.500000	27.500000
5.233333	247.000000	28.000000
5.266667	246.000000	28.500000
5.300000	245.500000	28.500000
5.333333	244.500000	29.000000
5.366667	244.500000	28.500000
5.400000	244.500000	28.000000
5.433333	243.500000	27.500000
5.466667	243.500000	28.500000
5.500000	243.000000	28.000000
5.533333	242.500000	28.500000
5.566667	242.500000	28.000000
5.600000	242.500000	28.000000
5.633333	242.000000	26.500000
5.666667	241.000000	26.000000
5.700000	240.500000	26.000000
5.733333	241.000000	27.000000
5.766667	241.000000	27.000000
5.800000	241.000000	26.000000
5.833333	240.000000	26.000000
5.866667	241.000000	26.000000
5.900000	240.500000	26.000000
5.933333	240.000000	25.500000
5.966667	240.000000	26.500000
6.000000	239.500000	27.000000
6.033333	237.500000	18.500000
6.066667	239.000000	18.500000
6.100000	237.000000	18.000000
6.133333	238.000000	18.000000
6.166667	236.500000	18.000000
6.200000	236.000000	18.000000
6.233333	236.000000	18.000000
6.266667	236.000000	18.500000
6.300000	236.500000	18.500000
6.333333	235.500000	18.500000
6.366667	236.000000	18.500000
6.400000	235.000000	18.000000
6.433333	233.500000	17.500000
6.466667	234.000000	17.500000
6.500000	234.000000	18.000000
6.533333	234.500000	18.000000
6.566667	234.500000	18.000000
6.600000	233.500000	16.500000
[truncated: 8,801 more rows]
