# Supplementary material for: Attraction of posture and motion-trajectory elements of conspecific biological motion in medaka fish
Source: Sci Rep. 2018 Jun 5;8:8589. doi: 10.1038/s41598-018-26186-x (PMC5988670; doi:10.1038/s41598-018-26186-x)
Supplement: Supplementary file 4 — Dataset 3 [file 41598_2018_26186_MOESM4_ESM.zip › DataExperiments/Biomotion_03.csv]

time[sec]	x	y
-60.000000	154.500000	154.500000
-59.966667	190.000000	154.500000
-59.933333	190.000000	154.500000
-59.900000	154.500000	154.500000
-59.866667	190.000000	154.500000
-59.833333	190.000000	154.500000
-59.800000	189.500000	154.500000
-59.766667	191.000000	154.500000
-59.733333	190.500000	154.500000
-59.700000	154.500000	154.500000
-59.666667	190.000000	109.500000
-59.633333	154.500000	154.500000
-59.600000	191.000000	154.500000
-59.566667	190.000000	154.500000
-59.533333	190.000000	154.500000
-59.500000	191.000000	154.500000
-59.466667	154.500000	154.500000
-59.433333	191.500000	154.500000
-59.400000	154.500000	154.500000
-59.366667	190.000000	154.500000
-59.333333	190.000000	154.500000
-59.300000	191.000000	154.500000
-59.266667	154.500000	154.500000
-59.233333	190.000000	154.500000
-59.200000	190.000000	154.500000
-59.166667	154.500000	154.500000
-59.133333	190.500000	154.500000
-59.100000	190.500000	154.500000
-59.066667	190.000000	154.500000
-59.033333	190.000000	154.500000
-59.000000	190.000000	154.500000
-58.966667	190.000000	154.500000
-58.933333	190.500000	154.500000
-58.900000	190.500000	154.500000
-58.866667	178.500000	154.500000
-58.833333	190.500000	109.500000
-58.800000	190.000000	154.500000
-58.766667	191.500000	154.500000
-58.733333	191.000000	154.500000
-58.700000	190.000000	148.000000
-58.666667	190.000000	154.500000
-58.633333	190.000000	148.000000
-58.600000	190.000000	148.000000
-58.566667	190.000000	154.500000
-58.533333	190.500000	148.000000
-58.500000	191.000000	148.000000
-58.466667	191.000000	148.000000
-58.433333	191.000000	154.500000
-58.400000	190.000000	148.000000
-58.366667	191.000000	148.000000
-58.333333	191.000000	148.000000
-58.300000	190.000000	148.000000
-58.266667	190.500000	148.500000
-58.233333	191.000000	154.500000
-58.200000	190.500000	154.500000
-58.166667	279.500000	286.000000
-58.133333	283.500000	285.500000
-58.100000	286.000000	287.500000
-58.066667	285.000000	287.500000
-58.033333	286.500000	288.000000
-58.000000	284.000000	288.000000
-57.966667	285.000000	291.500000
-57.933333	286.500000	292.500000
-57.900000	287.000000	292.000000
-57.866667	287.500000	292.000000
-57.833333	287.000000	295.000000
-57.800000	287.500000	294.000000
-57.766667	286.500000	293.500000
-57.733333	284.500000	296.500000
-57.700000	282.500000	298.000000
-57.666667	281.500000	298.000000
-57.633333	282.000000	297.000000
-57.600000	282.500000	296.000000
-57.566667	282.000000	296.500000
-57.533333	281.500000	296.500000
-57.500000	278.000000	295.000000
-57.466667	277.000000	295.000000
-57.433333	280.000000	295.500000
-57.400000	279.500000	295.500000
-57.366667	277.500000	293.000000
-57.333333	278.000000	293.000000
-57.300000	276.500000	294.000000
-57.266667	277.000000	293.000000
-57.233333	275.500000	291.000000
-57.200000	276.000000	290.500000
-57.166667	278.000000	290.000000
-57.133333	276.000000	286.000000
-57.100000	279.500000	284.500000
-57.066667	283.500000	283.000000
-57.033333	284.000000	276.500000
-57.000000	285.000000	273.000000
-56.966667	290.500000	270.000000
-56.933333	291.500000	265.000000
-56.900000	292.500000	259.500000
-56.866667	295.500000	256.000000
-56.833333	297.500000	250.500000
-56.800000	297.500000	244.500000
-56.766667	299.500000	240.500000
-56.733333	299.000000	230.000000
-56.700000	299.500000	227.000000
-56.666667	299.500000	219.500000
-56.633333	300.000000	214.500000
-56.600000	300.000000	209.000000
-56.566667	299.500000	206.500000
-56.533333	300.000000	200.500000
-56.500000	300.000000	195.000000
-56.466667	300.500000	192.000000
-56.433333	301.000000	188.000000
-56.400000	302.000000	185.500000
-56.366667	302.000000	183.500000
-56.333333	302.000000	182.500000
-56.300000	302.000000	180.500000
-56.266667	300.000000	179.500000
-56.233333	301.000000	178.000000
-56.200000	300.500000	178.000000
-56.166667	299.500000	177.000000
-56.133333	299.000000	177.000000
-56.100000	299.000000	176.500000
-56.066667	298.000000	176.000000
-56.033333	299.000000	175.000000
-56.000000	297.500000	175.000000
-55.966667	298.500000	174.500000
-55.933333	297.500000	174.500000
-55.900000	298.500000	174.000000
-55.866667	297.000000	173.500000
-55.833333	297.500000	173.500000
-55.800000	298.000000	173.500000
-55.766667	297.000000	173.000000
-55.733333	297.500000	172.500000
-55.700000	296.500000	173.000000
-55.666667	297.500000	172.500000
-55.633333	297.500000	172.000000
-55.600000	297.500000	172.000000
-55.566667	297.500000	171.500000
-55.533333	297.500000	171.000000
-55.500000	297.000000	172.000000
-55.466667	296.500000	171.500000
-55.433333	297.000000	171.000000
-55.400000	297.500000	171.000000
-55.366667	296.500000	171.000000
-55.333333	297.000000	171.000000
-55.300000	297.500000	170.000000
-55.266667	297.500000	169.500000
-55.233333	297.500000	169.000000
-55.200000	297.500000	169.000000
-55.166667	297.500000	168.500000
-55.133333	298.500000	168.000000
-55.100000	298.500000	167.500000
-55.066667	298.500000	167.000000
-55.033333	297.500000	167.500000
-55.000000	298.000000	166.500000
-54.966667	298.000000	166.000000
-54.933333	299.000000	161.000000
-54.900000	296.000000	158.000000
-54.866667	292.500000	149.000000
-54.833333	285.500000	135.000000
-54.800000	281.000000	125.500000
-54.766667	275.000000	117.500000
-54.733333	271.000000	110.500000
-54.700000	268.000000	102.500000
-54.666667	264.000000	94.000000
-54.633333	262.500000	87.500000
-54.600000	260.000000	77.500000
-54.566667	259.500000	66.500000
-54.533333	258.500000	58.500000
-54.500000	258.000000	51.000000
-54.466667	258.000000	45.500000
-54.433333	287.500000	42.500000
-54.400000	288.000000	38.000000
-54.366667	288.000000	34.500000
-54.333333	287.500000	34.000000
-54.300000	288.000000	31.500000
-54.266667	288.500000	30.500000
-54.233333	259.000000	29.500000
-54.200000	259.000000	29.000000
-54.166667	259.000000	29.500000
-54.133333	288.500000	28.500000
-54.100000	259.500000	29.000000
-54.066667	259.500000	28.500000
-54.033333	259.500000	27.500000
-54.000000	260.000000	28.500000
-53.966667	259.500000	28.000000
-53.933333	260.500000	28.500000
-53.900000	260.500000	29.500000
-53.866667	260.500000	29.000000
-53.833333	260.500000	27.000000
-53.800000	261.000000	26.500000
-53.766667	261.000000	27.500000
-53.733333	260.500000	26.500000
-53.700000	261.500000	27.500000
-53.666667	261.500000	26.500000
-53.633333	261.000000	26.000000
-53.600000	261.500000	28.000000
-53.566667	261.000000	27.500000
-53.533333	261.000000	27.000000
-53.500000	261.500000	27.000000
-53.466667	261.500000	27.500000
-53.433333	261.000000	27.000000
-53.400000	261.000000	26.500000
-53.366667	261.500000	26.500000
-53.333333	261.500000	24.000000
-53.300000	260.500000	25.500000
-53.266667	261.000000	26.500000
-53.233333	261.500000	27.000000
-53.200000	261.000000	27.000000
-53.166667	261.000000	25.000000
-53.133333	261.000000	26.500000
-53.100000	260.500000	25.500000
-53.066667	260.500000	26.500000
-53.033333	261.000000	24.500000
-53.000000	260.500000	26.000000
-52.966667	260.500000	25.000000
-52.933333	260.500000	25.000000
-52.900000	260.500000	24.500000
-52.866667	260.500000	25.000000
-52.833333	260.500000	26.500000
-52.800000	261.000000	27.000000
-52.766667	261.000000	24.000000
-52.733333	261.000000	26.500000
-52.700000	263.000000	25.500000
-52.666667	263.500000	20.000000
-52.633333	263.500000	19.500000
-52.600000	267.000000	18.000000
-52.566667	267.500000	15.500000
-52.533333	271.000000	16.000000
-52.500000	275.000000	17.000000
-52.466667	276.000000	15.500000
-52.433333	274.500000	11.500000
-52.400000	266.500000	9.000000
-52.366667	263.000000	12.500000
-52.333333	258.500000	15.000000
-52.300000	255.000000	16.000000
-52.266667	254.500000	17.000000
-52.233333	254.500000	18.500000
-52.200000	247.500000	18.500000
-52.166667	246.500000	19.000000
-52.133333	243.500000	19.000000
-52.100000	247.000000	19.500000
-52.066667	244.500000	20.000000
-52.033333	247.500000	17.500000
-52.000000	250.500000	17.500000
-51.966667	253.500000	13.000000
-51.933333	258.500000	15.000000
-51.900000	266.000000	17.500000
-51.866667	269.500000	18.500000
-51.833333	270.500000	15.500000
-51.800000	277.000000	17.000000
-51.766667	281.000000	19.000000
-51.733333	285.000000	16.000000
-51.700000	291.500000	15.000000
-51.666667	286.500000	15.500000
-51.633333	286.500000	16.500000
-51.600000	285.000000	17.000000
-51.566667	283.500000	17.500000
-51.533333	282.000000	18.000000
-51.500000	280.500000	16.500000
-51.466667	278.500000	18.000000
-51.433333	280.500000	18.000000
-51.400000	282.000000	17.500000
-51.366667	287.000000	16.500000
-51.333333	292.500000	14.000000
-51.300000	293.500000	15.500000
-51.266667	295.000000	16.500000
-51.233333	295.000000	12.000000
-51.200000	293.000000	14.000000
-51.166667	294.500000	18.500000
-51.133333	289.500000	16.500000
-51.100000	289.000000	17.000000
-51.066667	286.500000	17.500000
-51.033333	285.000000	17.000000
-51.000000	286.000000	19.000000
-50.966667	287.000000	15.500000
-50.933333	286.000000	15.500000
-50.900000	284.000000	16.500000
-50.866667	285.500000	18.000000
-50.833333	285.500000	14.000000
-50.800000	286.000000	16.500000
-50.766667	286.000000	17.000000
-50.733333	284.500000	17.000000
-50.700000	282.000000	11.500000
-50.666667	282.500000	15.000000
-50.633333	279.000000	17.000000
-50.600000	274.500000	19.500000
-50.566667	271.000000	20.000000
-50.533333	269.500000	20.000000
-50.500000	267.500000	22.000000
-50.466667	263.500000	23.000000
-50.433333	269.000000	18.500000
-50.400000	268.500000	18.500000
-50.366667	266.000000	20.000000
-50.333333	265.500000	23.000000
-50.300000	268.500000	21.000000
-50.266667	266.000000	23.000000
-50.233333	264.000000	26.500000
-50.200000	263.500000	28.000000
-50.166667	263.000000	30.500000
-50.133333	262.000000	29.500000
-50.100000	254.500000	26.500000
-50.066667	260.000000	26.000000
-50.033333	260.000000	24.500000
-50.000000	256.500000	16.000000
-49.966667	262.000000	14.500000
-49.933333	276.000000	11.000000
-49.900000	271.000000	15.000000
-49.866667	277.000000	17.000000
-49.833333	283.500000	20.000000
-49.800000	283.500000	18.500000
-49.766667	286.000000	18.500000
-49.733333	286.000000	18.000000
-49.700000	285.500000	19.500000
-49.666667	285.000000	20.000000
-49.633333	287.000000	19.000000
-49.600000	290.000000	18.000000
-49.566667	290.000000	17.500000
-49.533333	291.500000	16.000000
-49.500000	293.500000	16.500000
-49.466667	295.000000	15.500000
-49.433333	294.500000	16.000000
-49.400000	296.000000	14.500000
-49.366667	294.500000	13.500000
-49.333333	295.000000	12.000000
-49.300000	295.000000	14.000000
-49.266667	287.500000	9.000000
-49.233333	283.000000	9.500000
-49.200000	277.000000	10.000000
-49.166667	279.000000	13.500000
-49.133333	276.500000	16.500000
-49.100000	272.500000	17.500000
-49.066667	271.000000	18.500000
-49.033333	270.500000	19.000000
-49.000000	268.500000	21.000000
-48.966667	267.000000	21.000000
-48.933333	266.000000	21.500000
-48.900000	265.500000	22.500000
-48.866667	264.500000	25.000000
-48.833333	262.000000	27.000000
-48.800000	261.500000	28.000000
-48.766667	260.500000	30.500000
-48.733333	263.500000	32.500000
-48.700000	263.500000	31.000000
-48.666667	263.500000	29.000000
-48.633333	266.500000	26.000000
-48.600000	269.500000	26.000000
-48.566667	273.000000	26.500000
-48.533333	275.000000	26.500000
-48.500000	276.500000	26.500000
-48.466667	279.500000	28.000000
-48.433333	281.500000	29.000000
-48.400000	284.000000	29.500000
-48.366667	284.000000	30.500000
-48.333333	284.500000	30.000000
-48.300000	285.000000	30.500000
-48.266667	287.500000	30.000000
-48.233333	286.000000	31.000000
-48.200000	286.500000	31.500000
-48.166667	288.000000	31.500000
-48.133333	288.000000	31.500000
-48.100000	286.000000	33.000000
-48.066667	288.000000	32.000000
-48.033333	287.500000	32.500000
-48.000000	288.000000	33.000000
-47.966667	287.500000	33.500000
-47.933333	286.000000	34.500000
-47.900000	286.000000	34.500000
-47.866667	288.000000	33.000000
-47.833333	285.500000	35.500000
-47.800000	286.500000	35.000000
-47.766667	285.000000	36.000000
-47.733333	285.000000	36.000000
-47.700000	285.000000	36.000000
-47.666667	286.000000	35.500000
-47.633333	286.500000	35.000000
-47.600000	286.500000	35.000000
-47.566667	286.500000	34.500000
-47.533333	285.000000	35.500000
-47.500000	286.500000	34.500000
-47.466667	285.500000	35.000000
-47.433333	285.000000	35.500000
-47.400000	285.500000	35.000000
-47.366667	283.500000	36.000000
-47.333333	283.500000	36.000000
-47.300000	284.500000	35.500000
-47.266667	285.000000	34.500000
-47.233333	284.000000	35.500000
-47.200000	284.500000	35.000000
-47.166667	284.000000	35.500000
-47.133333	283.500000	36.000000
-47.100000	284.500000	35.500000
-47.066667	284.500000	35.500000
-47.033333	284.500000	35.500000
-47.000000	284.500000	35.500000
-46.966667	284.000000	36.000000
-46.933333	284.500000	35.500000
-46.900000	282.500000	36.500000
-46.866667	282.500000	36.500000
-46.833333	284.500000	35.500000
-46.800000	279.000000	38.000000
-46.766667	279.000000	39.000000
-46.733333	278.500000	38.500000
-46.700000	277.000000	40.000000
-46.666667	277.000000	40.000000
-46.633333	273.000000	43.500000
-46.600000	273.000000	43.500000
-46.566667	273.500000	43.000000
-46.533333	272.500000	43.500000
-46.500000	270.500000	46.500000
-46.466667	270.000000	47.000000
-46.433333	269.000000	48.500000
-46.400000	266.500000	49.000000
-46.366667	265.000000	50.500000
-46.333333	262.500000	52.500000
-46.300000	263.000000	52.000000
-46.266667	263.000000	52.000000
-46.233333	263.000000	52.000000
-46.200000	263.000000	52.000000
-46.166667	261.500000	53.000000
-46.133333	261.500000	52.500000
-46.100000	261.000000	53.000000
-46.066667	261.000000	53.000000
-46.033333	261.500000	52.500000
-46.000000	260.500000	53.000000
-45.966667	259.000000	54.000000
-45.933333	284.000000	31.000000
-45.900000	284.000000	31.000000
-45.866667	284.000000	31.000000
-45.833333	259.500000	53.500000
-45.800000	260.000000	53.000000
-45.766667	260.500000	52.500000
-45.733333	278.500000	36.500000
-45.700000	278.500000	36.500000
-45.666667	278.500000	36.500000
-45.633333	279.000000	36.000000
-45.600000	278.000000	37.000000
-45.566667	278.500000	36.500000
-45.533333	278.000000	37.000000
-45.500000	278.000000	37.000000
-45.466667	278.000000	37.000000
-45.433333	278.000000	37.000000
-45.400000	278.000000	37.000000
-45.366667	278.000000	37.000000
-45.333333	278.000000	37.000000
-45.300000	276.500000	38.500000
-45.266667	276.500000	38.500000
-45.233333	277.000000	38.000000
-45.200000	276.500000	38.500000
-45.166667	276.500000	38.500000
-45.133333	276.000000	38.500000
-45.100000	276.000000	38.500000
-45.066667	276.000000	38.500000
-45.033333	276.000000	38.500000
-45.000000	276.000000	38.500000
-44.966667	276.000000	38.000000
-44.933333	279.000000	34.500000
-44.900000	281.500000	32.500000
-44.866667	279.000000	35.000000
-44.833333	281.000000	33.500000
-44.800000	279.000000	34.500000
-44.766667	279.000000	35.000000
-44.733333	279.000000	34.500000
-44.700000	279.000000	35.000000
-44.666667	279.000000	35.000000
-44.633333	279.000000	35.000000
-44.600000	279.000000	34.500000
-44.566667	277.000000	36.000000
-44.533333	277.000000	36.000000
-44.500000	277.000000	36.000000
-44.466667	277.000000	36.000000
-44.433333	277.000000	36.000000
-44.400000	277.000000	36.000000
-44.366667	277.000000	36.000000
-44.333333	277.000000	36.000000
-44.300000	277.000000	36.000000
-44.266667	277.500000	35.500000
-44.233333	277.500000	35.500000
-44.200000	279.000000	34.000000
-44.166667	279.000000	34.000000
-44.133333	279.500000	34.000000
-44.100000	296.000000	25.000000
-44.066667	288.500000	26.000000
-44.033333	282.000000	25.000000
-44.000000	280.500000	19.500000
-43.966667	278.000000	17.000000
-43.933333	276.000000	14.000000
-43.900000	274.000000	15.000000
-43.866667	271.500000	14.000000
-43.833333	270.500000	15.000000
-43.800000	266.000000	15.000000
-43.766667	262.500000	17.500000
-43.733333	261.500000	17.000000
-43.700000	262.500000	16.500000
-43.666667	261.000000	18.500000
-43.633333	262.000000	19.000000
-43.600000	260.500000	22.500000
-43.566667	260.000000	23.500000
-43.533333	262.000000	24.000000
-43.500000	261.000000	26.500000
-43.466667	261.000000	22.500000
-43.433333	261.500000	23.000000
-43.400000	261.000000	22.000000
-43.366667	261.000000	17.500000
-43.333333	262.500000	19.000000
-43.300000	261.000000	20.000000
-43.266667	258.500000	21.000000
-43.233333	258.000000	21.500000
-43.200000	256.500000	22.500000
-43.166667	276.500000	20.000000
-43.133333	272.500000	15.000000
-43.100000	270.000000	17.000000
-43.066667	267.000000	17.500000
-43.033333	265.000000	17.000000
-43.000000	261.500000	18.500000
-42.966667	259.500000	20.500000
-42.933333	259.000000	22.500000
-42.900000	257.500000	23.500000
-42.866667	256.500000	23.500000
-42.833333	256.000000	22.000000
-42.800000	258.000000	22.500000
-42.766667	259.500000	25.500000
-42.733333	250.000000	21.500000
-42.700000	242.500000	15.000000
-42.666667	251.500000	15.500000
-42.633333	260.500000	15.000000
-42.600000	261.000000	17.500000
-42.566667	269.000000	17.500000
-42.533333	274.000000	17.000000
-42.500000	277.500000	18.500000
-42.466667	283.000000	19.000000
-42.433333	279.000000	19.000000
-42.400000	281.000000	14.000000
-42.366667	283.000000	15.000000
-42.333333	281.500000	16.000000
-42.300000	281.500000	17.000000
-42.266667	278.500000	19.500000
-42.233333	280.500000	20.500000
-42.200000	279.500000	21.500000
-42.166667	281.000000	22.000000
-42.133333	281.500000	20.500000
-42.100000	277.000000	19.000000
-42.066667	273.000000	17.000000
-42.033333	268.500000	16.500000
-42.000000	266.000000	15.000000
-41.966667	262.000000	16.000000
-41.933333	258.000000	17.500000
-41.900000	254.500000	18.000000
-41.866667	253.000000	16.500000
-41.833333	249.000000	18.500000
-41.800000	245.500000	23.500000
-41.766667	246.500000	24.000000
-41.733333	250.000000	23.500000
-41.700000	249.500000	20.000000
-41.666667	249.500000	19.000000
-41.633333	254.000000	18.500000
-41.600000	253.500000	15.500000
-41.566667	267.000000	17.000000
-41.533333	264.500000	16.500000
-41.500000	271.000000	19.500000
-41.466667	277.500000	20.000000
-41.433333	276.500000	20.500000
-41.400000	279.000000	19.500000
-41.366667	279.500000	16.500000
-41.333333	277.500000	18.500000
-41.300000	285.500000	18.000000
-41.266667	290.500000	12.500000
-41.233333	293.500000	10.500000
-41.200000	294.500000	10.500000
-41.166667	296.000000	10.000000
-41.133333	293.000000	10.000000
-41.100000	294.500000	11.000000
-41.066667	296.000000	11.000000
-41.033333	296.000000	10.000000
-41.000000	296.500000	10.500000
-40.966667	296.500000	11.000000
-40.933333	298.000000	10.000000
-40.900000	298.500000	9.500000
-40.866667	299.000000	10.000000
-40.833333	298.000000	10.000000
-40.800000	297.000000	11.500000
-40.766667	298.000000	11.500000
-40.733333	300.000000	10.000000
-40.700000	299.500000	10.000000
-40.666667	299.500000	10.000000
-40.633333	301.000000	10.000000
-40.600000	301.000000	10.500000
-40.566667	302.000000	10.500000
-40.533333	303.000000	11.000000
-40.500000	303.500000	12.500000
-40.466667	303.500000	14.000000
-40.433333	303.500000	15.500000
-40.400000	304.000000	18.500000
-40.366667	301.000000	23.000000
-40.333333	299.000000	25.500000
-40.300000	297.500000	28.000000
-40.266667	297.000000	30.500000
-40.233333	297.500000	31.000000
-40.200000	297.500000	31.000000
-40.166667	297.000000	32.000000
-40.133333	296.000000	34.000000
-40.100000	297.500000	33.500000
-40.066667	298.000000	32.500000
-40.033333	297.500000	32.000000
-40.000000	296.000000	33.500000
-39.966667	298.000000	32.000000
-39.933333	298.500000	32.000000
-39.900000	297.000000	34.000000
-39.866667	298.000000	32.000000
-39.833333	297.000000	32.500000
-39.800000	299.500000	30.500000
-39.766667	301.000000	29.500000
-39.733333	301.000000	29.500000
-39.700000	301.000000	29.500000
-39.666667	301.500000	27.500000
-39.633333	302.500000	25.000000
-39.600000	302.500000	25.000000
-39.566667	302.500000	23.000000
-39.533333	303.000000	22.000000
-39.500000	304.500000	21.500000
-39.466667	305.000000	22.000000
-39.433333	304.000000	19.500000
-39.400000	302.500000	20.500000
-39.366667	305.000000	18.000000
-39.333333	303.000000	18.000000
-39.300000	305.000000	19.000000
-39.266667	303.000000	19.000000
-39.233333	301.500000	18.500000
-39.200000	302.500000	19.000000
-39.166667	301.000000	13.000000
-39.133333	302.500000	13.000000
-39.100000	300.500000	10.500000
-39.066667	299.500000	13.000000
-39.033333	298.000000	15.000000
-39.000000	295.500000	11.500000
-38.966667	291.500000	11.000000
-38.933333	289.500000	12.000000
-38.900000	288.000000	12.000000
-38.866667	284.000000	12.500000
-38.833333	281.000000	13.500000
-38.800000	283.500000	14.500000
-38.766667	281.000000	13.000000
-38.733333	278.000000	13.500000
-38.700000	278.500000	17.500000
-38.666667	280.500000	16.500000
-38.633333	278.000000	15.500000
-38.600000	277.500000	18.000000
-38.566667	279.500000	19.000000
-38.533333	279.000000	19.500000
-38.500000	277.000000	16.500000
-38.466667	278.000000	17.500000
-38.433333	277.000000	18.000000
-38.400000	280.000000	16.000000
-38.366667	283.500000	16.500000
-38.333333	284.500000	18.500000
-38.300000	288.500000	12.500000
-38.266667	284.500000	12.500000
-38.233333	282.500000	13.500000
-38.200000	282.000000	14.500000
-38.166667	280.000000	15.500000
-38.133333	278.500000	16.000000
-38.100000	279.000000	20.000000
-38.066667	279.000000	20.500000
-38.033333	279.000000	19.000000
-38.000000	278.000000	17.500000
-37.966667	277.500000	17.000000
-37.933333	277.500000	18.500000
-37.900000	273.500000	16.000000
-37.866667	276.000000	15.500000
-37.833333	271.000000	19.000000
-37.800000	270.000000	21.500000
-37.766667	268.500000	22.000000
-37.733333	267.000000	24.000000
-37.700000	264.500000	24.000000
-37.666667	263.500000	25.000000
-37.633333	263.000000	24.500000
-37.600000	263.000000	28.500000
-37.566667	262.000000	25.000000
-37.533333	265.000000	23.500000
-37.500000	261.000000	19.000000
-37.466667	267.500000	16.500000
-37.433333	268.500000	17.500000
-37.400000	272.000000	15.500000
-37.366667	276.000000	19.000000
-37.333333	281.500000	20.000000
-37.300000	281.000000	18.500000
-37.266667	284.500000	18.000000
-37.233333	285.000000	16.000000
-37.200000	284.500000	17.500000
-37.166667	290.000000	11.500000
-37.133333	293.500000	11.000000
-37.100000	293.000000	9.500000
-37.066667	296.500000	12.000000
-37.033333	298.500000	10.500000
-37.000000	300.000000	10.000000
-36.966667	300.000000	9.500000
-36.933333	302.000000	9.000000
-36.900000	303.000000	9.000000
-36.866667	303.000000	9.000000
-36.833333	303.500000	9.000000
-36.800000	303.500000	9.000000
-36.766667	304.500000	9.000000
-36.733333	302.500000	9.000000
-36.700000	304.000000	10.000000
-36.666667	302.000000	9.500000
-36.633333	304.000000	9.500000
-36.600000	303.000000	9.000000
-36.566667	303.000000	9.500000
-36.533333	302.500000	10.500000
-36.500000	301.000000	10.500000
-36.466667	302.000000	10.500000
-36.433333	301.000000	9.500000
-36.400000	302.000000	10.000000
-36.366667	299.000000	10.000000
-36.333333	299.500000	12.000000
-36.300000	300.500000	10.500000
-36.266667	297.500000	10.500000
-36.233333	298.000000	11.500000
-36.200000	297.500000	12.000000
-36.166667	296.500000	12.500000
-36.133333	296.000000	12.000000
-36.100000	297.500000	12.500000
-36.066667	297.500000	12.000000
-36.033333	298.000000	12.000000
-36.000000	297.000000	12.000000
-35.966667	297.000000	12.500000
-35.933333	297.000000	12.500000
-35.900000	296.000000	12.500000
-35.866667	297.000000	12.500000
-35.833333	297.000000	12.500000
-35.800000	298.000000	12.000000
-35.766667	298.000000	12.000000
-35.733333	298.000000	12.000000
-35.700000	297.500000	12.000000
-35.666667	295.500000	12.500000
-35.633333	294.500000	13.000000
-35.600000	294.000000	14.000000
-35.566667	294.500000	12.000000
-35.533333	294.500000	13.000000
-35.500000	296.000000	11.000000
-35.466667	297.500000	10.000000
-35.433333	298.000000	11.500000
-35.400000	299.500000	10.000000
-35.366667	300.000000	9.000000
-35.333333	302.500000	9.500000
-35.300000	300.000000	10.000000
-35.266667	304.500000	9.500000
-35.233333	303.500000	9.500000
-35.200000	303.500000	11.000000
-35.166667	304.000000	11.000000
-35.133333	305.000000	11.500000
-35.100000	305.000000	11.500000
-35.066667	303.000000	18.000000
-35.033333	303.000000	17.500000
-35.000000	303.000000	20.000000
-34.966667	303.000000	19.000000
-34.933333	302.500000	20.000000
-34.900000	302.500000	20.500000
-34.866667	302.500000	21.000000
-34.833333	300.000000	24.500000
-34.800000	295.000000	11.500000
-34.766667	296.000000	10.500000
-34.733333	293.500000	10.500000
-34.700000	290.000000	10.500000
-34.666667	288.000000	11.000000
-34.633333	288.000000	11.500000
-34.600000	283.500000	12.000000
-34.566667	284.500000	13.000000
-34.533333	285.500000	13.500000
-34.500000	284.000000	13.500000
-34.466667	284.500000	16.500000
-34.433333	289.000000	13.500000
-34.400000	290.000000	13.000000
-34.366667	288.000000	13.000000
-34.333333	291.000000	12.500000
-34.300000	290.000000	11.000000
-34.266667	290.000000	11.000000
-34.233333	290.000000	12.500000
-34.200000	290.000000	12.500000
-34.166667	289.000000	12.500000
-34.133333	290.000000	13.500000
-34.100000	293.000000	12.000000
-34.066667	294.500000	12.500000
-34.033333	297.000000	10.500000
-34.000000	297.000000	10.500000
-33.966667	298.500000	10.000000
-33.933333	295.500000	10.000000
-33.900000	292.500000	9.500000
-33.866667	290.000000	12.500000
-33.833333	287.000000	12.000000
-33.800000	284.500000	13.000000
-33.766667	284.000000	13.500000
-33.733333	283.000000	15.500000
-33.700000	281.500000	15.500000
-33.666667	280.500000	15.500000
-33.633333	283.000000	19.000000
-33.600000	283.000000	18.500000
-33.566667	278.500000	20.000000
-33.533333	277.500000	20.500000
-33.500000	281.000000	19.500000
-33.466667	277.500000	20.000000
-33.433333	276.500000	19.500000
-33.400000	278.000000	18.500000
-33.366667	280.500000	18.000000
-33.333333	282.000000	16.500000
-33.300000	292.500000	13.500000
-33.266667	290.500000	13.000000
-33.233333	290.500000	13.000000
-33.200000	289.000000	10.500000
-33.166667	285.000000	12.000000
-33.133333	283.500000	13.500000
-33.100000	283.000000	14.500000
-33.066667	282.000000	16.000000
-33.033333	281.000000	21.500000
-33.000000	281.000000	23.500000
-32.966667	280.500000	24.500000
-32.933333	280.500000	23.000000
-32.900000	283.500000	20.500000
-32.866667	282.000000	21.000000
-32.833333	284.500000	19.500000
-32.800000	289.500000	15.500000
-32.766667	286.500000	20.000000
-32.733333	292.000000	12.000000
-32.700000	294.000000	11.000000
-32.666667	292.500000	9.500000
-32.633333	290.000000	9.500000
-32.600000	287.000000	11.000000
-32.566667	284.500000	10.000000
-32.533333	284.500000	13.500000
-32.500000	285.500000	13.000000
-32.466667	284.000000	14.000000
-32.433333	290.000000	12.500000
-32.400000	293.500000	12.500000
-32.366667	296.500000	11.000000
-32.333333	300.000000	9.000000
-32.300000	301.500000	9.500000
-32.266667	304.000000	9.000000
-32.233333	304.000000	11.500000
-32.200000	304.500000	16.000000
-32.166667	305.000000	18.000000
-32.133333	305.500000	20.000000
-32.100000	306.500000	19.000000
-32.066667	306.000000	19.500000
-32.033333	305.000000	18.000000
-32.000000	306.000000	19.500000
-31.966667	306.500000	17.500000
-31.933333	304.500000	18.000000
-31.900000	304.500000	17.500000
-31.866667	304.500000	10.500000
-31.833333	303.500000	10.000000
-31.800000	303.500000	9.000000
-31.766667	304.000000	10.500000
-31.733333	303.000000	19.000000
-31.700000	302.000000	14.500000
-31.666667	298.500000	8.500000
-31.633333	299.000000	9.000000
-31.600000	301.000000	10.000000
-31.566667	297.500000	10.000000
-31.533333	298.000000	11.000000
-31.500000	299.000000	11.000000
-31.466667	296.000000	13.000000
-31.433333	297.000000	11.000000
-31.400000	296.500000	11.000000
-31.366667	298.000000	12.000000
-31.333333	299.000000	11.500000
-31.300000	300.000000	11.500000
-31.266667	301.500000	10.500000
-31.233333	301.000000	11.000000
-31.200000	298.500000	9.000000
-31.166667	296.000000	9.000000
-31.133333	297.500000	10.000000
-31.100000	297.500000	10.000000
-31.066667	297.500000	10.500000
-31.033333	299.500000	9.000000
-31.000000	297.500000	10.500000
-30.966667	298.000000	8.500000
-30.933333	298.000000	8.500000
-30.900000	298.000000	9.500000
-30.866667	296.500000	10.500000
-30.833333	300.500000	8.500000
-30.800000	300.000000	8.500000
-30.766667	300.000000	8.500000
-30.733333	300.500000	8.500000
-30.700000	298.000000	13.000000
-30.666667	294.500000	9.000000
-30.633333	290.000000	10.500000
-30.600000	287.000000	11.000000
-30.566667	288.000000	13.500000
-30.533333	292.000000	12.000000
-30.500000	290.500000	12.500000
-30.466667	290.500000	13.500000
-30.433333	291.000000	13.000000
-30.400000	289.500000	12.500000
-30.366667	287.500000	12.000000
-30.333333	288.000000	13.500000
-30.300000	288.000000	12.500000
-30.266667	286.000000	12.500000
-30.233333	284.500000	12.500000
-30.200000	285.000000	17.500000
-30.166667	285.000000	21.000000
-30.133333	278.000000	14.500000
-30.100000	276.000000	13.500000
-30.066667	272.000000	15.500000
-30.033333	270.000000	19.500000
-30.000000	268.000000	22.000000
-29.966667	266.000000	24.500000
-29.933333	266.500000	27.500000
-29.900000	265.500000	25.000000
-29.866667	265.000000	25.500000
-29.833333	265.500000	26.500000
-29.800000	265.500000	25.500000
-29.766667	266.000000	31.500000
-29.733333	265.500000	31.000000
-29.700000	264.500000	28.500000
-29.666667	264.000000	29.000000
-29.633333	261.500000	29.500000
-29.600000	265.000000	30.500000
-29.566667	266.000000	27.500000
-29.533333	266.000000	25.500000
-29.500000	265.000000	24.000000
-29.466667	267.500000	23.500000
-29.433333	269.000000	20.500000
-29.400000	270.000000	19.500000
-29.366667	271.000000	20.500000
-29.333333	271.500000	17.500000
-29.300000	272.500000	18.000000
-29.266667	275.500000	19.000000
-29.233333	279.000000	18.500000
-29.200000	280.000000	17.500000
-29.166667	281.000000	18.500000
-29.133333	285.500000	19.000000
-29.100000	286.000000	19.500000
-29.066667	287.000000	18.000000
-29.033333	287.500000	18.000000
-29.000000	298.500000	13.500000
-28.966667	299.000000	12.500000
-28.933333	298.500000	12.500000
-28.900000	299.500000	13.000000
-28.866667	299.500000	12.000000
-28.833333	299.500000	11.500000
-28.800000	300.000000	12.500000
-28.766667	300.000000	11.500000
-28.733333	300.000000	11.500000
-28.700000	300.500000	10.500000
-28.666667	300.000000	10.000000
-28.633333	300.000000	10.000000
-28.600000	299.000000	10.500000
-28.566667	300.000000	10.500000
-28.533333	300.000000	11.500000
-28.500000	300.000000	11.500000
-28.466667	300.000000	11.000000
-28.433333	300.500000	11.000000
-28.400000	300.500000	11.500000
-28.366667	300.500000	11.500000
-28.333333	300.500000	11.500000
-28.300000	300.500000	11.500000
-28.266667	300.500000	10.500000
-28.233333	301.000000	13.500000
-28.200000	301.000000	17.500000
-28.166667	303.000000	19.500000
-28.133333	303.500000	21.000000
-28.100000	303.500000	24.500000
-28.066667	302.000000	26.000000
-28.033333	303.500000	36.500000
-28.000000	303.000000	41.000000
-27.966667	303.000000	44.000000
-27.933333	303.000000	46.500000
-27.900000	303.000000	49.500000
-27.866667	303.000000	52.500000
-27.833333	303.000000	56.000000
-27.800000	303.000000	59.000000
-27.766667	303.500000	62.000000
-27.733333	304.500000	65.500000
-27.700000	305.000000	67.500000
-27.666667	305.500000	69.500000
-27.633333	305.500000	72.500000
-27.600000	305.500000	74.500000
-27.566667	304.500000	79.000000
-27.533333	304.000000	80.500000
-27.500000	303.000000	86.000000
-27.466667	302.500000	88.000000
-27.433333	302.500000	91.000000
-27.400000	302.000000	92.000000
-27.366667	302.000000	93.000000
-27.333333	301.500000	93.500000
-27.300000	301.000000	94.000000
-27.266667	300.500000	95.500000
-27.233333	300.000000	96.500000
-27.200000	300.000000	98.000000
-27.166667	300.000000	98.500000
-27.133333	299.500000	97.500000
-27.100000	298.000000	95.500000
-27.066667	295.000000	98.000000
-27.033333	292.000000	98.500000
-27.000000	290.000000	98.000000
-26.966667	289.000000	98.000000
-26.933333	289.000000	98.500000
-26.900000	290.500000	98.000000
-26.866667	290.500000	98.000000
-26.833333	290.500000	97.000000
-26.800000	290.500000	97.000000
-26.766667	291.000000	97.000000
-26.733333	292.500000	97.000000
-26.700000	295.500000	95.000000
-26.666667	296.000000	94.500000
-26.633333	295.500000	93.000000
-26.600000	301.000000	88.000000
-26.566667	299.500000	90.500000
-26.533333	298.500000	89.500000
-26.500000	296.500000	83.500000
-26.466667	293.000000	77.000000
-26.433333	293.000000	72.000000
-26.400000	290.000000	61.500000
-26.366667	285.500000	56.500000
-26.333333	284.500000	46.500000
-26.300000	281.000000	37.000000
-26.266667	278.000000	31.500000
-26.233333	275.500000	26.500000
-26.200000	274.500000	21.500000
-26.166667	273.500000	19.500000
-26.133333	274.500000	20.500000
-26.100000	274.000000	22.000000
-26.066667	272.500000	21.500000
-26.033333	272.500000	22.000000
-26.000000	272.500000	21.000000
-25.966667	272.000000	21.000000
-25.933333	271.500000	20.000000
-25.900000	271.000000	21.500000
-25.866667	271.000000	19.500000
-25.833333	271.500000	20.500000
-25.800000	272.000000	21.500000
-25.766667	272.500000	21.000000
-25.733333	271.500000	19.500000
-25.700000	270.500000	19.000000
-25.666667	271.000000	18.000000
-25.633333	272.500000	18.500000
-25.600000	276.500000	17.000000
-25.566667	280.000000	19.000000
-25.533333	281.500000	20.500000
-25.500000	280.000000	19.500000
-25.466667	283.000000	15.500000
-25.433333	284.500000	16.500000
-25.400000	284.500000	12.500000
-25.366667	280.500000	10.000000
-25.333333	278.000000	12.000000
-25.300000	274.500000	15.500000
-25.266667	274.500000	18.000000
-25.233333	272.500000	17.500000
-25.200000	270.000000	18.500000
-25.166667	267.500000	20.500000
-25.133333	285.500000	20.000000
-25.100000	284.000000	20.500000
-25.066667	265.500000	22.500000
-25.033333	264.500000	21.500000
-25.000000	269.000000	20.500000
-24.966667	269.000000	19.500000
-24.933333	275.000000	20.500000
-24.900000	278.500000	18.000000
-24.866667	279.500000	19.000000
-24.833333	281.500000	15.500000
-24.800000	283.000000	13.500000
-24.766667	283.000000	18.500000
-24.733333	284.000000	21.500000
-24.700000	283.000000	21.000000
-24.666667	283.000000	21.500000
-24.633333	283.000000	21.500000
-24.600000	284.000000	21.500000
-24.566667	283.500000	22.500000
-24.533333	282.500000	24.500000
-24.500000	282.500000	22.000000
-24.466667	282.500000	22.000000
-24.433333	283.000000	26.000000
-24.400000	283.000000	25.500000
-24.366667	282.500000	22.000000
-24.333333	292.500000	12.500000
-24.300000	295.500000	13.000000
-24.266667	296.500000	12.500000
-24.233333	295.500000	16.000000
-24.200000	294.000000	16.500000
-24.166667	292.500000	15.500000
-24.133333	290.500000	16.000000
-24.100000	290.000000	11.000000
-24.066667	288.000000	14.500000
-24.033333	286.500000	15.000000
-24.000000	285.000000	16.000000
-23.966667	286.000000	20.000000
-23.933333	285.000000	20.000000
-23.900000	283.000000	19.500000
-23.866667	281.000000	22.000000
-23.833333	280.500000	23.500000
-23.800000	281.500000	23.000000
-23.766667	280.500000	23.000000
-23.733333	281.500000	23.500000
-23.700000	283.500000	24.000000
-23.666667	287.000000	14.000000
-23.633333	288.500000	12.000000
-23.600000	289.000000	10.500000
-23.566667	290.000000	10.500000
-23.533333	287.500000	10.000000
-23.500000	283.500000	9.500000
-23.466667	280.500000	10.500000
-23.433333	277.500000	11.000000
-23.400000	276.000000	15.000000
-23.366667	274.500000	11.500000
-23.333333	274.000000	14.500000
-23.300000	274.500000	16.000000
-23.266667	278.000000	13.000000
-23.233333	277.000000	14.500000
-23.200000	286.500000	10.000000
-23.166667	290.500000	10.000000
-23.133333	295.500000	10.000000
-23.100000	295.500000	10.500000
-23.066667	298.000000	10.000000
-23.033333	299.500000	9.000000
-23.000000	300.500000	9.000000
-22.966667	301.500000	9.500000
-22.933333	299.500000	10.000000
-22.900000	301.500000	11.000000
-22.866667	301.500000	11.000000
-22.833333	302.500000	9.000000
-22.800000	303.000000	9.000000
-22.766667	304.000000	9.500000
-22.733333	303.500000	10.500000
-22.700000	304.000000	10.500000
-22.666667	303.500000	9.000000
-22.633333	303.000000	9.000000
-22.600000	303.000000	9.500000
-22.566667	303.500000	11.000000
-22.533333	302.500000	20.000000
-22.500000	300.000000	20.500000
-22.466667	299.000000	15.000000
-22.433333	294.000000	8.500000
-22.400000	291.500000	9.000000
-22.366667	289.000000	9.000000
-22.333333	286.000000	10.500000
-22.300000	282.500000	9.500000
-22.266667	276.500000	8.500000
-22.233333	271.000000	11.000000
-22.200000	268.500000	14.000000
-22.166667	267.000000	15.500000
-22.133333	265.500000	15.500000
-22.100000	262.000000	16.500000
-22.066667	261.500000	18.500000
-22.033333	259.000000	20.500000
-22.000000	259.500000	21.000000
-21.966667	261.500000	20.500000
-21.933333	253.000000	20.500000
-21.900000	262.000000	18.000000
-21.866667	259.000000	20.500000
-21.833333	260.500000	20.000000
-21.800000	272.500000	14.000000
-21.766667	281.000000	11.000000
-21.733333	283.500000	15.000000
-21.700000	284.500000	17.500000
-21.666667	286.500000	14.500000
-21.633333	289.000000	14.500000
-21.600000	292.000000	10.000000
-21.566667	294.000000	9.500000
-21.533333	296.500000	9.500000
-21.500000	291.500000	10.000000
-21.466667	289.500000	10.000000
-21.433333	287.000000	9.500000
-21.400000	287.500000	10.500000
-21.366667	287.000000	10.500000
-21.333333	288.000000	10.500000
-21.300000	1.000000	39.500000
-21.266667	288.500000	11.500000
-21.233333	286.500000	15.000000
-21.200000	284.000000	15.000000
-21.166667	285.500000	15.500000
-21.133333	280.000000	5.500000
-21.100000	281.000000	13.000000
-21.066667	281.500000	18.000000
-21.033333	278.500000	20.500000
-21.000000	278.000000	22.500000
-20.966667	276.000000	23.500000
-20.933333	275.000000	24.000000
-20.900000	275.000000	23.000000
-20.866667	275.000000	23.000000
-20.833333	275.000000	23.500000
-20.800000	274.000000	23.500000
-20.766667	276.000000	19.500000
-20.733333	275.500000	22.000000
-20.700000	275.500000	23.000000
-20.666667	275.500000	23.000000
-20.633333	275.500000	23.000000
-20.600000	274.500000	21.000000
-20.566667	272.500000	22.000000
-20.533333	269.500000	15.500000
-20.500000	269.500000	16.000000
-20.466667	266.000000	19.000000
-20.433333	262.500000	20.500000
-20.400000	262.500000	22.000000
-20.366667	260.000000	21.000000
-20.333333	260.000000	24.000000
-20.300000	259.000000	26.500000
-20.266667	260.500000	25.500000
-20.233333	257.500000	27.500000
-20.200000	260.500000	28.500000
-20.166667	260.000000	29.000000
-20.133333	258.000000	28.000000
-20.100000	258.000000	28.500000
-20.066667	250.500000	21.000000
-20.033333	253.500000	19.500000
-20.000000	242.000000	16.500000
-19.966667	234.500000	15.500000
-19.933333	231.000000	18.500000
-19.900000	226.500000	20.000000
-19.866667	219.000000	16.000000
-19.833333	211.500000	18.000000
-19.800000	208.000000	19.000000
-19.766667	203.000000	17.000000
-19.733333	197.000000	19.500000
-19.700000	196.000000	20.500000
-19.666667	191.500000	16.500000
-19.633333	189.500000	19.000000
-19.600000	194.000000	22.000000
-19.566667	194.000000	25.000000
-19.533333	193.500000	27.500000
-19.500000	195.000000	27.500000
-19.466667	194.000000	28.000000
-19.433333	193.500000	25.500000
-19.400000	194.500000	25.000000
-19.366667	195.500000	29.000000
-19.333333	199.500000	23.000000
-19.300000	205.000000	20.500000
-19.266667	213.000000	22.000000
-19.233333	216.500000	17.000000
-19.200000	220.500000	18.500000
-19.166667	228.000000	15.500000
-19.133333	231.500000	17.000000
-19.100000	248.500000	18.500000
-19.066667	232.500000	15.500000
-19.033333	262.500000	16.500000
-19.000000	248.500000	19.500000
-18.966667	251.500000	16.500000
-18.933333	259.000000	20.500000
-18.900000	262.000000	23.500000
-18.866667	265.000000	23.500000
-18.833333	266.500000	23.500000
-18.800000	274.000000	21.500000
-18.766667	279.000000	21.500000
-18.733333	279.500000	24.000000
-18.700000	280.000000	21.500000
-18.666667	282.000000	20.500000
-18.633333	283.000000	22.000000
-18.600000	284.000000	23.000000
-18.566667	283.500000	22.000000
-18.533333	283.500000	19.500000
-18.500000	284.500000	21.500000
-18.466667	286.500000	20.000000
-18.433333	285.500000	19.000000
-18.400000	289.500000	12.500000
-18.366667	289.500000	12.500000
-18.333333	291.500000	10.000000
-18.300000	292.500000	10.000000
-18.266667	292.500000	11.000000
-18.233333	295.000000	10.500000
-18.200000	297.000000	11.000000
-18.166667	299.000000	10.000000
-18.133333	298.500000	10.500000
-18.100000	303.000000	10.500000
-18.066667	304.000000	10.000000
-18.033333	304.000000	11.500000
-18.000000	304.500000	10.000000
-17.966667	304.000000	9.000000
-17.933333	304.000000	9.000000
-17.900000	303.500000	10.500000
-17.866667	303.000000	9.500000
-17.833333	302.500000	10.500000
-17.800000	302.000000	10.000000
-17.766667	298.000000	16.500000
-17.733333	298.000000	17.500000
-17.700000	297.500000	18.500000
-17.666667	299.000000	16.500000
-17.633333	299.000000	18.500000
-17.600000	299.500000	20.000000
-17.566667	300.000000	21.500000
-17.533333	299.000000	22.500000
-17.500000	298.500000	24.000000
-17.466667	298.000000	26.000000
-17.433333	296.500000	25.500000
-17.400000	297.000000	26.000000
-17.366667	302.500000	26.500000
-17.333333	296.500000	28.000000
-17.300000	302.500000	30.500000
-17.266667	302.500000	31.000000
-17.233333	302.000000	32.500000
-17.200000	301.500000	34.000000
-17.166667	301.000000	34.000000
-17.133333	301.000000	34.500000
-17.100000	300.500000	36.500000
-17.066667	299.500000	37.500000
-17.033333	300.500000	38.500000
-17.000000	299.500000	39.000000
-16.966667	299.500000	40.000000
-16.933333	299.000000	40.000000
-16.900000	296.500000	41.000000
-16.866667	297.500000	42.000000
-16.833333	296.500000	43.000000
-16.800000	295.500000	43.000000
-16.766667	294.500000	44.000000
-16.733333	293.500000	45.000000
-16.700000	293.500000	45.500000
-16.666667	293.500000	46.500000
-16.633333	292.500000	47.000000
-16.600000	292.000000	48.000000
-16.566667	291.000000	48.000000
-16.533333	290.500000	48.000000
-16.500000	290.500000	48.000000
-16.466667	288.000000	50.000000
-16.433333	286.500000	50.500000
-16.400000	285.000000	50.500000
-16.366667	283.000000	51.000000
-16.333333	282.500000	51.500000
-16.300000	281.500000	52.000000
-16.266667	282.000000	53.000000
-16.233333	281.500000	52.500000
-16.200000	282.000000	53.000000
-16.166667	281.500000	54.000000
-16.133333	281.000000	55.000000
-16.100000	281.500000	55.500000
-16.066667	281.000000	56.500000
-16.033333	281.000000	56.000000
-16.000000	281.000000	56.000000
-15.966667	281.500000	57.000000
-15.933333	281.500000	57.000000
-15.900000	281.000000	57.500000
-15.866667	281.000000	58.500000
-15.833333	281.500000	59.500000
-15.800000	281.000000	59.500000
-15.766667	281.500000	59.500000
-15.733333	281.500000	59.000000
-15.700000	281.000000	59.500000
-15.666667	280.500000	60.500000
-15.633333	281.500000	61.000000
-15.600000	281.500000	60.500000
-15.566667	282.500000	58.000000
-15.533333	283.000000	60.000000
-15.500000	284.000000	59.500000
-15.466667	288.000000	58.500000
-15.433333	290.000000	54.000000
-15.400000	291.500000	50.000000
-15.366667	290.000000	46.500000
-15.333333	290.500000	42.500000
-15.300000	291.500000	40.500000
-15.266667	292.000000	37.500000
-15.233333	293.500000	34.500000
-15.200000	293.000000	33.500000
-15.166667	295.000000	25.000000
-15.133333	294.500000	24.000000
-15.100000	295.000000	24.000000
-15.066667	295.500000	23.000000
-15.033333	296.000000	20.000000
-15.000000	296.000000	21.000000
-14.966667	295.500000	21.000000
-14.933333	295.500000	21.000000
-14.900000	295.500000	22.000000
-14.866667	296.000000	20.500000
-14.833333	296.000000	21.500000
-14.800000	297.000000	17.000000
-14.766667	297.000000	17.000000
-14.733333	296.500000	17.000000
-14.700000	296.500000	16.500000
-14.666667	297.500000	16.500000
-14.633333	297.500000	15.500000
-14.600000	297.500000	16.000000
-14.566667	297.500000	16.000000
-14.533333	297.500000	16.000000
-14.500000	297.500000	16.000000
-14.466667	297.500000	16.000000
-14.433333	297.500000	16.000000
-14.400000	297.500000	16.000000
-14.366667	297.500000	16.500000
-14.333333	297.500000	16.500000
-14.300000	295.500000	20.500000
-14.266667	296.500000	15.000000
-14.233333	295.500000	15.000000
-14.200000	295.500000	15.000000
-14.166667	295.500000	15.000000
-14.133333	295.500000	15.500000
-14.100000	295.500000	15.500000
-14.066667	295.500000	15.500000
-14.033333	295.500000	15.500000
-14.000000	295.500000	15.000000
-13.966667	295.500000	15.000000
-13.933333	295.500000	15.000000
-13.900000	295.500000	16.500000
-13.866667	295.500000	16.500000
-13.833333	295.500000	16.500000
-13.800000	295.000000	14.500000
-13.766667	295.000000	13.000000
-13.733333	296.000000	11.000000
-13.700000	295.500000	12.500000
-13.666667	296.000000	12.000000
-13.633333	295.500000	13.000000
-13.600000	294.500000	12.000000
-13.566667	293.000000	11.500000
-13.533333	292.000000	11.500000
-13.500000	292.000000	10.500000
-13.466667	293.500000	10.500000
-13.433333	293.000000	11.000000
-13.400000	292.000000	10.000000
-13.366667	289.500000	12.500000
-13.333333	285.500000	8.500000
-13.300000	283.500000	10.500000
-13.266667	283.500000	12.000000
-13.233333	282.000000	12.000000
-13.200000	281.500000	15.500000
-13.166667	283.000000	17.500000
-13.133333	282.000000	12.500000
-13.100000	281.000000	12.500000
-13.066667	278.000000	13.500000
-13.033333	279.500000	18.000000
-13.000000	279.500000	19.000000
-12.966667	279.500000	16.500000
-12.933333	278.500000	16.500000
-12.900000	279.000000	18.000000
-12.866667	279.500000	19.000000
-12.833333	279.000000	18.000000
-12.800000	279.500000	20.000000
-12.766667	279.000000	20.000000
-12.733333	279.000000	13.000000
-12.700000	278.500000	13.500000
-12.666667	277.000000	15.500000
-12.633333	278.000000	19.000000
-12.600000	277.000000	18.500000
-12.566667	277.500000	18.000000
-12.533333	276.500000	17.500000
-12.500000	276.000000	18.000000
-12.466667	276.500000	19.000000
-12.433333	277.000000	18.500000
-12.400000	277.500000	25.000000
-12.366667	282.500000	18.500000
-12.333333	286.000000	16.500000
-12.300000	287.500000	14.500000
-12.266667	288.500000	13.000000
-12.233333	290.000000	13.000000
-12.200000	290.000000	12.500000
-12.166667	289.500000	12.500000
-12.133333	289.000000	12.000000
-12.100000	282.500000	14.000000
-12.066667	280.000000	17.500000
-12.033333	278.000000	20.000000
-12.000000	275.500000	20.000000
-11.966667	273.500000	21.000000
-11.933333	276.000000	25.500000
-11.900000	276.000000	27.500000
-11.866667	276.500000	29.000000
-11.833333	272.500000	30.500000
-11.800000	277.500000	31.500000
-11.766667	275.000000	30.500000
-11.733333	273.000000	31.500000
-11.700000	273.500000	33.500000
-11.666667	274.500000	37.500000
-11.633333	273.000000	31.500000
-11.600000	275.500000	24.000000
-11.566667	276.500000	20.500000
-11.533333	276.500000	23.000000
-11.500000	275.500000	20.000000
-11.466667	276.000000	18.000000
-11.433333	277.000000	20.000000
-11.400000	277.000000	12.000000
-11.366667	274.500000	12.000000
-11.333333	271.500000	14.000000
-11.300000	265.500000	13.500000
-11.266667	261.000000	15.000000
-11.233333	257.500000	16.000000
-11.200000	256.000000	16.500000
-11.166667	253.000000	19.500000
-11.133333	252.000000	21.500000
-11.100000	245.000000	22.000000
-11.066667	242.500000	22.000000
-11.033333	240.000000	22.000000
-11.000000	242.000000	22.500000
-10.966667	243.000000	23.500000
-10.933333	243.000000	22.500000
-10.900000	239.000000	23.500000
-10.866667	236.500000	27.500000
-10.833333	238.500000	24.500000
-10.800000	240.000000	24.500000
-10.766667	243.000000	25.000000
-10.733333	240.000000	24.500000
-10.700000	236.500000	26.500000
-10.666667	237.500000	26.000000
-10.633333	239.000000	26.000000
-10.600000	240.500000	27.500000
-10.566667	242.500000	28.000000
-10.533333	238.500000	28.500000
-10.500000	242.500000	25.500000
-10.466667	242.000000	25.000000
-10.433333	240.500000	22.000000
-10.400000	242.000000	19.000000
-10.366667	249.000000	18.000000
-10.333333	249.500000	14.000000
-10.300000	253.000000	10.000000
-10.266667	261.000000	10.500000
-10.233333	266.000000	15.000000
-10.200000	274.500000	18.000000
-10.166667	277.000000	19.000000
-10.133333	278.500000	16.500000
-10.100000	290.000000	11.500000
-10.066667	292.000000	11.000000
-10.033333	294.000000	11.000000
-10.000000	293.500000	10.500000
-9.966667	294.500000	9.500000
-9.933333	294.000000	9.500000
-9.900000	293.500000	11.000000
-9.866667	293.500000	11.000000
-9.833333	294.000000	10.000000
-9.800000	294.000000	10.000000
-9.766667	293.500000	10.000000
-9.733333	293.000000	11.000000
-9.700000	293.000000	11.000000
-9.666667	292.500000	11.000000
-9.633333	292.500000	10.500000
-9.600000	292.500000	10.500000
-9.566667	292.500000	10.000000
-9.533333	293.000000	10.000000
-9.500000	293.000000	10.000000
-9.466667	293.000000	10.000000
-9.433333	293.000000	10.000000
-9.400000	293.000000	10.000000
-9.366667	293.000000	10.000000
-9.333333	292.000000	11.000000
-9.300000	291.500000	11.500000
-9.266667	291.500000	11.500000
-9.233333	291.500000	11.000000
-9.200000	292.000000	11.000000
-9.166667	291.500000	11.000000
-9.133333	291.000000	11.500000
-9.100000	291.000000	10.500000
-9.066667	292.000000	10.500000
-9.033333	291.500000	10.000000
-9.000000	291.500000	10.000000
-8.966667	291.500000	10.000000
-8.933333	291.500000	10.000000
-8.900000	291.000000	10.000000
-8.866667	290.500000	10.000000
-8.833333	290.000000	10.500000
-8.800000	290.000000	10.500000
-8.766667	290.000000	10.500000
-8.733333	290.000000	10.500000
-8.700000	290.000000	10.500000
-8.666667	290.500000	9.500000
-8.633333	290.500000	9.500000
-8.600000	290.500000	9.500000
-8.566667	289.500000	10.500000
-8.533333	291.500000	8.000000
-8.500000	291.500000	8.000000
-8.466667	291.500000	7.500000
-8.433333	291.500000	8.000000
-8.400000	291.000000	7.500000
-8.366667	291.000000	7.500000
-8.333333	291.000000	8.500000
-8.300000	291.000000	8.000000
-8.266667	291.000000	8.000000
-8.233333	291.000000	8.000000
-8.200000	291.000000	8.000000
-8.166667	291.000000	8.000000
-8.133333	291.000000	8.000000
-8.100000	290.500000	8.000000
-8.066667	290.500000	8.000000
-8.033333	290.500000	5.000000
-8.000000	289.500000	8.000000
-7.966667	288.500000	11.000000
-7.933333	289.000000	10.000000
-7.900000	291.500000	4.000000
-7.866667	291.500000	4.000000
-7.833333	291.500000	4.000000
-7.800000	291.500000	4.000000
-7.766667	291.500000	4.000000
-7.733333	291.500000	4.000000
-7.700000	291.500000	4.000000
-7.666667	291.500000	4.000000
-7.633333	291.500000	4.000000
-7.600000	291.500000	4.000000
-7.566667	291.500000	4.000000
-7.533333	291.500000	4.000000
-7.500000	291.500000	4.000000
-7.466667	291.500000	4.000000
-7.433333	291.500000	4.000000
-7.400000	291.500000	4.000000
-7.366667	291.500000	4.000000
-7.333333	291.500000	4.000000
-7.300000	291.500000	4.000000
-7.266667	291.500000	4.000000
-7.233333	291.500000	4.000000
-7.200000	288.000000	10.000000
-7.166667	288.000000	10.000000
-7.133333	288.000000	10.000000
-7.100000	288.000000	10.000000
-7.066667	288.000000	10.000000
-7.033333	288.000000	10.000000
-7.000000	288.000000	10.000000
-6.966667	288.000000	10.000000
-6.933333	288.000000	10.000000
-6.900000	288.000000	10.000000
-6.866667	288.000000	10.000000
-6.833333	288.000000	10.000000
-6.800000	288.000000	10.000000
-6.766667	288.000000	10.000000
-6.733333	288.000000	10.000000
-6.700000	288.000000	10.000000
-6.666667	288.000000	10.000000
-6.633333	288.000000	10.000000
-6.600000	288.000000	10.000000
-6.566667	288.000000	10.000000
-6.533333	288.000000	10.000000
-6.500000	288.000000	10.000000
-6.466667	288.000000	10.000000
-6.433333	288.000000	10.000000
-6.400000	288.000000	10.000000
-6.366667	288.000000	10.000000
-6.333333	288.000000	10.000000
-6.300000	288.000000	10.000000
-6.266667	288.000000	10.000000
-6.233333	288.000000	10.000000
-6.200000	288.000000	10.000000
-6.166667	288.000000	10.000000
-6.133333	288.000000	10.000000
-6.100000	288.000000	10.000000
-6.066667	288.000000	10.000000
-6.033333	288.000000	10.000000
-6.000000	288.000000	10.000000
-5.966667	288.000000	10.000000
-5.933333	288.000000	10.000000
-5.900000	288.000000	10.000000
-5.866667	288.000000	10.000000
-5.833333	288.000000	10.000000
-5.800000	288.000000	10.000000
-5.766667	288.000000	10.000000
-5.733333	288.000000	10.000000
-5.700000	288.000000	10.000000
-5.666667	288.000000	10.000000
-5.633333	288.000000	10.000000
-5.600000	288.000000	10.000000
-5.566667	288.000000	10.000000
-5.533333	288.000000	10.000000
-5.500000	288.000000	10.000000
-5.466667	288.000000	10.000000
-5.433333	288.000000	10.000000
-5.400000	288.000000	10.000000
-5.366667	288.000000	10.000000
-5.333333	288.000000	10.000000
-5.300000	288.000000	10.000000
-5.266667	288.000000	10.000000
-5.233333	288.000000	10.000000
-5.200000	288.000000	10.000000
-5.166667	288.000000	10.000000
-5.133333	288.000000	10.000000
-5.100000	288.000000	10.000000
-5.066667	288.000000	10.000000
-5.033333	288.000000	10.000000
-5.000000	288.000000	10.000000
-4.966667	288.000000	10.000000
-4.933333	288.000000	10.000000
-4.900000	288.000000	10.000000
-4.866667	288.000000	10.000000
-4.833333	288.000000	10.000000
-4.800000	288.000000	10.000000
-4.766667	288.000000	10.000000
-4.733333	288.000000	10.000000
-4.700000	288.000000	10.000000
-4.666667	288.000000	10.000000
-4.633333	288.000000	10.000000
-4.600000	288.000000	10.000000
-4.566667	288.000000	10.000000
-4.533333	288.000000	10.000000
-4.500000	288.000000	10.000000
-4.466667	288.000000	10.000000
-4.433333	288.000000	10.000000
-4.400000	282.000000	18.000000
-4.366667	283.000000	16.500000
-4.333333	282.000000	18.000000
-4.300000	283.000000	16.500000
-4.266667	284.000000	15.000000
-4.233333	284.000000	15.000000
-4.200000	283.000000	16.500000
-4.166667	284.000000	15.000000
-4.133333	284.000000	15.000000
-4.100000	284.000000	15.000000
-4.066667	284.000000	15.000000
-4.033333	284.000000	15.000000
-4.000000	284.000000	15.000000
-3.966667	284.000000	15.000000
-3.933333	284.000000	15.000000
-3.900000	284.000000	15.000000
-3.866667	284.000000	15.000000
-3.833333	284.000000	15.000000
-3.800000	284.000000	15.000000
-3.766667	284.000000	15.000000
-3.733333	284.000000	15.000000
-3.700000	284.000000	15.000000
-3.666667	284.000000	15.000000
-3.633333	284.000000	15.000000
-3.600000	284.000000	15.000000
-3.566667	284.000000	15.000000
-3.533333	284.000000	15.000000
-3.500000	284.000000	15.000000
-3.466667	284.000000	15.000000
-3.433333	284.000000	15.000000
-3.400000	284.000000	15.000000
-3.366667	284.000000	15.000000
-3.333333	284.000000	15.000000
-3.300000	284.000000	15.000000
-3.266667	284.000000	15.000000
-3.233333	284.000000	15.000000
-3.200000	284.000000	15.000000
-3.166667	284.000000	15.000000
-3.133333	284.000000	15.000000
-3.100000	284.000000	15.000000
-3.066667	284.000000	15.000000
-3.033333	284.000000	15.000000
-3.000000	284.000000	15.000000
-2.966667	284.000000	15.000000
-2.933333	284.000000	15.000000
-2.900000	284.000000	15.000000
-2.866667	284.000000	15.000000
-2.833333	284.000000	15.000000
-2.800000	284.000000	15.000000
-2.766667	284.000000	15.000000
-2.733333	284.000000	15.000000
-2.700000	284.000000	15.000000
-2.666667	284.000000	15.000000
-2.633333	284.000000	15.000000
-2.600000	284.000000	15.000000
-2.566667	284.000000	15.000000
-2.533333	284.000000	15.000000
-2.500000	284.000000	15.000000
-2.466667	284.000000	15.000000
-2.433333	284.000000	15.000000
-2.400000	284.000000	15.000000
-2.366667	284.000000	15.000000
-2.333333	284.000000	15.000000
-2.300000	284.000000	15.000000
-2.266667	284.000000	15.000000
-2.233333	284.000000	15.000000
-2.200000	284.000000	15.000000
-2.166667	284.000000	15.000000
-2.133333	284.000000	15.000000
-2.100000	284.000000	15.000000
-2.066667	284.000000	15.000000
-2.033333	284.000000	15.000000
-2.000000	284.000000	15.000000
-1.966667	284.000000	15.000000
-1.933333	284.000000	15.000000
-1.900000	284.000000	15.000000
-1.866667	284.000000	15.000000
-1.833333	284.000000	15.000000
-1.800000	284.000000	15.000000
-1.766667	283.000000	12.000000
-1.733333	285.000000	13.000000
-1.700000	285.000000	13.000000
-1.666667	285.000000	13.000000
-1.633333	285.000000	13.000000
-1.600000	285.000000	13.000000
-1.566667	285.000000	13.000000
-1.533333	285.000000	13.000000
-1.500000	285.000000	13.000000
-1.466667	285.000000	13.000000
-1.433333	285.000000	13.000000
-1.400000	285.000000	13.000000
-1.366667	286.500000	10.000000
-1.333333	284.000000	15.000000
-1.300000	284.000000	15.000000
-1.266667	284.000000	15.000000
-1.233333	287.000000	9.000000
-1.200000	287.000000	9.000000
-1.166667	287.000000	9.000000
-1.133333	287.000000	9.000000
-1.100000	287.000000	9.000000
-1.066667	287.000000	9.000000
-1.033333	296.000000	0.500000
-1.000000	296.000000	0.500000
-0.966667	296.000000	0.500000
-0.933333	296.000000	0.500000
-0.900000	291.000000	8.500000
-0.866667	284.000000	13.500000
-0.833333	283.500000	14.500000
-0.800000	282.500000	15.000000
-0.766667	282.500000	16.000000
-0.733333	282.000000	16.500000
-0.700000	282.000000	16.000000
-0.666667	281.000000	17.000000
-0.633333	281.000000	17.000000
-0.600000	280.500000	17.500000
-0.566667	281.500000	15.500000
-0.533333	282.000000	15.000000
-0.500000	281.500000	15.000000
-0.466667	281.000000	16.000000
-0.433333	282.000000	14.500000
-0.400000	283.000000	13.500000
-0.366667	282.500000	14.500000
-0.333333	282.000000	14.500000
-0.300000	281.000000	16.000000
-0.266667	281.000000	16.000000
-0.233333	281.000000	16.000000
-0.200000	281.000000	16.000000
-0.166667	281.500000	15.000000
-0.133333	280.500000	16.500000
-0.100000	279.500000	18.000000
-0.066667	281.000000	16.500000
-0.033333	282.000000	15.000000
0.000000	281.500000	15.500000
0.033333	280.000000	17.000000
0.066667	284.000000	6.500000
0.100000	281.500000	6.500000
0.133333	280.500000	8.500000
0.166667	280.500000	8.000000
0.200000	286.000000	33.000000
0.233333	275.500000	10.000000
0.266667	273.000000	10.000000
0.300000	271.500000	11.000000
0.333333	269.500000	13.000000
0.366667	267.000000	17.500000
0.400000	267.000000	21.000000
0.433333	269.000000	23.500000
0.466667	266.500000	23.500000
0.500000	266.000000	23.500000
0.533333	266.000000	22.500000
0.566667	266.500000	22.000000
0.600000	268.000000	22.500000
0.633333	272.500000	22.000000
0.666667	271.000000	20.500000
0.700000	271.500000	18.000000
0.733333	273.000000	20.500000
0.766667	268.500000	30.000000
0.800000	286.500000	30.500000
0.833333	281.000000	9.000000
0.866667	293.500000	35.000000
0.900000	291.500000	36.500000
0.933333	279.000000	10.500000
0.966667	277.500000	13.000000
1.000000	275.500000	14.500000
1.033333	274.000000	15.500000
1.066667	270.500000	14.000000
1.100000	269.000000	15.000000
1.133333	272.000000	16.500000
1.166667	267.500000	18.500000
1.200000	266.000000	19.500000
1.233333	264.000000	19.500000
1.266667	262.000000	20.000000
1.300000	260.500000	22.000000
1.333333	259.000000	24.000000
1.366667	259.500000	25.500000
1.400000	257.000000	25.000000
1.433333	256.000000	24.500000
1.466667	257.500000	25.500000
1.500000	256.000000	26.000000
1.533333	255.000000	27.000000
1.566667	254.000000	26.500000
1.600000	254.500000	26.500000
1.633333	253.500000	28.000000
1.666667	252.000000	28.000000
1.700000	252.000000	27.500000
1.733333	252.000000	26.000000
1.766667	252.500000	25.500000
1.800000	254.500000	24.000000
1.833333	250.000000	22.000000
1.866667	251.000000	20.000000
1.900000	253.000000	16.000000
1.933333	258.000000	17.500000
1.966667	262.000000	20.000000
2.000000	265.000000	22.000000
2.033333	266.500000	21.500000
2.066667	267.000000	19.500000
2.100000	268.500000	20.500000
2.133333	271.000000	20.500000
2.166667	268.500000	19.000000
2.200000	267.000000	19.000000
2.233333	273.000000	21.500000
2.266667	275.500000	20.000000
2.300000	275.500000	8.500000
2.333333	273.000000	11.000000
2.366667	270.000000	12.500000
2.400000	267.500000	13.500000
2.433333	264.500000	18.500000
2.466667	260.000000	19.500000
2.500000	257.500000	18.500000
2.533333	255.500000	20.500000
2.566667	255.000000	21.500000
2.600000	253.000000	22.000000
2.633333	253.000000	22.500000
2.666667	249.500000	23.000000
2.700000	248.500000	22.500000
2.733333	250.000000	22.500000
2.766667	250.000000	23.000000
2.800000	251.000000	23.500000
2.833333	247.500000	23.500000
2.866667	244.500000	25.000000
2.900000	245.500000	25.000000
2.933333	246.500000	25.500000
2.966667	250.000000	27.000000
3.000000	248.000000	27.500000
3.033333	246.000000	29.000000
3.066667	248.500000	27.000000
3.100000	249.000000	28.000000
3.133333	248.500000	25.500000
3.166667	249.000000	22.500000
3.200000	250.000000	21.000000
3.233333	259.500000	18.500000
3.266667	261.000000	16.000000
3.300000	262.500000	16.500000
3.333333	265.000000	18.000000
3.366667	268.000000	18.000000
3.400000	269.000000	17.500000
3.433333	270.000000	17.000000
3.466667	270.500000	17.500000
3.500000	272.000000	18.500000
3.533333	274.000000	19.000000
3.566667	274.000000	19.500000
3.600000	274.000000	19.500000
3.633333	274.000000	20.000000
3.666667	275.500000	20.000000
3.700000	276.500000	20.000000
3.733333	276.500000	20.000000
3.766667	276.000000	20.000000
3.800000	276.000000	19.500000
3.833333	276.500000	20.500000
3.866667	279.000000	20.000000
3.900000	278.000000	19.500000
3.933333	274.000000	19.000000
3.966667	273.000000	18.500000
4.000000	272.500000	18.500000
4.033333	272.000000	19.500000
4.066667	299.000000	7.500000
4.100000	300.500000	8.500000
4.133333	298.500000	7.000000
4.166667	298.500000	8.000000
4.200000	299.500000	9.500000
4.233333	299.500000	11.000000
4.266667	299.000000	13.000000
4.300000	297.500000	14.000000
4.333333	297.500000	16.000000
4.366667	298.500000	14.500000
4.400000	297.500000	17.500000
4.433333	297.500000	17.500000
4.466667	297.000000	18.500000
4.500000	297.500000	18.500000
4.533333	296.500000	19.000000
4.566667	297.000000	19.000000
4.600000	297.000000	19.000000
4.633333	297.000000	20.000000
4.666667	296.500000	20.500000
4.700000	296.500000	20.500000
4.733333	296.500000	21.000000
4.766667	296.500000	21.500000
4.800000	296.000000	22.500000
4.833333	295.500000	22.000000
4.866667	295.500000	22.000000
4.900000	295.000000	23.000000
4.933333	295.000000	23.000000
4.966667	295.000000	24.000000
5.000000	294.000000	24.500000
5.033333	293.500000	25.500000
5.066667	294.000000	25.500000
5.100000	293.000000	25.500000
5.133333	292.500000	26.000000
5.166667	278.000000	28.000000
5.200000	278.000000	29.000000
5.233333	277.500000	29.500000
5.266667	278.000000	29.000000
5.300000	277.000000	29.000000
5.333333	277.500000	29.000000
5.366667	277.500000	29.500000
5.400000	278.000000	30.000000
5.433333	278.500000	30.000000
5.466667	278.000000	30.000000
5.500000	290.000000	27.000000
5.533333	277.500000	30.000000
5.566667	277.500000	30.500000
5.600000	290.500000	26.000000
5.633333	286.000000	29.000000
5.666667	281.000000	34.500000
5.700000	293.000000	7.000000
5.733333	292.000000	8.500000
5.766667	292.500000	8.000000
5.800000	291.000000	9.000000
5.833333	291.500000	9.000000
5.866667	291.000000	8.500000
5.900000	291.500000	8.500000
5.933333	289.000000	24.000000
5.966667	296.000000	26.000000
6.000000	295.500000	32.500000
6.033333	287.500000	35.500000
6.066667	290.500000	32.000000
6.100000	289.000000	35.500000
6.133333	287.500000	36.500000
6.166667	281.500000	7.500000
6.200000	281.000000	9.000000
6.233333	280.000000	12.000000
6.266667	278.500000	12.000000
6.300000	279.500000	14.000000
6.333333	277.000000	18.500000
6.366667	280.000000	14.500000
6.400000	281.000000	8.500000
6.433333	279.500000	8.000000
6.466667	277.500000	11.000000
6.500000	276.500000	13.500000
6.533333	276.000000	15.000000
6.566667	277.000000	15.000000
6.600000	276.000000	13.500000
[truncated: 8,801 more rows]
