# Supplementary material for: Attraction of posture and motion-trajectory elements of conspecific biological motion in medaka fish
Source: Sci Rep. 2018 Jun 5;8:8589. doi: 10.1038/s41598-018-26186-x (PMC5988670; doi:10.1038/s41598-018-26186-x)
Supplement: Supplementary file 4 — Dataset 3 [file 41598_2018_26186_MOESM4_ESM.zip › DataExperiments/Biomotion_04.csv]

time[sec]	x	y
-60.000000	139.000000	154.000000
-59.966667	139.500000	154.000000
-59.933333	139.500000	154.000000
-59.900000	139.500000	154.000000
-59.866667	139.500000	147.500000
-59.833333	139.500000	154.000000
-59.800000	139.000000	154.000000
-59.766667	139.500000	154.000000
-59.733333	139.500000	154.000000
-59.700000	139.500000	154.000000
-59.666667	139.500000	154.000000
-59.633333	139.500000	154.000000
-59.600000	139.500000	154.000000
-59.566667	139.000000	154.000000
-59.533333	139.500000	154.000000
-59.500000	139.500000	147.500000
-59.466667	139.500000	154.000000
-59.433333	139.500000	154.000000
-59.400000	139.500000	154.000000
-59.366667	139.000000	154.000000
-59.333333	139.500000	154.000000
-59.300000	139.500000	154.000000
-59.266667	139.500000	154.000000
-59.233333	139.500000	154.000000
-59.200000	139.500000	154.000000
-59.166667	139.500000	154.000000
-59.133333	139.000000	154.000000
-59.100000	151.000000	57.500000
-59.066667	193.500000	56.000000
-59.033333	194.000000	58.500000
-59.000000	198.500000	56.500000
-58.966667	192.500000	57.000000
-58.933333	166.500000	62.500000
-58.900000	169.500000	60.500000
-58.866667	170.000000	59.500000
-58.833333	167.000000	62.000000
-58.800000	170.500000	62.000000
-58.766667	169.500000	62.000000
-58.733333	170.000000	61.500000
-58.700000	171.000000	59.500000
-58.666667	168.500000	61.000000
-58.633333	170.000000	62.000000
-58.600000	167.000000	60.000000
-58.566667	167.000000	62.000000
-58.533333	170.500000	62.000000
-58.500000	167.000000	61.500000
-58.466667	170.500000	61.000000
-58.433333	169.500000	60.500000
-58.400000	170.500000	61.500000
-58.366667	162.500000	60.500000
-58.333333	168.500000	61.000000
-58.300000	170.500000	60.500000
-58.266667	169.500000	60.500000
-58.233333	170.000000	60.500000
-58.200000	170.000000	61.000000
-58.166667	22.500000	29.000000
-58.133333	23.000000	28.500000
-58.100000	21.500000	23.000000
-58.066667	23.500000	25.500000
-58.033333	23.000000	25.000000
-58.000000	23.500000	26.000000
-57.966667	24.000000	28.000000
-57.933333	23.500000	24.000000
-57.900000	23.000000	22.500000
-57.866667	20.000000	18.000000
-57.833333	20.000000	18.500000
-57.800000	24.000000	25.000000
-57.766667	19.500000	16.500000
-57.733333	19.500000	16.500000
-57.700000	26.500000	33.500000
-57.666667	28.000000	34.000000
-57.633333	14.000000	16.500000
-57.600000	10.500000	15.500000
-57.566667	22.000000	23.000000
-57.533333	19.500000	21.000000
-57.500000	17.500000	22.500000
-57.466667	17.500000	27.000000
-57.433333	13.500000	25.000000
-57.400000	13.500000	24.500000
-57.366667	10.000000	21.000000
-57.333333	12.500000	21.500000
-57.300000	13.000000	21.000000
-57.266667	14.000000	21.500000
-57.233333	15.500000	20.500000
-57.200000	13.500000	18.000000
-57.166667	17.500000	7.000000
-57.133333	16.000000	16.500000
-57.100000	19.000000	18.000000
-57.066667	20.000000	16.000000
-57.033333	18.000000	18.000000
-57.000000	27.000000	13.000000
-56.966667	27.500000	12.000000
-56.933333	29.000000	11.500000
-56.900000	28.000000	13.500000
-56.866667	27.000000	13.500000
-56.833333	27.000000	11.500000
-56.800000	27.500000	11.500000
-56.766667	27.000000	12.500000
-56.733333	27.500000	10.500000
-56.700000	27.000000	13.000000
-56.666667	26.500000	13.500000
-56.633333	27.500000	11.000000
-56.600000	27.500000	13.500000
-56.566667	28.000000	13.500000
-56.533333	27.000000	13.500000
-56.500000	28.500000	12.000000
-56.466667	28.000000	15.000000
-56.433333	28.500000	17.000000
-56.400000	27.500000	17.000000
-56.366667	28.000000	12.500000
-56.333333	28.000000	13.500000
-56.300000	29.000000	14.000000
-56.266667	29.000000	14.500000
-56.233333	29.500000	19.000000
-56.200000	27.500000	14.000000
-56.166667	29.000000	10.500000
-56.133333	27.500000	15.000000
-56.100000	26.000000	20.000000
-56.066667	32.000000	12.500000
-56.033333	32.500000	12.000000
-56.000000	34.000000	12.500000
-55.966667	29.500000	18.000000
-55.933333	33.500000	16.000000
-55.900000	35.500000	17.000000
-55.866667	38.000000	18.000000
-55.833333	35.000000	21.500000
-55.800000	37.000000	21.500000
-55.766667	39.500000	20.000000
-55.733333	39.500000	21.500000
-55.700000	41.000000	23.000000
-55.666667	42.500000	24.000000
-55.633333	44.000000	25.000000
-55.600000	44.500000	24.500000
-55.566667	45.000000	24.500000
-55.533333	46.000000	24.500000
-55.500000	46.000000	24.500000
-55.466667	47.000000	25.000000
-55.433333	47.500000	26.500000
-55.400000	53.000000	24.000000
-55.366667	53.500000	21.500000
-55.333333	54.000000	20.000000
-55.300000	55.500000	18.000000
-55.266667	56.500000	17.000000
-55.233333	58.500000	16.500000
-55.200000	63.000000	16.000000
-55.166667	64.000000	14.500000
-55.133333	65.500000	12.000000
-55.100000	68.000000	9.500000
-55.066667	71.000000	9.000000
-55.033333	74.000000	9.000000
-55.000000	76.500000	9.500000
-54.966667	79.000000	10.000000
-54.933333	82.000000	9.500000
-54.900000	84.500000	9.000000
-54.866667	85.500000	9.000000
-54.833333	88.000000	9.500000
-54.800000	90.500000	10.500000
-54.766667	91.500000	11.000000
-54.733333	93.500000	11.500000
-54.700000	94.000000	12.000000
-54.666667	95.000000	12.000000
-54.633333	96.000000	11.500000
-54.600000	96.500000	12.000000
-54.566667	96.500000	13.000000
-54.533333	97.000000	14.000000
-54.500000	97.500000	14.500000
-54.466667	96.500000	15.000000
-54.433333	96.000000	14.500000
-54.400000	95.500000	14.000000
-54.366667	93.500000	16.000000
-54.333333	93.000000	18.500000
-54.300000	93.000000	21.000000
-54.266667	94.500000	23.000000
-54.233333	94.000000	25.500000
-54.200000	96.000000	26.500000
-54.166667	93.000000	27.500000
-54.133333	93.000000	28.000000
-54.100000	95.500000	28.000000
-54.066667	95.000000	28.000000
-54.033333	95.000000	28.000000
-54.000000	94.000000	28.500000
-53.966667	91.000000	29.000000
-53.933333	93.000000	28.500000
-53.900000	93.000000	28.500000
-53.866667	89.500000	28.500000
-53.833333	89.500000	28.500000
-53.800000	92.500000	28.000000
-53.766667	91.500000	28.000000
-53.733333	92.000000	27.500000
-53.700000	91.500000	26.500000
-53.666667	93.000000	25.500000
-53.633333	93.000000	25.000000
-53.600000	90.500000	24.500000
-53.566667	93.500000	23.500000
-53.533333	94.500000	24.500000
-53.500000	95.000000	24.500000
-53.466667	95.000000	24.000000
-53.433333	95.000000	23.000000
-53.400000	95.500000	21.500000
-53.366667	97.500000	22.500000
-53.333333	99.500000	22.000000
-53.300000	99.000000	21.000000
-53.266667	98.500000	19.500000
-53.233333	99.000000	19.000000
-53.200000	100.000000	20.000000
-53.166667	103.000000	19.500000
-53.133333	104.000000	18.500000
-53.100000	104.500000	18.500000
-53.066667	106.500000	19.500000
-53.033333	105.500000	19.500000
-53.000000	105.000000	18.500000
-52.966667	106.000000	19.500000
-52.933333	106.000000	21.000000
-52.900000	105.000000	18.000000
-52.866667	100.500000	18.500000
-52.833333	101.000000	18.500000
-52.800000	101.500000	18.500000
-52.766667	101.500000	20.500000
-52.733333	102.500000	20.000000
-52.700000	99.000000	18.000000
-52.666667	98.500000	18.500000
-52.633333	99.000000	18.500000
-52.600000	99.000000	19.000000
-52.566667	99.500000	20.000000
-52.533333	99.000000	21.000000
-52.500000	96.500000	19.000000
-52.466667	96.500000	20.000000
-52.433333	97.500000	20.500000
-52.400000	97.000000	19.000000
-52.366667	97.000000	19.500000
-52.333333	96.000000	20.000000
-52.300000	98.000000	23.500000
-52.266667	95.500000	23.000000
-52.233333	96.000000	21.000000
-52.200000	96.500000	20.500000
-52.166667	99.500000	23.500000
-52.133333	99.000000	24.000000
-52.100000	97.500000	25.000000
-52.066667	92.500000	22.000000
-52.033333	94.500000	22.500000
-52.000000	96.000000	25.000000
-51.966667	95.000000	21.500000
-51.933333	95.000000	21.500000
-51.900000	96.000000	22.000000
-51.866667	95.000000	21.500000
-51.833333	92.000000	22.500000
-51.800000	94.500000	24.000000
-51.766667	93.000000	26.500000
-51.733333	94.500000	21.500000
-51.700000	95.500000	22.000000
-51.666667	96.000000	22.000000
-51.633333	94.500000	22.500000
-51.600000	93.500000	22.000000
-51.566667	95.500000	25.500000
-51.533333	96.500000	22.500000
-51.500000	97.500000	24.500000
-51.466667	97.000000	25.000000
-51.433333	95.500000	26.000000
-51.400000	91.500000	27.000000
-51.366667	91.000000	21.500000
-51.333333	96.000000	23.000000
-51.300000	95.000000	25.500000
-51.266667	91.000000	27.500000
-51.233333	94.500000	23.500000
-51.200000	98.000000	25.500000
-51.166667	98.500000	22.500000
-51.133333	95.000000	22.000000
-51.100000	95.000000	22.500000
-51.066667	98.000000	26.500000
-51.033333	82.000000	25.000000
-51.000000	105.000000	27.500000
-50.966667	131.500000	57.000000
-50.933333	76.500000	21.500000
-50.900000	93.000000	19.500000
-50.866667	86.000000	19.000000
-50.833333	80.000000	16.000000
-50.800000	85.000000	16.500000
-50.766667	80.000000	17.500000
-50.733333	81.000000	17.000000
-50.700000	80.000000	17.500000
-50.666667	82.000000	18.000000
-50.633333	83.000000	17.500000
-50.600000	83.000000	18.000000
-50.566667	80.500000	21.500000
-50.533333	83.000000	22.500000
-50.500000	86.000000	19.500000
-50.466667	85.500000	19.000000
-50.433333	84.500000	20.500000
-50.400000	84.500000	21.500000
-50.366667	91.000000	22.500000
-50.333333	92.000000	19.000000
-50.300000	91.000000	18.000000
-50.266667	91.000000	19.000000
-50.233333	98.000000	21.000000
-50.200000	100.000000	16.500000
-50.166667	101.000000	16.000000
-50.133333	103.500000	16.000000
-50.100000	107.000000	17.000000
-50.066667	110.500000	18.500000
-50.033333	114.000000	19.500000
-50.000000	117.500000	19.000000
-49.966667	118.000000	18.500000
-49.933333	118.500000	18.000000
-49.900000	124.000000	20.000000
-49.866667	123.000000	22.000000
-49.833333	123.500000	23.500000
-49.800000	123.500000	25.500000
-49.766667	124.500000	24.500000
-49.733333	124.500000	24.500000
-49.700000	124.500000	24.000000
-49.666667	125.000000	24.500000
-49.633333	125.500000	25.500000
-49.600000	127.000000	25.000000
-49.566667	127.500000	24.500000
-49.533333	128.000000	25.000000
-49.500000	127.000000	25.000000
-49.466667	127.500000	25.000000
-49.433333	127.500000	24.500000
-49.400000	128.000000	24.500000
-49.366667	128.500000	24.000000
-49.333333	129.500000	23.500000
-49.300000	128.000000	23.000000
-49.266667	129.000000	22.500000
-49.233333	126.500000	20.500000
-49.200000	126.000000	18.000000
-49.166667	124.500000	15.000000
-49.133333	122.000000	14.500000
-49.100000	121.000000	14.000000
-49.066667	119.500000	12.500000
-49.033333	118.000000	9.000000
-49.000000	115.000000	7.000000
-48.966667	112.500000	7.000000
-48.933333	105.500000	7.500000
-48.900000	103.000000	8.000000
-48.866667	104.500000	8.500000
-48.833333	102.500000	9.000000
-48.800000	100.000000	9.000000
-48.766667	97.000000	9.000000
-48.733333	97.500000	8.000000
-48.700000	94.500000	9.500000
-48.666667	92.500000	10.000000
-48.633333	91.500000	11.000000
-48.600000	89.500000	10.000000
-48.566667	87.500000	10.500000
-48.533333	85.000000	11.000000
-48.500000	84.000000	11.000000
-48.466667	77.000000	11.000000
-48.433333	76.000000	10.000000
-48.400000	76.000000	10.500000
-48.366667	75.000000	11.000000
-48.333333	79.500000	11.500000
-48.300000	77.000000	12.000000
-48.266667	75.500000	11.000000
-48.233333	70.000000	10.000000
-48.200000	72.500000	10.500000
-48.166667	72.500000	11.000000
-48.133333	71.500000	12.000000
-48.100000	67.000000	9.500000
-48.066667	65.500000	8.500000
-48.033333	65.000000	9.000000
-48.000000	69.500000	9.500000
-47.966667	66.500000	10.500000
-47.933333	63.500000	11.000000
-47.900000	61.500000	10.000000
-47.866667	60.500000	10.000000
-47.833333	59.500000	9.000000
-47.800000	58.500000	9.500000
-47.766667	57.500000	10.000000
-47.733333	55.500000	11.000000
-47.700000	54.000000	12.000000
-47.666667	53.000000	10.500000
-47.633333	51.500000	9.500000
-47.600000	50.000000	9.000000
-47.566667	49.000000	9.500000
-47.533333	48.500000	10.000000
-47.500000	47.000000	10.000000
-47.466667	46.500000	10.000000
-47.433333	46.000000	10.500000
-47.400000	45.000000	10.000000
-47.366667	45.000000	10.500000
-47.333333	44.000000	11.000000
-47.300000	43.000000	11.500000
-47.266667	43.000000	12.000000
-47.233333	42.000000	12.000000
-47.200000	41.500000	12.000000
-47.166667	41.500000	12.000000
-47.133333	41.000000	11.500000
-47.100000	41.000000	11.500000
-47.066667	40.500000	11.500000
-47.033333	40.500000	12.000000
-47.000000	40.000000	12.000000
-46.966667	40.000000	12.000000
-46.933333	40.000000	11.500000
-46.900000	40.000000	11.500000
-46.866667	45.000000	11.500000
-46.833333	40.500000	11.500000
-46.800000	39.500000	11.500000
-46.766667	39.500000	11.500000
-46.733333	40.000000	11.500000
-46.700000	39.500000	11.000000
-46.666667	39.500000	10.500000
-46.633333	39.500000	10.500000
-46.600000	39.500000	10.500000
-46.566667	39.500000	10.500000
-46.533333	39.500000	10.500000
-46.500000	39.000000	10.500000
-46.466667	39.000000	10.500000
-46.433333	31.000000	6.500000
-46.400000	31.000000	6.500000
-46.366667	39.000000	6.000000
-46.333333	46.500000	10.000000
-46.300000	46.000000	9.500000
-46.266667	38.000000	6.500000
-46.233333	31.000000	6.500000
-46.200000	38.000000	6.500000
-46.166667	37.500000	6.000000
-46.133333	30.500000	5.500000
-46.100000	31.000000	5.500000
-46.066667	32.500000	5.500000
-46.033333	31.500000	5.500000
-46.000000	29.500000	6.000000
-45.966667	27.000000	3.000000
-45.933333	29.500000	5.500000
-45.900000	29.000000	6.500000
-45.866667	29.000000	4.000000
-45.833333	28.000000	4.500000
-45.800000	28.000000	4.500000
-45.766667	27.000000	5.000000
-45.733333	27.500000	5.500000
-45.700000	27.000000	5.500000
-45.666667	18.500000	5.500000
-45.633333	18.500000	5.000000
-45.600000	18.500000	5.000000
-45.566667	18.500000	5.500000
-45.533333	18.500000	5.500000
-45.500000	18.500000	6.000000
-45.466667	27.000000	6.000000
-45.433333	18.500000	5.500000
-45.400000	25.000000	5.500000
-45.366667	18.500000	5.500000
-45.333333	18.500000	5.500000
-45.300000	25.000000	5.000000
-45.266667	18.500000	6.000000
-45.233333	18.500000	5.500000
-45.200000	18.500000	6.000000
-45.166667	18.500000	6.000000
-45.133333	25.500000	6.500000
-45.100000	26.000000	6.000000
-45.066667	26.000000	6.000000
-45.033333	25.500000	6.500000
-45.000000	25.500000	7.000000
-44.966667	28.500000	6.000000
-44.933333	20.500000	6.000000
-44.900000	18.500000	6.000000
-44.866667	18.000000	6.000000
-44.833333	18.000000	6.500000
-44.800000	20.500000	6.500000
-44.766667	18.500000	6.500000
-44.733333	15.500000	6.500000
-44.700000	18.000000	6.500000
-44.666667	18.000000	6.500000
-44.633333	15.000000	6.500000
-44.600000	15.000000	6.000000
-44.566667	15.000000	6.000000
-44.533333	15.000000	7.000000
-44.500000	21.500000	9.500000
-44.466667	27.500000	7.500000
-44.433333	29.500000	8.500000
-44.400000	36.500000	13.500000
-44.366667	36.000000	13.000000
-44.333333	37.000000	16.000000
-44.300000	37.000000	17.000000
-44.266667	32.500000	14.500000
-44.233333	32.000000	15.000000
-44.200000	36.000000	18.000000
-44.166667	36.500000	15.000000
-44.133333	34.500000	19.000000
-44.100000	31.500000	20.500000
-44.066667	32.000000	22.000000
-44.033333	32.000000	24.000000
-44.000000	30.000000	22.000000
-43.966667	30.500000	21.500000
-43.933333	33.000000	23.500000
-43.900000	28.000000	18.000000
-43.866667	24.500000	17.000000
-43.833333	25.500000	17.000000
-43.800000	26.500000	18.500000
-43.766667	29.500000	13.500000
-43.733333	29.000000	14.500000
-43.700000	26.500000	19.000000
-43.666667	30.500000	19.000000
-43.633333	32.000000	16.500000
-43.600000	31.500000	16.500000
-43.566667	32.500000	19.000000
-43.533333	36.500000	19.500000
-43.500000	36.500000	18.000000
-43.466667	36.000000	19.500000
-43.433333	37.500000	20.500000
-43.400000	38.000000	20.500000
-43.366667	37.000000	19.500000
-43.333333	37.500000	21.500000
-43.300000	37.500000	23.000000
-43.266667	39.000000	23.500000
-43.233333	38.500000	23.000000
-43.200000	37.500000	22.000000
-43.166667	37.000000	22.500000
-43.133333	38.000000	25.000000
-43.100000	38.000000	25.000000
-43.066667	38.500000	23.500000
-43.033333	38.000000	23.500000
-43.000000	36.000000	23.500000
-42.966667	35.500000	23.500000
-42.933333	36.000000	26.000000
-42.900000	36.500000	25.000000
-42.866667	35.500000	21.500000
-42.833333	34.500000	22.500000
-42.800000	33.500000	23.000000
-42.766667	32.500000	23.000000
-42.733333	31.000000	23.000000
-42.700000	28.500000	21.000000
-42.666667	28.000000	20.000000
-42.633333	28.000000	20.500000
-42.600000	27.500000	20.500000
-42.566667	24.000000	20.500000
-42.533333	23.000000	21.500000
-42.500000	23.500000	20.500000
-42.466667	23.000000	18.000000
-42.433333	22.500000	19.500000
-42.400000	17.000000	16.000000
-42.366667	21.000000	22.500000
-42.333333	17.000000	22.000000
-42.300000	16.000000	22.000000
-42.266667	17.500000	23.000000
-42.233333	17.000000	23.000000
-42.200000	16.500000	23.000000
-42.166667	15.500000	24.000000
-42.133333	15.500000	23.500000
-42.100000	17.500000	20.000000
-42.066667	17.000000	23.500000
-42.033333	18.000000	23.000000
-42.000000	19.500000	21.000000
-41.966667	19.000000	22.500000
-41.933333	20.000000	19.000000
-41.900000	19.500000	19.500000
-41.866667	18.000000	22.500000
-41.833333	22.500000	21.000000
-41.800000	26.000000	21.000000
-41.766667	29.000000	20.000000
-41.733333	29.500000	18.500000
-41.700000	30.500000	16.000000
-41.666667	32.000000	15.000000
-41.633333	35.500000	16.000000
-41.600000	38.500000	14.500000
-41.566667	40.500000	11.500000
-41.533333	43.000000	10.000000
-41.500000	47.000000	9.500000
-41.466667	49.500000	10.000000
-41.433333	53.500000	10.000000
-41.400000	54.500000	10.500000
-41.366667	56.500000	10.000000
-41.333333	58.500000	9.500000
-41.300000	61.000000	8.500000
-41.266667	62.000000	9.000000
-41.233333	64.500000	10.000000
-41.200000	67.500000	8.500000
-41.166667	70.500000	7.000000
-41.133333	72.000000	7.000000
-41.100000	74.000000	8.000000
-41.066667	75.000000	8.500000
-41.033333	77.500000	10.000000
-41.000000	78.000000	10.500000
-40.966667	78.000000	10.500000
-40.933333	78.500000	11.000000
-40.900000	78.500000	12.500000
-40.866667	78.000000	14.500000
-40.833333	77.500000	15.500000
-40.800000	77.500000	17.000000
-40.766667	77.000000	17.500000
-40.733333	75.000000	17.500000
-40.700000	74.500000	19.500000
-40.666667	75.500000	22.000000
-40.633333	77.000000	27.000000
-40.600000	75.000000	25.000000
-40.566667	76.500000	26.000000
-40.533333	72.500000	26.000000
-40.500000	72.500000	26.000000
-40.466667	72.000000	25.500000
-40.433333	72.000000	24.500000
-40.400000	71.500000	24.500000
-40.366667	71.000000	24.500000
-40.333333	74.000000	25.000000
-40.300000	74.000000	24.500000
-40.266667	76.500000	25.000000
-40.233333	76.000000	23.000000
-40.200000	75.000000	21.500000
-40.166667	75.000000	20.000000
-40.133333	77.500000	20.000000
-40.100000	81.000000	20.000000
-40.066667	82.000000	18.000000
-40.033333	84.000000	14.500000
-40.000000	87.000000	15.000000
-39.966667	91.500000	15.500000
-39.933333	94.000000	14.000000
-39.900000	97.500000	11.000000
-39.866667	101.000000	11.000000
-39.833333	106.500000	12.000000
-39.800000	111.500000	10.000000
-39.766667	115.500000	8.000000
-39.733333	118.000000	8.000000
-39.700000	121.500000	7.500000
-39.666667	126.000000	8.000000
-39.633333	130.000000	8.500000
-39.600000	133.500000	7.500000
-39.566667	134.000000	8.000000
-39.533333	142.000000	8.500000
-39.500000	146.500000	9.500000
-39.466667	151.000000	11.000000
-39.433333	152.000000	12.000000
-39.400000	153.000000	12.500000
-39.366667	152.500000	12.000000
-39.333333	143.000000	14.000000
-39.300000	143.500000	16.000000
-39.266667	143.500000	17.500000
-39.233333	147.500000	18.500000
-39.200000	148.000000	18.500000
-39.166667	147.500000	19.000000
-39.133333	146.000000	20.500000
-39.100000	146.000000	22.000000
-39.066667	146.500000	23.000000
-39.033333	149.500000	21.500000
-39.000000	150.000000	22.000000
-38.966667	149.000000	23.000000
-38.933333	146.000000	23.000000
-38.900000	145.500000	23.000000
-38.866667	145.000000	23.500000
-38.833333	147.000000	22.000000
-38.800000	143.000000	18.000000
-38.766667	140.500000	18.000000
-38.733333	139.500000	18.000000
-38.700000	140.000000	20.000000
-38.666667	141.000000	16.500000
-38.633333	141.000000	17.000000
-38.600000	140.000000	18.500000
-38.566667	139.000000	19.000000
-38.533333	133.500000	17.500000
-38.500000	133.500000	17.500000
-38.466667	135.500000	20.000000
-38.433333	134.000000	16.500000
-38.400000	135.000000	18.000000
-38.366667	136.500000	19.000000
-38.333333	135.000000	20.000000
-38.300000	133.500000	20.500000
-38.266667	130.500000	17.000000
-38.233333	130.500000	17.500000
-38.200000	130.000000	17.500000
-38.166667	133.500000	20.000000
-38.133333	133.000000	21.000000
-38.100000	131.500000	21.500000
-38.066667	128.000000	18.000000
-38.033333	128.500000	17.500000
-38.000000	128.500000	18.000000
-37.966667	132.500000	21.000000
-37.933333	131.500000	21.500000
-37.900000	126.500000	19.500000
-37.866667	127.500000	22.000000
-37.833333	128.500000	22.500000
-37.800000	127.000000	16.500000
-37.766667	127.000000	17.000000
-37.733333	130.500000	19.500000
-37.700000	129.500000	20.500000
-37.666667	123.500000	17.000000
-37.633333	124.500000	17.500000
-37.600000	128.500000	21.000000
-37.566667	129.000000	20.500000
-37.533333	125.000000	17.500000
-37.500000	126.000000	18.000000
-37.466667	126.000000	18.000000
-37.433333	126.000000	18.500000
-37.400000	126.000000	18.500000
-37.366667	127.000000	18.500000
-37.333333	130.000000	22.500000
-37.300000	131.000000	20.000000
-37.266667	131.000000	19.500000
-37.233333	130.500000	21.000000
-37.200000	130.000000	23.000000
-37.166667	128.500000	24.500000
-37.133333	129.000000	26.000000
-37.100000	127.000000	24.000000
-37.066667	125.000000	26.500000
-37.033333	125.500000	29.000000
-37.000000	128.000000	24.500000
-36.966667	130.000000	24.500000
-36.933333	132.000000	22.500000
-36.900000	130.500000	24.000000
-36.866667	142.500000	24.500000
-36.833333	130.500000	26.000000
-36.800000	131.000000	23.500000
-36.766667	128.500000	26.500000
-36.733333	128.000000	22.000000
-36.700000	129.500000	20.500000
-36.666667	131.000000	19.500000
-36.633333	131.500000	23.000000
-36.600000	126.500000	24.000000
-36.566667	129.500000	24.500000
-36.533333	127.000000	18.500000
-36.500000	124.000000	22.500000
-36.466667	118.500000	22.500000
-36.433333	121.500000	25.000000
-36.400000	121.000000	18.500000
-36.366667	132.500000	17.000000
-36.333333	127.500000	18.500000
-36.300000	130.500000	15.500000
-36.266667	130.000000	15.000000
-36.233333	138.000000	18.500000
-36.200000	141.000000	18.000000
-36.166667	140.500000	15.000000
-36.133333	146.000000	19.500000
-36.100000	150.500000	20.000000
-36.066667	149.000000	18.000000
-36.033333	155.000000	20.000000
-36.000000	158.000000	20.000000
-35.966667	156.500000	17.500000
-35.933333	163.000000	21.000000
-35.900000	167.000000	21.500000
-35.866667	166.500000	19.500000
-35.833333	165.000000	21.000000
-35.800000	165.500000	22.000000
-35.766667	167.000000	22.500000
-35.733333	171.500000	24.500000
-35.700000	173.500000	25.000000
-35.666667	173.000000	23.500000
-35.633333	171.000000	21.500000
-35.600000	170.000000	23.000000
-35.566667	175.500000	24.500000
-35.533333	178.500000	25.000000
-35.500000	178.000000	20.500000
-35.466667	177.500000	20.000000
-35.433333	177.000000	21.000000
-35.400000	184.500000	23.500000
-35.366667	189.000000	23.000000
-35.333333	187.500000	22.500000
-35.300000	194.000000	17.500000
-35.266667	193.000000	19.000000
-35.233333	190.500000	19.500000
-35.200000	194.000000	21.000000
-35.166667	196.500000	22.000000
-35.133333	200.000000	18.000000
-35.100000	201.500000	21.000000
-35.066667	207.500000	23.000000
-35.033333	209.000000	24.000000
-35.000000	207.000000	24.000000
-34.966667	209.000000	24.000000
-34.933333	205.500000	23.500000
-34.900000	207.000000	20.500000
-34.866667	206.500000	17.000000
-34.833333	204.500000	16.000000
-34.800000	198.500000	16.000000
-34.766667	201.000000	16.000000
-34.733333	197.500000	16.000000
-34.700000	196.000000	15.000000
-34.666667	195.500000	14.500000
-34.633333	192.000000	15.500000
-34.600000	189.000000	16.500000
-34.566667	187.500000	16.000000
-34.533333	178.500000	15.000000
-34.500000	176.000000	14.000000
-34.466667	175.000000	14.500000
-34.433333	170.500000	15.500000
-34.400000	168.000000	14.500000
-34.366667	167.000000	12.500000
-34.333333	165.500000	11.500000
-34.300000	173.500000	12.000000
-34.266667	164.500000	13.000000
-34.233333	162.500000	13.500000
-34.200000	155.000000	13.000000
-34.166667	154.500000	12.000000
-34.133333	167.000000	12.000000
-34.100000	167.500000	13.500000
-34.066667	166.000000	14.000000
-34.033333	165.500000	15.500000
-34.000000	161.500000	13.500000
-33.966667	163.500000	13.500000
-33.933333	164.000000	15.500000
-33.900000	161.500000	17.000000
-33.866667	156.500000	15.000000
-33.833333	157.000000	14.500000
-33.800000	156.500000	13.500000
-33.766667	158.000000	15.500000
-33.733333	159.000000	17.000000
-33.700000	157.000000	18.000000
-33.666667	154.500000	17.500000
-33.633333	154.500000	16.000000
-33.600000	156.500000	17.000000
-33.566667	155.000000	18.500000
-33.533333	153.000000	20.500000
-33.500000	147.500000	19.500000
-33.466667	152.500000	20.000000
-33.433333	148.000000	19.000000
-33.400000	151.000000	17.000000
-33.366667	153.000000	19.000000
-33.333333	153.000000	19.500000
-33.300000	148.000000	17.000000
-33.266667	148.000000	17.500000
-33.233333	148.000000	18.500000
-33.200000	148.500000	18.500000
-33.166667	151.500000	19.000000
-33.133333	150.500000	19.000000
-33.100000	149.000000	21.000000
-33.066667	147.500000	23.000000
-33.033333	148.000000	24.500000
-33.000000	149.500000	26.000000
-32.966667	147.500000	21.500000
-32.933333	148.500000	24.500000
-32.900000	148.500000	25.500000
-32.866667	148.000000	27.000000
-32.833333	151.000000	27.000000
-32.800000	151.000000	22.000000
-32.766667	149.500000	21.000000
-32.733333	150.000000	22.500000
-32.700000	153.500000	23.000000
-32.666667	152.000000	23.500000
-32.633333	149.500000	24.000000
-32.600000	149.000000	21.000000
-32.566667	149.000000	20.500000
-32.533333	149.000000	18.000000
-32.500000	142.000000	20.500000
-32.466667	142.500000	17.500000
-32.433333	144.000000	16.500000
-32.400000	137.000000	19.000000
-32.366667	136.000000	15.500000
-32.333333	136.000000	16.500000
-32.300000	126.000000	20.500000
-32.266667	129.000000	18.000000
-32.233333	129.000000	19.500000
-32.200000	124.500000	19.500000
-32.166667	127.000000	18.500000
-32.133333	123.500000	19.000000
-32.100000	122.500000	19.500000
-32.066667	124.000000	20.000000
-32.033333	124.500000	20.500000
-32.000000	121.500000	21.000000
-31.966667	119.500000	21.500000
-31.933333	118.500000	20.000000
-31.900000	119.000000	21.500000
-31.866667	121.500000	23.000000
-31.833333	122.500000	24.000000
-31.800000	119.000000	23.000000
-31.766667	116.500000	21.500000
-31.733333	117.000000	24.500000
-31.700000	118.500000	23.500000
-31.666667	119.500000	23.000000
-31.633333	117.000000	23.500000
-31.600000	114.500000	21.000000
-31.566667	115.500000	23.000000
-31.533333	116.500000	21.500000
-31.500000	115.000000	23.000000
-31.466667	108.000000	21.500000
-31.433333	108.000000	20.500000
-31.400000	107.500000	23.500000
-31.366667	107.500000	19.000000
-31.333333	104.500000	21.000000
-31.300000	100.500000	20.500000
-31.266667	96.000000	19.000000
-31.233333	95.000000	16.000000
-31.200000	92.500000	14.000000
-31.166667	92.500000	14.000000
-31.133333	89.500000	13.500000
-31.100000	89.500000	13.500000
-31.066667	87.500000	12.000000
-31.033333	84.500000	10.000000
-31.000000	78.500000	9.500000
-30.966667	76.500000	9.000000
-30.933333	74.500000	9.500000
-30.900000	72.500000	10.000000
-30.866667	70.000000	10.000000
-30.833333	73.000000	9.500000
-30.800000	72.000000	9.000000
-30.766667	70.000000	8.500000
-30.733333	68.500000	9.000000
-30.700000	61.500000	9.500000
-30.666667	59.000000	9.500000
-30.633333	63.000000	9.500000
-30.600000	57.000000	9.500000
-30.566667	55.000000	9.000000
-30.533333	59.000000	8.500000
-30.500000	52.000000	9.000000
-30.466667	57.000000	9.500000
-30.433333	55.500000	9.500000
-30.400000	55.000000	10.000000
-30.366667	54.000000	10.000000
-30.333333	47.500000	9.500000
-30.300000	53.500000	9.500000
-30.266667	46.500000	9.500000
-30.233333	52.000000	10.000000
-30.200000	52.000000	10.500000
-30.166667	51.000000	10.500000
-30.133333	50.500000	10.500000
-30.100000	50.000000	10.500000
-30.066667	50.000000	10.500000
-30.033333	44.000000	10.500000
-30.000000	50.500000	11.000000
-29.966667	50.000000	11.000000
-29.933333	51.000000	11.500000
-29.900000	50.500000	11.500000
-29.866667	44.000000	11.500000
-29.833333	51.000000	11.500000
-29.800000	51.500000	11.500000
-29.766667	52.000000	11.500000
-29.733333	52.500000	11.500000
-29.700000	53.500000	12.000000
-29.666667	47.000000	12.500000
-29.633333	56.000000	13.000000
-29.600000	56.500000	13.000000
-29.566667	57.500000	13.000000
-29.533333	59.000000	13.000000
-29.500000	60.000000	13.000000
-29.466667	53.000000	13.500000
-29.433333	63.500000	14.000000
-29.400000	65.000000	14.000000
-29.366667	66.500000	13.500000
-29.333333	68.500000	14.000000
-29.300000	70.500000	15.000000
-29.266667	72.500000	16.000000
-29.233333	73.500000	16.500000
-29.200000	73.500000	17.000000
-29.166667	74.000000	17.000000
-29.133333	75.500000	16.500000
-29.100000	79.000000	17.500000
-29.066667	79.000000	19.000000
-29.033333	79.000000	20.500000
-29.000000	77.500000	21.500000
-28.966667	79.500000	22.500000
-28.933333	81.000000	23.500000
-28.900000	82.000000	21.000000
-28.866667	83.000000	20.000000
-28.833333	84.000000	18.500000
-28.800000	84.500000	16.000000
-28.766667	87.500000	15.000000
-28.733333	88.000000	16.000000
-28.700000	90.000000	15.500000
-28.666667	89.500000	15.000000
-28.633333	88.000000	16.000000
-28.600000	90.000000	18.000000
-28.566667	91.000000	19.500000
-28.533333	95.000000	18.000000
-28.500000	97.500000	18.500000
-28.466667	95.000000	18.500000
-28.433333	96.500000	18.500000
-28.400000	94.500000	19.000000
-28.366667	94.000000	19.500000
-28.333333	94.000000	17.000000
-28.300000	94.000000	16.500000
-28.266667	94.000000	18.500000
-28.233333	93.000000	19.500000
-28.200000	90.500000	19.000000
-28.166667	87.500000	15.500000
-28.133333	87.000000	16.500000
-28.100000	87.000000	17.000000
-28.066667	90.000000	20.500000
-28.033333	88.000000	20.000000
-28.000000	87.500000	20.000000
-27.966667	85.500000	18.000000
-27.933333	86.500000	19.000000
-27.900000	86.000000	18.000000
-27.866667	90.500000	21.500000
-27.833333	89.500000	22.500000
-27.800000	88.000000	22.500000
-27.766667	87.000000	22.000000
-27.733333	85.500000	20.000000
-27.700000	85.500000	20.000000
-27.666667	87.000000	25.000000
-27.633333	86.000000	23.500000
-27.600000	88.500000	22.500000
-27.566667	92.000000	22.500000
-27.533333	91.500000	23.000000
-27.500000	90.000000	24.500000
-27.466667	87.000000	26.000000
-27.433333	82.500000	23.500000
-27.400000	85.000000	24.500000
-27.366667	87.000000	23.000000
-27.333333	89.500000	22.500000
-27.300000	89.000000	22.500000
-27.266667	86.500000	21.500000
-27.233333	89.500000	27.500000
-27.200000	88.000000	23.000000
-27.166667	85.500000	23.000000
-27.133333	78.000000	20.000000
-27.100000	103.000000	20.000000
-27.066667	83.500000	20.000000
-27.033333	77.000000	21.500000
-27.000000	79.500000	17.500000
-26.966667	73.000000	17.500000
-26.933333	71.000000	17.000000
-26.900000	70.000000	16.000000
-26.866667	68.000000	18.500000
-26.833333	69.500000	19.000000
-26.800000	73.000000	21.000000
-26.766667	71.000000	18.000000
-26.733333	71.000000	19.500000
-26.700000	77.000000	20.500000
-26.666667	77.500000	18.000000
-26.633333	76.500000	19.500000
-26.600000	79.500000	20.500000
-26.566667	79.000000	18.000000
-26.533333	78.500000	17.000000
-26.500000	77.500000	19.500000
-26.466667	78.000000	19.500000
-26.433333	82.000000	20.500000
-26.400000	87.000000	19.000000
-26.366667	86.500000	19.000000
-26.333333	87.000000	18.000000
-26.300000	85.500000	19.000000
-26.266667	91.000000	20.500000
-26.233333	96.000000	19.500000
-26.200000	96.000000	16.500000
-26.166667	97.000000	16.000000
-26.133333	102.500000	17.000000
-26.100000	107.000000	14.500000
-26.066667	108.500000	13.000000
-26.033333	111.500000	12.000000
-26.000000	115.000000	13.000000
-25.966667	118.000000	14.500000
-25.933333	119.500000	15.500000
-25.900000	121.500000	17.000000
-25.866667	123.500000	17.000000
-25.833333	124.500000	15.500000
-25.800000	127.000000	18.500000
-25.766667	129.000000	21.000000
-25.733333	129.000000	23.000000
-25.700000	129.000000	24.500000
-25.666667	129.000000	27.000000
-25.633333	129.000000	26.000000
-25.600000	128.500000	23.500000
-25.566667	128.500000	23.500000
-25.533333	127.500000	24.000000
-25.500000	128.500000	24.000000
-25.466667	129.500000	24.500000
-25.433333	130.500000	22.500000
-25.400000	130.000000	22.500000
-25.366667	128.500000	22.500000
-25.333333	128.000000	23.000000
-25.300000	127.000000	23.500000
-25.266667	128.000000	23.000000
-25.233333	129.500000	22.000000
-25.200000	128.000000	22.500000
-25.166667	128.500000	23.500000
-25.133333	128.500000	24.500000
-25.100000	129.000000	24.000000
-25.066667	129.500000	24.000000
-25.033333	134.000000	24.500000
-25.000000	133.000000	22.000000
-24.966667	133.000000	20.000000
-24.933333	135.000000	18.500000
-24.900000	141.000000	19.000000
-24.866667	142.000000	16.000000
-24.833333	146.000000	13.500000
-24.800000	150.500000	14.000000
-24.766667	155.500000	13.500000
-24.733333	160.000000	9.500000
-24.700000	161.500000	10.500000
-24.666667	166.500000	11.500000
-24.633333	175.500000	11.000000
-24.600000	183.500000	9.500000
-24.566667	187.000000	9.000000
-24.533333	182.500000	8.000000
-24.500000	186.500000	9.000000
-24.466667	193.500000	9.500000
-24.433333	204.500000	9.000000
-24.400000	194.000000	8.500000
-24.366667	204.500000	10.000000
-24.333333	208.500000	11.000000
-24.300000	200.000000	12.500000
-24.266667	201.500000	13.500000
-24.233333	204.500000	12.000000
-24.200000	206.000000	13.500000
-24.166667	238.500000	13.500000
-24.133333	240.500000	14.500000
-24.100000	242.000000	13.000000
-24.066667	244.000000	12.500000
-24.033333	211.000000	17.000000
-24.000000	246.500000	15.500000
-23.966667	247.500000	16.500000
-23.933333	249.500000	17.500000
-23.900000	251.000000	18.500000
-23.866667	250.500000	18.500000
-23.833333	218.500000	20.500000
-23.800000	218.000000	19.500000
-23.766667	217.500000	20.000000
-23.733333	215.000000	14.500000
-23.700000	215.500000	16.000000
-23.666667	213.000000	17.000000
-23.633333	210.500000	16.000000
-23.600000	211.500000	18.500000
-23.566667	211.500000	17.500000
-23.533333	209.500000	16.000000
-23.500000	212.000000	17.500000
-23.466667	211.000000	18.500000
-23.433333	208.500000	19.500000
-23.400000	206.000000	17.500000
-23.366667	206.500000	17.500000
-23.333333	210.000000	19.000000
-23.300000	208.500000	20.000000
-23.266667	207.500000	21.500000
-23.233333	203.500000	19.500000
-23.200000	201.000000	18.500000
-23.166667	206.000000	21.500000
-23.133333	208.000000	22.000000
-23.100000	206.500000	23.500000
-23.066667	203.500000	24.500000
-23.033333	199.000000	21.500000
-23.000000	265.000000	15.000000
-22.966667	200.000000	26.000000
-22.933333	201.500000	24.500000
-22.900000	204.000000	24.500000
-22.866667	203.000000	20.500000
-22.833333	203.500000	20.500000
-22.800000	204.000000	21.000000
-22.766667	202.500000	20.500000
-22.733333	201.000000	26.000000
-22.700000	202.000000	25.500000
-22.666667	203.000000	24.500000
-22.633333	204.000000	24.500000
-22.600000	204.000000	23.500000
-22.566667	204.500000	22.500000
-22.533333	206.500000	27.500000
-22.500000	206.500000	26.000000
-22.466667	205.000000	27.500000
-22.433333	214.000000	22.000000
-22.400000	207.000000	23.500000
-22.366667	207.000000	22.500000
-22.333333	209.000000	23.500000
-22.300000	206.500000	27.000000
-22.266667	205.500000	24.500000
-22.233333	206.000000	24.500000
-22.200000	208.000000	20.500000
-22.166667	208.000000	19.000000
-22.133333	209.000000	18.500000
-22.100000	210.000000	21.000000
-22.066667	211.500000	12.500000
-22.033333	211.000000	14.000000
-22.000000	214.000000	15.500000
-21.966667	221.000000	14.000000
-21.933333	221.500000	12.000000
-21.900000	219.500000	13.000000
-21.866667	221.500000	14.500000
-21.833333	224.500000	16.500000
-21.800000	231.000000	14.500000
-21.766667	231.000000	13.500000
-21.733333	235.500000	18.000000
-21.700000	243.500000	21.500000
-21.666667	243.000000	23.500000
-21.633333	244.000000	20.000000
-21.600000	244.000000	20.500000
-21.566667	243.000000	22.500000
-21.533333	240.000000	24.500000
-21.500000	241.000000	20.000000
-21.466667	241.000000	20.500000
-21.433333	237.000000	21.500000
-21.400000	235.000000	22.000000
-21.366667	235.000000	22.500000
-21.333333	238.500000	23.500000
-21.300000	243.500000	23.500000
-21.266667	243.000000	22.000000
-21.233333	240.500000	22.000000
-21.200000	245.500000	21.500000
-21.166667	246.500000	22.000000
-21.133333	243.500000	21.000000
-21.100000	246.000000	19.000000
-21.066667	249.500000	21.000000
-21.033333	248.000000	19.000000
-21.000000	247.500000	19.500000
-20.966667	253.000000	20.500000
-20.933333	255.500000	22.000000
-20.900000	255.500000	22.500000
-20.866667	254.500000	22.000000
-20.833333	255.000000	23.500000
-20.800000	255.500000	21.500000
-20.766667	257.000000	23.000000
-20.733333	257.000000	22.500000
-20.700000	257.500000	19.500000
-20.666667	258.500000	18.500000
-20.633333	255.000000	18.000000
-20.600000	252.000000	18.000000
-20.566667	250.500000	15.500000
-20.533333	248.000000	13.500000
-20.500000	243.500000	15.500000
-20.466667	245.000000	17.000000
-20.433333	242.000000	13.000000
-20.400000	239.500000	11.000000
-20.366667	232.000000	12.000000
-20.333333	231.500000	13.000000
-20.300000	230.000000	12.500000
-20.266667	218.500000	10.500000
-20.233333	214.500000	10.500000
-20.200000	210.000000	12.000000
-20.166667	204.500000	13.500000
-20.133333	203.000000	10.500000
-20.100000	201.000000	10.000000
-20.066667	202.000000	10.000000
-20.033333	196.500000	10.500000
-20.000000	189.000000	11.000000
-19.966667	190.500000	11.500000
-19.933333	185.500000	11.500000
-19.900000	183.000000	11.500000
-19.866667	185.000000	11.500000
-19.833333	186.500000	12.500000
-19.800000	183.500000	13.000000
-19.766667	186.500000	14.000000
-19.733333	181.500000	14.000000
-19.700000	180.500000	14.000000
-19.666667	182.500000	14.000000
-19.633333	182.500000	13.500000
-19.600000	182.500000	14.000000
-19.566667	181.000000	14.500000
-19.533333	182.000000	15.000000
-19.500000	180.500000	14.500000
-19.466667	184.000000	14.500000
-19.433333	181.000000	15.000000
-19.400000	184.000000	15.500000
-19.366667	181.000000	15.500000
-19.333333	183.000000	15.000000
-19.300000	184.500000	14.500000
-19.266667	182.500000	14.000000
-19.233333	181.500000	14.500000
-19.200000	179.000000	15.000000
-19.166667	180.000000	17.500000
-19.133333	180.000000	11.500000
-19.100000	179.000000	9.500000
-19.066667	177.500000	11.500000
-19.033333	170.500000	11.000000
-19.000000	171.500000	10.500000
-18.966667	170.500000	9.000000
-18.933333	168.500000	10.500000
-18.900000	165.500000	12.500000
-18.866667	162.000000	11.500000
-18.833333	164.000000	10.000000
-18.800000	162.500000	11.500000
-18.766667	159.000000	13.500000
-18.733333	155.500000	15.000000
-18.700000	153.000000	12.500000
-18.666667	155.500000	13.500000
-18.633333	156.000000	13.000000
-18.600000	155.500000	14.000000
-18.566667	154.000000	15.000000
-18.533333	152.000000	16.000000
-18.500000	151.500000	17.000000
-18.466667	152.500000	16.500000
-18.433333	153.000000	16.500000
-18.400000	152.000000	18.500000
-18.366667	152.500000	20.500000
-18.333333	152.000000	23.000000
-18.300000	149.500000	25.000000
-18.266667	147.000000	26.500000
-18.233333	143.500000	24.000000
-18.200000	145.000000	23.500000
-18.166667	147.500000	24.000000
-18.133333	151.000000	25.000000
-18.100000	150.000000	24.500000
-18.066667	150.500000	26.000000
-18.033333	149.500000	26.500000
-18.000000	150.500000	22.500000
-17.966667	155.500000	25.000000
-17.933333	152.500000	22.000000
-17.900000	152.000000	20.000000
-17.866667	152.000000	18.500000
-17.833333	155.500000	22.500000
-17.800000	149.000000	24.000000
-17.766667	159.000000	26.500000
-17.733333	150.000000	16.500000
-17.700000	141.000000	22.500000
-17.666667	148.000000	23.500000
-17.633333	140.500000	17.000000
-17.600000	133.500000	20.500000
-17.566667	134.000000	18.000000
-17.533333	131.000000	19.000000
-17.500000	132.000000	18.000000
-17.466667	124.500000	18.000000
-17.433333	135.500000	18.000000
-17.400000	140.500000	21.000000
-17.366667	141.000000	21.000000
-17.333333	147.000000	22.000000
-17.300000	141.000000	21.000000
-17.266667	140.000000	18.000000
-17.233333	141.500000	15.500000
-17.200000	147.500000	16.500000
-17.166667	147.000000	15.500000
-17.133333	146.500000	16.000000
-17.100000	146.000000	17.000000
-17.066667	145.500000	18.500000
-17.033333	146.500000	19.000000
-17.000000	149.000000	20.000000
-16.966667	150.500000	21.500000
-16.933333	151.500000	21.000000
-16.900000	152.000000	21.500000
-16.866667	151.000000	20.000000
-16.833333	155.500000	21.500000
-16.800000	155.500000	23.000000
-16.766667	155.500000	24.000000
-16.733333	157.000000	22.500000
-16.700000	154.500000	17.500000
-16.666667	155.000000	19.000000
-16.633333	150.000000	18.000000
-16.600000	149.500000	20.500000
-16.566667	145.000000	15.000000
-16.533333	145.500000	13.500000
-16.500000	146.500000	13.500000
-16.466667	143.500000	14.500000
-16.433333	140.000000	13.500000
-16.400000	135.000000	11.000000
-16.366667	137.000000	10.500000
-16.333333	134.500000	10.000000
-16.300000	134.500000	12.000000
-16.266667	127.500000	8.500000
-16.233333	125.500000	7.000000
-16.200000	123.000000	7.000000
-16.166667	121.000000	7.500000
-16.133333	118.500000	7.500000
-16.100000	116.000000	7.500000
-16.066667	113.500000	7.500000
-16.033333	107.500000	8.000000
-16.000000	111.000000	9.000000
-15.966667	104.500000	10.000000
-15.933333	107.500000	10.500000
-15.900000	98.000000	11.000000
-15.866667	104.000000	10.000000
-15.833333	103.500000	9.000000
-15.800000	92.000000	9.500000
-15.766667	98.000000	9.500000
-15.733333	96.500000	7.500000
-15.700000	95.000000	6.000000
-15.666667	84.500000	6.500000
-15.633333	95.000000	7.000000
-15.600000	92.000000	7.000000
-15.566667	92.000000	8.000000
-15.533333	88.500000	7.000000
-15.500000	89.500000	8.500000
-15.466667	88.000000	9.500000
-15.433333	85.500000	10.500000
-15.400000	81.000000	9.500000
-15.366667	82.000000	9.000000
-15.333333	82.000000	10.500000
-15.300000	78.500000	12.000000
-15.266667	74.000000	9.000000
-15.233333	73.500000	7.500000
-15.200000	74.500000	8.000000
-15.166667	73.500000	9.000000
-15.133333	72.000000	10.000000
-15.100000	69.000000	10.500000
-15.066667	64.000000	10.500000
-15.033333	62.500000	10.000000
-15.000000	62.500000	10.000000
-14.966667	62.000000	10.500000
-14.933333	61.500000	11.000000
-14.900000	64.000000	12.500000
-14.866667	59.000000	11.000000
-14.833333	60.000000	11.000000
-14.800000	59.500000	11.000000
-14.766667	62.000000	12.500000
-14.733333	63.500000	13.500000
-14.700000	58.500000	13.500000
-14.666667	61.000000	13.000000
-14.633333	65.500000	14.500000
-14.600000	65.000000	16.000000
-14.566667	64.500000	17.500000
-14.533333	64.000000	19.500000
-14.500000	63.500000	21.000000
-14.466667	62.500000	22.500000
-14.433333	58.500000	20.000000
-14.400000	59.000000	20.500000
-14.366667	60.000000	21.000000
-14.333333	59.000000	21.500000
-14.300000	60.500000	22.500000
-14.266667	60.500000	22.000000
-14.233333	60.000000	22.000000
-14.200000	61.000000	23.500000
-14.166667	61.000000	23.500000
-14.133333	62.500000	22.500000
-14.100000	62.500000	21.500000
-14.066667	63.500000	21.000000
-14.033333	64.000000	20.500000
-14.000000	64.500000	19.000000
-13.966667	65.000000	17.000000
-13.933333	65.500000	17.000000
-13.900000	67.000000	15.500000
-13.866667	68.000000	16.000000
-13.833333	69.500000	16.000000
-13.800000	70.500000	16.000000
-13.766667	70.000000	15.000000
-13.733333	73.000000	15.500000
-13.700000	74.500000	18.000000
-13.666667	76.500000	20.500000
-13.633333	78.000000	22.000000
-13.600000	77.500000	22.500000
-13.566667	77.500000	23.000000
-13.533333	81.000000	23.500000
-13.500000	81.500000	24.000000
-13.466667	75.500000	26.500000
-13.433333	74.000000	22.500000
-13.400000	78.500000	24.000000
-13.366667	82.000000	24.000000
-13.333333	77.000000	20.500000
-13.300000	74.500000	20.500000
-13.266667	77.500000	20.000000
-13.233333	76.000000	17.000000
-13.200000	74.500000	17.000000
-13.166667	76.000000	19.500000
-13.133333	76.000000	16.500000
-13.100000	76.500000	18.000000
-13.066667	77.000000	16.500000
-13.033333	76.000000	18.500000
-13.000000	78.000000	18.000000
-12.966667	77.000000	16.500000
-12.933333	76.500000	19.500000
-12.900000	53.000000	17.000000
-12.866667	79.000000	18.000000
-12.833333	78.000000	20.000000
-12.800000	57.000000	17.000000
-12.766667	80.000000	18.500000
-12.733333	79.500000	18.000000
-12.700000	80.500000	17.000000
-12.666667	81.000000	17.000000
-12.633333	81.000000	18.000000
-12.600000	81.000000	19.000000
-12.566667	80.000000	21.500000
-12.533333	81.500000	22.000000
-12.500000	82.500000	23.500000
-12.466667	86.500000	21.000000
-12.433333	86.000000	21.500000
-12.400000	86.000000	21.000000
-12.366667	87.000000	22.000000
-12.333333	88.500000	23.000000
-12.300000	90.500000	23.500000
-12.266667	92.000000	24.500000
-12.233333	93.500000	22.500000
-12.200000	93.500000	22.500000
-12.166667	95.500000	21.500000
-12.133333	96.500000	23.000000
-12.100000	96.000000	23.500000
-12.066667	96.500000	20.500000
-12.033333	95.500000	19.500000
-12.000000	95.000000	20.500000
-11.966667	93.500000	20.000000
-11.933333	94.000000	20.000000
-11.900000	94.500000	19.500000
-11.866667	92.500000	20.000000
-11.833333	94.500000	20.000000
-11.800000	94.000000	20.500000
-11.766667	93.000000	20.500000
-11.733333	92.000000	20.500000
-11.700000	92.500000	21.000000
-11.666667	92.000000	20.500000
-11.633333	92.000000	20.500000
-11.600000	92.000000	20.000000
-11.566667	92.000000	20.500000
-11.533333	91.000000	21.000000
-11.500000	89.500000	20.500000
-11.466667	89.500000	21.500000
-11.433333	89.000000	21.500000
-11.400000	90.000000	22.500000
-11.366667	90.000000	22.000000
-11.333333	90.500000	22.500000
-11.300000	86.000000	23.000000
-11.266667	85.500000	24.000000
-11.233333	85.000000	21.000000
-11.200000	81.500000	17.500000
-11.166667	83.000000	16.000000
-11.133333	81.000000	14.000000
-11.100000	77.500000	14.000000
-11.066667	75.000000	14.500000
-11.033333	68.500000	12.500000
-11.000000	67.500000	11.500000
-10.966667	64.500000	11.500000
-10.933333	62.000000	11.000000
-10.900000	53.500000	11.500000
-10.866667	51.000000	11.500000
-10.833333	52.500000	12.000000
-10.800000	53.000000	12.000000
-10.766667	54.000000	12.000000
-10.733333	55.000000	12.500000
-10.700000	50.500000	13.500000
-10.666667	51.500000	14.000000
-10.633333	49.000000	13.500000
-10.600000	48.000000	13.000000
-10.566667	47.500000	12.500000
-10.533333	45.500000	12.500000
-10.500000	43.500000	13.500000
-10.466667	41.500000	12.500000
-10.433333	41.000000	11.500000
-10.400000	40.000000	10.000000
-10.366667	39.000000	9.500000
-10.333333	41.000000	10.500000
-10.300000	40.000000	11.500000
-10.266667	38.500000	12.500000
-10.233333	34.000000	11.500000
-10.200000	34.500000	11.000000
-10.166667	34.000000	10.500000
-10.133333	35.000000	11.000000
-10.100000	36.500000	12.000000
-10.066667	35.500000	13.000000
-10.033333	31.500000	11.500000
-10.000000	32.500000	11.500000
-9.966667	33.000000	12.000000
-9.933333	36.500000	13.000000
-9.900000	36.000000	14.000000
-9.866667	36.000000	14.500000
-9.833333	33.000000	13.000000
-9.800000	34.000000	13.000000
-9.766667	34.500000	12.500000
-9.733333	34.500000	13.000000
-9.700000	35.000000	14.000000
-9.666667	36.000000	14.500000
-9.633333	41.500000	14.500000
-9.600000	43.000000	15.000000
-9.566667	42.000000	17.500000
-9.533333	41.000000	19.500000
-9.500000	40.500000	21.000000
-9.466667	39.000000	22.500000
-9.433333	36.500000	23.500000
-9.400000	36.500000	21.500000
-9.366667	37.500000	22.500000
-9.333333	40.000000	25.000000
-9.300000	39.500000	25.500000
-9.266667	38.500000	25.500000
-9.233333	40.000000	23.000000
-9.200000	39.000000	22.000000
-9.166667	38.000000	22.500000
-9.133333	38.000000	23.000000
-9.100000	39.500000	22.500000
-9.066667	39.500000	23.000000
-9.033333	40.500000	22.500000
-9.000000	41.500000	22.500000
-8.966667	41.500000	23.000000
-8.933333	41.000000	22.500000
-8.900000	40.500000	23.000000
-8.866667	39.500000	22.500000
-8.833333	41.000000	22.000000
-8.800000	42.000000	22.500000
-8.766667	42.000000	23.000000
-8.733333	41.500000	23.500000
-8.700000	40.500000	23.000000
-8.666667	39.500000	23.000000
-8.633333	42.500000	22.500000
-8.600000	41.000000	23.500000
-8.566667	42.000000	23.500000
-8.533333	43.500000	23.500000
-8.500000	42.500000	23.500000
-8.466667	40.500000	23.000000
-8.433333	40.500000	21.500000
-8.400000	40.000000	20.500000
-8.366667	40.500000	20.000000
-8.333333	40.500000	19.000000
-8.300000	33.000000	7.000000
-8.266667	39.000000	18.000000
-8.233333	37.500000	18.000000
-8.200000	36.500000	17.500000
-8.166667	35.500000	18.000000
-8.133333	33.500000	17.500000
-8.100000	34.500000	18.000000
-8.066667	35.500000	17.500000
-8.033333	34.500000	19.000000
-8.000000	33.500000	20.000000
-7.966667	32.000000	20.500000
-7.933333	29.500000	21.000000
-7.900000	31.000000	20.500000
-7.866667	32.500000	20.000000
-7.833333	31.500000	21.000000
-7.800000	29.000000	22.500000
-7.766667	26.500000	19.500000
-7.733333	27.000000	18.500000
-7.700000	25.000000	19.000000
-7.666667	26.000000	16.500000
-7.633333	25.500000	18.000000
-7.600000	26.000000	12.500000
-7.566667	22.500000	16.000000
-7.533333	26.500000	22.500000
-7.500000	31.500000	23.000000
-7.466667	36.000000	15.000000
-7.433333	40.000000	17.000000
-7.400000	45.500000	19.500000
-7.366667	45.500000	16.500000
-7.333333	45.000000	18.000000
-7.300000	45.500000	19.000000
-7.266667	15.000000	17.000000
-7.233333	15.000000	18.500000
-7.200000	15.500000	20.000000
-7.166667	45.000000	29.500000
-7.133333	15.000000	19.000000
-7.100000	15.500000	22.500000
-7.066667	16.500000	22.000000
-7.033333	17.000000	23.000000
-7.000000	38.000000	25.000000
-6.966667	16.500000	20.500000
-6.933333	16.000000	22.000000
-6.900000	17.000000	22.000000
-6.866667	16.500000	24.000000
-6.833333	34.500000	25.000000
-6.800000	33.500000	23.000000
-6.766667	31.500000	21.000000
-6.733333	27.500000	24.000000
-6.700000	28.500000	25.500000
-6.666667	32.500000	19.500000
-6.633333	32.000000	20.000000
-6.600000	38.500000	22.500000
-6.566667	40.000000	19.000000
-6.533333	39.000000	17.500000
-6.500000	39.500000	18.500000
-6.466667	40.500000	19.500000
-6.433333	42.500000	19.000000
-6.400000	46.500000	22.000000
-6.366667	45.000000	23.500000
-6.333333	45.500000	24.000000
-6.300000	45.000000	25.000000
-6.266667	47.500000	27.500000
-6.233333	47.500000	25.000000
-6.200000	47.500000	24.000000
-6.166667	46.000000	23.000000
-6.133333	45.500000	22.000000
-6.100000	46.500000	21.500000
-6.066667	44.500000	20.500000
-6.033333	42.500000	21.000000
-6.000000	40.500000	20.500000
-5.966667	40.500000	20.000000
-5.933333	39.000000	18.500000
-5.900000	37.500000	19.000000
-5.866667	35.000000	20.500000
-5.833333	27.000000	12.000000
-5.800000	25.500000	12.000000
-5.766667	30.500000	16.500000
-5.733333	30.000000	17.000000
-5.700000	30.000000	18.500000
-5.666667	29.000000	20.000000
-5.633333	25.500000	17.500000
-5.600000	25.500000	17.000000
-5.566667	26.500000	18.000000
-5.533333	28.500000	19.500000
-5.500000	25.500000	20.500000
-5.466667	21.500000	18.000000
-5.433333	22.000000	16.500000
-5.400000	19.000000	13.000000
-5.366667	22.500000	16.000000
-5.333333	23.500000	17.000000
-5.300000	21.000000	18.000000
-5.266667	17.500000	15.500000
-5.233333	18.500000	15.500000
-5.200000	20.000000	16.500000
-5.166667	18.000000	18.000000
-5.133333	16.000000	19.000000
-5.100000	13.000000	17.000000
-5.066667	13.500000	16.500000
-5.033333	13.500000	16.000000
-5.000000	13.500000	17.000000
-4.966667	13.000000	17.000000
-4.933333	14.000000	17.500000
-4.900000	15.000000	17.000000
-4.866667	18.500000	19.500000
-4.833333	17.500000	19.500000
-4.800000	16.500000	20.000000
-4.766667	15.000000	21.000000
-4.733333	14.000000	18.500000
-4.700000	15.500000	20.000000
-4.666667	15.000000	19.000000
-4.633333	16.000000	18.500000
-4.600000	17.000000	15.500000
-4.566667	15.500000	16.500000
-4.533333	22.000000	16.500000
-4.500000	24.500000	19.000000
-4.466667	24.500000	18.000000
-4.433333	24.000000	18.500000
-4.400000	23.500000	19.000000
-4.366667	22.000000	19.500000
-4.333333	21.000000	19.000000
-4.300000	22.500000	19.000000
-4.266667	18.500000	21.000000
-4.233333	20.000000	21.000000
-4.200000	17.500000	21.000000
-4.166667	22.500000	19.500000
-4.133333	22.500000	19.000000
-4.100000	22.500000	19.000000
-4.066667	23.000000	19.500000
-4.033333	22.000000	15.000000
-4.000000	20.000000	19.500000
-3.966667	24.500000	21.000000
-3.933333	24.000000	18.500000
-3.900000	28.000000	20.500000
-3.866667	31.500000	20.000000
-3.833333	32.500000	23.000000
-3.800000	39.000000	26.000000
-3.766667	41.500000	7.500000
-3.733333	38.500000	25.500000
-3.700000	40.000000	24.000000
-3.666667	37.000000	24.500000
-3.633333	14.000000	19.000000
-3.600000	15.000000	20.000000
-3.566667	15.000000	23.500000
-3.533333	16.500000	20.500000
-3.500000	34.500000	28.000000
-3.466667	17.500000	24.500000
-3.433333	18.000000	24.000000
-3.400000	18.500000	23.500000
-3.366667	18.500000	26.000000
-3.333333	19.000000	25.000000
-3.300000	19.000000	27.500000
-3.266667	31.500000	26.500000
-3.233333	30.000000	27.500000
-3.200000	29.500000	27.500000
-3.166667	29.500000	27.000000
-3.133333	30.000000	27.500000
-3.100000	30.000000	29.000000
-3.066667	30.000000	32.000000
-3.033333	30.000000	28.000000
-3.000000	29.500000	28.500000
-2.966667	30.000000	29.500000
-2.933333	24.000000	29.500000
-2.900000	25.500000	29.000000
-2.866667	32.000000	29.000000
-2.833333	29.000000	23.500000
-2.800000	29.000000	23.500000
-2.766667	28.500000	22.000000
-2.733333	28.000000	21.500000
-2.700000	27.000000	20.500000
-2.666667	26.500000	21.000000
-2.633333	19.500000	11.500000
-2.600000	26.500000	19.000000
-2.566667	25.500000	19.500000
-2.533333	24.500000	20.000000
-2.500000	23.500000	20.500000
-2.466667	24.000000	19.500000
-2.433333	24.000000	19.500000
-2.400000	22.500000	21.000000
-2.366667	20.500000	21.500000
-2.333333	19.000000	21.000000
-2.300000	19.500000	21.000000
-2.266667	20.000000	20.500000
-2.233333	18.000000	20.500000
-2.200000	16.000000	18.500000
-2.166667	17.500000	16.500000
-2.133333	17.500000	15.000000
-2.100000	18.500000	16.000000
-2.066667	17.500000	16.500000
-2.033333	14.500000	17.000000
-2.000000	12.000000	16.000000
-1.966667	13.500000	16.000000
-1.933333	13.000000	16.500000
-1.900000	8.500000	18.000000
-1.866667	8.500000	15.000000
-1.833333	9.000000	17.500000
-1.800000	8.500000	18.000000
-1.766667	9.000000	18.500000
-1.733333	10.000000	14.500000
-1.700000	10.000000	16.500000
-1.666667	11.000000	18.000000
-1.633333	12.500000	11.500000
-1.600000	13.500000	12.000000
-1.566667	14.000000	14.000000
-1.533333	15.000000	15.000000
-1.500000	16.000000	17.000000
-1.466667	23.500000	16.500000
-1.433333	26.500000	12.500000
-1.400000	28.000000	4.000000
-1.366667	22.000000	23.000000
-1.333333	23.500000	18.500000
-1.300000	30.500000	29.000000
-1.266667	26.500000	8.500000
-1.233333	26.000000	8.500000
-1.200000	30.500000	20.500000
-1.166667	30.500000	21.500000
-1.133333	29.500000	21.500000
-1.100000	27.500000	22.000000
-1.066667	27.500000	21.000000
-1.033333	30.500000	20.500000
-1.000000	28.500000	21.000000
-0.966667	23.500000	8.500000
-0.933333	21.000000	4.500000
-0.900000	19.500000	7.000000
-0.866667	19.000000	4.000000
-0.833333	17.500000	7.500000
-0.800000	15.000000	10.000000
-0.766667	20.500000	15.500000
-0.733333	13.500000	17.000000
-0.700000	12.000000	13.000000
-0.666667	13.000000	16.000000
-0.633333	11.000000	16.500000
-0.600000	10.500000	15.000000
-0.566667	10.500000	14.500000
-0.533333	11.000000	16.500000
-0.500000	13.500000	14.500000
-0.466667	12.500000	17.500000
-0.433333	14.500000	18.500000
-0.400000	20.500000	20.000000
-0.366667	18.500000	18.000000
-0.333333	18.000000	24.500000
-0.300000	20.500000	27.000000
-0.266667	25.500000	25.500000
-0.233333	25.000000	25.000000
-0.200000	49.500000	8.500000
-0.166667	69.000000	9.000000
-0.133333	90.500000	6.500000
-0.100000	101.500000	7.500000
-0.066667	108.000000	9.500000
-0.033333	114.000000	10.500000
0.000000	117.000000	11.500000
0.033333	116.500000	15.000000
0.066667	118.500000	17.500000
0.100000	120.500000	19.000000
0.133333	122.000000	20.000000
0.166667	123.000000	20.000000
0.200000	123.000000	20.000000
0.233333	123.500000	20.000000
0.266667	124.000000	20.500000
0.300000	125.000000	20.500000
0.333333	124.000000	21.000000
0.366667	123.500000	20.500000
0.400000	124.000000	19.500000
0.433333	124.000000	20.000000
0.466667	125.500000	20.500000
0.500000	126.000000	21.000000
0.533333	126.000000	21.000000
0.566667	126.000000	21.000000
0.600000	126.000000	21.000000
0.633333	126.500000	21.000000
0.666667	127.000000	21.000000
0.700000	127.500000	22.000000
0.733333	128.000000	22.000000
0.766667	127.500000	21.500000
0.800000	128.000000	20.500000
0.833333	130.000000	21.000000
0.866667	129.500000	22.000000
0.900000	129.500000	23.500000
0.933333	127.000000	25.500000
0.966667	130.000000	25.500000
1.000000	129.500000	25.000000
1.033333	131.500000	26.000000
1.066667	133.000000	25.500000
1.100000	132.500000	25.500000
1.133333	130.000000	27.000000
1.166667	129.000000	27.500000
1.200000	129.000000	30.000000
1.233333	129.000000	30.500000
1.266667	129.500000	26.000000
1.300000	109.500000	30.000000
1.333333	109.500000	30.000000
1.366667	130.500000	27.500000
1.400000	130.000000	27.500000
1.433333	129.500000	30.500000
1.466667	129.000000	26.500000
1.500000	128.500000	30.500000
1.533333	129.500000	27.000000
1.566667	128.000000	27.500000
1.600000	126.000000	26.500000
1.633333	126.500000	27.000000
1.666667	126.500000	29.500000
1.700000	127.000000	30.000000
1.733333	128.000000	30.000000
1.766667	128.000000	26.500000
1.800000	128.000000	25.000000
1.833333	127.500000	25.000000
1.866667	120.000000	24.000000
1.900000	126.500000	24.500000
1.933333	126.000000	23.000000
1.966667	127.000000	24.000000
2.000000	126.500000	24.000000
2.033333	126.000000	24.000000
2.066667	126.000000	24.000000
2.100000	126.000000	24.500000
2.133333	126.000000	24.500000
2.166667	126.000000	24.500000
2.200000	126.500000	24.500000
2.233333	126.500000	24.500000
2.266667	127.000000	24.500000
2.300000	127.000000	24.500000
2.333333	127.000000	24.500000
2.366667	127.000000	24.500000
2.400000	127.000000	24.500000
2.433333	127.000000	24.500000
2.466667	127.500000	24.500000
2.500000	127.500000	24.500000
2.533333	128.000000	25.000000
2.566667	128.000000	25.000000
2.600000	128.500000	25.000000
2.633333	129.000000	25.000000
2.666667	128.500000	24.500000
2.700000	129.000000	25.000000
2.733333	129.000000	25.000000
2.766667	129.000000	25.500000
2.800000	129.000000	25.500000
2.833333	129.500000	25.500000
2.866667	135.000000	26.500000
2.900000	135.500000	27.000000
2.933333	135.500000	27.000000
2.966667	135.500000	28.000000
3.000000	135.500000	28.000000
3.033333	126.000000	23.500000
3.066667	126.000000	23.500000
3.100000	147.000000	33.500000
3.133333	147.000000	33.500000
3.166667	147.000000	33.500000
3.200000	147.500000	33.500000
3.233333	146.000000	33.500000
3.266667	146.000000	33.500000
3.300000	146.000000	33.500000
3.333333	147.500000	34.000000
3.366667	146.500000	33.000000
3.400000	146.500000	32.500000
3.433333	146.500000	32.500000
3.466667	146.500000	32.500000
3.500000	146.500000	33.000000
3.533333	146.500000	33.000000
3.566667	146.000000	33.000000
3.600000	146.000000	32.500000
3.633333	145.500000	31.500000
3.666667	145.500000	31.500000
3.700000	152.500000	35.500000
3.733333	137.000000	27.000000
3.766667	155.500000	38.500000
3.800000	137.000000	27.500000
3.833333	137.000000	27.000000
3.866667	134.500000	24.500000
3.900000	129.500000	21.000000
3.933333	129.500000	21.500000
3.966667	129.000000	21.000000
4.000000	140.500000	28.000000
4.033333	141.000000	28.500000
4.066667	141.000000	28.500000
4.100000	141.500000	28.500000
4.133333	142.500000	28.500000
4.166667	142.500000	28.500000
4.200000	142.500000	28.500000
4.233333	143.000000	28.500000
4.266667	139.000000	28.500000
4.300000	143.000000	28.500000
4.333333	143.000000	28.500000
4.366667	143.500000	28.500000
4.400000	143.500000	28.000000
4.433333	144.000000	28.500000
4.466667	144.500000	28.000000
4.500000	144.000000	28.000000
4.533333	145.000000	28.500000
4.566667	145.000000	29.000000
4.600000	146.000000	29.000000
4.633333	146.000000	29.000000
4.666667	146.500000	29.000000
4.700000	146.500000	29.000000
4.733333	147.500000	29.500000
4.766667	147.000000	29.500000
4.800000	147.000000	30.500000
4.833333	147.500000	30.500000
4.866667	148.000000	28.000000
4.900000	147.000000	27.000000
4.933333	141.500000	27.500000
4.966667	142.500000	27.500000
5.000000	139.000000	23.000000
5.033333	142.500000	24.500000
5.066667	135.000000	17.500000
5.100000	144.000000	24.500000
5.133333	144.000000	26.500000
5.166667	142.000000	28.000000
5.200000	122.500000	22.500000
5.233333	123.000000	22.000000
5.266667	142.000000	27.500000
5.300000	125.000000	26.500000
5.333333	125.500000	27.500000
5.366667	126.000000	28.500000
5.400000	126.500000	28.500000
5.433333	127.000000	29.500000
5.466667	127.500000	28.000000
5.500000	127.500000	29.500000
5.533333	127.500000	31.000000
5.566667	149.500000	27.000000
5.600000	148.000000	27.000000
5.633333	146.500000	28.000000
5.666667	146.000000	16.000000
5.700000	146.000000	27.500000
5.733333	147.000000	27.500000
5.766667	148.500000	16.500000
5.800000	149.500000	16.500000
5.833333	149.000000	28.000000
5.866667	147.000000	17.000000
5.900000	145.500000	17.000000
5.933333	146.500000	26.000000
5.966667	146.000000	26.000000
6.000000	148.000000	17.000000
6.033333	150.000000	16.000000
6.066667	150.000000	16.000000
6.100000	149.000000	16.000000
6.133333	147.500000	16.000000
6.166667	146.000000	16.000000
6.200000	174.500000	17.000000
6.233333	145.500000	15.500000
6.266667	147.000000	15.500000
6.300000	148.000000	15.500000
6.333333	148.000000	15.500000
6.366667	147.500000	15.500000
6.400000	146.500000	15.500000
6.433333	145.000000	15.500000
6.466667	144.500000	15.500000
6.500000	145.500000	15.500000
6.533333	146.500000	15.500000
6.566667	147.000000	15.500000
6.600000	147.500000	15.500000
[truncated: 8,801 more rows]
