# Supplementary material for: Attraction of posture and motion-trajectory elements of conspecific biological motion in medaka fish
Source: Sci Rep. 2018 Jun 5;8:8589. doi: 10.1038/s41598-018-26186-x (PMC5988670; doi:10.1038/s41598-018-26186-x)
Supplement: Supplementary file 4 — Dataset 3 [file 41598_2018_26186_MOESM4_ESM.zip › DataExperiments/Biomotion_05.csv]

time[sec]	x	y
-60.000000	157.000000	107.000000
-59.966667	157.500000	108.500000
-59.933333	157.000000	106.500000
-59.900000	157.500000	106.500000
-59.866667	157.500000	106.500000
-59.833333	157.000000	106.000000
-59.800000	157.000000	105.500000
-59.766667	157.000000	104.000000
-59.733333	157.000000	107.500000
-59.700000	157.500000	107.000000
-59.666667	157.500000	107.500000
-59.633333	157.500000	105.500000
-59.600000	157.000000	101.500000
-59.566667	157.000000	106.500000
-59.533333	157.000000	110.500000
-59.500000	157.500000	106.500000
-59.466667	157.500000	106.000000
-59.433333	157.500000	107.000000
-59.400000	157.500000	106.000000
-59.366667	157.500000	106.500000
-59.333333	157.000000	106.500000
-59.300000	157.000000	106.500000
-59.266667	117.500000	108.000000
-59.233333	117.500000	107.000000
-59.200000	118.000000	107.000000
-59.166667	117.500000	105.000000
-59.133333	118.000000	106.500000
-59.100000	159.000000	107.000000
-59.066667	159.000000	107.000000
-59.033333	115.000000	108.500000
-59.000000	113.000000	107.500000
-58.966667	112.500000	106.500000
-58.933333	160.000000	106.500000
-58.900000	153.500000	107.500000
-58.866667	152.000000	101.500000
-58.833333	147.500000	107.500000
-58.800000	105.000000	107.000000
-58.766667	104.500000	106.500000
-58.733333	104.000000	108.500000
-58.700000	148.000000	106.000000
-58.666667	105.500000	106.500000
-58.633333	148.000000	106.000000
-58.600000	149.000000	105.500000
-58.566667	106.500000	107.000000
-58.533333	146.000000	107.000000
-58.500000	150.000000	109.500000
-58.466667	105.500000	106.500000
-58.433333	147.500000	107.000000
-58.400000	150.000000	107.000000
-58.366667	149.000000	107.500000
-58.333333	149.500000	107.000000
-58.300000	150.000000	107.000000
-58.266667	148.500000	107.000000
-58.233333	147.500000	109.500000
-58.200000	121.500000	109.500000
-58.166667	288.000000	24.500000
-58.133333	288.000000	24.500000
-58.100000	288.500000	24.500000
-58.066667	289.500000	24.500000
-58.033333	290.000000	23.500000
-58.000000	289.500000	22.500000
-57.966667	284.500000	22.000000
-57.933333	288.500000	21.500000
-57.900000	289.500000	24.500000
-57.866667	281.500000	6.500000
-57.833333	288.000000	6.500000
-57.800000	287.000000	6.500000
-57.766667	276.500000	8.000000
-57.733333	279.000000	17.500000
-57.700000	280.500000	18.000000
-57.666667	284.000000	15.000000
-57.633333	283.500000	16.500000
-57.600000	277.500000	7.500000
-57.566667	289.500000	7.500000
-57.533333	294.000000	6.500000
-57.500000	289.000000	16.000000
-57.466667	292.000000	18.500000
-57.433333	294.500000	8.500000
-57.400000	294.500000	8.500000
-57.366667	295.000000	7.500000
-57.333333	296.500000	8.500000
-57.300000	294.500000	8.500000
-57.266667	287.000000	34.000000
-57.233333	294.500000	9.000000
-57.200000	295.000000	9.500000
-57.166667	295.500000	8.500000
-57.133333	296.000000	10.500000
-57.100000	295.000000	10.000000
-57.066667	293.500000	12.500000
-57.033333	293.500000	13.000000
-57.000000	296.000000	13.000000
-56.966667	296.500000	13.500000
-56.933333	296.000000	12.500000
-56.900000	294.000000	17.000000
-56.866667	293.000000	16.500000
-56.833333	289.000000	23.500000
-56.800000	295.000000	16.500000
-56.766667	290.000000	21.000000
-56.733333	291.000000	22.000000
-56.700000	294.500000	23.000000
-56.666667	295.000000	18.500000
-56.633333	295.500000	21.000000
-56.600000	296.500000	20.000000
-56.566667	299.000000	16.500000
-56.533333	282.000000	5.000000
-56.500000	296.000000	13.000000
-56.466667	272.500000	6.000000
-56.433333	271.500000	6.000000
-56.400000	271.000000	6.500000
-56.366667	271.000000	7.000000
-56.333333	269.000000	7.500000
-56.300000	268.500000	8.000000
-56.266667	268.000000	8.500000
-56.233333	269.000000	11.000000
-56.200000	268.000000	12.000000
-56.166667	269.500000	13.000000
-56.133333	269.000000	14.000000
-56.100000	267.000000	14.000000
-56.066667	265.500000	14.500000
-56.033333	267.500000	16.000000
-56.000000	268.000000	17.000000
-55.966667	268.000000	17.500000
-55.933333	268.500000	20.000000
-55.900000	269.500000	21.000000
-55.866667	269.500000	20.500000
-55.833333	266.500000	19.500000
-55.800000	267.000000	20.000000
-55.766667	267.500000	21.000000
-55.733333	268.000000	21.000000
-55.700000	267.500000	20.500000
-55.666667	268.500000	25.500000
-55.633333	268.000000	25.500000
-55.600000	268.500000	21.500000
-55.566667	270.000000	20.500000
-55.533333	268.500000	20.000000
-55.500000	269.000000	21.000000
-55.466667	266.500000	22.500000
-55.433333	267.500000	23.500000
-55.400000	268.000000	24.000000
-55.366667	272.500000	20.000000
-55.333333	273.500000	19.000000
-55.300000	273.000000	18.500000
-55.266667	271.500000	19.500000
-55.233333	272.500000	18.500000
-55.200000	272.000000	20.500000
-55.166667	273.000000	17.500000
-55.133333	274.500000	16.500000
-55.100000	274.500000	15.500000
-55.066667	275.000000	13.500000
-55.033333	270.000000	15.500000
-55.000000	270.500000	16.000000
-54.966667	271.500000	15.500000
-54.933333	272.000000	16.000000
-54.900000	272.000000	16.000000
-54.866667	272.000000	15.500000
-54.833333	271.500000	15.500000
-54.800000	273.000000	16.500000
-54.766667	274.000000	17.000000
-54.733333	274.500000	16.500000
-54.700000	274.500000	15.500000
-54.666667	276.500000	14.500000
-54.633333	274.000000	18.000000
-54.600000	276.000000	20.000000
-54.566667	298.000000	6.000000
-54.533333	296.500000	7.000000
-54.500000	296.000000	9.000000
-54.466667	296.500000	10.500000
-54.433333	299.000000	9.500000
-54.400000	299.500000	9.500000
-54.366667	299.500000	9.000000
-54.333333	299.500000	10.000000
-54.300000	297.000000	14.000000
-54.266667	297.500000	15.000000
-54.233333	298.000000	15.500000
-54.200000	298.000000	16.000000
-54.166667	298.000000	15.500000
-54.133333	299.500000	17.000000
-54.100000	302.500000	18.500000
-54.066667	302.500000	19.500000
-54.033333	304.500000	20.000000
-54.000000	303.500000	19.500000
-53.966667	303.500000	20.500000
-53.933333	301.500000	21.000000
-53.900000	303.000000	19.500000
-53.866667	303.000000	21.000000
-53.833333	303.000000	19.500000
-53.800000	301.500000	20.500000
-53.766667	301.500000	19.500000
-53.733333	303.500000	20.000000
-53.700000	303.000000	18.500000
-53.666667	302.000000	20.000000
-53.633333	301.500000	19.500000
-53.600000	303.500000	21.000000
-53.566667	303.000000	18.500000
-53.533333	302.500000	18.500000
-53.500000	302.000000	19.500000
-53.466667	303.000000	17.500000
-53.433333	302.000000	17.500000
-53.400000	302.500000	20.000000
-53.366667	303.000000	19.000000
-53.333333	303.500000	17.500000
-53.300000	303.500000	18.000000
-53.266667	303.500000	19.500000
-53.233333	303.500000	19.000000
-53.200000	304.500000	16.500000
-53.166667	303.500000	18.000000
-53.133333	303.000000	18.500000
-53.100000	303.000000	17.500000
-53.066667	303.500000	19.000000
-53.033333	302.500000	18.000000
-53.000000	302.500000	16.000000
-52.966667	303.000000	18.500000
-52.933333	302.500000	18.000000
-52.900000	301.500000	16.000000
-52.866667	301.500000	16.500000
-52.833333	301.500000	19.000000
-52.800000	300.500000	16.500000
-52.766667	300.500000	13.500000
-52.733333	300.500000	13.000000
-52.700000	300.500000	18.500000
-52.666667	300.500000	20.500000
-52.633333	298.000000	18.500000
-52.600000	298.500000	19.000000
-52.566667	298.000000	20.000000
-52.533333	294.500000	22.000000
-52.500000	287.000000	14.500000
-52.466667	285.000000	15.000000
-52.433333	284.000000	16.500000
-52.400000	279.000000	17.000000
-52.366667	279.000000	22.500000
-52.333333	277.500000	18.000000
-52.300000	277.500000	21.500000
-52.266667	279.000000	25.000000
-52.233333	279.000000	27.000000
-52.200000	281.000000	27.500000
-52.166667	302.500000	14.500000
-52.133333	302.500000	16.000000
-52.100000	284.500000	25.000000
-52.066667	302.500000	14.000000
-52.033333	289.000000	22.500000
-52.000000	303.000000	15.000000
-51.966667	302.000000	15.500000
-51.933333	301.500000	16.000000
-51.900000	300.500000	17.000000
-51.866667	288.500000	31.500000
-51.833333	288.500000	31.500000
-51.800000	289.000000	31.000000
-51.766667	291.000000	31.000000
-51.733333	292.000000	30.000000
-51.700000	292.500000	31.000000
-51.666667	292.500000	32.000000
-51.633333	291.000000	34.000000
-51.600000	289.500000	33.000000
-51.566667	288.000000	32.000000
-51.533333	288.500000	32.000000
-51.500000	287.500000	30.000000
-51.466667	296.500000	34.000000
-51.433333	296.000000	36.500000
-51.400000	295.500000	38.500000
-51.366667	295.500000	36.500000
-51.333333	295.500000	37.500000
-51.300000	295.000000	38.500000
-51.266667	294.500000	38.500000
-51.233333	295.000000	35.000000
-51.200000	293.500000	9.000000
-51.166667	294.000000	10.000000
-51.133333	294.000000	10.500000
-51.100000	294.500000	12.000000
-51.066667	293.000000	15.500000
-51.033333	290.000000	24.000000
-51.000000	289.500000	24.500000
-50.966667	290.500000	24.000000
-50.933333	290.500000	24.500000
-50.900000	290.000000	25.000000
-50.866667	287.000000	23.500000
-50.833333	286.000000	23.000000
-50.800000	284.000000	8.000000
-50.766667	283.500000	8.500000
-50.733333	284.000000	7.000000
-50.700000	283.000000	7.000000
-50.666667	282.000000	7.500000
-50.633333	281.000000	7.500000
-50.600000	281.000000	8.000000
-50.566667	280.500000	10.000000
-50.533333	282.000000	11.000000
-50.500000	275.500000	11.500000
-50.466667	273.500000	12.500000
-50.433333	274.000000	14.000000
-50.400000	273.500000	14.500000
-50.366667	272.000000	15.000000
-50.333333	272.500000	15.500000
-50.300000	272.000000	14.000000
-50.266667	271.500000	13.000000
-50.233333	271.000000	14.000000
-50.200000	270.000000	15.000000
-50.166667	271.000000	13.500000
-50.133333	268.000000	12.500000
-50.100000	267.500000	12.000000
-50.066667	274.500000	12.500000
-50.033333	275.000000	13.000000
-50.000000	276.000000	13.000000
-49.966667	265.500000	12.500000
-49.933333	265.000000	12.000000
-49.900000	263.500000	12.000000
-49.866667	270.500000	11.500000
-49.833333	262.000000	12.000000
-49.800000	271.000000	12.500000
-49.766667	259.500000	12.500000
-49.733333	259.000000	13.000000
-49.700000	259.000000	13.500000
-49.666667	257.500000	13.500000
-49.633333	257.500000	14.000000
-49.600000	256.500000	14.500000
-49.566667	257.000000	15.000000
-49.533333	256.000000	15.000000
-49.500000	256.000000	15.000000
-49.466667	255.000000	15.000000
-49.433333	254.000000	14.500000
-49.400000	254.000000	15.000000
-49.366667	255.500000	15.500000
-49.333333	255.000000	15.500000
-49.300000	255.000000	15.500000
-49.266667	255.000000	15.500000
-49.233333	253.000000	16.000000
-49.200000	253.000000	15.500000
-49.166667	252.500000	16.000000
-49.133333	252.000000	16.000000
-49.100000	250.000000	16.000000
-49.066667	253.000000	17.500000
-49.033333	253.500000	18.500000
-49.000000	250.000000	18.500000
-48.966667	247.500000	18.000000
-48.933333	253.000000	18.500000
-48.900000	250.500000	18.500000
-48.866667	250.500000	20.500000
-48.833333	249.000000	19.000000
-48.800000	249.000000	19.000000
-48.766667	249.000000	19.000000
-48.733333	251.500000	18.500000
-48.700000	250.500000	18.000000
-48.666667	251.500000	20.500000
-48.633333	248.500000	20.500000
-48.600000	248.500000	20.000000
-48.566667	253.000000	20.000000
-48.533333	255.000000	15.500000
-48.500000	256.000000	14.500000
-48.466667	255.000000	14.500000
-48.433333	255.500000	14.000000
-48.400000	257.500000	13.500000
-48.366667	258.000000	14.000000
-48.333333	253.000000	16.500000
-48.300000	253.000000	16.000000
-48.266667	254.000000	16.500000
-48.233333	255.000000	17.000000
-48.200000	261.500000	13.500000
-48.166667	262.000000	13.500000
-48.133333	261.500000	13.500000
-48.100000	262.000000	14.000000
-48.066667	258.000000	15.000000
-48.033333	265.500000	14.500000
-48.000000	263.500000	15.500000
-47.966667	260.000000	14.000000
-47.933333	260.500000	14.500000
-47.900000	265.000000	15.500000
-47.866667	264.000000	17.000000
-47.833333	264.000000	18.000000
-47.800000	264.000000	20.000000
-47.766667	265.000000	21.500000
-47.733333	271.000000	20.000000
-47.700000	271.000000	18.500000
-47.666667	270.500000	19.500000
-47.633333	271.500000	21.500000
-47.600000	271.500000	20.500000
-47.566667	270.000000	21.000000
-47.533333	271.000000	21.000000
-47.500000	272.000000	22.000000
-47.466667	271.500000	21.000000
-47.433333	270.000000	22.000000
-47.400000	271.500000	21.500000
-47.366667	273.500000	22.000000
-47.333333	271.000000	22.000000
-47.300000	272.000000	21.000000
-47.266667	271.500000	21.000000
-47.233333	271.500000	17.000000
-47.200000	270.500000	21.000000
-47.166667	270.000000	21.000000
-47.133333	272.500000	20.500000
-47.100000	272.000000	20.000000
-47.066667	268.000000	16.500000
-47.033333	267.500000	17.000000
-47.000000	269.000000	20.000000
-46.966667	272.500000	18.500000
-46.933333	268.500000	16.500000
-46.900000	266.000000	16.500000
-46.866667	266.500000	16.500000
-46.833333	269.000000	16.500000
-46.800000	268.000000	17.000000
-46.766667	266.000000	18.000000
-46.733333	263.500000	18.000000
-46.700000	265.000000	16.500000
-46.666667	268.000000	17.500000
-46.633333	265.500000	18.500000
-46.600000	266.500000	20.000000
-46.566667	261.000000	18.500000
-46.533333	267.000000	19.000000
-46.500000	264.000000	20.000000
-46.466667	263.000000	16.500000
-46.433333	263.500000	17.000000
-46.400000	266.500000	21.500000
-46.366667	263.000000	21.500000
-46.333333	262.000000	21.000000
-46.300000	262.500000	18.000000
-46.266667	267.000000	20.000000
-46.233333	268.000000	20.500000
-46.200000	266.000000	20.500000
-46.166667	266.500000	19.500000
-46.133333	272.500000	20.500000
-46.100000	269.500000	21.000000
-46.066667	267.500000	19.000000
-46.033333	269.000000	19.000000
-46.000000	274.500000	17.500000
-45.966667	273.500000	16.000000
-45.933333	271.500000	21.000000
-45.900000	279.500000	20.000000
-45.866667	280.000000	22.000000
-45.833333	280.500000	22.500000
-45.800000	280.000000	25.500000
-45.766667	279.500000	28.500000
-45.733333	293.500000	9.500000
-45.700000	294.000000	11.000000
-45.666667	295.000000	10.000000
-45.633333	296.000000	10.500000
-45.600000	294.500000	16.500000
-45.566667	293.500000	17.500000
-45.533333	294.500000	11.000000
-45.500000	295.500000	9.500000
-45.466667	296.500000	10.000000
-45.433333	298.000000	11.500000
-45.400000	297.500000	13.000000
-45.366667	294.500000	19.500000
-45.333333	294.000000	19.000000
-45.300000	295.000000	19.000000
-45.266667	292.500000	21.500000
-45.233333	296.500000	23.000000
-45.200000	296.500000	22.500000
-45.166667	296.500000	23.500000
-45.133333	296.500000	24.500000
-45.100000	295.500000	24.500000
-45.066667	296.000000	23.000000
-45.033333	297.000000	22.500000
-45.000000	297.000000	23.000000
-44.966667	279.000000	9.000000
-44.933333	279.000000	10.000000
-44.900000	277.000000	10.500000
-44.866667	278.500000	14.500000
-44.833333	284.000000	16.500000
-44.800000	278.000000	18.500000
-44.766667	276.500000	11.000000
-44.733333	276.500000	11.500000
-44.700000	292.000000	27.000000
-44.666667	292.500000	30.000000
-44.633333	291.500000	28.500000
-44.600000	276.000000	23.500000
-44.566667	271.500000	31.000000
-44.533333	271.500000	29.500000
-44.500000	271.000000	30.000000
-44.466667	279.500000	13.500000
-44.433333	285.000000	24.000000
-44.400000	272.000000	30.500000
-44.366667	271.500000	30.500000
-44.333333	272.000000	28.000000
-44.300000	281.000000	20.500000
-44.266667	278.000000	26.000000
-44.233333	279.500000	27.000000
-44.200000	277.000000	31.000000
-44.166667	273.500000	36.500000
-44.133333	277.000000	38.500000
-44.100000	286.000000	35.000000
-44.066667	287.500000	35.500000
-44.033333	286.500000	11.000000
-44.000000	286.500000	11.000000
-43.966667	286.000000	12.000000
-43.933333	285.500000	12.500000
-43.900000	285.500000	12.500000
-43.866667	285.500000	12.500000
-43.833333	285.500000	16.000000
-43.800000	286.000000	16.000000
-43.766667	286.000000	14.000000
-43.733333	285.500000	18.500000
-43.700000	285.000000	18.500000
-43.666667	284.500000	18.500000
-43.633333	284.000000	24.000000
-43.600000	291.500000	42.500000
-43.566667	291.500000	40.500000
-43.533333	281.000000	25.500000
-43.500000	290.000000	34.500000
-43.466667	292.500000	34.500000
-43.433333	293.500000	36.500000
-43.400000	293.000000	36.000000
-43.366667	303.000000	15.000000
-43.333333	293.500000	21.500000
-43.300000	294.000000	24.000000
-43.266667	292.500000	21.000000
-43.233333	293.000000	23.000000
-43.200000	294.000000	24.000000
-43.166667	294.000000	25.500000
-43.133333	293.000000	0.500000
-43.100000	292.000000	0.500000
-43.066667	292.000000	0.500000
-43.033333	298.000000	6.000000
-43.000000	282.000000	20.000000
-42.966667	281.500000	21.000000
-42.933333	298.500000	6.000000
-42.900000	298.500000	6.000000
-42.866667	285.500000	37.500000
-42.833333	273.000000	8.500000
-42.800000	281.000000	9.000000
-42.766667	288.000000	32.000000
-42.733333	271.500000	6.500000
-42.700000	272.500000	4.000000
-42.666667	278.000000	6.500000
-42.633333	275.000000	10.000000
-42.600000	277.000000	10.500000
-42.566667	271.500000	8.500000
-42.533333	274.000000	13.000000
-42.500000	272.500000	16.500000
-42.466667	270.500000	13.500000
-42.433333	271.000000	15.500000
-42.400000	268.000000	13.500000
-42.366667	269.000000	13.500000
-42.333333	271.000000	13.500000
-42.300000	270.500000	13.500000
-42.266667	271.500000	17.500000
-42.233333	272.000000	15.500000
-42.200000	271.000000	15.500000
-42.166667	273.500000	9.000000
-42.133333	275.500000	31.000000
-42.100000	276.500000	31.500000
-42.066667	275.500000	7.000000
-42.033333	276.000000	7.000000
-42.000000	276.000000	7.000000
-41.966667	275.500000	8.000000
-41.933333	276.000000	32.000000
-41.900000	277.000000	32.500000
-41.866667	276.000000	29.500000
-41.833333	270.500000	21.500000
-41.800000	269.500000	23.500000
-41.766667	269.000000	23.000000
-41.733333	268.500000	23.500000
-41.700000	269.500000	25.000000
-41.666667	269.500000	24.000000
-41.633333	268.000000	23.000000
-41.600000	268.000000	23.500000
-41.566667	268.500000	26.500000
-41.533333	270.000000	25.500000
-41.500000	269.000000	24.000000
-41.466667	262.500000	32.000000
-41.433333	280.500000	14.000000
-41.400000	301.000000	5.500000
-41.366667	270.500000	26.000000
-41.333333	301.500000	1.000000
-41.300000	299.500000	1.000000
-41.266667	299.500000	5.000000
-41.233333	298.000000	11.500000
-41.200000	297.500000	14.500000
-41.166667	297.500000	16.000000
-41.133333	297.500000	16.500000
-41.100000	298.000000	17.500000
-41.066667	296.500000	20.000000
-41.033333	299.500000	19.000000
-41.000000	299.500000	18.500000
-40.966667	300.500000	19.500000
-40.933333	301.500000	17.000000
-40.900000	301.000000	17.500000
-40.866667	301.000000	20.000000
-40.833333	298.500000	18.000000
-40.800000	299.500000	20.000000
-40.766667	299.500000	21.500000
-40.733333	300.000000	24.000000
-40.700000	295.500000	29.000000
-40.666667	289.500000	33.000000
-40.633333	283.000000	21.000000
-40.600000	281.500000	22.500000
-40.566667	280.000000	25.500000
-40.533333	280.000000	28.000000
-40.500000	282.000000	22.000000
-40.466667	280.500000	24.000000
-40.433333	279.500000	28.500000
-40.400000	296.500000	7.000000
-40.366667	294.500000	11.500000
-40.333333	295.000000	12.000000
-40.300000	296.500000	11.000000
-40.266667	297.500000	13.500000
-40.233333	297.500000	18.000000
-40.200000	296.000000	21.000000
-40.166667	297.500000	20.500000
-40.133333	296.500000	19.500000
-40.100000	297.000000	21.000000
-40.066667	298.000000	21.500000
-40.033333	298.000000	23.000000
-40.000000	297.500000	25.500000
-39.966667	295.500000	24.500000
-39.933333	296.500000	22.000000
-39.900000	297.000000	23.000000
-39.866667	276.000000	7.500000
-39.833333	275.000000	9.000000
-39.800000	276.000000	6.500000
-39.766667	275.500000	11.500000
-39.733333	267.000000	8.000000
-39.700000	269.000000	8.000000
-39.666667	265.000000	8.000000
-39.633333	262.000000	8.500000
-39.600000	260.000000	9.500000
-39.566667	258.500000	10.000000
-39.533333	257.000000	10.000000
-39.500000	255.500000	10.000000
-39.466667	254.500000	10.500000
-39.433333	253.500000	11.000000
-39.400000	252.500000	11.000000
-39.366667	254.000000	12.500000
-39.333333	252.500000	13.000000
-39.300000	251.000000	13.500000
-39.266667	249.000000	13.500000
-39.233333	246.500000	12.500000
-39.200000	245.500000	12.000000
-39.166667	243.500000	12.500000
-39.133333	240.500000	10.500000
-39.100000	239.000000	9.000000
-39.066667	237.000000	8.500000
-39.033333	234.500000	7.500000
-39.000000	232.500000	8.000000
-38.966667	229.500000	8.500000
-38.933333	228.000000	8.000000
-38.900000	226.000000	7.500000
-38.866667	224.500000	7.000000
-38.833333	223.000000	7.000000
-38.800000	220.000000	7.000000
-38.766667	217.500000	7.500000
-38.733333	216.500000	7.500000
-38.700000	214.500000	7.000000
-38.666667	208.000000	7.500000
-38.633333	211.500000	8.000000
-38.600000	211.000000	8.000000
-38.566667	210.000000	8.000000
-38.533333	208.500000	8.000000
-38.500000	207.500000	8.000000
-38.466667	207.500000	8.000000
-38.433333	206.500000	7.500000
-38.400000	206.500000	7.500000
-38.366667	205.500000	7.500000
-38.333333	196.000000	8.000000
-38.300000	194.500000	8.000000
-38.266667	193.500000	8.000000
-38.233333	194.000000	8.000000
-38.200000	201.500000	7.500000
-38.166667	202.500000	7.500000
-38.133333	191.500000	7.500000
-38.100000	200.000000	8.000000
-38.066667	200.500000	8.500000
-38.033333	199.500000	8.000000
-38.000000	199.500000	8.000000
-37.966667	199.000000	10.000000
-37.933333	198.000000	11.500000
-37.900000	190.000000	12.000000
-37.866667	191.500000	12.500000
-37.833333	192.000000	12.500000
-37.800000	199.000000	14.000000
-37.766667	199.000000	16.000000
-37.733333	197.500000	18.000000
-37.700000	198.000000	19.500000
-37.666667	198.500000	21.000000
-37.633333	199.000000	21.000000
-37.600000	194.500000	21.000000
-37.566667	194.000000	22.000000
-37.533333	194.500000	23.000000
-37.500000	195.500000	22.000000
-37.466667	196.000000	21.500000
-37.433333	196.000000	21.000000
-37.400000	198.000000	21.000000
-37.366667	199.500000	20.500000
-37.333333	208.000000	18.000000
-37.300000	208.000000	17.000000
-37.266667	210.500000	13.500000
-37.233333	207.500000	13.000000
-37.200000	210.000000	13.000000
-37.166667	216.500000	13.000000
-37.133333	218.500000	10.000000
-37.100000	208.500000	9.000000
-37.066667	221.500000	8.000000
-37.033333	224.000000	7.000000
-37.000000	225.000000	7.000000
-36.966667	227.500000	7.000000
-36.933333	228.000000	6.000000
-36.900000	227.000000	6.500000
-36.866667	233.000000	6.000000
-36.833333	234.500000	6.000000
-36.800000	236.500000	6.500000
-36.766667	238.500000	6.500000
-36.733333	240.000000	5.000000
-36.700000	240.000000	5.500000
-36.666667	240.000000	6.500000
-36.633333	241.000000	6.000000
-36.600000	229.500000	6.500000
-36.566667	243.000000	7.000000
-36.533333	243.500000	7.500000
-36.500000	242.500000	8.000000
-36.466667	231.000000	8.500000
-36.433333	244.500000	8.000000
-36.400000	231.500000	8.500000
-36.366667	245.000000	8.500000
-36.333333	244.000000	9.000000
-36.300000	244.000000	9.500000
-36.266667	245.000000	9.500000
-36.233333	232.000000	10.000000
-36.200000	232.500000	10.000000
-36.166667	246.000000	10.000000
-36.133333	245.500000	10.000000
-36.100000	246.000000	10.000000
-36.066667	246.500000	10.500000
-36.033333	246.000000	10.500000
-36.000000	246.500000	10.500000
-35.966667	247.500000	10.500000
-35.933333	247.000000	10.500000
-35.900000	247.500000	10.500000
-35.866667	247.000000	10.500000
-35.833333	242.500000	10.500000
-35.800000	238.500000	11.000000
-35.766667	238.500000	11.000000
-35.733333	239.000000	11.000000
-35.700000	238.500000	11.000000
-35.666667	238.500000	11.000000
-35.633333	238.500000	11.000000
-35.600000	238.500000	11.000000
-35.566667	239.000000	11.000000
-35.533333	233.500000	11.000000
-35.500000	233.500000	11.500000
-35.466667	233.500000	11.500000
-35.433333	236.000000	11.000000
-35.400000	236.000000	11.000000
-35.366667	235.500000	11.500000
-35.333333	234.500000	11.500000
-35.300000	233.000000	12.500000
-35.266667	233.500000	12.500000
-35.233333	234.500000	12.500000
-35.200000	234.500000	11.500000
-35.166667	235.000000	12.500000
-35.133333	234.500000	12.500000
-35.100000	234.500000	12.500000
-35.066667	235.000000	12.500000
-35.033333	235.000000	12.500000
-35.000000	234.500000	13.500000
-34.966667	234.500000	13.500000
-34.933333	235.000000	13.500000
-34.900000	235.000000	13.500000
-34.866667	235.000000	14.000000
-34.833333	232.500000	14.000000
-34.800000	233.500000	14.000000
-34.766667	233.500000	14.500000
-34.733333	234.000000	13.500000
-34.700000	234.000000	14.000000
-34.666667	236.000000	14.500000
-34.633333	224.500000	18.500000
-34.600000	224.500000	19.000000
-34.566667	225.000000	18.500000
-34.533333	225.000000	18.500000
-34.500000	224.500000	19.000000
-34.466667	225.000000	19.000000
-34.433333	226.000000	19.000000
-34.400000	237.500000	14.500000
-34.366667	237.500000	14.500000
-34.333333	235.000000	15.000000
-34.300000	235.000000	15.000000
-34.266667	235.000000	15.500000
-34.233333	228.000000	18.500000
-34.200000	234.500000	15.500000
-34.166667	234.000000	16.000000
-34.133333	234.000000	16.000000
-34.100000	235.000000	15.500000
-34.066667	234.000000	16.000000
-34.033333	235.000000	15.500000
-34.000000	228.000000	19.000000
-33.966667	229.000000	18.500000
-33.933333	229.000000	18.500000
-33.900000	228.500000	19.000000
-33.866667	228.500000	19.000000
-33.833333	228.500000	19.000000
-33.800000	228.000000	19.000000
-33.766667	228.000000	18.500000
-33.733333	227.000000	19.000000
-33.700000	228.000000	18.500000
-33.666667	228.000000	19.000000
-33.633333	229.500000	19.000000
-33.600000	224.500000	21.000000
-33.566667	224.000000	21.000000
-33.533333	224.500000	20.500000
-33.500000	222.500000	21.000000
-33.466667	257.500000	8.500000
-33.433333	253.000000	9.500000
-33.400000	257.500000	9.500000
-33.366667	258.000000	9.500000
-33.333333	258.000000	9.000000
-33.300000	257.000000	8.500000
-33.266667	257.000000	9.000000
-33.233333	256.500000	9.500000
-33.200000	257.000000	8.500000
-33.166667	256.000000	9.000000
-33.133333	256.500000	8.500000
-33.100000	256.500000	9.000000
-33.066667	256.500000	8.500000
-33.033333	256.000000	9.000000
-33.000000	257.500000	8.500000
-32.966667	257.500000	9.000000
-32.933333	258.000000	10.000000
-32.900000	258.000000	9.000000
-32.866667	258.500000	8.500000
-32.833333	259.000000	8.500000
-32.800000	257.000000	9.000000
-32.766667	257.500000	9.000000
-32.733333	257.500000	9.000000
-32.700000	257.500000	10.500000
-32.666667	258.000000	9.500000
-32.633333	262.000000	7.500000
-32.600000	255.000000	9.500000
-32.566667	251.500000	10.500000
-32.533333	249.500000	11.000000
-32.500000	247.500000	11.500000
-32.466667	249.500000	11.500000
-32.433333	250.000000	11.000000
-32.400000	251.000000	11.000000
-32.366667	249.500000	11.500000
-32.333333	249.000000	12.000000
-32.300000	266.000000	7.500000
-32.266667	264.500000	7.500000
-32.233333	265.000000	8.000000
-32.200000	265.000000	7.500000
-32.166667	268.000000	6.000000
-32.133333	268.500000	5.500000
-32.100000	266.000000	7.000000
-32.066667	266.000000	7.000000
-32.033333	266.000000	5.500000
-32.000000	263.500000	6.000000
-31.966667	263.500000	6.000000
-31.933333	268.500000	5.000000
-31.900000	266.500000	5.000000
-31.866667	265.500000	6.000000
-31.833333	266.000000	4.500000
-31.800000	265.000000	5.000000
-31.766667	262.000000	6.000000
-31.733333	262.000000	8.000000
-31.700000	262.000000	8.500000
-31.666667	262.000000	8.500000
-31.633333	262.000000	9.000000
-31.600000	262.000000	9.000000
-31.566667	262.000000	9.000000
-31.533333	262.000000	9.000000
-31.500000	262.000000	9.000000
-31.466667	262.000000	9.500000
-31.433333	262.000000	9.000000
-31.400000	261.500000	10.000000
-31.366667	257.500000	12.000000
-31.333333	261.500000	10.500000
-31.300000	262.500000	10.000000
-31.266667	261.500000	11.500000
-31.233333	263.500000	11.000000
-31.200000	260.000000	12.500000
-31.166667	260.000000	13.500000
-31.133333	265.500000	13.500000
-31.100000	262.000000	13.500000
-31.066667	263.000000	13.500000
-31.033333	267.000000	16.500000
-31.000000	266.000000	18.000000
-30.966667	265.500000	19.500000
-30.933333	266.500000	19.500000
-30.900000	266.500000	21.500000
-30.866667	271.500000	20.500000
-30.833333	271.000000	20.500000
-30.800000	271.000000	21.500000
-30.766667	271.500000	22.000000
-30.733333	272.500000	22.000000
-30.700000	273.000000	30.500000
-30.666667	272.000000	23.500000
-30.633333	271.500000	23.500000
-30.600000	271.500000	21.000000
-30.566667	274.000000	22.000000
-30.533333	275.500000	22.000000
-30.500000	271.500000	21.500000
-30.466667	271.500000	20.500000
-30.433333	272.500000	21.000000
-30.400000	271.000000	18.500000
-30.366667	269.500000	9.000000
-30.333333	269.500000	9.000000
-30.300000	268.000000	9.000000
-30.266667	271.500000	16.000000
-30.233333	273.000000	19.500000
-30.200000	271.000000	17.500000
-30.166667	270.000000	18.500000
-30.133333	267.500000	20.000000
-30.100000	267.000000	22.000000
-30.066667	266.500000	26.500000
-30.033333	265.000000	26.000000
-30.000000	264.500000	24.500000
-29.966667	262.000000	25.000000
-29.933333	262.500000	26.000000
-29.900000	263.500000	20.500000
-29.866667	264.500000	21.000000
-29.833333	265.000000	23.500000
-29.800000	265.000000	24.000000
-29.766667	263.500000	22.000000
-29.733333	263.000000	20.000000
-29.700000	270.000000	18.500000
-29.666667	268.500000	22.000000
-29.633333	268.500000	19.500000
-29.600000	268.000000	18.000000
-29.566667	270.500000	20.000000
-29.533333	278.500000	17.000000
-29.500000	281.000000	15.000000
-29.466667	279.500000	18.000000
-29.433333	278.000000	22.500000
-29.400000	282.500000	21.500000
-29.366667	282.000000	22.000000
-29.333333	283.000000	20.000000
-29.300000	284.000000	20.500000
-29.266667	286.500000	21.000000
-29.233333	290.000000	21.000000
-29.200000	291.500000	22.500000
-29.166667	292.000000	20.500000
-29.133333	293.000000	22.000000
-29.100000	293.000000	22.000000
-29.066667	293.500000	20.000000
-29.033333	293.500000	20.000000
-29.000000	293.500000	22.000000
-28.966667	288.500000	18.000000
-28.933333	286.500000	18.000000
-28.900000	287.500000	18.500000
-28.866667	287.500000	19.500000
-28.833333	286.500000	20.000000
-28.800000	286.000000	21.000000
-28.766667	285.000000	23.500000
-28.733333	283.000000	23.500000
-28.700000	281.500000	22.000000
-28.666667	283.000000	25.000000
-28.633333	281.500000	23.500000
-28.600000	279.500000	24.500000
-28.566667	279.000000	21.000000
-28.533333	279.000000	20.500000
-28.500000	279.500000	22.500000
-28.466667	279.000000	32.000000
-28.433333	298.000000	29.500000
-28.400000	298.500000	32.000000
-28.366667	279.500000	20.500000
-28.333333	281.000000	21.000000
-28.300000	280.500000	23.500000
-28.266667	280.500000	24.000000
-28.233333	282.500000	20.500000
-28.200000	283.500000	21.500000
-28.166667	297.500000	23.500000
-28.133333	283.500000	23.500000
-28.100000	284.000000	26.000000
-28.066667	284.500000	22.500000
-28.033333	287.500000	21.000000
-28.000000	287.000000	25.000000
-27.966667	286.500000	24.500000
-27.933333	286.500000	23.500000
-27.900000	286.000000	24.500000
-27.866667	285.500000	25.500000
-27.833333	285.000000	25.500000
-27.800000	285.500000	24.500000
-27.766667	286.000000	26.500000
-27.733333	284.500000	27.000000
-27.700000	283.000000	27.500000
-27.666667	283.000000	27.000000
-27.633333	291.500000	32.500000
-27.600000	291.500000	33.500000
-27.566667	292.000000	32.500000
-27.533333	291.000000	36.000000
-27.500000	290.500000	36.500000
-27.466667	287.000000	21.000000
-27.433333	286.000000	27.000000
-27.400000	287.500000	26.500000
-27.366667	288.000000	27.500000
-27.333333	288.500000	27.000000
-27.300000	288.000000	28.000000
-27.266667	287.500000	27.500000
-27.233333	287.500000	24.500000
-27.200000	288.000000	24.500000
-27.166667	287.500000	25.000000
-27.133333	287.000000	25.500000
-27.100000	287.000000	25.000000
-27.066667	289.500000	27.500000
-27.033333	288.000000	25.500000
-27.000000	287.500000	25.500000
-26.966667	287.500000	25.000000
-26.933333	290.000000	41.500000
-26.900000	291.000000	38.500000
-26.866667	291.000000	37.500000
-26.833333	289.500000	33.000000
-26.800000	290.500000	34.500000
-26.766667	288.000000	31.500000
-26.733333	293.000000	36.000000
-26.700000	290.500000	31.000000
-26.666667	290.500000	30.500000
-26.633333	290.000000	22.500000
-26.600000	291.000000	24.500000
-26.566667	292.000000	23.500000
-26.533333	291.500000	21.500000
-26.500000	291.500000	23.500000
-26.466667	294.000000	24.000000
-26.433333	294.500000	20.000000
-26.400000	294.500000	21.500000
-26.366667	295.500000	22.000000
-26.333333	294.500000	16.500000
-26.300000	295.500000	22.000000
-26.266667	277.500000	1.000000
-26.233333	276.500000	1.000000
-26.200000	275.500000	1.000000
-26.166667	278.000000	12.500000
-26.133333	276.500000	10.500000
-26.100000	279.000000	21.500000
-26.066667	280.500000	23.500000
-26.033333	275.500000	17.000000
-26.000000	273.500000	16.500000
-25.966667	269.000000	16.000000
-25.933333	267.500000	16.000000
-25.900000	267.000000	18.000000
-25.866667	267.000000	16.500000
-25.833333	267.500000	18.500000
-25.800000	265.500000	22.500000
-25.766667	267.000000	19.500000
-25.733333	266.500000	19.500000
-25.700000	266.000000	22.500000
-25.666667	265.000000	24.500000
-25.633333	266.500000	23.000000
-25.600000	268.000000	17.000000
-25.566667	267.500000	19.000000
-25.533333	267.000000	19.000000
-25.500000	267.500000	23.000000
-25.466667	266.500000	24.500000
-25.433333	268.000000	24.500000
-25.400000	267.500000	20.500000
-25.366667	266.500000	19.500000
-25.333333	266.000000	20.000000
-25.300000	266.000000	20.500000
-25.266667	266.500000	19.500000
-25.233333	267.000000	21.000000
-25.200000	266.500000	20.500000
-25.166667	266.500000	19.500000
-25.133333	266.000000	19.500000
-25.100000	265.500000	18.500000
-25.066667	266.000000	17.500000
-25.033333	265.500000	18.500000
-25.000000	266.500000	18.000000
-24.966667	262.000000	20.000000
-24.933333	260.500000	20.500000
-24.900000	259.500000	22.500000
-24.866667	255.000000	22.000000
-24.833333	264.500000	13.500000
-24.800000	259.500000	18.000000
-24.766667	260.500000	18.000000
-24.733333	264.000000	15.500000
-24.700000	262.500000	19.000000
-24.666667	261.000000	20.500000
-24.633333	262.000000	13.500000
-24.600000	253.500000	21.500000
-24.566667	284.000000	0.500000
-24.533333	254.500000	16.000000
-24.500000	302.000000	1.000000
-24.466667	301.000000	1.000000
-24.433333	259.500000	12.000000
-24.400000	260.000000	9.500000
-24.366667	262.500000	11.000000
-24.333333	262.000000	13.500000
-24.300000	261.500000	10.000000
-24.266667	274.500000	16.500000
-24.233333	274.000000	17.500000
-24.200000	274.000000	20.500000
-24.166667	274.500000	22.000000
-24.133333	284.500000	14.500000
-24.100000	286.500000	16.000000
-24.066667	290.500000	17.500000
-24.033333	294.500000	16.000000
-24.000000	293.500000	17.000000
-23.966667	295.000000	18.500000
-23.933333	297.000000	19.500000
-23.900000	299.000000	17.500000
-23.866667	299.000000	17.000000
-23.833333	299.000000	17.500000
-23.800000	299.500000	15.000000
-23.766667	299.000000	18.000000
-23.733333	298.500000	19.500000
-23.700000	298.500000	21.500000
-23.666667	299.500000	17.500000
-23.633333	299.500000	16.500000
-23.600000	299.000000	17.000000
-23.566667	299.500000	16.500000
-23.533333	300.500000	15.000000
-23.500000	301.000000	18.000000
-23.466667	301.500000	18.000000
-23.433333	301.500000	19.000000
-23.400000	299.000000	15.000000
-23.366667	299.000000	18.000000
-23.333333	300.000000	21.000000
-23.300000	299.000000	22.500000
-23.266667	296.000000	22.000000
-23.233333	294.000000	21.500000
-23.200000	295.500000	23.000000
-23.166667	293.000000	26.000000
-23.133333	289.500000	24.500000
-23.100000	287.000000	25.500000
-23.066667	287.000000	26.500000
-23.033333	287.000000	25.500000
-23.000000	287.500000	30.000000
-22.966667	286.000000	23.500000
-22.933333	289.500000	24.000000
-22.900000	291.500000	25.500000
-22.866667	294.000000	25.500000
-22.833333	293.000000	29.500000
-22.800000	293.000000	29.000000
-22.766667	294.500000	23.500000
-22.733333	293.000000	22.000000
-22.700000	278.500000	7.000000
-22.666667	279.000000	9.500000
-22.633333	277.500000	9.500000
-22.600000	276.500000	12.500000
-22.566667	276.500000	13.000000
-22.533333	275.500000	13.500000
-22.500000	275.500000	13.000000
-22.466667	265.000000	8.500000
-22.433333	263.500000	8.000000
-22.400000	262.000000	8.500000
-22.366667	259.000000	8.500000
-22.333333	258.000000	9.000000
-22.300000	256.000000	9.000000
-22.266667	251.000000	6.500000
-22.233333	248.000000	6.000000
-22.200000	246.000000	6.000000
-22.166667	245.000000	6.500000
-22.133333	243.500000	6.500000
-22.100000	242.500000	7.000000
-22.066667	241.500000	7.000000
-22.033333	240.500000	6.500000
-22.000000	236.500000	6.500000
-21.966667	234.500000	7.000000
-21.933333	232.500000	7.500000
-21.900000	231.500000	7.500000
-21.866667	229.500000	7.500000
-21.833333	226.000000	6.000000
-21.800000	225.000000	6.000000
-21.766667	224.000000	6.000000
-21.733333	223.500000	6.500000
-21.700000	221.500000	7.000000
-21.666667	219.500000	6.000000
-21.633333	215.500000	5.500000
-21.600000	218.500000	5.500000
-21.566667	218.000000	5.500000
-21.533333	214.000000	6.000000
-21.500000	213.000000	6.500000
-21.466667	212.000000	6.000000
-21.433333	206.000000	6.000000
-21.400000	208.000000	5.500000
-21.366667	200.000000	7.000000
-21.333333	198.500000	7.000000
-21.300000	202.000000	7.000000
-21.266667	200.000000	6.500000
-21.233333	191.500000	7.500000
-21.200000	192.000000	7.500000
-21.166667	191.000000	7.500000
-21.133333	183.500000	8.000000
-21.100000	181.000000	7.500000
-21.066667	182.500000	8.500000
-21.033333	180.500000	9.000000
-21.000000	179.500000	9.500000
-20.966667	174.000000	10.000000
-20.933333	185.000000	9.500000
-20.900000	167.000000	9.000000
-20.866667	178.500000	9.500000
-20.833333	177.500000	11.000000
-20.800000	163.500000	8.000000
-20.766667	171.000000	7.500000
-20.733333	169.000000	7.500000
-20.700000	167.000000	7.000000
-20.666667	165.000000	7.000000
-20.633333	163.000000	7.500000
-20.600000	161.000000	7.500000
-20.566667	158.500000	8.500000
-20.533333	157.000000	9.500000
-20.500000	156.000000	9.000000
-20.466667	154.500000	10.000000
-20.433333	153.500000	9.000000
-20.400000	153.000000	8.500000
-20.366667	152.000000	10.500000
-20.333333	150.500000	11.000000
-20.300000	148.500000	12.000000
-20.266667	147.000000	12.000000
-20.233333	145.500000	10.500000
-20.200000	143.500000	9.000000
-20.166667	143.500000	10.500000
-20.133333	142.000000	11.000000
-20.100000	140.500000	13.000000
-20.066667	139.500000	12.000000
-20.033333	137.500000	13.000000
-20.000000	136.500000	10.500000
-19.966667	135.500000	9.000000
-19.933333	134.000000	11.000000
-19.900000	133.000000	11.500000
-19.866667	131.500000	13.500000
-19.833333	130.500000	13.000000
-19.800000	128.500000	11.500000
-19.766667	128.000000	9.000000
-19.733333	127.500000	9.000000
-19.700000	126.500000	10.000000
-19.666667	125.000000	11.000000
-19.633333	125.500000	12.500000
-19.600000	125.000000	11.500000
-19.566667	126.000000	11.000000
-19.533333	125.500000	11.500000
-19.500000	124.000000	12.000000
-19.466667	118.500000	12.000000
-19.433333	117.500000	11.500000
-19.400000	117.500000	11.000000
-19.366667	119.000000	10.500000
-19.333333	116.500000	11.500000
-19.300000	121.500000	11.500000
-19.266667	120.000000	12.000000
-19.233333	117.500000	13.000000
-19.200000	115.000000	14.500000
-19.166667	114.000000	15.500000
-19.133333	114.000000	17.000000
-19.100000	114.000000	19.500000
-19.066667	115.500000	22.000000
-19.033333	114.500000	21.500000
-19.000000	116.000000	18.000000
-18.966667	115.500000	16.500000
-18.933333	116.000000	16.000000
-18.900000	116.000000	14.500000
-18.866667	118.500000	10.500000
-18.833333	120.000000	7.500000
-18.800000	122.000000	7.000000
-18.766667	123.500000	7.000000
-18.733333	125.500000	7.000000
-18.700000	128.500000	7.000000
-18.666667	130.500000	7.500000
-18.633333	131.500000	7.500000
-18.600000	133.000000	7.500000
-18.566667	134.000000	7.000000
-18.533333	135.500000	7.000000
-18.500000	137.000000	7.000000
-18.466667	137.500000	7.500000
-18.433333	139.500000	8.000000
-18.400000	140.500000	8.500000
-18.366667	142.500000	9.000000
-18.333333	143.000000	9.000000
-18.300000	144.000000	9.000000
-18.266667	146.000000	8.500000
-18.233333	146.000000	8.500000
-18.200000	147.500000	9.000000
-18.166667	141.500000	9.500000
-18.133333	148.000000	9.500000
-18.100000	148.500000	10.000000
-18.066667	149.000000	10.500000
-18.033333	150.500000	10.500000
-18.000000	150.500000	10.500000
-17.966667	151.000000	10.000000
-17.933333	151.500000	10.000000
-17.900000	151.500000	10.000000
-17.866667	152.000000	10.000000
-17.833333	155.000000	10.000000
-17.800000	153.500000	10.500000
-17.766667	155.500000	10.500000
-17.733333	155.000000	10.500000
-17.700000	155.000000	10.500000
-17.666667	155.000000	10.500000
-17.633333	155.000000	10.500000
-17.600000	155.500000	10.500000
-17.566667	155.500000	10.500000
-17.533333	155.500000	11.000000
-17.500000	155.500000	11.000000
-17.466667	155.500000	11.000000
-17.433333	156.500000	10.500000
-17.400000	157.000000	10.500000
-17.366667	157.000000	10.500000
-17.333333	157.000000	10.500000
-17.300000	157.000000	10.500000
-17.266667	156.500000	11.000000
-17.233333	157.500000	11.000000
-17.200000	158.500000	11.000000
-17.166667	158.000000	11.000000
-17.133333	159.000000	10.500000
-17.100000	159.000000	10.500000
-17.066667	159.000000	10.500000
-17.033333	160.500000	10.000000
-17.000000	161.000000	10.000000
-16.966667	161.000000	10.500000
-16.933333	161.000000	10.500000
-16.900000	161.500000	11.000000
-16.866667	162.000000	10.500000
-16.833333	167.000000	8.500000
-16.800000	167.500000	7.500000
-16.766667	169.500000	8.000000
-16.733333	167.500000	10.000000
-16.700000	170.500000	6.500000
-16.666667	170.500000	6.500000
-16.633333	171.000000	7.500000
-16.600000	174.000000	8.000000
-16.566667	176.000000	8.000000
-16.533333	179.500000	8.000000
-16.500000	180.500000	7.500000
-16.466667	183.000000	7.000000
-16.433333	185.000000	8.000000
-16.400000	187.000000	9.000000
-16.366667	189.000000	10.000000
-16.333333	191.000000	10.000000
-16.300000	193.500000	8.500000
-16.266667	197.500000	8.000000
-16.233333	198.500000	8.000000
-16.200000	199.500000	8.500000
-16.166667	200.500000	9.000000
-16.133333	201.000000	10.500000
-16.100000	203.000000	11.000000
-16.066667	205.000000	10.500000
-16.033333	206.000000	9.500000
-16.000000	207.000000	9.000000
-15.966667	209.000000	9.500000
-15.933333	209.500000	10.000000
-15.900000	210.500000	11.500000
-15.866667	212.000000	13.000000
-15.833333	212.500000	11.000000
-15.800000	213.500000	11.500000
-15.766667	214.500000	11.000000
-15.733333	215.500000	10.000000
-15.700000	217.000000	10.000000
-15.666667	217.500000	10.000000
-15.633333	218.000000	10.500000
-15.600000	219.000000	12.000000
-15.566667	220.000000	12.000000
-15.533333	221.000000	11.500000
-15.500000	221.500000	11.000000
-15.466667	222.000000	11.500000
-15.433333	222.000000	11.000000
-15.400000	223.500000	11.000000
-15.366667	224.500000	11.000000
-15.333333	224.500000	11.500000
-15.300000	225.500000	12.000000
-15.266667	225.500000	12.000000
-15.233333	226.500000	12.000000
-15.200000	226.500000	12.000000
-15.166667	227.500000	12.000000
-15.133333	227.500000	12.000000
-15.100000	228.500000	12.000000
-15.066667	228.500000	12.000000
-15.033333	229.500000	12.000000
-15.000000	229.500000	12.500000
-14.966667	229.500000	12.500000
-14.933333	230.000000	12.000000
-14.900000	231.000000	12.000000
-14.866667	230.500000	12.500000
-14.833333	231.500000	12.500000
-14.800000	232.000000	13.000000
-14.766667	233.000000	12.500000
-14.733333	233.000000	12.500000
-14.700000	233.500000	12.500000
-14.666667	233.500000	12.500000
-14.633333	233.500000	12.500000
-14.600000	234.500000	12.500000
-14.566667	235.000000	12.500000
-14.533333	234.500000	13.000000
-14.500000	235.500000	13.000000
-14.466667	235.500000	13.000000
-14.433333	235.500000	13.000000
-14.400000	237.000000	13.000000
-14.366667	236.500000	13.000000
-14.333333	237.000000	12.500000
-14.300000	237.500000	13.000000
-14.266667	237.500000	13.000000
-14.233333	238.000000	13.000000
-14.200000	238.500000	13.000000
-14.166667	239.000000	13.000000
-14.133333	238.500000	13.500000
-14.100000	239.000000	11.000000
-14.066667	239.500000	12.500000
-14.033333	240.500000	13.000000
-14.000000	242.500000	13.500000
-13.966667	244.500000	14.000000
-13.933333	246.000000	14.000000
-13.900000	246.500000	14.000000
-13.866667	246.500000	13.500000
-13.833333	241.000000	15.500000
-13.800000	243.500000	15.000000
-13.766667	246.500000	13.500000
-13.733333	247.500000	13.500000
-13.700000	247.500000	14.000000
-13.666667	249.500000	13.500000
-13.633333	249.000000	13.500000
-13.600000	249.000000	13.000000
-13.566667	249.000000	12.500000
-13.533333	245.500000	13.500000
-13.500000	248.000000	14.500000
-13.466667	245.500000	17.000000
-13.433333	245.500000	16.000000
-13.400000	250.000000	17.000000
-13.366667	248.000000	16.500000
-13.333333	250.500000	16.000000
-13.300000	249.500000	18.500000
-13.266667	252.500000	16.000000
-13.233333	252.000000	16.000000
-13.200000	254.000000	17.500000
-13.166667	255.000000	19.000000
-13.133333	258.500000	21.000000
-13.100000	260.500000	22.500000
-13.066667	258.000000	23.500000
-13.033333	259.000000	22.500000
-13.000000	262.500000	23.000000
-12.966667	263.500000	24.000000
-12.933333	264.500000	19.500000
-12.900000	265.000000	19.000000
-12.866667	264.000000	20.500000
-12.833333	266.000000	19.000000
-12.800000	267.000000	21.000000
-12.766667	268.500000	21.000000
-12.733333	266.500000	21.500000
-12.700000	264.000000	24.500000
-12.666667	262.000000	23.500000
-12.633333	261.000000	22.000000
-12.600000	259.000000	21.000000
-12.566667	258.000000	25.000000
-12.533333	257.000000	25.000000
-12.500000	259.000000	20.500000
-12.466667	257.000000	23.500000
-12.433333	256.000000	24.000000
-12.400000	257.000000	17.500000
-12.366667	259.000000	17.500000
-12.333333	258.000000	16.500000
-12.300000	259.000000	17.000000
-12.266667	266.000000	14.500000
-12.233333	267.000000	14.000000
-12.200000	266.500000	14.500000
-12.166667	263.000000	16.000000
-12.133333	263.500000	17.000000
-12.100000	269.500000	14.500000
-12.066667	267.500000	19.000000
-12.033333	271.000000	13.000000
-12.000000	267.500000	16.500000
-11.966667	266.500000	16.000000
-11.933333	267.500000	17.500000
-11.900000	274.000000	14.500000
-11.866667	273.500000	15.000000
-11.833333	274.000000	15.000000
-11.800000	269.500000	18.000000
-11.766667	269.500000	18.000000
-11.733333	271.000000	18.500000
-11.700000	271.500000	19.000000
-11.666667	271.500000	19.500000
-11.633333	274.000000	18.000000
-11.600000	274.000000	18.500000
-11.566667	278.000000	17.000000
-11.533333	278.500000	18.000000
-11.500000	280.000000	18.500000
-11.466667	287.000000	14.500000
-11.433333	281.000000	19.000000
-11.400000	277.000000	21.000000
-11.366667	279.500000	19.000000
-11.333333	280.500000	20.000000
-11.300000	286.000000	17.500000
-11.266667	287.000000	17.500000
-11.233333	287.500000	17.500000
-11.200000	286.500000	18.000000
-11.166667	287.000000	17.500000
-11.133333	287.000000	18.500000
-11.100000	287.000000	18.500000
-11.066667	287.000000	18.500000
-11.033333	286.500000	19.000000
-11.000000	286.000000	19.500000
-10.966667	286.000000	20.000000
-10.933333	287.000000	20.500000
-10.900000	287.000000	20.500000
-10.866667	286.500000	20.000000
-10.833333	285.500000	20.000000
-10.800000	284.500000	21.000000
-10.766667	279.500000	23.500000
-10.733333	280.500000	24.000000
-10.700000	286.000000	23.500000
-10.666667	288.000000	22.000000
-10.633333	287.500000	22.500000
-10.600000	285.000000	27.500000
-10.566667	284.500000	28.000000
-10.533333	287.500000	27.000000
-10.500000	289.000000	26.000000
-10.466667	288.500000	26.000000
-10.433333	289.500000	25.000000
-10.400000	289.000000	28.000000
-10.366667	288.000000	25.000000
-10.333333	287.000000	23.500000
-10.300000	288.000000	23.500000
-10.266667	288.000000	23.000000
-10.233333	288.000000	24.000000
-10.200000	287.500000	23.500000
-10.166667	287.500000	23.000000
-10.133333	287.000000	24.000000
-10.100000	288.000000	25.000000
-10.066667	288.000000	24.500000
-10.033333	287.000000	25.000000
-10.000000	286.000000	26.000000
-9.966667	283.500000	25.500000
-9.933333	283.000000	25.500000
-9.900000	283.000000	26.000000
-9.866667	300.000000	29.500000
-9.833333	299.000000	29.000000
-9.800000	298.000000	29.500000
-9.766667	297.500000	31.000000
-9.733333	297.000000	31.500000
-9.700000	297.500000	27.500000
-9.666667	296.000000	29.000000
-9.633333	296.000000	32.500000
-9.600000	295.000000	31.500000
-9.566667	294.500000	31.500000
-9.533333	294.500000	31.000000
-9.500000	296.000000	25.000000
-9.466667	296.500000	26.500000
-9.433333	296.500000	27.000000
-9.400000	295.500000	31.000000
-9.366667	295.500000	30.500000
-9.333333	285.500000	25.500000
-9.300000	285.000000	27.000000
-9.266667	287.000000	27.000000
-9.233333	289.500000	25.500000
-9.200000	289.500000	25.500000
-9.166667	289.000000	25.500000
-9.133333	290.000000	23.500000
-9.100000	290.000000	27.000000
-9.066667	294.000000	27.500000
-9.033333	297.000000	26.500000
-9.000000	297.000000	24.500000
-8.966667	293.500000	25.500000
-8.933333	294.500000	27.000000
-8.900000	295.500000	26.500000
-8.866667	296.500000	26.000000
-8.833333	296.500000	25.000000
-8.800000	296.000000	25.500000
-8.766667	295.000000	27.000000
-8.733333	294.000000	28.500000
-8.700000	293.000000	24.000000
-8.666667	292.000000	28.500000
-8.633333	290.000000	31.500000
-8.600000	288.000000	31.500000
-8.566667	293.000000	26.500000
-8.533333	294.000000	26.500000
-8.500000	286.500000	30.500000
-8.466667	284.000000	30.500000
-8.433333	282.000000	32.000000
-8.400000	290.000000	32.500000
-8.366667	289.500000	35.500000
-8.333333	286.000000	36.000000
-8.300000	290.000000	36.000000
-8.266667	291.000000	38.000000
-8.233333	286.000000	23.500000
-8.200000	287.000000	24.000000
-8.166667	287.500000	24.500000
-8.133333	287.500000	25.500000
-8.100000	289.500000	25.500000
-8.066667	289.500000	25.000000
-8.033333	287.500000	25.000000
-8.000000	288.000000	25.500000
-7.966667	288.500000	26.000000
-7.933333	291.500000	25.500000
-7.900000	287.500000	36.500000
-7.866667	287.500000	36.500000
-7.833333	287.500000	36.500000
-7.800000	287.500000	37.000000
-7.766667	287.000000	37.500000
-7.733333	286.500000	36.000000
-7.700000	287.000000	36.500000
-7.666667	288.000000	36.000000
-7.633333	293.500000	40.500000
-7.600000	288.000000	35.000000
-7.566667	286.000000	34.500000
-7.533333	292.000000	34.500000
-7.500000	292.000000	35.500000
-7.466667	292.500000	38.500000
-7.433333	295.000000	36.000000
-7.400000	295.500000	36.000000
-7.366667	299.500000	18.000000
-7.333333	299.500000	20.000000
-7.300000	287.000000	34.000000
-7.266667	289.500000	33.500000
-7.233333	300.000000	31.000000
-7.200000	299.000000	30.500000
-7.166667	291.500000	26.000000
-7.133333	291.500000	27.500000
-7.100000	293.500000	28.500000
-7.066667	295.500000	27.000000
-7.033333	294.000000	23.500000
-7.000000	293.000000	25.500000
-6.966667	293.000000	29.500000
-6.933333	294.000000	30.000000
-6.900000	292.500000	32.500000
-6.866667	299.000000	7.000000
-6.833333	284.000000	27.000000
-6.800000	284.000000	33.000000
-6.766667	288.000000	31.500000
-6.733333	299.000000	8.000000
-6.700000	283.500000	30.000000
-6.666667	286.500000	33.000000
-6.633333	290.000000	32.500000
-6.600000	300.000000	7.000000
-6.566667	301.000000	6.000000
-6.533333	284.000000	28.000000
-6.500000	301.000000	6.500000
-6.466667	284.000000	36.000000
-6.433333	287.500000	35.000000
-6.400000	299.000000	9.000000
-6.366667	301.500000	5.500000
-6.333333	284.000000	32.000000
-6.300000	293.500000	23.000000
-6.266667	293.500000	25.000000
-6.233333	297.500000	25.000000
-6.200000	297.500000	25.000000
-6.166667	296.000000	24.000000
-6.133333	293.500000	24.000000
-6.100000	293.000000	28.000000
-6.066667	292.500000	29.000000
-6.033333	292.500000	30.500000
-6.000000	293.000000	27.500000
-5.966667	294.000000	29.000000
-5.933333	294.000000	31.500000
-5.900000	295.000000	31.500000
-5.866667	295.500000	28.500000
-5.833333	294.500000	34.500000
-5.800000	292.500000	32.500000
-5.766667	292.500000	34.000000
-5.733333	294.000000	29.000000
-5.700000	295.000000	29.000000
-5.666667	295.000000	31.500000
-5.633333	293.000000	34.500000
-5.600000	290.000000	34.500000
-5.566667	287.500000	36.000000
-5.533333	284.000000	29.500000
-5.500000	283.500000	30.000000
-5.466667	284.500000	34.500000
-5.433333	284.500000	33.000000
-5.400000	281.000000	25.500000
-5.366667	280.000000	24.500000
-5.333333	279.500000	25.000000
-5.300000	279.500000	25.000000
-5.266667	279.500000	26.500000
-5.233333	298.000000	6.000000
-5.200000	300.500000	8.500000
-5.166667	299.000000	9.500000
-5.133333	299.000000	10.500000
-5.100000	299.000000	11.000000
-5.066667	301.500000	10.500000
-5.033333	301.500000	10.000000
-5.000000	301.500000	10.000000
-4.966667	301.500000	10.500000
-4.933333	301.500000	12.000000
-4.900000	301.000000	13.500000
-4.866667	301.000000	14.000000
-4.833333	301.000000	15.000000
-4.800000	301.500000	14.000000
-4.766667	301.500000	14.000000
-4.733333	295.000000	18.500000
-4.700000	297.000000	19.500000
-4.666667	302.000000	18.000000
-4.633333	301.500000	18.000000
-4.600000	300.000000	18.000000
-4.566667	299.500000	19.500000
-4.533333	302.500000	18.000000
-4.500000	302.500000	17.500000
-4.466667	302.000000	15.000000
-4.433333	301.500000	17.500000
-4.400000	304.500000	16.500000
-4.366667	303.500000	17.000000
-4.333333	302.500000	19.000000
-4.300000	303.000000	16.500000
-4.266667	302.000000	19.500000
-4.233333	305.500000	15.000000
-4.200000	304.000000	17.500000
-4.166667	305.000000	9.000000
-4.133333	305.000000	10.000000
-4.100000	304.500000	13.000000
-4.066667	304.000000	11.500000
-4.033333	304.500000	13.500000
-4.000000	304.000000	16.000000
-3.966667	304.000000	19.500000
-3.933333	302.000000	17.500000
-3.900000	303.000000	17.500000
-3.866667	302.500000	21.500000
-3.833333	299.500000	19.500000
-3.800000	301.000000	18.000000
-3.766667	302.500000	18.000000
-3.733333	303.500000	21.500000
-3.700000	303.000000	22.500000
-3.666667	303.500000	19.500000
-3.633333	303.000000	21.000000
-3.600000	303.000000	18.500000
-3.566667	303.000000	19.500000
-3.533333	302.500000	19.000000
-3.500000	302.500000	20.000000
-3.466667	302.000000	20.500000
-3.433333	302.500000	19.500000
-3.400000	302.000000	21.000000
-3.366667	301.000000	17.000000
-3.333333	301.500000	17.500000
-3.300000	301.500000	20.000000
-3.266667	301.500000	22.500000
-3.233333	298.500000	23.500000
-3.200000	297.000000	23.500000
-3.166667	297.500000	24.500000
-3.133333	298.000000	30.500000
-3.100000	291.500000	32.000000
-3.066667	295.000000	21.500000
-3.033333	296.000000	23.500000
-3.000000	295.500000	21.500000
-2.966667	298.500000	35.500000
-2.933333	295.000000	19.000000
-2.900000	296.000000	21.000000
-2.866667	296.500000	23.000000
-2.833333	299.000000	33.500000
-2.800000	298.500000	34.500000
-2.766667	290.000000	32.500000
-2.733333	291.000000	35.000000
-2.700000	300.000000	32.000000
-2.666667	301.000000	32.500000
-2.633333	290.000000	37.000000
-2.600000	289.000000	38.000000
-2.566667	300.000000	40.000000
-2.533333	288.500000	36.000000
-2.500000	289.000000	36.000000
-2.466667	299.500000	40.500000
-2.433333	287.500000	38.500000
-2.400000	293.000000	32.000000
-2.366667	292.500000	32.500000
-2.333333	284.000000	37.500000
-2.300000	287.000000	37.500000
-2.266667	291.500000	11.000000
-2.233333	291.500000	11.500000
-2.200000	292.000000	11.500000
-2.166667	292.500000	13.000000
-2.133333	291.500000	27.000000
-2.100000	292.000000	21.500000
-2.066667	292.500000	39.000000
-2.033333	290.500000	12.500000
-2.000000	288.500000	12.000000
-1.966667	287.500000	11.500000
-1.933333	286.000000	9.500000
-1.900000	286.000000	8.000000
-1.866667	290.000000	37.500000
-1.833333	289.000000	36.000000
-1.800000	291.000000	23.000000
-1.766667	290.000000	24.500000
-1.733333	290.000000	28.500000
-1.700000	288.000000	36.500000
-1.666667	285.000000	36.000000
-1.633333	285.000000	36.000000
-1.600000	300.000000	20.000000
-1.566667	294.500000	22.000000
-1.533333	294.500000	24.000000
-1.500000	294.500000	24.000000
-1.466667	294.500000	24.000000
-1.433333	294.500000	26.500000
-1.400000	294.500000	26.500000
-1.366667	294.500000	26.500000
-1.333333	294.500000	26.500000
-1.300000	280.500000	0.500000
-1.266667	281.000000	1.000000
-1.233333	303.500000	7.000000
-1.200000	302.500000	8.500000
-1.166667	302.000000	9.500000
-1.133333	287.000000	36.000000
-1.100000	287.000000	37.500000
-1.066667	302.500000	9.500000
-1.033333	295.500000	28.000000
-1.000000	296.500000	29.000000
-0.966667	282.000000	1.000000
-0.933333	281.000000	1.000000
-0.900000	279.000000	1.000000
-0.866667	278.500000	1.000000
-0.833333	276.000000	1.000000
-0.800000	276.500000	7.500000
-0.766667	274.000000	7.500000
-0.733333	273.500000	10.000000
-0.700000	272.500000	10.500000
-0.666667	272.000000	11.000000
-0.633333	272.000000	10.500000
-0.600000	271.500000	11.000000
-0.566667	271.500000	12.500000
-0.533333	269.500000	13.500000
-0.500000	272.000000	15.000000
-0.466667	270.000000	15.500000
-0.433333	272.500000	15.500000
-0.400000	273.000000	16.000000
-0.366667	273.500000	17.500000
-0.333333	272.500000	19.000000
-0.300000	275.000000	19.000000
-0.266667	275.500000	19.500000
-0.233333	271.500000	18.500000
-0.200000	272.500000	18.500000
-0.166667	269.500000	19.000000
-0.133333	270.000000	19.500000
-0.100000	270.500000	18.000000
-0.066667	271.000000	18.000000
-0.033333	269.000000	21.000000
0.000000	268.500000	21.500000
0.033333	273.500000	18.000000
0.066667	273.500000	17.500000
0.100000	273.500000	17.000000
0.133333	274.500000	17.500000
0.166667	275.500000	16.500000
0.200000	275.000000	16.000000
0.233333	275.000000	15.500000
0.266667	275.500000	15.500000
0.300000	276.500000	16.500000
0.333333	276.500000	18.000000
0.366667	277.000000	18.500000
0.400000	277.000000	18.000000
0.433333	277.000000	18.500000
0.466667	276.500000	20.500000
0.500000	277.000000	21.500000
0.533333	271.500000	22.500000
0.566667	272.000000	21.000000
0.600000	301.500000	10.000000
0.633333	302.000000	10.000000
0.666667	302.000000	10.000000
0.700000	302.000000	14.000000
0.733333	301.500000	17.000000
0.766667	295.000000	25.500000
0.800000	301.000000	19.500000
0.833333	301.000000	25.000000
0.866667	301.000000	19.000000
0.900000	300.000000	21.000000
0.933333	299.500000	20.500000
0.966667	299.500000	15.000000
1.000000	299.500000	16.000000
1.033333	299.500000	15.000000
1.066667	301.000000	14.500000
1.100000	302.000000	16.000000
1.133333	304.000000	17.000000
1.166667	304.000000	13.500000
1.200000	304.500000	16.000000
1.233333	304.500000	11.500000
1.266667	304.500000	15.000000
1.300000	303.500000	19.000000
1.333333	302.500000	20.500000
1.366667	304.000000	15.500000
1.400000	301.500000	16.500000
1.433333	301.500000	19.500000
1.466667	301.500000	23.000000
1.500000	302.000000	21.500000
1.533333	300.000000	23.500000
1.566667	282.000000	17.500000
1.600000	282.500000	25.000000
1.633333	283.000000	25.000000
1.666667	283.500000	27.500000
1.700000	281.000000	27.500000
1.733333	281.500000	30.500000
1.766667	281.500000	30.500000
1.800000	288.000000	35.500000
1.833333	155.000000	264.500000
1.866667	155.000000	264.500000
1.900000	158.000000	267.000000
1.933333	296.000000	8.500000
1.966667	297.000000	15.500000
2.000000	298.000000	16.500000
2.033333	298.500000	23.000000
2.066667	298.500000	23.500000
2.100000	297.500000	21.000000
2.133333	300.000000	20.500000
2.166667	300.500000	22.500000
2.200000	280.500000	8.500000
2.233333	280.500000	7.000000
2.266667	276.500000	7.500000
2.300000	273.000000	8.000000
2.333333	271.500000	9.000000
2.366667	270.000000	9.500000
2.400000	268.000000	9.500000
2.433333	266.000000	9.500000
2.466667	264.500000	7.500000
2.500000	263.000000	7.000000
2.533333	261.000000	7.000000
2.566667	260.000000	7.500000
2.600000	257.500000	8.000000
2.633333	256.000000	8.500000
2.666667	254.000000	8.000000
2.700000	252.500000	7.000000
2.733333	250.000000	6.500000
2.766667	248.000000	7.000000
2.800000	244.000000	7.500000
2.833333	242.500000	7.500000
2.866667	240.000000	7.000000
2.900000	235.500000	6.500000
2.933333	233.500000	7.000000
2.966667	230.000000	7.000000
3.000000	229.500000	7.000000
3.033333	228.000000	6.500000
3.066667	220.500000	6.500000
3.100000	217.000000	6.000000
3.133333	214.000000	6.500000
3.166667	218.500000	7.000000
3.200000	207.500000	7.000000
3.233333	206.000000	7.000000
3.266667	204.000000	6.500000
3.300000	201.500000	7.000000
3.333333	199.000000	7.000000
3.366667	196.500000	6.500000
3.400000	195.500000	7.000000
3.433333	205.000000	5.500000
3.466667	190.500000	8.000000
3.500000	190.500000	7.000000
3.533333	189.000000	7.500000
3.566667	188.500000	7.500000
3.600000	199.500000	6.000000
3.633333	184.500000	7.500000
3.666667	198.500000	7.000000
3.700000	198.000000	7.500000
3.733333	197.500000	7.500000
3.766667	197.000000	7.500000
3.800000	194.000000	7.000000
3.833333	193.000000	6.500000
3.866667	192.500000	7.000000
3.900000	196.500000	7.500000
3.933333	175.500000	8.000000
3.966667	174.500000	8.500000
4.000000	194.500000	9.000000
4.033333	173.500000	10.000000
4.066667	172.500000	10.500000
4.100000	170.000000	11.000000
4.133333	188.000000	11.500000
4.166667	166.500000	11.500000
4.200000	166.500000	12.000000
4.233333	186.500000	13.000000
4.266667	187.000000	13.500000
4.300000	186.000000	14.500000
4.333333	185.000000	15.500000
4.366667	180.000000	14.500000
4.400000	179.500000	14.000000
4.433333	180.500000	14.500000
4.466667	179.500000	14.500000
4.500000	184.500000	16.000000
4.533333	180.500000	16.000000
4.566667	179.000000	15.500000
4.600000	177.500000	16.000000
4.633333	179.000000	15.500000
4.666667	179.500000	15.500000
4.700000	179.000000	15.500000
4.733333	180.500000	16.500000
4.766667	180.000000	16.500000
4.800000	179.500000	17.000000
4.833333	179.000000	16.500000
4.866667	179.000000	17.000000
4.900000	179.500000	16.500000
4.933333	180.000000	17.000000
4.966667	180.000000	17.000000
5.000000	180.000000	17.000000
5.033333	179.500000	17.000000
5.066667	180.000000	17.500000
5.100000	179.500000	17.000000
5.133333	179.500000	17.500000
5.166667	179.500000	17.000000
5.200000	180.000000	17.500000
5.233333	180.000000	17.000000
5.266667	181.000000	17.000000
5.300000	182.000000	18.000000
5.333333	174.500000	18.500000
5.366667	174.500000	17.500000
5.400000	174.500000	18.500000
5.433333	175.000000	16.500000
5.466667	176.000000	14.500000
5.500000	176.000000	12.000000
5.533333	170.500000	8.500000
5.566667	169.500000	8.000000
5.600000	168.000000	8.000000
5.633333	167.500000	8.500000
5.666667	166.000000	9.000000
5.700000	157.500000	10.500000
5.733333	157.000000	10.500000
5.766667	156.500000	9.500000
5.800000	157.500000	9.500000
5.833333	157.000000	8.000000
5.866667	161.500000	8.000000
5.900000	152.500000	9.500000
5.933333	152.000000	10.500000
5.966667	151.500000	9.000000
6.000000	151.000000	9.500000
6.033333	152.000000	10.500000
6.066667	151.500000	9.500000
6.100000	155.500000	8.500000
6.133333	154.500000	9.000000
6.166667	154.000000	9.000000
6.200000	153.500000	9.500000
6.233333	149.000000	8.500000
6.266667	149.000000	8.500000
6.300000	151.500000	10.000000
6.333333	148.500000	9.500000
6.366667	150.000000	10.000000
6.400000	149.000000	10.500000
6.433333	147.500000	11.000000
6.466667	145.500000	10.000000
6.500000	145.500000	10.000000
6.533333	146.000000	9.000000
6.566667	145.000000	9.500000
6.600000	142.500000	9.500000
[truncated: 8,801 more rows]
