# Supplementary material for: Attraction of posture and motion-trajectory elements of conspecific biological motion in medaka fish
Source: Sci Rep. 2018 Jun 5;8:8589. doi: 10.1038/s41598-018-26186-x (PMC5988670; doi:10.1038/s41598-018-26186-x)
Supplement: Supplementary file 4 — Dataset 3 [file 41598_2018_26186_MOESM4_ESM.zip › DataExperiments/Biomotion_06.csv]

time[sec]	x	y
-60.000000	154.500000	154.500000
-59.966667	154.500000	154.500000
-59.933333	154.500000	154.500000
-59.900000	154.500000	154.500000
-59.866667	154.500000	154.500000
-59.833333	154.500000	154.500000
-59.800000	154.500000	154.500000
-59.766667	154.500000	154.500000
-59.733333	154.500000	154.500000
-59.700000	154.500000	154.500000
-59.666667	154.500000	154.500000
-59.633333	154.500000	154.500000
-59.600000	154.500000	154.500000
-59.566667	154.500000	154.500000
-59.533333	154.500000	154.500000
-59.500000	154.500000	154.500000
-59.466667	303.500000	212.500000
-59.433333	291.500000	214.000000
-59.400000	294.000000	212.000000
-59.366667	302.000000	209.000000
-59.333333	298.000000	209.500000
-59.300000	297.000000	209.500000
-59.266667	293.500000	209.500000
-59.233333	281.500000	214.500000
-59.200000	281.500000	214.500000
-59.166667	284.500000	211.500000
-59.133333	283.500000	209.500000
-59.100000	283.500000	209.000000
-59.066667	283.500000	209.500000
-59.033333	282.500000	211.000000
-59.000000	283.500000	209.500000
-58.966667	281.000000	209.000000
-58.933333	281.000000	209.000000
-58.900000	281.000000	209.000000
-58.866667	308.500000	217.000000
-58.833333	307.500000	217.500000
-58.800000	308.500000	218.000000
-58.766667	307.000000	219.000000
-58.733333	307.500000	219.000000
-58.700000	308.500000	219.000000
-58.666667	308.500000	219.000000
-58.633333	308.500000	219.000000
-58.600000	308.500000	219.000000
-58.566667	308.500000	219.000000
-58.533333	308.500000	219.000000
-58.500000	308.500000	219.000000
-58.466667	308.500000	219.000000
-58.433333	308.500000	219.000000
-58.400000	308.500000	219.000000
-58.366667	308.500000	219.000000
-58.333333	308.500000	219.000000
-58.300000	308.500000	219.000000
-58.266667	308.500000	219.000000
-58.233333	308.500000	219.000000
-58.200000	308.500000	219.000000
-58.166667	308.500000	219.000000
-58.133333	308.500000	219.000000
-58.100000	308.500000	219.000000
-58.066667	308.500000	219.000000
-58.033333	308.500000	219.000000
-58.000000	308.500000	219.000000
-57.966667	308.500000	219.000000
-57.933333	308.500000	219.000000
-57.900000	308.500000	219.000000
-57.866667	308.500000	219.000000
-57.833333	308.500000	219.000000
-57.800000	308.500000	219.000000
-57.766667	308.500000	219.000000
-57.733333	308.500000	219.000000
-57.700000	308.500000	208.500000
-57.666667	307.000000	207.000000
-57.633333	306.000000	205.000000
-57.600000	305.500000	204.500000
-57.566667	303.000000	205.500000
-57.533333	302.500000	205.000000
-57.500000	302.000000	204.000000
-57.466667	301.500000	203.500000
-57.433333	302.000000	202.500000
-57.400000	301.000000	202.000000
-57.366667	301.000000	201.500000
-57.333333	300.500000	201.500000
-57.300000	300.000000	201.000000
-57.266667	300.500000	199.500000
-57.233333	300.500000	198.500000
-57.200000	300.500000	197.500000
-57.166667	300.000000	197.000000
-57.133333	300.000000	196.500000
-57.100000	299.000000	196.500000
-57.066667	299.500000	196.000000
-57.033333	299.000000	195.500000
-57.000000	298.000000	196.000000
-56.966667	297.500000	196.500000
-56.933333	297.000000	196.500000
-56.900000	296.500000	196.500000
-56.866667	295.500000	196.500000
-56.833333	295.000000	196.500000
-56.800000	295.000000	196.500000
-56.766667	295.000000	196.500000
-56.733333	294.500000	197.000000
-56.700000	294.000000	197.000000
-56.666667	294.000000	196.500000
-56.633333	294.000000	196.500000
-56.600000	293.500000	197.000000
-56.566667	291.000000	198.500000
-56.533333	287.500000	202.000000
-56.500000	286.000000	203.000000
-56.466667	286.000000	203.000000
-56.433333	285.000000	204.000000
-56.400000	284.500000	204.000000
-56.366667	284.000000	204.000000
-56.333333	284.500000	204.000000
-56.300000	284.000000	204.500000
-56.266667	283.500000	205.500000
-56.233333	281.500000	207.000000
-56.200000	282.000000	206.000000
-56.166667	282.000000	206.000000
-56.133333	307.500000	184.500000
-56.100000	305.000000	183.000000
-56.066667	304.000000	181.000000
-56.033333	304.000000	179.000000
-56.000000	303.500000	177.500000
-55.966667	304.500000	176.500000
-55.933333	305.000000	174.000000
-55.900000	305.500000	171.000000
-55.866667	305.500000	168.500000
-55.833333	305.500000	167.000000
-55.800000	305.500000	165.500000
-55.766667	305.500000	164.500000
-55.733333	305.500000	162.500000
-55.700000	305.500000	161.500000
-55.666667	305.500000	159.500000
-55.633333	306.000000	156.500000
-55.600000	306.500000	153.000000
-55.566667	306.500000	150.500000
-55.533333	306.500000	149.000000
-55.500000	306.500000	145.500000
-55.466667	306.000000	142.000000
-55.433333	306.000000	140.500000
-55.400000	306.000000	137.500000
-55.366667	305.500000	134.500000
-55.333333	305.500000	131.000000
-55.300000	305.500000	130.500000
-55.266667	305.500000	127.000000
-55.233333	305.000000	124.500000
-55.200000	305.000000	123.000000
-55.166667	304.500000	121.500000
-55.133333	304.000000	118.500000
-55.100000	304.500000	114.500000
-55.066667	305.500000	112.500000
-55.033333	305.500000	109.500000
-55.000000	305.500000	106.000000
-54.966667	305.500000	103.500000
-54.933333	305.000000	99.500000
-54.900000	305.000000	97.000000
-54.866667	305.000000	96.000000
-54.833333	305.000000	91.000000
-54.800000	304.500000	88.500000
-54.766667	304.500000	85.000000
-54.733333	304.500000	83.000000
-54.700000	304.500000	82.000000
-54.666667	304.500000	80.000000
-54.633333	304.500000	76.500000
-54.600000	304.000000	75.000000
-54.566667	303.500000	74.000000
-54.533333	303.500000	70.500000
-54.500000	303.500000	69.500000
-54.466667	303.500000	69.000000
-54.433333	303.500000	64.500000
-54.400000	303.000000	62.500000
-54.366667	303.000000	61.500000
-54.333333	303.000000	59.000000
-54.300000	303.000000	56.500000
-54.266667	303.000000	56.500000
-54.233333	303.000000	56.500000
-54.200000	303.000000	52.500000
-54.166667	302.500000	50.000000
-54.133333	303.000000	50.000000
-54.100000	302.500000	51.000000
-54.066667	302.000000	49.500000
-54.033333	301.000000	46.000000
-54.000000	300.000000	45.000000
-53.966667	300.500000	45.500000
-53.933333	300.500000	43.500000
-53.900000	300.000000	42.000000
-53.866667	300.000000	40.500000
-53.833333	300.000000	39.500000
-53.800000	299.500000	38.000000
-53.766667	299.000000	38.500000
-53.733333	298.000000	37.500000
-53.700000	298.500000	36.500000
-53.666667	298.500000	36.500000
-53.633333	298.000000	36.000000
-53.600000	297.500000	35.500000
-53.566667	297.500000	35.000000
-53.533333	297.500000	36.000000
-53.500000	297.000000	38.000000
-53.466667	296.500000	38.000000
-53.433333	295.500000	38.500000
-53.400000	294.500000	38.500000
-53.366667	293.500000	37.500000
-53.333333	293.500000	37.000000
-53.300000	293.500000	37.000000
-53.266667	292.500000	37.500000
-53.233333	292.000000	36.000000
-53.200000	291.500000	35.000000
-53.166667	292.000000	35.000000
-53.133333	291.500000	34.500000
-53.100000	292.000000	33.500000
-53.066667	291.000000	33.000000
-53.033333	290.500000	32.500000
-53.000000	289.500000	32.500000
-52.966667	289.000000	33.000000
-52.933333	288.500000	33.000000
-52.900000	287.000000	33.000000
-52.866667	286.500000	32.000000
-52.833333	285.500000	31.000000
-52.800000	284.000000	30.500000
-52.766667	283.500000	31.500000
-52.733333	284.000000	32.000000
-52.700000	283.000000	32.000000
-52.666667	281.500000	30.500000
-52.633333	283.500000	31.000000
-52.600000	282.000000	32.000000
-52.566667	279.500000	29.500000
-52.533333	277.500000	28.500000
-52.500000	275.500000	25.500000
-52.466667	277.500000	26.000000
-52.433333	277.000000	26.500000
-52.400000	276.000000	26.000000
-52.366667	278.500000	28.500000
-52.333333	278.000000	28.500000
-52.300000	285.000000	30.000000
-52.266667	285.500000	29.500000
-52.233333	282.000000	28.000000
-52.200000	283.000000	28.000000
-52.166667	282.500000	30.500000
-52.133333	283.000000	32.000000
-52.100000	283.500000	33.000000
-52.066667	282.500000	36.000000
-52.033333	280.500000	38.500000
-52.000000	278.500000	42.000000
-51.966667	284.500000	45.000000
-51.933333	284.000000	45.500000
-51.900000	285.500000	48.000000
-51.866667	288.000000	53.500000
-51.833333	288.500000	53.000000
-51.800000	287.000000	57.000000
-51.766667	289.500000	61.500000
-51.733333	290.500000	63.000000
-51.700000	292.000000	64.500000
-51.666667	291.500000	67.000000
-51.633333	292.000000	68.500000
-51.600000	291.500000	69.500000
-51.566667	291.500000	72.000000
-51.533333	290.500000	75.000000
-51.500000	289.500000	76.500000
-51.466667	289.000000	77.500000
-51.433333	288.500000	78.500000
-51.400000	287.500000	82.500000
-51.366667	288.500000	85.000000
-51.333333	291.500000	88.000000
-51.300000	290.000000	90.500000
-51.266667	291.000000	92.500000
-51.233333	292.000000	97.000000
-51.200000	292.000000	98.500000
-51.166667	291.500000	102.500000
-51.133333	291.000000	104.500000
-51.100000	290.500000	106.500000
-51.066667	291.000000	111.000000
-51.033333	289.500000	108.500000
-51.000000	288.000000	112.500000
-50.966667	286.500000	112.000000
-50.933333	285.000000	114.500000
-50.900000	284.500000	115.000000
-50.866667	285.500000	116.500000
-50.833333	284.500000	117.000000
-50.800000	282.500000	118.000000
-50.766667	282.000000	117.500000
-50.733333	283.500000	118.500000
-50.700000	282.500000	118.500000
-50.666667	282.000000	118.000000
-50.633333	281.500000	117.500000
-50.600000	285.000000	116.500000
-50.566667	285.000000	115.000000
-50.533333	286.000000	114.000000
-50.500000	286.000000	113.500000
-50.466667	289.000000	113.500000
-50.433333	290.000000	112.500000
-50.400000	289.000000	112.000000
-50.366667	287.500000	110.500000
-50.333333	289.500000	110.500000
-50.300000	290.000000	110.000000
-50.266667	290.500000	109.000000
-50.233333	290.000000	106.500000
-50.200000	291.000000	104.000000
-50.166667	293.000000	103.000000
-50.133333	293.500000	102.500000
-50.100000	293.500000	101.000000
-50.066667	293.000000	99.500000
-50.033333	293.500000	98.000000
-50.000000	294.500000	97.000000
-49.966667	294.500000	96.500000
-49.933333	293.000000	97.500000
-49.900000	292.000000	96.500000
-49.866667	293.500000	92.000000
-49.833333	292.500000	92.500000
-49.800000	293.000000	91.500000
-49.766667	293.500000	91.500000
-49.733333	293.500000	91.500000
-49.700000	292.500000	91.500000
-49.666667	292.000000	91.500000
-49.633333	292.500000	90.500000
-49.600000	292.000000	90.500000
-49.566667	292.000000	91.500000
-49.533333	292.500000	91.000000
-49.500000	290.500000	91.500000
-49.466667	290.500000	90.500000
-49.433333	290.500000	90.000000
-49.400000	291.000000	89.500000
-49.366667	291.500000	90.000000
-49.333333	291.500000	90.000000
-49.300000	292.000000	90.000000
-49.266667	291.500000	90.000000
-49.233333	290.500000	90.000000
-49.200000	291.000000	89.000000
-49.166667	291.000000	89.000000
-49.133333	291.500000	89.000000
-49.100000	292.500000	89.000000
-49.066667	291.500000	89.000000
-49.033333	291.500000	89.000000
-49.000000	291.500000	89.000000
-48.966667	292.000000	88.000000
-48.933333	291.500000	88.000000
-48.900000	291.500000	88.000000
-48.866667	291.500000	88.000000
-48.833333	291.000000	89.000000
-48.800000	290.500000	89.000000
-48.766667	290.000000	88.500000
-48.733333	289.500000	88.500000
-48.700000	290.000000	87.000000
-48.666667	290.000000	86.500000
-48.633333	291.500000	86.500000
-48.600000	292.500000	86.500000
-48.566667	293.500000	85.500000
-48.533333	293.000000	84.000000
-48.500000	293.500000	82.500000
-48.466667	297.500000	82.000000
-48.433333	301.000000	78.500000
-48.400000	300.500000	77.000000
-48.366667	300.000000	74.000000
-48.333333	300.500000	71.000000
-48.300000	302.500000	68.000000
-48.266667	303.000000	66.500000
-48.233333	302.500000	66.500000
-48.200000	303.000000	64.000000
-48.166667	302.500000	59.500000
-48.133333	302.500000	58.500000
-48.100000	302.500000	58.000000
-48.066667	301.000000	52.000000
-48.033333	300.500000	50.000000
-48.000000	300.000000	50.000000
-47.966667	301.000000	47.500000
-47.933333	300.500000	44.500000
-47.900000	300.000000	43.000000
-47.866667	300.000000	39.500000
-47.833333	299.500000	39.500000
-47.800000	299.500000	38.500000
-47.766667	299.500000	37.500000
-47.733333	299.000000	35.500000
-47.700000	298.000000	34.500000
-47.666667	298.000000	35.000000
-47.633333	298.000000	35.000000
-47.600000	297.500000	35.000000
-47.566667	297.000000	36.000000
-47.533333	297.000000	36.000000
-47.500000	297.000000	35.000000
-47.466667	296.000000	34.500000
-47.433333	296.000000	34.000000
-47.400000	296.500000	32.000000
-47.366667	296.000000	32.000000
-47.333333	295.500000	31.000000
-47.300000	295.500000	31.000000
-47.266667	295.500000	29.500000
-47.233333	295.000000	29.000000
-47.200000	294.000000	28.500000
-47.166667	294.000000	28.500000
-47.133333	293.500000	29.000000
-47.100000	293.000000	29.000000
-47.066667	292.500000	28.500000
-47.033333	291.500000	28.000000
-47.000000	291.500000	29.000000
-46.966667	290.500000	31.000000
-46.933333	291.000000	31.000000
-46.900000	290.000000	31.000000
-46.866667	289.500000	30.500000
-46.833333	289.000000	31.500000
-46.800000	288.500000	33.500000
-46.766667	288.500000	34.000000
-46.733333	287.000000	33.500000
-46.700000	285.000000	33.500000
-46.666667	284.000000	33.500000
-46.633333	283.000000	33.000000
-46.600000	283.500000	34.000000
-46.566667	282.000000	32.500000
-46.533333	280.500000	31.500000
-46.500000	278.500000	28.000000
-46.466667	279.500000	25.500000
-46.433333	282.500000	26.500000
-46.400000	283.000000	26.500000
-46.366667	284.000000	27.000000
-46.333333	279.000000	27.500000
-46.300000	278.000000	27.500000
-46.266667	279.500000	29.500000
-46.233333	277.500000	30.500000
-46.200000	272.000000	29.000000
-46.166667	270.500000	29.500000
-46.133333	272.000000	29.000000
-46.100000	268.000000	28.500000
-46.066667	266.500000	28.000000
-46.033333	266.500000	27.000000
-46.000000	266.500000	28.500000
-45.966667	264.500000	29.000000
-45.933333	265.000000	29.500000
-45.900000	269.000000	31.000000
-45.866667	267.500000	31.000000
-45.833333	267.500000	31.000000
-45.800000	274.500000	31.500000
-45.766667	274.500000	33.000000
-45.733333	275.500000	35.500000
-45.700000	278.500000	36.000000
-45.666667	280.500000	36.500000
-45.633333	281.500000	35.500000
-45.600000	281.000000	38.500000
-45.566667	283.500000	45.000000
-45.533333	285.000000	45.500000
-45.500000	286.000000	44.500000
-45.466667	285.000000	50.000000
-45.433333	287.500000	55.500000
-45.400000	289.500000	56.500000
-45.366667	291.500000	59.000000
-45.333333	292.000000	62.000000
-45.300000	293.500000	65.500000
-45.266667	294.500000	67.000000
-45.233333	295.500000	68.000000
-45.200000	296.000000	69.500000
-45.166667	295.000000	70.000000
-45.133333	294.500000	71.500000
-45.100000	293.500000	71.000000
-45.066667	294.500000	71.500000
-45.033333	294.000000	72.000000
-45.000000	292.500000	73.000000
-44.966667	292.000000	73.500000
-44.933333	292.000000	73.000000
-44.900000	292.500000	72.000000
-44.866667	292.500000	73.500000
-44.833333	292.500000	74.500000
-44.800000	292.000000	74.500000
-44.766667	291.500000	74.000000
-44.733333	291.000000	73.000000
-44.700000	293.500000	74.500000
-44.666667	293.000000	75.500000
-44.633333	293.500000	77.000000
-44.600000	293.000000	76.500000
-44.566667	293.000000	77.000000
-44.533333	292.500000	76.000000
-44.500000	293.500000	77.000000
-44.466667	293.000000	76.500000
-44.433333	293.000000	77.000000
-44.400000	292.500000	76.000000
-44.366667	292.500000	75.000000
-44.333333	292.000000	72.500000
-44.300000	291.000000	75.000000
-44.266667	290.000000	74.500000
-44.233333	288.500000	73.500000
-44.200000	287.500000	72.500000
-44.166667	288.500000	72.500000
-44.133333	288.000000	71.500000
-44.100000	289.500000	70.500000
-44.066667	289.000000	70.000000
-44.033333	289.500000	69.000000
-44.000000	290.000000	68.000000
-43.966667	290.000000	68.000000
-43.933333	290.000000	68.000000
-43.900000	289.500000	68.000000
-43.866667	290.000000	67.500000
-43.833333	289.500000	67.000000
-43.800000	290.000000	66.500000
-43.766667	290.000000	66.500000
-43.733333	290.500000	66.000000
-43.700000	290.000000	63.500000
-43.666667	292.500000	63.000000
-43.633333	294.500000	62.500000
-43.600000	297.000000	61.000000
-43.566667	298.000000	59.000000
-43.533333	298.500000	57.500000
-43.500000	299.000000	57.000000
-43.466667	299.000000	55.000000
-43.433333	299.500000	52.500000
-43.400000	300.500000	50.000000
-43.366667	301.000000	42.500000
-43.333333	301.000000	42.000000
-43.300000	300.500000	41.000000
-43.266667	300.500000	40.500000
-43.233333	300.500000	39.500000
-43.200000	300.500000	39.000000
-43.166667	300.000000	38.500000
-43.133333	299.000000	37.500000
-43.100000	299.000000	37.500000
-43.066667	299.000000	38.500000
-43.033333	298.500000	36.500000
-43.000000	299.500000	37.000000
-42.966667	299.000000	35.000000
-42.933333	299.000000	35.500000
-42.900000	299.000000	35.000000
-42.866667	298.500000	34.500000
-42.833333	297.500000	33.000000
-42.800000	296.000000	35.000000
-42.766667	296.500000	35.000000
-42.733333	296.500000	35.500000
-42.700000	295.500000	35.500000
-42.666667	295.000000	37.000000
-42.633333	294.500000	37.000000
-42.600000	294.000000	37.000000
-42.566667	294.000000	35.000000
-42.533333	293.000000	35.000000
-42.500000	293.000000	38.000000
-42.466667	291.500000	38.000000
-42.433333	292.000000	39.000000
-42.400000	292.000000	36.500000
-42.366667	291.000000	38.500000
-42.333333	289.500000	38.500000
-42.300000	287.500000	39.000000
-42.266667	286.500000	40.000000
-42.233333	286.000000	40.000000
-42.200000	285.000000	38.500000
-42.166667	285.000000	37.000000
-42.133333	284.000000	36.500000
-42.100000	284.000000	35.500000
-42.066667	285.000000	35.500000
-42.033333	285.000000	35.000000
-42.000000	284.000000	30.000000
-41.966667	288.500000	28.000000
-41.933333	289.000000	29.000000
-41.900000	289.000000	29.500000
-41.866667	287.500000	26.500000
-41.833333	289.000000	25.500000
-41.800000	288.500000	25.000000
-41.766667	287.500000	23.500000
-41.733333	285.500000	22.000000
-41.700000	284.500000	21.000000
-41.666667	284.000000	21.000000
-41.633333	283.500000	20.000000
-41.600000	285.000000	20.000000
-41.566667	284.000000	20.000000
-41.533333	283.500000	19.500000
-41.500000	283.500000	18.500000
-41.466667	284.000000	20.000000
-41.433333	280.500000	20.500000
-41.400000	282.500000	20.000000
-41.366667	280.500000	20.500000
-41.333333	281.000000	19.500000
-41.300000	281.000000	19.000000
-41.266667	281.500000	14.000000
-41.233333	281.000000	17.500000
-41.200000	281.500000	17.500000
-41.166667	279.000000	19.500000
-41.133333	279.500000	19.000000
-41.100000	279.000000	16.500000
-41.066667	280.000000	17.500000
-41.033333	279.000000	20.000000
-41.000000	279.500000	17.500000
-40.966667	278.500000	17.000000
-40.933333	272.500000	14.500000
-40.900000	270.500000	15.000000
-40.866667	270.000000	16.000000
-40.833333	270.000000	18.000000
-40.800000	273.500000	18.000000
-40.766667	275.500000	18.000000
-40.733333	277.000000	18.000000
-40.700000	282.500000	17.500000
-40.666667	277.500000	18.500000
-40.633333	284.000000	19.500000
-40.600000	278.500000	20.500000
-40.566667	280.000000	22.000000
-40.533333	284.000000	23.500000
-40.500000	286.500000	29.500000
-40.466667	283.000000	28.500000
-40.433333	288.500000	30.500000
-40.400000	287.500000	33.000000
-40.366667	289.000000	36.500000
-40.333333	289.500000	37.500000
-40.300000	289.500000	38.500000
-40.266667	289.500000	41.000000
-40.233333	289.500000	42.000000
-40.200000	290.500000	45.500000
-40.166667	289.500000	47.500000
-40.133333	290.000000	49.500000
-40.100000	291.000000	53.000000
-40.066667	291.000000	55.500000
-40.033333	290.500000	57.500000
-40.000000	292.000000	59.500000
-39.966667	292.500000	62.000000
-39.933333	291.500000	64.000000
-39.900000	290.500000	66.000000
-39.866667	290.500000	66.500000
-39.833333	290.500000	68.500000
-39.800000	289.500000	70.000000
-39.766667	289.000000	72.000000
-39.733333	288.500000	72.500000
-39.700000	287.500000	74.500000
-39.666667	287.000000	76.500000
-39.633333	286.000000	79.500000
-39.600000	286.000000	82.500000
-39.566667	287.000000	84.000000
-39.533333	288.500000	87.500000
-39.500000	289.000000	89.000000
-39.466667	288.500000	90.500000
-39.433333	289.000000	91.000000
-39.400000	289.500000	93.500000
-39.366667	289.000000	95.000000
-39.333333	288.500000	96.500000
-39.300000	288.000000	101.000000
-39.266667	288.000000	99.000000
-39.233333	288.000000	100.000000
-39.200000	286.500000	105.000000
-39.166667	289.500000	108.500000
-39.133333	290.500000	109.000000
-39.100000	291.000000	112.000000
-39.066667	291.000000	114.500000
-39.033333	292.000000	117.500000
-39.000000	292.500000	119.500000
-38.966667	291.500000	121.000000
-38.933333	290.500000	122.500000
-38.900000	288.500000	122.000000
-38.866667	288.500000	122.000000
-38.833333	287.000000	123.000000
-38.800000	286.000000	124.500000
-38.766667	285.000000	123.500000
-38.733333	284.000000	122.000000
-38.700000	282.000000	125.000000
-38.666667	281.500000	125.000000
-38.633333	281.000000	124.000000
-38.600000	280.500000	125.500000
-38.566667	281.000000	125.500000
-38.533333	280.000000	127.000000
-38.500000	279.500000	127.500000
-38.466667	280.000000	128.000000
-38.433333	279.500000	129.500000
-38.400000	278.500000	130.000000
-38.366667	278.500000	130.000000
-38.333333	278.000000	130.500000
-38.300000	282.000000	132.000000
-38.266667	282.000000	132.000000
-38.233333	282.500000	132.000000
-38.200000	282.500000	132.500000
-38.166667	282.000000	134.500000
-38.133333	281.500000	135.000000
-38.100000	283.000000	134.000000
-38.066667	283.500000	134.500000
-38.033333	283.500000	138.500000
-38.000000	285.500000	138.500000
-37.966667	287.500000	139.000000
-37.933333	286.500000	141.000000
-37.900000	286.000000	145.000000
-37.866667	287.000000	146.000000
-37.833333	288.500000	147.500000
-37.800000	288.000000	149.500000
-37.766667	287.500000	154.500000
-37.733333	290.000000	157.000000
-37.700000	292.000000	157.500000
-37.666667	292.000000	159.500000
-37.633333	293.000000	162.500000
-37.600000	293.000000	163.500000
-37.566667	293.000000	163.500000
-37.533333	292.500000	164.000000
-37.500000	292.500000	165.000000
-37.466667	292.000000	165.000000
-37.433333	292.000000	164.500000
-37.400000	292.500000	164.000000
-37.366667	291.500000	163.500000
-37.333333	291.000000	162.500000
-37.300000	291.000000	162.500000
-37.266667	290.500000	161.500000
-37.233333	290.000000	161.000000
-37.200000	288.500000	160.500000
-37.166667	288.000000	160.500000
-37.133333	288.500000	160.000000
-37.100000	289.500000	159.500000
-37.066667	290.500000	159.500000
-37.033333	290.000000	159.500000
-37.000000	290.500000	157.500000
-36.966667	289.000000	155.000000
-36.933333	289.500000	154.000000
-36.900000	294.500000	153.000000
-36.866667	295.500000	151.500000
-36.833333	297.000000	149.500000
-36.800000	297.000000	147.500000
-36.766667	297.000000	146.000000
-36.733333	298.000000	144.500000
-36.700000	298.000000	144.000000
-36.666667	298.000000	143.000000
-36.633333	297.500000	142.000000
-36.600000	297.500000	141.000000
-36.566667	297.500000	139.500000
-36.533333	296.500000	139.500000
-36.500000	297.000000	139.000000
-36.466667	297.500000	138.000000
-36.433333	297.000000	138.000000
-36.400000	297.000000	137.000000
-36.366667	296.500000	137.000000
-36.333333	296.500000	136.000000
-36.300000	297.000000	136.000000
-36.266667	297.000000	135.500000
-36.233333	297.000000	135.500000
-36.200000	296.500000	135.500000
-36.166667	296.500000	135.000000
-36.133333	297.000000	134.500000
-36.100000	297.000000	134.000000
-36.066667	297.000000	133.500000
-36.033333	297.000000	134.000000
-36.000000	297.000000	134.000000
-35.966667	297.000000	133.500000
-35.933333	296.500000	134.000000
-35.900000	297.000000	133.500000
-35.866667	297.000000	133.500000
-35.833333	297.000000	133.000000
-35.800000	296.000000	133.000000
-35.766667	297.000000	132.500000
-35.733333	296.000000	132.500000
-35.700000	296.000000	131.500000
-35.666667	297.000000	131.000000
-35.633333	299.000000	130.000000
-35.600000	298.000000	131.000000
-35.566667	298.500000	130.000000
-35.533333	298.500000	128.500000
-35.500000	298.500000	127.500000
-35.466667	299.000000	126.500000
-35.433333	300.000000	126.500000
-35.400000	299.500000	126.500000
-35.366667	299.500000	124.500000
-35.333333	299.500000	124.000000
-35.300000	299.000000	124.000000
-35.266667	300.000000	123.000000
-35.233333	300.000000	123.000000
-35.200000	300.000000	123.500000
-35.166667	300.000000	122.500000
-35.133333	299.500000	122.500000
-35.100000	300.000000	122.000000
-35.066667	299.500000	122.000000
-35.033333	299.000000	122.000000
-35.000000	298.500000	122.000000
-34.966667	298.500000	119.500000
-34.933333	300.000000	117.500000
-34.900000	301.500000	116.500000
-34.866667	302.500000	114.500000
-34.833333	302.500000	113.500000
-34.800000	302.500000	112.000000
-34.766667	302.000000	111.500000
-34.733333	301.500000	109.500000
-34.700000	301.500000	108.000000
-34.666667	301.000000	108.000000
-34.633333	301.000000	107.500000
-34.600000	301.500000	105.500000
-34.566667	301.000000	106.500000
-34.533333	300.500000	105.000000
-34.500000	300.000000	104.500000
-34.466667	300.000000	104.000000
-34.433333	300.000000	104.000000
-34.400000	300.000000	104.000000
-34.366667	299.000000	103.000000
-34.333333	300.000000	99.500000
-34.300000	302.000000	98.000000
-34.266667	304.500000	95.000000
-34.233333	304.000000	92.000000
-34.200000	304.000000	87.500000
-34.166667	305.500000	84.500000
-34.133333	305.500000	82.000000
-34.100000	305.500000	81.000000
-34.066667	305.000000	77.000000
-34.033333	305.500000	73.500000
-34.000000	306.000000	71.000000
-33.966667	305.500000	70.000000
-33.933333	305.500000	68.500000
-33.900000	305.500000	66.500000
-33.866667	305.500000	61.000000
-33.833333	305.000000	59.500000
-33.800000	305.000000	55.500000
-33.766667	304.500000	55.000000
-33.733333	304.500000	55.500000
-33.700000	304.500000	54.500000
-33.666667	304.500000	53.000000
-33.633333	304.500000	49.500000
-33.600000	304.000000	49.500000
-33.566667	304.000000	46.000000
-33.533333	304.000000	45.500000
-33.500000	304.000000	44.000000
-33.466667	303.500000	45.000000
-33.433333	303.500000	43.500000
-33.400000	302.500000	40.500000
-33.366667	303.000000	41.000000
-33.333333	302.500000	42.500000
-33.300000	302.500000	38.500000
-33.266667	302.500000	35.000000
-33.233333	302.500000	35.500000
-33.200000	302.000000	34.500000
-33.166667	301.000000	29.500000
-33.133333	300.500000	30.000000
-33.100000	300.500000	31.500000
-33.066667	300.000000	29.500000
-33.033333	299.000000	27.500000
-33.000000	299.500000	27.500000
-32.966667	297.500000	28.000000
-32.933333	297.000000	27.000000
-32.900000	297.000000	26.500000
-32.866667	298.000000	25.500000
-32.833333	295.500000	26.500000
-32.800000	294.500000	27.500000
-32.766667	294.500000	28.500000
-32.733333	291.500000	27.000000
-32.700000	292.000000	29.500000
-32.666667	291.000000	29.000000
-32.633333	290.500000	30.000000
-32.600000	289.500000	30.000000
-32.566667	289.000000	28.000000
-32.533333	287.500000	26.500000
-32.500000	289.000000	24.500000
-32.466667	289.500000	24.000000
-32.433333	289.500000	24.000000
-32.400000	289.500000	24.000000
-32.366667	290.000000	24.000000
-32.333333	291.500000	25.500000
-32.300000	291.000000	26.500000
-32.266667	290.500000	26.000000
-32.233333	290.500000	26.000000
-32.200000	290.500000	26.500000
-32.166667	290.000000	25.500000
-32.133333	289.500000	25.000000
-32.100000	289.500000	23.500000
-32.066667	292.000000	20.500000
-32.033333	292.000000	21.000000
-32.000000	292.000000	22.500000
-31.966667	291.500000	24.000000
-31.933333	290.500000	26.000000
-31.900000	290.000000	27.500000
-31.866667	290.500000	27.500000
-31.833333	290.000000	26.500000
-31.800000	290.000000	25.500000
-31.766667	290.000000	27.000000
-31.733333	288.500000	27.000000
-31.700000	290.000000	27.500000
-31.666667	291.000000	26.000000
-31.633333	289.000000	25.500000
-31.600000	290.000000	28.500000
-31.566667	290.500000	26.500000
-31.533333	289.500000	23.500000
-31.500000	289.000000	24.500000
-31.466667	289.000000	25.500000
-31.433333	289.000000	24.500000
-31.400000	289.000000	24.000000
-31.366667	289.500000	25.000000
-31.333333	289.500000	24.500000
-31.300000	289.500000	22.500000
-31.266667	290.000000	23.500000
-31.233333	289.500000	24.000000
-31.200000	288.000000	21.000000
-31.166667	293.500000	22.000000
-31.133333	293.500000	23.500000
-31.100000	296.000000	24.000000
-31.066667	295.000000	20.500000
-31.033333	293.000000	19.000000
-31.000000	293.000000	19.500000
-30.966667	302.000000	18.500000
-30.933333	290.000000	13.500000
-30.900000	288.500000	16.000000
-30.866667	289.500000	13.000000
-30.833333	291.500000	12.500000
-30.800000	292.000000	13.000000
-30.766667	291.500000	14.000000
-30.733333	293.000000	14.500000
-30.700000	294.000000	13.500000
-30.666667	293.000000	13.000000
-30.633333	291.500000	12.500000
-30.600000	290.000000	12.000000
-30.566667	289.500000	11.500000
-30.533333	289.000000	11.500000
-30.500000	288.000000	12.000000
-30.466667	287.500000	13.000000
-30.433333	289.000000	12.000000
-30.400000	287.500000	13.000000
-30.366667	285.500000	15.000000
-30.333333	289.000000	14.500000
-30.300000	287.500000	15.000000
-30.266667	286.000000	12.000000
-30.233333	286.000000	10.500000
-30.200000	285.500000	13.000000
-30.166667	286.500000	14.000000
-30.133333	287.000000	15.500000
-30.100000	286.500000	14.000000
-30.066667	285.500000	12.000000
-30.033333	286.000000	12.500000
-30.000000	285.500000	12.500000
-29.966667	285.500000	11.500000
-29.933333	285.500000	12.500000
-29.900000	286.500000	14.000000
-29.866667	301.000000	12.500000
-29.833333	301.000000	12.000000
-29.800000	301.000000	12.000000
-29.766667	301.500000	10.500000
-29.733333	301.000000	10.500000
-29.700000	301.000000	10.500000
-29.666667	301.000000	11.000000
-29.633333	301.500000	11.000000
-29.600000	302.000000	10.000000
-29.566667	301.500000	9.500000
-29.533333	302.000000	10.500000
-29.500000	300.500000	10.000000
-29.466667	300.500000	10.500000
-29.433333	301.500000	10.000000
-29.400000	300.500000	10.000000
-29.366667	301.000000	10.500000
-29.333333	300.000000	10.500000
-29.300000	286.500000	14.000000
-29.266667	286.500000	14.000000
-29.233333	284.500000	15.000000
-29.200000	301.000000	8.000000
-29.166667	301.000000	7.500000
-29.133333	300.500000	7.500000
-29.100000	299.500000	7.500000
-29.066667	296.000000	8.500000
-29.033333	289.000000	21.000000
-29.000000	287.500000	19.500000
-28.966667	297.000000	9.000000
-28.933333	278.500000	19.500000
-28.900000	281.000000	19.500000
-28.866667	280.000000	18.500000
-28.833333	278.500000	16.500000
-28.800000	277.500000	14.500000
-28.766667	279.000000	15.000000
-28.733333	280.500000	14.000000
-28.700000	277.500000	12.000000
-28.666667	277.000000	11.500000
-28.633333	279.500000	15.500000
-28.600000	280.500000	15.500000
-28.566667	277.500000	14.000000
-28.533333	276.000000	15.000000
-28.500000	279.500000	21.500000
-28.466667	278.000000	23.000000
-28.433333	277.500000	18.500000
-28.400000	275.500000	18.000000
-28.366667	277.000000	20.000000
-28.333333	279.000000	19.500000
-28.300000	277.500000	16.500000
-28.266667	272.500000	17.000000
-28.233333	273.000000	18.500000
-28.200000	274.500000	21.500000
-28.166667	273.500000	23.000000
-28.133333	273.000000	23.500000
-28.100000	272.500000	23.000000
-28.066667	272.500000	23.500000
-28.033333	271.500000	23.500000
-28.000000	269.500000	23.500000
-27.966667	296.500000	27.500000
-27.933333	272.000000	24.500000
-27.900000	274.500000	23.000000
-27.866667	276.000000	20.000000
-27.833333	284.000000	21.000000
-27.800000	281.000000	21.500000
-27.766667	282.000000	22.000000
-27.733333	281.500000	22.500000
-27.700000	287.500000	22.500000
-27.666667	281.500000	23.000000
-27.633333	284.000000	26.000000
-27.600000	293.000000	35.500000
-27.566667	292.500000	38.000000
-27.533333	292.500000	39.500000
-27.500000	293.000000	31.500000
-27.466667	293.000000	42.500000
-27.433333	293.500000	43.500000
-27.400000	292.500000	45.000000
-27.366667	292.500000	41.500000
-27.333333	292.000000	43.000000
-27.300000	292.000000	46.500000
-27.266667	293.500000	50.500000
-27.233333	294.000000	53.500000
-27.200000	294.500000	56.000000
-27.166667	294.000000	58.500000
-27.133333	294.500000	60.500000
-27.100000	295.000000	62.000000
-27.066667	294.500000	63.000000
-27.033333	295.000000	63.000000
-27.000000	294.000000	64.000000
-26.966667	293.000000	65.000000
-26.933333	293.000000	66.000000
-26.900000	294.000000	68.000000
-26.866667	293.500000	70.500000
-26.833333	293.500000	73.000000
-26.800000	292.500000	75.500000
-26.766667	292.500000	78.500000
-26.733333	292.500000	80.500000
-26.700000	291.500000	81.500000
-26.666667	291.000000	85.500000
-26.633333	290.500000	88.500000
-26.600000	289.500000	90.500000
-26.566667	289.500000	92.500000
-26.533333	287.500000	94.500000
-26.500000	287.000000	96.500000
-26.466667	287.500000	99.000000
-26.433333	286.500000	101.500000
-26.400000	285.500000	102.500000
-26.366667	284.000000	102.500000
-26.333333	283.500000	102.500000
-26.300000	282.500000	104.500000
-26.266667	281.000000	106.000000
-26.233333	280.500000	104.000000
-26.200000	280.000000	102.500000
-26.166667	278.500000	106.500000
-26.133333	277.000000	106.500000
-26.100000	275.500000	106.000000
-26.066667	275.000000	105.500000
-26.033333	274.000000	105.500000
-26.000000	273.000000	106.500000
-25.966667	272.000000	107.000000
-25.933333	271.000000	107.500000
-25.900000	273.000000	108.000000
-25.866667	272.500000	109.500000
-25.833333	272.000000	111.000000
-25.800000	272.000000	111.500000
-25.766667	273.500000	114.000000
-25.733333	274.000000	113.000000
-25.700000	274.000000	114.000000
-25.666667	278.000000	120.000000
-25.633333	281.000000	120.000000
-25.600000	281.500000	119.500000
-25.566667	281.500000	120.000000
-25.533333	281.000000	121.000000
-25.500000	281.000000	121.500000
-25.466667	280.000000	122.000000
-25.433333	280.500000	122.500000
-25.400000	279.500000	123.000000
-25.366667	279.500000	123.000000
-25.333333	279.500000	123.500000
-25.300000	279.500000	124.000000
-25.266667	279.500000	124.500000
-25.233333	279.000000	125.000000
-25.200000	279.500000	125.000000
-25.166667	279.500000	125.500000
-25.133333	277.500000	125.500000
-25.100000	279.000000	126.500000
-25.066667	279.500000	127.500000
-25.033333	281.000000	129.000000
-25.000000	282.000000	130.000000
-24.966667	284.000000	130.000000
-24.933333	285.000000	130.500000
-24.900000	286.500000	131.500000
-24.866667	286.000000	132.000000
-24.833333	286.000000	132.500000
-24.800000	285.500000	133.000000
-24.766667	284.500000	130.000000
-24.733333	283.500000	131.500000
-24.700000	284.000000	131.500000
-24.666667	283.000000	134.000000
-24.633333	282.000000	136.000000
-24.600000	280.500000	138.000000
-24.566667	279.500000	138.000000
-24.533333	280.000000	138.000000
-24.500000	282.500000	137.500000
-24.466667	282.500000	137.500000
-24.433333	281.000000	138.000000
-24.400000	283.000000	138.500000
-24.366667	285.500000	138.500000
-24.333333	286.000000	137.500000
-24.300000	286.000000	135.500000
-24.266667	287.000000	134.000000
-24.233333	289.500000	134.500000
-24.200000	290.000000	132.500000
-24.166667	290.000000	130.500000
-24.133333	289.500000	129.500000
-24.100000	290.000000	132.000000
-24.066667	289.500000	131.000000
-24.033333	290.000000	130.000000
-24.000000	290.000000	126.500000
-23.966667	288.500000	128.000000
-23.933333	288.500000	126.500000
-23.900000	289.500000	125.500000
-23.866667	290.000000	124.500000
-23.833333	289.000000	121.000000
-23.800000	290.500000	117.000000
-23.766667	293.000000	117.500000
-23.733333	293.000000	115.500000
-23.700000	292.500000	114.000000
-23.666667	293.000000	112.500000
-23.633333	294.000000	110.500000
-23.600000	293.500000	110.000000
-23.566667	292.500000	107.000000
-23.533333	291.500000	104.000000
-23.500000	294.000000	101.000000
-23.466667	294.000000	100.500000
-23.433333	291.000000	94.500000
-23.400000	292.500000	90.500000
-23.366667	294.000000	89.500000
-23.333333	292.500000	87.500000
-23.300000	292.500000	83.500000
-23.266667	291.500000	79.500000
-23.233333	293.500000	78.000000
-23.200000	293.500000	75.500000
-23.166667	291.500000	72.000000
-23.133333	292.500000	68.500000
-23.100000	294.000000	66.500000
-23.066667	293.500000	63.500000
-23.033333	292.000000	60.000000
-23.000000	292.000000	56.500000
-22.966667	293.500000	54.500000
-22.933333	293.500000	51.000000
-22.900000	293.500000	48.500000
-22.866667	293.000000	48.000000
-22.833333	293.000000	44.000000
-22.800000	292.500000	41.500000
-22.766667	292.000000	40.000000
-22.733333	292.500000	37.500000
-22.700000	292.000000	37.000000
-22.666667	293.000000	37.000000
-22.633333	292.000000	34.500000
-22.600000	291.000000	32.000000
-22.566667	290.500000	31.500000
-22.533333	290.000000	32.500000
-22.500000	290.000000	33.000000
-22.466667	288.500000	32.500000
-22.433333	286.500000	31.500000
-22.400000	283.000000	32.000000
-22.366667	281.500000	33.500000
-22.333333	280.500000	34.500000
-22.300000	280.000000	34.000000
-22.266667	280.000000	33.500000
-22.233333	279.500000	33.500000
-22.200000	279.000000	32.500000
-22.166667	277.500000	33.000000
-22.133333	279.000000	34.000000
-22.100000	278.500000	34.000000
-22.066667	277.500000	32.500000
-22.033333	278.500000	28.000000
-22.000000	279.500000	28.000000
-21.966667	278.500000	30.500000
-21.933333	277.000000	26.500000
-21.900000	277.000000	27.000000
-21.866667	277.000000	28.000000
-21.833333	276.500000	28.000000
-21.800000	279.000000	28.000000
-21.766667	281.000000	28.500000
-21.733333	280.500000	29.000000
-21.700000	280.000000	30.000000
-21.666667	280.000000	30.500000
-21.633333	279.000000	30.000000
-21.600000	277.000000	28.000000
-21.566667	276.500000	29.500000
-21.533333	279.000000	30.000000
-21.500000	281.500000	28.000000
-21.466667	281.500000	28.000000
-21.433333	282.500000	27.000000
-21.400000	283.500000	27.000000
-21.366667	282.000000	26.000000
-21.333333	282.500000	25.500000
-21.300000	282.500000	26.000000
-21.266667	283.000000	28.500000
-21.233333	282.000000	33.000000
-21.200000	280.000000	31.000000
-21.166667	278.000000	26.500000
-21.133333	279.000000	28.000000
-21.100000	278.000000	29.500000
-21.066667	272.500000	27.500000
-21.033333	275.000000	23.500000
-21.000000	275.000000	24.000000
-20.966667	272.000000	24.500000
-20.933333	269.500000	25.000000
-20.900000	273.500000	23.500000
-20.866667	273.000000	21.000000
-20.833333	279.000000	21.000000
-20.800000	279.500000	21.500000
-20.766667	281.000000	21.500000
-20.733333	282.000000	22.500000
-20.700000	281.500000	24.000000
-20.666667	281.500000	23.500000
-20.633333	283.500000	23.000000
-20.600000	284.500000	24.000000
-20.566667	294.500000	29.000000
-20.533333	294.500000	32.500000
-20.500000	295.000000	35.000000
-20.466667	288.000000	28.000000
-20.433333	296.000000	37.500000
-20.400000	296.500000	38.500000
-20.366667	296.000000	39.500000
-20.333333	293.500000	39.000000
-20.300000	294.500000	42.000000
-20.266667	294.500000	42.000000
-20.233333	296.000000	43.500000
-20.200000	296.000000	43.500000
-20.166667	294.500000	43.500000
-20.133333	294.000000	45.000000
-20.100000	294.000000	45.500000
-20.066667	293.500000	45.000000
-20.033333	295.500000	45.500000
-20.000000	294.000000	45.500000
-19.966667	293.000000	46.500000
-19.933333	292.500000	47.000000
-19.900000	294.000000	49.500000
-19.866667	294.000000	49.500000
-19.833333	293.500000	49.000000
-19.800000	292.000000	49.000000
-19.766667	291.500000	52.000000
-19.733333	290.500000	52.000000
-19.700000	291.500000	51.000000
-19.666667	292.000000	50.500000
-19.633333	296.000000	52.000000
-19.600000	296.000000	53.500000
-19.566667	296.000000	55.000000
-19.533333	296.500000	56.000000
-19.500000	296.000000	56.000000
-19.466667	296.000000	56.000000
-19.433333	296.000000	56.500000
-19.400000	295.500000	57.500000
-19.366667	293.500000	55.500000
-19.333333	292.500000	55.500000
-19.300000	293.000000	57.500000
-19.266667	293.000000	57.500000
-19.233333	293.500000	56.500000
-19.200000	293.000000	55.000000
-19.166667	292.000000	56.500000
-19.133333	291.000000	57.000000
-19.100000	290.000000	56.500000
-19.066667	289.000000	56.500000
-19.033333	289.500000	56.000000
-19.000000	290.500000	56.000000
-18.966667	290.000000	55.500000
-18.933333	290.500000	54.500000
-18.900000	291.000000	53.500000
-18.866667	290.500000	53.000000
-18.833333	290.000000	52.500000
-18.800000	291.000000	51.500000
-18.766667	290.500000	51.500000
-18.733333	290.500000	51.500000
-18.700000	290.500000	50.500000
-18.666667	290.500000	50.500000
-18.633333	290.500000	50.000000
-18.600000	290.500000	50.000000
-18.566667	291.000000	50.000000
-18.533333	291.500000	49.500000
-18.500000	290.500000	50.000000
-18.466667	290.500000	49.500000
-18.433333	290.500000	49.000000
-18.400000	291.000000	49.000000
-18.366667	290.000000	49.500000
-18.333333	288.500000	48.000000
-18.300000	288.500000	47.500000
-18.266667	289.000000	48.500000
-18.233333	294.500000	47.000000
-18.200000	295.000000	45.500000
-18.166667	295.000000	44.500000
-18.133333	295.500000	43.000000
-18.100000	296.000000	43.000000
-18.066667	295.500000	41.500000
-18.033333	295.000000	41.000000
-18.000000	301.500000	37.500000
-17.966667	301.500000	37.500000
-17.933333	301.000000	35.000000
-17.900000	301.000000	31.500000
-17.866667	302.000000	29.000000
-17.833333	302.000000	29.500000
-17.800000	301.500000	30.000000
-17.766667	301.000000	28.000000
-17.733333	299.000000	29.500000
-17.700000	299.500000	29.500000
-17.666667	300.500000	32.500000
-17.633333	300.000000	33.000000
-17.600000	297.500000	32.000000
-17.566667	298.000000	12.000000
-17.533333	296.000000	30.500000
-17.500000	296.000000	31.500000
-17.466667	295.000000	30.500000
-17.433333	299.500000	13.500000
-17.400000	294.000000	31.000000
-17.366667	293.000000	32.000000
-17.333333	291.500000	32.500000
-17.300000	291.500000	33.000000
-17.266667	290.500000	33.000000
-17.233333	290.000000	33.000000
-17.200000	289.000000	33.000000
-17.166667	295.000000	24.500000
-17.133333	295.500000	23.000000
-17.100000	294.500000	25.000000
-17.066667	293.500000	24.000000
-17.033333	293.000000	23.000000
-17.000000	292.500000	21.000000
-16.966667	291.500000	23.000000
-16.933333	291.500000	26.500000
-16.900000	292.000000	26.000000
-16.866667	291.500000	25.000000
-16.833333	291.500000	25.500000
-16.800000	290.500000	24.500000
-16.766667	294.000000	24.500000
-16.733333	293.000000	24.000000
-16.700000	293.000000	23.000000
-16.666667	292.500000	23.500000
-16.633333	289.500000	20.500000
-16.600000	289.500000	19.000000
-16.566667	289.500000	19.000000
-16.533333	289.500000	20.500000
-16.500000	289.500000	20.500000
-16.466667	288.000000	24.500000
-16.433333	287.000000	24.500000
-16.400000	286.500000	24.500000
-16.366667	286.500000	20.500000
-16.333333	290.000000	20.000000
-16.300000	289.500000	22.500000
-16.266667	289.000000	25.000000
-16.233333	288.000000	23.000000
-16.200000	288.500000	20.500000
-16.166667	285.500000	20.500000
-16.133333	284.000000	13.000000
-16.100000	282.500000	13.500000
-16.066667	282.500000	13.500000
-16.033333	280.500000	13.500000
-16.000000	278.500000	13.000000
-15.966667	277.500000	12.500000
-15.933333	275.500000	13.500000
-15.900000	277.500000	18.500000
-15.866667	275.500000	19.500000
-15.833333	273.000000	20.500000
-15.800000	272.000000	21.000000
-15.766667	272.500000	20.000000
-15.733333	270.000000	19.000000
-15.700000	270.500000	20.500000
-15.666667	274.500000	23.500000
-15.633333	267.500000	20.000000
-15.600000	271.000000	22.000000
-15.566667	272.000000	22.500000
-15.533333	273.500000	24.000000
-15.500000	274.500000	26.000000
-15.466667	275.500000	21.500000
-15.433333	275.500000	21.500000
-15.400000	276.500000	21.000000
-15.366667	277.500000	18.000000
-15.333333	279.500000	20.500000
-15.300000	279.000000	21.000000
-15.266667	279.500000	15.000000
-15.233333	281.000000	16.000000
-15.200000	282.500000	17.000000
-15.166667	283.500000	16.500000
-15.133333	284.000000	16.500000
-15.100000	285.000000	16.000000
-15.066667	285.000000	15.500000
-15.033333	285.500000	15.500000
-15.000000	286.000000	16.000000
-14.966667	286.000000	16.500000
-14.933333	293.000000	10.500000
-14.900000	294.000000	10.000000
-14.866667	294.000000	10.500000
-14.833333	293.500000	10.500000
-14.800000	294.000000	11.000000
-14.766667	285.500000	18.000000
-14.733333	284.500000	18.000000
-14.700000	284.000000	18.000000
-14.666667	284.000000	19.500000
-14.633333	283.500000	21.500000
-14.600000	282.500000	21.000000
-14.566667	280.000000	20.000000
-14.533333	283.000000	18.500000
-14.500000	281.500000	19.500000
-14.466667	283.000000	18.500000
-14.433333	283.500000	18.500000
-14.400000	284.500000	17.000000
-14.366667	285.500000	16.000000
-14.333333	294.500000	11.500000
-14.300000	295.000000	11.500000
-14.266667	296.000000	12.000000
-14.233333	297.500000	11.500000
-14.200000	296.000000	10.500000
-14.166667	295.500000	9.500000
-14.133333	296.000000	9.000000
-14.100000	296.500000	8.500000
-14.066667	294.500000	8.000000
-14.033333	292.500000	9.000000
-14.000000	294.500000	8.000000
-13.966667	295.500000	8.000000
-13.933333	295.500000	7.500000
-13.900000	294.500000	8.000000
-13.866667	293.500000	9.000000
-13.833333	292.500000	9.000000
-13.800000	291.000000	10.000000
-13.766667	290.000000	11.000000
-13.733333	289.500000	10.000000
-13.700000	288.500000	10.000000
-13.666667	289.000000	10.000000
-13.633333	288.000000	11.000000
-13.600000	287.500000	11.500000
-13.566667	288.500000	10.500000
-13.533333	288.500000	10.000000
-13.500000	288.500000	10.000000
-13.466667	285.500000	11.000000
-13.433333	285.500000	11.500000
-13.400000	285.000000	12.500000
-13.366667	288.500000	11.500000
-13.333333	289.000000	10.500000
-13.300000	286.500000	11.000000
-13.266667	297.500000	4.000000
-13.233333	298.000000	4.000000
-13.200000	295.500000	4.000000
-13.166667	296.500000	4.000000
-13.133333	296.500000	4.000000
-13.100000	295.500000	4.000000
-13.066667	295.000000	4.000000
-13.033333	295.500000	3.500000
-13.000000	297.000000	3.000000
-12.966667	295.500000	3.000000
-12.933333	297.000000	3.500000
-12.900000	276.500000	14.500000
-12.866667	275.500000	15.000000
-12.833333	297.000000	2.500000
-12.800000	297.000000	2.500000
-12.766667	297.000000	2.500000
-12.733333	294.000000	2.500000
-12.700000	276.500000	14.500000
-12.666667	294.000000	3.000000
-12.633333	295.500000	3.000000
-12.600000	296.500000	3.000000
-12.566667	296.500000	2.500000
-12.533333	293.000000	2.500000
-12.500000	294.000000	2.500000
-12.466667	276.500000	13.500000
-12.433333	276.500000	13.500000
-12.400000	296.500000	2.500000
-12.366667	297.000000	2.500000
-12.333333	299.000000	2.000000
-12.300000	277.500000	12.500000
-12.266667	276.500000	13.000000
-12.233333	269.000000	15.500000
-12.200000	297.500000	8.000000
-12.166667	298.000000	8.000000
-12.133333	298.000000	8.000000
-12.100000	299.500000	7.500000
-12.066667	300.500000	7.500000
-12.033333	300.500000	7.500000
-12.000000	300.000000	7.500000
-11.966667	286.000000	23.500000
-11.933333	286.500000	27.500000
-11.900000	298.000000	7.500000
-11.866667	298.000000	8.000000
-11.833333	298.500000	9.500000
-11.800000	296.000000	17.500000
-11.766667	299.000000	21.000000
-11.733333	297.500000	20.500000
-11.700000	295.000000	7.000000
-11.666667	294.000000	8.000000
-11.633333	293.500000	8.500000
-11.600000	294.000000	9.500000
-11.566667	294.000000	8.000000
-11.533333	294.000000	7.500000
-11.500000	291.500000	28.000000
-11.466667	291.500000	28.500000
-11.433333	293.000000	30.000000
-11.400000	292.500000	32.500000
-11.366667	295.000000	31.000000
-11.333333	294.000000	7.500000
-11.300000	294.000000	7.500000
-11.266667	294.500000	8.500000
-11.233333	290.500000	28.500000
-11.200000	293.000000	22.500000
-11.166667	292.500000	24.000000
-11.133333	292.500000	24.000000
-11.100000	292.500000	25.000000
-11.066667	292.000000	25.500000
-11.033333	291.000000	25.000000
-11.000000	290.500000	25.500000
-10.966667	290.500000	26.500000
-10.933333	291.000000	27.000000
-10.900000	286.500000	32.000000
-10.866667	285.000000	32.000000
-10.833333	289.000000	26.000000
-10.800000	298.000000	2.500000
-10.766667	290.500000	26.000000
-10.733333	297.000000	2.500000
-10.700000	285.500000	1.000000
-10.666667	293.000000	11.500000
-10.633333	297.000000	3.000000
-10.600000	297.000000	3.000000
-10.566667	297.000000	3.000000
-10.533333	297.500000	2.500000
-10.500000	299.000000	2.500000
-10.466667	298.500000	2.500000
-10.433333	300.000000	2.000000
-10.400000	300.500000	1.500000
-10.366667	299.500000	1.500000
-10.333333	292.000000	26.000000
-10.300000	299.500000	1.500000
-10.266667	298.500000	1.000000
-10.233333	297.500000	2.500000
-10.200000	301.000000	1.000000
-10.166667	305.000000	6.000000
-10.133333	297.000000	2.500000
-10.100000	304.000000	6.500000
-10.066667	303.500000	6.500000
-10.033333	303.000000	6.500000
-10.000000	303.000000	6.500000
-9.966667	303.000000	6.500000
-9.933333	302.000000	33.500000
-9.900000	301.500000	34.500000
-9.866667	301.000000	34.500000
-9.833333	300.500000	36.000000
-9.800000	299.000000	36.000000
-9.766667	297.500000	38.000000
-9.733333	296.000000	38.000000
-9.700000	294.500000	38.000000
-9.666667	293.500000	37.500000
-9.633333	292.500000	38.000000
-9.600000	292.500000	38.500000
-9.566667	292.000000	38.000000
-9.533333	290.500000	39.500000
-9.500000	289.500000	40.500000
-9.466667	288.500000	41.500000
-9.433333	289.000000	38.000000
-9.400000	288.000000	39.000000
-9.366667	287.000000	39.500000
-9.333333	287.000000	40.500000
-9.300000	285.500000	42.000000
-9.266667	280.000000	25.000000
-9.233333	279.500000	25.000000
-9.200000	279.500000	26.000000
-9.166667	278.500000	27.500000
-9.133333	278.500000	26.500000
-9.100000	283.000000	13.000000
-9.066667	280.000000	21.000000
-9.033333	282.500000	21.000000
-9.000000	281.500000	21.500000
-8.966667	281.500000	13.500000
-8.933333	280.500000	13.500000
-8.900000	277.500000	13.000000
-8.866667	278.500000	11.000000
-8.833333	275.500000	11.500000
-8.800000	276.000000	12.500000
-8.766667	274.500000	13.500000
-8.733333	275.500000	18.000000
-8.700000	274.000000	19.500000
-8.666667	274.000000	21.000000
-8.633333	272.500000	20.000000
-8.600000	272.500000	20.000000
-8.566667	273.500000	21.500000
-8.533333	273.500000	23.000000
-8.500000	273.500000	24.000000
-8.466667	273.500000	26.000000
-8.433333	272.500000	25.000000
-8.400000	271.500000	21.000000
-8.366667	272.000000	22.500000
-8.333333	272.000000	25.000000
-8.300000	272.500000	26.500000
-8.266667	273.500000	26.500000
-8.233333	267.500000	25.000000
-8.200000	267.000000	21.000000
-8.166667	264.000000	17.500000
-8.133333	261.500000	18.500000
-8.100000	261.500000	19.500000
-8.066667	259.000000	21.000000
-8.033333	257.000000	18.500000
-8.000000	252.500000	20.500000
-7.966667	253.000000	23.000000
-7.933333	250.000000	20.500000
-7.900000	245.500000	18.500000
-7.866667	248.000000	20.500000
-7.833333	251.000000	22.000000
-7.800000	251.500000	23.500000
-7.766667	252.500000	24.500000
-7.733333	251.500000	21.500000
-7.700000	253.500000	21.500000
-7.666667	256.000000	21.500000
-7.633333	259.000000	17.500000
-7.600000	260.500000	20.500000
-7.566667	261.500000	19.500000
-7.533333	263.000000	13.000000
-7.500000	264.000000	13.500000
-7.466667	266.000000	13.000000
-7.433333	269.000000	10.000000
-7.400000	269.500000	9.500000
-7.366667	272.000000	10.000000
-7.333333	270.500000	10.000000
-7.300000	271.000000	9.000000
-7.266667	271.000000	10.000000
-7.233333	273.500000	11.500000
-7.200000	275.000000	12.000000
-7.166667	278.500000	13.000000
-7.133333	287.500000	10.000000
-7.100000	290.000000	10.500000
-7.066667	291.000000	10.500000
-7.033333	292.000000	10.500000
-7.000000	291.500000	11.000000
-6.966667	292.500000	10.500000
-6.933333	293.000000	9.000000
-6.900000	292.500000	11.000000
-6.866667	291.500000	12.500000
-6.833333	282.000000	18.000000
-6.800000	281.500000	18.500000
-6.766667	280.500000	23.000000
-6.733333	280.000000	19.500000
-6.700000	280.500000	19.500000
-6.666667	279.500000	19.500000
-6.633333	279.000000	20.500000
-6.600000	279.500000	21.000000
-6.566667	279.000000	21.000000
-6.533333	280.000000	20.000000
-6.500000	280.000000	20.000000
-6.466667	282.000000	21.000000
-6.433333	283.000000	21.000000
-6.400000	283.000000	21.000000
-6.366667	283.000000	20.500000
-6.333333	282.500000	21.500000
-6.300000	282.000000	23.000000
-6.266667	280.500000	27.500000
-6.233333	280.500000	25.500000
-6.200000	288.500000	24.500000
-6.166667	288.500000	25.500000
-6.133333	288.500000	26.000000
-6.100000	278.500000	25.000000
-6.066667	278.000000	26.500000
-6.033333	278.500000	27.500000
-6.000000	289.000000	30.000000
-5.966667	287.500000	30.000000
-5.933333	286.500000	32.000000
-5.900000	286.500000	33.500000
-5.866667	288.500000	35.000000
-5.833333	288.000000	36.500000
-5.800000	287.000000	38.000000
-5.766667	286.000000	39.000000
-5.733333	286.000000	40.000000
-5.700000	286.000000	41.000000
-5.666667	285.500000	41.000000
-5.633333	285.000000	40.500000
-5.600000	283.500000	42.500000
-5.566667	281.500000	40.500000
-5.533333	281.000000	41.500000
-5.500000	282.500000	50.000000
-5.466667	285.000000	50.500000
-5.433333	286.000000	52.500000
-5.400000	286.500000	55.000000
-5.366667	287.000000	57.000000
-5.333333	288.000000	60.000000
-5.300000	289.000000	61.500000
-5.266667	287.500000	65.000000
-5.233333	289.000000	69.000000
-5.200000	291.000000	70.500000
-5.166667	291.500000	73.500000
-5.133333	291.500000	75.000000
-5.100000	291.500000	77.000000
-5.066667	291.000000	80.000000
-5.033333	289.500000	82.500000
-5.000000	288.000000	86.000000
-4.966667	287.000000	86.500000
-4.933333	286.000000	87.000000
-4.900000	285.500000	87.500000
-4.866667	284.500000	89.000000
-4.833333	282.500000	93.000000
-4.800000	284.000000	96.500000
-4.766667	285.000000	98.500000
-4.733333	286.500000	100.000000
-4.700000	285.000000	101.000000
-4.666667	286.500000	103.500000
-4.633333	288.500000	105.500000
-4.600000	289.000000	107.500000
-4.566667	289.000000	110.500000
-4.533333	289.000000	111.500000
-4.500000	290.500000	113.500000
-4.466667	289.500000	117.000000
-4.433333	289.000000	117.000000
-4.400000	288.500000	120.500000
-4.366667	287.500000	122.000000
-4.333333	286.000000	123.500000
-4.300000	284.500000	124.000000
-4.266667	283.500000	126.000000
-4.233333	283.000000	127.000000
-4.200000	283.500000	128.000000
-4.166667	282.000000	128.000000
-4.133333	282.500000	128.000000
-4.100000	282.000000	126.500000
-4.066667	283.000000	126.000000
-4.033333	283.500000	125.500000
-4.000000	283.500000	124.500000
-3.966667	284.500000	123.000000
-3.933333	285.500000	121.500000
-3.900000	285.500000	121.500000
-3.866667	288.500000	121.000000
-3.833333	289.500000	120.000000
-3.800000	289.000000	118.500000
-3.766667	289.500000	116.000000
-3.733333	290.000000	114.000000
-3.700000	292.000000	112.500000
-3.666667	293.500000	111.000000
-3.633333	293.500000	110.000000
-3.600000	293.000000	110.000000
-3.566667	293.000000	107.500000
-3.533333	293.500000	106.000000
-3.500000	294.500000	105.000000
-3.466667	294.000000	105.500000
-3.433333	294.000000	105.000000
-3.400000	294.000000	103.500000
-3.366667	294.500000	101.500000
-3.333333	294.500000	100.500000
-3.300000	294.500000	99.500000
-3.266667	294.000000	100.000000
-3.233333	294.500000	99.000000
-3.200000	294.000000	99.000000
-3.166667	294.000000	97.500000
-3.133333	293.500000	96.500000
-3.100000	293.000000	96.000000
-3.066667	293.500000	94.500000
-3.033333	293.500000	94.000000
-3.000000	294.000000	93.500000
-2.966667	294.000000	93.000000
-2.933333	293.500000	92.000000
-2.900000	293.500000	90.500000
-2.866667	294.000000	89.500000
-2.833333	294.500000	89.000000
-2.800000	295.000000	88.000000
-2.766667	294.500000	87.500000
-2.733333	294.500000	85.500000
-2.700000	294.000000	85.000000
-2.666667	295.000000	82.500000
-2.633333	294.500000	83.000000
-2.600000	294.000000	83.000000
-2.566667	294.000000	81.500000
-2.533333	293.000000	81.500000
-2.500000	293.500000	79.000000
-2.466667	294.000000	78.000000
-2.433333	294.000000	78.000000
-2.400000	294.500000	77.500000
-2.366667	294.000000	77.000000
-2.333333	293.500000	77.000000
-2.300000	293.500000	75.500000
-2.266667	293.000000	75.500000
-2.233333	292.500000	76.500000
-2.200000	292.000000	76.000000
-2.166667	291.000000	77.000000
-2.133333	290.500000	76.500000
-2.100000	289.500000	76.500000
-2.066667	289.000000	77.500000
-2.033333	289.000000	77.500000
-2.000000	289.000000	77.000000
-1.966667	288.500000	77.000000
-1.933333	287.500000	78.000000
-1.900000	287.500000	77.500000
-1.866667	287.000000	78.500000
-1.833333	287.500000	78.500000
-1.800000	287.500000	78.000000
-1.766667	287.000000	78.500000
-1.733333	287.000000	78.500000
-1.700000	287.000000	78.500000
-1.666667	287.500000	78.500000
-1.633333	287.000000	79.500000
-1.600000	287.000000	79.500000
-1.566667	286.000000	79.500000
-1.533333	285.500000	80.000000
-1.500000	285.000000	84.500000
-1.466667	285.500000	87.500000
-1.433333	284.000000	87.000000
-1.400000	282.500000	84.500000
-1.366667	281.000000	86.000000
-1.333333	280.000000	84.500000
-1.300000	280.000000	83.500000
-1.266667	280.500000	83.500000
-1.233333	280.500000	84.500000
-1.200000	281.500000	84.500000
-1.166667	281.000000	85.500000
-1.133333	281.000000	86.000000
-1.100000	281.500000	86.500000
-1.066667	281.000000	88.000000
-1.033333	281.500000	88.500000
-1.000000	284.000000	89.000000
-0.966667	286.000000	89.500000
-0.933333	287.500000	90.000000
-0.900000	287.000000	91.000000
-0.866667	287.500000	91.500000
-0.833333	287.500000	89.000000
-0.800000	286.500000	90.500000
-0.766667	287.000000	95.500000
-0.733333	286.000000	92.500000
-0.700000	284.500000	96.000000
-0.666667	284.000000	92.500000
-0.633333	284.000000	96.500000
-0.600000	283.000000	95.500000
-0.566667	283.500000	98.000000
-0.533333	283.500000	99.500000
-0.500000	285.000000	104.000000
-0.466667	285.000000	101.500000
-0.433333	286.500000	101.500000
-0.400000	285.500000	101.500000
-0.366667	286.000000	104.500000
-0.333333	284.500000	107.500000
-0.300000	286.500000	112.500000
-0.266667	287.000000	110.500000
-0.233333	287.000000	112.000000
-0.200000	285.500000	114.000000
-0.166667	286.000000	115.000000
-0.133333	285.500000	117.000000
-0.100000	284.500000	120.500000
-0.066667	284.000000	121.000000
-0.033333	283.000000	122.000000
0.000000	282.500000	123.000000
0.033333	281.500000	125.500000
0.066667	280.000000	127.500000
0.100000	279.000000	127.000000
0.133333	278.500000	125.500000
0.166667	277.500000	125.000000
0.200000	276.000000	126.500000
0.233333	275.000000	126.500000
0.266667	274.000000	127.000000
0.300000	273.000000	128.500000
0.333333	272.000000	129.500000
0.366667	271.500000	130.000000
0.400000	271.500000	131.500000
0.433333	273.000000	132.500000
0.466667	273.000000	132.500000
0.500000	273.500000	133.500000
0.533333	275.000000	136.500000
0.566667	274.500000	137.500000
0.600000	277.500000	138.500000
0.633333	279.500000	139.000000
0.666667	279.000000	140.000000
0.700000	282.500000	143.000000
0.733333	284.500000	143.000000
0.766667	284.000000	143.500000
0.800000	283.000000	144.500000
0.833333	282.500000	145.000000
0.866667	282.500000	144.500000
0.900000	282.500000	144.500000
0.933333	281.500000	147.000000
0.966667	281.500000	148.000000
1.000000	281.000000	148.000000
1.033333	280.000000	147.500000
1.066667	279.500000	147.000000
1.100000	280.500000	147.000000
1.133333	281.500000	147.000000
1.166667	282.000000	147.000000
1.200000	283.500000	146.500000
1.233333	284.000000	145.500000
1.266667	284.000000	145.500000
1.300000	284.500000	145.500000
1.333333	284.500000	145.000000
1.366667	284.000000	144.000000
1.400000	283.000000	144.000000
1.433333	283.500000	145.000000
1.466667	283.500000	145.500000
1.500000	282.500000	143.500000
1.533333	282.500000	141.000000
1.566667	282.500000	141.500000
1.600000	285.000000	141.500000
1.633333	284.000000	140.000000
1.666667	284.500000	137.000000
1.700000	285.500000	138.000000
1.733333	288.000000	136.500000
1.766667	288.500000	133.500000
1.800000	289.000000	132.500000
1.833333	292.000000	132.500000
1.866667	291.000000	131.500000
1.900000	290.500000	129.000000
1.933333	292.500000	127.000000
1.966667	292.000000	128.000000
2.000000	292.500000	127.500000
2.033333	292.000000	125.000000
2.066667	293.000000	122.500000
2.100000	292.500000	122.000000
2.133333	293.500000	122.000000
2.166667	292.500000	122.000000
2.200000	291.500000	122.500000
2.233333	291.000000	121.500000
2.266667	292.000000	121.500000
2.300000	292.000000	121.000000
2.333333	291.500000	121.500000
2.366667	291.500000	121.500000
2.400000	291.000000	121.500000
2.433333	291.000000	121.000000
2.466667	290.500000	121.000000
2.500000	291.500000	121.000000
2.533333	290.000000	121.000000
2.566667	290.500000	121.000000
2.600000	290.500000	121.000000
2.633333	290.500000	121.000000
2.666667	290.500000	121.000000
2.700000	290.000000	121.000000
2.733333	289.500000	121.000000
2.766667	290.000000	121.000000
2.800000	289.000000	121.000000
2.833333	289.500000	121.000000
2.866667	289.000000	121.000000
2.900000	289.000000	122.000000
2.933333	288.500000	121.500000
2.966667	288.500000	121.500000
3.000000	288.000000	122.000000
3.033333	288.500000	122.000000
3.066667	287.500000	122.000000
3.100000	287.500000	121.500000
3.133333	287.000000	121.500000
3.166667	288.000000	121.500000
3.200000	287.500000	121.500000
3.233333	286.500000	122.000000
3.266667	286.500000	121.500000
3.300000	286.500000	122.000000
3.333333	286.000000	122.000000
3.366667	286.000000	122.000000
3.400000	286.000000	122.000000
3.433333	285.500000	121.500000
3.466667	286.000000	122.000000
3.500000	286.000000	122.000000
3.533333	285.000000	122.000000
3.566667	284.500000	122.000000
3.600000	285.000000	122.500000
3.633333	295.000000	119.000000
3.666667	295.000000	119.000000
3.700000	294.500000	118.500000
3.733333	294.500000	118.500000
3.766667	296.500000	116.500000
3.800000	297.000000	115.000000
3.833333	296.000000	113.000000
3.866667	296.000000	111.500000
3.900000	296.000000	109.500000
3.933333	296.500000	105.500000
3.966667	296.500000	103.500000
4.000000	296.500000	102.000000
4.033333	296.000000	100.500000
4.066667	296.000000	99.500000
4.100000	298.000000	100.500000
4.133333	298.000000	99.500000
4.166667	297.500000	99.500000
4.200000	297.000000	101.500000
4.233333	297.000000	100.500000
4.266667	296.500000	99.000000
4.300000	296.500000	97.000000
4.333333	296.500000	96.500000
4.366667	296.500000	95.500000
4.400000	296.000000	93.500000
4.433333	295.500000	92.000000
4.466667	295.500000	90.500000
4.500000	295.500000	89.000000
4.533333	295.000000	88.500000
4.566667	295.500000	86.500000
4.600000	295.500000	85.000000
4.633333	295.500000	84.500000
4.666667	295.000000	83.000000
4.700000	294.500000	83.000000
4.733333	295.000000	81.500000
4.766667	294.500000	80.000000
4.800000	294.500000	80.000000
4.833333	294.000000	79.000000
4.866667	293.500000	78.500000
4.900000	293.500000	77.000000
4.933333	293.000000	76.500000
4.966667	292.500000	75.000000
5.000000	292.500000	73.500000
5.033333	291.500000	73.000000
5.066667	291.000000	72.000000
5.100000	290.500000	71.500000
5.133333	290.000000	71.500000
5.166667	289.500000	70.500000
5.200000	289.500000	70.500000
5.233333	290.000000	69.000000
5.266667	289.000000	67.500000
5.300000	289.000000	66.500000
5.333333	288.500000	66.500000
5.366667	288.500000	66.000000
5.400000	288.500000	65.000000
5.433333	288.500000	63.500000
5.466667	288.000000	62.000000
5.500000	287.500000	62.500000
5.533333	287.000000	62.000000
5.566667	287.000000	61.000000
5.600000	287.000000	60.000000
5.633333	287.000000	58.000000
5.666667	287.000000	57.000000
5.700000	286.500000	54.500000
5.733333	287.500000	48.000000
5.766667	289.500000	48.500000
5.800000	289.000000	47.500000
5.833333	288.500000	43.500000
5.866667	287.500000	41.500000
5.900000	286.500000	39.500000
5.933333	286.500000	37.500000
5.966667	284.500000	34.000000
6.000000	284.500000	32.000000
6.033333	284.500000	29.500000
6.066667	283.000000	26.000000
6.100000	282.500000	26.500000
6.133333	281.500000	25.500000
6.166667	280.000000	24.000000
6.200000	286.500000	23.500000
6.233333	285.500000	25.000000
6.266667	286.500000	22.000000
6.300000	286.500000	21.500000
6.333333	285.000000	22.500000
6.366667	285.000000	23.500000
6.400000	284.500000	21.000000
6.433333	284.000000	22.000000
6.466667	279.000000	22.000000
6.500000	279.500000	23.000000
6.533333	280.500000	24.000000
6.566667	277.000000	21.500000
6.600000	277.500000	23.000000
[truncated: 8,801 more rows]
