# Supplementary material for: Attraction of posture and motion-trajectory elements of conspecific biological motion in medaka fish
Source: Sci Rep. 2018 Jun 5;8:8589. doi: 10.1038/s41598-018-26186-x (PMC5988670; doi:10.1038/s41598-018-26186-x)
Supplement: Supplementary file 4 — Dataset 3 [file 41598_2018_26186_MOESM4_ESM.zip › DataExperiments/Biomotion_07.csv]

time[sec]	x	y
-60.000000	121.000000	10.000000
-59.966667	116.500000	10.500000
-59.933333	114.500000	5.000000
-59.900000	95.500000	11.500000
-59.866667	98.000000	12.000000
-59.833333	56.000000	12.500000
-59.800000	59.000000	11.500000
-59.766667	104.000000	11.500000
-59.733333	205.500000	304.500000
-59.700000	108.000000	13.500000
-59.666667	205.000000	304.500000
-59.633333	205.000000	304.500000
-59.600000	111.500000	11.500000
-59.566667	77.000000	11.000000
-59.533333	74.000000	12.500000
-59.500000	115.000000	11.500000
-59.466667	84.500000	11.000000
-59.433333	114.000000	11.000000
-59.400000	116.500000	11.500000
-59.366667	82.000000	13.500000
-59.333333	117.500000	12.500000
-59.300000	88.500000	12.000000
-59.266667	149.000000	11.000000
-59.233333	150.000000	11.500000
-59.200000	97.000000	12.500000
-59.166667	92.000000	11.500000
-59.133333	98.000000	11.000000
-59.100000	150.500000	11.000000
-59.066667	150.500000	11.000000
-59.033333	151.500000	13.000000
-59.000000	151.500000	11.500000
-58.966667	151.500000	11.000000
-58.933333	152.000000	11.000000
-58.900000	152.000000	13.500000
-58.866667	152.000000	11.000000
-58.833333	151.500000	12.500000
-58.800000	137.000000	13.500000
-58.766667	137.500000	14.500000
-58.733333	137.500000	17.000000
-58.700000	137.500000	20.500000
-58.666667	137.000000	23.000000
-58.633333	145.000000	23.500000
-58.600000	145.000000	22.500000
-58.566667	145.500000	22.500000
-58.533333	145.500000	24.000000
-58.500000	130.000000	25.500000
-58.466667	148.000000	36.000000
-58.433333	144.000000	26.000000
-58.400000	148.000000	37.000000
-58.366667	131.000000	21.500000
-58.333333	147.500000	35.500000
-58.300000	146.500000	38.000000
-58.266667	131.000000	27.000000
-58.233333	131.000000	23.500000
-58.200000	131.000000	23.000000
-58.166667	162.000000	24.500000
-58.133333	162.500000	23.500000
-58.100000	169.500000	23.500000
-58.066667	181.000000	29.000000
-58.033333	182.000000	24.000000
-58.000000	216.000000	29.000000
-57.966667	226.000000	27.500000
-57.933333	222.000000	23.500000
-57.900000	222.500000	23.000000
-57.866667	224.500000	23.000000
-57.833333	249.000000	23.500000
-57.800000	248.000000	23.000000
-57.766667	246.000000	22.500000
-57.733333	248.000000	19.500000
-57.700000	249.500000	18.500000
-57.666667	246.000000	20.000000
-57.633333	247.000000	20.000000
-57.600000	249.000000	20.500000
-57.566667	255.500000	17.500000
-57.533333	255.000000	18.000000
-57.500000	252.500000	19.500000
-57.466667	253.000000	17.000000
-57.433333	255.500000	18.500000
-57.400000	258.000000	21.000000
-57.366667	265.000000	16.500000
-57.333333	266.500000	15.000000
-57.300000	269.000000	14.500000
-57.266667	271.000000	15.500000
-57.233333	276.000000	14.500000
-57.200000	277.000000	12.000000
-57.166667	277.500000	11.500000
-57.133333	279.500000	10.500000
-57.100000	280.500000	10.500000
-57.066667	282.500000	10.500000
-57.033333	282.500000	9.500000
-57.000000	277.500000	10.000000
-56.966667	277.000000	12.000000
-56.933333	276.500000	13.500000
-56.900000	275.000000	9.500000
-56.866667	274.500000	11.000000
-56.833333	278.500000	11.000000
-56.800000	278.500000	9.500000
-56.766667	279.500000	7.500000
-56.733333	273.500000	10.000000
-56.700000	274.000000	11.500000
-56.666667	306.000000	3.500000
-56.633333	306.000000	4.000000
-56.600000	275.000000	13.000000
-56.566667	275.000000	14.000000
-56.533333	277.500000	18.500000
-56.500000	277.500000	18.500000
-56.466667	277.000000	19.000000
-56.433333	268.500000	16.000000
-56.400000	300.500000	4.000000
-56.366667	271.500000	19.000000
-56.333333	270.500000	21.500000
-56.300000	300.500000	6.000000
-56.266667	269.000000	18.500000
-56.233333	296.000000	10.500000
-56.200000	282.500000	29.000000
-56.166667	290.500000	11.500000
-56.133333	287.500000	12.000000
-56.100000	286.000000	11.500000
-56.066667	284.000000	13.000000
-56.033333	283.000000	22.500000
-56.000000	285.000000	23.000000
-55.966667	283.000000	25.000000
-55.933333	281.500000	25.000000
-55.900000	284.000000	23.500000
-55.866667	280.500000	24.000000
-55.833333	281.500000	25.000000
-55.800000	283.500000	25.000000
-55.766667	283.000000	24.500000
-55.733333	280.500000	26.000000
-55.700000	279.500000	21.500000
-55.666667	275.500000	9.500000
-55.633333	271.500000	8.500000
-55.600000	268.500000	9.000000
-55.566667	266.000000	9.000000
-55.533333	266.500000	8.500000
-55.500000	265.500000	8.000000
-55.466667	264.500000	7.500000
-55.433333	263.000000	7.500000
-55.400000	261.500000	7.500000
-55.366667	259.500000	9.000000
-55.333333	252.500000	9.000000
-55.300000	253.500000	8.000000
-55.266667	254.000000	8.500000
-55.233333	254.500000	10.000000
-55.200000	249.500000	11.000000
-55.166667	248.500000	13.000000
-55.133333	245.000000	10.000000
-55.100000	248.500000	11.500000
-55.066667	242.500000	14.500000
-55.033333	238.000000	13.500000
-55.000000	238.000000	12.500000
-54.966667	229.500000	12.000000
-54.933333	231.000000	14.500000
-54.900000	230.000000	7.500000
-54.866667	236.000000	8.000000
-54.833333	221.000000	9.000000
-54.800000	215.500000	6.000000
-54.766667	207.000000	6.500000
-54.733333	201.500000	7.500000
-54.700000	183.500000	11.000000
-54.666667	180.000000	11.000000
-54.633333	178.000000	9.500000
-54.600000	181.500000	7.000000
-54.566667	166.500000	8.000000
-54.533333	159.500000	8.500000
-54.500000	158.000000	9.500000
-54.466667	158.500000	11.500000
-54.433333	158.000000	17.000000
-54.400000	150.500000	19.500000
-54.366667	149.000000	22.500000
-54.333333	148.500000	24.000000
-54.300000	151.000000	25.000000
-54.266667	166.000000	27.000000
-54.233333	159.000000	21.500000
-54.200000	161.500000	15.500000
-54.166667	161.500000	15.000000
-54.133333	169.500000	13.500000
-54.100000	179.000000	11.500000
-54.066667	186.500000	9.500000
-54.033333	192.500000	10.500000
-54.000000	201.000000	7.500000
-53.966667	203.500000	6.500000
-53.933333	205.500000	7.000000
-53.900000	206.000000	9.500000
-53.866667	223.500000	9.000000
-53.833333	229.500000	9.000000
-53.800000	233.500000	9.500000
-53.766667	234.500000	9.500000
-53.733333	245.500000	9.000000
-53.700000	248.000000	9.000000
-53.666667	249.500000	9.000000
-53.633333	250.500000	9.500000
-53.600000	258.000000	10.000000
-53.566667	260.500000	10.500000
-53.533333	260.500000	10.000000
-53.500000	263.500000	9.500000
-53.466667	264.000000	9.000000
-53.433333	266.000000	9.000000
-53.400000	261.500000	10.500000
-53.366667	269.500000	10.000000
-53.333333	270.000000	9.500000
-53.300000	270.500000	8.500000
-53.266667	272.000000	10.500000
-53.233333	276.500000	11.000000
-53.200000	277.000000	9.500000
-53.166667	278.000000	8.000000
-53.133333	279.000000	8.500000
-53.100000	275.000000	9.500000
-53.066667	277.500000	10.000000
-53.033333	276.500000	9.500000
-53.000000	274.000000	9.500000
-52.966667	273.500000	11.000000
-52.933333	275.000000	10.500000
-52.900000	274.000000	10.500000
-52.866667	277.500000	16.000000
-52.833333	281.500000	14.000000
-52.800000	281.000000	12.000000
-52.766667	280.000000	14.000000
-52.733333	280.000000	14.000000
-52.700000	304.000000	0.500000
-52.666667	302.000000	7.000000
-52.633333	302.000000	7.000000
-52.600000	302.000000	7.000000
-52.566667	302.000000	7.000000
-52.533333	302.000000	7.000000
-52.500000	302.000000	7.000000
-52.466667	302.000000	7.000000
-52.433333	305.500000	4.500000
-52.400000	304.500000	7.000000
-52.366667	303.000000	10.500000
-52.333333	296.000000	14.500000
-52.300000	298.000000	15.000000
-52.266667	300.000000	15.000000
-52.233333	301.000000	10.000000
-52.200000	300.000000	9.000000
-52.166667	299.000000	9.000000
-52.133333	297.000000	9.000000
-52.100000	295.500000	8.500000
-52.066667	294.500000	8.500000
-52.033333	293.000000	9.000000
-52.000000	292.500000	9.000000
-51.966667	292.000000	8.500000
-51.933333	291.500000	8.500000
-51.900000	292.000000	9.000000
-51.866667	292.500000	9.000000
-51.833333	292.000000	8.500000
-51.800000	293.000000	9.500000
-51.766667	293.000000	8.500000
-51.733333	293.500000	9.000000
-51.700000	293.000000	10.000000
-51.666667	289.000000	17.500000
-51.633333	289.500000	18.000000
-51.600000	292.500000	12.000000
-51.566667	286.500000	21.500000
-51.533333	286.000000	21.000000
-51.500000	285.500000	21.500000
-51.466667	287.000000	22.000000
-51.433333	289.000000	18.500000
-51.400000	288.500000	18.500000
-51.366667	285.000000	22.500000
-51.333333	289.000000	12.000000
-51.300000	285.500000	22.500000
-51.266667	290.500000	13.000000
-51.233333	292.000000	11.500000
-51.200000	290.500000	11.500000
-51.166667	291.000000	20.500000
-51.133333	283.500000	9.000000
-51.100000	278.500000	7.000000
-51.066667	278.500000	7.000000
-51.033333	273.500000	7.000000
-51.000000	269.000000	7.500000
-50.966667	265.500000	7.500000
-50.933333	265.000000	6.000000
-50.900000	260.000000	8.000000
-50.866667	259.000000	9.500000
-50.833333	252.000000	6.500000
-50.800000	251.000000	9.500000
-50.766667	246.000000	11.000000
-50.733333	242.000000	10.500000
-50.700000	236.500000	14.500000
-50.666667	229.000000	18.500000
-50.633333	228.000000	21.500000
-50.600000	270.000000	22.500000
-50.566667	231.500000	21.500000
-50.533333	233.500000	21.500000
-50.500000	231.500000	19.000000
-50.466667	234.500000	18.500000
-50.433333	241.000000	19.000000
-50.400000	240.500000	15.500000
-50.366667	244.500000	17.000000
-50.333333	253.500000	20.500000
-50.300000	256.500000	16.500000
-50.266667	256.000000	15.500000
-50.233333	260.000000	17.500000
-50.200000	265.000000	22.000000
-50.166667	270.500000	18.000000
-50.133333	270.000000	18.500000
-50.100000	268.500000	20.500000
-50.066667	272.000000	22.000000
-50.033333	279.000000	20.000000
-50.000000	278.000000	20.500000
-49.966667	277.000000	21.500000
-49.933333	281.500000	12.000000
-49.900000	280.500000	17.000000
-49.866667	280.500000	20.500000
-49.833333	279.000000	17.000000
-49.800000	276.500000	17.500000
-49.766667	271.500000	16.000000
-49.733333	267.500000	12.500000
-49.700000	266.000000	13.000000
-49.666667	266.500000	15.000000
-49.633333	264.500000	17.500000
-49.600000	260.000000	20.000000
-49.566667	262.000000	22.500000
-49.533333	258.000000	24.500000
-49.500000	261.000000	21.500000
-49.466667	260.000000	20.500000
-49.433333	259.500000	21.500000
-49.400000	259.500000	16.000000
-49.366667	261.000000	14.000000
-49.333333	264.000000	15.000000
-49.300000	269.000000	12.500000
-49.266667	271.000000	9.500000
-49.233333	274.500000	9.500000
-49.200000	277.500000	10.000000
-49.166667	282.000000	10.500000
-49.133333	282.000000	8.000000
-49.100000	283.000000	10.000000
-49.066667	283.500000	11.500000
-49.033333	283.500000	13.000000
-49.000000	298.500000	7.500000
-48.966667	275.000000	19.500000
-48.933333	276.000000	23.000000
-48.900000	282.000000	26.000000
-48.866667	280.500000	23.500000
-48.833333	278.500000	22.500000
-48.800000	278.500000	22.500000
-48.766667	278.500000	22.500000
-48.733333	279.500000	20.000000
-48.700000	279.000000	19.500000
-48.666667	303.000000	23.500000
-48.633333	303.000000	27.500000
-48.600000	303.000000	0.500000
-48.566667	303.000000	0.500000
-48.533333	304.000000	0.500000
-48.500000	304.000000	0.500000
-48.466667	306.000000	0.500000
-48.433333	306.000000	0.500000
-48.400000	279.000000	24.000000
-48.366667	282.500000	26.500000
-48.333333	297.000000	4.000000
-48.300000	299.000000	4.500000
-48.266667	300.000000	4.500000
-48.233333	300.000000	5.000000
-48.200000	300.000000	5.000000
-48.166667	300.000000	5.000000
-48.133333	301.000000	4.000000
-48.100000	300.000000	7.500000
-48.066667	289.500000	17.000000
-48.033333	296.000000	18.500000
-48.000000	297.000000	21.000000
-47.966667	297.000000	22.000000
-47.933333	295.500000	23.500000
-47.900000	294.500000	21.500000
-47.866667	293.000000	23.000000
-47.833333	289.500000	22.500000
-47.800000	285.000000	9.500000
-47.766667	284.000000	10.500000
-47.733333	281.000000	9.500000
-47.700000	276.500000	10.500000
-47.666667	277.000000	16.500000
-47.633333	277.000000	20.000000
-47.600000	277.500000	21.000000
-47.566667	277.000000	21.000000
-47.533333	276.500000	23.000000
-47.500000	277.000000	23.000000
-47.466667	277.500000	20.500000
-47.433333	275.500000	19.000000
-47.400000	276.000000	18.000000
-47.366667	272.000000	21.500000
-47.333333	273.000000	22.000000
-47.300000	268.000000	28.000000
-47.266667	275.500000	31.500000
-47.233333	289.000000	11.000000
-47.200000	286.500000	9.500000
-47.166667	273.500000	39.000000
-47.133333	288.500000	13.500000
-47.100000	291.000000	16.000000
-47.066667	285.500000	11.000000
-47.033333	282.000000	9.500000
-47.000000	279.500000	10.000000
-46.966667	279.000000	14.000000
-46.933333	277.500000	19.000000
-46.900000	278.500000	13.500000
-46.866667	278.500000	19.500000
-46.833333	278.000000	20.000000
-46.800000	281.500000	11.500000
-46.766667	281.000000	13.000000
-46.733333	282.500000	18.500000
-46.700000	285.500000	10.500000
-46.666667	285.500000	12.000000
-46.633333	285.000000	13.500000
-46.600000	286.000000	11.000000
-46.566667	286.000000	12.000000
-46.533333	288.000000	17.000000
-46.500000	288.500000	19.000000
-46.466667	280.000000	13.500000
-46.433333	279.000000	13.000000
-46.400000	280.500000	15.500000
-46.366667	276.000000	15.500000
-46.333333	273.500000	19.000000
-46.300000	269.000000	11.000000
-46.266667	268.500000	12.500000
-46.233333	269.000000	15.000000
-46.200000	265.500000	17.500000
-46.166667	265.000000	19.500000
-46.133333	263.000000	21.000000
-46.100000	264.500000	21.000000
-46.066667	263.000000	21.500000
-46.033333	260.500000	23.000000
-46.000000	260.000000	25.000000
-45.966667	260.000000	25.500000
-45.933333	259.000000	22.000000
-45.900000	256.500000	23.000000
-45.866667	257.000000	23.000000
-45.833333	257.500000	24.000000
-45.800000	259.500000	23.000000
-45.766667	262.000000	18.000000
-45.733333	265.000000	19.500000
-45.700000	265.500000	21.500000
-45.666667	267.500000	16.000000
-45.633333	270.500000	16.500000
-45.600000	273.500000	18.000000
-45.566667	275.000000	17.000000
-45.533333	277.000000	16.500000
-45.500000	280.500000	18.000000
-45.466667	282.000000	17.500000
-45.433333	290.500000	8.000000
-45.400000	273.000000	26.500000
-45.366667	287.500000	9.500000
-45.333333	287.500000	9.500000
-45.300000	287.500000	9.500000
-45.266667	287.500000	9.500000
-45.233333	287.500000	9.500000
-45.200000	287.500000	9.500000
-45.166667	304.500000	1.000000
-45.133333	304.500000	1.000000
-45.100000	304.500000	1.000000
-45.066667	304.500000	1.000000
-45.033333	304.500000	1.000000
-45.000000	304.500000	1.000000
-44.966667	308.500000	0.500000
-44.933333	308.500000	0.500000
-44.900000	302.000000	4.000000
-44.866667	302.000000	4.000000
-44.833333	303.000000	3.000000
-44.800000	302.000000	3.500000
-44.766667	302.000000	6.000000
-44.733333	300.500000	8.500000
-44.700000	296.500000	16.000000
-44.666667	300.500000	10.500000
-44.633333	301.000000	10.500000
-44.600000	301.000000	11.000000
-44.566667	302.000000	10.500000
-44.533333	300.000000	11.500000
-44.500000	297.500000	17.500000
-44.466667	300.000000	12.000000
-44.433333	299.500000	10.000000
-44.400000	299.500000	11.000000
-44.366667	299.500000	9.500000
-44.333333	299.000000	9.500000
-44.300000	298.500000	8.500000
-44.266667	302.000000	7.000000
-44.233333	302.000000	7.500000
-44.200000	302.500000	8.500000
-44.166667	302.000000	13.500000
-44.133333	299.500000	17.500000
-44.100000	302.500000	21.000000
-44.066667	303.000000	22.500000
-44.033333	303.000000	25.000000
-44.000000	303.000000	26.000000
-43.966667	303.000000	24.500000
-43.933333	302.500000	25.000000
-43.900000	302.000000	21.500000
-43.866667	302.000000	24.500000
-43.833333	301.000000	25.000000
-43.800000	300.500000	21.500000
-43.766667	300.500000	23.000000
-43.733333	296.000000	12.500000
-43.700000	294.000000	15.000000
-43.666667	293.500000	13.000000
-43.633333	280.000000	7.000000
-43.600000	276.000000	6.000000
-43.566667	276.000000	7.500000
-43.533333	270.000000	8.000000
-43.500000	267.000000	7.500000
-43.466667	265.500000	9.000000
-43.433333	263.000000	12.500000
-43.400000	261.000000	15.500000
-43.366667	255.000000	18.000000
-43.333333	255.500000	21.000000
-43.300000	254.500000	22.000000
-43.266667	257.500000	20.500000
-43.233333	259.000000	22.000000
-43.200000	256.000000	19.000000
-43.166667	258.500000	18.500000
-43.133333	265.000000	21.000000
-43.100000	263.000000	19.500000
-43.066667	264.000000	17.000000
-43.033333	266.500000	19.000000
-43.000000	274.000000	20.500000
-42.966667	273.000000	22.500000
-42.933333	272.000000	20.500000
-42.900000	277.000000	21.500000
-42.866667	281.500000	21.000000
-42.833333	298.500000	35.000000
-42.800000	285.500000	9.500000
-42.766667	285.500000	17.500000
-42.733333	285.500000	16.500000
-42.700000	280.000000	11.000000
-42.666667	282.000000	16.500000
-42.633333	273.500000	10.500000
-42.600000	272.000000	11.000000
-42.566667	269.000000	12.500000
-42.533333	267.500000	15.000000
-42.500000	267.000000	16.000000
-42.466667	265.000000	17.500000
-42.433333	263.000000	16.500000
-42.400000	259.000000	18.500000
-42.366667	260.000000	20.000000
-42.333333	260.500000	21.500000
-42.300000	261.000000	22.500000
-42.266667	263.000000	17.000000
-42.233333	267.500000	21.000000
-42.200000	267.500000	18.500000
-42.166667	271.500000	11.500000
-42.133333	274.000000	11.500000
-42.100000	278.000000	12.000000
-42.066667	281.000000	12.500000
-42.033333	282.000000	12.500000
-42.000000	283.000000	13.000000
-41.966667	294.500000	10.500000
-41.933333	295.500000	9.500000
-41.900000	299.500000	7.500000
-41.866667	299.500000	7.500000
-41.833333	301.500000	4.500000
-41.800000	301.500000	4.500000
-41.766667	301.500000	4.500000
-41.733333	303.500000	24.500000
-41.700000	303.000000	27.000000
-41.666667	303.500000	24.500000
-41.633333	304.000000	23.000000
-41.600000	304.000000	23.000000
-41.566667	283.500000	0.500000
-41.533333	300.000000	0.500000
-41.500000	300.000000	0.500000
-41.466667	302.500000	0.500000
-41.433333	302.500000	0.500000
-41.400000	291.500000	27.500000
-41.366667	291.500000	27.500000
-41.333333	295.000000	5.000000
-41.300000	295.500000	5.000000
-41.266667	296.000000	5.500000
-41.233333	296.500000	5.500000
-41.200000	296.500000	5.500000
-41.166667	291.500000	28.500000
-41.133333	297.500000	5.500000
-41.100000	298.000000	6.000000
-41.066667	298.000000	6.000000
-41.033333	298.000000	6.000000
-41.000000	298.000000	6.000000
-40.966667	298.000000	5.500000
-40.933333	297.500000	9.500000
-40.900000	298.000000	9.500000
-40.866667	298.500000	8.500000
-40.833333	298.500000	9.000000
-40.800000	298.500000	9.500000
-40.766667	298.500000	8.000000
-40.733333	298.000000	8.500000
-40.700000	297.000000	10.000000
-40.666667	297.000000	10.000000
-40.633333	297.000000	10.000000
-40.600000	297.000000	9.500000
-40.566667	296.500000	10.500000
-40.533333	296.500000	11.000000
-40.500000	296.000000	11.500000
-40.466667	295.500000	10.500000
-40.433333	297.000000	9.000000
-40.400000	300.000000	6.000000
-40.366667	301.500000	7.500000
-40.333333	269.500000	32.500000
-40.300000	267.500000	27.000000
-40.266667	302.500000	20.000000
-40.233333	301.000000	21.500000
-40.200000	300.000000	22.000000
-40.166667	296.000000	25.500000
-40.133333	293.500000	12.000000
-40.100000	281.000000	5.500000
-40.066667	274.000000	5.500000
-40.033333	271.000000	6.000000
-40.000000	269.000000	7.500000
-39.966667	263.500000	7.000000
-39.933333	261.500000	7.500000
-39.900000	259.500000	10.000000
-39.866667	255.000000	11.500000
-39.833333	251.000000	14.000000
-39.800000	248.500000	12.500000
-39.766667	248.500000	12.500000
-39.733333	245.500000	13.500000
-39.700000	242.500000	15.500000
-39.666667	263.500000	12.500000
-39.633333	262.500000	12.500000
-39.600000	221.500000	19.500000
-39.566667	218.500000	19.000000
-39.533333	225.000000	13.000000
-39.500000	237.500000	14.000000
-39.466667	234.000000	11.500000
-39.433333	232.500000	10.000000
-39.400000	204.500000	10.500000
-39.366667	196.500000	12.500000
-39.333333	207.000000	10.000000
-39.300000	189.500000	12.000000
-39.266667	186.000000	13.500000
-39.233333	183.000000	15.000000
-39.200000	181.000000	17.500000
-39.166667	181.000000	14.500000
-39.133333	176.000000	18.000000
-39.100000	177.500000	20.500000
-39.066667	179.500000	23.000000
-39.033333	173.000000	18.500000
-39.000000	182.000000	19.500000
-38.966667	189.000000	16.500000
-38.933333	202.000000	8.500000
-38.900000	205.000000	9.500000
-38.866667	215.500000	11.000000
-38.833333	222.000000	11.500000
-38.800000	228.500000	7.500000
-38.766667	232.500000	7.500000
-38.733333	241.000000	7.500000
-38.700000	243.500000	7.500000
-38.666667	247.000000	8.500000
-38.633333	248.500000	9.000000
-38.600000	252.500000	8.000000
-38.566667	255.000000	8.000000
-38.533333	256.500000	8.000000
-38.500000	265.000000	7.000000
-38.466667	266.500000	8.500000
-38.433333	265.500000	9.000000
-38.400000	266.500000	9.000000
-38.366667	271.000000	8.000000
-38.333333	271.000000	10.000000
-38.300000	272.500000	10.500000
-38.266667	272.500000	11.000000
-38.233333	274.000000	11.000000
-38.200000	279.000000	10.000000
-38.166667	272.000000	11.500000
-38.133333	273.500000	13.500000
-38.100000	272.500000	13.000000
-38.066667	272.000000	14.000000
-38.033333	278.500000	15.500000
-38.000000	305.500000	5.000000
-37.966667	277.500000	10.500000
-37.933333	277.500000	10.500000
-37.900000	308.000000	0.500000
-37.866667	308.000000	0.500000
-37.833333	308.000000	0.500000
-37.800000	308.000000	0.500000
-37.766667	308.000000	0.500000
-37.733333	308.000000	0.500000
-37.700000	308.000000	0.500000
-37.666667	308.000000	0.500000
-37.633333	308.000000	0.500000
-37.600000	308.000000	0.500000
-37.566667	304.000000	4.000000
-37.533333	303.500000	4.500000
-37.500000	304.000000	4.500000
-37.466667	305.500000	4.500000
-37.433333	305.000000	5.000000
-37.400000	304.500000	7.000000
-37.366667	303.500000	8.500000
-37.333333	303.500000	9.000000
-37.300000	303.500000	9.500000
-37.266667	303.500000	9.000000
-37.233333	303.500000	11.000000
-37.200000	300.000000	17.500000
-37.166667	299.500000	20.000000
-37.133333	300.500000	21.500000
-37.100000	298.500000	22.000000
-37.066667	296.500000	16.500000
-37.033333	295.500000	18.000000
-37.000000	287.500000	10.000000
-36.966667	285.000000	8.500000
-36.933333	283.500000	9.000000
-36.900000	281.000000	9.000000
-36.866667	279.500000	9.500000
-36.833333	278.000000	9.500000
-36.800000	277.000000	10.000000
-36.766667	276.000000	10.500000
-36.733333	275.000000	11.500000
-36.700000	273.000000	10.000000
-36.666667	273.500000	14.000000
-36.633333	273.500000	12.500000
-36.600000	276.000000	17.500000
-36.566667	274.000000	14.500000
-36.533333	273.000000	15.500000
-36.500000	273.500000	17.000000
-36.466667	273.000000	17.500000
-36.433333	274.000000	20.000000
-36.400000	273.500000	21.000000
-36.366667	274.000000	22.500000
-36.333333	272.000000	20.000000
-36.300000	269.500000	20.000000
-36.266667	273.000000	22.000000
-36.233333	272.500000	25.000000
-36.200000	273.000000	25.000000
-36.166667	271.000000	24.000000
-36.133333	270.000000	22.500000
-36.100000	276.500000	17.000000
-36.066667	277.500000	17.000000
-36.033333	276.500000	20.500000
-36.000000	279.500000	15.000000
-35.966667	280.000000	14.500000
-35.933333	281.500000	15.000000
-35.900000	266.500000	24.000000
-35.866667	266.500000	24.500000
-35.833333	268.000000	27.000000
-35.800000	268.000000	28.500000
-35.766667	295.500000	10.500000
-35.733333	295.500000	10.500000
-35.700000	296.500000	10.500000
-35.666667	297.000000	9.500000
-35.633333	296.500000	11.000000
-35.600000	296.500000	11.000000
-35.566667	297.000000	10.500000
-35.533333	297.000000	10.500000
-35.500000	297.000000	10.500000
-35.466667	296.000000	11.500000
-35.433333	297.000000	10.000000
-35.400000	297.000000	10.500000
-35.366667	297.000000	11.000000
-35.333333	297.500000	10.500000
-35.300000	297.000000	11.500000
-35.266667	298.000000	10.000000
-35.233333	297.500000	11.000000
-35.200000	297.500000	11.000000
-35.166667	298.000000	10.500000
-35.133333	297.500000	11.500000
-35.100000	297.000000	12.500000
-35.066667	298.000000	10.500000
-35.033333	298.500000	11.500000
-35.000000	297.500000	17.500000
-34.966667	297.500000	20.000000
-34.933333	298.000000	19.000000
-34.900000	296.500000	18.000000
-34.866667	294.000000	18.000000
-34.833333	288.000000	6.000000
-34.800000	285.500000	7.000000
-34.766667	287.500000	13.500000
-34.733333	278.000000	8.000000
-34.700000	276.500000	9.000000
-34.666667	272.500000	12.000000
-34.633333	268.500000	10.000000
-34.600000	268.000000	11.500000
-34.566667	265.000000	15.000000
-34.533333	260.000000	18.500000
-34.500000	259.000000	15.500000
-34.466667	257.500000	16.000000
-34.433333	250.000000	19.500000
-34.400000	249.500000	24.000000
-34.366667	271.000000	23.500000
-34.333333	269.000000	19.500000
-34.300000	267.500000	21.500000
-34.266667	264.000000	23.500000
-34.233333	263.500000	23.000000
-34.200000	260.000000	21.500000
-34.166667	251.500000	21.000000
-34.133333	248.500000	20.500000
-34.100000	249.000000	14.500000
-34.066667	247.000000	18.000000
-34.033333	255.500000	18.500000
-34.000000	258.000000	14.500000
-33.966667	260.000000	16.000000
-33.933333	262.500000	17.500000
-33.900000	269.500000	16.000000
-33.866667	271.500000	14.500000
-33.833333	274.000000	14.500000
-33.800000	276.500000	16.500000
-33.766667	280.000000	18.000000
-33.733333	279.500000	20.500000
-33.700000	282.500000	17.500000
-33.666667	285.500000	17.500000
-33.633333	281.500000	20.500000
-33.600000	284.500000	19.000000
-33.566667	294.000000	11.000000
-33.533333	294.500000	10.500000
-33.500000	294.000000	9.500000
-33.466667	294.000000	9.500000
-33.433333	302.000000	25.000000
-33.400000	299.500000	27.000000
-33.366667	300.000000	29.000000
-33.333333	300.500000	34.000000
-33.300000	304.000000	23.000000
-33.266667	302.500000	26.500000
-33.233333	302.500000	28.000000
-33.200000	302.500000	28.000000
-33.166667	302.500000	28.000000
-33.133333	303.000000	26.500000
-33.100000	303.000000	26.500000
-33.066667	295.000000	5.000000
-33.033333	296.000000	6.000000
-33.000000	297.000000	6.000000
-32.966667	296.000000	6.500000
-32.933333	296.500000	6.000000
-32.900000	298.000000	5.500000
-32.866667	297.000000	5.000000
-32.833333	297.000000	6.000000
-32.800000	297.500000	6.500000
-32.766667	297.500000	6.500000
-32.733333	297.500000	6.000000
-32.700000	297.000000	6.000000
-32.666667	296.500000	6.500000
-32.633333	294.000000	9.500000
-32.600000	296.500000	9.500000
-32.566667	299.500000	9.000000
-32.533333	302.000000	7.500000
-32.500000	303.000000	11.500000
-32.466667	300.000000	17.500000
-32.433333	301.500000	19.500000
-32.400000	304.000000	21.500000
-32.366667	304.000000	22.500000
-32.333333	303.500000	25.000000
-32.300000	302.500000	22.500000
-32.266667	297.000000	21.500000
-32.233333	300.500000	10.500000
-32.200000	302.000000	11.500000
-32.166667	304.000000	13.500000
-32.133333	303.500000	20.500000
-32.100000	304.500000	15.000000
-32.066667	303.500000	15.500000
-32.033333	301.000000	13.000000
-32.000000	297.500000	14.000000
-31.966667	296.500000	15.000000
-31.933333	292.500000	15.000000
-31.900000	290.000000	13.000000
-31.866667	281.000000	11.500000
-31.833333	276.500000	10.500000
-31.800000	276.000000	10.500000
-31.766667	274.000000	12.500000
-31.733333	269.500000	16.000000
-31.700000	267.500000	13.500000
-31.666667	266.000000	13.500000
-31.633333	263.500000	17.000000
-31.600000	263.500000	20.500000
-31.566667	257.500000	16.000000
-31.533333	255.000000	16.000000
-31.500000	265.500000	16.500000
-31.466667	242.500000	22.000000
-31.433333	251.500000	17.000000
-31.400000	249.000000	16.500000
-31.366667	242.500000	19.500000
-31.333333	235.500000	22.000000
-31.300000	233.500000	17.000000
-31.266667	225.000000	16.500000
-31.233333	208.500000	13.500000
-31.200000	205.000000	17.500000
-31.166667	194.500000	9.500000
-31.133333	184.500000	9.000000
-31.100000	177.500000	10.000000
-31.066667	172.500000	10.000000
-31.033333	167.000000	10.000000
-31.000000	162.000000	10.000000
-30.966667	158.000000	8.500000
-30.933333	153.000000	10.000000
-30.900000	148.000000	10.000000
-30.866667	145.000000	9.000000
-30.833333	140.500000	8.500000
-30.800000	133.500000	8.000000
-30.766667	130.000000	8.000000
-30.733333	127.000000	8.500000
-30.700000	121.500000	8.500000
-30.666667	117.000000	8.500000
-30.633333	113.000000	9.000000
-30.600000	113.000000	9.500000
-30.566667	110.500000	10.500000
-30.533333	104.000000	10.500000
-30.500000	101.500000	10.500000
-30.466667	99.500000	10.000000
-30.433333	97.000000	10.000000
-30.400000	94.500000	11.500000
-30.366667	91.500000	10.000000
-30.333333	88.500000	9.000000
-30.300000	85.500000	8.500000
-30.266667	88.000000	9.000000
-30.233333	81.000000	10.500000
-30.200000	78.500000	7.500000
-30.166667	73.500000	7.500000
-30.133333	67.500000	7.500000
-30.100000	62.500000	7.500000
-30.066667	58.000000	8.000000
-30.033333	53.500000	8.000000
-30.000000	52.000000	8.500000
-29.966667	47.000000	9.000000
-29.933333	43.000000	9.000000
-29.900000	40.500000	9.000000
-29.866667	38.000000	10.000000
-29.833333	35.500000	8.500000
-29.800000	34.000000	8.500000
-29.766667	32.000000	8.000000
-29.733333	36.500000	8.500000
-29.700000	34.000000	7.500000
-29.666667	31.500000	9.000000
-29.633333	26.000000	10.000000
-29.600000	23.500000	9.500000
-29.566667	24.000000	8.000000
-29.533333	31.500000	9.000000
-29.500000	25.000000	10.500000
-29.466667	23.500000	12.000000
-29.433333	23.000000	10.000000
-29.400000	25.500000	10.500000
-29.366667	23.500000	11.500000
-29.333333	22.500000	13.000000
-29.300000	21.000000	13.000000
-29.266667	21.500000	11.000000
-29.233333	24.000000	12.500000
-29.200000	22.500000	14.500000
-29.166667	20.500000	13.500000
-29.133333	23.000000	13.500000
-29.100000	22.500000	14.000000
-29.066667	20.500000	15.000000
-29.033333	19.000000	12.000000
-29.000000	23.000000	14.500000
-28.966667	23.500000	13.000000
-28.933333	21.500000	14.000000
-28.900000	17.000000	13.500000
-28.866667	17.500000	13.000000
-28.833333	18.000000	12.500000
-28.800000	23.000000	14.000000
-28.766667	22.000000	15.000000
-28.733333	20.000000	16.500000
-28.700000	20.000000	14.000000
-28.666667	22.000000	12.000000
-28.633333	21.500000	15.000000
-28.600000	20.000000	16.500000
-28.566667	16.500000	16.500000
-28.533333	17.000000	17.000000
-28.500000	10.000000	20.500000
-28.466667	11.000000	23.000000
-28.433333	8.500000	23.500000
-28.400000	15.000000	27.000000
-28.366667	13.000000	20.500000
-28.333333	13.500000	14.500000
-28.300000	17.000000	17.500000
-28.266667	17.500000	14.500000
-28.233333	20.500000	10.500000
-28.200000	31.000000	13.500000
-28.166667	29.500000	10.000000
-28.133333	31.500000	8.500000
-28.100000	44.500000	10.000000
-28.066667	50.000000	10.500000
-28.033333	56.500000	6.000000
-28.000000	60.500000	6.000000
-27.966667	64.500000	6.000000
-27.933333	74.500000	6.500000
-27.900000	81.000000	7.500000
-27.866667	86.500000	6.000000
-27.833333	88.500000	8.000000
-27.800000	97.000000	6.000000
-27.766667	105.500000	6.000000
-27.733333	104.500000	6.500000
-27.700000	116.500000	6.500000
-27.666667	97.000000	6.500000
-27.633333	124.000000	6.500000
-27.600000	107.000000	6.500000
-27.566667	131.000000	7.000000
-27.533333	121.000000	8.000000
-27.500000	143.500000	7.500000
-27.466667	124.500000	7.500000
-27.433333	124.000000	9.500000
-27.400000	142.500000	13.500000
-27.366667	155.000000	17.500000
-27.333333	152.000000	19.500000
-27.300000	151.000000	22.000000
-27.266667	193.000000	25.000000
-27.233333	191.500000	26.000000
-27.200000	121.000000	24.500000
-27.166667	190.000000	23.000000
-27.133333	117.000000	23.500000
-27.100000	116.500000	24.500000
-27.066667	118.000000	24.000000
-27.033333	120.500000	20.000000
-27.000000	147.000000	23.500000
-26.966667	123.000000	15.000000
-26.933333	139.000000	23.500000
-26.900000	140.500000	21.500000
-26.866667	142.000000	15.500000
-26.833333	151.500000	18.500000
-26.800000	156.000000	16.000000
-26.766667	155.500000	12.500000
-26.733333	170.000000	10.500000
-26.700000	178.500000	12.000000
-26.666667	187.000000	10.500000
-26.633333	187.500000	9.500000
-26.600000	212.000000	8.000000
-26.566667	220.000000	9.000000
-26.533333	223.500000	10.000000
-26.500000	227.500000	8.500000
-26.466667	231.000000	8.000000
-26.433333	234.500000	8.500000
-26.400000	236.000000	10.000000
-26.366667	239.000000	8.000000
-26.333333	241.500000	6.500000
-26.300000	244.500000	6.000000
-26.266667	247.500000	7.000000
-26.233333	247.500000	7.500000
-26.200000	247.000000	8.000000
-26.166667	250.000000	8.000000
-26.133333	252.500000	7.500000
-26.100000	255.500000	9.500000
-26.066667	259.000000	10.000000
-26.033333	260.500000	11.000000
-26.000000	261.000000	12.000000
-25.966667	262.000000	12.500000
-25.933333	268.500000	12.000000
-25.900000	263.500000	12.500000
-25.866667	265.000000	12.000000
-25.833333	266.500000	13.000000
-25.800000	270.500000	15.500000
-25.766667	270.000000	17.500000
-25.733333	269.000000	20.500000
-25.700000	268.000000	22.000000
-25.666667	268.500000	25.000000
-25.633333	270.500000	25.500000
-25.600000	271.500000	26.500000
-25.566667	272.500000	25.500000
-25.533333	272.500000	24.500000
-25.500000	272.000000	24.500000
-25.466667	271.000000	24.500000
-25.433333	270.500000	24.500000
-25.400000	270.500000	26.500000
-25.366667	272.500000	25.000000
-25.333333	273.500000	24.500000
-25.300000	273.000000	24.000000
-25.266667	269.000000	21.500000
-25.233333	266.500000	12.500000
-25.200000	264.000000	11.500000
-25.166667	261.500000	11.000000
-25.133333	257.500000	10.500000
-25.100000	255.500000	11.000000
-25.066667	252.500000	9.500000
-25.033333	248.500000	8.500000
-25.000000	239.000000	7.500000
-24.966667	236.000000	6.500000
-24.933333	243.000000	6.000000
-24.900000	232.500000	6.500000
-24.866667	239.500000	7.500000
-24.833333	229.000000	7.500000
-24.800000	239.000000	6.500000
-24.766667	217.500000	6.500000
-24.733333	219.500000	5.000000
-24.700000	222.000000	7.000000
-24.666667	222.500000	8.000000
-24.633333	208.000000	8.000000
-24.600000	200.500000	8.500000
-24.566667	197.000000	8.000000
-24.533333	191.000000	9.000000
-24.500000	181.500000	9.000000
-24.466667	176.500000	9.500000
-24.433333	173.500000	10.000000
-24.400000	171.000000	10.000000
-24.366667	170.000000	10.000000
-24.333333	170.000000	10.000000
-24.300000	162.500000	11.000000
-24.266667	159.000000	11.000000
-24.233333	154.000000	10.000000
-24.200000	152.000000	10.500000
-24.166667	149.000000	10.500000
-24.133333	147.000000	10.500000
-24.100000	144.500000	10.500000
-24.066667	141.500000	9.000000
-24.033333	140.000000	9.500000
-24.000000	138.500000	9.500000
-23.966667	136.500000	9.500000
-23.933333	135.500000	10.000000
-23.900000	139.000000	10.000000
-23.866667	137.500000	13.000000
-23.833333	135.000000	16.000000
-23.800000	135.500000	17.000000
-23.766667	136.000000	17.000000
-23.733333	138.500000	18.000000
-23.700000	138.500000	18.500000
-23.666667	136.500000	19.500000
-23.633333	135.000000	21.000000
-23.600000	133.000000	24.000000
-23.566667	127.000000	21.500000
-23.533333	126.500000	22.000000
-23.500000	126.000000	21.500000
-23.466667	124.500000	22.000000
-23.433333	126.500000	21.500000
-23.400000	129.000000	20.500000
-23.366667	131.000000	22.500000
-23.333333	128.500000	23.500000
-23.300000	134.000000	24.500000
-23.266667	134.500000	25.000000
-23.233333	138.500000	21.500000
-23.200000	147.500000	23.000000
-23.166667	143.500000	19.500000
-23.133333	150.000000	11.500000
-23.100000	154.000000	11.000000
-23.066667	159.000000	12.500000
-23.033333	164.500000	9.000000
-23.000000	171.500000	9.000000
-22.966667	190.000000	9.000000
-22.933333	191.500000	8.500000
-22.900000	199.500000	8.000000
-22.866667	208.000000	8.000000
-22.833333	215.500000	7.500000
-22.800000	220.500000	6.500000
-22.766667	228.500000	7.000000
-22.733333	236.500000	7.000000
-22.700000	235.500000	8.000000
-22.666667	240.000000	7.000000
-22.633333	238.500000	6.500000
-22.600000	252.500000	7.500000
-22.566667	253.000000	6.000000
-22.533333	246.500000	6.000000
-22.500000	249.500000	7.000000
-22.466667	252.000000	6.500000
-22.433333	256.000000	5.500000
-22.400000	259.500000	6.000000
-22.366667	260.000000	6.000000
-22.333333	263.000000	4.500000
-22.300000	263.500000	5.500000
-22.266667	261.000000	6.000000
-22.233333	263.000000	7.000000
-22.200000	262.000000	5.500000
-22.166667	264.000000	6.500000
-22.133333	270.500000	5.000000
-22.100000	267.500000	7.500000
-22.066667	272.500000	7.500000
-22.033333	272.500000	7.000000
-22.000000	273.500000	9.000000
-21.966667	274.500000	10.000000
-21.933333	275.000000	10.500000
-21.900000	274.000000	9.500000
-21.866667	273.500000	10.500000
-21.833333	273.500000	12.000000
-21.800000	273.500000	12.500000
-21.766667	280.000000	10.500000
-21.733333	280.500000	11.000000
-21.700000	279.500000	10.500000
-21.666667	276.500000	11.000000
-21.633333	272.500000	13.000000
-21.600000	273.500000	14.500000
-21.566667	272.500000	17.500000
-21.533333	272.500000	18.000000
-21.500000	277.000000	18.500000
-21.466667	282.500000	16.500000
-21.433333	287.000000	19.000000
-21.400000	287.500000	21.000000
-21.366667	291.500000	22.500000
-21.333333	291.500000	24.500000
-21.300000	291.000000	25.000000
-21.266667	289.500000	25.500000
-21.233333	288.000000	25.000000
-21.200000	288.500000	26.000000
-21.166667	288.000000	25.500000
-21.133333	285.000000	25.500000
-21.100000	287.000000	24.000000
-21.066667	282.000000	20.000000
-21.033333	275.000000	8.500000
-21.000000	273.000000	8.500000
-20.966667	271.000000	8.000000
-20.933333	272.000000	8.000000
-20.900000	270.500000	7.000000
-20.866667	266.500000	7.000000
-20.833333	268.500000	6.500000
-20.800000	267.000000	6.500000
-20.766667	264.500000	6.500000
-20.733333	259.000000	6.000000
-20.700000	251.000000	6.500000
-20.666667	251.500000	6.500000
-20.633333	247.500000	5.500000
-20.600000	248.000000	4.500000
-20.566667	251.500000	4.500000
-20.533333	244.000000	5.000000
-20.500000	239.000000	5.500000
-20.466667	238.000000	5.500000
-20.433333	243.000000	5.500000
-20.400000	228.000000	5.000000
-20.366667	230.500000	5.000000
-20.333333	235.500000	6.000000
-20.300000	232.000000	6.500000
-20.266667	218.000000	5.500000
-20.233333	216.500000	7.500000
-20.200000	231.000000	8.000000
-20.166667	214.500000	8.000000
-20.133333	224.000000	12.500000
-20.100000	209.500000	16.500000
-20.066667	208.500000	19.500000
-20.033333	244.000000	20.000000
-20.000000	242.000000	24.500000
-19.966667	167.000000	22.000000
-19.933333	244.500000	20.500000
-19.900000	244.000000	22.500000
-19.866667	168.500000	16.000000
-19.833333	198.500000	20.000000
-19.800000	242.500000	20.500000
-19.766667	242.500000	24.000000
-19.733333	243.000000	23.500000
-19.700000	239.500000	19.500000
-19.666667	239.000000	20.000000
-19.633333	239.000000	22.000000
-19.600000	238.500000	17.500000
-19.566667	199.500000	21.500000
-19.533333	232.000000	19.500000
-19.500000	204.500000	19.000000
-19.466667	190.000000	17.000000
-19.433333	182.500000	20.000000
-19.400000	192.500000	15.000000
-19.366667	178.500000	13.000000
-19.333333	179.500000	13.500000
-19.300000	170.500000	15.500000
-19.266667	166.000000	14.500000
-19.233333	162.500000	11.000000
-19.200000	158.000000	12.500000
-19.166667	151.000000	11.500000
-19.133333	147.000000	10.000000
-19.100000	146.000000	10.000000
-19.066667	143.500000	9.500000
-19.033333	138.000000	11.000000
-19.000000	135.500000	12.000000
-18.966667	127.000000	8.500000
-18.933333	124.500000	9.000000
-18.900000	124.500000	8.500000
-18.866667	120.000000	10.000000
-18.833333	114.000000	8.500000
-18.800000	110.000000	8.500000
-18.766667	106.500000	8.500000
-18.733333	100.500000	8.500000
-18.700000	95.000000	7.500000
-18.666667	92.500000	7.500000
-18.633333	89.000000	7.500000
-18.600000	78.500000	7.500000
-18.566667	78.000000	7.500000
-18.533333	76.500000	8.000000
-18.500000	73.000000	7.000000
-18.466667	68.500000	7.500000
-18.433333	63.000000	7.500000
-18.400000	60.500000	7.500000
-18.366667	58.000000	8.500000
-18.333333	49.000000	8.000000
-18.300000	45.500000	8.500000
-18.266667	41.500000	9.000000
-18.233333	39.500000	7.500000
-18.200000	36.500000	8.500000
-18.166667	33.500000	7.500000
-18.133333	32.000000	8.000000
-18.100000	30.000000	8.500000
-18.066667	29.500000	8.500000
-18.033333	32.000000	7.000000
-18.000000	30.500000	7.000000
-17.966667	30.500000	7.000000
-17.933333	28.500000	8.500000
-17.900000	24.500000	9.000000
-17.866667	23.500000	9.000000
-17.833333	22.500000	9.000000
-17.800000	25.000000	10.000000
-17.766667	24.500000	11.000000
-17.733333	22.000000	12.000000
-17.700000	19.500000	11.500000
-17.666667	20.500000	9.000000
-17.633333	21.000000	10.500000
-17.600000	17.500000	12.000000
-17.566667	16.000000	11.000000
-17.533333	18.000000	8.000000
-17.500000	18.500000	8.500000
-17.466667	18.500000	9.500000
-17.433333	17.500000	11.500000
-17.400000	16.000000	11.500000
-17.366667	16.000000	8.000000
-17.333333	19.500000	8.500000
-17.300000	19.000000	9.500000
-17.266667	18.500000	10.500000
-17.233333	18.500000	8.500000
-17.200000	19.000000	10.500000
-17.166667	17.500000	11.500000
-17.133333	17.000000	12.000000
-17.100000	15.500000	13.000000
-17.066667	15.500000	12.000000
-17.033333	19.500000	13.000000
-17.000000	18.500000	14.000000
-16.966667	18.000000	15.500000
-16.933333	17.500000	16.500000
-16.900000	15.500000	16.000000
-16.866667	16.000000	15.000000
-16.833333	20.500000	16.000000
-16.800000	19.500000	17.500000
-16.766667	15.500000	18.000000
-16.733333	17.500000	17.000000
-16.700000	18.500000	15.500000
-16.666667	17.500000	16.500000
-16.633333	17.000000	18.000000
-16.600000	21.000000	19.000000
-16.566667	18.500000	17.500000
-16.533333	14.000000	20.500000
-16.500000	18.500000	21.500000
-16.466667	18.000000	22.500000
-16.433333	14.500000	24.000000
-16.400000	23.000000	17.000000
-16.366667	19.000000	15.500000
-16.333333	22.500000	19.000000
-16.300000	23.500000	14.500000
-16.266667	24.000000	13.500000
-16.233333	24.000000	14.000000
-16.200000	31.000000	17.000000
-16.166667	37.000000	17.000000
-16.133333	38.000000	13.500000
-16.100000	38.500000	12.000000
-16.066667	45.000000	13.500000
-16.033333	51.000000	16.000000
-16.000000	55.500000	9.500000
-15.966667	56.000000	9.500000
-15.933333	62.000000	11.000000
-15.900000	60.500000	5.500000
-15.866667	66.000000	6.500000
-15.833333	76.500000	8.000000
-15.800000	83.000000	4.000000
-15.766667	106.000000	4.500000
-15.733333	100.500000	5.000000
-15.700000	108.500000	6.000000
-15.666667	115.500000	7.000000
-15.633333	119.000000	6.500000
-15.600000	125.500000	7.000000
-15.566667	135.000000	8.000000
-15.533333	154.500000	8.500000
-15.500000	162.500000	6.000000
-15.466667	145.500000	5.500000
-15.433333	174.000000	7.000000
-15.400000	184.500000	5.500000
-15.366667	208.000000	6.000000
-15.333333	211.500000	7.500000
-15.300000	212.500000	6.500000
-15.266667	220.000000	7.500000
-15.233333	228.000000	7.500000
-15.200000	228.500000	8.000000
-15.166667	229.500000	7.000000
-15.133333	232.000000	7.000000
-15.100000	235.000000	8.000000
-15.066667	240.000000	7.000000
-15.033333	238.500000	6.000000
-15.000000	246.500000	6.500000
-14.966667	249.000000	7.500000
-14.933333	246.000000	8.000000
-14.900000	249.000000	7.500000
-14.866667	252.000000	8.500000
-14.833333	255.000000	13.500000
-14.800000	260.000000	17.000000
-14.766667	258.000000	19.000000
-14.733333	258.500000	21.000000
-14.700000	257.000000	23.000000
-14.666667	259.000000	26.500000
-14.633333	277.500000	21.000000
-14.600000	258.500000	23.000000
-14.566667	276.000000	21.000000
-14.533333	275.500000	23.000000
-14.500000	276.000000	23.500000
-14.466667	276.000000	26.000000
-14.433333	269.500000	26.000000
-14.400000	277.500000	27.000000
-14.366667	277.000000	26.500000
-14.333333	261.000000	24.500000
-14.300000	249.000000	20.500000
-14.266667	251.500000	16.500000
-14.233333	248.000000	12.500000
-14.200000	243.500000	11.000000
-14.166667	239.500000	8.500000
-14.133333	237.500000	9.000000
-14.100000	237.000000	9.500000
-14.066667	226.000000	9.000000
-14.033333	230.000000	9.500000
-14.000000	223.500000	7.000000
-13.966667	219.500000	7.500000
-13.933333	215.500000	8.000000
-13.900000	212.500000	9.500000
-13.866667	202.000000	9.000000
-13.833333	193.000000	10.500000
-13.800000	188.500000	10.500000
-13.766667	185.500000	11.000000
-13.733333	183.000000	11.000000
-13.700000	176.500000	11.500000
-13.666667	171.000000	12.500000
-13.633333	168.000000	12.500000
-13.600000	163.500000	14.000000
-13.566667	160.500000	13.500000
-13.533333	157.000000	13.000000
-13.500000	153.000000	13.000000
-13.466667	150.500000	12.500000
-13.433333	147.000000	14.000000
-13.400000	145.000000	14.500000
-13.366667	142.500000	13.000000
-13.333333	140.000000	13.000000
-13.300000	137.000000	13.000000
-13.266667	135.000000	10.500000
-13.233333	131.500000	10.500000
-13.200000	133.000000	11.500000
-13.166667	128.500000	10.500000
-13.133333	129.500000	11.000000
-13.100000	124.500000	10.500000
-13.066667	125.000000	11.000000
-13.033333	123.000000	12.000000
-13.000000	117.000000	11.500000
-12.966667	115.000000	10.500000
-12.933333	112.500000	10.000000
-12.900000	108.000000	9.000000
-12.866667	103.000000	9.500000
-12.833333	98.500000	9.000000
-12.800000	96.000000	9.000000
-12.766667	93.000000	9.000000
-12.733333	90.000000	9.000000
-12.700000	87.500000	8.500000
-12.666667	84.500000	9.000000
-12.633333	80.500000	9.000000
-12.600000	78.000000	7.500000
-12.566667	75.500000	8.000000
-12.533333	71.000000	7.500000
-12.500000	66.500000	7.500000
-12.466667	63.000000	8.000000
-12.433333	59.500000	7.500000
-12.400000	55.000000	7.500000
-12.366667	51.500000	8.000000
-12.333333	51.000000	8.500000
-12.300000	47.500000	8.000000
-12.266667	44.500000	8.000000
-12.233333	47.000000	9.500000
-12.200000	37.500000	8.000000
-12.166667	41.000000	7.000000
-12.133333	38.500000	9.000000
-12.100000	37.500000	10.500000
-12.066667	40.000000	8.000000
-12.033333	37.500000	9.000000
-12.000000	35.500000	9.500000
-11.966667	33.500000	9.000000
-11.933333	26.000000	8.500000
-11.900000	35.500000	9.500000
-11.866667	34.500000	9.500000
-11.833333	32.500000	10.000000
-11.800000	32.500000	10.000000
-11.766667	34.500000	10.000000
-11.733333	35.500000	10.500000
-11.700000	34.500000	11.500000
-11.666667	35.500000	12.000000
-11.633333	35.500000	12.500000
-11.600000	37.000000	13.000000
-11.566667	36.500000	12.500000
-11.533333	37.500000	13.500000
-11.500000	37.000000	14.500000
-11.466667	38.000000	15.500000
-11.433333	34.000000	15.500000
-11.400000	35.500000	14.500000
-11.366667	38.000000	15.000000
-11.333333	36.500000	17.000000
-11.300000	32.500000	15.000000
-11.266667	33.500000	15.500000
-11.233333	35.500000	13.000000
-11.200000	37.500000	14.000000
-11.166667	34.000000	16.500000
-11.133333	30.500000	14.500000
-11.100000	31.000000	11.500000
-11.066667	29.500000	11.500000
-11.033333	33.500000	14.000000
-11.000000	31.500000	14.000000
-10.966667	25.000000	10.500000
-10.933333	27.500000	11.000000
-10.900000	29.500000	13.500000
-10.866667	30.000000	13.000000
-10.833333	30.000000	11.500000
-10.800000	28.000000	12.500000
-10.766667	27.000000	15.000000
-10.733333	20.500000	11.500000
-10.700000	20.500000	11.500000
-10.666667	20.500000	11.000000
-10.633333	21.500000	12.500000
-10.600000	20.000000	13.000000
-10.566667	20.500000	11.500000
-10.533333	21.000000	12.000000
-10.500000	25.000000	14.000000
-10.466667	24.500000	15.000000
-10.433333	20.000000	16.000000
-10.400000	20.500000	14.500000
-10.366667	19.000000	17.500000
-10.333333	18.500000	19.500000
-10.300000	16.000000	21.500000
-10.266667	16.000000	23.500000
-10.233333	17.000000	22.000000
-10.200000	15.500000	22.500000
-10.166667	16.500000	21.500000
-10.133333	17.500000	21.500000
-10.100000	20.000000	20.000000
-10.066667	22.000000	20.000000
-10.033333	23.500000	19.500000
-10.000000	23.500000	19.000000
-9.966667	23.000000	19.000000
-9.933333	25.000000	19.500000
-9.900000	28.500000	20.500000
-9.866667	30.500000	19.000000
-9.833333	29.000000	19.000000
-9.800000	32.500000	21.500000
-9.766667	33.500000	23.000000
-9.733333	34.500000	24.000000
-9.700000	33.500000	19.500000
-9.666667	31.500000	20.500000
-9.633333	31.500000	24.000000
-9.600000	34.500000	21.000000
-9.566667	30.000000	20.500000
-9.533333	28.000000	19.500000
-9.500000	30.000000	21.000000
-9.466667	33.500000	21.000000
-9.433333	32.500000	19.000000
-9.400000	34.500000	20.000000
-9.366667	41.000000	24.000000
-9.333333	41.500000	19.000000
-9.300000	41.500000	20.500000
-9.266667	17.000000	23.500000
-9.233333	45.000000	18.000000
-9.200000	45.000000	21.500000
-9.166667	24.500000	23.000000
-9.133333	26.500000	22.000000
-9.100000	46.500000	21.000000
-9.066667	39.000000	22.000000
-9.033333	39.000000	22.500000
-9.000000	37.500000	20.500000
-8.966667	37.000000	20.500000
-8.933333	42.500000	22.000000
-8.900000	46.000000	22.000000
-8.866667	49.500000	18.000000
-8.833333	50.000000	16.500000
-8.800000	60.500000	19.500000
-8.766667	63.500000	17.500000
-8.733333	70.000000	14.500000
-8.700000	77.000000	16.500000
-8.666667	81.500000	18.000000
-8.633333	88.000000	10.500000
-8.600000	95.000000	10.500000
-8.566667	96.500000	11.000000
-8.533333	111.500000	8.000000
-8.500000	119.500000	7.000000
-8.466667	126.000000	7.500000
-8.433333	116.500000	8.000000
-8.400000	124.000000	10.500000
-8.366667	141.500000	9.000000
-8.333333	147.500000	11.500000
-8.300000	150.000000	10.000000
-8.266667	160.500000	10.500000
-8.233333	169.500000	10.000000
-8.200000	172.500000	8.500000
-8.166667	157.000000	9.000000
-8.133333	166.000000	8.500000
-8.100000	174.000000	8.000000
-8.066667	178.000000	8.000000
-8.033333	179.000000	8.500000
-8.000000	177.500000	9.000000
-7.966667	208.500000	10.500000
-7.933333	182.500000	7.500000
-7.900000	214.000000	8.000000
-7.866667	260.500000	4.500000
-7.833333	200.500000	8.000000
-7.800000	201.000000	10.500000
-7.766667	205.000000	13.500000
-7.733333	257.500000	13.000000
-7.700000	259.500000	13.500000
-7.666667	256.500000	14.000000
-7.633333	212.500000	17.000000
-7.600000	209.500000	18.500000
-7.566667	208.000000	20.000000
-7.533333	215.000000	19.500000
-7.500000	170.000000	18.500000
-7.466667	214.500000	19.000000
-7.433333	209.500000	20.000000
-7.400000	211.000000	20.500000
-7.366667	215.000000	20.000000
-7.333333	214.500000	19.500000
-7.300000	214.500000	19.000000
-7.266667	212.500000	20.500000
-7.233333	211.500000	21.000000
-7.200000	212.000000	20.500000
-7.166667	211.000000	19.500000
-7.133333	212.500000	18.500000
-7.100000	207.000000	17.000000
-7.066667	201.000000	17.000000
-7.033333	191.000000	15.500000
-7.000000	199.000000	13.000000
-6.966667	193.000000	11.000000
-6.933333	197.000000	9.500000
-6.900000	124.000000	8.500000
-6.866667	126.000000	8.000000
-6.833333	114.500000	9.000000
-6.800000	114.000000	9.000000
-6.766667	113.500000	9.500000
-6.733333	108.000000	10.000000
-6.700000	108.500000	9.500000
-6.666667	107.000000	9.000000
-6.633333	105.500000	10.500000
-6.600000	103.500000	9.000000
-6.566667	101.000000	9.500000
-6.533333	98.500000	10.000000
-6.500000	103.500000	9.000000
-6.466667	123.000000	8.500000
-6.433333	95.000000	10.500000
-6.400000	95.000000	10.000000
-6.366667	89.500000	9.500000
-6.333333	117.500000	10.000000
-6.300000	124.500000	12.500000
-6.266667	149.500000	16.000000
-6.233333	159.500000	19.000000
-6.200000	147.000000	20.500000
-6.166667	144.500000	23.000000
-6.133333	141.000000	24.500000
-6.100000	135.000000	23.000000
-6.066667	141.000000	23.000000
-6.033333	79.000000	19.500000
-6.000000	78.000000	22.000000
-5.966667	76.000000	23.500000
-5.933333	141.500000	23.500000
-5.900000	75.000000	17.500000
-5.866667	126.500000	23.500000
-5.833333	84.000000	22.000000
-5.800000	76.000000	27.000000
-5.766667	133.000000	26.500000
-5.733333	129.500000	22.000000
-5.700000	128.000000	22.000000
-5.666667	129.500000	21.000000
-5.633333	137.000000	20.500000
-5.600000	139.500000	16.000000
-5.566667	139.000000	13.500000
-5.533333	148.000000	15.500000
-5.500000	152.000000	9.000000
-5.466667	156.000000	10.500000
-5.433333	166.500000	12.000000
-5.400000	174.000000	5.500000
-5.366667	171.000000	7.000000
-5.333333	197.500000	3.000000
-5.300000	192.500000	4.000000
-5.266667	198.000000	4.500000
-5.233333	197.000000	6.000000
-5.200000	303.500000	5.000000
-5.166667	255.500000	4.500000
-5.133333	215.500000	305.000000
-5.100000	237.500000	2.500000
-5.066667	229.500000	4.500000
-5.033333	272.500000	4.500000
-5.000000	273.000000	5.500000
-4.966667	293.500000	2.000000
-4.933333	265.500000	4.500000
-4.900000	267.000000	6.000000
-4.866667	269.000000	7.000000
-4.833333	270.000000	9.000000
-4.800000	270.000000	7.000000
-4.766667	275.500000	10.500000
-4.733333	277.500000	11.500000
-4.700000	279.000000	13.500000
-4.666667	280.000000	13.500000
-4.633333	283.000000	16.000000
-4.600000	286.500000	18.500000
-4.566667	288.000000	21.000000
-4.533333	293.000000	21.500000
-4.500000	292.000000	20.500000
-4.466667	290.000000	15.500000
-4.433333	290.500000	14.500000
-4.400000	289.000000	14.000000
-4.366667	282.000000	13.000000
-4.333333	279.000000	9.000000
-4.300000	279.000000	9.000000
-4.266667	272.000000	10.000000
-4.233333	267.500000	11.500000
-4.200000	261.500000	8.500000
-4.166667	261.500000	11.000000
-4.133333	252.500000	12.000000
-4.100000	250.000000	14.500000
-4.066667	246.500000	10.000000
-4.033333	242.000000	11.500000
-4.000000	233.000000	14.000000
-3.966667	244.000000	16.000000
-3.933333	235.000000	12.500000
-3.900000	226.500000	13.500000
-3.866667	223.000000	12.500000
-3.833333	212.500000	10.500000
-3.800000	196.500000	12.000000
-3.766667	195.500000	13.500000
-3.733333	202.000000	14.000000
-3.700000	188.500000	12.500000
-3.666667	188.000000	16.500000
-3.633333	177.500000	19.500000
-3.600000	177.000000	22.500000
-3.566667	177.000000	24.500000
-3.533333	184.000000	22.500000
-3.500000	189.000000	20.000000
-3.466667	191.000000	22.000000
-3.433333	193.000000	14.000000
-3.400000	199.500000	10.000000
-3.366667	207.000000	12.000000
-3.333333	214.500000	9.000000
-3.300000	218.000000	7.000000
-3.266667	226.000000	7.000000
-3.233333	231.500000	8.000000
-3.200000	236.000000	6.500000
-3.166667	239.500000	7.000000
-3.133333	249.000000	6.500000
-3.100000	250.500000	6.500000
-3.066667	258.000000	7.500000
-3.033333	263.000000	7.500000
-3.000000	267.500000	8.500000
-2.966667	260.000000	8.500000
-2.933333	274.000000	8.500000
-2.900000	274.500000	9.500000
-2.866667	273.500000	8.000000
-2.833333	279.500000	9.000000
-2.800000	273.000000	11.500000
-2.766667	273.000000	14.000000
-2.733333	277.500000	14.500000
-2.700000	274.000000	14.000000
-2.666667	271.000000	14.500000
-2.633333	273.000000	17.500000
-2.600000	274.500000	20.000000
-2.566667	275.000000	22.500000
-2.533333	275.500000	24.000000
-2.500000	276.000000	24.500000
-2.466667	276.000000	24.500000
-2.433333	285.500000	26.000000
-2.400000	285.000000	27.000000
-2.366667	284.500000	31.000000
-2.333333	283.000000	31.000000
-2.300000	283.000000	23.500000
-2.266667	283.500000	24.000000
-2.233333	281.500000	21.000000
-2.200000	276.000000	22.500000
-2.166667	267.000000	13.000000
-2.133333	260.000000	12.500000
-2.100000	254.000000	11.000000
-2.066667	250.000000	8.500000
-2.033333	243.000000	9.000000
-2.000000	235.000000	9.500000
-1.966667	226.500000	8.000000
-1.933333	220.000000	9.500000
-1.900000	213.000000	7.000000
-1.866667	199.500000	7.000000
-1.833333	193.000000	7.000000
-1.800000	188.500000	7.500000
-1.766667	183.000000	7.000000
-1.733333	180.000000	8.500000
-1.700000	176.000000	9.500000
-1.666667	171.500000	8.500000
-1.633333	169.500000	9.500000
-1.600000	168.500000	9.500000
-1.566667	156.500000	9.000000
-1.533333	153.000000	9.000000
-1.500000	148.500000	9.500000
-1.466667	143.500000	10.000000
-1.433333	140.500000	6.500000
-1.400000	132.500000	9.000000
-1.366667	126.000000	9.000000
-1.333333	125.000000	6.500000
-1.300000	122.000000	7.500000
-1.266667	117.500000	8.000000
-1.233333	110.000000	8.500000
-1.200000	110.000000	7.500000
-1.166667	106.500000	7.000000
-1.133333	101.500000	7.500000
-1.100000	101.500000	8.000000
-1.066667	128.500000	8.500000
-1.033333	127.500000	8.000000
-1.000000	96.500000	7.500000
-0.966667	94.000000	8.000000
-0.933333	90.000000	10.500000
-0.900000	117.500000	11.500000
-0.866667	88.000000	11.000000
-0.833333	82.500000	7.500000
-0.800000	84.000000	7.000000
-0.766667	83.000000	6.500000
-0.733333	51.500000	5.500000
-0.700000	78.000000	9.000000
-0.666667	74.500000	10.000000
-0.633333	73.000000	10.500000
-0.600000	44.500000	6.500000
-0.566667	66.000000	7.000000
-0.533333	71.500000	7.500000
-0.500000	44.000000	8.000000
-0.466667	68.500000	8.500000
-0.433333	101.000000	9.500000
-0.400000	100.500000	10.000000
-0.366667	96.500000	10.000000
-0.333333	64.500000	11.500000
-0.300000	93.500000	15.000000
-0.266667	90.000000	18.000000
-0.233333	90.000000	20.000000
-0.200000	89.500000	21.000000
-0.166667	88.000000	23.000000
-0.133333	88.500000	25.000000
-0.100000	89.000000	23.500000
-0.066667	88.500000	22.000000
-0.033333	91.000000	24.000000
0.000000	91.000000	21.500000
0.033333	95.500000	20.000000
0.066667	98.000000	21.000000
0.100000	98.500000	13.500000
0.133333	102.000000	11.000000
0.166667	107.500000	12.500000
0.200000	113.500000	13.000000
0.233333	115.000000	9.500000
0.266667	118.500000	8.000000
0.300000	72.500000	5.000000
0.333333	100.000000	8.000000
0.366667	108.000000	7.500000
0.400000	120.000000	8.000000
0.433333	103.000000	7.000000
0.466667	123.500000	6.500000
0.500000	132.500000	6.000000
0.533333	150.000000	6.500000
0.566667	256.000000	5.000000
0.600000	254.000000	4.000000
0.633333	179.000000	3.500000
0.666667	193.500000	3.500000
0.700000	207.000000	3.500000
0.733333	213.000000	4.500000
0.766667	232.500000	6.500000
0.800000	217.500000	7.000000
0.833333	219.000000	6.000000
0.866667	230.500000	5.000000
0.900000	234.500000	5.500000
0.933333	234.500000	7.000000
0.966667	238.500000	7.000000
1.000000	241.500000	5.500000
1.033333	245.000000	6.500000
1.066667	247.000000	8.500000
1.100000	245.500000	11.000000
1.133333	249.500000	8.000000
1.166667	248.500000	11.000000
1.200000	250.000000	12.500000
1.233333	253.500000	13.500000
1.266667	254.500000	15.500000
1.300000	255.500000	15.000000
1.333333	255.500000	13.000000
1.366667	261.500000	15.000000
1.400000	265.000000	18.000000
1.433333	264.500000	19.000000
1.466667	264.000000	21.500000
1.500000	298.500000	26.000000
1.533333	296.000000	26.500000
1.566667	295.000000	26.500000
1.600000	293.500000	26.500000
1.633333	292.000000	24.000000
1.666667	292.000000	18.000000
1.700000	291.500000	20.000000
1.733333	284.500000	21.000000
1.766667	258.000000	22.500000
1.800000	255.000000	21.500000
1.833333	256.500000	20.000000
1.866667	262.500000	22.000000
1.900000	266.000000	23.000000
1.933333	268.000000	18.500000
1.966667	266.500000	20.000000
2.000000	272.500000	22.500000
2.033333	278.000000	21.000000
2.066667	278.000000	20.000000
2.100000	281.000000	20.500000
2.133333	282.500000	22.500000
2.166667	281.500000	18.500000
2.200000	275.500000	16.000000
2.233333	275.000000	11.000000
2.266667	270.000000	10.500000
2.300000	264.500000	12.000000
2.333333	258.000000	8.000000
2.366667	249.500000	8.500000
2.400000	244.000000	9.500000
2.433333	236.000000	7.000000
2.466667	228.500000	7.500000
2.500000	220.500000	8.000000
2.533333	213.500000	7.500000
2.566667	202.500000	7.000000
2.600000	195.000000	8.500000
2.633333	188.000000	8.000000
2.666667	181.500000	8.000000
2.700000	173.000000	7.500000
2.733333	164.500000	8.000000
2.766667	158.000000	7.500000
2.800000	151.500000	7.000000
2.833333	147.500000	8.500000
2.866667	142.500000	8.000000
2.900000	137.500000	8.500000
2.933333	131.500000	8.000000
2.966667	125.000000	8.500000
3.000000	120.000000	8.500000
3.033333	113.500000	8.500000
3.066667	109.500000	9.000000
3.100000	101.500000	8.500000
3.133333	96.500000	8.500000
3.166667	93.000000	9.000000
3.200000	87.000000	9.000000
3.233333	82.000000	8.500000
3.266667	72.500000	10.000000
3.300000	72.000000	10.000000
3.333333	67.500000	8.000000
3.366667	63.000000	8.500000
3.400000	59.000000	8.500000
3.433333	54.500000	9.000000
3.466667	49.500000	8.000000
3.500000	50.000000	8.500000
3.533333	48.500000	9.500000
3.566667	45.000000	10.500000
3.600000	46.000000	8.500000
3.633333	63.000000	9.500000
3.666667	60.000000	10.500000
3.700000	59.000000	11.000000
3.733333	56.500000	11.000000
3.766667	59.500000	12.000000
3.800000	57.000000	13.500000
3.833333	56.000000	15.500000
3.866667	59.000000	17.000000
3.900000	54.500000	15.000000
3.933333	55.000000	16.500000
3.966667	61.000000	18.000000
4.000000	61.000000	18.500000
4.033333	60.000000	19.500000
4.066667	57.500000	19.500000
4.100000	55.500000	17.500000
4.133333	56.000000	18.000000
4.166667	60.000000	20.500000
4.200000	59.500000	21.500000
4.233333	60.000000	22.000000
4.266667	58.000000	22.000000
4.300000	55.500000	19.000000
4.333333	56.500000	19.500000
4.366667	57.000000	19.000000
4.400000	57.500000	19.500000
4.433333	61.500000	22.500000
4.466667	61.500000	23.000000
4.500000	61.000000	24.000000
4.533333	56.500000	20.000000
4.566667	57.000000	20.000000
4.600000	57.000000	19.500000
4.633333	57.500000	20.000000
4.666667	57.000000	20.000000
4.700000	56.500000	20.500000
4.733333	57.000000	20.500000
4.766667	56.000000	20.000000
4.800000	56.000000	20.000000
4.833333	56.500000	21.000000
4.866667	57.000000	21.000000
4.900000	56.500000	20.500000
4.933333	56.500000	21.500000
4.966667	56.000000	21.500000
5.000000	55.500000	21.500000
5.033333	55.500000	22.000000
5.066667	55.000000	21.000000
5.100000	55.000000	20.500000
5.133333	55.000000	20.500000
5.166667	55.000000	21.500000
5.200000	54.500000	21.500000
5.233333	53.000000	21.500000
5.266667	53.500000	22.000000
5.300000	49.500000	21.000000
5.333333	54.500000	21.500000
5.366667	54.500000	22.500000
5.400000	54.000000	22.500000
5.433333	51.000000	23.000000
5.466667	52.500000	23.000000
5.500000	46.000000	20.500000
5.533333	50.500000	22.000000
5.566667	50.500000	24.500000
5.600000	50.500000	20.500000
5.633333	53.000000	19.000000
5.666667	56.000000	16.000000
5.700000	54.500000	13.000000
5.733333	59.500000	15.000000
5.766667	64.000000	13.000000
5.800000	65.000000	10.000000
5.833333	64.000000	9.500000
5.866667	76.000000	10.500000
5.900000	80.000000	8.000000
5.933333	88.000000	6.500000
5.966667	88.500000	7.500000
6.000000	90.500000	9.500000
6.033333	98.500000	7.000000
6.066667	97.500000	6.000000
6.100000	102.000000	4.500000
6.133333	108.000000	6.000000
6.166667	116.500000	6.000000
6.200000	118.500000	5.500000
6.233333	118.000000	5.500000
6.266667	123.500000	6.500000
6.300000	129.000000	5.500000
6.333333	132.000000	6.000000
6.366667	164.500000	8.000000
6.400000	147.000000	5.500000
6.433333	241.000000	5.000000
6.466667	170.000000	5.000000
6.500000	180.500000	5.500000
6.533333	231.000000	5.500000
6.566667	223.000000	6.500000
6.600000	232.000000	7.000000
[truncated: 8,801 more rows]
