# Supplementary material for: Attraction of posture and motion-trajectory elements of conspecific biological motion in medaka fish
Source: Sci Rep. 2018 Jun 5;8:8589. doi: 10.1038/s41598-018-26186-x (PMC5988670; doi:10.1038/s41598-018-26186-x)
Supplement: Supplementary file 4 — Dataset 3 [file 41598_2018_26186_MOESM4_ESM.zip › DataExperiments/Biomotion_08.csv]

time[sec]	x	y
-60.000000	156.500000	146.500000
-59.966667	159.000000	146.500000
-59.933333	156.500000	146.000000
-59.900000	156.500000	145.500000
-59.866667	156.500000	146.000000
-59.833333	156.500000	146.500000
-59.800000	156.500000	146.000000
-59.766667	156.500000	146.500000
-59.733333	156.500000	146.000000
-59.700000	156.500000	146.500000
-59.666667	156.500000	147.500000
-59.633333	156.500000	146.500000
-59.600000	156.500000	146.000000
-59.566667	156.500000	145.500000
-59.533333	159.000000	146.000000
-59.500000	156.500000	146.500000
-59.466667	156.500000	146.000000
-59.433333	156.500000	146.500000
-59.400000	156.500000	147.000000
-59.366667	156.500000	146.000000
-59.333333	156.500000	146.500000
-59.300000	159.000000	146.500000
-59.266667	156.500000	145.500000
-59.233333	156.500000	146.000000
-59.200000	159.000000	146.500000
-59.166667	156.500000	146.000000
-59.133333	156.500000	146.000000
-59.100000	156.500000	147.500000
-59.066667	156.500000	146.000000
-59.033333	159.000000	146.500000
-59.000000	156.500000	146.000000
-58.966667	156.500000	146.500000
-58.933333	156.500000	145.500000
-58.900000	156.500000	146.000000
-58.866667	159.000000	147.000000
-58.833333	156.500000	146.500000
-58.800000	156.500000	147.000000
-58.766667	156.500000	147.000000
-58.733333	143.500000	146.000000
-58.700000	146.000000	147.500000
-58.666667	146.000000	145.500000
-58.633333	150.000000	145.500000
-58.600000	146.000000	146.500000
-58.566667	143.500000	146.000000
-58.533333	143.500000	146.500000
-58.500000	143.000000	145.500000
-58.466667	143.500000	146.500000
-58.433333	143.500000	145.500000
-58.400000	142.500000	146.500000
-58.366667	143.500000	145.500000
-58.333333	142.000000	146.500000
-58.300000	142.500000	145.500000
-58.266667	141.500000	146.500000
-58.233333	141.000000	146.500000
-58.200000	141.500000	146.000000
-58.166667	160.500000	98.000000
-58.133333	160.500000	98.000000
-58.100000	160.500000	98.000000
-58.066667	160.500000	98.000000
-58.033333	160.500000	98.000000
-58.000000	160.500000	98.000000
-57.966667	160.500000	98.000000
-57.933333	160.500000	98.000000
-57.900000	160.500000	98.000000
-57.866667	160.500000	98.000000
-57.833333	160.500000	98.000000
-57.800000	160.500000	98.000000
-57.766667	160.500000	98.000000
-57.733333	160.500000	98.000000
-57.700000	160.500000	98.000000
-57.666667	160.500000	98.000000
-57.633333	160.500000	98.000000
-57.600000	160.500000	98.000000
-57.566667	160.500000	98.000000
-57.533333	160.500000	98.000000
-57.500000	160.500000	98.000000
-57.466667	244.000000	145.000000
-57.433333	243.000000	144.500000
-57.400000	242.500000	144.500000
-57.366667	242.500000	144.500000
-57.333333	243.000000	145.000000
-57.300000	243.000000	145.500000
-57.266667	242.000000	143.000000
-57.233333	242.000000	139.500000
-57.200000	241.500000	141.000000
-57.166667	240.500000	143.000000
-57.133333	239.000000	147.500000
-57.100000	238.500000	148.500000
-57.066667	238.000000	150.000000
-57.033333	238.000000	151.500000
-57.000000	238.000000	152.500000
-56.966667	237.500000	153.500000
-56.933333	237.000000	155.000000
-56.900000	236.500000	156.000000
-56.866667	235.500000	157.500000
-56.833333	235.500000	158.500000
-56.800000	235.000000	159.000000
-56.766667	235.500000	160.000000
-56.733333	235.500000	162.500000
-56.700000	235.000000	163.500000
-56.666667	235.000000	168.000000
-56.633333	236.000000	169.000000
-56.600000	236.500000	172.000000
-56.566667	236.500000	176.000000
-56.533333	237.000000	177.500000
-56.500000	237.000000	177.500000
-56.466667	237.000000	178.500000
-56.433333	237.000000	183.000000
-56.400000	249.500000	133.000000
-56.366667	250.000000	131.500000
-56.333333	249.500000	130.500000
-56.300000	249.500000	131.000000
-56.266667	248.500000	133.000000
-56.233333	248.500000	131.500000
-56.200000	250.000000	129.500000
-56.166667	248.500000	132.000000
-56.133333	248.500000	131.000000
-56.100000	248.500000	133.000000
-56.066667	248.500000	133.000000
-56.033333	249.500000	131.000000
-56.000000	250.500000	130.000000
-55.966667	248.500000	133.000000
-55.933333	248.500000	132.000000
-55.900000	250.500000	131.000000
-55.866667	249.500000	130.500000
-55.833333	250.000000	131.000000
-55.800000	249.500000	131.000000
-55.766667	249.500000	132.000000
-55.733333	251.500000	229.000000
-55.700000	252.500000	230.500000
-55.666667	253.000000	231.000000
-55.633333	253.500000	231.500000
-55.600000	254.500000	233.500000
-55.566667	254.500000	234.000000
-55.533333	255.500000	236.500000
-55.500000	256.000000	238.000000
-55.466667	257.000000	239.500000
-55.433333	258.500000	242.500000
-55.400000	259.500000	244.500000
-55.366667	261.000000	246.500000
-55.333333	262.000000	248.500000
-55.300000	263.000000	249.500000
-55.266667	264.000000	251.500000
-55.233333	265.000000	253.000000
-55.200000	265.500000	254.000000
-55.166667	266.500000	255.000000
-55.133333	267.500000	256.500000
-55.100000	267.500000	257.000000
-55.066667	268.500000	258.500000
-55.033333	270.000000	260.000000
-55.000000	270.000000	260.000000
-54.966667	270.500000	260.500000
-54.933333	272.000000	262.500000
-54.900000	272.000000	262.500000
-54.866667	272.500000	263.000000
-54.833333	272.500000	263.500000
-54.800000	274.000000	265.000000
-54.766667	274.000000	265.000000
-54.733333	274.500000	265.500000
-54.700000	274.500000	265.500000
-54.666667	274.500000	266.000000
-54.633333	275.500000	267.000000
-54.600000	275.500000	267.000000
-54.566667	276.000000	267.500000
-54.533333	276.500000	268.000000
-54.500000	277.000000	269.000000
-54.466667	277.500000	270.000000
-54.433333	279.000000	271.000000
-54.400000	278.500000	271.000000
-54.366667	279.500000	272.000000
-54.333333	280.000000	273.500000
-54.300000	281.000000	275.500000
-54.266667	282.500000	277.000000
-54.233333	283.500000	278.000000
-54.200000	283.500000	277.500000
-54.166667	284.000000	278.000000
-54.133333	284.500000	279.000000
-54.100000	284.500000	279.000000
-54.066667	285.000000	280.000000
-54.033333	285.000000	280.000000
-54.000000	285.500000	279.500000
-53.966667	285.500000	279.500000
-53.933333	285.500000	280.000000
-53.900000	285.500000	280.000000
-53.866667	286.000000	280.500000
-53.833333	285.500000	280.500000
-53.800000	285.500000	280.000000
-53.766667	286.000000	281.000000
-53.733333	285.500000	280.500000
-53.700000	285.500000	280.500000
-53.666667	286.500000	282.000000
-53.633333	287.000000	283.000000
-53.600000	287.000000	283.000000
-53.566667	285.500000	281.000000
-53.533333	287.000000	283.000000
-53.500000	287.500000	283.000000
-53.466667	287.500000	283.000000
-53.433333	287.500000	283.000000
-53.400000	287.500000	283.500000
-53.366667	287.500000	283.500000
-53.333333	287.500000	283.500000
-53.300000	288.500000	285.000000
-53.266667	289.000000	285.000000
-53.233333	289.500000	286.500000
-53.200000	290.000000	287.000000
-53.166667	290.000000	287.000000
-53.133333	290.000000	287.500000
-53.100000	290.500000	288.000000
-53.066667	291.000000	288.000000
-53.033333	291.000000	288.000000
-53.000000	290.500000	288.500000
-52.966667	290.500000	289.500000
-52.933333	290.500000	289.500000
-52.900000	290.500000	289.500000
-52.866667	291.000000	290.500000
-52.833333	291.000000	290.500000
-52.800000	291.000000	291.500000
-52.766667	291.000000	291.500000
-52.733333	291.500000	291.500000
-52.700000	291.500000	291.500000
-52.666667	291.500000	292.000000
-52.633333	292.000000	292.500000
-52.600000	292.000000	292.500000
-52.566667	292.000000	293.000000
-52.533333	292.500000	293.500000
-52.500000	292.500000	295.000000
-52.466667	293.500000	295.500000
-52.433333	294.000000	295.500000
-52.400000	295.500000	297.500000
-52.366667	296.000000	297.500000
-52.333333	296.500000	297.500000
-52.300000	296.500000	297.500000
-52.266667	298.000000	297.000000
-52.233333	298.000000	298.500000
-52.200000	298.500000	297.500000
-52.166667	298.500000	298.500000
-52.133333	299.000000	297.500000
-52.100000	299.000000	297.500000
-52.066667	299.000000	297.500000
-52.033333	299.000000	296.500000
-52.000000	299.000000	296.500000
-51.966667	299.000000	296.500000
-51.933333	299.000000	296.000000
-51.900000	300.000000	296.000000
-51.866667	300.000000	296.000000
-51.833333	300.000000	296.000000
-51.800000	301.000000	296.000000
-51.766667	301.000000	295.000000
-51.733333	301.000000	295.000000
-51.700000	301.000000	294.000000
-51.666667	300.500000	293.500000
-51.633333	301.000000	293.000000
-51.600000	300.000000	291.000000
-51.566667	299.500000	290.500000
-51.533333	299.000000	290.000000
-51.500000	299.000000	290.000000
-51.466667	298.000000	289.000000
-51.433333	298.000000	289.000000
-51.400000	297.500000	288.000000
-51.366667	297.000000	287.000000
-51.333333	296.500000	287.000000
-51.300000	296.500000	287.000000
-51.266667	295.500000	286.500000
-51.233333	295.000000	285.500000
-51.200000	294.500000	285.000000
-51.166667	294.000000	284.500000
-51.133333	294.500000	285.000000
-51.100000	294.000000	284.000000
-51.066667	292.500000	282.000000
-51.033333	292.000000	281.500000
-51.000000	292.000000	282.000000
-50.966667	274.500000	269.500000
-50.933333	274.500000	270.000000
-50.900000	274.000000	270.000000
-50.866667	274.000000	271.000000
-50.833333	275.000000	271.500000
-50.800000	274.500000	271.500000
-50.766667	274.000000	271.500000
-50.733333	273.000000	270.500000
-50.700000	273.500000	271.000000
-50.666667	272.000000	270.000000
-50.633333	274.000000	271.500000
-50.600000	273.000000	270.500000
-50.566667	273.000000	270.500000
-50.533333	272.500000	270.500000
-50.500000	272.000000	270.000000
-50.466667	273.000000	271.500000
-50.433333	273.000000	271.000000
-50.400000	273.000000	271.000000
-50.366667	272.500000	271.000000
-50.333333	278.000000	279.500000
-50.300000	279.000000	280.500000
-50.266667	279.500000	281.000000
-50.233333	279.500000	282.000000
-50.200000	279.500000	282.500000
-50.166667	280.000000	282.500000
-50.133333	279.500000	283.000000
-50.100000	279.500000	283.000000
-50.066667	280.000000	283.500000
-50.033333	280.000000	283.500000
-50.000000	279.500000	283.500000
-49.966667	280.000000	284.500000
-49.933333	279.500000	284.000000
-49.900000	279.500000	284.500000
-49.866667	280.000000	285.000000
-49.833333	279.500000	284.500000
-49.800000	280.000000	285.500000
-49.766667	280.000000	287.500000
-49.733333	279.500000	288.500000
-49.700000	280.000000	289.500000
-49.666667	279.500000	290.000000
-49.633333	279.500000	290.500000
-49.600000	278.500000	291.000000
-49.566667	278.000000	291.500000
-49.533333	277.000000	292.000000
-49.500000	277.000000	292.000000
-49.466667	276.000000	292.500000
-49.433333	276.000000	292.500000
-49.400000	275.500000	292.000000
-49.366667	275.000000	292.000000
-49.333333	274.500000	292.000000
-49.300000	274.000000	292.000000
-49.266667	274.000000	293.000000
-49.233333	273.000000	293.000000
-49.200000	273.000000	293.000000
-49.166667	272.500000	292.000000
-49.133333	272.000000	292.500000
-49.100000	272.500000	292.500000
-49.066667	272.000000	292.500000
-49.033333	271.000000	292.500000
-49.000000	271.000000	292.500000
-48.966667	270.000000	292.500000
-48.933333	269.000000	293.000000
-48.900000	269.000000	293.500000
-48.866667	268.000000	293.500000
-48.833333	267.500000	293.500000
-48.800000	267.000000	293.500000
-48.766667	266.500000	293.500000
-48.733333	266.000000	294.000000
-48.700000	265.500000	294.500000
-48.666667	265.500000	294.500000
-48.633333	264.500000	294.500000
-48.600000	263.000000	294.500000
-48.566667	262.000000	295.000000
-48.533333	261.500000	293.500000
-48.500000	260.500000	295.500000
-48.466667	259.000000	296.500000
-48.433333	257.500000	296.500000
-48.400000	256.500000	296.500000
-48.366667	254.500000	296.500000
-48.333333	253.000000	297.500000
-48.300000	251.000000	296.500000
-48.266667	249.000000	297.000000
-48.233333	248.000000	297.500000
-48.200000	248.000000	296.500000
-48.166667	245.500000	296.500000
-48.133333	244.000000	295.500000
-48.100000	243.000000	295.500000
-48.066667	241.500000	295.500000
-48.033333	241.000000	296.000000
-48.000000	238.000000	295.000000
-47.966667	237.000000	294.000000
-47.933333	237.500000	293.500000
-47.900000	233.000000	293.500000
-47.866667	231.500000	294.000000
-47.833333	232.500000	293.000000
-47.800000	229.000000	292.500000
-47.766667	227.000000	292.000000
-47.733333	228.000000	291.500000
-47.700000	225.500000	292.000000
-47.666667	223.000000	290.500000
-47.633333	221.500000	290.000000
-47.600000	221.500000	290.000000
-47.566667	217.500000	289.000000
-47.533333	215.000000	287.000000
-47.500000	212.000000	286.000000
-47.466667	209.500000	285.500000
-47.433333	209.000000	286.000000
-47.400000	206.500000	284.500000
-47.366667	203.000000	282.500000
-47.333333	202.500000	282.500000
-47.300000	199.000000	281.500000
-47.266667	198.500000	281.500000
-47.233333	197.500000	281.500000
-47.200000	193.500000	279.000000
-47.166667	191.500000	278.000000
-47.133333	187.500000	277.500000
-47.100000	187.500000	278.000000
-47.066667	184.000000	276.500000
-47.033333	183.000000	275.500000
-47.000000	180.000000	274.500000
-46.966667	177.500000	274.000000
-46.933333	174.000000	273.500000
-46.900000	173.500000	273.000000
-46.866667	170.500000	271.500000
-46.833333	170.000000	271.000000
-46.800000	167.500000	271.000000
-46.766667	164.000000	270.000000
-46.733333	163.000000	270.000000
-46.700000	161.000000	269.500000
-46.666667	160.500000	269.000000
-46.633333	157.000000	268.500000
-46.600000	155.500000	268.000000
-46.566667	155.000000	268.000000
-46.533333	153.500000	267.000000
-46.500000	152.000000	266.500000
-46.466667	150.000000	265.500000
-46.433333	149.500000	265.000000
-46.400000	148.000000	264.500000
-46.366667	148.000000	264.000000
-46.333333	147.500000	263.500000
-46.300000	145.000000	262.500000
-46.266667	139.500000	261.500000
-46.233333	138.500000	260.500000
-46.200000	138.500000	260.000000
-46.166667	137.500000	259.500000
-46.133333	137.500000	259.000000
-46.100000	137.000000	258.500000
-46.066667	135.500000	258.000000
-46.033333	136.000000	257.000000
-46.000000	135.500000	257.000000
-45.966667	135.000000	256.500000
-45.933333	134.000000	256.000000
-45.900000	133.500000	255.500000
-45.866667	133.000000	255.000000
-45.833333	132.500000	255.000000
-45.800000	131.500000	254.000000
-45.766667	131.500000	253.500000
-45.733333	130.000000	253.000000
-45.700000	127.500000	252.000000
-45.666667	128.500000	251.500000
-45.633333	129.000000	251.500000
-45.600000	128.500000	251.000000
-45.566667	128.000000	251.000000
-45.533333	127.500000	250.500000
-45.500000	126.500000	249.500000
-45.466667	125.000000	249.000000
-45.433333	125.000000	249.000000
-45.400000	121.500000	248.000000
-45.366667	119.500000	245.500000
-45.333333	119.000000	244.500000
-45.300000	118.000000	242.000000
-45.266667	114.000000	240.500000
-45.233333	110.500000	235.500000
-45.200000	109.000000	232.500000
-45.166667	107.000000	230.000000
-45.133333	107.000000	229.500000
-45.100000	105.500000	227.000000
-45.066667	103.500000	222.500000
-45.033333	103.500000	220.500000
-45.000000	102.500000	217.500000
-44.966667	102.000000	216.000000
-44.933333	100.000000	211.500000
-44.900000	100.000000	210.000000
-44.866667	99.500000	208.500000
-44.833333	99.500000	207.000000
-44.800000	99.000000	205.500000
-44.766667	98.500000	204.000000
-44.733333	99.000000	204.500000
-44.700000	99.000000	203.000000
-44.666667	98.000000	200.500000
-44.633333	98.000000	200.500000
-44.600000	97.000000	197.000000
-44.566667	97.000000	196.000000
-44.533333	96.500000	193.500000
-44.500000	96.500000	193.500000
-44.466667	95.500000	191.500000
-44.433333	95.500000	190.500000
-44.400000	95.000000	189.000000
-44.366667	95.000000	188.000000
-44.333333	95.500000	184.500000
-44.300000	96.500000	182.500000
-44.266667	97.000000	180.500000
-44.233333	98.000000	175.500000
-44.200000	99.000000	172.000000
-44.166667	99.500000	170.000000
-44.133333	100.500000	166.500000
-44.100000	101.500000	162.500000
-44.066667	101.500000	161.500000
-44.033333	103.000000	159.000000
-44.000000	103.500000	157.500000
-43.966667	104.500000	154.500000
-43.933333	106.000000	151.500000
-43.900000	106.500000	150.000000
-43.866667	107.000000	147.500000
-43.833333	107.500000	145.000000
-43.800000	109.500000	141.000000
-43.766667	111.000000	138.500000
-43.733333	113.000000	134.000000
-43.700000	115.000000	129.500000
-43.666667	116.500000	126.000000
-43.633333	117.500000	123.500000
-43.600000	120.000000	118.500000
-43.566667	121.500000	115.000000
-43.533333	123.000000	112.000000
-43.500000	123.500000	110.500000
-43.466667	124.500000	107.500000
-43.433333	125.500000	105.500000
-43.400000	126.000000	104.500000
-43.366667	127.000000	101.500000
-43.333333	128.000000	99.500000
-43.300000	128.500000	98.000000
-43.266667	129.500000	97.000000
-43.233333	129.500000	95.000000
-43.200000	130.000000	94.000000
-43.166667	130.500000	93.000000
-43.133333	131.000000	92.000000
-43.100000	131.000000	91.500000
-43.066667	132.500000	90.500000
-43.033333	132.500000	90.500000
-43.000000	131.500000	91.000000
-42.966667	132.000000	90.000000
-42.933333	131.500000	90.500000
-42.900000	131.500000	90.000000
-42.866667	131.500000	90.000000
-42.833333	131.500000	89.500000
-42.800000	131.500000	90.000000
-42.766667	131.500000	90.000000
-42.733333	131.500000	90.500000
-42.700000	131.500000	90.500000
-42.666667	131.500000	90.000000
-42.633333	131.500000	90.000000
-42.600000	131.500000	89.500000
-42.566667	132.500000	89.500000
-42.533333	132.500000	89.500000
-42.500000	132.500000	89.500000
-42.466667	132.000000	89.500000
-42.433333	132.000000	89.500000
-42.400000	132.000000	89.500000
-42.366667	132.500000	89.500000
-42.333333	132.500000	89.500000
-42.300000	132.000000	89.500000
-42.266667	132.000000	89.000000
-42.233333	132.000000	88.500000
-42.200000	132.000000	88.500000
-42.166667	132.000000	88.500000
-42.133333	132.000000	88.500000
-42.100000	132.000000	88.500000
-42.066667	132.000000	88.000000
-42.033333	132.000000	88.000000
-42.000000	132.000000	88.000000
-41.966667	132.500000	87.000000
-41.933333	132.500000	87.000000
-41.900000	133.000000	87.000000
-41.866667	133.000000	86.500000
-41.833333	132.500000	86.500000
-41.800000	132.500000	86.500000
-41.766667	133.000000	85.500000
-41.733333	135.000000	85.000000
-41.700000	138.500000	81.500000
-41.666667	142.000000	77.000000
-41.633333	144.500000	73.500000
-41.600000	148.000000	70.000000
-41.566667	151.000000	67.000000
-41.533333	153.500000	64.500000
-41.500000	156.000000	62.000000
-41.466667	158.000000	60.000000
-41.433333	159.500000	58.500000
-41.400000	166.000000	57.000000
-41.366667	167.500000	55.500000
-41.333333	163.500000	54.000000
-41.300000	169.500000	52.000000
-41.266667	170.500000	52.000000
-41.233333	171.500000	51.000000
-41.200000	167.500000	50.500000
-41.166667	173.000000	49.500000
-41.133333	173.500000	49.000000
-41.100000	176.500000	47.000000
-41.066667	175.500000	47.000000
-41.033333	176.000000	46.500000
-41.000000	178.000000	45.000000
-40.966667	179.000000	43.500000
-40.933333	179.000000	44.000000
-40.900000	180.000000	44.000000
-40.866667	179.500000	43.500000
-40.833333	179.500000	43.500000
-40.800000	179.500000	43.500000
-40.766667	175.500000	42.500000
-40.733333	179.500000	44.000000
-40.700000	180.000000	43.000000
-40.666667	180.500000	42.500000
-40.633333	181.000000	43.000000
-40.600000	178.000000	42.000000
-40.566667	181.000000	42.000000
-40.533333	184.000000	41.000000
-40.500000	190.000000	41.500000
-40.466667	196.000000	41.500000
-40.433333	197.000000	42.000000
-40.400000	201.500000	42.000000
-40.366667	208.500000	42.500000
-40.333333	211.500000	42.500000
-40.300000	213.500000	43.000000
-40.266667	215.500000	43.500000
-40.233333	219.500000	43.500000
-40.200000	221.000000	44.000000
-40.166667	223.000000	44.000000
-40.133333	224.500000	44.000000
-40.100000	227.000000	45.500000
-40.066667	228.500000	47.000000
-40.033333	231.000000	47.500000
-40.000000	235.500000	49.000000
-39.966667	246.500000	49.500000
-39.933333	247.500000	52.500000
-39.900000	243.500000	55.500000
-39.866667	251.000000	58.000000
-39.833333	247.000000	59.000000
-39.800000	253.500000	59.500000
-39.766667	255.000000	57.500000
-39.733333	258.500000	59.000000
-39.700000	257.500000	61.000000
-39.666667	259.500000	66.500000
-39.633333	260.000000	68.000000
-39.600000	256.500000	69.500000
-39.566667	263.000000	70.500000
-39.533333	264.500000	72.000000
-39.500000	261.000000	73.500000
-39.466667	266.500000	73.000000
-39.433333	268.000000	75.500000
-39.400000	268.500000	78.000000
-39.366667	270.000000	77.500000
-39.333333	266.500000	80.500000
-39.300000	271.000000	79.500000
-39.266667	271.500000	81.000000
-39.233333	273.000000	79.000000
-39.200000	274.000000	83.500000
-39.166667	274.500000	84.500000
-39.133333	271.000000	87.000000
-39.100000	275.500000	86.500000
-39.066667	276.500000	87.500000
-39.033333	273.500000	89.500000
-39.000000	278.500000	93.000000
-38.966667	275.000000	95.500000
-38.933333	279.500000	95.500000
-38.900000	278.000000	98.500000
-38.866667	286.000000	98.000000
-38.833333	284.000000	100.500000
-38.800000	284.500000	103.000000
-38.766667	284.500000	106.000000
-38.733333	285.000000	107.000000
-38.700000	285.500000	110.500000
-38.666667	285.500000	110.500000
-38.633333	285.500000	115.000000
-38.600000	285.500000	115.500000
-38.566667	285.500000	119.000000
-38.533333	288.000000	118.500000
-38.500000	288.000000	120.000000
-38.466667	288.500000	121.000000
-38.433333	283.500000	127.500000
-38.400000	283.000000	128.500000
-38.366667	283.500000	126.000000
-38.333333	284.500000	130.000000
-38.300000	284.000000	134.000000
-38.266667	284.500000	135.000000
-38.233333	284.500000	136.000000
-38.200000	284.000000	138.500000
-38.166667	284.500000	141.000000
-38.133333	285.000000	141.000000
-38.100000	286.000000	142.000000
-38.066667	286.000000	143.500000
-38.033333	286.000000	146.000000
-38.000000	286.500000	148.000000
-37.966667	286.500000	149.000000
-37.933333	287.000000	151.500000
-37.900000	287.000000	151.500000
-37.866667	289.000000	162.500000
-37.833333	289.000000	163.000000
-37.800000	289.000000	164.500000
-37.766667	288.500000	164.500000
-37.733333	289.000000	166.000000
-37.700000	289.500000	166.000000
-37.666667	289.000000	167.000000
-37.633333	289.000000	168.500000
-37.600000	289.500000	170.500000
-37.566667	289.500000	171.000000
-37.533333	290.500000	172.500000
-37.500000	290.500000	174.500000
-37.466667	291.000000	174.500000
-37.433333	291.000000	176.500000
-37.400000	291.000000	177.000000
-37.366667	292.000000	181.500000
-37.333333	292.000000	180.500000
-37.300000	295.000000	189.500000
-37.266667	295.000000	190.500000
-37.233333	297.500000	195.000000
-37.200000	297.500000	196.000000
-37.166667	298.500000	197.000000
-37.133333	298.500000	198.500000
-37.100000	299.000000	199.000000
-37.066667	300.000000	201.000000
-37.033333	300.000000	202.000000
-37.000000	300.500000	203.500000
-36.966667	301.500000	206.000000
-36.933333	302.000000	208.000000
-36.900000	302.500000	210.500000
-36.866667	303.000000	212.000000
-36.833333	303.500000	214.500000
-36.800000	304.000000	217.000000
-36.766667	303.500000	218.000000
-36.733333	303.000000	220.500000
-36.700000	302.000000	222.500000
-36.666667	301.000000	225.500000
-36.633333	300.500000	228.000000
-36.600000	297.500000	230.000000
-36.566667	296.000000	233.000000
-36.533333	295.000000	236.500000
-36.500000	293.000000	239.000000
-36.466667	291.000000	242.000000
-36.433333	289.500000	244.000000
-36.400000	288.500000	245.500000
-36.366667	287.500000	247.000000
-36.333333	286.500000	248.500000
-36.300000	286.000000	250.000000
-36.266667	285.500000	250.500000
-36.233333	285.000000	252.000000
-36.200000	284.000000	252.500000
-36.166667	283.500000	254.500000
-36.133333	282.500000	255.000000
-36.100000	282.500000	260.500000
-36.066667	282.000000	261.000000
-36.033333	281.500000	261.500000
-36.000000	281.000000	262.000000
-35.966667	280.500000	262.500000
-35.933333	280.500000	263.000000
-35.900000	280.500000	263.500000
-35.866667	280.000000	264.500000
-35.833333	279.500000	265.500000
-35.800000	279.000000	265.500000
-35.766667	278.500000	266.500000
-35.733333	278.500000	268.500000
-35.700000	277.500000	267.500000
-35.666667	277.000000	270.000000
-35.633333	277.000000	270.500000
-35.600000	277.000000	271.500000
-35.566667	276.000000	273.500000
-35.533333	275.000000	282.500000
-35.500000	274.000000	283.000000
-35.466667	274.000000	284.000000
-35.433333	273.500000	284.500000
-35.400000	272.500000	285.000000
-35.366667	272.500000	285.500000
-35.333333	271.500000	286.000000
-35.300000	271.000000	287.000000
-35.266667	270.500000	288.500000
-35.233333	270.000000	289.000000
-35.200000	269.000000	289.000000
-35.166667	268.000000	289.500000
-35.133333	267.500000	290.500000
-35.100000	267.000000	291.500000
-35.066667	266.000000	291.500000
-35.033333	265.000000	291.500000
-35.000000	262.500000	293.000000
-34.966667	262.000000	293.000000
-34.933333	262.000000	292.500000
-34.900000	261.500000	293.000000
-34.866667	262.500000	291.000000
-34.833333	262.500000	290.000000
-34.800000	260.500000	290.500000
-34.766667	260.000000	291.000000
-34.733333	258.500000	292.500000
-34.700000	260.000000	290.000000
-34.666667	258.000000	291.000000
-34.633333	256.500000	291.500000
-34.600000	256.000000	294.000000
-34.566667	255.500000	294.500000
-34.533333	254.500000	295.000000
-34.500000	255.000000	293.500000
-34.466667	255.000000	293.500000
-34.433333	255.500000	292.500000
-34.400000	254.000000	292.500000
-34.366667	253.500000	292.000000
-34.333333	253.000000	292.000000
-34.300000	253.000000	292.000000
-34.266667	253.500000	291.500000
-34.233333	253.000000	291.000000
-34.200000	250.000000	292.000000
-34.166667	249.000000	293.500000
-34.133333	249.000000	294.000000
-34.100000	249.500000	293.500000
-34.066667	248.500000	293.500000
-34.033333	246.500000	293.500000
-34.000000	244.500000	294.000000
-33.966667	244.000000	296.000000
-33.933333	243.500000	296.500000
-33.900000	240.500000	297.000000
-33.866667	237.500000	296.500000
-33.833333	235.000000	298.000000
-33.800000	234.000000	298.500000
-33.766667	231.500000	299.500000
-33.733333	229.000000	299.000000
-33.700000	226.500000	299.000000
-33.666667	224.500000	299.000000
-33.633333	223.500000	298.500000
-33.600000	221.000000	297.500000
-33.566667	219.500000	297.500000
-33.533333	217.500000	297.000000
-33.500000	216.500000	297.000000
-33.466667	216.500000	296.500000
-33.433333	214.000000	296.500000
-33.400000	215.500000	296.000000
-33.366667	214.000000	296.000000
-33.333333	214.000000	295.500000
-33.300000	212.500000	295.000000
-33.266667	212.000000	294.500000
-33.233333	212.000000	293.500000
-33.200000	211.000000	293.500000
-33.166667	210.000000	293.500000
-33.133333	207.000000	294.000000
-33.100000	205.500000	293.500000
-33.066667	206.500000	293.000000
-33.033333	204.500000	293.000000
-33.000000	204.000000	292.500000
-32.966667	203.500000	292.500000
-32.933333	203.000000	292.500000
-32.900000	203.000000	291.500000
-32.866667	201.500000	291.500000
-32.833333	201.500000	291.000000
-32.800000	199.500000	291.500000
-32.766667	200.000000	291.000000
-32.733333	199.500000	290.500000
-32.700000	197.500000	291.000000
-32.666667	198.500000	290.000000
-32.633333	197.500000	290.500000
-32.600000	197.500000	290.500000
-32.566667	200.000000	288.500000
-32.533333	198.000000	286.500000
-32.500000	200.500000	285.500000
-32.466667	199.000000	285.500000
-32.433333	197.500000	285.000000
-32.400000	195.500000	284.000000
-32.366667	195.500000	284.000000
-32.333333	195.000000	283.000000
-32.300000	196.500000	283.500000
-32.266667	196.000000	283.000000
-32.233333	196.000000	282.500000
-32.200000	196.500000	282.500000
-32.166667	195.500000	282.000000
-32.133333	196.500000	282.000000
-32.100000	195.500000	282.000000
-32.066667	197.000000	283.000000
-32.033333	195.500000	281.500000
-32.000000	196.000000	282.000000
-31.966667	196.500000	282.000000
-31.933333	196.500000	281.500000
-31.900000	195.000000	281.500000
-31.866667	195.500000	282.500000
-31.833333	193.500000	282.000000
-31.800000	194.000000	281.500000
-31.766667	192.500000	281.000000
-31.733333	192.000000	282.000000
-31.700000	188.000000	281.500000
-31.666667	186.500000	282.000000
-31.633333	183.500000	282.500000
-31.600000	181.500000	282.000000
-31.566667	180.000000	283.000000
-31.533333	177.500000	284.000000
-31.500000	176.000000	284.000000
-31.466667	165.500000	282.500000
-31.433333	171.000000	284.000000
-31.400000	167.500000	284.500000
-31.366667	165.500000	284.500000
-31.333333	162.000000	283.000000
-31.300000	159.000000	283.500000
-31.266667	155.000000	285.000000
-31.233333	152.000000	285.000000
-31.200000	149.500000	285.000000
-31.166667	134.000000	282.500000
-31.133333	131.000000	283.000000
-31.100000	142.500000	286.500000
-31.066667	141.000000	286.500000
-31.033333	139.500000	286.500000
-31.000000	137.000000	286.500000
-30.966667	136.000000	287.500000
-30.933333	136.000000	287.500000
-30.900000	135.500000	288.000000
-30.866667	133.000000	288.000000
-30.833333	131.500000	288.000000
-30.800000	131.500000	288.000000
-30.766667	130.000000	289.000000
-30.733333	130.500000	289.500000
-30.700000	129.500000	289.500000
-30.666667	128.000000	288.500000
-30.633333	122.500000	290.000000
-30.600000	121.000000	291.000000
-30.566667	121.500000	291.500000
-30.533333	118.000000	292.000000
-30.500000	116.500000	292.500000
-30.466667	116.000000	292.000000
-30.433333	115.000000	293.000000
-30.400000	114.500000	293.000000
-30.366667	113.000000	293.500000
-30.333333	112.000000	294.000000
-30.300000	111.000000	293.500000
-30.266667	109.500000	294.000000
-30.233333	108.500000	294.000000
-30.200000	107.500000	295.000000
-30.166667	107.000000	295.500000
-30.133333	105.500000	296.500000
-30.100000	105.000000	296.000000
-30.066667	103.000000	297.000000
-30.033333	101.000000	297.500000
-30.000000	93.000000	301.000000
-29.966667	93.000000	301.000000
-29.933333	92.500000	301.000000
-29.900000	92.000000	301.000000
-29.866667	91.500000	301.000000
-29.833333	91.000000	301.000000
-29.800000	91.000000	301.500000
-29.766667	90.500000	301.500000
-29.733333	90.000000	301.500000
-29.700000	89.500000	301.500000
-29.666667	89.500000	301.500000
-29.633333	89.500000	301.500000
-29.600000	89.000000	301.500000
-29.566667	88.500000	301.500000
-29.533333	88.500000	301.500000
-29.500000	88.500000	301.500000
-29.466667	88.500000	301.500000
-29.433333	88.000000	301.000000
-29.400000	88.000000	301.000000
-29.366667	87.500000	301.000000
-29.333333	87.500000	301.000000
-29.300000	90.000000	298.500000
-29.266667	85.500000	299.000000
-29.233333	82.000000	298.500000
-29.200000	79.000000	298.000000
-29.166667	76.500000	297.500000
-29.133333	74.500000	296.500000
-29.100000	73.000000	295.500000
-29.066667	71.500000	295.000000
-29.033333	68.500000	294.500000
-29.000000	67.000000	294.000000
-28.966667	65.000000	293.500000
-28.933333	64.000000	291.500000
-28.900000	62.000000	291.000000
-28.866667	60.500000	291.000000
-28.833333	57.500000	291.000000
-28.800000	56.000000	290.500000
-28.766667	53.500000	286.500000
-28.733333	50.000000	286.500000
-28.700000	47.000000	286.500000
-28.666667	42.000000	283.000000
-28.633333	39.500000	281.000000
-28.600000	36.000000	278.500000
-28.566667	34.500000	277.500000
-28.533333	30.500000	275.500000
-28.500000	28.000000	273.500000
-28.466667	27.000000	272.500000
-28.433333	24.500000	270.000000
-28.400000	23.000000	269.500000
-28.366667	22.000000	269.500000
-28.333333	19.500000	267.000000
-28.300000	18.500000	265.500000
-28.266667	17.000000	264.000000
-28.233333	16.000000	263.000000
-28.200000	16.500000	263.500000
-28.166667	14.500000	259.500000
-28.133333	14.500000	258.500000
-28.100000	13.500000	257.000000
-28.066667	15.500000	258.500000
-28.033333	14.500000	257.500000
-28.000000	12.500000	254.000000
-27.966667	10.500000	251.500000
-27.933333	9.500000	250.000000
-27.900000	10.500000	250.500000
-27.866667	11.000000	249.500000
-27.833333	7.000000	240.500000
-27.800000	7.000000	240.000000
-27.766667	6.000000	237.000000
-27.733333	6.000000	234.000000
-27.700000	5.500000	230.500000
-27.666667	5.000000	227.500000
-27.633333	6.000000	226.000000
-27.600000	7.000000	225.500000
-27.566667	7.000000	224.500000
-27.533333	8.000000	218.000000
-27.500000	8.500000	213.500000
-27.466667	9.000000	211.000000
-27.433333	9.000000	211.000000
-27.400000	9.000000	209.000000
-27.366667	9.000000	206.000000
-27.333333	10.000000	202.500000
-27.300000	10.000000	201.000000
-27.266667	10.000000	198.500000
-27.233333	10.500000	195.500000
-27.200000	10.500000	190.500000
-27.166667	10.500000	188.500000
-27.133333	10.500000	187.500000
-27.100000	10.500000	186.500000
-27.066667	10.500000	185.000000
-27.033333	10.500000	182.500000
-27.000000	10.500000	181.000000
-26.966667	10.500000	178.500000
-26.933333	10.500000	176.500000
-26.900000	11.000000	175.500000
-26.866667	11.500000	176.500000
-26.833333	9.500000	171.000000
-26.800000	9.500000	172.000000
-26.766667	9.000000	170.000000
-26.733333	8.500000	167.500000
-26.700000	8.500000	166.500000
-26.666667	8.500000	164.500000
-26.633333	9.500000	162.500000
-26.600000	9.500000	161.500000
-26.566667	10.000000	160.500000
-26.533333	10.000000	159.000000
-26.500000	10.500000	158.500000
-26.466667	11.000000	157.500000
-26.433333	11.000000	156.000000
-26.400000	11.500000	156.000000
-26.366667	12.000000	155.500000
-26.333333	13.000000	155.000000
-26.300000	14.000000	153.000000
-26.266667	14.500000	152.000000
-26.233333	15.000000	150.500000
-26.200000	16.000000	150.500000
-26.166667	16.500000	149.000000
-26.133333	17.000000	149.000000
-26.100000	17.500000	147.000000
-26.066667	18.000000	147.000000
-26.033333	18.500000	146.000000
-26.000000	19.000000	145.000000
-25.966667	19.500000	144.000000
-25.933333	20.000000	142.000000
-25.900000	20.500000	142.000000
-25.866667	21.000000	140.500000
-25.833333	21.500000	138.500000
-25.800000	22.000000	136.500000
-25.766667	22.000000	136.500000
-25.733333	23.000000	134.000000
-25.700000	23.000000	133.500000
-25.666667	23.000000	132.500000
-25.633333	23.500000	131.000000
-25.600000	24.000000	130.500000
-25.566667	24.000000	129.000000
-25.533333	24.500000	127.000000
-25.500000	24.500000	126.500000
-25.466667	25.000000	125.500000
-25.433333	25.000000	125.500000
-25.400000	25.500000	123.500000
-25.366667	25.500000	122.000000
-25.333333	26.000000	121.500000
-25.300000	26.500000	119.000000
-25.266667	26.500000	117.500000
-25.233333	26.500000	116.000000
-25.200000	27.000000	116.500000
-25.166667	27.500000	115.500000
-25.133333	28.000000	113.500000
-25.100000	28.500000	110.500000
-25.066667	28.500000	110.000000
-25.033333	29.000000	107.500000
-25.000000	30.000000	105.000000
-24.966667	31.000000	100.500000
-24.933333	31.500000	97.500000
-24.900000	32.000000	95.500000
-24.866667	33.000000	93.500000
-24.833333	33.500000	92.000000
-24.800000	34.000000	89.000000
-24.766667	34.000000	87.000000
-24.733333	34.500000	85.000000
-24.700000	35.000000	83.000000
-24.666667	35.500000	81.500000
-24.633333	35.500000	80.500000
-24.600000	36.000000	79.000000
-24.566667	36.500000	77.500000
-24.533333	36.500000	76.500000
-24.500000	37.000000	73.500000
-24.466667	37.500000	72.500000
-24.433333	37.500000	72.000000
-24.400000	37.500000	71.000000
-24.366667	38.000000	70.500000
-24.333333	38.000000	67.500000
-24.300000	38.000000	66.500000
-24.266667	38.500000	66.000000
-24.233333	38.500000	64.500000
-24.200000	39.000000	64.000000
-24.166667	39.000000	61.500000
-24.133333	39.500000	61.000000
-24.100000	39.500000	60.500000
-24.066667	39.500000	60.000000
-24.033333	40.000000	57.500000
-24.000000	40.000000	57.000000
-23.966667	40.000000	56.500000
-23.933333	40.500000	56.000000
-23.900000	40.500000	55.500000
-23.866667	37.000000	55.500000
-23.833333	40.500000	54.000000
-23.800000	41.000000	53.500000
-23.766667	41.500000	52.500000
-23.733333	38.000000	54.500000
-23.700000	38.000000	52.000000
-23.666667	38.000000	50.000000
-23.633333	42.500000	47.500000
-23.600000	38.500000	47.000000
-23.566667	42.000000	45.500000
-23.533333	39.000000	42.500000
-23.500000	44.000000	38.000000
-23.466667	40.500000	39.500000
-23.433333	45.500000	34.000000
-23.400000	41.500000	37.500000
-23.366667	45.000000	35.000000
-23.333333	46.000000	33.000000
-23.300000	47.000000	29.500000
-23.266667	43.500000	31.500000
-23.233333	47.500000	29.000000
-23.200000	45.500000	28.500000
-23.166667	47.500000	27.500000
-23.133333	47.500000	27.000000
-23.100000	48.000000	25.500000
-23.066667	45.000000	27.500000
-23.033333	46.500000	23.000000
-23.000000	50.000000	21.000000
-22.966667	50.000000	21.500000
-22.933333	49.500000	23.500000
-22.900000	41.000000	27.500000
-22.866667	46.500000	27.000000
-22.833333	46.000000	25.000000
-22.800000	50.500000	23.000000
-22.766667	50.000000	24.000000
-22.733333	50.000000	25.000000
-22.700000	50.000000	24.000000
-22.666667	41.500000	26.500000
-22.633333	46.500000	24.000000
-22.600000	47.000000	24.500000
-22.566667	49.500000	25.500000
-22.533333	49.500000	25.500000
-22.500000	49.500000	25.500000
-22.466667	49.500000	20.500000
-22.433333	49.500000	23.000000
-22.400000	50.500000	20.000000
-22.366667	51.000000	20.500000
-22.333333	51.500000	19.500000
-22.300000	51.000000	23.000000
-22.266667	51.500000	19.000000
-22.233333	52.000000	21.000000
-22.200000	52.000000	19.000000
-22.166667	51.500000	20.000000
-22.133333	50.000000	22.500000
-22.100000	49.500000	24.000000
-22.066667	47.500000	25.500000
-22.033333	47.500000	23.000000
-22.000000	46.500000	22.500000
-21.966667	46.000000	22.000000
-21.933333	46.000000	21.500000
-21.900000	46.000000	21.500000
-21.866667	45.000000	20.000000
-21.833333	43.500000	20.500000
-21.800000	41.500000	20.000000
-21.766667	41.500000	19.000000
-21.733333	40.500000	17.500000
-21.700000	37.500000	14.500000
-21.666667	35.000000	13.000000
-21.633333	33.000000	12.000000
-21.600000	32.500000	12.500000
-21.566667	32.000000	12.500000
-21.533333	31.000000	12.500000
-21.500000	30.000000	12.500000
-21.466667	30.000000	12.500000
-21.433333	29.000000	13.000000
-21.400000	29.000000	12.500000
-21.366667	31.000000	12.000000
-21.333333	31.500000	12.500000
-21.300000	30.500000	12.500000
-21.266667	27.500000	13.000000
-21.233333	27.000000	12.500000
-21.200000	29.000000	12.000000
-21.166667	28.000000	11.500000
-21.133333	27.000000	12.000000
-21.100000	24.500000	12.000000
-21.066667	26.500000	11.500000
-21.033333	26.500000	11.500000
-21.000000	26.000000	11.500000
-20.966667	26.000000	11.500000
-20.933333	25.000000	11.500000
-20.900000	24.500000	11.000000
-20.866667	22.500000	11.000000
-20.833333	24.000000	11.000000
-20.800000	24.000000	11.500000
-20.766667	23.000000	11.000000
-20.733333	22.500000	10.500000
-20.700000	22.000000	10.000000
-20.666667	22.000000	10.000000
-20.633333	21.000000	10.000000
-20.600000	21.000000	10.000000
-20.566667	20.000000	9.500000
-20.533333	20.500000	9.500000
-20.500000	19.500000	9.000000
-20.466667	19.000000	9.000000
-20.433333	19.000000	9.500000
-20.400000	19.500000	9.000000
-20.366667	18.500000	8.000000
-20.333333	19.000000	7.500000
-20.300000	19.000000	7.500000
-20.266667	19.000000	8.500000
-20.233333	19.000000	9.500000
-20.200000	19.500000	9.500000
-20.166667	19.500000	9.500000
-20.133333	19.500000	10.000000
-20.100000	20.000000	11.500000
-20.066667	18.500000	11.000000
-20.033333	14.000000	10.000000
-20.000000	14.000000	11.000000
-19.966667	19.000000	14.000000
-19.933333	18.500000	14.000000
-19.900000	20.000000	14.500000
-19.866667	19.000000	13.500000
-19.833333	18.500000	14.000000
-19.800000	18.000000	13.000000
-19.766667	14.500000	17.500000
-19.733333	19.500000	18.500000
-19.700000	20.000000	19.000000
-19.666667	19.000000	20.000000
-19.633333	19.500000	20.000000
-19.600000	19.000000	20.500000
-19.566667	17.000000	21.000000
-19.533333	15.500000	22.500000
-19.500000	18.000000	22.000000
-19.466667	12.500000	25.000000
-19.433333	13.000000	25.500000
-19.400000	13.000000	26.500000
-19.366667	13.500000	27.000000
-19.333333	14.000000	27.500000
-19.300000	14.000000	28.000000
-19.266667	14.000000	29.000000
-19.233333	14.000000	29.500000
-19.200000	14.000000	29.500000
-19.166667	14.500000	30.500000
-19.133333	14.500000	31.000000
-19.100000	14.500000	31.500000
-19.066667	14.500000	32.000000
-19.033333	14.500000	32.000000
-19.000000	14.500000	32.000000
-18.966667	15.000000	33.000000
-18.933333	15.500000	33.500000
-18.900000	15.500000	34.000000
-18.866667	15.500000	34.000000
-18.833333	15.000000	34.500000
-18.800000	15.500000	34.500000
-18.766667	16.000000	37.000000
-18.733333	16.500000	38.500000
-18.700000	15.500000	38.500000
-18.666667	14.500000	39.500000
-18.633333	12.500000	41.500000
-18.600000	11.500000	43.500000
-18.566667	11.000000	44.000000
-18.533333	11.500000	45.500000
-18.500000	11.500000	46.500000
-18.466667	11.500000	48.000000
-18.433333	11.000000	49.500000
-18.400000	10.500000	51.000000
-18.366667	10.500000	52.000000
-18.333333	11.000000	53.000000
-18.300000	11.000000	54.000000
-18.266667	11.500000	55.000000
-18.233333	11.500000	56.000000
-18.200000	11.500000	57.000000
-18.166667	11.000000	58.500000
-18.133333	11.500000	59.000000
-18.100000	11.500000	60.500000
-18.066667	12.000000	61.500000
-18.033333	11.500000	62.500000
-18.000000	11.500000	63.000000
-17.966667	11.000000	63.500000
-17.933333	10.500000	65.000000
-17.900000	11.000000	68.000000
-17.866667	11.000000	71.500000
-17.833333	11.000000	71.500000
-17.800000	9.500000	74.000000
-17.766667	8.500000	76.000000
-17.733333	7.500000	82.500000
-17.700000	8.000000	81.500000
-17.666667	8.000000	83.000000
-17.633333	7.500000	87.000000
-17.600000	7.500000	87.500000
-17.566667	7.500000	89.000000
-17.533333	7.500000	90.000000
-17.500000	7.500000	92.000000
-17.466667	8.000000	93.000000
-17.433333	8.000000	95.000000
-17.400000	8.000000	95.500000
-17.366667	7.500000	97.500000
-17.333333	7.500000	99.000000
-17.300000	7.000000	101.000000
-17.266667	7.000000	102.000000
-17.233333	7.000000	105.000000
-17.200000	7.000000	105.000000
-17.166667	7.500000	105.500000
-17.133333	7.000000	107.000000
-17.100000	7.000000	108.000000
-17.066667	6.500000	109.500000
-17.033333	6.500000	110.000000
-17.000000	6.500000	111.000000
-16.966667	6.000000	114.000000
-16.933333	6.500000	113.500000
-16.900000	6.500000	114.500000
-16.866667	6.500000	114.500000
-16.833333	6.000000	117.000000
-16.800000	6.500000	116.500000
-16.766667	7.000000	118.500000
-16.733333	4.500000	123.000000
-16.700000	3.500000	123.500000
-16.666667	2.500000	126.000000
-16.633333	2.500000	132.000000
-16.600000	3.000000	135.500000
-16.566667	3.500000	138.500000
-16.533333	3.000000	142.000000
-16.500000	3.000000	143.000000
-16.466667	2.500000	145.500000
-16.433333	2.500000	148.000000
-16.400000	2.500000	151.000000
-16.366667	2.500000	152.000000
-16.333333	2.500000	156.000000
-16.300000	2.500000	153.000000
-16.266667	2.000000	161.000000
-16.233333	2.000000	161.500000
-16.200000	2.500000	165.000000
-16.166667	2.500000	172.500000
-16.133333	2.500000	174.500000
-16.100000	2.500000	178.500000
-16.066667	2.500000	183.000000
-16.033333	2.000000	186.000000
-16.000000	2.000000	185.500000
-15.966667	2.000000	189.500000
-15.933333	2.000000	191.500000
-15.900000	2.000000	192.500000
-15.866667	2.000000	194.000000
-15.833333	2.000000	196.500000
-15.800000	2.000000	198.000000
-15.766667	2.500000	199.500000
-15.733333	2.000000	202.500000
-15.700000	2.000000	204.000000
-15.666667	3.000000	207.500000
-15.633333	3.000000	209.500000
-15.600000	3.500000	214.000000
-15.566667	3.500000	216.000000
-15.533333	4.000000	219.500000
-15.500000	3.500000	223.000000
-15.466667	4.500000	224.500000
-15.433333	4.500000	228.000000
-15.400000	4.500000	227.500000
-15.366667	5.000000	230.500000
-15.333333	6.000000	233.500000
-15.300000	5.500000	234.000000
-15.266667	6.000000	236.000000
-15.233333	7.000000	238.000000
-15.200000	6.000000	241.500000
-15.166667	6.000000	241.500000
-15.133333	7.000000	243.500000
-15.100000	7.000000	245.500000
-15.066667	8.000000	249.500000
-15.033333	8.000000	250.000000
-15.000000	8.500000	252.000000
-14.966667	8.500000	253.000000
-14.933333	9.500000	255.000000
-14.900000	9.500000	257.500000
-14.866667	10.000000	257.000000
-14.833333	10.500000	258.000000
-14.800000	10.500000	260.000000
-14.766667	11.000000	261.500000
-14.733333	11.000000	261.000000
-14.700000	11.000000	263.000000
-14.666667	12.500000	264.500000
-14.633333	14.000000	266.500000
-14.600000	14.500000	268.000000
-14.566667	15.500000	270.000000
-14.533333	16.000000	272.500000
-14.500000	17.000000	273.500000
-14.466667	16.500000	272.000000
-14.433333	17.500000	274.500000
-14.400000	20.500000	277.500000
-14.366667	21.500000	279.000000
-14.333333	22.000000	279.500000
-14.300000	22.000000	279.000000
-14.266667	26.000000	284.000000
-14.233333	25.000000	281.500000
-14.200000	28.000000	284.000000
-14.166667	28.500000	285.000000
-14.133333	30.000000	286.000000
-14.100000	31.000000	286.500000
-14.066667	32.500000	286.500000
-14.033333	37.500000	290.000000
-14.000000	39.500000	291.500000
-13.966667	39.000000	291.000000
-13.933333	40.000000	291.500000
-13.900000	41.500000	291.000000
-13.866667	44.500000	292.000000
-13.833333	46.000000	293.000000
-13.800000	46.500000	293.500000
-13.766667	48.500000	294.000000
-13.733333	50.000000	294.000000
-13.700000	54.500000	296.000000
-13.666667	54.500000	295.500000
-13.633333	55.500000	295.500000
-13.600000	56.000000	295.500000
-13.566667	57.000000	295.500000
-13.533333	61.500000	297.000000
-13.500000	60.500000	296.000000
-13.466667	60.000000	295.500000
-13.433333	64.000000	297.500000
-13.400000	62.500000	296.500000
-13.366667	60.000000	295.500000
-13.333333	63.000000	295.500000
-13.300000	63.500000	295.000000
-13.266667	63.000000	294.500000
-13.233333	63.500000	294.000000
-13.200000	64.500000	293.500000
-13.166667	65.000000	292.500000
-13.133333	65.500000	292.000000
-13.100000	69.000000	293.000000
-13.066667	68.000000	292.000000
-13.033333	68.000000	291.500000
-13.000000	69.000000	291.500000
-12.966667	69.000000	290.500000
-12.933333	69.500000	290.000000
-12.900000	69.500000	290.000000
-12.866667	67.500000	288.500000
-12.833333	68.500000	289.000000
-12.800000	67.000000	288.000000
-12.766667	68.000000	287.500000
-12.733333	68.000000	287.500000
-12.700000	68.000000	287.000000
-12.666667	69.000000	287.500000
-12.633333	71.500000	288.000000
-12.600000	70.500000	287.500000
-12.566667	69.500000	286.500000
-12.533333	70.500000	286.500000
-12.500000	72.000000	287.000000
-12.466667	72.000000	287.000000
-12.433333	72.500000	287.000000
-12.400000	73.000000	286.500000
-12.366667	72.000000	286.000000
-12.333333	73.000000	286.000000
-12.300000	74.000000	286.000000
-12.266667	74.500000	286.000000
-12.233333	75.500000	286.000000
-12.200000	76.000000	286.000000
-12.166667	75.000000	285.500000
-12.133333	75.500000	286.000000
-12.100000	74.500000	285.500000
-12.066667	74.000000	285.000000
-12.033333	73.500000	284.000000
-12.000000	73.500000	284.000000
-11.966667	73.000000	283.500000
-11.933333	74.500000	284.500000
-11.900000	73.500000	284.000000
-11.866667	74.000000	283.500000
-11.833333	75.500000	283.500000
-11.800000	74.500000	283.000000
-11.766667	74.500000	282.500000
-11.733333	74.500000	282.000000
-11.700000	75.000000	282.000000
-11.666667	75.000000	281.500000
-11.633333	74.500000	281.000000
-11.600000	77.500000	280.500000
-11.566667	74.500000	280.000000
-11.533333	74.500000	280.000000
-11.500000	75.000000	279.000000
-11.466667	74.000000	279.000000
-11.433333	77.500000	277.500000
-11.400000	85.500000	264.500000
-11.366667	98.000000	237.500000
-11.333333	98.000000	237.000000
-11.300000	98.000000	237.000000
-11.266667	97.500000	236.000000
-11.233333	97.000000	236.000000
-11.200000	97.000000	236.000000
-11.166667	96.500000	235.000000
-11.133333	96.500000	235.000000
-11.100000	96.000000	234.000000
-11.066667	95.000000	233.500000
-11.033333	96.000000	234.000000
-11.000000	95.500000	234.000000
-10.966667	94.500000	233.000000
-10.933333	95.000000	233.000000
-10.900000	95.000000	233.000000
-10.866667	95.000000	233.000000
-10.833333	94.500000	232.500000
-10.800000	94.500000	232.500000
-10.766667	95.000000	233.000000
-10.733333	95.500000	233.000000
-10.700000	93.500000	231.500000
-10.666667	95.000000	232.500000
-10.633333	95.000000	232.500000
-10.600000	95.000000	232.500000
-10.566667	94.500000	232.000000
-10.533333	94.500000	232.000000
-10.500000	94.000000	231.500000
-10.466667	95.500000	232.500000
-10.433333	95.500000	232.500000
-10.400000	93.500000	231.000000
-10.366667	95.000000	232.000000
-10.333333	94.500000	231.500000
-10.300000	95.500000	232.500000
-10.266667	94.500000	233.000000
-10.233333	95.000000	234.000000
-10.200000	92.500000	232.000000
-10.166667	92.000000	232.500000
-10.133333	92.500000	233.500000
-10.100000	93.000000	233.500000
-10.066667	94.500000	234.000000
-10.033333	94.500000	234.500000
-10.000000	94.500000	234.500000
-9.966667	95.000000	235.500000
-9.933333	95.000000	236.500000
-9.900000	96.000000	239.000000
-9.866667	97.000000	239.500000
-9.833333	97.500000	241.000000
-9.800000	97.000000	240.000000
-9.766667	98.000000	243.000000
-9.733333	97.500000	241.000000
-9.700000	99.000000	244.000000
-9.666667	99.000000	243.500000
-9.633333	99.000000	242.500000
-9.600000	99.000000	242.500000
-9.566667	98.000000	240.500000
-9.533333	101.500000	249.000000
-9.500000	101.500000	250.000000
-9.466667	101.500000	250.000000
-9.433333	102.000000	250.000000
-9.400000	102.500000	250.000000
-9.366667	102.500000	250.000000
-9.333333	102.500000	250.000000
-9.300000	102.500000	250.000000
-9.266667	103.000000	250.000000
-9.233333	101.000000	250.000000
-9.200000	103.000000	249.500000
-9.166667	103.500000	250.000000
-9.133333	103.500000	249.000000
-9.100000	104.000000	250.000000
-9.066667	103.500000	249.000000
-9.033333	104.000000	248.500000
-9.000000	104.500000	246.000000
-8.966667	105.000000	246.000000
-8.933333	104.500000	243.500000
-8.900000	104.500000	242.000000
-8.866667	105.000000	242.500000
-8.833333	101.000000	237.000000
-8.800000	100.500000	235.500000
-8.766667	101.000000	235.000000
-8.733333	101.000000	234.500000
-8.700000	102.000000	235.000000
-8.666667	102.000000	235.000000
-8.633333	101.500000	233.500000
-8.600000	102.500000	233.500000
-8.566667	103.000000	232.500000
-8.533333	103.000000	232.000000
-8.500000	103.000000	231.500000
-8.466667	105.000000	233.000000
-8.433333	105.500000	232.500000
-8.400000	106.000000	232.000000
-8.366667	106.500000	232.000000
-8.333333	107.500000	232.000000
-8.300000	108.000000	232.500000
-8.266667	109.000000	232.500000
-8.233333	108.500000	232.000000
-8.200000	110.000000	232.500000
-8.166667	110.500000	232.500000
-8.133333	109.000000	231.000000
-8.100000	111.000000	232.000000
-8.066667	111.000000	232.000000
-8.033333	111.500000	232.000000
-8.000000	111.000000	231.500000
-7.966667	112.000000	232.000000
-7.933333	113.000000	232.500000
-7.900000	113.500000	232.500000
-7.866667	113.500000	232.500000
-7.833333	112.500000	231.500000
-7.800000	113.500000	232.000000
-7.766667	115.000000	232.500000
-7.733333	115.000000	232.000000
-7.700000	115.000000	232.500000
-7.666667	115.500000	232.500000
-7.633333	114.500000	231.000000
-7.600000	116.000000	232.000000
-7.566667	115.000000	231.000000
-7.533333	117.500000	232.500000
-7.500000	116.000000	231.500000
-7.466667	117.500000	232.000000
-7.433333	117.500000	232.000000
-7.400000	118.000000	231.500000
-7.366667	118.000000	230.000000
-7.333333	120.000000	231.500000
-7.300000	122.000000	232.000000
-7.266667	125.500000	233.000000
-7.233333	127.000000	233.000000
-7.200000	128.500000	233.000000
-7.166667	131.000000	233.500000
-7.133333	131.500000	233.500000
-7.100000	134.000000	233.500000
-7.066667	133.000000	233.500000
-7.033333	136.500000	234.000000
-7.000000	138.000000	234.000000
-6.966667	138.000000	234.000000
-6.933333	140.000000	234.000000
-6.900000	142.500000	234.500000
-6.866667	142.000000	234.500000
-6.833333	143.000000	234.000000
-6.800000	145.500000	234.000000
-6.766667	148.000000	235.000000
-6.733333	149.500000	235.000000
-6.700000	150.500000	234.500000
-6.666667	152.500000	235.500000
-6.633333	154.000000	235.500000
-6.600000	155.000000	235.500000
-6.566667	157.500000	236.000000
-6.533333	157.500000	236.000000
-6.500000	158.500000	235.500000
-6.466667	161.000000	235.500000
-6.433333	163.500000	236.500000
-6.400000	164.500000	236.500000
-6.366667	165.500000	236.500000
-6.333333	165.500000	236.500000
-6.300000	167.500000	236.500000
-6.266667	169.000000	236.500000
-6.233333	170.000000	237.000000
-6.200000	170.000000	236.500000
-6.166667	171.000000	236.500000
-6.133333	172.500000	237.000000
-6.100000	174.500000	238.000000
-6.066667	177.500000	238.500000
-6.033333	179.000000	238.500000
-6.000000	182.500000	239.500000
-5.966667	184.500000	240.500000
-5.933333	186.000000	241.500000
-5.900000	189.500000	242.500000
-5.866667	192.000000	243.500000
-5.833333	195.000000	245.000000
-5.800000	195.500000	245.500000
-5.766667	197.000000	246.500000
-5.733333	198.000000	247.000000
-5.700000	200.500000	248.500000
-5.666667	201.500000	249.000000
-5.633333	202.000000	248.500000
-5.600000	205.000000	250.500000
-5.566667	205.500000	251.000000
-5.533333	205.500000	251.500000
-5.500000	207.500000	253.000000
-5.466667	210.000000	253.500000
-5.433333	211.000000	253.500000
-5.400000	214.500000	256.000000
-5.366667	215.000000	256.500000
-5.333333	217.000000	258.000000
-5.300000	217.500000	258.000000
-5.266667	219.000000	258.500000
-5.233333	221.500000	260.000000
-5.200000	222.000000	260.000000
-5.166667	224.500000	261.500000
-5.133333	226.000000	262.500000
-5.100000	226.500000	262.500000
-5.066667	228.000000	263.500000
-5.033333	229.000000	264.000000
-5.000000	229.500000	264.000000
-4.966667	231.500000	265.000000
-4.933333	232.000000	265.500000
-4.900000	233.000000	266.000000
-4.866667	234.000000	266.500000
-4.833333	235.000000	267.000000
-4.800000	236.000000	267.500000
-4.766667	236.500000	267.500000
-4.733333	237.500000	268.000000
-4.700000	238.500000	269.000000
-4.666667	237.500000	269.000000
-4.633333	241.500000	270.000000
-4.600000	243.000000	269.500000
-4.566667	245.500000	271.000000
-4.533333	246.000000	271.500000
-4.500000	248.000000	272.500000
-4.466667	248.000000	272.500000
-4.433333	250.000000	272.500000
-4.400000	251.500000	272.000000
-4.366667	253.500000	272.500000
-4.333333	254.500000	272.500000
-4.300000	257.000000	272.500000
-4.266667	258.000000	272.500000
-4.233333	261.000000	272.500000
-4.200000	262.000000	272.500000
-4.166667	263.000000	272.500000
-4.133333	267.000000	271.500000
-4.100000	267.000000	271.500000
-4.066667	266.500000	271.500000
-4.033333	268.500000	271.500000
-4.000000	273.000000	271.500000
-3.966667	272.500000	271.500000
-3.933333	273.000000	270.500000
-3.900000	274.500000	270.500000
-3.866667	277.000000	270.500000
-3.833333	279.500000	269.500000
-3.800000	280.000000	268.500000
-3.766667	280.500000	267.000000
-3.733333	281.500000	266.500000
-3.700000	283.000000	266.500000
-3.666667	285.000000	265.500000
-3.633333	289.500000	263.000000
-3.600000	290.500000	261.500000
-3.566667	291.500000	260.500000
-3.533333	292.500000	259.500000
-3.500000	295.000000	257.000000
-3.466667	296.000000	255.500000
-3.433333	295.500000	255.500000
-3.400000	295.500000	255.000000
-3.366667	297.000000	252.500000
-3.333333	297.500000	251.000000
-3.300000	299.500000	249.000000
-3.266667	300.500000	247.500000
-3.233333	300.500000	246.000000
-3.200000	301.000000	242.500000
-3.166667	301.000000	241.000000
-3.133333	301.500000	239.000000
-3.100000	301.000000	238.000000
-3.066667	301.000000	234.500000
-3.033333	301.000000	231.500000
-3.000000	301.000000	232.500000
-2.966667	300.500000	231.000000
-2.933333	300.000000	229.500000
-2.900000	300.000000	228.000000
-2.866667	300.000000	227.000000
-2.833333	300.000000	225.500000
-2.800000	300.000000	224.500000
-2.766667	299.000000	223.500000
-2.733333	299.000000	224.000000
-2.700000	299.000000	223.500000
-2.666667	299.000000	223.500000
-2.633333	299.000000	222.500000
-2.600000	298.500000	223.500000
-2.566667	298.000000	222.000000
-2.533333	297.500000	221.000000
-2.500000	296.000000	223.500000
-2.466667	296.000000	227.000000
-2.433333	295.500000	223.000000
-2.400000	295.500000	222.500000
-2.366667	294.500000	221.000000
-2.333333	293.500000	220.000000
-2.300000	293.000000	220.500000
-2.266667	293.500000	221.500000
-2.233333	292.500000	220.500000
-2.200000	292.000000	220.500000
-2.166667	292.000000	221.000000
-2.133333	291.500000	221.500000
-2.100000	290.500000	219.500000
-2.066667	290.000000	220.000000
-2.033333	289.500000	219.500000
-2.000000	290.000000	220.500000
-1.966667	289.000000	220.000000
-1.933333	289.000000	220.000000
-1.900000	287.500000	218.500000
-1.866667	288.000000	219.500000
-1.833333	287.500000	218.500000
-1.800000	287.500000	219.500000
-1.766667	287.500000	219.500000
-1.733333	287.000000	219.000000
-1.700000	285.500000	217.500000
-1.666667	285.500000	217.500000
-1.633333	284.500000	216.500000
-1.600000	284.500000	217.500000
-1.566667	283.000000	214.000000
-1.533333	283.000000	215.000000
-1.500000	282.000000	214.000000
-1.466667	281.500000	214.000000
-1.433333	281.000000	213.000000
-1.400000	280.000000	212.500000
-1.366667	280.500000	212.500000
-1.333333	279.500000	211.000000
-1.300000	279.000000	211.000000
-1.266667	279.000000	211.000000
-1.233333	277.500000	209.000000
-1.200000	278.000000	210.000000
-1.166667	277.000000	208.000000
-1.133333	278.000000	209.500000
-1.100000	277.500000	208.000000
-1.066667	277.500000	208.000000
-1.033333	277.000000	207.000000
-1.000000	277.000000	207.500000
-0.966667	277.000000	207.000000
-0.933333	277.000000	207.000000
-0.900000	276.500000	206.000000
-0.866667	276.500000	205.500000
-0.833333	276.000000	205.500000
-0.800000	276.000000	205.000000
-0.766667	276.000000	205.000000
-0.733333	276.500000	206.000000
-0.700000	276.000000	204.500000
-0.666667	275.500000	203.500000
-0.633333	275.000000	203.500000
-0.600000	275.500000	203.500000
-0.566667	275.000000	203.000000
-0.533333	275.000000	203.000000
-0.500000	275.000000	202.500000
-0.466667	274.500000	202.500000
-0.433333	274.000000	201.500000
-0.400000	273.500000	200.500000
-0.366667	272.500000	199.000000
-0.333333	273.000000	200.000000
-0.300000	271.000000	197.000000
-0.266667	270.500000	196.000000
-0.233333	269.000000	195.000000
-0.200000	267.000000	191.000000
-0.166667	263.000000	185.000000
-0.133333	257.500000	179.500000
-0.100000	254.500000	175.000000
-0.066667	252.000000	171.000000
-0.033333	246.500000	164.500000
0.000000	243.500000	161.000000
0.033333	241.000000	158.000000
0.066667	239.000000	156.000000
0.100000	236.000000	150.500000
0.133333	233.000000	146.000000
0.166667	231.000000	143.500000
0.200000	229.000000	141.000000
0.233333	228.000000	140.000000
0.266667	228.500000	139.500000
0.300000	222.500000	134.500000
0.333333	219.000000	128.500000
0.366667	213.500000	120.500000
0.400000	209.000000	116.000000
0.433333	205.000000	108.000000
0.466667	200.500000	103.500000
0.500000	197.500000	100.000000
0.533333	195.500000	93.500000
0.566667	192.000000	89.500000
0.600000	190.000000	86.000000
0.633333	189.500000	80.500000
0.666667	186.000000	76.500000
0.700000	185.500000	72.000000
0.733333	229.000000	63.000000
0.766667	180.000000	62.000000
0.800000	224.000000	53.000000
0.833333	218.000000	49.000000
0.866667	215.000000	45.000000
0.900000	211.000000	41.000000
0.933333	208.500000	37.500000
0.966667	207.000000	34.500000
1.000000	205.500000	33.000000
1.033333	203.500000	31.000000
1.066667	202.500000	28.500000
1.100000	200.500000	26.500000
1.133333	198.000000	23.000000
1.166667	198.500000	20.500000
1.200000	197.500000	21.500000
1.233333	197.500000	21.000000
1.266667	198.000000	20.500000
1.300000	198.000000	21.000000
1.333333	198.000000	21.000000
1.366667	196.500000	21.000000
1.400000	196.000000	21.500000
1.433333	197.500000	23.000000
1.466667	198.500000	22.500000
1.500000	198.500000	25.000000
1.533333	197.000000	24.000000
1.566667	198.000000	19.000000
1.600000	200.500000	20.000000
1.633333	174.000000	19.000000
1.666667	176.500000	19.500000
1.700000	178.500000	19.500000
1.733333	179.500000	20.000000
1.766667	179.500000	21.000000
1.800000	186.000000	20.500000
1.833333	215.500000	16.500000
1.866667	217.000000	18.500000
1.900000	216.500000	18.500000
1.933333	218.500000	19.500000
1.966667	220.500000	19.000000
2.000000	222.500000	17.500000
2.033333	221.000000	17.500000
2.066667	199.500000	21.000000
2.100000	200.000000	21.000000
2.133333	200.000000	22.000000
2.166667	204.500000	22.500000
2.200000	205.500000	21.500000
2.233333	206.000000	21.500000
2.266667	234.500000	20.000000
2.300000	237.000000	20.000000
2.333333	237.500000	21.500000
2.366667	240.500000	21.500000
2.400000	240.500000	22.000000
2.433333	294.500000	25.000000
2.466667	271.000000	21.500000
2.500000	274.500000	20.500000
2.533333	276.500000	19.000000
2.566667	278.500000	19.000000
2.600000	279.000000	18.500000
2.633333	283.000000	20.000000
2.666667	285.500000	19.500000
2.700000	287.500000	20.000000
2.733333	288.500000	22.000000
2.766667	288.500000	22.000000
2.800000	288.500000	23.500000
2.833333	289.000000	26.500000
2.866667	289.500000	27.500000
2.900000	289.500000	27.000000
2.933333	288.500000	27.000000
2.966667	289.000000	27.500000
3.000000	289.500000	28.000000
3.033333	289.000000	27.500000
3.066667	289.000000	26.500000
3.100000	289.500000	26.000000
3.133333	290.000000	25.000000
3.166667	290.000000	23.500000
3.200000	292.000000	23.000000
3.233333	293.500000	21.500000
3.266667	294.000000	19.500000
3.300000	294.000000	19.500000
3.333333	294.500000	19.000000
3.366667	294.500000	18.000000
3.400000	294.500000	19.000000
3.433333	295.500000	19.500000
3.466667	296.000000	20.000000
3.500000	296.500000	19.500000
3.533333	296.500000	19.000000
3.566667	296.000000	21.000000
3.600000	296.500000	20.000000
3.633333	296.000000	22.000000
3.666667	296.000000	20.500000
3.700000	295.500000	20.500000
3.733333	296.000000	21.000000
3.766667	296.000000	21.500000
3.800000	296.000000	21.500000
3.833333	295.500000	21.000000
3.866667	296.000000	20.500000
3.900000	296.000000	21.000000
3.933333	296.500000	21.000000
3.966667	296.000000	21.000000
4.000000	296.000000	20.500000
4.033333	297.000000	20.500000
4.066667	297.000000	21.000000
4.100000	297.000000	19.000000
4.133333	298.000000	18.500000
4.166667	299.000000	18.000000
4.200000	299.000000	18.500000
4.233333	298.500000	18.500000
4.266667	298.500000	18.000000
4.300000	298.500000	18.500000
4.333333	299.000000	18.500000
4.366667	299.000000	18.000000
4.400000	299.500000	18.500000
4.433333	299.500000	19.500000
4.466667	299.500000	19.500000
4.500000	298.500000	19.000000
4.533333	300.000000	20.000000
4.566667	299.500000	20.000000
4.600000	299.500000	21.000000
4.633333	298.500000	21.000000
4.666667	298.000000	22.000000
4.700000	296.500000	21.500000
4.733333	296.000000	23.000000
4.766667	297.000000	25.500000
4.800000	294.000000	26.000000
4.833333	292.000000	23.000000
4.866667	290.500000	23.000000
4.900000	291.500000	23.000000
4.933333	291.500000	24.500000
4.966667	290.500000	23.500000
5.000000	289.000000	23.500000
5.033333	289.000000	23.500000
5.066667	290.000000	25.500000
5.100000	290.000000	24.500000
5.133333	288.500000	25.000000
5.166667	288.000000	23.500000
5.200000	288.000000	24.500000
5.233333	289.000000	24.500000
5.266667	288.000000	23.500000
5.300000	286.500000	22.500000
5.333333	286.000000	23.000000
5.366667	287.500000	23.500000
5.400000	287.000000	23.000000
5.433333	286.500000	23.000000
5.466667	285.000000	23.000000
5.500000	285.000000	23.000000
5.533333	286.000000	23.500000
5.566667	286.000000	24.000000
5.600000	286.000000	24.000000
5.633333	285.500000	23.500000
5.666667	285.000000	23.500000
5.700000	285.000000	23.500000
5.733333	285.000000	24.500000
5.766667	284.500000	23.000000
5.800000	284.500000	22.500000
5.833333	284.500000	22.000000
5.866667	284.000000	23.000000
5.900000	283.500000	23.000000
5.933333	283.000000	23.000000
5.966667	283.000000	23.500000
6.000000	283.000000	24.000000
6.033333	283.000000	23.500000
6.066667	283.000000	23.500000
6.100000	282.000000	23.500000
6.133333	282.000000	23.000000
6.166667	281.500000	23.500000
6.200000	281.500000	23.500000
6.233333	281.500000	24.000000
6.266667	281.500000	23.500000
6.300000	281.000000	23.500000
6.333333	281.000000	23.000000
6.366667	280.000000	23.500000
6.400000	280.000000	23.500000
6.433333	280.000000	23.500000
6.466667	280.000000	24.000000
6.500000	280.000000	23.000000
6.533333	279.500000	23.000000
6.566667	279.000000	22.500000
6.600000	277.500000	23.000000
[truncated: 8,801 more rows]
