# Supplementary material for: Attraction of posture and motion-trajectory elements of conspecific biological motion in medaka fish
Source: Sci Rep. 2018 Jun 5;8:8589. doi: 10.1038/s41598-018-26186-x (PMC5988670; doi:10.1038/s41598-018-26186-x)
Supplement: Supplementary file 4 — Dataset 3 [file 41598_2018_26186_MOESM4_ESM.zip › DataExperiments/Biomotion_09.csv]

time[sec]	x	y
-60.000000	231.000000	8.500000
-59.966667	231.000000	7.500000
-59.933333	231.000000	9.500000
-59.900000	231.000000	8.500000
-59.866667	231.000000	7.500000
-59.833333	231.000000	8.500000
-59.800000	231.000000	8.000000
-59.766667	231.000000	8.500000
-59.733333	231.000000	9.500000
-59.700000	233.500000	9.500000
-59.666667	231.000000	8.500000
-59.633333	231.000000	9.500000
-59.600000	79.000000	17.000000
-59.566667	231.000000	8.000000
-59.533333	231.000000	7.500000
-59.500000	231.000000	7.500000
-59.466667	231.000000	8.000000
-59.433333	231.000000	8.500000
-59.400000	78.500000	16.500000
-59.366667	231.000000	8.500000
-59.333333	231.000000	9.500000
-59.300000	231.000000	8.500000
-59.266667	231.000000	9.500000
-59.233333	231.000000	8.500000
-59.200000	78.500000	16.000000
-59.166667	231.000000	8.000000
-59.133333	231.000000	8.500000
-59.100000	78.000000	4.000000
-59.066667	79.000000	5.000000
-59.033333	78.500000	5.000000
-59.000000	78.000000	4.500000
-58.966667	78.500000	4.500000
-58.933333	78.500000	5.500000
-58.900000	78.000000	4.500000
-58.866667	78.500000	5.500000
-58.833333	78.500000	4.000000
-58.800000	78.000000	4.000000
-58.766667	78.500000	4.500000
-58.733333	78.000000	4.000000
-58.700000	79.000000	5.000000
-58.666667	78.500000	3.500000
-58.633333	78.000000	16.000000
-58.600000	78.500000	4.500000
-58.566667	78.000000	15.500000
-58.533333	78.500000	5.000000
-58.500000	78.000000	4.500000
-58.466667	79.000000	6.500000
-58.433333	78.000000	6.000000
-58.400000	78.500000	5.500000
-58.366667	78.000000	5.000000
-58.333333	78.000000	5.000000
-58.300000	78.500000	4.000000
-58.266667	78.500000	16.000000
-58.233333	78.500000	4.500000
-58.200000	78.000000	15.500000
-58.166667	37.500000	196.500000
-58.133333	37.500000	196.500000
-58.100000	38.500000	198.000000
-58.066667	39.000000	199.500000
-58.033333	39.000000	199.500000
-58.000000	39.500000	200.500000
-57.966667	40.000000	202.000000
-57.933333	40.500000	202.500000
-57.900000	40.500000	203.000000
-57.866667	41.000000	203.500000
-57.833333	41.500000	206.000000
-57.800000	42.000000	207.000000
-57.766667	42.000000	208.500000
-57.733333	42.000000	208.000000
-57.700000	42.000000	208.000000
-57.666667	42.000000	210.500000
-57.633333	42.500000	212.500000
-57.600000	41.500000	211.500000
-57.566667	41.500000	213.000000
-57.533333	41.500000	213.500000
-57.500000	41.500000	214.500000
-57.466667	41.500000	217.000000
-57.433333	40.500000	217.500000
-57.400000	40.000000	217.500000
-57.366667	40.000000	219.500000
-57.333333	40.000000	221.000000
-57.300000	40.000000	221.500000
-57.266667	40.000000	222.500000
-57.233333	40.000000	223.500000
-57.200000	39.500000	224.500000
-57.166667	39.000000	225.500000
-57.133333	39.000000	225.500000
-57.100000	39.000000	225.000000
-57.066667	39.000000	226.000000
-57.033333	39.000000	226.500000
-57.000000	39.000000	224.500000
-56.966667	39.000000	226.000000
-56.933333	39.000000	227.500000
-56.900000	38.500000	225.000000
-56.866667	38.500000	225.000000
-56.833333	38.000000	227.000000
-56.800000	38.000000	226.500000
-56.766667	38.000000	226.000000
-56.733333	38.000000	226.500000
-56.700000	38.000000	226.500000
-56.666667	38.500000	227.000000
-56.633333	38.000000	227.500000
-56.600000	38.000000	228.500000
-56.566667	38.000000	229.500000
-56.533333	38.000000	230.500000
-56.500000	37.500000	231.500000
-56.466667	37.500000	232.500000
-56.433333	37.000000	234.000000
-56.400000	37.000000	234.500000
-56.366667	37.000000	235.500000
-56.333333	37.000000	236.500000
-56.300000	37.000000	237.000000
-56.266667	36.000000	238.000000
-56.233333	36.000000	239.000000
-56.200000	36.000000	239.500000
-56.166667	36.000000	240.500000
-56.133333	36.000000	241.500000
-56.100000	36.000000	241.500000
-56.066667	36.000000	243.500000
-56.033333	35.000000	245.000000
-56.000000	35.000000	245.000000
-55.966667	35.000000	245.500000
-55.933333	36.000000	246.500000
-55.900000	37.000000	247.500000
-55.866667	37.000000	248.000000
-55.833333	37.000000	250.000000
-55.800000	37.500000	251.000000
-55.766667	37.000000	251.000000
-55.733333	37.000000	251.000000
-55.700000	37.500000	252.000000
-55.666667	37.500000	253.500000
-55.633333	37.500000	254.000000
-55.600000	37.500000	254.500000
-55.566667	37.500000	255.000000
-55.533333	37.500000	256.000000
-55.500000	38.500000	257.500000
-55.466667	38.500000	258.000000
-55.433333	38.500000	258.000000
-55.400000	38.500000	259.000000
-55.366667	39.000000	260.000000
-55.333333	38.500000	258.500000
-55.300000	39.000000	260.500000
-55.266667	39.500000	263.500000
-55.233333	40.000000	265.500000
-55.200000	39.500000	264.000000
-55.166667	39.500000	264.500000
-55.133333	40.000000	266.000000
-55.100000	40.000000	266.000000
-55.066667	40.500000	267.000000
-55.033333	40.500000	267.500000
-55.000000	41.000000	267.500000
-54.966667	41.000000	268.500000
-54.933333	41.000000	268.500000
-54.900000	41.000000	269.000000
-54.866667	40.500000	269.500000
-54.833333	41.000000	269.500000
-54.800000	41.000000	270.500000
-54.766667	41.500000	270.500000
-54.733333	41.500000	270.500000
-54.700000	41.500000	271.000000
-54.666667	41.500000	272.000000
-54.633333	41.500000	272.000000
-54.600000	41.500000	273.000000
-54.566667	42.000000	273.500000
-54.533333	42.000000	274.500000
-54.500000	42.500000	274.000000
-54.466667	42.500000	274.500000
-54.433333	42.500000	276.000000
-54.400000	42.500000	276.500000
-54.366667	42.500000	277.000000
-54.333333	42.500000	277.500000
-54.300000	42.500000	277.500000
-54.266667	42.000000	278.000000
-54.233333	42.500000	278.500000
-54.200000	42.500000	279.000000
-54.166667	42.500000	279.500000
-54.133333	42.000000	280.500000
-54.100000	42.000000	280.500000
-54.066667	42.000000	280.500000
-54.033333	42.000000	283.500000
-54.000000	42.000000	283.500000
-53.966667	42.000000	286.000000
-53.933333	42.000000	287.000000
-53.900000	41.500000	287.000000
-53.866667	41.500000	287.000000
-53.833333	42.500000	288.500000
-53.800000	42.000000	288.500000
-53.766667	42.000000	288.500000
-53.733333	42.500000	288.500000
-53.700000	43.000000	290.000000
-53.666667	43.000000	290.000000
-53.633333	43.000000	290.500000
-53.600000	43.000000	290.500000
-53.566667	43.000000	290.500000
-53.533333	43.000000	291.500000
-53.500000	44.000000	291.500000
-53.466667	44.000000	291.000000
-53.433333	44.000000	291.000000
-53.400000	44.000000	291.000000
-53.366667	44.000000	291.000000
-53.333333	44.000000	292.000000
-53.300000	44.000000	292.000000
-53.266667	44.000000	291.500000
-53.233333	44.500000	291.500000
-53.200000	45.000000	292.500000
-53.166667	45.000000	292.500000
-53.133333	45.000000	292.000000
-53.100000	45.000000	292.000000
-53.066667	45.000000	291.000000
-53.033333	45.500000	291.000000
-53.000000	46.000000	291.000000
-52.966667	46.000000	288.500000
-52.933333	46.000000	289.000000
-52.900000	46.500000	289.000000
-52.866667	47.500000	289.000000
-52.833333	47.500000	289.000000
-52.800000	48.000000	288.500000
-52.766667	48.500000	288.000000
-52.733333	49.000000	287.500000
-52.700000	50.500000	286.500000
-52.666667	52.000000	287.000000
-52.633333	52.500000	287.000000
-52.600000	53.500000	287.000000
-52.566667	54.500000	286.500000
-52.533333	54.500000	287.000000
-52.500000	55.000000	287.000000
-52.466667	56.000000	286.500000
-52.433333	56.500000	287.000000
-52.400000	57.000000	287.000000
-52.366667	57.000000	287.500000
-52.333333	56.500000	287.000000
-52.300000	55.500000	286.000000
-52.266667	55.000000	285.000000
-52.233333	54.500000	283.500000
-52.200000	54.500000	283.500000
-52.166667	54.500000	283.500000
-52.133333	54.500000	283.500000
-52.100000	55.000000	283.000000
-52.066667	54.000000	282.000000
-52.033333	54.500000	282.000000
-52.000000	54.500000	281.500000
-51.966667	54.500000	281.500000
-51.933333	54.500000	282.000000
-51.900000	55.000000	281.500000
-51.866667	55.000000	282.000000
-51.833333	55.000000	282.000000
-51.800000	55.000000	282.000000
-51.766667	56.000000	281.500000
-51.733333	58.000000	282.500000
-51.700000	60.500000	286.500000
-51.666667	61.500000	287.500000
-51.633333	62.000000	287.500000
-51.600000	62.500000	287.500000
-51.566667	63.000000	287.000000
-51.533333	63.500000	287.000000
-51.500000	64.000000	287.000000
-51.466667	64.000000	286.500000
-51.433333	64.500000	287.000000
-51.400000	64.500000	286.500000
-51.366667	64.000000	286.000000
-51.333333	65.000000	286.500000
-51.300000	65.000000	286.000000
-51.266667	64.500000	285.500000
-51.233333	65.000000	285.500000
-51.200000	65.000000	285.500000
-51.166667	66.000000	286.000000
-51.133333	66.000000	286.000000
-51.100000	66.500000	286.000000
-51.066667	66.000000	285.500000
-51.033333	67.500000	286.000000
-51.000000	67.500000	286.000000
-50.966667	67.000000	286.000000
-50.933333	67.500000	286.500000
-50.900000	67.500000	286.500000
-50.866667	67.500000	285.500000
-50.833333	70.000000	284.000000
-50.800000	72.000000	285.000000
-50.766667	73.000000	286.500000
-50.733333	74.000000	287.000000
-50.700000	76.000000	287.000000
-50.666667	78.500000	286.500000
-50.633333	80.000000	286.500000
-50.600000	80.000000	286.500000
-50.566667	83.500000	285.500000
-50.533333	85.000000	285.000000
-50.500000	86.000000	284.500000
-50.466667	89.000000	284.500000
-50.433333	90.000000	284.500000
-50.400000	90.500000	284.500000
-50.366667	93.000000	283.500000
-50.333333	95.500000	283.000000
-50.300000	96.500000	283.000000
-50.266667	98.500000	283.000000
-50.233333	101.000000	282.000000
-50.200000	103.000000	282.000000
-50.166667	105.000000	282.000000
-50.133333	106.000000	281.500000
-50.100000	107.500000	281.500000
-50.066667	108.500000	281.500000
-50.033333	109.500000	282.000000
-50.000000	110.000000	281.500000
-49.966667	110.500000	281.500000
-49.933333	111.000000	281.500000
-49.900000	111.500000	281.000000
-49.866667	112.000000	281.500000
-49.833333	112.000000	281.500000
-49.800000	113.500000	281.500000
-49.766667	114.000000	281.500000
-49.733333	113.500000	281.500000
-49.700000	114.000000	281.000000
-49.666667	114.500000	281.000000
-49.633333	116.000000	281.000000
-49.600000	116.000000	281.000000
-49.566667	116.500000	281.000000
-49.533333	116.500000	281.000000
-49.500000	117.000000	281.000000
-49.466667	116.500000	280.500000
-49.433333	117.000000	280.500000
-49.400000	117.500000	280.000000
-49.366667	118.000000	280.000000
-49.333333	118.500000	279.500000
-49.300000	119.000000	279.000000
-49.266667	118.500000	279.500000
-49.233333	119.000000	279.500000
-49.200000	120.500000	279.500000
-49.166667	120.500000	279.500000
-49.133333	121.500000	279.000000
-49.100000	121.500000	279.000000
-49.066667	121.000000	279.500000
-49.033333	123.000000	279.000000
-49.000000	122.500000	278.500000
-48.966667	122.500000	279.000000
-48.933333	122.500000	279.000000
-48.900000	123.000000	279.000000
-48.866667	123.500000	278.500000
-48.833333	123.500000	278.500000
-48.800000	123.500000	278.500000
-48.766667	125.000000	278.500000
-48.733333	125.500000	278.500000
-48.700000	126.500000	278.500000
-48.666667	128.000000	278.500000
-48.633333	128.500000	278.500000
-48.600000	128.500000	278.500000
-48.566667	128.500000	278.500000
-48.533333	130.500000	277.500000
-48.500000	132.000000	277.500000
-48.466667	134.000000	277.500000
-48.433333	128.000000	273.500000
-48.400000	132.000000	272.000000
-48.366667	136.500000	268.000000
-48.333333	139.000000	262.500000
-48.300000	141.000000	256.500000
-48.266667	144.000000	251.000000
-48.233333	147.500000	247.000000
-48.200000	150.500000	242.500000
-48.166667	151.000000	237.500000
-48.133333	152.500000	233.500000
-48.100000	153.500000	229.000000
-48.066667	155.500000	225.000000
-48.033333	157.500000	221.500000
-48.000000	159.000000	219.500000
-47.966667	160.000000	217.000000
-47.933333	161.000000	213.500000
-47.900000	162.500000	208.500000
-47.866667	164.000000	206.000000
-47.833333	166.000000	204.000000
-47.800000	167.500000	203.000000
-47.766667	169.000000	200.000000
-47.733333	169.500000	196.500000
-47.700000	171.500000	193.500000
-47.666667	173.500000	192.000000
-47.633333	175.000000	189.500000
-47.600000	176.500000	188.000000
-47.566667	177.500000	185.000000
-47.533333	177.500000	184.500000
-47.500000	179.000000	181.500000
-47.466667	179.500000	180.000000
-47.433333	181.000000	178.000000
-47.400000	180.500000	176.500000
-47.366667	178.500000	175.500000
-47.333333	181.500000	175.000000
-47.300000	181.000000	174.000000
-47.266667	180.500000	171.500000
-47.233333	180.000000	170.000000
-47.200000	180.000000	166.000000
-47.166667	179.000000	163.500000
-47.133333	177.500000	162.000000
-47.100000	177.000000	161.500000
-47.066667	175.000000	158.500000
-47.033333	174.500000	157.500000
-47.000000	173.500000	156.000000
-46.966667	173.000000	155.500000
-46.933333	171.500000	154.500000
-46.900000	170.500000	153.500000
-46.866667	169.500000	153.000000
-46.833333	168.500000	151.500000
-46.800000	168.000000	151.500000
-46.766667	167.000000	151.000000
-46.733333	166.000000	150.000000
-46.700000	166.000000	149.500000
-46.666667	165.000000	148.500000
-46.633333	164.500000	148.000000
-46.600000	164.000000	147.500000
-46.566667	163.500000	148.000000
-46.533333	163.000000	147.000000
-46.500000	162.500000	146.500000
-46.466667	162.500000	146.500000
-46.433333	161.500000	145.000000
-46.400000	161.000000	144.500000
-46.366667	160.000000	144.000000
-46.333333	159.000000	143.000000
-46.300000	158.500000	143.000000
-46.266667	159.000000	142.500000
-46.233333	159.500000	139.500000
-46.200000	156.500000	137.500000
-46.166667	155.500000	136.000000
-46.133333	155.000000	134.000000
-46.100000	154.000000	132.000000
-46.066667	154.500000	130.500000
-46.033333	154.000000	128.500000
-46.000000	153.500000	126.500000
-45.966667	153.500000	125.500000
-45.933333	153.500000	123.500000
-45.900000	154.000000	121.500000
-45.866667	153.500000	120.000000
-45.833333	153.500000	119.000000
-45.800000	152.500000	117.500000
-45.766667	152.500000	116.500000
-45.733333	152.500000	115.000000
-45.700000	153.000000	114.500000
-45.666667	153.000000	112.000000
-45.633333	153.500000	109.500000
-45.600000	154.000000	109.000000
-45.566667	152.500000	108.500000
-45.533333	152.500000	107.500000
-45.500000	152.000000	106.500000
-45.466667	151.500000	106.500000
-45.433333	152.500000	105.000000
-45.400000	152.000000	103.500000
-45.366667	153.500000	102.000000
-45.333333	154.000000	101.000000
-45.300000	153.000000	100.000000
-45.266667	152.500000	99.500000
-45.233333	151.500000	98.000000
-45.200000	151.000000	96.000000
-45.166667	151.500000	96.000000
-45.133333	152.000000	93.000000
-45.100000	153.500000	91.500000
-45.066667	153.500000	90.000000
-45.033333	154.000000	88.000000
-45.000000	154.000000	86.500000
-44.966667	154.000000	84.500000
-44.933333	154.000000	87.000000
-44.900000	155.000000	81.500000
-44.866667	155.000000	80.500000
-44.833333	155.000000	78.500000
-44.800000	155.000000	77.500000
-44.766667	154.500000	75.500000
-44.733333	155.000000	73.000000
-44.700000	155.000000	72.500000
-44.666667	156.500000	71.500000
-44.633333	157.500000	69.000000
-44.600000	157.500000	67.000000
-44.566667	157.500000	68.000000
-44.533333	157.000000	64.500000
-44.500000	157.500000	62.500000
-44.466667	158.000000	61.000000
-44.433333	158.500000	60.500000
-44.400000	160.000000	58.000000
-44.366667	160.000000	57.500000
-44.333333	160.000000	55.500000
-44.300000	160.000000	53.500000
-44.266667	160.500000	52.500000
-44.233333	161.000000	51.000000
-44.200000	161.500000	50.000000
-44.166667	162.000000	48.500000
-44.133333	162.000000	48.000000
-44.100000	162.000000	48.000000
-44.066667	163.000000	45.500000
-44.033333	163.500000	45.000000
-44.000000	163.000000	43.500000
-43.966667	164.000000	43.000000
-43.933333	163.500000	41.500000
-43.900000	163.500000	41.000000
-43.866667	163.500000	41.000000
-43.833333	164.000000	39.000000
-43.800000	164.500000	38.000000
-43.766667	164.500000	37.500000
-43.733333	164.500000	37.000000
-43.700000	164.500000	35.500000
-43.666667	165.000000	35.000000
-43.633333	165.000000	35.500000
-43.600000	165.500000	33.500000
-43.566667	165.000000	32.500000
-43.533333	164.000000	32.000000
-43.500000	163.500000	32.000000
-43.466667	164.000000	33.000000
-43.433333	165.500000	32.000000
-43.400000	166.500000	33.000000
-43.366667	166.500000	30.500000
-43.333333	166.500000	31.000000
-43.300000	166.000000	32.000000
-43.266667	163.500000	30.500000
-43.233333	164.500000	32.000000
-43.200000	165.000000	30.500000
-43.166667	166.000000	24.500000
-43.133333	167.000000	24.500000
-43.100000	167.000000	24.000000
-43.066667	167.000000	25.500000
-43.033333	167.000000	23.500000
-43.000000	167.000000	23.500000
-42.966667	168.000000	22.500000
-42.933333	169.500000	23.500000
-42.900000	170.000000	24.000000
-42.866667	169.500000	25.000000
-42.833333	169.000000	25.000000
-42.800000	169.000000	24.000000
-42.766667	169.000000	22.500000
-42.733333	169.500000	23.000000
-42.700000	169.500000	21.000000
-42.666667	169.500000	21.000000
-42.633333	170.000000	20.000000
-42.600000	171.500000	19.500000
-42.566667	171.000000	19.500000
-42.533333	171.500000	19.000000
-42.500000	172.500000	19.000000
-42.466667	172.000000	18.500000
-42.433333	173.000000	18.000000
-42.400000	172.000000	18.000000
-42.366667	173.500000	18.000000
-42.333333	172.500000	17.500000
-42.300000	173.500000	18.000000
-42.266667	174.500000	17.500000
-42.233333	177.500000	13.500000
-42.200000	178.500000	13.500000
-42.166667	178.000000	13.500000
-42.133333	178.000000	13.500000
-42.100000	179.000000	13.500000
-42.066667	178.500000	13.500000
-42.033333	180.000000	13.500000
-42.000000	178.500000	14.500000
-41.966667	179.000000	14.500000
-41.933333	179.000000	14.500000
-41.900000	179.000000	14.500000
-41.866667	179.000000	14.500000
-41.833333	183.500000	10.500000
-41.800000	183.500000	11.500000
-41.766667	184.000000	11.500000
-41.733333	183.500000	11.500000
-41.700000	183.500000	11.500000
-41.666667	185.000000	11.500000
-41.633333	183.000000	12.000000
-41.600000	186.000000	12.000000
-41.566667	185.000000	12.000000
-41.533333	185.000000	12.000000
-41.500000	184.000000	12.000000
-41.466667	187.000000	11.500000
-41.433333	184.500000	12.000000
-41.400000	184.500000	12.000000
-41.366667	184.500000	12.500000
-41.333333	185.000000	12.500000
-41.300000	185.000000	12.000000
-41.266667	185.000000	12.500000
-41.233333	184.500000	13.500000
-41.200000	181.000000	16.000000
-41.166667	182.500000	17.000000
-41.133333	182.500000	17.000000
-41.100000	188.000000	13.000000
-41.066667	188.000000	13.000000
-41.033333	186.000000	13.000000
-41.000000	184.500000	16.000000
-40.966667	185.000000	16.500000
-40.933333	186.000000	16.500000
-40.900000	187.000000	13.000000
-40.866667	186.500000	13.000000
-40.833333	186.500000	14.000000
-40.800000	186.500000	15.000000
-40.766667	189.500000	15.000000
-40.733333	189.000000	15.000000
-40.700000	188.500000	14.500000
-40.666667	187.500000	15.500000
-40.633333	184.500000	16.500000
-40.600000	182.500000	18.000000
-40.566667	183.500000	19.500000
-40.533333	185.000000	18.000000
-40.500000	184.000000	20.000000
-40.466667	185.500000	21.500000
-40.433333	189.500000	24.500000
-40.400000	193.500000	26.500000
-40.366667	194.000000	25.500000
-40.333333	192.000000	25.000000
-40.300000	191.500000	26.500000
-40.266667	191.000000	27.000000
-40.233333	191.000000	23.000000
-40.200000	190.000000	23.500000
-40.166667	189.500000	28.000000
-40.133333	190.000000	28.000000
-40.100000	190.000000	22.500000
-40.066667	191.000000	25.500000
-40.033333	190.500000	26.500000
-40.000000	186.000000	23.000000
-39.966667	187.000000	26.500000
-39.933333	190.000000	25.000000
-39.900000	190.500000	25.500000
-39.866667	187.000000	26.000000
-39.833333	181.500000	22.500000
-39.800000	182.500000	26.000000
-39.766667	184.000000	25.500000
-39.733333	181.500000	25.500000
-39.700000	182.000000	25.500000
-39.666667	181.500000	24.500000
-39.633333	183.500000	24.000000
-39.600000	180.500000	20.000000
-39.566667	181.500000	21.500000
-39.533333	182.000000	23.000000
-39.500000	185.000000	20.000000
-39.466667	185.500000	19.500000
-39.433333	183.500000	22.000000
-39.400000	180.500000	24.000000
-39.366667	177.000000	26.000000
-39.333333	173.500000	27.500000
-39.300000	171.000000	24.500000
-39.266667	174.500000	27.500000
-39.233333	175.000000	28.500000
-39.200000	173.000000	24.000000
-39.166667	173.500000	25.000000
-39.133333	176.000000	26.500000
-39.100000	177.500000	27.000000
-39.066667	176.500000	27.500000
-39.033333	170.500000	26.500000
-39.000000	170.000000	24.500000
-38.966667	171.000000	24.500000
-38.933333	175.000000	26.500000
-38.900000	175.500000	27.500000
-38.866667	173.000000	29.500000
-38.833333	170.000000	24.000000
-38.800000	170.000000	25.000000
-38.766667	171.000000	26.000000
-38.733333	174.000000	26.500000
-38.700000	171.500000	27.500000
-38.666667	171.000000	29.000000
-38.633333	171.500000	28.000000
-38.600000	190.500000	25.000000
-38.566667	172.000000	26.000000
-38.533333	172.000000	26.500000
-38.500000	172.000000	23.000000
-38.466667	178.500000	14.000000
-38.433333	180.000000	13.000000
-38.400000	181.000000	12.500000
-38.366667	181.500000	13.500000
-38.333333	182.000000	14.000000
-38.300000	178.000000	19.500000
-38.266667	192.000000	15.500000
-38.233333	192.500000	15.500000
-38.200000	187.000000	14.500000
-38.166667	193.000000	15.500000
-38.133333	189.000000	17.000000
-38.100000	184.000000	18.500000
-38.066667	197.500000	17.000000
-38.033333	185.500000	17.500000
-38.000000	197.500000	18.500000
-37.966667	198.500000	19.500000
-37.933333	199.500000	21.000000
-37.900000	201.500000	22.000000
-37.866667	204.000000	20.000000
-37.833333	200.500000	20.000000
-37.800000	201.000000	21.500000
-37.766667	201.500000	23.000000
-37.733333	204.500000	25.500000
-37.700000	210.500000	25.000000
-37.666667	207.500000	24.500000
-37.633333	206.000000	26.500000
-37.600000	208.500000	25.500000
-37.566667	210.000000	24.500000
-37.533333	201.500000	25.500000
-37.500000	201.000000	24.500000
-37.466667	202.000000	25.500000
-37.433333	202.000000	25.000000
-37.400000	201.500000	24.500000
-37.366667	194.000000	23.500000
-37.333333	197.500000	22.500000
-37.300000	197.000000	22.000000
-37.266667	192.000000	19.000000
-37.233333	191.000000	19.000000
-37.200000	187.000000	19.000000
-37.166667	192.000000	18.500000
-37.133333	186.500000	17.500000
-37.100000	186.000000	15.500000
-37.066667	185.000000	15.000000
-37.033333	185.000000	15.500000
-37.000000	187.500000	15.500000
-36.966667	184.000000	16.000000
-36.933333	183.000000	17.000000
-36.900000	182.500000	18.500000
-36.866667	179.500000	18.000000
-36.833333	178.000000	17.500000
-36.800000	176.500000	17.000000
-36.766667	175.500000	16.500000
-36.733333	173.500000	16.500000
-36.700000	172.000000	17.000000
-36.666667	170.500000	17.000000
-36.633333	160.000000	11.000000
-36.600000	158.500000	11.000000
-36.566667	155.500000	11.500000
-36.533333	154.500000	11.500000
-36.500000	153.500000	11.000000
-36.466667	152.500000	12.000000
-36.433333	152.000000	12.000000
-36.400000	152.000000	11.500000
-36.366667	159.000000	16.000000
-36.333333	151.000000	13.500000
-36.300000	150.500000	14.500000
-36.266667	150.500000	15.000000
-36.233333	150.000000	15.000000
-36.200000	150.000000	15.000000
-36.166667	149.500000	15.000000
-36.133333	149.000000	15.000000
-36.100000	155.000000	18.500000
-36.066667	155.000000	19.000000
-36.033333	155.000000	19.500000
-36.000000	153.500000	19.500000
-35.966667	153.000000	19.500000
-35.933333	152.500000	20.000000
-35.900000	148.500000	16.000000
-35.866667	147.500000	14.500000
-35.833333	147.500000	16.500000
-35.800000	145.500000	18.500000
-35.766667	146.500000	19.500000
-35.733333	145.500000	16.000000
-35.700000	144.000000	15.000000
-35.666667	142.500000	17.000000
-35.633333	142.000000	17.500000
-35.600000	139.000000	17.500000
-35.566667	139.000000	17.000000
-35.533333	139.000000	18.000000
-35.500000	136.000000	18.000000
-35.466667	138.000000	18.000000
-35.433333	137.000000	18.000000
-35.400000	136.000000	18.000000
-35.366667	135.000000	18.000000
-35.333333	130.000000	18.000000
-35.300000	128.500000	18.500000
-35.266667	127.500000	18.500000
-35.233333	127.000000	18.500000
-35.200000	131.000000	18.500000
-35.166667	126.000000	18.500000
-35.133333	125.500000	17.500000
-35.100000	129.000000	17.500000
-35.066667	128.500000	18.000000
-35.033333	123.500000	18.000000
-35.000000	127.000000	18.500000
-34.966667	125.000000	19.500000
-34.933333	118.500000	17.500000
-34.900000	117.000000	18.000000
-34.866667	116.000000	18.500000
-34.833333	114.500000	19.000000
-34.800000	112.500000	19.000000
-34.766667	112.000000	19.000000
-34.733333	111.000000	18.500000
-34.700000	111.500000	19.000000
-34.666667	111.000000	19.500000
-34.633333	110.000000	20.000000
-34.600000	110.500000	20.500000
-34.566667	110.000000	20.500000
-34.533333	110.500000	21.000000
-34.500000	112.000000	20.500000
-34.466667	115.000000	19.500000
-34.433333	115.500000	21.000000
-34.400000	115.000000	22.500000
-34.366667	112.500000	24.000000
-34.333333	112.500000	24.000000
-34.300000	117.000000	25.000000
-34.266667	113.500000	25.000000
-34.233333	118.500000	23.500000
-34.200000	118.500000	23.500000
-34.166667	118.500000	23.000000
-34.133333	116.000000	22.000000
-34.100000	122.500000	22.500000
-34.066667	122.000000	22.000000
-34.033333	122.500000	19.000000
-34.000000	123.500000	18.000000
-33.966667	126.000000	18.000000
-33.933333	130.000000	17.500000
-33.900000	131.000000	15.500000
-33.866667	132.500000	14.000000
-33.833333	134.000000	13.500000
-33.800000	143.000000	13.000000
-33.766667	146.000000	13.500000
-33.733333	149.000000	13.500000
-33.700000	148.500000	13.500000
-33.666667	148.500000	13.000000
-33.633333	149.000000	13.500000
-33.600000	150.500000	14.500000
-33.566667	144.500000	15.000000
-33.533333	145.500000	16.000000
-33.500000	151.500000	16.500000
-33.466667	152.500000	16.500000
-33.433333	153.500000	16.000000
-33.400000	153.500000	16.500000
-33.366667	151.000000	17.000000
-33.333333	157.500000	17.500000
-33.300000	158.000000	18.000000
-33.266667	159.000000	17.500000
-33.233333	157.500000	18.000000
-33.200000	154.500000	17.500000
-33.166667	155.500000	19.500000
-33.133333	156.500000	21.500000
-33.100000	158.500000	23.000000
-33.066667	158.500000	25.000000
-33.033333	159.000000	25.000000
-33.000000	158.500000	26.500000
-32.966667	158.000000	27.500000
-32.933333	158.000000	28.000000
-32.900000	157.000000	28.000000
-32.866667	156.500000	26.500000
-32.833333	154.500000	26.000000
-32.800000	153.500000	25.500000
-32.766667	154.000000	25.500000
-32.733333	153.500000	24.000000
-32.700000	151.000000	23.500000
-32.666667	150.000000	23.500000
-32.633333	150.500000	22.500000
-32.600000	150.000000	22.000000
-32.566667	148.500000	22.500000
-32.533333	147.500000	23.000000
-32.500000	147.500000	24.000000
-32.466667	146.500000	24.000000
-32.433333	147.000000	23.500000
-32.400000	146.000000	23.500000
-32.366667	139.000000	23.500000
-32.333333	136.000000	23.500000
-32.300000	147.000000	25.000000
-32.266667	147.500000	24.000000
-32.233333	147.000000	22.000000
-32.200000	146.000000	22.000000
-32.166667	137.000000	21.500000
-32.133333	143.000000	22.000000
-32.100000	143.000000	22.000000
-32.066667	142.500000	21.000000
-32.033333	142.500000	20.500000
-32.000000	141.500000	20.000000
-31.966667	140.500000	20.000000
-31.933333	139.500000	20.000000
-31.900000	139.500000	20.500000
-31.866667	140.000000	20.500000
-31.833333	140.000000	21.000000
-31.800000	140.500000	21.500000
-31.766667	140.000000	20.500000
-31.733333	139.500000	21.000000
-31.700000	139.000000	21.500000
-31.666667	138.500000	21.000000
-31.633333	139.000000	22.000000
-31.600000	139.000000	21.500000
-31.566667	140.000000	21.500000
-31.533333	140.000000	21.500000
-31.500000	140.000000	22.000000
-31.466667	139.500000	22.000000
-31.433333	139.000000	22.500000
-31.400000	139.500000	22.500000
-31.366667	140.000000	22.500000
-31.333333	140.500000	22.000000
-31.300000	140.500000	22.000000
-31.266667	140.000000	22.000000
-31.233333	138.500000	23.000000
-31.200000	138.000000	25.000000
-31.166667	138.500000	25.500000
-31.133333	139.500000	25.000000
-31.100000	138.500000	18.000000
-31.066667	138.000000	18.500000
-31.033333	138.000000	19.000000
-31.000000	137.000000	18.000000
-30.966667	137.000000	18.500000
-30.933333	137.000000	18.500000
-30.900000	137.000000	18.000000
-30.866667	137.000000	17.500000
-30.833333	131.000000	12.000000
-30.800000	130.500000	11.000000
-30.766667	130.500000	11.500000
-30.733333	130.000000	11.000000
-30.700000	129.000000	11.000000
-30.666667	128.500000	11.000000
-30.633333	128.000000	11.000000
-30.600000	128.500000	11.000000
-30.566667	128.500000	11.000000
-30.533333	128.000000	11.500000
-30.500000	128.500000	11.500000
-30.466667	128.000000	11.000000
-30.433333	127.500000	11.000000
-30.400000	127.000000	11.000000
-30.366667	127.000000	11.500000
-30.333333	127.000000	9.000000
-30.300000	125.500000	11.500000
-30.266667	127.000000	12.500000
-30.233333	128.500000	18.000000
-30.200000	129.000000	16.000000
-30.166667	129.000000	13.000000
-30.133333	125.000000	9.500000
-30.100000	128.000000	10.000000
-30.066667	120.500000	9.000000
-30.033333	120.000000	8.500000
-30.000000	126.500000	12.500000
-29.966667	121.000000	8.500000
-29.933333	116.500000	8.500000
-29.900000	120.500000	9.500000
-29.866667	59.500000	3.000000
-29.833333	59.500000	2.500000
-29.800000	58.000000	2.500000
-29.766667	57.500000	3.000000
-29.733333	57.000000	3.000000
-29.700000	56.000000	2.500000
-29.666667	55.500000	3.000000
-29.633333	54.500000	3.000000
-29.600000	54.000000	3.000000
-29.566667	53.500000	2.500000
-29.533333	53.500000	3.000000
-29.500000	53.000000	3.000000
-29.466667	53.500000	3.000000
-29.433333	52.500000	3.000000
-29.400000	53.500000	3.000000
-29.366667	52.000000	3.000000
-29.333333	51.500000	3.000000
-29.300000	52.500000	3.000000
-29.266667	51.500000	3.000000
-29.233333	49.000000	3.000000
-29.200000	48.500000	3.000000
-29.166667	111.500000	10.000000
-29.133333	116.000000	10.500000
-29.100000	112.000000	10.500000
-29.066667	112.000000	11.000000
-29.033333	112.000000	12.000000
-29.000000	114.000000	12.500000
-28.966667	115.500000	13.000000
-28.933333	116.000000	14.000000
-28.900000	116.000000	15.000000
-28.866667	115.500000	16.000000
-28.833333	110.000000	15.000000
-28.800000	110.000000	15.000000
-28.766667	109.500000	14.500000
-28.733333	110.500000	15.000000
-28.700000	111.000000	15.000000
-28.666667	116.000000	18.000000
-28.633333	116.000000	18.500000
-28.600000	112.000000	15.500000
-28.566667	112.500000	15.500000
-28.533333	116.500000	18.500000
-28.500000	112.500000	15.500000
-28.466667	113.500000	16.000000
-28.433333	118.500000	17.500000
-28.400000	113.000000	16.000000
-28.366667	113.000000	16.000000
-28.333333	113.500000	16.000000
-28.300000	114.000000	16.500000
-28.266667	113.500000	16.000000
-28.233333	114.000000	16.000000
-28.200000	114.500000	16.500000
-28.166667	114.500000	16.500000
-28.133333	114.500000	16.500000
-28.100000	114.500000	16.500000
-28.066667	115.000000	16.500000
-28.033333	115.000000	16.500000
-28.000000	115.000000	16.500000
-27.966667	115.000000	16.500000
-27.933333	115.000000	16.500000
-27.900000	116.000000	17.000000
-27.866667	116.000000	17.000000
-27.833333	116.000000	17.000000
-27.800000	116.000000	17.000000
-27.766667	115.500000	16.500000
-27.733333	115.500000	16.500000
-27.700000	116.500000	17.000000
-27.666667	116.500000	17.000000
-27.633333	116.500000	17.000000
-27.600000	116.500000	17.000000
-27.566667	116.500000	17.000000
-27.533333	116.500000	17.000000
-27.500000	116.500000	17.000000
-27.466667	116.500000	17.000000
-27.433333	116.500000	17.000000
-27.400000	117.000000	17.000000
-27.366667	117.000000	17.000000
-27.333333	117.500000	17.000000
-27.300000	117.500000	17.000000
-27.266667	112.000000	10.500000
-27.233333	112.000000	10.500000
-27.200000	112.000000	10.500000
-27.166667	113.500000	12.500000
-27.133333	120.500000	18.000000
-27.100000	110.000000	7.000000
-27.066667	109.500000	15.500000
-27.033333	116.000000	17.500000
-27.000000	118.000000	18.500000
-26.966667	118.500000	20.000000
-26.933333	123.000000	21.500000
-26.900000	116.500000	18.500000
-26.866667	111.000000	19.500000
-26.833333	103.000000	21.000000
-26.800000	110.500000	23.500000
-26.766667	112.500000	24.500000
-26.733333	113.000000	27.000000
-26.700000	113.000000	23.500000
-26.666667	114.000000	25.500000
-26.633333	106.500000	33.000000
-26.600000	106.500000	30.500000
-26.566667	121.000000	8.000000
-26.533333	122.500000	8.500000
-26.500000	124.000000	9.000000
-26.466667	113.500000	18.500000
-26.433333	127.000000	10.000000
-26.400000	128.000000	10.000000
-26.366667	129.500000	10.000000
-26.333333	131.500000	10.500000
-26.300000	132.000000	10.500000
-26.266667	133.000000	10.500000
-26.233333	134.000000	12.000000
-26.200000	136.000000	12.500000
-26.166667	136.500000	13.000000
-26.133333	137.500000	13.000000
-26.100000	138.000000	13.000000
-26.066667	138.000000	14.000000
-26.033333	139.000000	14.500000
-26.000000	140.500000	14.500000
-25.966667	141.000000	14.500000
-25.933333	141.500000	14.500000
-25.900000	142.000000	15.000000
-25.866667	133.500000	20.000000
-25.833333	134.500000	20.500000
-25.800000	137.000000	22.500000
-25.766667	143.000000	21.000000
-25.733333	142.500000	23.000000
-25.700000	140.500000	22.500000
-25.666667	140.000000	21.500000
-25.633333	146.500000	21.500000
-25.600000	149.000000	16.500000
-25.566667	149.000000	16.000000
-25.533333	148.500000	15.000000
-25.500000	149.500000	15.500000
-25.466667	152.000000	16.500000
-25.433333	152.000000	16.500000
-25.400000	152.500000	15.500000
-25.366667	153.000000	18.000000
-25.333333	154.500000	18.000000
-25.300000	155.500000	19.500000
-25.266667	158.500000	22.000000
-25.233333	161.500000	25.500000
-25.200000	163.500000	27.000000
-25.166667	162.000000	24.500000
-25.133333	161.000000	24.500000
-25.100000	161.500000	27.500000
-25.066667	165.000000	28.500000
-25.033333	168.000000	25.500000
-25.000000	168.500000	25.000000
-24.966667	165.000000	26.500000
-24.933333	161.000000	28.000000
-24.900000	162.500000	26.000000
-24.866667	165.500000	27.000000
-24.833333	165.500000	27.000000
-24.800000	164.000000	27.000000
-24.766667	163.000000	27.000000
-24.733333	165.500000	27.500000
-24.700000	165.000000	27.000000
-24.666667	165.500000	20.500000
-24.633333	163.500000	24.000000
-24.600000	170.500000	20.000000
-24.566667	169.500000	18.000000
-24.533333	168.500000	18.500000
-24.500000	167.500000	18.000000
-24.466667	169.000000	19.000000
-24.433333	172.000000	20.000000
-24.400000	174.500000	18.500000
-24.366667	173.000000	19.000000
-24.333333	175.500000	21.000000
-24.300000	176.500000	22.500000
-24.266667	178.000000	24.500000
-24.233333	180.000000	26.000000
-24.200000	181.500000	24.500000
-24.166667	179.000000	23.500000
-24.133333	180.000000	25.000000
-24.100000	181.500000	26.500000
-24.066667	183.000000	28.000000
-24.033333	186.500000	29.000000
-24.000000	187.000000	26.500000
-23.966667	185.000000	27.500000
-23.933333	184.500000	28.000000
-23.900000	188.000000	28.500000
-23.866667	189.500000	25.000000
-23.833333	189.500000	24.500000
-23.800000	188.500000	27.500000
-23.766667	188.500000	24.000000
-23.733333	188.500000	24.500000
-23.700000	186.000000	28.000000
-23.666667	188.500000	24.000000
-23.633333	188.500000	23.500000
-23.600000	185.000000	23.000000
-23.566667	187.000000	24.000000
-23.533333	189.500000	26.000000
-23.500000	188.500000	27.000000
-23.466667	187.500000	27.000000
-23.433333	187.500000	25.500000
-23.400000	188.000000	25.500000
-23.366667	187.500000	25.000000
-23.333333	188.000000	25.500000
-23.300000	188.000000	25.500000
-23.266667	183.500000	22.500000
-23.233333	184.000000	22.500000
-23.200000	182.500000	19.500000
-23.166667	185.000000	23.500000
-23.133333	178.500000	20.000000
-23.100000	178.500000	23.000000
-23.066667	178.000000	18.500000
-23.033333	179.000000	18.500000
-23.000000	178.500000	19.000000
-22.966667	176.000000	20.500000
-22.933333	171.000000	17.500000
-22.900000	170.500000	16.500000
-22.866667	172.000000	17.000000
-22.833333	165.000000	19.500000
-22.800000	159.000000	16.500000
-22.766667	157.500000	15.500000
-22.733333	158.500000	15.500000
-22.700000	159.500000	15.500000
-22.666667	156.000000	18.000000
-22.633333	150.500000	14.500000
-22.600000	151.000000	14.000000
-22.566667	156.000000	14.500000
-22.533333	147.000000	14.500000
-22.500000	146.500000	14.500000
-22.466667	144.000000	14.000000
-22.433333	143.000000	13.500000
-22.400000	142.000000	13.500000
-22.366667	139.000000	14.500000
-22.333333	137.500000	15.000000
-22.300000	136.500000	13.500000
-22.266667	134.500000	13.500000
-22.233333	132.500000	14.000000
-22.200000	130.500000	14.000000
-22.166667	129.500000	14.500000
-22.133333	129.000000	14.500000
-22.100000	128.500000	15.000000
-22.066667	126.500000	16.000000
-22.033333	126.500000	16.500000
-22.000000	125.500000	17.000000
-21.966667	123.500000	17.000000
-21.933333	123.500000	17.000000
-21.900000	124.000000	18.000000
-21.866667	124.500000	18.500000
-21.833333	124.000000	19.500000
-21.800000	120.000000	20.000000
-21.766667	111.000000	14.500000
-21.733333	118.000000	21.000000
-21.700000	118.000000	20.500000
-21.666667	120.500000	20.500000
-21.633333	121.000000	22.000000
-21.600000	117.000000	23.500000
-21.566667	115.500000	25.000000
-21.533333	114.500000	26.000000
-21.500000	115.500000	32.000000
-21.466667	113.000000	32.500000
-21.433333	112.500000	32.500000
-21.400000	111.000000	31.500000
-21.366667	114.000000	26.500000
-21.333333	109.500000	27.000000
-21.300000	114.000000	26.500000
-21.266667	110.500000	29.000000
-21.233333	116.000000	25.500000
-21.200000	116.500000	25.500000
-21.166667	116.000000	25.000000
-21.133333	116.500000	23.000000
-21.100000	127.000000	13.000000
-21.066667	128.500000	12.500000
-21.033333	120.000000	20.000000
-21.000000	130.000000	11.500000
-20.966667	131.500000	12.500000
-20.933333	133.500000	11.500000
-20.900000	134.500000	12.000000
-20.866667	136.000000	12.500000
-20.833333	137.000000	13.000000
-20.800000	138.500000	13.500000
-20.766667	139.500000	14.000000
-20.733333	140.500000	14.000000
-20.700000	141.500000	14.000000
-20.666667	142.500000	14.500000
-20.633333	139.000000	17.000000
-20.600000	139.500000	17.500000
-20.566667	145.000000	15.500000
-20.533333	141.500000	18.000000
-20.500000	142.000000	18.000000
-20.466667	142.000000	18.000000
-20.433333	146.500000	18.000000
-20.400000	141.000000	19.500000
-20.366667	140.500000	22.000000
-20.333333	142.000000	24.000000
-20.300000	143.000000	25.000000
-20.266667	143.500000	25.500000
-20.233333	143.500000	24.000000
-20.200000	146.000000	25.500000
-20.166667	145.500000	26.500000
-20.133333	145.000000	27.500000
-20.100000	144.500000	29.500000
-20.066667	143.500000	30.500000
-20.033333	143.000000	29.000000
-20.000000	143.000000	27.500000
-19.966667	143.000000	28.000000
-19.933333	143.000000	29.000000
-19.900000	141.500000	25.500000
-19.866667	142.500000	25.000000
-19.833333	139.500000	25.500000
-19.800000	142.500000	25.500000
-19.766667	143.000000	26.000000
-19.733333	137.500000	26.000000
-19.700000	139.000000	27.000000
-19.666667	138.500000	26.500000
-19.633333	137.000000	25.500000
-19.600000	139.000000	26.000000
-19.566667	138.500000	25.000000
-19.533333	137.500000	24.500000
-19.500000	136.000000	24.500000
-19.466667	136.000000	24.500000
-19.433333	137.000000	23.000000
-19.400000	136.000000	23.000000
-19.366667	135.000000	23.500000
-19.333333	132.500000	23.500000
-19.300000	132.000000	23.500000
-19.266667	131.500000	23.500000
-19.233333	132.000000	23.000000
-19.200000	133.500000	23.500000
-19.166667	137.000000	24.000000
-19.133333	131.500000	25.000000
-19.100000	131.000000	16.500000
-19.066667	134.000000	17.000000
-19.033333	132.500000	17.000000
-19.000000	133.000000	24.500000
-18.966667	133.000000	24.500000
-18.933333	134.500000	24.500000
-18.900000	135.000000	25.000000
-18.866667	135.000000	25.000000
-18.833333	134.500000	25.500000
-18.800000	134.000000	25.500000
-18.766667	134.500000	25.000000
-18.733333	135.000000	25.000000
-18.700000	135.500000	25.000000
-18.666667	134.500000	25.500000
-18.633333	134.500000	26.000000
-18.600000	134.500000	26.000000
-18.566667	135.500000	26.000000
-18.533333	135.000000	26.000000
-18.500000	135.500000	26.500000
-18.466667	136.500000	26.500000
-18.433333	135.500000	26.000000
-18.400000	135.500000	26.000000
-18.366667	135.500000	26.500000
-18.333333	136.500000	26.500000
-18.300000	136.500000	27.000000
-18.266667	136.500000	27.000000
-18.233333	138.500000	27.500000
-18.200000	138.500000	33.000000
-18.166667	140.500000	32.500000
-18.133333	141.000000	35.000000
-18.100000	136.500000	24.500000
-18.066667	142.000000	32.000000
-18.033333	142.500000	30.000000
-18.000000	129.500000	10.500000
-17.966667	129.000000	10.500000
-17.933333	128.500000	13.000000
-17.900000	128.500000	13.000000
-17.866667	128.000000	13.500000
-17.833333	134.500000	19.000000
-17.800000	133.000000	18.500000
-17.766667	132.500000	18.500000
-17.733333	132.500000	18.500000
-17.700000	127.500000	12.500000
-17.666667	132.000000	18.000000
-17.633333	131.000000	17.500000
-17.600000	131.000000	17.500000
-17.566667	129.500000	18.500000
-17.533333	121.000000	10.000000
-17.500000	122.500000	10.500000
-17.466667	126.500000	21.500000
-17.433333	118.000000	9.000000
-17.400000	128.000000	18.000000
-17.366667	116.500000	9.000000
-17.333333	115.000000	9.500000
-17.300000	114.500000	11.000000
-17.266667	117.000000	11.000000
-17.233333	112.500000	8.500000
-17.200000	111.500000	10.000000
-17.166667	111.500000	9.000000
-17.133333	112.500000	10.500000
-17.100000	112.000000	11.500000
-17.066667	111.500000	11.500000
-17.033333	111.000000	11.000000
-17.000000	110.500000	11.000000
-16.966667	110.000000	10.500000
-16.933333	110.000000	11.000000
-16.900000	110.500000	11.000000
-16.866667	110.500000	11.500000
-16.833333	111.000000	11.500000
-16.800000	110.500000	12.500000
-16.766667	110.000000	11.000000
-16.733333	109.000000	9.000000
-16.700000	108.500000	9.000000
-16.666667	108.500000	12.000000
-16.633333	108.000000	12.000000
-16.600000	111.000000	13.500000
-16.566667	111.500000	14.000000
-16.533333	108.500000	11.500000
-16.500000	109.000000	11.000000
-16.466667	109.000000	11.000000
-16.433333	108.000000	12.000000
-16.400000	108.500000	12.500000
-16.366667	108.500000	12.500000
-16.333333	107.500000	12.000000
-16.300000	107.000000	11.500000
-16.266667	109.000000	12.000000
-16.233333	108.500000	13.000000
-16.200000	109.000000	14.000000
-16.166667	114.000000	15.000000
-16.133333	113.000000	15.500000
-16.100000	113.000000	15.000000
-16.066667	112.500000	15.000000
-16.033333	112.500000	13.500000
-16.000000	114.500000	14.000000
-15.966667	114.500000	15.000000
-15.933333	109.500000	15.000000
-15.900000	109.000000	15.000000
-15.866667	109.000000	14.500000
-15.833333	110.000000	15.000000
-15.800000	110.000000	15.500000
-15.766667	110.500000	16.000000
-15.733333	114.500000	17.000000
-15.700000	109.500000	17.000000
-15.666667	110.000000	18.000000
-15.633333	113.500000	19.500000
-15.600000	109.500000	16.000000
-15.566667	113.500000	17.000000
-15.533333	114.000000	17.500000
-15.500000	108.000000	17.000000
-15.466667	107.500000	17.000000
-15.433333	107.000000	17.000000
-15.400000	107.000000	17.000000
-15.366667	111.000000	21.000000
-15.333333	107.000000	17.000000
-15.300000	107.500000	17.500000
-15.266667	107.000000	17.500000
-15.233333	107.000000	17.500000
-15.200000	106.500000	17.500000
-15.166667	106.500000	17.500000
-15.133333	106.500000	18.000000
-15.100000	106.000000	17.500000
-15.066667	106.500000	17.500000
-15.033333	107.000000	18.000000
-15.000000	106.500000	17.500000
-14.966667	106.500000	18.000000
-14.933333	106.500000	18.000000
-14.900000	106.000000	17.500000
-14.866667	106.000000	18.000000
-14.833333	106.500000	18.500000
-14.800000	106.000000	18.000000
-14.766667	105.500000	17.500000
-14.733333	106.000000	18.000000
-14.700000	106.000000	18.000000
-14.666667	105.500000	18.000000
-14.633333	106.000000	18.500000
-14.600000	105.500000	18.000000
-14.566667	105.500000	18.000000
-14.533333	105.500000	18.000000
-14.500000	105.500000	18.000000
-14.466667	105.000000	18.000000
-14.433333	105.500000	18.500000
-14.400000	105.000000	18.000000
-14.366667	93.000000	9.000000
-14.333333	99.500000	13.000000
-14.300000	99.000000	13.500000
-14.266667	96.500000	14.500000
-14.233333	97.000000	18.500000
-14.200000	86.500000	9.500000
-14.166667	84.500000	8.500000
-14.133333	85.000000	10.000000
-14.100000	83.000000	7.500000
-14.066667	84.000000	6.000000
-14.033333	83.000000	6.000000
-14.000000	82.500000	6.000000
-13.966667	83.000000	6.500000
-13.933333	83.000000	7.000000
-13.900000	81.000000	7.500000
-13.866667	76.000000	7.000000
-13.833333	75.500000	6.500000
-13.800000	75.000000	6.000000
-13.766667	77.000000	6.000000
-13.733333	74.500000	6.000000
-13.700000	76.500000	6.000000
-13.666667	76.000000	6.000000
-13.633333	73.500000	6.000000
-13.600000	79.000000	7.000000
-13.566667	75.000000	6.500000
-13.533333	75.000000	7.500000
-13.500000	76.000000	8.000000
-13.466667	76.000000	8.000000
-13.433333	75.500000	7.000000
-13.400000	75.500000	7.000000
-13.366667	75.500000	7.000000
-13.333333	75.000000	7.500000
-13.300000	75.000000	9.000000
-13.266667	75.500000	8.000000
-13.233333	75.000000	7.500000
-13.200000	75.000000	8.500000
-13.166667	75.000000	9.000000
-13.133333	74.500000	9.000000
-13.100000	74.500000	8.000000
-13.066667	75.000000	9.000000
-13.033333	75.000000	8.000000
-13.000000	74.500000	9.500000
-12.966667	74.500000	10.500000
-12.933333	74.500000	10.000000
-12.900000	73.000000	9.500000
-12.866667	72.000000	9.500000
-12.833333	71.000000	9.000000
-12.800000	70.000000	8.000000
-12.766667	71.500000	10.000000
-12.733333	71.000000	9.500000
-12.700000	71.000000	9.500000
-12.666667	72.000000	10.000000
-12.633333	70.500000	9.500000
-12.600000	70.500000	10.000000
-12.566667	69.500000	10.000000
-12.533333	69.500000	8.500000
-12.500000	69.500000	8.000000
-12.466667	70.500000	10.500000
-12.433333	70.000000	10.500000
-12.400000	69.000000	10.500000
-12.366667	69.000000	10.500000
-12.333333	68.500000	10.000000
-12.300000	68.000000	8.000000
-12.266667	68.000000	8.500000
-12.233333	68.000000	8.500000
-12.200000	68.000000	9.000000
-12.166667	68.000000	9.000000
-12.133333	67.500000	10.500000
-12.100000	66.500000	10.500000
-12.066667	67.000000	10.500000
-12.033333	77.000000	11.000000
-12.000000	51.000000	6.000000
-11.966667	77.000000	13.000000
-11.933333	76.000000	13.000000
-11.900000	75.000000	13.000000
-11.866667	75.500000	13.000000
-11.833333	75.000000	13.000000
-11.800000	47.500000	8.000000
-11.766667	75.000000	11.000000
-11.733333	49.500000	8.500000
-11.700000	74.000000	12.500000
-11.666667	74.000000	10.500000
-11.633333	46.500000	8.000000
-11.600000	46.500000	9.000000
-11.566667	46.500000	5.000000
-11.533333	46.000000	5.500000
-11.500000	45.000000	5.000000
-11.466667	45.000000	8.000000
-11.433333	44.500000	7.000000
-11.400000	44.500000	6.500000
-11.366667	44.500000	6.500000
-11.333333	42.500000	6.500000
-11.300000	42.500000	6.500000
-11.266667	42.000000	6.500000
-11.233333	42.500000	7.000000
-11.200000	42.500000	6.000000
-11.166667	42.000000	6.500000
-11.133333	42.000000	6.500000
-11.100000	42.000000	6.500000
-11.066667	41.500000	6.500000
-11.033333	41.000000	6.500000
-11.000000	41.000000	6.500000
-10.966667	41.000000	6.500000
-10.933333	41.000000	6.500000
-10.900000	41.500000	6.000000
-10.866667	41.000000	6.000000
-10.833333	39.500000	6.000000
-10.800000	39.500000	6.500000
-10.766667	38.000000	6.500000
-10.733333	38.000000	7.000000
-10.700000	38.000000	6.500000
-10.666667	37.000000	6.500000
-10.633333	37.500000	7.500000
-10.600000	37.500000	6.500000
-10.566667	37.000000	6.500000
-10.533333	37.000000	6.500000
-10.500000	36.500000	6.500000
-10.466667	36.000000	7.000000
-10.433333	35.000000	6.000000
-10.400000	34.000000	6.000000
-10.366667	34.500000	7.500000
-10.333333	35.500000	6.500000
-10.300000	35.000000	6.000000
-10.266667	34.500000	6.000000
-10.233333	30.000000	5.000000
-10.200000	29.500000	5.000000
-10.166667	29.500000	5.000000
-10.133333	29.500000	4.500000
-10.100000	29.500000	4.500000
-10.066667	29.000000	6.500000
-10.033333	28.500000	5.500000
-10.000000	28.500000	5.000000
-9.966667	28.500000	5.000000
-9.933333	28.500000	5.500000
-9.900000	29.500000	6.000000
-9.866667	29.000000	5.500000
-9.833333	28.500000	6.000000
-9.800000	28.500000	6.000000
-9.766667	27.500000	6.000000
-9.733333	27.500000	6.000000
-9.700000	24.500000	5.500000
-9.666667	24.000000	5.500000
-9.633333	24.000000	5.500000
-9.600000	23.000000	5.500000
-9.566667	23.000000	6.000000
-9.533333	23.000000	6.500000
-9.500000	20.000000	5.000000
-9.466667	20.500000	5.000000
-9.433333	20.500000	4.500000
-9.400000	20.500000	4.500000
-9.366667	20.500000	4.500000
-9.333333	21.500000	6.500000
-9.300000	21.500000	5.000000
-9.266667	19.000000	6.500000
-9.233333	19.000000	8.000000
-9.200000	18.500000	5.000000
-9.166667	18.000000	4.500000
-9.133333	17.500000	4.500000
-9.100000	17.500000	5.000000
-9.066667	20.000000	5.000000
-9.033333	20.000000	5.000000
-9.000000	20.000000	6.500000
-8.966667	17.500000	5.500000
-8.933333	17.500000	5.500000
-8.900000	17.500000	5.500000
-8.866667	17.000000	5.000000
-8.833333	16.500000	5.000000
-8.800000	17.000000	5.000000
-8.766667	17.000000	5.500000
-8.733333	17.000000	5.500000
-8.700000	17.000000	6.000000
-8.666667	17.000000	6.000000
-8.633333	17.000000	6.000000
-8.600000	17.000000	6.000000
-8.566667	17.000000	5.500000
-8.533333	17.000000	5.500000
-8.500000	15.500000	5.500000
-8.466667	15.500000	5.500000
-8.433333	15.500000	6.000000
-8.400000	15.500000	6.000000
-8.366667	15.500000	6.000000
-8.333333	15.500000	6.000000
-8.300000	15.500000	5.500000
-8.266667	15.500000	6.000000
-8.233333	15.000000	6.000000
-8.200000	15.000000	6.000000
-8.166667	15.000000	7.500000
-8.133333	15.000000	8.000000
-8.100000	15.000000	9.000000
-8.066667	15.000000	7.500000
-8.033333	15.000000	7.000000
-8.000000	16.500000	7.000000
-7.966667	15.500000	6.500000
-7.933333	17.000000	7.000000
-7.900000	21.000000	8.000000
-7.866667	21.000000	10.000000
-7.833333	21.000000	7.500000
-7.800000	21.000000	7.500000
-7.766667	13.000000	8.000000
-7.733333	13.000000	7.500000
-7.700000	13.000000	6.500000
-7.666667	13.000000	6.500000
-7.633333	22.500000	7.000000
-7.600000	13.000000	8.500000
-7.566667	13.000000	10.000000
-7.533333	24.000000	10.000000
-7.500000	28.000000	11.000000
-7.466667	30.000000	10.500000
-7.433333	36.500000	11.500000
-7.400000	36.500000	11.500000
-7.366667	36.000000	12.500000
-7.333333	34.000000	13.000000
-7.300000	35.500000	13.500000
-7.266667	35.000000	13.500000
-7.233333	35.000000	13.500000
-7.200000	34.000000	14.000000
-7.166667	34.500000	16.500000
-7.133333	35.000000	17.000000
-7.100000	33.000000	14.500000
-7.066667	32.500000	14.500000
-7.033333	34.500000	17.000000
-7.000000	35.000000	17.500000
-6.966667	34.500000	17.500000
-6.933333	34.000000	17.500000
-6.900000	34.000000	17.500000
-6.866667	32.000000	14.500000
-6.833333	31.500000	14.000000
-6.800000	31.500000	15.000000
-6.766667	33.500000	18.500000
-6.733333	31.500000	16.000000
-6.700000	32.000000	16.500000
-6.666667	34.000000	16.500000
-6.633333	38.000000	16.500000
-6.600000	32.500000	17.500000
-6.566667	30.000000	18.000000
-6.533333	30.500000	19.000000
-6.500000	30.500000	18.000000
-6.466667	30.500000	18.000000
-6.433333	32.000000	19.000000
-6.400000	29.000000	20.500000
-6.366667	28.500000	22.500000
-6.333333	23.500000	21.000000
-6.300000	25.000000	21.500000
-6.266667	29.500000	26.500000
-6.233333	20.000000	24.500000
-6.200000	23.000000	24.500000
-6.166667	23.500000	24.000000
-6.133333	23.000000	24.500000
-6.100000	23.500000	25.500000
-6.066667	24.500000	29.000000
-6.033333	25.000000	28.000000
-6.000000	24.000000	21.500000
-5.966667	23.500000	22.500000
-5.933333	24.500000	23.000000
-5.900000	24.500000	22.000000
-5.866667	24.000000	22.000000
-5.833333	28.000000	25.500000
-5.800000	22.000000	22.500000
-5.766667	22.500000	23.000000
-5.733333	21.500000	21.000000
-5.700000	20.500000	19.500000
-5.666667	16.500000	19.000000
-5.633333	15.500000	19.500000
-5.600000	14.500000	19.000000
-5.566667	14.500000	19.500000
-5.533333	15.000000	20.000000
-5.500000	15.000000	20.500000
-5.466667	14.000000	20.000000
-5.433333	16.000000	21.000000
-5.400000	20.500000	21.500000
-5.366667	20.000000	22.000000
-5.333333	16.500000	24.500000
-5.300000	11.000000	23.000000
-5.266667	15.500000	24.500000
-5.233333	16.500000	26.000000
-5.200000	12.000000	26.000000
-5.166667	13.000000	24.500000
-5.133333	15.000000	22.500000
-5.100000	13.500000	25.500000
-5.066667	14.500000	25.000000
-5.033333	14.000000	29.500000
-5.000000	16.500000	25.500000
-4.966667	17.000000	25.500000
-4.933333	16.500000	26.000000
-4.900000	16.000000	26.000000
-4.866667	17.000000	25.500000
-4.833333	20.000000	21.000000
-4.800000	19.500000	21.000000
-4.766667	17.500000	23.500000
-4.733333	17.000000	24.000000
-4.700000	19.000000	24.500000
-4.666667	23.000000	21.000000
-4.633333	23.500000	21.000000
-4.600000	23.500000	23.500000
-4.566667	20.500000	26.500000
-4.533333	20.000000	27.000000
-4.500000	26.000000	25.000000
-4.466667	26.500000	24.500000
-4.433333	26.000000	25.500000
-4.400000	26.000000	26.500000
-4.366667	28.500000	24.500000
-4.333333	28.000000	24.000000
-4.300000	28.500000	23.000000
-4.266667	28.000000	23.000000
-4.233333	28.500000	22.000000
-4.200000	29.500000	22.000000
-4.166667	31.000000	21.500000
-4.133333	28.000000	23.500000
-4.100000	26.000000	23.000000
-4.066667	28.500000	23.500000
-4.033333	30.500000	24.500000
-4.000000	35.500000	22.000000
-3.966667	33.500000	23.000000
-3.933333	31.500000	23.000000
-3.900000	33.000000	23.000000
-3.866667	34.500000	24.500000
-3.833333	37.000000	25.500000
-3.800000	39.000000	22.500000
-3.766667	36.500000	24.000000
-3.733333	38.500000	24.000000
-3.700000	39.500000	25.000000
-3.666667	43.000000	23.500000
-3.633333	44.000000	23.500000
-3.600000	44.500000	24.000000
-3.566667	45.000000	24.500000
-3.533333	43.500000	24.500000
-3.500000	42.500000	26.000000
-3.466667	46.000000	25.000000
-3.433333	48.000000	24.000000
-3.400000	48.500000	23.000000
-3.366667	48.500000	23.000000
-3.333333	48.500000	23.500000
-3.300000	54.500000	20.500000
-3.266667	55.000000	20.000000
-3.233333	56.000000	17.500000
-3.200000	56.500000	17.000000
-3.166667	57.000000	16.000000
-3.133333	58.000000	15.500000
-3.100000	59.000000	16.000000
-3.066667	60.500000	16.000000
-3.033333	54.500000	16.000000
-3.000000	62.000000	15.500000
-2.966667	61.500000	16.000000
-2.933333	63.000000	16.000000
-2.900000	63.000000	16.500000
-2.866667	64.000000	17.000000
-2.833333	65.500000	17.000000
-2.800000	65.500000	17.500000
-2.766667	66.500000	17.000000
-2.733333	66.000000	17.500000
-2.700000	67.000000	18.000000
-2.666667	68.500000	18.000000
-2.633333	69.000000	18.500000
-2.600000	70.500000	17.500000
-2.566667	70.500000	18.000000
-2.533333	71.500000	17.500000
-2.500000	71.500000	17.500000
-2.466667	72.000000	17.500000
-2.433333	72.500000	18.500000
-2.400000	72.500000	19.000000
-2.366667	66.000000	19.000000
-2.333333	67.000000	19.000000
-2.300000	74.000000	19.000000
-2.266667	74.000000	19.000000
-2.233333	74.500000	19.000000
-2.200000	68.500000	20.000000
-2.166667	69.000000	20.000000
-2.133333	76.000000	20.000000
-2.100000	76.500000	20.500000
-2.066667	70.500000	21.000000
-2.033333	70.500000	21.000000
-2.000000	69.000000	20.000000
-1.966667	73.500000	20.500000
-1.933333	71.000000	20.000000
-1.900000	73.000000	21.000000
-1.866667	73.500000	23.000000
-1.833333	80.500000	26.000000
-1.800000	81.000000	25.000000
-1.766667	76.500000	27.500000
-1.733333	80.500000	25.500000
-1.700000	76.000000	25.500000
-1.666667	80.000000	26.000000
-1.633333	80.000000	25.000000
-1.600000	76.000000	28.500000
-1.566667	70.000000	24.000000
-1.533333	69.000000	24.500000
-1.500000	74.500000	27.500000
-1.466667	68.500000	28.000000
-1.433333	79.500000	20.500000
-1.400000	79.000000	20.500000
-1.366667	76.500000	19.500000
-1.333333	72.000000	20.000000
-1.300000	75.500000	19.000000
-1.266667	75.500000	18.500000
-1.233333	74.500000	18.000000
-1.200000	68.500000	18.000000
-1.166667	67.500000	18.000000
-1.133333	71.000000	18.500000
-1.100000	66.500000	16.500000
-1.066667	65.500000	16.500000
-1.033333	65.000000	17.000000
-1.000000	63.500000	17.500000
-0.966667	61.000000	17.000000
-0.933333	62.000000	17.000000
-0.900000	62.500000	16.500000
-0.866667	61.000000	18.000000
-0.833333	59.000000	18.500000
-0.800000	56.000000	18.000000
-0.766667	55.500000	18.000000
-0.733333	55.000000	17.500000
-0.700000	54.500000	18.000000
-0.666667	53.000000	18.500000
-0.633333	52.500000	19.000000
-0.600000	51.000000	18.500000
-0.566667	50.500000	19.000000
-0.533333	50.500000	19.000000
-0.500000	50.000000	19.500000
-0.466667	50.000000	20.500000
-0.433333	49.000000	21.000000
-0.400000	47.000000	18.500000
-0.366667	46.500000	18.500000
-0.333333	48.500000	22.000000
-0.300000	48.000000	23.000000
-0.266667	47.500000	23.500000
-0.233333	46.500000	23.500000
-0.200000	44.500000	24.000000
-0.166667	46.000000	24.500000
-0.133333	46.500000	24.500000
-0.100000	46.500000	24.500000
-0.066667	47.000000	25.500000
-0.033333	46.000000	25.500000
0.000000	42.500000	25.000000
0.033333	42.500000	25.500000
0.066667	43.000000	26.000000
0.100000	43.000000	26.000000
0.133333	46.000000	26.500000
0.166667	46.500000	26.000000
0.200000	46.500000	26.000000
0.233333	46.000000	26.000000
0.266667	43.500000	26.500000
0.300000	43.000000	26.500000
0.333333	43.500000	26.500000
0.366667	43.500000	27.500000
0.400000	46.500000	28.000000
0.433333	46.500000	29.000000
0.466667	46.500000	34.500000
0.500000	44.500000	32.500000
0.533333	44.500000	32.500000
0.566667	40.500000	33.500000
0.600000	46.500000	28.500000
0.633333	44.000000	38.500000
0.666667	44.000000	37.000000
0.700000	48.000000	36.000000
0.733333	44.500000	34.500000
0.766667	41.500000	34.000000
0.800000	42.000000	35.500000
0.833333	45.500000	38.000000
0.866667	45.000000	38.500000
0.900000	44.000000	35.500000
0.933333	38.500000	13.500000
0.966667	36.000000	25.000000
1.000000	29.000000	18.000000
1.033333	35.500000	12.000000
1.066667	35.500000	11.500000
1.100000	33.500000	13.000000
1.133333	33.500000	12.500000
1.166667	34.500000	13.000000
1.200000	32.500000	13.000000
1.233333	31.500000	12.500000
1.266667	31.500000	12.500000
1.300000	30.000000	12.500000
1.333333	30.000000	13.000000
1.366667	31.000000	14.000000
1.400000	30.000000	14.500000
1.433333	29.000000	13.000000
1.466667	28.500000	13.000000
1.500000	27.500000	13.000000
1.533333	28.000000	13.500000
1.566667	27.500000	13.500000
1.600000	28.500000	14.000000
1.633333	28.500000	13.500000
1.666667	28.500000	13.000000
1.700000	28.500000	13.500000
1.733333	28.500000	13.500000
1.766667	28.000000	13.500000
1.800000	29.000000	14.000000
1.833333	30.000000	15.500000
1.866667	30.000000	16.000000
1.900000	27.500000	13.000000
1.933333	32.500000	15.500000
1.966667	32.500000	16.000000
2.000000	32.000000	15.500000
2.033333	32.000000	16.000000
2.066667	34.500000	18.500000
2.100000	32.500000	16.500000
2.133333	32.500000	16.000000
2.166667	31.500000	15.000000
2.200000	31.500000	15.000000
2.233333	31.500000	15.000000
2.266667	31.500000	15.500000
2.300000	31.500000	14.000000
2.333333	31.500000	14.000000
2.366667	31.500000	14.000000
2.400000	31.500000	14.000000
2.433333	31.000000	14.000000
2.466667	31.500000	14.500000
2.500000	31.500000	14.500000
2.533333	31.500000	14.000000
2.566667	31.500000	14.000000
2.600000	19.500000	15.000000
2.633333	19.500000	15.000000
2.666667	19.500000	15.000000
2.700000	19.500000	15.000000
2.733333	24.000000	2.000000
2.766667	24.000000	2.000000
2.800000	56.000000	31.000000
2.833333	19.000000	15.500000
2.866667	19.000000	15.500000
2.900000	19.000000	15.500000
2.933333	19.000000	15.500000
2.966667	24.500000	2.000000
3.000000	24.500000	2.000000
3.033333	24.500000	2.000000
3.066667	20.000000	15.000000
3.100000	17.000000	14.500000
3.133333	17.000000	14.500000
3.166667	17.000000	14.500000
3.200000	17.000000	14.500000
3.233333	17.000000	14.500000
3.266667	17.000000	14.500000
3.300000	17.000000	14.500000
3.333333	18.000000	15.000000
3.366667	18.000000	15.000000
3.400000	24.500000	1.000000
3.433333	54.500000	26.000000
3.466667	56.000000	27.000000
3.500000	16.000000	5.500000
3.533333	16.000000	5.500000
3.566667	16.000000	5.500000
3.600000	24.500000	1.500000
3.633333	16.000000	6.000000
3.666667	16.000000	5.500000
3.700000	16.000000	5.500000
3.733333	16.000000	5.500000
3.766667	16.500000	6.000000
3.800000	16.000000	5.500000
3.833333	16.000000	5.500000
3.866667	27.000000	1.500000
3.900000	17.500000	5.500000
3.933333	39.500000	26.000000
3.966667	17.000000	5.500000
4.000000	17.500000	6.000000
4.033333	17.000000	5.500000
4.066667	33.000000	21.000000
4.100000	34.000000	22.500000
4.133333	36.000000	24.000000
4.166667	37.000000	24.500000
4.200000	38.000000	26.500000
4.233333	37.000000	27.000000
4.266667	34.500000	25.000000
4.300000	34.000000	24.500000
4.333333	34.000000	24.500000
4.366667	33.500000	24.500000
4.400000	34.500000	25.500000
4.433333	34.000000	24.500000
4.466667	34.500000	26.000000
4.500000	34.500000	26.000000
4.533333	34.000000	24.500000
4.566667	34.000000	24.500000
4.600000	34.000000	24.500000
4.633333	34.000000	24.500000
4.666667	34.000000	24.500000
4.700000	34.500000	24.500000
4.733333	34.500000	24.500000
4.766667	35.000000	26.000000
4.800000	36.500000	23.500000
4.833333	25.500000	9.000000
4.866667	25.000000	9.000000
4.900000	24.500000	9.000000
4.933333	23.000000	7.500000
4.966667	23.500000	9.000000
5.000000	23.500000	9.000000
5.033333	24.000000	9.500000
5.066667	23.000000	8.500000
5.100000	23.000000	9.000000
5.133333	23.000000	9.500000
5.166667	22.000000	9.500000
5.200000	22.000000	9.500000
5.233333	22.000000	9.500000
5.266667	22.000000	10.000000
5.300000	21.500000	10.000000
5.333333	22.000000	10.500000
5.366667	22.000000	11.000000
5.400000	21.000000	10.500000
5.433333	21.000000	11.000000
5.466667	21.000000	11.000000
5.500000	19.500000	10.000000
5.533333	18.000000	9.500000
5.566667	18.000000	9.500000
5.600000	18.000000	9.500000
5.633333	17.500000	9.500000
5.666667	17.500000	11.000000
5.700000	17.500000	10.500000
5.733333	17.500000	10.500000
5.766667	17.000000	10.500000
5.800000	17.500000	10.500000
5.833333	17.500000	11.000000
5.866667	17.500000	11.000000
5.900000	17.000000	11.000000
5.933333	16.000000	11.000000
5.966667	15.500000	10.500000
6.000000	15.500000	11.000000
6.033333	15.500000	11.000000
6.066667	15.500000	11.000000
6.100000	15.000000	10.500000
6.133333	15.000000	10.500000
6.166667	14.500000	10.500000
6.200000	13.500000	9.000000
6.233333	13.500000	8.000000
6.266667	12.000000	11.500000
6.300000	12.000000	13.500000
6.333333	12.500000	15.500000
6.366667	12.000000	17.000000
6.400000	12.000000	18.500000
6.433333	12.000000	18.500000
6.466667	12.000000	18.500000
6.500000	12.000000	18.500000
6.533333	12.000000	17.000000
6.566667	12.500000	17.000000
6.600000	12.000000	19.000000
[truncated: 8,801 more rows]
