# Supplementary material for: Attraction of posture and motion-trajectory elements of conspecific biological motion in medaka fish
Source: Sci Rep. 2018 Jun 5;8:8589. doi: 10.1038/s41598-018-26186-x (PMC5988670; doi:10.1038/s41598-018-26186-x)
Supplement: Supplementary file 4 — Dataset 3 [file 41598_2018_26186_MOESM4_ESM.zip › DataExperiments/Biomotion_10.csv]

time[sec]	x	y
-60.000000	170.500000	5.500000
-59.966667	170.500000	5.500000
-59.933333	170.500000	5.500000
-59.900000	170.500000	5.500000
-59.866667	170.500000	5.500000
-59.833333	160.000000	5.500000
-59.800000	170.500000	5.500000
-59.766667	170.500000	5.500000
-59.733333	170.500000	5.500000
-59.700000	170.500000	5.500000
-59.666667	170.500000	5.000000
-59.633333	170.500000	5.500000
-59.600000	170.500000	5.500000
-59.566667	170.500000	5.500000
-59.533333	170.500000	5.500000
-59.500000	170.500000	5.500000
-59.466667	170.500000	5.500000
-59.433333	170.500000	5.500000
-59.400000	170.500000	5.500000
-59.366667	170.500000	5.500000
-59.333333	170.500000	5.500000
-59.300000	170.500000	5.500000
-59.266667	170.500000	5.500000
-59.233333	175.000000	5.500000
-59.200000	175.000000	5.500000
-59.166667	175.500000	5.500000
-59.133333	175.500000	5.500000
-59.100000	179.500000	5.500000
-59.066667	179.500000	5.500000
-59.033333	179.500000	5.500000
-59.000000	179.500000	5.500000
-58.966667	179.500000	5.500000
-58.933333	179.500000	5.500000
-58.900000	179.500000	5.500000
-58.866667	183.500000	5.500000
-58.833333	179.500000	5.500000
-58.800000	179.500000	5.500000
-58.766667	179.500000	5.500000
-58.733333	183.000000	5.500000
-58.700000	183.000000	5.500000
-58.666667	202.000000	5.500000
-58.633333	202.000000	5.500000
-58.600000	202.000000	5.500000
-58.566667	202.000000	5.500000
-58.533333	202.000000	5.500000
-58.500000	214.000000	5.500000
-58.466667	214.000000	5.500000
-58.433333	215.000000	5.500000
-58.400000	219.000000	5.500000
-58.366667	10.000000	262.500000
-58.333333	9.500000	264.000000
-58.300000	9.500000	265.000000
-58.266667	9.000000	262.500000
-58.233333	9.500000	262.500000
-58.200000	9.500000	264.000000
-58.166667	296.000000	23.500000
-58.133333	252.000000	154.000000
-58.100000	252.000000	154.000000
-58.066667	252.000000	154.000000
-58.033333	252.000000	154.000000
-58.000000	252.000000	154.000000
-57.966667	241.000000	173.000000
-57.933333	241.000000	173.000000
-57.900000	241.000000	173.000000
-57.866667	241.000000	173.000000
-57.833333	241.000000	173.000000
-57.800000	241.000000	173.000000
-57.766667	241.000000	173.000000
-57.733333	241.000000	173.000000
-57.700000	241.000000	173.000000
-57.666667	241.000000	173.000000
-57.633333	241.000000	173.000000
-57.600000	241.000000	173.000000
-57.566667	241.000000	173.000000
-57.533333	241.000000	173.000000
-57.500000	241.000000	173.000000
-57.466667	241.000000	173.000000
-57.433333	241.000000	173.000000
-57.400000	241.000000	173.000000
-57.366667	241.000000	173.000000
-57.333333	241.000000	173.000000
-57.300000	241.000000	173.000000
-57.266667	241.000000	173.000000
-57.233333	241.000000	173.000000
-57.200000	241.000000	173.000000
-57.166667	241.000000	173.000000
-57.133333	241.000000	173.000000
-57.100000	241.000000	173.000000
-57.066667	241.000000	173.000000
-57.033333	241.000000	173.000000
-57.000000	241.000000	173.000000
-56.966667	241.000000	173.000000
-56.933333	241.000000	173.000000
-56.900000	241.000000	173.000000
-56.866667	241.000000	173.000000
-56.833333	241.000000	173.000000
-56.800000	241.000000	173.000000
-56.766667	241.000000	173.000000
-56.733333	241.000000	173.000000
-56.700000	241.000000	173.000000
-56.666667	241.000000	173.000000
-56.633333	241.000000	173.000000
-56.600000	241.000000	173.000000
-56.566667	241.000000	173.000000
-56.533333	241.000000	173.000000
-56.500000	241.000000	173.000000
-56.466667	241.000000	173.000000
-56.433333	241.000000	173.000000
-56.400000	241.000000	173.000000
-56.366667	241.000000	173.000000
-56.333333	241.000000	173.000000
-56.300000	241.000000	173.000000
-56.266667	241.000000	173.000000
-56.233333	241.000000	173.000000
-56.200000	241.000000	173.000000
-56.166667	241.000000	173.000000
-56.133333	241.000000	173.000000
-56.100000	241.000000	173.000000
-56.066667	241.000000	173.000000
-56.033333	241.000000	173.000000
-56.000000	241.000000	173.000000
-55.966667	241.000000	173.000000
-55.933333	241.000000	173.000000
-55.900000	241.000000	173.000000
-55.866667	241.000000	173.000000
-55.833333	241.000000	173.000000
-55.800000	241.000000	173.000000
-55.766667	241.000000	173.000000
-55.733333	241.000000	173.000000
-55.700000	241.000000	173.000000
-55.666667	241.000000	173.000000
-55.633333	241.000000	173.000000
-55.600000	241.000000	173.000000
-55.566667	241.000000	173.000000
-55.533333	241.000000	173.000000
-55.500000	241.000000	173.000000
-55.466667	241.000000	173.000000
-55.433333	241.000000	173.000000
-55.400000	241.000000	173.000000
-55.366667	241.000000	173.000000
-55.333333	241.000000	173.000000
-55.300000	241.000000	173.000000
-55.266667	241.000000	173.000000
-55.233333	241.000000	173.000000
-55.200000	241.000000	173.000000
-55.166667	241.000000	173.000000
-55.133333	241.000000	173.000000
-55.100000	241.000000	173.000000
-55.066667	241.000000	173.000000
-55.033333	241.000000	173.000000
-55.000000	241.000000	173.000000
-54.966667	241.000000	173.000000
-54.933333	241.000000	173.000000
-54.900000	241.000000	173.000000
-54.866667	241.000000	173.000000
-54.833333	241.000000	173.000000
-54.800000	241.000000	173.000000
-54.766667	241.000000	173.000000
-54.733333	241.000000	173.000000
-54.700000	241.000000	173.000000
-54.666667	241.000000	173.000000
-54.633333	241.000000	173.000000
-54.600000	241.000000	173.000000
-54.566667	241.000000	173.000000
-54.533333	241.000000	173.000000
-54.500000	241.000000	173.000000
-54.466667	241.000000	173.000000
-54.433333	241.000000	173.000000
-54.400000	241.000000	173.000000
-54.366667	241.000000	173.000000
-54.333333	241.000000	173.000000
-54.300000	241.000000	173.000000
-54.266667	241.000000	173.000000
-54.233333	241.000000	173.000000
-54.200000	241.000000	173.000000
-54.166667	241.000000	173.000000
-54.133333	241.000000	173.000000
-54.100000	241.000000	173.000000
-54.066667	241.000000	173.000000
-54.033333	241.000000	173.000000
-54.000000	241.000000	173.000000
-53.966667	241.000000	173.000000
-53.933333	241.000000	173.000000
-53.900000	241.000000	173.000000
-53.866667	241.000000	173.000000
-53.833333	241.000000	173.000000
-53.800000	241.000000	173.000000
-53.766667	241.000000	173.000000
-53.733333	241.000000	173.000000
-53.700000	241.000000	173.000000
-53.666667	241.000000	173.000000
-53.633333	241.000000	173.000000
-53.600000	241.000000	173.000000
-53.566667	241.000000	173.000000
-53.533333	241.000000	173.000000
-53.500000	241.000000	173.000000
-53.466667	241.000000	173.000000
-53.433333	241.000000	173.000000
-53.400000	241.000000	173.000000
-53.366667	241.000000	173.000000
-53.333333	241.000000	173.000000
-53.300000	241.000000	173.000000
-53.266667	241.000000	173.000000
-53.233333	241.000000	173.000000
-53.200000	241.000000	173.000000
-53.166667	241.000000	173.000000
-53.133333	241.000000	173.000000
-53.100000	241.000000	173.000000
-53.066667	241.000000	173.000000
-53.033333	241.000000	173.000000
-53.000000	241.000000	173.000000
-52.966667	241.000000	173.000000
-52.933333	241.000000	173.000000
-52.900000	241.000000	173.000000
-52.866667	241.000000	173.000000
-52.833333	241.000000	173.000000
-52.800000	241.000000	173.000000
-52.766667	241.000000	173.000000
-52.733333	241.000000	173.000000
-52.700000	241.000000	173.000000
-52.666667	241.000000	173.000000
-52.633333	241.000000	173.000000
-52.600000	241.000000	173.000000
-52.566667	241.000000	173.000000
-52.533333	241.000000	173.000000
-52.500000	241.000000	173.000000
-52.466667	241.000000	173.000000
-52.433333	241.000000	173.000000
-52.400000	241.000000	173.000000
-52.366667	241.000000	173.000000
-52.333333	241.000000	173.000000
-52.300000	241.000000	173.000000
-52.266667	241.000000	173.000000
-52.233333	241.000000	173.000000
-52.200000	241.000000	173.000000
-52.166667	241.000000	173.000000
-52.133333	241.000000	173.000000
-52.100000	241.000000	173.000000
-52.066667	241.000000	173.000000
-52.033333	241.000000	173.000000
-52.000000	241.000000	173.000000
-51.966667	241.000000	173.000000
-51.933333	241.000000	173.000000
-51.900000	241.000000	173.000000
-51.866667	241.000000	173.000000
-51.833333	241.000000	173.000000
-51.800000	241.000000	173.000000
-51.766667	241.000000	173.000000
-51.733333	241.000000	173.000000
-51.700000	241.000000	173.000000
-51.666667	241.000000	173.000000
-51.633333	241.000000	173.000000
-51.600000	241.000000	173.000000
-51.566667	241.000000	173.000000
-51.533333	241.000000	173.000000
-51.500000	241.000000	173.000000
-51.466667	241.000000	173.000000
-51.433333	241.000000	173.000000
-51.400000	241.000000	173.000000
-51.366667	241.000000	173.000000
-51.333333	241.000000	173.000000
-51.300000	241.000000	173.000000
-51.266667	241.000000	173.000000
-51.233333	241.000000	173.000000
-51.200000	241.000000	173.000000
-51.166667	241.000000	173.000000
-51.133333	241.000000	173.000000
-51.100000	241.000000	173.000000
-51.066667	241.000000	173.000000
-51.033333	241.000000	173.000000
-51.000000	241.000000	173.000000
-50.966667	241.000000	173.000000
-50.933333	241.000000	173.000000
-50.900000	241.000000	173.000000
-50.866667	241.000000	173.000000
-50.833333	241.000000	173.000000
-50.800000	241.000000	173.000000
-50.766667	241.000000	173.000000
-50.733333	241.000000	173.000000
-50.700000	241.000000	173.000000
-50.666667	241.000000	173.000000
-50.633333	241.000000	173.000000
-50.600000	241.000000	173.000000
-50.566667	241.000000	173.000000
-50.533333	241.000000	173.000000
-50.500000	241.000000	173.000000
-50.466667	241.000000	173.000000
-50.433333	241.000000	173.000000
-50.400000	241.000000	173.000000
-50.366667	241.000000	173.000000
-50.333333	241.000000	173.000000
-50.300000	241.000000	173.000000
-50.266667	241.000000	173.000000
-50.233333	241.000000	173.000000
-50.200000	241.000000	173.000000
-50.166667	241.000000	173.000000
-50.133333	241.000000	173.000000
-50.100000	241.000000	173.000000
-50.066667	241.000000	173.000000
-50.033333	241.000000	173.000000
-50.000000	241.000000	173.000000
-49.966667	241.000000	173.000000
-49.933333	241.000000	173.000000
-49.900000	241.000000	173.000000
-49.866667	241.000000	173.000000
-49.833333	241.000000	173.000000
-49.800000	241.000000	173.000000
-49.766667	241.000000	173.000000
-49.733333	241.000000	173.000000
-49.700000	241.000000	173.000000
-49.666667	241.000000	173.000000
-49.633333	241.000000	173.000000
-49.600000	241.000000	173.000000
-49.566667	241.000000	173.000000
-49.533333	241.000000	173.000000
-49.500000	241.000000	173.000000
-49.466667	241.000000	173.000000
-49.433333	241.000000	173.000000
-49.400000	241.000000	173.000000
-49.366667	241.000000	173.000000
-49.333333	241.000000	173.000000
-49.300000	241.000000	173.000000
-49.266667	241.000000	173.000000
-49.233333	241.000000	173.000000
-49.200000	241.000000	173.000000
-49.166667	241.000000	173.000000
-49.133333	241.000000	173.000000
-49.100000	241.000000	173.000000
-49.066667	241.000000	173.000000
-49.033333	241.000000	173.000000
-49.000000	241.000000	173.000000
-48.966667	241.000000	173.000000
-48.933333	241.000000	173.000000
-48.900000	241.000000	173.000000
-48.866667	241.000000	173.000000
-48.833333	241.000000	173.000000
-48.800000	241.000000	173.000000
-48.766667	241.000000	173.000000
-48.733333	241.000000	173.000000
-48.700000	241.000000	173.000000
-48.666667	241.000000	173.000000
-48.633333	241.000000	173.000000
-48.600000	241.000000	173.000000
-48.566667	241.000000	173.000000
-48.533333	241.000000	173.000000
-48.500000	241.000000	173.000000
-48.466667	241.000000	173.000000
-48.433333	241.000000	173.000000
-48.400000	241.000000	173.000000
-48.366667	241.000000	173.000000
-48.333333	241.000000	173.000000
-48.300000	241.000000	173.000000
-48.266667	233.000000	162.000000
-48.233333	233.000000	162.000000
-48.200000	231.500000	162.500000
-48.166667	231.000000	162.500000
-48.133333	231.000000	162.500000
-48.100000	233.000000	161.500000
-48.066667	231.000000	163.000000
-48.033333	231.500000	162.500000
-48.000000	231.000000	162.500000
-47.966667	231.500000	162.500000
-47.933333	231.500000	162.000000
-47.900000	231.500000	162.500000
-47.866667	231.500000	162.500000
-47.833333	231.000000	162.500000
-47.800000	231.000000	162.500000
-47.766667	231.000000	162.500000
-47.733333	231.500000	162.500000
-47.700000	231.500000	162.000000
-47.666667	231.500000	162.500000
-47.633333	231.500000	162.500000
-47.600000	231.500000	162.500000
-47.566667	231.500000	162.500000
-47.533333	231.500000	162.500000
-47.500000	232.000000	162.000000
-47.466667	232.500000	161.500000
-47.433333	232.500000	161.500000
-47.400000	232.500000	161.500000
-47.366667	232.500000	161.500000
-47.333333	232.500000	161.500000
-47.300000	232.500000	161.500000
-47.266667	232.500000	161.500000
-47.233333	232.500000	161.500000
-47.200000	232.500000	161.500000
-47.166667	232.500000	161.500000
-47.133333	232.500000	161.000000
-47.100000	232.500000	161.000000
-47.066667	232.500000	161.000000
-47.033333	232.500000	161.000000
-47.000000	233.000000	161.000000
-46.966667	230.000000	163.000000
-46.933333	230.000000	163.000000
-46.900000	235.500000	159.500000
-46.866667	235.000000	159.500000
-46.833333	233.000000	161.000000
-46.800000	233.000000	161.000000
-46.766667	232.500000	161.500000
-46.733333	232.500000	161.000000
-46.700000	232.500000	161.500000
-46.666667	234.500000	160.000000
-46.633333	230.000000	163.000000
-46.600000	235.000000	160.000000
-46.566667	235.000000	160.000000
-46.533333	235.000000	160.000000
-46.500000	235.000000	160.000000
-46.466667	235.000000	160.000000
-46.433333	235.000000	160.000000
-46.400000	235.000000	160.000000
-46.366667	235.000000	160.000000
-46.333333	235.000000	160.000000
-46.300000	235.000000	160.000000
-46.266667	235.000000	160.000000
-46.233333	235.000000	160.000000
-46.200000	235.000000	160.000000
-46.166667	235.000000	160.000000
-46.133333	235.000000	160.000000
-46.100000	235.000000	160.000000
-46.066667	235.000000	160.000000
-46.033333	235.000000	160.000000
-46.000000	235.000000	160.000000
-45.966667	235.000000	160.000000
-45.933333	235.000000	160.000000
-45.900000	235.000000	160.000000
-45.866667	235.000000	160.000000
-45.833333	235.000000	160.000000
-45.800000	235.000000	160.000000
-45.766667	235.000000	160.000000
-45.733333	235.000000	160.000000
-45.700000	235.000000	160.000000
-45.666667	235.000000	160.000000
-45.633333	235.000000	160.000000
-45.600000	235.000000	160.000000
-45.566667	235.000000	160.000000
-45.533333	235.000000	160.000000
-45.500000	235.000000	160.000000
-45.466667	235.000000	160.000000
-45.433333	235.000000	160.000000
-45.400000	235.000000	160.000000
-45.366667	235.000000	160.000000
-45.333333	235.000000	160.000000
-45.300000	235.000000	160.000000
-45.266667	235.000000	160.000000
-45.233333	235.000000	160.000000
-45.200000	235.000000	160.000000
-45.166667	235.000000	160.000000
-45.133333	235.000000	160.000000
-45.100000	235.000000	160.000000
-45.066667	235.000000	160.000000
-45.033333	235.000000	160.000000
-45.000000	235.000000	160.000000
-44.966667	235.000000	160.000000
-44.933333	235.000000	160.000000
-44.900000	235.000000	160.000000
-44.866667	235.000000	160.000000
-44.833333	235.000000	160.000000
-44.800000	235.000000	160.000000
-44.766667	235.000000	160.000000
-44.733333	235.000000	160.000000
-44.700000	235.000000	160.000000
-44.666667	235.000000	160.000000
-44.633333	235.000000	160.000000
-44.600000	235.000000	160.000000
-44.566667	235.000000	160.000000
-44.533333	235.000000	160.000000
-44.500000	235.000000	160.000000
-44.466667	235.000000	160.000000
-44.433333	235.000000	160.000000
-44.400000	235.000000	160.000000
-44.366667	235.000000	160.000000
-44.333333	235.000000	160.000000
-44.300000	235.000000	160.000000
-44.266667	235.000000	160.000000
-44.233333	235.000000	160.000000
-44.200000	235.000000	160.000000
-44.166667	235.000000	160.000000
-44.133333	235.000000	160.000000
-44.100000	235.000000	160.000000
-44.066667	235.000000	160.000000
-44.033333	235.000000	160.000000
-44.000000	235.000000	160.000000
-43.966667	235.000000	160.000000
-43.933333	235.000000	160.000000
-43.900000	235.000000	160.000000
-43.866667	235.000000	160.000000
-43.833333	235.000000	160.000000
-43.800000	235.000000	160.000000
-43.766667	235.000000	160.000000
-43.733333	235.000000	160.000000
-43.700000	235.000000	160.000000
-43.666667	235.000000	160.000000
-43.633333	235.000000	160.000000
-43.600000	235.000000	160.000000
-43.566667	235.000000	160.000000
-43.533333	273.000000	123.500000
-43.500000	273.000000	123.500000
-43.466667	273.000000	123.500000
-43.433333	273.000000	123.500000
-43.400000	273.000000	123.500000
-43.366667	273.000000	123.500000
-43.333333	273.000000	123.500000
-43.300000	273.000000	123.500000
-43.266667	273.000000	123.500000
-43.233333	273.000000	123.500000
-43.200000	273.000000	123.500000
-43.166667	273.000000	123.500000
-43.133333	273.000000	123.500000
-43.100000	273.000000	123.500000
-43.066667	273.000000	123.500000
-43.033333	273.000000	123.500000
-43.000000	273.000000	123.500000
-42.966667	273.000000	123.500000
-42.933333	273.000000	123.500000
-42.900000	273.000000	123.500000
-42.866667	273.000000	123.500000
-42.833333	273.000000	123.500000
-42.800000	273.000000	123.500000
-42.766667	273.000000	123.500000
-42.733333	273.000000	123.500000
-42.700000	273.000000	123.500000
-42.666667	273.000000	123.500000
-42.633333	273.000000	123.500000
-42.600000	273.000000	123.500000
-42.566667	273.000000	123.500000
-42.533333	273.000000	123.500000
-42.500000	273.000000	123.500000
-42.466667	273.000000	123.500000
-42.433333	273.000000	123.500000
-42.400000	273.000000	123.500000
-42.366667	273.000000	123.500000
-42.333333	273.000000	123.500000
-42.300000	273.000000	123.500000
-42.266667	273.000000	123.500000
-42.233333	273.000000	123.500000
-42.200000	273.000000	123.500000
-42.166667	273.000000	123.500000
-42.133333	273.000000	123.500000
-42.100000	273.000000	123.500000
-42.066667	273.000000	123.500000
-42.033333	273.000000	123.500000
-42.000000	273.000000	123.500000
-41.966667	273.000000	123.500000
-41.933333	273.000000	123.500000
-41.900000	273.000000	123.500000
-41.866667	273.000000	123.500000
-41.833333	273.000000	123.500000
-41.800000	273.000000	123.500000
-41.766667	273.000000	123.500000
-41.733333	273.000000	123.500000
-41.700000	273.000000	123.500000
-41.666667	273.000000	123.500000
-41.633333	273.000000	123.500000
-41.600000	273.000000	123.500000
-41.566667	273.000000	123.500000
-41.533333	273.000000	123.500000
-41.500000	273.000000	123.500000
-41.466667	273.000000	123.500000
-41.433333	273.000000	123.500000
-41.400000	273.000000	123.500000
-41.366667	273.000000	123.500000
-41.333333	273.000000	123.500000
-41.300000	273.000000	123.500000
-41.266667	273.000000	123.500000
-41.233333	273.000000	123.500000
-41.200000	273.000000	123.500000
-41.166667	273.000000	123.500000
-41.133333	273.000000	123.500000
-41.100000	273.000000	123.500000
-41.066667	273.000000	123.500000
-41.033333	273.000000	123.500000
-41.000000	273.000000	123.500000
-40.966667	273.000000	123.500000
-40.933333	273.000000	123.500000
-40.900000	273.000000	123.500000
-40.866667	273.000000	123.500000
-40.833333	273.000000	123.500000
-40.800000	273.000000	123.500000
-40.766667	273.000000	123.500000
-40.733333	273.000000	123.500000
-40.700000	273.000000	123.500000
-40.666667	273.000000	123.500000
-40.633333	273.000000	123.500000
-40.600000	273.000000	123.500000
-40.566667	273.000000	123.500000
-40.533333	273.000000	123.500000
-40.500000	273.000000	123.500000
-40.466667	273.000000	123.500000
-40.433333	273.000000	123.500000
-40.400000	273.000000	123.500000
-40.366667	273.000000	123.500000
-40.333333	273.000000	123.500000
-40.300000	273.000000	123.500000
-40.266667	273.000000	123.500000
-40.233333	273.000000	123.500000
-40.200000	273.000000	123.500000
-40.166667	273.000000	123.500000
-40.133333	273.000000	123.500000
-40.100000	273.000000	123.500000
-40.066667	273.000000	123.500000
-40.033333	273.000000	123.500000
-40.000000	273.000000	123.500000
-39.966667	273.000000	123.500000
-39.933333	273.000000	123.500000
-39.900000	273.000000	123.500000
-39.866667	273.000000	123.500000
-39.833333	273.000000	123.500000
-39.800000	273.000000	123.500000
-39.766667	273.000000	123.500000
-39.733333	273.000000	123.500000
-39.700000	273.000000	123.500000
-39.666667	273.000000	123.500000
-39.633333	273.000000	123.500000
-39.600000	273.000000	123.500000
-39.566667	273.000000	123.500000
-39.533333	273.000000	123.500000
-39.500000	273.000000	123.500000
-39.466667	273.000000	123.500000
-39.433333	273.000000	123.500000
-39.400000	273.000000	123.500000
-39.366667	273.000000	123.500000
-39.333333	273.000000	123.500000
-39.300000	273.000000	123.500000
-39.266667	273.000000	123.500000
-39.233333	273.000000	123.500000
-39.200000	273.000000	123.500000
-39.166667	273.000000	123.500000
-39.133333	273.000000	123.500000
-39.100000	273.000000	123.500000
-39.066667	273.000000	123.500000
-39.033333	273.000000	123.500000
-39.000000	273.000000	123.500000
-38.966667	273.000000	123.500000
-38.933333	273.000000	123.500000
-38.900000	273.000000	123.500000
-38.866667	273.000000	123.500000
-38.833333	273.000000	123.500000
-38.800000	273.000000	123.500000
-38.766667	273.000000	123.500000
-38.733333	273.000000	123.500000
-38.700000	273.000000	123.500000
-38.666667	273.000000	123.500000
-38.633333	273.000000	123.500000
-38.600000	273.000000	123.500000
-38.566667	273.000000	123.500000
-38.533333	273.000000	123.500000
-38.500000	243.000000	165.500000
-38.466667	243.000000	165.500000
-38.433333	243.000000	165.500000
-38.400000	243.000000	165.500000
-38.366667	242.500000	165.500000
-38.333333	242.500000	165.500000
-38.300000	242.500000	165.500000
-38.266667	243.000000	165.500000
-38.233333	243.000000	165.500000
-38.200000	243.000000	166.000000
-38.166667	242.500000	167.500000
-38.133333	242.500000	167.500000
-38.100000	242.500000	167.500000
-38.066667	242.500000	167.500000
-38.033333	243.000000	166.000000
-38.000000	243.000000	166.000000
-37.966667	243.000000	166.000000
-37.933333	242.000000	167.000000
-37.900000	242.000000	167.000000
-37.866667	242.000000	167.500000
-37.833333	242.000000	167.500000
-37.800000	242.000000	167.500000
-37.766667	242.000000	167.000000
-37.733333	242.000000	167.000000
-37.700000	242.000000	167.000000
-37.666667	242.000000	167.000000
-37.633333	242.000000	167.500000
-37.600000	242.000000	167.500000
-37.566667	242.000000	168.000000
-37.533333	242.000000	168.000000
-37.500000	242.000000	168.000000
-37.466667	242.000000	168.500000
-37.433333	242.000000	168.500000
-37.400000	242.000000	168.500000
-37.366667	242.000000	168.500000
-37.333333	242.000000	168.500000
-37.300000	242.000000	168.500000
-37.266667	242.000000	168.500000
-37.233333	242.000000	168.500000
-37.200000	242.000000	168.500000
-37.166667	242.000000	168.500000
-37.133333	242.000000	168.500000
-37.100000	271.000000	121.000000
-37.066667	271.000000	121.000000
-37.033333	271.000000	121.000000
-37.000000	271.000000	121.000000
-36.966667	271.000000	121.000000
-36.933333	271.000000	121.000000
-36.900000	271.000000	121.000000
-36.866667	271.000000	121.000000
-36.833333	271.000000	121.000000
-36.800000	271.000000	121.000000
-36.766667	271.000000	121.000000
-36.733333	271.000000	121.000000
-36.700000	271.000000	121.000000
-36.666667	271.000000	121.000000
-36.633333	271.000000	121.000000
-36.600000	271.000000	121.000000
-36.566667	271.000000	119.000000
-36.533333	271.000000	119.000000
-36.500000	271.000000	119.000000
-36.466667	271.000000	119.000000
-36.433333	271.000000	119.000000
-36.400000	271.000000	119.000000
-36.366667	271.000000	119.000000
-36.333333	271.000000	119.000000
-36.300000	271.000000	119.000000
-36.266667	271.000000	119.000000
-36.233333	271.000000	119.000000
-36.200000	271.000000	119.000000
-36.166667	271.000000	119.000000
-36.133333	271.000000	119.000000
-36.100000	271.000000	119.000000
-36.066667	271.000000	119.000000
-36.033333	271.000000	119.000000
-36.000000	271.000000	119.000000
-35.966667	271.000000	119.000000
-35.933333	271.000000	119.000000
-35.900000	271.000000	119.000000
-35.866667	271.000000	119.000000
-35.833333	271.000000	119.000000
-35.800000	271.000000	119.000000
-35.766667	271.000000	119.000000
-35.733333	271.000000	119.000000
-35.700000	271.000000	119.000000
-35.666667	271.000000	119.000000
-35.633333	271.000000	119.000000
-35.600000	271.000000	119.000000
-35.566667	271.000000	119.000000
-35.533333	271.000000	119.000000
-35.500000	271.000000	119.000000
-35.466667	271.000000	119.000000
-35.433333	271.000000	119.000000
-35.400000	271.000000	119.000000
-35.366667	271.000000	119.000000
-35.333333	271.000000	119.000000
-35.300000	271.000000	119.000000
-35.266667	271.000000	119.000000
-35.233333	271.000000	119.000000
-35.200000	271.000000	119.000000
-35.166667	271.000000	119.000000
-35.133333	271.000000	119.000000
-35.100000	271.000000	119.000000
-35.066667	271.000000	119.000000
-35.033333	271.000000	119.000000
-35.000000	271.000000	119.000000
-34.966667	271.000000	119.000000
-34.933333	271.000000	119.000000
-34.900000	271.000000	119.000000
-34.866667	235.000000	158.500000
-34.833333	234.500000	158.000000
-34.800000	235.500000	157.500000
-34.766667	235.000000	157.500000
-34.733333	235.000000	158.000000
-34.700000	235.000000	157.500000
-34.666667	234.500000	158.000000
-34.633333	234.500000	158.000000
-34.600000	234.500000	158.000000
-34.566667	234.500000	157.500000
-34.533333	234.500000	157.500000
-34.500000	234.500000	157.500000
-34.466667	234.500000	157.500000
-34.433333	234.500000	157.500000
-34.400000	234.000000	157.500000
-34.366667	234.000000	157.500000
-34.333333	234.000000	157.500000
-34.300000	234.000000	157.500000
-34.266667	234.000000	157.500000
-34.233333	233.500000	157.000000
-34.200000	232.000000	157.000000
-34.166667	233.000000	157.000000
-34.133333	233.000000	157.000000
-34.100000	233.000000	157.000000
-34.066667	233.000000	157.000000
-34.033333	233.000000	157.000000
-34.000000	233.500000	156.500000
-33.966667	232.000000	157.000000
-33.933333	231.500000	157.000000
-33.900000	231.500000	157.000000
-33.866667	231.500000	157.000000
-33.833333	231.500000	157.000000
-33.800000	231.500000	157.000000
-33.766667	231.500000	157.000000
-33.733333	232.000000	156.500000
-33.700000	231.000000	157.000000
-33.666667	231.000000	157.000000
-33.633333	231.000000	157.000000
-33.600000	231.000000	157.000000
-33.566667	230.500000	157.000000
-33.533333	230.500000	157.000000
-33.500000	230.500000	157.000000
-33.466667	230.500000	157.000000
-33.433333	230.000000	157.000000
-33.400000	230.000000	157.000000
-33.366667	230.000000	157.000000
-33.333333	230.000000	157.000000
-33.300000	230.000000	157.000000
-33.266667	230.000000	157.000000
-33.233333	230.000000	157.000000
-33.200000	230.000000	157.000000
-33.166667	229.000000	157.000000
-33.133333	229.000000	156.500000
-33.100000	229.500000	156.500000
-33.066667	229.000000	156.500000
-33.033333	229.000000	157.000000
-33.000000	228.500000	157.000000
-32.966667	227.500000	156.500000
-32.933333	227.000000	157.000000
-32.900000	226.500000	156.500000
-32.866667	227.000000	156.500000
-32.833333	226.500000	156.500000
-32.800000	226.000000	156.500000
-32.766667	226.000000	157.000000
-32.733333	226.000000	156.500000
-32.700000	224.500000	157.000000
-32.666667	225.500000	156.500000
-32.633333	224.500000	157.000000
-32.600000	224.500000	157.000000
-32.566667	225.000000	156.000000
-32.533333	224.500000	156.500000
-32.500000	225.000000	156.000000
-32.466667	223.500000	156.500000
-32.433333	224.500000	155.500000
-32.400000	224.000000	155.500000
-32.366667	224.500000	155.000000
-32.333333	224.500000	155.000000
-32.300000	223.500000	155.500000
-32.266667	223.000000	155.500000
-32.233333	223.000000	155.500000
-32.200000	224.000000	155.000000
-32.166667	223.500000	154.500000
-32.133333	223.500000	154.500000
-32.100000	223.500000	155.000000
-32.066667	221.500000	155.500000
-32.033333	223.000000	155.000000
-32.000000	223.000000	155.000000
-31.966667	223.000000	154.500000
-31.933333	223.000000	154.500000
-31.900000	222.000000	154.500000
-31.866667	222.000000	154.500000
-31.833333	222.000000	154.500000
-31.800000	221.500000	154.500000
-31.766667	222.000000	154.500000
-31.733333	221.500000	154.500000
-31.700000	221.500000	154.500000
-31.666667	221.000000	154.500000
-31.633333	221.000000	154.500000
-31.600000	221.000000	154.500000
-31.566667	221.000000	154.500000
-31.533333	221.000000	154.500000
-31.500000	220.500000	154.500000
-31.466667	220.500000	154.500000
-31.433333	220.500000	154.500000
-31.400000	220.000000	154.500000
-31.366667	220.500000	154.000000
-31.333333	220.500000	154.000000
-31.300000	220.000000	154.000000
-31.266667	220.000000	154.500000
-31.233333	220.000000	154.000000
-31.200000	219.500000	154.000000
-31.166667	219.500000	154.000000
-31.133333	219.000000	154.000000
-31.100000	219.000000	154.000000
-31.066667	219.000000	154.000000
-31.033333	219.000000	154.000000
-31.000000	218.500000	154.000000
-30.966667	218.500000	154.000000
-30.933333	218.500000	154.000000
-30.900000	218.500000	154.000000
-30.866667	218.000000	153.500000
-30.833333	218.000000	154.000000
-30.800000	218.000000	153.500000
-30.766667	218.000000	153.500000
-30.733333	217.000000	154.000000
-30.700000	217.000000	154.000000
-30.666667	217.000000	154.000000
-30.633333	218.000000	153.500000
-30.600000	216.500000	153.500000
-30.566667	216.000000	153.500000
-30.533333	215.500000	153.500000
-30.500000	214.500000	154.000000
-30.466667	214.500000	154.000000
-30.433333	214.500000	154.000000
-30.400000	214.500000	154.000000
-30.366667	216.000000	153.500000
-30.333333	216.000000	153.500000
-30.300000	216.000000	153.500000
-30.266667	216.000000	153.000000
-30.233333	214.500000	153.000000
-30.200000	214.500000	153.000000
-30.166667	214.500000	153.500000
-30.133333	214.000000	153.000000
-30.100000	212.500000	153.500000
-30.066667	212.500000	153.500000
-30.033333	213.000000	153.000000
-30.000000	213.000000	153.000000
-29.966667	212.500000	153.000000
-29.933333	212.500000	153.000000
-29.900000	212.000000	153.000000
-29.866667	211.500000	153.500000
-29.833333	211.500000	153.000000
-29.800000	211.500000	152.500000
-29.766667	212.000000	152.500000
-29.733333	212.000000	152.500000
-29.700000	211.500000	153.000000
-29.666667	211.500000	153.000000
-29.633333	212.000000	152.500000
-29.600000	212.000000	152.500000
-29.566667	210.000000	152.500000
-29.533333	210.000000	152.500000
-29.500000	210.000000	152.500000
-29.466667	210.000000	152.500000
-29.433333	210.000000	152.500000
-29.400000	210.000000	152.500000
-29.366667	210.000000	152.000000
-29.333333	210.000000	152.000000
-29.300000	210.000000	152.000000
-29.266667	210.000000	152.000000
-29.233333	210.000000	152.000000
-29.200000	210.000000	152.000000
-29.166667	210.000000	152.000000
-29.133333	210.000000	152.000000
-29.100000	210.000000	152.000000
-29.066667	212.000000	149.500000
-29.033333	213.000000	149.000000
-29.000000	210.000000	150.000000
-28.966667	211.000000	149.500000
-28.933333	211.000000	149.500000
-28.900000	211.000000	149.500000
-28.866667	211.000000	149.500000
-28.833333	211.000000	149.500000
-28.800000	211.000000	149.500000
-28.766667	211.000000	149.500000
-28.733333	211.000000	149.500000
-28.700000	211.000000	149.500000
-28.666667	211.000000	149.500000
-28.633333	211.000000	149.500000
-28.600000	211.000000	149.500000
-28.566667	211.000000	149.500000
-28.533333	211.000000	149.500000
-28.500000	211.000000	149.500000
-28.466667	211.000000	149.500000
-28.433333	211.000000	149.500000
-28.400000	211.000000	149.500000
-28.366667	211.000000	149.500000
-28.333333	211.000000	149.500000
-28.300000	211.000000	149.500000
-28.266667	211.000000	149.500000
-28.233333	211.000000	149.500000
-28.200000	211.000000	149.500000
-28.166667	211.000000	149.500000
-28.133333	211.000000	149.500000
-28.100000	211.000000	149.500000
-28.066667	211.000000	149.500000
-28.033333	211.000000	149.500000
-28.000000	211.000000	149.500000
-27.966667	211.000000	149.500000
-27.933333	211.000000	149.500000
-27.900000	211.000000	149.500000
-27.866667	211.000000	149.500000
-27.833333	211.000000	149.500000
-27.800000	211.000000	149.500000
-27.766667	211.000000	149.500000
-27.733333	211.000000	149.500000
-27.700000	211.000000	149.500000
-27.666667	211.000000	149.500000
-27.633333	211.000000	149.500000
-27.600000	211.000000	149.500000
-27.566667	211.000000	149.500000
-27.533333	211.000000	149.500000
-27.500000	211.000000	149.500000
-27.466667	211.000000	149.500000
-27.433333	211.000000	149.500000
-27.400000	211.000000	149.500000
-27.366667	211.000000	149.500000
-27.333333	211.000000	149.500000
-27.300000	211.000000	149.500000
-27.266667	211.000000	149.500000
-27.233333	211.000000	149.500000
-27.200000	211.000000	149.500000
-27.166667	211.000000	149.500000
-27.133333	211.000000	149.500000
-27.100000	211.000000	149.500000
-27.066667	211.000000	149.500000
-27.033333	211.000000	149.500000
-27.000000	211.000000	149.500000
-26.966667	211.000000	149.500000
-26.933333	211.000000	149.500000
-26.900000	211.000000	149.500000
-26.866667	211.000000	149.500000
-26.833333	211.000000	149.500000
-26.800000	211.000000	149.500000
-26.766667	211.000000	149.500000
-26.733333	211.000000	149.500000
-26.700000	211.000000	149.500000
-26.666667	211.000000	149.500000
-26.633333	211.000000	149.500000
-26.600000	211.000000	149.500000
-26.566667	211.000000	149.500000
-26.533333	211.000000	149.500000
-26.500000	211.000000	149.500000
-26.466667	211.000000	149.500000
-26.433333	211.000000	149.500000
-26.400000	211.000000	149.500000
-26.366667	211.000000	149.500000
-26.333333	211.000000	149.500000
-26.300000	211.000000	149.500000
-26.266667	211.000000	149.500000
-26.233333	211.000000	149.500000
-26.200000	211.000000	149.500000
-26.166667	211.000000	149.500000
-26.133333	211.000000	149.500000
-26.100000	211.000000	149.500000
-26.066667	211.000000	149.500000
-26.033333	211.000000	149.500000
-26.000000	211.000000	149.500000
-25.966667	211.000000	149.500000
-25.933333	211.000000	149.500000
-25.900000	211.000000	149.500000
-25.866667	211.000000	149.500000
-25.833333	211.000000	149.500000
-25.800000	211.000000	149.500000
-25.766667	211.000000	149.500000
-25.733333	211.000000	149.500000
-25.700000	211.000000	149.500000
-25.666667	211.000000	149.500000
-25.633333	211.000000	149.500000
-25.600000	211.000000	149.500000
-25.566667	211.000000	149.500000
-25.533333	211.000000	149.500000
-25.500000	211.000000	149.500000
-25.466667	211.000000	149.500000
-25.433333	211.000000	149.500000
-25.400000	211.000000	149.500000
-25.366667	211.000000	149.500000
-25.333333	211.000000	149.500000
-25.300000	211.000000	149.500000
-25.266667	211.000000	149.500000
-25.233333	211.000000	149.500000
-25.200000	211.000000	149.500000
-25.166667	211.000000	149.500000
-25.133333	211.000000	149.500000
-25.100000	211.000000	149.500000
-25.066667	211.000000	149.500000
-25.033333	211.000000	149.500000
-25.000000	211.000000	149.500000
-24.966667	211.000000	149.500000
-24.933333	211.000000	149.500000
-24.900000	211.000000	149.500000
-24.866667	211.000000	149.500000
-24.833333	211.000000	149.500000
-24.800000	211.000000	149.500000
-24.766667	211.000000	149.500000
-24.733333	211.000000	149.500000
-24.700000	211.000000	149.500000
-24.666667	211.000000	149.500000
-24.633333	211.000000	149.500000
-24.600000	211.000000	149.500000
-24.566667	211.000000	149.500000
-24.533333	211.000000	149.500000
-24.500000	211.000000	149.500000
-24.466667	211.000000	149.500000
-24.433333	211.000000	149.500000
-24.400000	211.000000	149.500000
-24.366667	211.000000	149.500000
-24.333333	211.000000	149.500000
-24.300000	211.000000	149.500000
-24.266667	211.000000	149.500000
-24.233333	211.000000	149.500000
-24.200000	211.000000	149.500000
-24.166667	211.000000	149.500000
-24.133333	211.000000	149.500000
-24.100000	211.000000	149.500000
-24.066667	211.000000	149.500000
-24.033333	211.000000	149.500000
-24.000000	211.000000	149.500000
-23.966667	211.000000	149.500000
-23.933333	211.000000	149.500000
-23.900000	211.000000	149.500000
-23.866667	211.000000	149.500000
-23.833333	211.000000	149.500000
-23.800000	211.000000	149.500000
-23.766667	211.000000	149.500000
-23.733333	211.000000	149.500000
-23.700000	211.000000	149.500000
-23.666667	211.000000	149.500000
-23.633333	211.000000	149.500000
-23.600000	211.000000	149.500000
-23.566667	211.000000	149.500000
-23.533333	211.000000	149.500000
-23.500000	211.000000	149.500000
-23.466667	211.000000	149.500000
-23.433333	211.000000	149.500000
-23.400000	211.000000	149.500000
-23.366667	211.000000	149.500000
-23.333333	211.000000	149.500000
-23.300000	211.000000	149.500000
-23.266667	211.000000	149.500000
-23.233333	211.000000	149.500000
-23.200000	211.000000	149.500000
-23.166667	211.000000	149.500000
-23.133333	211.000000	149.500000
-23.100000	211.000000	149.500000
-23.066667	211.000000	149.500000
-23.033333	211.000000	149.500000
-23.000000	211.000000	149.500000
-22.966667	211.000000	149.500000
-22.933333	211.000000	149.500000
-22.900000	211.000000	149.500000
-22.866667	211.000000	149.500000
-22.833333	211.000000	149.500000
-22.800000	211.000000	149.500000
-22.766667	211.000000	149.500000
-22.733333	211.000000	149.500000
-22.700000	211.000000	149.500000
-22.666667	211.000000	149.500000
-22.633333	211.000000	149.500000
-22.600000	211.000000	149.500000
-22.566667	211.000000	149.500000
-22.533333	211.000000	149.500000
-22.500000	211.000000	149.500000
-22.466667	211.000000	149.500000
-22.433333	211.000000	149.500000
-22.400000	211.000000	149.500000
-22.366667	211.000000	149.500000
-22.333333	211.000000	149.500000
-22.300000	211.000000	149.500000
-22.266667	211.000000	149.500000
-22.233333	211.000000	149.500000
-22.200000	211.000000	149.500000
-22.166667	211.000000	149.500000
-22.133333	211.000000	149.500000
-22.100000	211.000000	149.500000
-22.066667	211.000000	149.500000
-22.033333	211.000000	149.500000
-22.000000	211.000000	149.500000
-21.966667	211.000000	149.500000
-21.933333	211.000000	149.500000
-21.900000	211.000000	149.500000
-21.866667	211.000000	149.500000
-21.833333	211.000000	149.500000
-21.800000	211.000000	149.500000
-21.766667	211.000000	149.500000
-21.733333	211.000000	149.500000
-21.700000	211.000000	149.500000
-21.666667	211.000000	149.500000
-21.633333	211.000000	149.500000
-21.600000	211.000000	149.500000
-21.566667	211.000000	149.500000
-21.533333	211.000000	149.500000
-21.500000	211.000000	149.500000
-21.466667	211.000000	149.500000
-21.433333	211.000000	149.500000
-21.400000	211.000000	149.500000
-21.366667	211.000000	149.500000
-21.333333	211.000000	149.500000
-21.300000	211.000000	149.500000
-21.266667	211.000000	149.500000
-21.233333	211.000000	149.500000
-21.200000	211.000000	149.500000
-21.166667	211.000000	149.500000
-21.133333	211.000000	149.500000
-21.100000	211.000000	149.500000
-21.066667	211.000000	149.500000
-21.033333	267.000000	150.000000
-21.000000	267.000000	150.000000
-20.966667	267.000000	150.000000
-20.933333	267.000000	150.000000
-20.900000	267.000000	150.000000
-20.866667	267.000000	150.000000
-20.833333	267.000000	150.000000
-20.800000	267.000000	150.000000
-20.766667	267.000000	150.000000
-20.733333	267.000000	150.000000
-20.700000	267.000000	150.000000
-20.666667	267.000000	150.000000
-20.633333	267.000000	150.000000
-20.600000	267.000000	150.000000
-20.566667	267.000000	150.000000
-20.533333	267.000000	150.000000
-20.500000	267.000000	150.000000
-20.466667	267.000000	150.000000
-20.433333	267.000000	150.000000
-20.400000	267.000000	150.000000
-20.366667	267.000000	150.000000
-20.333333	267.000000	150.000000
-20.300000	267.000000	150.000000
-20.266667	267.000000	150.000000
-20.233333	267.000000	150.000000
-20.200000	267.000000	150.000000
-20.166667	267.000000	150.000000
-20.133333	267.000000	150.000000
-20.100000	222.000000	162.000000
-20.066667	220.000000	162.000000
-20.033333	219.500000	162.000000
-20.000000	219.500000	162.000000
-19.966667	219.500000	162.000000
-19.933333	219.500000	162.000000
-19.900000	220.500000	162.500000
-19.866667	221.000000	162.500000
-19.833333	221.000000	162.500000
-19.800000	221.000000	163.000000
-19.766667	223.500000	162.500000
-19.733333	224.000000	162.500000
-19.700000	223.500000	163.000000
-19.666667	222.500000	162.500000
-19.633333	222.500000	163.000000
-19.600000	222.000000	163.000000
-19.566667	222.500000	162.500000
-19.533333	222.500000	163.000000
-19.500000	222.000000	163.500000
-19.466667	222.000000	163.500000
-19.433333	222.500000	163.500000
-19.400000	222.500000	163.500000
-19.366667	222.500000	163.500000
-19.333333	223.000000	163.500000
-19.300000	223.000000	163.500000
-19.266667	223.000000	163.500000
-19.233333	223.000000	163.500000
-19.200000	223.000000	163.500000
-19.166667	223.000000	163.500000
-19.133333	223.000000	163.500000
-19.100000	220.500000	164.000000
-19.066667	220.500000	164.000000
-19.033333	220.500000	164.000000
-19.000000	220.500000	164.000000
-18.966667	220.500000	164.000000
-18.933333	221.000000	164.000000
-18.900000	221.000000	164.000000
-18.866667	221.000000	164.000000
-18.833333	221.500000	164.000000
-18.800000	221.500000	164.000000
-18.766667	221.000000	164.000000
-18.733333	220.500000	164.000000
-18.700000	220.500000	164.000000
-18.666667	220.000000	164.000000
-18.633333	220.000000	164.000000
-18.600000	220.000000	164.000000
-18.566667	220.500000	164.500000
-18.533333	220.000000	164.500000
-18.500000	220.500000	164.500000
-18.466667	220.500000	164.500000
-18.433333	220.000000	164.500000
-18.400000	219.500000	164.500000
-18.366667	219.500000	164.500000
-18.333333	219.000000	164.000000
-18.300000	219.000000	164.500000
-18.266667	219.000000	164.500000
-18.233333	219.500000	165.000000
-18.200000	220.000000	165.000000
-18.166667	219.000000	165.000000
-18.133333	218.000000	164.500000
-18.100000	217.500000	164.500000
-18.066667	218.000000	165.000000
-18.033333	218.000000	165.000000
-18.000000	218.000000	165.000000
-17.966667	215.500000	164.500000
-17.933333	216.500000	165.500000
-17.900000	218.500000	166.500000
-17.866667	221.500000	167.000000
-17.833333	223.000000	168.000000
-17.800000	223.500000	168.000000
-17.766667	224.000000	168.000000
-17.733333	224.000000	169.000000
-17.700000	224.000000	169.500000
-17.666667	224.000000	169.500000
-17.633333	224.000000	170.000000
-17.600000	224.000000	170.000000
-17.566667	224.500000	170.500000
-17.533333	224.500000	171.000000
-17.500000	225.000000	171.000000
-17.466667	225.000000	171.500000
-17.433333	225.000000	172.000000
-17.400000	225.000000	172.000000
-17.366667	225.000000	172.500000
-17.333333	225.000000	173.000000
-17.300000	226.000000	173.000000
-17.266667	227.500000	173.500000
-17.233333	229.500000	174.000000
-17.200000	230.000000	175.000000
-17.166667	230.500000	177.500000
-17.133333	231.000000	176.500000
-17.100000	231.000000	178.500000
-17.066667	232.000000	178.500000
-17.033333	233.000000	179.500000
-17.000000	233.500000	179.500000
-16.966667	234.000000	180.000000
-16.933333	234.000000	180.500000
-16.900000	235.000000	180.500000
-16.866667	235.000000	181.000000
-16.833333	235.500000	181.000000
-16.800000	236.000000	181.500000
-16.766667	236.500000	181.500000
-16.733333	236.500000	182.000000
-16.700000	236.500000	182.500000
-16.666667	236.500000	182.500000
-16.633333	237.000000	183.000000
-16.600000	237.500000	183.000000
-16.566667	237.500000	183.500000
-16.533333	237.500000	184.000000
-16.500000	238.000000	184.500000
-16.466667	238.000000	184.500000
-16.433333	238.500000	184.000000
-16.400000	238.500000	184.500000
-16.366667	238.500000	184.500000
-16.333333	239.000000	184.500000
-16.300000	239.000000	184.500000
-16.266667	239.000000	185.000000
-16.233333	239.000000	185.000000
-16.200000	239.000000	185.000000
-16.166667	239.000000	185.500000
-16.133333	239.500000	185.500000
-16.100000	240.000000	185.500000
-16.066667	240.000000	185.500000
-16.033333	240.000000	185.500000
-16.000000	240.000000	186.000000
-15.966667	240.000000	186.000000
-15.933333	240.000000	186.500000
-15.900000	240.000000	186.500000
-15.866667	240.000000	186.500000
-15.833333	240.500000	187.000000
-15.800000	240.500000	187.000000
-15.766667	240.000000	186.500000
-15.733333	240.500000	187.000000
-15.700000	240.500000	186.500000
-15.666667	240.500000	187.000000
-15.633333	240.500000	187.000000
-15.600000	241.000000	187.500000
-15.566667	241.000000	187.500000
-15.533333	241.000000	187.500000
-15.500000	241.000000	188.500000
-15.466667	241.000000	189.000000
-15.433333	241.000000	189.000000
-15.400000	241.000000	189.000000
-15.366667	241.000000	189.000000
-15.333333	241.000000	189.500000
-15.300000	241.000000	189.500000
-15.266667	241.500000	189.500000
-15.233333	241.500000	190.500000
-15.200000	241.500000	191.000000
-15.166667	241.500000	191.500000
-15.133333	241.500000	191.500000
-15.100000	241.500000	192.500000
-15.066667	241.500000	192.000000
-15.033333	242.000000	193.000000
-15.000000	242.500000	193.000000
-14.966667	242.500000	195.500000
-14.933333	242.500000	194.500000
-14.900000	242.000000	195.000000
-14.866667	242.000000	196.500000
-14.833333	242.000000	197.000000
-14.800000	242.000000	196.000000
-14.766667	242.500000	197.000000
-14.733333	243.000000	197.000000
-14.700000	243.000000	198.000000
-14.666667	243.000000	198.500000
-14.633333	243.000000	198.500000
-14.600000	242.500000	198.500000
-14.566667	242.500000	199.000000
-14.533333	242.500000	199.000000
-14.500000	242.500000	201.000000
-14.466667	243.000000	201.000000
-14.433333	243.000000	201.500000
-14.400000	243.000000	201.500000
-14.366667	243.500000	200.000000
-14.333333	243.500000	200.000000
-14.300000	244.000000	202.000000
-14.266667	243.000000	202.000000
-14.233333	243.500000	202.500000
-14.200000	243.500000	202.000000
-14.166667	243.500000	202.000000
-14.133333	243.500000	202.500000
-14.100000	243.500000	202.500000
-14.066667	244.000000	203.000000
-14.033333	244.000000	203.000000
-14.000000	243.500000	203.500000
-13.966667	243.500000	204.500000
-13.933333	243.000000	204.500000
-13.900000	243.500000	204.000000
-13.866667	244.000000	204.000000
-13.833333	244.500000	204.500000
-13.800000	245.000000	204.000000
-13.766667	244.500000	204.000000
-13.733333	244.000000	205.000000
-13.700000	244.000000	205.500000
-13.666667	243.500000	205.500000
-13.633333	243.500000	205.500000
-13.600000	243.500000	205.500000
-13.566667	244.000000	205.000000
-13.533333	244.500000	205.500000
-13.500000	244.500000	205.500000
-13.466667	245.000000	205.500000
-13.433333	244.500000	206.000000
-13.400000	244.500000	206.000000
-13.366667	245.000000	206.500000
-13.333333	245.000000	206.500000
-13.300000	244.500000	206.500000
-13.266667	244.500000	206.000000
-13.233333	245.000000	206.000000
-13.200000	245.000000	207.000000
-13.166667	245.000000	207.500000
-13.133333	245.000000	207.500000
-13.100000	244.500000	207.500000
-13.066667	244.500000	207.000000
-13.033333	244.500000	207.500000
-13.000000	244.500000	207.500000
-12.966667	244.500000	208.500000
-12.933333	244.500000	208.500000
-12.900000	245.000000	208.500000
-12.866667	245.000000	208.500000
-12.833333	245.000000	208.500000
-12.800000	245.000000	208.500000
-12.766667	245.000000	209.000000
-12.733333	245.000000	209.000000
-12.700000	245.000000	209.000000
-12.666667	245.500000	209.000000
-12.633333	246.000000	208.500000
-12.600000	247.000000	208.000000
-12.566667	248.000000	207.000000
-12.533333	248.000000	207.500000
-12.500000	248.000000	207.500000
-12.466667	249.000000	205.500000
-12.433333	249.000000	205.000000
-12.400000	249.000000	206.000000
-12.366667	249.500000	205.000000
-12.333333	250.000000	206.500000
-12.300000	250.500000	206.000000
-12.266667	250.500000	206.000000
-12.233333	251.000000	206.000000
-12.200000	251.500000	206.500000
-12.166667	251.500000	206.500000
-12.133333	251.500000	206.500000
-12.100000	251.500000	207.000000
-12.066667	251.500000	207.000000
-12.033333	251.500000	207.000000
-12.000000	252.000000	207.000000
-11.966667	252.000000	207.000000
-11.933333	251.500000	206.000000
-11.900000	252.000000	207.000000
-11.866667	252.000000	206.000000
-11.833333	252.000000	206.000000
-11.800000	252.500000	207.000000
-11.766667	252.000000	206.000000
-11.733333	252.000000	206.000000
-11.700000	252.000000	206.000000
-11.666667	252.500000	206.500000
-11.633333	252.500000	207.000000
-11.600000	253.000000	206.500000
-11.566667	253.500000	206.500000
-11.533333	254.000000	206.000000
-11.500000	254.500000	205.000000
-11.466667	254.500000	205.000000
-11.433333	255.000000	205.000000
-11.400000	255.000000	205.000000
-11.366667	255.000000	205.000000
-11.333333	256.500000	205.500000
-11.300000	256.500000	205.500000
-11.266667	257.000000	205.500000
-11.233333	257.000000	205.500000
-11.200000	256.500000	204.500000
-11.166667	257.500000	205.500000
-11.133333	257.500000	205.000000
-11.100000	258.000000	205.000000
-11.066667	258.000000	204.500000
-11.033333	257.000000	204.000000
-11.000000	258.500000	205.000000
-10.966667	258.500000	205.500000
-10.933333	258.500000	205.000000
-10.900000	258.500000	205.500000
-10.866667	259.000000	205.000000
-10.833333	259.000000	205.000000
-10.800000	259.000000	205.000000
-10.766667	259.500000	205.500000
-10.733333	260.000000	205.000000
-10.700000	260.000000	205.500000
-10.666667	260.000000	205.000000
-10.633333	260.500000	205.500000
-10.600000	260.500000	206.000000
-10.566667	260.500000	205.500000
-10.533333	261.000000	206.000000
-10.500000	261.000000	205.500000
-10.466667	261.000000	205.500000
-10.433333	261.500000	205.500000
-10.400000	261.500000	205.500000
-10.366667	262.000000	205.500000
-10.333333	262.000000	206.000000
-10.300000	262.000000	206.000000
-10.266667	262.500000	206.500000
-10.233333	263.000000	206.000000
-10.200000	263.000000	206.000000
-10.166667	263.000000	206.000000
-10.133333	263.500000	205.500000
-10.100000	264.000000	205.000000
-10.066667	264.000000	205.000000
-10.033333	264.500000	205.000000
-10.000000	265.000000	204.500000
-9.966667	265.500000	205.000000
-9.933333	266.000000	204.500000
-9.900000	266.000000	205.000000
-9.866667	266.500000	205.000000
-9.833333	266.500000	204.500000
-9.800000	267.000000	204.500000
-9.766667	267.500000	204.000000
-9.733333	267.500000	204.000000
-9.700000	268.000000	204.500000
-9.666667	268.500000	204.000000
-9.633333	270.000000	204.500000
-9.600000	270.000000	204.500000
-9.566667	270.500000	204.500000
-9.533333	270.500000	204.500000
-9.500000	270.500000	204.000000
-9.466667	271.000000	203.500000
-9.433333	271.000000	203.500000
-9.400000	271.000000	204.000000
-9.366667	272.500000	204.500000
-9.333333	272.500000	204.500000
-9.300000	272.500000	204.000000
-9.266667	273.500000	204.000000
-9.233333	274.000000	204.000000
-9.200000	273.000000	203.500000
-9.166667	274.000000	203.500000
-9.133333	274.000000	204.000000
-9.100000	274.500000	203.500000
-9.066667	274.500000	204.000000
-9.033333	274.500000	203.500000
-9.000000	274.500000	204.000000
-8.966667	275.000000	203.500000
-8.933333	275.500000	203.500000
-8.900000	275.500000	203.500000
-8.866667	275.500000	203.000000
-8.833333	275.500000	203.500000
-8.800000	275.500000	203.500000
-8.766667	276.000000	203.500000
-8.733333	276.000000	203.500000
-8.700000	276.000000	203.500000
-8.666667	276.000000	204.000000
-8.633333	276.000000	204.000000
-8.600000	276.500000	203.500000
-8.566667	277.000000	203.500000
-8.533333	277.000000	203.500000
-8.500000	277.000000	203.500000
-8.466667	277.500000	203.500000
-8.433333	277.500000	203.000000
-8.400000	277.500000	203.500000
-8.366667	278.000000	203.500000
-8.333333	278.000000	203.500000
-8.300000	278.500000	203.500000
-8.266667	280.500000	203.500000
-8.233333	281.500000	203.500000
-8.200000	281.000000	203.000000
-8.166667	281.500000	203.000000
-8.133333	281.500000	203.000000
-8.100000	281.500000	203.000000
-8.066667	282.000000	203.500000
-8.033333	284.500000	203.500000
-8.000000	284.500000	203.500000
-7.966667	285.500000	204.000000
-7.933333	285.000000	203.500000
-7.900000	285.000000	203.000000
-7.866667	285.000000	203.500000
-7.833333	285.000000	203.500000
-7.800000	285.500000	203.000000
-7.766667	287.000000	204.000000
-7.733333	287.500000	203.500000
-7.700000	288.000000	204.000000
-7.666667	288.000000	204.000000
-7.633333	288.000000	204.000000
-7.600000	288.500000	204.000000
-7.566667	289.000000	204.000000
-7.533333	289.000000	204.000000
-7.500000	289.000000	204.000000
-7.466667	289.500000	203.500000
-7.433333	289.000000	203.000000
-7.400000	290.000000	203.500000
-7.366667	291.000000	204.000000
-7.333333	290.500000	204.000000
-7.300000	290.500000	204.000000
-7.266667	290.500000	203.500000
-7.233333	290.500000	203.500000
-7.200000	291.000000	203.500000
-7.166667	291.000000	203.500000
-7.133333	291.000000	203.500000
-7.100000	291.500000	203.000000
-7.066667	291.500000	203.000000
-7.033333	292.000000	203.000000
-7.000000	292.000000	203.000000
-6.966667	292.500000	203.000000
-6.933333	292.500000	203.500000
-6.900000	292.500000	203.500000
-6.866667	292.500000	203.000000
-6.833333	292.500000	203.000000
-6.800000	292.500000	203.000000
-6.766667	292.500000	203.000000
-6.733333	292.500000	203.000000
-6.700000	293.000000	203.000000
-6.666667	293.000000	203.000000
-6.633333	294.000000	204.000000
-6.600000	293.500000	204.000000
-6.566667	294.000000	204.000000
-6.533333	294.000000	204.000000
-6.500000	294.000000	204.000000
-6.466667	294.000000	204.000000
-6.433333	294.000000	204.000000
-6.400000	294.500000	204.500000
-6.366667	294.500000	204.000000
-6.333333	295.000000	204.000000
-6.300000	295.000000	203.500000
-6.266667	295.000000	204.000000
-6.233333	295.000000	204.000000
-6.200000	295.000000	205.000000
-6.166667	295.000000	205.000000
-6.133333	295.000000	205.000000
-6.100000	295.000000	205.000000
-6.066667	295.000000	205.000000
-6.033333	295.000000	205.000000
-6.000000	295.000000	205.000000
-5.966667	295.000000	205.000000
-5.933333	295.000000	205.000000
-5.900000	295.000000	205.000000
-5.866667	295.000000	205.000000
-5.833333	295.000000	205.000000
-5.800000	295.000000	205.000000
-5.766667	295.000000	205.000000
-5.733333	295.000000	205.000000
-5.700000	295.000000	205.000000
-5.666667	295.000000	205.000000
-5.633333	295.000000	205.000000
-5.600000	295.000000	205.000000
-5.566667	295.000000	205.000000
-5.533333	295.000000	205.000000
-5.500000	295.000000	205.000000
-5.466667	295.000000	205.000000
-5.433333	295.000000	205.000000
-5.400000	295.000000	205.000000
-5.366667	295.000000	205.000000
-5.333333	295.000000	205.000000
-5.300000	295.000000	205.000000
-5.266667	295.000000	205.000000
-5.233333	295.000000	205.000000
-5.200000	295.000000	205.000000
-5.166667	295.000000	205.000000
-5.133333	295.000000	205.000000
-5.100000	295.000000	205.000000
-5.066667	295.000000	205.000000
-5.033333	295.000000	205.000000
-5.000000	295.000000	205.000000
-4.966667	295.000000	205.000000
-4.933333	295.000000	205.000000
-4.900000	295.000000	205.000000
-4.866667	295.000000	205.000000
-4.833333	295.000000	205.000000
-4.800000	295.000000	205.000000
-4.766667	295.000000	205.000000
-4.733333	295.000000	205.000000
-4.700000	295.000000	205.000000
-4.666667	295.000000	205.000000
-4.633333	295.000000	205.000000
-4.600000	295.000000	205.000000
-4.566667	295.000000	205.000000
-4.533333	295.000000	205.000000
-4.500000	295.000000	205.000000
-4.466667	295.000000	205.000000
-4.433333	295.000000	205.000000
-4.400000	295.000000	205.000000
-4.366667	295.000000	205.000000
-4.333333	295.000000	205.000000
-4.300000	295.000000	205.000000
-4.266667	295.000000	205.000000
-4.233333	295.000000	205.000000
-4.200000	295.000000	205.000000
-4.166667	295.000000	205.000000
-4.133333	295.000000	205.000000
-4.100000	295.000000	205.000000
-4.066667	295.000000	205.000000
-4.033333	295.000000	205.000000
-4.000000	295.000000	205.000000
-3.966667	295.000000	205.000000
-3.933333	295.000000	205.000000
-3.900000	295.000000	205.000000
-3.866667	295.000000	205.000000
-3.833333	295.000000	205.000000
-3.800000	295.000000	205.000000
-3.766667	295.000000	205.000000
-3.733333	295.000000	205.000000
-3.700000	295.000000	205.000000
-3.666667	295.000000	205.000000
-3.633333	295.000000	205.000000
-3.600000	295.000000	205.000000
-3.566667	295.000000	205.000000
-3.533333	295.000000	205.000000
-3.500000	295.000000	205.000000
-3.466667	295.000000	205.000000
-3.433333	295.000000	205.000000
-3.400000	295.000000	205.000000
-3.366667	295.000000	205.000000
-3.333333	295.000000	205.000000
-3.300000	295.000000	205.000000
-3.266667	295.000000	205.000000
-3.233333	295.000000	205.000000
-3.200000	295.000000	205.000000
-3.166667	295.000000	205.000000
-3.133333	295.000000	205.000000
-3.100000	295.000000	205.000000
-3.066667	295.000000	205.000000
-3.033333	295.000000	205.000000
-3.000000	295.000000	205.000000
-2.966667	295.000000	205.000000
-2.933333	295.000000	205.000000
-2.900000	295.000000	205.000000
-2.866667	295.000000	205.000000
-2.833333	295.000000	205.000000
-2.800000	295.000000	205.000000
-2.766667	295.000000	205.000000
-2.733333	295.000000	205.000000
-2.700000	295.000000	205.000000
-2.666667	295.000000	205.000000
-2.633333	295.000000	205.000000
-2.600000	295.000000	205.000000
-2.566667	295.000000	205.000000
-2.533333	295.000000	205.000000
-2.500000	295.000000	205.000000
-2.466667	295.000000	205.000000
-2.433333	295.000000	205.000000
-2.400000	295.000000	205.000000
-2.366667	295.000000	205.000000
-2.333333	295.000000	205.000000
-2.300000	295.000000	205.000000
-2.266667	295.000000	205.000000
-2.233333	295.000000	205.000000
-2.200000	295.000000	205.000000
-2.166667	295.000000	205.000000
-2.133333	295.000000	205.000000
-2.100000	295.000000	205.000000
-2.066667	295.000000	205.000000
-2.033333	295.000000	205.000000
-2.000000	295.000000	205.000000
-1.966667	295.000000	205.000000
-1.933333	295.000000	205.000000
-1.900000	295.000000	205.000000
-1.866667	295.000000	205.000000
-1.833333	295.000000	205.000000
-1.800000	295.000000	205.000000
-1.766667	295.000000	205.000000
-1.733333	295.000000	205.000000
-1.700000	295.000000	205.000000
-1.666667	295.000000	205.000000
-1.633333	295.000000	205.000000
-1.600000	295.000000	205.000000
-1.566667	295.000000	205.000000
-1.533333	295.000000	205.000000
-1.500000	295.000000	205.000000
-1.466667	295.000000	205.000000
-1.433333	295.000000	205.000000
-1.400000	295.000000	205.000000
-1.366667	295.000000	205.000000
-1.333333	295.000000	205.000000
-1.300000	295.000000	205.000000
-1.266667	295.000000	205.000000
-1.233333	295.000000	205.000000
-1.200000	295.000000	205.000000
-1.166667	295.000000	205.000000
-1.133333	295.000000	205.000000
-1.100000	295.000000	205.000000
-1.066667	295.000000	205.000000
-1.033333	295.000000	205.000000
-1.000000	295.000000	205.000000
-0.966667	295.000000	205.000000
-0.933333	295.000000	205.000000
-0.900000	295.000000	205.000000
-0.866667	295.000000	205.000000
-0.833333	295.000000	205.000000
-0.800000	295.000000	205.000000
-0.766667	295.000000	205.000000
-0.733333	295.000000	205.000000
-0.700000	295.000000	205.000000
-0.666667	295.000000	205.000000
-0.633333	295.000000	205.000000
-0.600000	295.000000	205.000000
-0.566667	295.000000	205.000000
-0.533333	295.000000	205.000000
-0.500000	295.000000	205.000000
-0.466667	295.000000	205.000000
-0.433333	295.000000	205.000000
-0.400000	295.000000	205.000000
-0.366667	295.000000	205.000000
-0.333333	295.000000	205.000000
-0.300000	295.000000	205.000000
-0.266667	295.000000	205.000000
-0.233333	295.000000	205.000000
-0.200000	295.000000	205.000000
-0.166667	295.000000	205.000000
-0.133333	295.000000	205.000000
-0.100000	295.000000	205.000000
-0.066667	295.000000	205.000000
-0.033333	295.000000	205.000000
0.000000	295.000000	205.000000
0.033333	295.000000	205.000000
0.066667	295.000000	205.000000
0.100000	295.000000	205.000000
0.133333	295.000000	205.000000
0.166667	295.000000	205.000000
0.200000	295.000000	205.000000
0.233333	295.000000	205.000000
0.266667	295.000000	205.000000
0.300000	295.000000	205.000000
0.333333	295.000000	205.000000
0.366667	295.000000	205.000000
0.400000	295.000000	205.000000
0.433333	295.000000	205.000000
0.466667	295.000000	205.000000
0.500000	295.000000	205.000000
0.533333	295.000000	205.000000
0.566667	295.000000	205.000000
0.600000	295.000000	205.000000
0.633333	295.000000	205.000000
0.666667	295.000000	205.000000
0.700000	295.000000	205.000000
0.733333	295.000000	205.000000
0.766667	295.000000	205.000000
0.800000	295.000000	205.000000
0.833333	295.000000	205.000000
0.866667	295.000000	205.000000
0.900000	295.000000	205.000000
0.933333	295.000000	205.000000
0.966667	295.000000	205.000000
1.000000	295.000000	205.000000
1.033333	295.000000	205.000000
1.066667	295.000000	205.000000
1.100000	295.000000	205.000000
1.133333	295.000000	205.000000
1.166667	295.000000	205.000000
1.200000	295.000000	205.000000
1.233333	295.000000	205.000000
1.266667	295.000000	205.000000
1.300000	295.000000	205.000000
1.333333	295.000000	205.000000
1.366667	295.000000	205.000000
1.400000	295.000000	205.000000
1.433333	295.000000	205.000000
1.466667	295.000000	205.000000
1.500000	295.000000	205.000000
1.533333	295.000000	205.000000
1.566667	295.000000	205.000000
1.600000	295.000000	205.000000
1.633333	295.000000	205.000000
1.666667	295.000000	205.000000
1.700000	295.000000	205.000000
1.733333	271.500000	207.500000
1.766667	290.000000	195.000000
1.800000	287.000000	193.000000
1.833333	285.000000	191.000000
1.866667	284.000000	190.000000
1.900000	283.500000	189.000000
1.933333	282.000000	187.500000
1.966667	281.000000	187.000000
2.000000	280.500000	186.000000
2.033333	280.500000	185.000000
2.066667	280.500000	183.500000
2.100000	279.500000	181.000000
2.133333	279.000000	179.000000
2.166667	277.500000	177.500000
2.200000	277.000000	173.000000
2.233333	274.500000	165.000000
2.266667	273.500000	162.500000
2.300000	272.500000	157.500000
2.333333	272.000000	155.000000
2.366667	272.000000	150.500000
2.400000	272.000000	145.000000
2.433333	272.000000	142.000000
2.466667	271.500000	138.000000
2.500000	272.500000	133.000000
2.533333	272.000000	128.000000
2.566667	272.000000	123.500000
2.600000	272.000000	119.000000
2.633333	273.000000	112.000000
2.666667	272.500000	109.500000
2.700000	272.000000	105.000000
2.733333	272.000000	101.000000
2.766667	294.500000	98.000000
2.800000	273.500000	93.000000
2.833333	294.000000	89.500000
2.866667	294.500000	85.500000
2.900000	295.000000	79.500000
2.933333	270.000000	76.500000
2.966667	293.000000	73.000000
3.000000	293.000000	68.500000
3.033333	269.500000	66.000000
3.066667	268.500000	61.500000
3.100000	292.500000	58.500000
3.133333	292.000000	55.000000
3.166667	292.000000	51.500000
3.200000	291.000000	49.000000
3.233333	291.500000	45.500000
3.266667	290.000000	42.000000
3.300000	289.000000	39.500000
3.333333	288.500000	36.000000
3.366667	288.000000	32.000000
3.400000	286.000000	29.500000
3.433333	284.500000	25.500000
3.466667	283.000000	22.000000
3.500000	279.000000	23.500000
3.533333	280.500000	21.000000
3.566667	278.500000	19.000000
3.600000	277.500000	18.500000
3.633333	275.500000	17.000000
3.666667	268.500000	17.000000
3.700000	267.500000	18.000000
3.733333	250.500000	21.000000
3.766667	268.500000	21.500000
3.800000	269.000000	23.000000
3.833333	268.000000	23.500000
3.866667	266.500000	24.000000
3.900000	266.500000	26.000000
3.933333	266.500000	24.000000
3.966667	268.500000	25.500000
4.000000	274.000000	24.000000
4.033333	273.000000	26.500000
4.066667	272.500000	25.500000
4.100000	271.500000	26.000000
4.133333	272.500000	18.500000
4.166667	273.000000	22.500000
4.200000	274.500000	18.000000
4.233333	276.000000	15.500000
4.266667	278.500000	16.000000
4.300000	278.500000	15.500000
4.333333	280.500000	15.000000
4.366667	281.000000	16.000000
4.400000	281.500000	16.500000
4.433333	253.500000	17.500000
4.466667	285.000000	18.000000
4.500000	288.000000	18.000000
4.533333	287.000000	19.500000
4.566667	286.500000	19.500000
4.600000	286.500000	19.000000
4.633333	288.000000	20.000000
4.666667	287.000000	20.000000
4.700000	288.500000	18.500000
4.733333	290.000000	19.000000
4.766667	290.000000	20.000000
4.800000	290.000000	19.500000
4.833333	262.500000	21.500000
4.866667	262.500000	21.500000
4.900000	263.500000	22.000000
4.933333	264.000000	22.500000
4.966667	264.000000	23.000000
5.000000	264.500000	22.500000
5.033333	264.500000	22.500000
5.066667	264.000000	23.500000
5.100000	264.500000	23.500000
5.133333	265.000000	23.500000
5.166667	265.500000	23.000000
5.200000	264.000000	23.500000
5.233333	294.000000	22.000000
5.266667	294.000000	22.500000
5.300000	293.500000	23.500000
5.333333	293.500000	22.500000
5.366667	293.000000	22.000000
5.400000	294.500000	24.000000
5.433333	294.000000	23.500000
5.466667	294.500000	20.500000
5.500000	296.000000	22.000000
5.533333	267.500000	21.000000
5.566667	296.000000	19.500000
5.600000	268.500000	20.000000
5.633333	269.500000	18.500000
5.666667	268.500000	19.500000
5.700000	269.000000	20.000000
5.733333	270.500000	20.000000
5.766667	272.000000	20.000000
5.800000	272.000000	20.000000
5.833333	271.000000	20.500000
5.866667	298.000000	21.500000
5.900000	274.000000	21.000000
5.933333	274.500000	21.500000
5.966667	272.000000	21.000000
6.000000	273.000000	21.500000
6.033333	275.000000	21.500000
6.066667	296.500000	20.500000
6.100000	296.500000	22.000000
6.133333	296.000000	21.500000
6.166667	295.500000	22.000000
6.200000	295.500000	19.500000
6.233333	275.000000	21.500000
6.266667	295.000000	19.000000
6.300000	294.500000	17.000000
6.333333	278.000000	26.500000
6.366667	278.000000	24.000000
6.400000	277.500000	24.500000
6.433333	277.500000	25.000000
6.466667	277.500000	28.000000
6.500000	277.500000	27.000000
6.533333	277.500000	27.000000
6.566667	277.500000	28.000000
6.600000	277.500000	28.000000
[truncated: 8,801 more rows]
