# Supplementary material for: Attraction of posture and motion-trajectory elements of conspecific biological motion in medaka fish
Source: Sci Rep. 2018 Jun 5;8:8589. doi: 10.1038/s41598-018-26186-x (PMC5988670; doi:10.1038/s41598-018-26186-x)
Supplement: Supplementary file 4 — Dataset 3 [file 41598_2018_26186_MOESM4_ESM.zip › DataExperiments/Biomotion_11.csv]

time[sec]	x	y
-60.000000	100.500000	5.000000
-59.966667	100.500000	7.000000
-59.933333	101.000000	6.500000
-59.900000	209.000000	306.000000
-59.866667	98.500000	5.500000
-59.833333	100.000000	5.500000
-59.800000	208.500000	306.500000
-59.766667	100.500000	6.000000
-59.733333	100.000000	5.000000
-59.700000	99.000000	4.500000
-59.666667	100.000000	3.500000
-59.633333	209.000000	306.000000
-59.600000	100.500000	5.000000
-59.566667	209.500000	306.500000
-59.533333	100.500000	4.000000
-59.500000	209.000000	306.500000
-59.466667	100.000000	5.000000
-59.433333	100.000000	4.000000
-59.400000	99.000000	4.500000
-59.366667	100.500000	7.000000
-59.333333	209.500000	306.500000
-59.300000	100.000000	5.000000
-59.266667	209.500000	306.000000
-59.233333	100.500000	5.000000
-59.200000	101.000000	3.500000
-59.166667	100.000000	5.000000
-59.133333	101.500000	4.500000
-59.100000	209.000000	306.000000
-59.066667	101.000000	4.000000
-59.033333	101.000000	4.000000
-59.000000	98.500000	4.000000
-58.966667	212.000000	306.500000
-58.933333	209.000000	306.000000
-58.900000	209.000000	306.500000
-58.866667	98.000000	3.500000
-58.833333	209.500000	306.000000
-58.800000	101.000000	4.000000
-58.766667	100.500000	5.000000
-58.733333	209.500000	306.000000
-58.700000	209.000000	306.000000
-58.666667	100.500000	4.000000
-58.633333	99.500000	3.500000
-58.600000	209.000000	306.000000
-58.566667	209.500000	306.500000
-58.533333	100.000000	5.000000
-58.500000	208.500000	306.000000
-58.466667	98.500000	5.000000
-58.433333	209.000000	306.500000
-58.400000	209.500000	306.000000
-58.366667	98.500000	3.500000
-58.333333	100.000000	5.000000
-58.300000	98.500000	4.500000
-58.266667	100.000000	4.000000
-58.233333	208.500000	306.500000
-58.200000	101.000000	4.000000
-58.166667	16.500000	176.000000
-58.133333	15.500000	174.500000
-58.100000	15.500000	173.500000
-58.066667	15.000000	172.000000
-58.033333	14.000000	169.500000
-58.000000	16.500000	170.500000
-57.966667	12.500000	166.000000
-57.933333	14.500000	166.500000
-57.900000	14.500000	166.500000
-57.866667	14.500000	166.500000
-57.833333	14.500000	166.500000
-57.800000	14.500000	166.500000
-57.766667	14.500000	166.500000
-57.733333	14.500000	166.500000
-57.700000	14.500000	166.500000
-57.666667	14.500000	166.500000
-57.633333	14.500000	166.500000
-57.600000	14.500000	166.500000
-57.566667	14.500000	166.500000
-57.533333	14.500000	166.500000
-57.500000	14.500000	166.500000
-57.466667	14.500000	166.500000
-57.433333	14.500000	166.500000
-57.400000	14.500000	166.500000
-57.366667	14.500000	166.500000
-57.333333	14.500000	166.500000
-57.300000	14.500000	166.500000
-57.266667	14.500000	166.500000
-57.233333	14.500000	166.500000
-57.200000	14.500000	166.500000
-57.166667	14.500000	166.500000
-57.133333	14.500000	166.500000
-57.100000	14.500000	166.500000
-57.066667	14.500000	166.500000
-57.033333	14.500000	166.500000
-57.000000	14.500000	166.500000
-56.966667	14.500000	166.500000
-56.933333	14.500000	166.500000
-56.900000	14.500000	166.500000
-56.866667	14.500000	166.500000
-56.833333	14.500000	166.500000
-56.800000	14.500000	166.500000
-56.766667	15.500000	163.500000
-56.733333	15.500000	163.500000
-56.700000	15.500000	163.500000
-56.666667	15.500000	163.500000
-56.633333	14.000000	156.500000
-56.600000	14.000000	156.500000
-56.566667	14.000000	153.000000
-56.533333	10.000000	148.000000
-56.500000	6.000000	142.500000
-56.466667	10.000000	144.500000
-56.433333	11.000000	144.500000
-56.400000	10.000000	142.500000
-56.366667	11.000000	142.000000
-56.333333	10.500000	139.500000
-56.300000	10.500000	137.500000
-56.266667	11.000000	138.000000
-56.233333	10.500000	136.000000
-56.200000	10.000000	135.000000
-56.166667	11.000000	136.500000
-56.133333	9.500000	136.000000
-56.100000	10.500000	137.500000
-56.066667	11.000000	138.500000
-56.033333	10.000000	138.500000
-56.000000	10.000000	139.000000
-55.966667	9.500000	139.500000
-55.933333	8.500000	138.500000
-55.900000	8.500000	138.500000
-55.866667	10.000000	139.500000
-55.833333	9.500000	139.500000
-55.800000	8.000000	138.500000
-55.766667	8.000000	139.000000
-55.733333	8.000000	138.500000
-55.700000	8.000000	138.500000
-55.666667	7.000000	137.500000
-55.633333	8.500000	137.500000
-55.600000	7.500000	136.500000
-55.566667	7.500000	135.500000
-55.533333	7.500000	135.000000
-55.500000	7.500000	135.000000
-55.466667	7.500000	133.500000
-55.433333	6.500000	132.500000
-55.400000	7.000000	132.500000
-55.366667	7.500000	132.500000
-55.333333	7.500000	132.500000
-55.300000	6.500000	131.000000
-55.266667	8.000000	132.000000
-55.233333	8.000000	131.000000
-55.200000	8.500000	130.500000
-55.166667	7.500000	130.000000
-55.133333	8.500000	130.000000
-55.100000	8.000000	129.000000
-55.066667	8.500000	129.000000
-55.033333	8.500000	128.500000
-55.000000	8.500000	128.500000
-54.966667	9.500000	128.500000
-54.933333	8.000000	127.500000
-54.900000	9.000000	127.500000
-54.866667	8.500000	127.000000
-54.833333	8.000000	127.000000
-54.800000	7.500000	127.000000
-54.766667	8.000000	126.000000
-54.733333	8.500000	126.000000
-54.700000	9.000000	126.000000
-54.666667	9.000000	126.000000
-54.633333	9.000000	126.000000
-54.600000	10.000000	126.000000
-54.566667	9.000000	125.000000
-54.533333	9.000000	125.500000
-54.500000	9.500000	125.000000
-54.466667	9.500000	125.000000
-54.433333	9.500000	124.000000
-54.400000	10.000000	124.500000
-54.366667	9.000000	123.500000
-54.333333	9.000000	123.500000
-54.300000	11.000000	124.000000
-54.266667	10.000000	123.500000
-54.233333	11.500000	124.000000
-54.200000	12.500000	124.000000
-54.166667	12.500000	124.000000
-54.133333	10.500000	123.500000
-54.100000	11.000000	123.500000
-54.066667	12.500000	124.000000
-54.033333	12.000000	123.500000
-54.000000	12.500000	123.500000
-53.966667	12.500000	123.500000
-53.933333	13.000000	123.000000
-53.900000	13.500000	124.000000
-53.866667	13.000000	124.500000
-53.833333	15.500000	125.000000
-53.800000	15.000000	125.000000
-53.766667	14.500000	125.500000
-53.733333	12.000000	126.000000
-53.700000	15.500000	126.000000
-53.666667	17.000000	126.500000
-53.633333	17.500000	126.500000
-53.600000	17.000000	127.000000
-53.566667	6.500000	131.500000
-53.533333	4.500000	134.500000
-53.500000	4.500000	134.500000
-53.466667	4.000000	135.000000
-53.433333	4.500000	136.500000
-53.400000	4.500000	136.500000
-53.366667	2.000000	138.500000
-53.333333	3.000000	139.500000
-53.300000	4.000000	138.500000
-53.266667	162.000000	265.000000
-53.233333	160.500000	266.000000
-53.200000	160.500000	266.000000
-53.166667	160.500000	266.000000
-53.133333	160.500000	266.000000
-53.100000	160.500000	266.000000
-53.066667	6.000000	155.000000
-53.033333	6.000000	155.000000
-53.000000	6.000000	155.000000
-52.966667	6.000000	155.000000
-52.933333	162.000000	263.000000
-52.900000	162.000000	263.000000
-52.866667	162.000000	263.000000
-52.833333	162.000000	263.000000
-52.800000	162.000000	263.000000
-52.766667	162.000000	263.000000
-52.733333	162.000000	263.000000
-52.700000	162.000000	263.000000
-52.666667	162.000000	263.000000
-52.633333	9.000000	193.000000
-52.600000	8.500000	193.500000
-52.566667	9.000000	196.500000
-52.533333	10.500000	196.000000
-52.500000	11.500000	196.500000
-52.466667	11.500000	198.500000
-52.433333	11.000000	201.000000
-52.400000	11.000000	204.000000
-52.366667	11.000000	204.500000
-52.333333	11.000000	206.500000
-52.300000	10.500000	210.500000
-52.266667	10.500000	210.500000
-52.233333	11.000000	210.500000
-52.200000	10.000000	213.500000
-52.166667	10.000000	215.000000
-52.133333	10.000000	216.000000
-52.100000	9.500000	217.000000
-52.066667	10.000000	217.500000
-52.033333	10.000000	218.000000
-52.000000	9.500000	219.500000
-51.966667	8.500000	221.000000
-51.933333	7.500000	222.500000
-51.900000	7.000000	224.500000
-51.866667	7.000000	226.000000
-51.833333	6.000000	229.500000
-51.800000	6.500000	231.000000
-51.766667	5.500000	235.000000
-51.733333	6.000000	236.500000
-51.700000	5.500000	241.000000
-51.666667	6.500000	241.000000
-51.633333	6.500000	243.500000
-51.600000	7.000000	244.500000
-51.566667	7.000000	245.000000
-51.533333	7.500000	246.000000
-51.500000	7.500000	246.500000
-51.466667	8.000000	246.000000
-51.433333	7.500000	246.000000
-51.400000	9.000000	245.500000
-51.366667	12.000000	243.000000
-51.333333	13.500000	242.500000
-51.300000	11.500000	241.000000
-51.266667	11.000000	240.000000
-51.233333	9.000000	239.500000
-51.200000	9.000000	238.500000
-51.166667	7.500000	236.500000
-51.133333	8.500000	236.000000
-51.100000	8.000000	235.000000
-51.066667	9.000000	234.500000
-51.033333	8.500000	233.500000
-51.000000	9.000000	233.500000
-50.966667	8.500000	232.500000
-50.933333	9.000000	232.000000
-50.900000	8.000000	231.000000
-50.866667	8.500000	230.500000
-50.833333	9.500000	231.000000
-50.800000	7.000000	228.500000
-50.766667	3.500000	224.000000
-50.733333	3.500000	220.000000
-50.700000	3.500000	217.500000
-50.666667	3.500000	218.500000
-50.633333	4.000000	217.500000
-50.600000	4.000000	216.000000
-50.566667	4.000000	214.500000
-50.533333	4.000000	213.000000
-50.500000	4.000000	211.500000
-50.466667	5.000000	215.000000
-50.433333	4.500000	211.500000
-50.400000	4.500000	209.000000
-50.366667	4.500000	208.000000
-50.333333	6.000000	211.000000
-50.300000	5.500000	208.500000
-50.266667	4.500000	205.500000
-50.233333	5.000000	206.500000
-50.200000	7.000000	208.000000
-50.166667	6.500000	205.500000
-50.133333	5.500000	203.000000
-50.100000	5.500000	203.000000
-50.066667	5.000000	200.500000
-50.033333	5.000000	200.000000
-50.000000	5.000000	199.500000
-49.966667	5.500000	199.000000
-49.933333	6.000000	197.000000
-49.900000	5.500000	195.500000
-49.866667	5.500000	194.000000
-49.833333	5.500000	193.000000
-49.800000	4.500000	190.000000
-49.766667	5.500000	190.500000
-49.733333	2.000000	178.000000
-49.700000	2.000000	178.000000
-49.666667	2.000000	178.000000
-49.633333	2.000000	178.000000
-49.600000	2.000000	178.000000
-49.566667	2.000000	178.000000
-49.533333	2.000000	178.000000
-49.500000	2.000000	178.000000
-49.466667	2.000000	178.000000
-49.433333	2.000000	178.000000
-49.400000	2.000000	178.000000
-49.366667	2.000000	178.000000
-49.333333	2.000000	178.000000
-49.300000	2.000000	178.000000
-49.266667	2.000000	178.000000
-49.233333	2.000000	178.000000
-49.200000	2.000000	178.000000
-49.166667	2.000000	178.000000
-49.133333	2.000000	178.000000
-49.100000	2.000000	178.000000
-49.066667	2.000000	178.000000
-49.033333	2.000000	178.000000
-49.000000	2.000000	178.000000
-48.966667	2.000000	178.000000
-48.933333	0.500000	145.500000
-48.900000	0.500000	144.000000
-48.866667	3.000000	147.500000
-48.833333	162.000000	263.500000
-48.800000	1.500000	139.500000
-48.766667	1.500000	138.000000
-48.733333	3.000000	139.000000
-48.700000	3.000000	137.000000
-48.666667	2.500000	135.000000
-48.633333	3.000000	132.000000
-48.600000	4.000000	131.500000
-48.566667	4.500000	130.000000
-48.533333	4.500000	127.500000
-48.500000	4.500000	124.500000
-48.466667	4.000000	121.000000
-48.433333	4.500000	120.500000
-48.400000	4.500000	120.500000
-48.366667	5.000000	118.000000
-48.333333	5.000000	114.500000
-48.300000	4.500000	112.000000
-48.266667	5.000000	111.500000
-48.233333	6.500000	111.500000
-48.200000	8.000000	114.500000
-48.166667	10.000000	117.500000
-48.133333	8.500000	112.000000
-48.100000	9.000000	112.500000
-48.066667	9.500000	113.000000
-48.033333	9.500000	111.000000
-48.000000	7.500000	107.000000
-47.966667	7.000000	105.500000
-47.933333	7.000000	104.000000
-47.900000	7.500000	102.500000
-47.866667	8.500000	102.000000
-47.833333	6.500000	97.000000
-47.800000	6.500000	97.500000
-47.766667	7.500000	96.000000
-47.733333	8.500000	94.000000
-47.700000	9.500000	91.500000
-47.666667	7.000000	82.500000
-47.633333	7.000000	81.000000
-47.600000	8.000000	81.000000
-47.566667	8.500000	82.000000
-47.533333	9.500000	81.500000
-47.500000	11.000000	79.500000
-47.466667	8.000000	71.500000
-47.433333	8.000000	69.500000
-47.400000	8.000000	67.500000
-47.366667	8.000000	66.000000
-47.333333	8.000000	61.500000
-47.300000	7.500000	58.500000
-47.266667	7.500000	58.500000
-47.233333	8.500000	56.000000
-47.200000	9.000000	53.000000
-47.166667	8.500000	51.000000
-47.133333	8.500000	49.000000
-47.100000	9.500000	48.000000
-47.066667	10.500000	46.000000
-47.033333	10.000000	44.000000
-47.000000	9.000000	42.000000
-46.966667	10.000000	42.000000
-46.933333	11.500000	43.000000
-46.900000	12.000000	42.500000
-46.866667	11.500000	42.000000
-46.833333	11.000000	41.500000
-46.800000	12.000000	43.000000
-46.766667	13.500000	42.500000
-46.733333	14.500000	42.500000
-46.700000	16.000000	43.000000
-46.666667	15.000000	41.500000
-46.633333	17.000000	43.500000
-46.600000	17.500000	42.000000
-46.566667	18.000000	42.000000
-46.533333	18.500000	42.000000
-46.500000	19.000000	43.000000
-46.466667	19.000000	43.000000
-46.433333	20.500000	42.500000
-46.400000	22.000000	43.000000
-46.366667	23.000000	43.500000
-46.333333	23.500000	44.000000
-46.300000	23.500000	44.000000
-46.266667	19.500000	44.000000
-46.233333	22.000000	43.500000
-46.200000	23.500000	44.500000
-46.166667	21.500000	45.500000
-46.133333	21.500000	46.000000
-46.100000	21.500000	46.500000
-46.066667	20.500000	47.500000
-46.033333	20.500000	48.000000
-46.000000	19.500000	48.500000
-45.966667	20.000000	47.500000
-45.933333	14.500000	50.000000
-45.900000	15.000000	50.500000
-45.866667	14.000000	52.500000
-45.833333	15.000000	53.000000
-45.800000	15.000000	53.500000
-45.766667	13.500000	55.000000
-45.733333	13.000000	55.500000
-45.700000	13.500000	56.000000
-45.666667	12.500000	59.000000
-45.633333	13.000000	59.000000
-45.600000	12.000000	61.500000
-45.566667	13.000000	61.500000
-45.533333	18.000000	60.500000
-45.500000	9.000000	65.500000
-45.466667	9.000000	66.000000
-45.433333	8.500000	69.500000
-45.400000	8.500000	71.000000
-45.366667	9.000000	72.000000
-45.333333	9.000000	73.500000
-45.300000	8.500000	76.000000
-45.266667	8.500000	77.000000
-45.233333	8.500000	77.500000
-45.200000	8.500000	80.000000
-45.166667	8.500000	81.000000
-45.133333	9.000000	81.500000
-45.100000	9.000000	83.000000
-45.066667	9.000000	84.000000
-45.033333	9.000000	85.000000
-45.000000	9.000000	86.500000
-44.966667	9.500000	83.500000
-44.933333	9.500000	87.000000
-44.900000	9.500000	89.000000
-44.866667	10.000000	88.500000
-44.833333	9.000000	92.000000
-44.800000	9.500000	92.000000
-44.766667	10.000000	87.000000
-44.733333	11.000000	87.000000
-44.700000	12.000000	86.500000
-44.666667	13.000000	88.000000
-44.633333	14.000000	86.000000
-44.600000	14.000000	89.000000
-44.566667	14.000000	89.500000
-44.533333	14.000000	90.000000
-44.500000	12.500000	91.500000
-44.466667	14.500000	88.500000
-44.433333	12.500000	92.000000
-44.400000	14.000000	90.500000
-44.366667	12.500000	93.000000
-44.333333	12.000000	93.500000
-44.300000	13.000000	92.500000
-44.266667	11.000000	94.500000
-44.233333	11.000000	95.000000
-44.200000	11.000000	96.000000
-44.166667	12.000000	95.000000
-44.133333	12.000000	95.500000
-44.100000	11.000000	97.000000
-44.066667	10.500000	97.500000
-44.033333	13.500000	93.500000
-44.000000	14.500000	93.500000
-43.966667	16.000000	93.500000
-43.933333	16.500000	94.500000
-43.900000	15.000000	98.000000
-43.866667	17.000000	97.500000
-43.833333	17.000000	98.000000
-43.800000	15.000000	97.000000
-43.766667	13.000000	97.000000
-43.733333	5.000000	102.000000
-43.700000	4.000000	103.500000
-43.666667	2.500000	107.000000
-43.633333	4.000000	106.000000
-43.600000	2.500000	113.500000
-43.566667	1.000000	117.500000
-43.533333	1.000000	116.500000
-43.500000	1.000000	117.000000
-43.466667	1.500000	121.000000
-43.433333	1.000000	130.500000
-43.400000	1.000000	129.500000
-43.366667	1.000000	127.000000
-43.333333	1.500000	123.500000
-43.300000	3.000000	124.500000
-43.266667	1.000000	139.500000
-43.233333	1.000000	131.500000
-43.200000	2.000000	130.000000
-43.166667	2.000000	130.000000
-43.133333	2.000000	130.000000
-43.100000	2.000000	130.000000
-43.066667	2.000000	130.000000
-43.033333	2.000000	130.000000
-43.000000	2.000000	130.000000
-42.966667	2.000000	130.000000
-42.933333	2.000000	130.000000
-42.900000	2.000000	130.000000
-42.866667	2.000000	130.000000
-42.833333	2.000000	130.000000
-42.800000	2.000000	130.000000
-42.766667	11.000000	190.000000
-42.733333	11.000000	190.000000
-42.700000	11.000000	190.000000
-42.666667	11.000000	196.000000
-42.633333	11.000000	196.000000
-42.600000	10.500000	199.000000
-42.566667	9.500000	201.500000
-42.533333	8.500000	203.500000
-42.500000	7.500000	205.000000
-42.466667	10.000000	200.500000
-42.433333	9.000000	204.500000
-42.400000	10.500000	202.500000
-42.366667	9.500000	205.000000
-42.333333	10.000000	207.000000
-42.300000	11.000000	205.500000
-42.266667	11.500000	206.000000
-42.233333	11.500000	208.500000
-42.200000	11.000000	211.000000
-42.166667	11.500000	211.500000
-42.133333	11.500000	213.500000
-42.100000	11.500000	214.000000
-42.066667	11.000000	218.000000
-42.033333	10.500000	221.000000
-42.000000	10.500000	221.500000
-41.966667	11.500000	223.500000
-41.933333	11.000000	225.500000
-41.900000	9.500000	229.000000
-41.866667	8.000000	232.500000
-41.833333	8.000000	233.500000
-41.800000	8.000000	234.500000
-41.766667	9.500000	234.000000
-41.733333	13.000000	226.000000
-41.700000	15.000000	225.500000
-41.666667	17.500000	225.500000
-41.633333	19.000000	224.500000
-41.600000	20.500000	224.500000
-41.566667	12.500000	233.500000
-41.533333	14.500000	234.000000
-41.500000	14.500000	234.500000
-41.466667	15.500000	234.500000
-41.433333	15.500000	235.000000
-41.400000	15.500000	235.000000
-41.366667	14.000000	235.500000
-41.333333	15.500000	235.500000
-41.300000	17.000000	236.000000
-41.266667	18.000000	235.500000
-41.233333	18.500000	235.500000
-41.200000	20.000000	235.500000
-41.166667	18.000000	236.500000
-41.133333	18.500000	236.000000
-41.100000	15.000000	237.000000
-41.066667	17.000000	237.000000
-41.033333	16.000000	237.500000
-41.000000	15.500000	239.000000
-40.966667	14.500000	241.500000
-40.933333	12.500000	243.000000
-40.900000	12.000000	244.000000
-40.866667	10.500000	247.000000
-40.833333	11.000000	248.500000
-40.800000	11.000000	250.500000
-40.766667	12.000000	251.500000
-40.733333	11.000000	253.500000
-40.700000	12.000000	253.000000
-40.666667	12.000000	254.000000
-40.633333	12.500000	254.000000
-40.600000	12.500000	254.000000
-40.566667	12.000000	254.000000
-40.533333	12.500000	252.500000
-40.500000	12.000000	251.000000
-40.466667	12.000000	250.500000
-40.433333	13.000000	249.500000
-40.400000	12.500000	248.500000
-40.366667	12.500000	248.000000
-40.333333	13.000000	248.000000
-40.300000	13.500000	248.000000
-40.266667	13.000000	246.500000
-40.233333	12.500000	246.000000
-40.200000	12.000000	245.500000
-40.166667	12.000000	245.500000
-40.133333	11.500000	245.000000
-40.100000	9.000000	243.000000
-40.066667	10.500000	243.000000
-40.033333	10.000000	242.000000
-40.000000	9.500000	241.500000
-39.966667	10.000000	241.500000
-39.933333	11.500000	242.000000
-39.900000	10.000000	241.500000
-39.866667	11.500000	241.500000
-39.833333	10.500000	241.000000
-39.800000	11.500000	242.000000
-39.766667	11.000000	242.000000
-39.733333	11.500000	242.500000
-39.700000	10.000000	242.000000
-39.666667	10.500000	243.000000
-39.633333	10.000000	243.000000
-39.600000	10.500000	243.500000
-39.566667	11.500000	245.000000
-39.533333	7.000000	243.500000
-39.500000	4.500000	241.000000
-39.466667	4.500000	239.500000
-39.433333	3.500000	237.000000
-39.400000	2.000000	234.000000
-39.366667	3.500000	235.000000
-39.333333	2.500000	232.500000
-39.300000	2.500000	231.500000
-39.266667	2.000000	229.500000
-39.233333	2.000000	227.500000
-39.200000	2.500000	228.000000
-39.166667	2.500000	227.000000
-39.133333	2.000000	224.000000
-39.100000	2.000000	224.000000
-39.066667	2.000000	224.000000
-39.033333	2.000000	223.000000
-39.000000	1.500000	222.500000
-38.966667	1.500000	216.500000
-38.933333	2.000000	216.500000
-38.900000	3.000000	213.500000
-38.866667	3.500000	204.000000
-38.833333	4.500000	205.500000
-38.800000	4.000000	199.000000
-38.766667	4.500000	199.000000
-38.733333	4.500000	196.500000
-38.700000	5.000000	197.000000
-38.666667	5.000000	196.000000
-38.633333	5.000000	195.000000
-38.600000	5.000000	194.000000
-38.566667	5.000000	194.000000
-38.533333	5.000000	194.000000
-38.500000	5.000000	194.000000
-38.466667	5.000000	194.000000
-38.433333	5.000000	194.000000
-38.400000	5.000000	194.000000
-38.366667	5.000000	194.000000
-38.333333	5.000000	194.000000
-38.300000	5.000000	194.000000
-38.266667	5.000000	194.000000
-38.233333	5.000000	194.000000
-38.200000	5.000000	194.000000
-38.166667	5.000000	194.000000
-38.133333	0.500000	152.000000
-38.100000	1.000000	149.000000
-38.066667	1.000000	146.500000
-38.033333	2.000000	147.000000
-38.000000	2.000000	146.000000
-37.966667	2.000000	144.500000
-37.933333	2.000000	143.000000
-37.900000	2.000000	143.500000
-37.866667	2.000000	142.500000
-37.833333	2.000000	141.500000
-37.800000	2.500000	140.500000
-37.766667	2.000000	139.000000
-37.733333	2.000000	137.500000
-37.700000	2.500000	136.000000
-37.666667	2.500000	133.500000
-37.633333	3.000000	130.500000
-37.600000	3.000000	128.000000
-37.566667	3.500000	128.000000
-37.533333	3.500000	126.500000
-37.500000	4.500000	125.000000
-37.466667	4.500000	123.000000
-37.433333	4.500000	120.500000
-37.400000	4.500000	119.500000
-37.366667	5.000000	116.500000
-37.333333	5.500000	116.000000
-37.300000	6.000000	113.500000
-37.266667	6.000000	111.000000
-37.233333	5.500000	108.500000
-37.200000	5.500000	107.500000
-37.166667	6.000000	107.500000
-37.133333	6.000000	105.000000
-37.100000	6.500000	105.000000
-37.066667	7.000000	104.500000
-37.033333	8.000000	104.500000
-37.000000	8.500000	105.500000
-36.966667	10.500000	109.500000
-36.933333	9.500000	103.500000
-36.900000	8.500000	102.000000
-36.866667	8.000000	102.000000
-36.833333	8.500000	101.500000
-36.800000	8.500000	100.500000
-36.766667	9.000000	100.000000
-36.733333	8.000000	97.000000
-36.700000	7.500000	96.000000
-36.666667	7.500000	95.500000
-36.633333	8.500000	97.000000
-36.600000	8.500000	96.500000
-36.566667	9.500000	94.000000
-36.533333	10.500000	92.500000
-36.500000	10.000000	90.000000
-36.466667	9.500000	88.000000
-36.433333	10.000000	88.500000
-36.400000	11.000000	89.500000
-36.366667	13.000000	91.000000
-36.333333	16.000000	91.500000
-36.300000	17.500000	91.000000
-36.266667	19.000000	90.500000
-36.233333	20.000000	90.000000
-36.200000	21.000000	89.000000
-36.166667	13.500000	88.000000
-36.133333	16.000000	88.500000
-36.100000	16.000000	89.000000
-36.066667	16.000000	89.000000
-36.033333	16.000000	89.500000
-36.000000	13.500000	91.000000
-35.966667	15.000000	91.500000
-35.933333	15.500000	92.000000
-35.900000	16.500000	92.500000
-35.866667	16.000000	94.000000
-35.833333	18.500000	93.500000
-35.800000	16.000000	97.000000
-35.766667	17.500000	96.500000
-35.733333	16.000000	99.500000
-35.700000	16.000000	100.500000
-35.666667	17.000000	99.500000
-35.633333	17.500000	100.000000
-35.600000	17.500000	101.500000
-35.566667	16.500000	103.500000
-35.533333	17.000000	104.000000
-35.500000	17.500000	105.000000
-35.466667	16.500000	106.000000
-35.433333	17.500000	104.000000
-35.400000	17.000000	105.000000
-35.366667	16.500000	109.500000
-35.333333	15.000000	113.500000
-35.300000	14.000000	116.000000
-35.266667	13.000000	118.500000
-35.233333	14.000000	117.000000
-35.200000	12.500000	120.000000
-35.166667	13.500000	119.500000
-35.133333	12.000000	122.000000
-35.100000	11.500000	123.500000
-35.066667	11.500000	124.000000
-35.033333	10.500000	126.000000
-35.000000	10.500000	126.000000
-34.966667	9.500000	127.500000
-34.933333	10.000000	128.000000
-34.900000	13.500000	123.000000
-34.866667	12.500000	127.000000
-34.833333	14.000000	127.500000
-34.800000	18.500000	119.500000
-34.766667	19.000000	119.000000
-34.733333	19.000000	119.000000
-34.700000	14.500000	130.000000
-34.666667	16.000000	130.000000
-34.633333	16.500000	130.000000
-34.600000	14.500000	132.500000
-34.566667	29.500000	110.500000
-34.533333	17.000000	132.000000
-34.500000	12.500000	139.000000
-34.466667	14.000000	138.500000
-34.433333	12.500000	141.000000
-34.400000	13.500000	140.500000
-34.366667	15.000000	140.500000
-34.333333	13.500000	143.500000
-34.300000	19.000000	138.500000
-34.266667	20.000000	137.500000
-34.233333	17.000000	138.000000
-34.200000	16.500000	138.000000
-34.166667	16.000000	137.000000
-34.133333	13.000000	137.500000
-34.100000	15.500000	138.000000
-34.066667	15.000000	137.500000
-34.033333	17.500000	136.500000
-34.000000	18.000000	137.000000
-33.966667	19.000000	136.000000
-33.933333	20.000000	136.000000
-33.900000	21.000000	133.500000
-33.866667	22.000000	132.000000
-33.833333	22.000000	131.000000
-33.800000	22.000000	130.000000
-33.766667	19.500000	129.000000
-33.733333	19.500000	128.500000
-33.700000	18.000000	128.000000
-33.666667	15.000000	126.500000
-33.633333	14.000000	125.500000
-33.600000	12.500000	125.500000
-33.566667	12.000000	124.500000
-33.533333	12.000000	124.000000
-33.500000	12.500000	124.000000
-33.466667	12.500000	123.500000
-33.433333	12.000000	124.000000
-33.400000	13.000000	125.000000
-33.366667	11.500000	125.000000
-33.333333	12.500000	125.000000
-33.300000	11.000000	126.000000
-33.266667	14.000000	126.500000
-33.233333	12.500000	127.000000
-33.200000	13.000000	127.000000
-33.166667	12.500000	127.500000
-33.133333	13.000000	128.000000
-33.100000	10.500000	128.000000
-33.066667	12.000000	128.000000
-33.033333	11.500000	128.500000
-33.000000	10.500000	129.000000
-32.966667	10.000000	129.000000
-32.933333	9.500000	129.500000
-32.900000	9.000000	129.500000
-32.866667	9.500000	129.500000
-32.833333	8.000000	130.000000
-32.800000	8.500000	130.000000
-32.766667	8.000000	129.500000
-32.733333	8.000000	130.000000
-32.700000	4.500000	129.500000
-32.666667	4.500000	129.500000
-32.633333	4.000000	129.500000
-32.600000	4.000000	129.000000
-32.566667	3.000000	129.000000
-32.533333	3.000000	128.500000
-32.500000	3.000000	128.000000
-32.466667	3.000000	127.500000
-32.433333	3.500000	127.500000
-32.400000	3.500000	127.500000
-32.366667	3.500000	127.000000
-32.333333	4.000000	126.500000
-32.300000	4.000000	126.500000
-32.266667	3.500000	125.500000
-32.233333	3.500000	123.000000
-32.200000	3.500000	121.500000
-32.166667	4.500000	120.000000
-32.133333	5.000000	119.000000
-32.100000	5.500000	118.000000
-32.066667	6.000000	117.500000
-32.033333	6.500000	116.500000
-32.000000	7.000000	116.000000
-31.966667	7.500000	115.500000
-31.933333	7.500000	114.000000
-31.900000	8.000000	114.000000
-31.866667	8.000000	113.000000
-31.833333	8.500000	112.500000
-31.800000	9.000000	112.500000
-31.766667	9.500000	112.000000
-31.733333	9.500000	111.500000
-31.700000	8.500000	110.000000
-31.666667	10.500000	110.500000
-31.633333	9.000000	109.000000
-31.600000	9.500000	109.000000
-31.566667	10.000000	108.500000
-31.533333	10.500000	108.500000
-31.500000	10.500000	108.000000
-31.466667	10.000000	107.500000
-31.433333	8.500000	106.500000
-31.400000	11.500000	108.000000
-31.366667	11.000000	107.500000
-31.333333	11.500000	107.000000
-31.300000	11.500000	106.500000
-31.266667	12.500000	106.000000
-31.233333	14.000000	106.500000
-31.200000	15.000000	106.500000
-31.166667	12.000000	105.500000
-31.133333	13.000000	106.500000
-31.100000	13.500000	106.500000
-31.066667	13.500000	106.500000
-31.033333	12.500000	106.000000
-31.000000	12.000000	105.500000
-30.966667	13.000000	106.500000
-30.933333	11.500000	105.500000
-30.900000	12.500000	105.500000
-30.866667	11.000000	105.000000
-30.833333	13.000000	104.500000
-30.800000	13.500000	102.500000
-30.766667	14.000000	104.500000
-30.733333	14.000000	105.500000
-30.700000	14.000000	106.000000
-30.666667	14.500000	106.500000
-30.633333	11.500000	106.500000
-30.600000	7.000000	111.000000
-30.566667	7.500000	112.000000
-30.533333	7.500000	114.000000
-30.500000	8.000000	115.000000
-30.466667	7.500000	117.500000
-30.433333	6.000000	120.000000
-30.400000	5.500000	120.500000
-30.366667	6.000000	123.000000
-30.333333	5.500000	124.500000
-30.300000	5.000000	125.500000
-30.266667	5.000000	126.500000
-30.233333	2.500000	132.000000
-30.200000	2.500000	132.500000
-30.166667	1.000000	134.500000
-30.133333	2.500000	133.000000
-30.100000	2.500000	132.500000
-30.066667	3.500000	135.000000
-30.033333	12.000000	118.500000
-30.000000	14.500000	116.000000
-29.966667	16.000000	123.000000
-29.933333	20.000000	126.500000
-29.900000	2.500000	126.000000
-29.866667	2.500000	124.000000
-29.833333	2.500000	122.000000
-29.800000	4.000000	121.000000
-29.766667	5.000000	120.500000
-29.733333	5.500000	120.000000
-29.700000	6.000000	120.000000
-29.666667	4.000000	118.500000
-29.633333	4.500000	117.500000
-29.600000	5.000000	116.000000
-29.566667	5.500000	115.500000
-29.533333	5.500000	115.500000
-29.500000	5.500000	112.500000
-29.466667	5.500000	111.000000
-29.433333	5.500000	109.500000
-29.400000	6.000000	108.500000
-29.366667	7.000000	108.500000
-29.333333	6.000000	103.500000
-29.300000	5.500000	103.000000
-29.266667	6.000000	103.000000
-29.233333	6.500000	102.500000
-29.200000	7.500000	100.000000
-29.166667	4.500000	93.000000
-29.133333	4.500000	92.500000
-29.100000	5.000000	91.500000
-29.066667	5.000000	88.500000
-29.033333	6.000000	87.500000
-29.000000	6.000000	87.500000
-28.966667	6.500000	83.500000
-28.933333	6.500000	83.000000
-28.900000	7.000000	80.000000
-28.866667	7.000000	77.000000
-28.833333	4.000000	68.500000
-28.800000	4.500000	66.000000
-28.766667	5.000000	64.000000
-28.733333	5.500000	65.500000
-28.700000	5.000000	62.500000
-28.666667	5.500000	61.000000
-28.633333	5.000000	52.500000
-28.600000	5.500000	57.500000
-28.566667	6.000000	56.000000
-28.533333	6.500000	52.500000
-28.500000	15.000000	30.000000
-28.466667	16.500000	27.500000
-28.433333	17.500000	31.000000
-28.400000	19.000000	30.500000
-28.366667	20.500000	27.500000
-28.333333	21.000000	28.000000
-28.300000	20.000000	26.500000
-28.266667	22.000000	28.000000
-28.233333	22.000000	28.000000
-28.200000	22.500000	28.000000
-28.166667	23.000000	28.500000
-28.133333	23.500000	29.000000
-28.100000	23.500000	29.000000
-28.066667	22.000000	30.000000
-28.033333	20.000000	30.000000
-28.000000	20.000000	30.500000
-27.966667	24.000000	31.000000
-27.933333	23.000000	31.000000
-27.900000	23.000000	31.000000
-27.866667	23.000000	31.500000
-27.833333	24.000000	30.500000
-27.800000	17.500000	32.500000
-27.766667	19.000000	32.000000
-27.733333	18.500000	33.000000
-27.700000	20.000000	34.000000
-27.666667	22.000000	36.500000
-27.633333	19.500000	37.500000
-27.600000	18.500000	38.500000
-27.566667	18.000000	39.000000
-27.533333	18.000000	39.000000
-27.500000	11.500000	40.500000
-27.466667	8.500000	43.500000
-27.433333	9.000000	45.000000
-27.400000	9.500000	47.500000
-27.366667	10.500000	48.500000
-27.333333	10.000000	50.500000
-27.300000	8.500000	52.500000
-27.266667	9.000000	55.500000
-27.233333	9.500000	56.500000
-27.200000	9.000000	63.500000
-27.166667	7.500000	67.500000
-27.133333	7.500000	68.500000
-27.100000	7.000000	71.000000
-27.066667	7.000000	73.000000
-27.033333	6.500000	76.000000
-27.000000	5.500000	78.000000
-26.966667	5.500000	77.000000
-26.933333	6.000000	74.500000
-26.900000	6.500000	79.000000
-26.866667	6.500000	80.000000
-26.833333	3.500000	81.500000
-26.800000	1.000000	86.000000
-26.766667	1.000000	89.000000
-26.733333	1.500000	92.000000
-26.700000	1.500000	90.500000
-26.666667	0.500000	89.000000
-26.633333	0.500000	94.000000
-26.600000	1.000000	94.500000
-26.566667	1.000000	94.500000
-26.533333	1.000000	123.500000
-26.500000	1.000000	123.000000
-26.466667	1.000000	120.500000
-26.433333	1.500000	120.500000
-26.400000	1.500000	130.500000
-26.366667	1.500000	127.500000
-26.333333	2.000000	122.500000
-26.300000	2.500000	128.500000
-26.266667	3.000000	134.500000
-26.233333	3.500000	131.500000
-26.200000	4.000000	122.500000
-26.166667	4.000000	122.500000
-26.133333	4.000000	122.500000
-26.100000	5.500000	139.000000
-26.066667	6.000000	135.500000
-26.033333	6.000000	141.500000
-26.000000	7.000000	140.000000
-25.966667	8.000000	139.000000
-25.933333	9.500000	139.000000
-25.900000	9.500000	139.000000
-25.866667	10.000000	144.500000
-25.833333	10.000000	145.000000
-25.800000	12.000000	147.500000
-25.766667	12.000000	147.500000
-25.733333	12.000000	148.000000
-25.700000	12.500000	150.500000
-25.666667	13.000000	151.000000
-25.633333	14.000000	152.500000
-25.600000	14.000000	153.500000
-25.566667	15.000000	154.000000
-25.533333	15.500000	159.000000
-25.500000	16.000000	160.500000
-25.466667	17.000000	161.000000
-25.433333	19.000000	161.000000
-25.400000	19.000000	161.000000
-25.366667	19.000000	161.000000
-25.333333	19.000000	168.000000
-25.300000	21.500000	167.000000
-25.266667	21.500000	167.000000
-25.233333	22.000000	169.000000
-25.200000	23.000000	170.500000
-25.166667	23.000000	170.500000
-25.133333	23.000000	170.500000
-25.100000	17.000000	182.500000
-25.066667	18.500000	181.000000
-25.033333	17.500000	185.000000
-25.000000	17.500000	184.500000
-24.966667	17.000000	186.500000
-24.933333	17.000000	187.500000
-24.900000	16.000000	189.000000
-24.866667	16.000000	191.000000
-24.833333	14.500000	194.500000
-24.800000	13.500000	197.000000
-24.766667	12.500000	199.000000
-24.733333	12.000000	202.000000
-24.700000	10.500000	205.500000
-24.666667	9.500000	208.000000
-24.633333	8.500000	211.000000
-24.600000	8.000000	213.000000
-24.566667	8.500000	215.000000
-24.533333	8.500000	217.000000
-24.500000	8.500000	219.000000
-24.466667	9.500000	221.000000
-24.433333	10.000000	222.000000
-24.400000	9.500000	224.000000
-24.366667	10.000000	225.000000
-24.333333	9.000000	227.500000
-24.300000	9.500000	228.500000
-24.266667	9.500000	229.500000
-24.233333	9.000000	231.000000
-24.200000	9.500000	231.000000
-24.166667	10.000000	231.000000
-24.133333	10.500000	230.500000
-24.100000	12.000000	229.500000
-24.066667	12.500000	229.500000
-24.033333	12.500000	229.000000
-24.000000	12.000000	228.000000
-23.966667	12.000000	225.500000
-23.933333	13.500000	223.000000
-23.900000	11.500000	222.000000
-23.866667	10.500000	220.000000
-23.833333	10.500000	218.500000
-23.800000	10.000000	217.000000
-23.766667	10.500000	216.500000
-23.733333	10.000000	215.000000
-23.700000	10.000000	213.500000
-23.666667	10.000000	212.500000
-23.633333	9.500000	210.500000
-23.600000	9.500000	209.500000
-23.566667	9.000000	209.000000
-23.533333	10.000000	209.000000
-23.500000	9.000000	207.500000
-23.466667	9.500000	207.000000
-23.433333	9.500000	206.000000
-23.400000	10.000000	206.500000
-23.366667	9.000000	205.500000
-23.333333	9.000000	205.500000
-23.300000	9.000000	204.500000
-23.266667	8.500000	202.500000
-23.233333	8.500000	199.500000
-23.200000	8.500000	197.000000
-23.166667	8.500000	194.500000
-23.133333	9.000000	194.500000
-23.100000	10.000000	191.500000
-23.066667	10.000000	192.000000
-23.033333	10.000000	186.500000
-23.000000	10.000000	186.000000
-22.966667	11.000000	186.000000
-22.933333	11.000000	183.000000
-22.900000	10.000000	181.500000
-22.866667	10.500000	179.000000
-22.833333	10.500000	176.500000
-22.800000	10.500000	174.000000
-22.766667	10.500000	171.000000
-22.733333	10.000000	168.000000
-22.700000	8.500000	165.500000
-22.666667	8.000000	163.000000
-22.633333	8.000000	160.000000
-22.600000	6.500000	158.000000
-22.566667	3.500000	153.000000
-22.533333	5.500000	156.000000
-22.500000	3.000000	156.000000
-22.466667	2.500000	157.000000
-22.433333	2.500000	156.500000
-22.400000	2.500000	157.000000
-22.366667	2.000000	155.500000
-22.333333	1.500000	151.000000
-22.300000	2.000000	146.500000
-22.266667	2.500000	145.000000
-22.233333	2.500000	145.500000
-22.200000	2.000000	142.500000
-22.166667	2.500000	142.500000
-22.133333	2.500000	141.500000
-22.100000	2.000000	138.500000
-22.066667	2.000000	139.500000
-22.033333	2.000000	137.500000
-22.000000	3.000000	137.500000
-21.966667	3.500000	137.000000
-21.933333	3.000000	135.500000
-21.900000	3.000000	134.000000
-21.866667	3.500000	133.500000
-21.833333	4.000000	133.000000
-21.800000	4.500000	131.500000
-21.766667	5.000000	129.500000
-21.733333	5.000000	126.500000
-21.700000	5.500000	125.500000
-21.666667	5.500000	124.000000
-21.633333	6.000000	123.500000
-21.600000	6.000000	119.000000
-21.566667	6.500000	118.500000
-21.533333	6.000000	117.000000
-21.500000	5.500000	115.500000
-21.466667	6.000000	115.500000
-21.433333	5.500000	113.500000
-21.400000	6.500000	114.000000
-21.366667	7.000000	113.000000
-21.333333	8.500000	113.500000
-21.300000	9.500000	114.500000
-21.266667	12.000000	120.000000
-21.233333	13.500000	121.500000
-21.200000	15.000000	122.000000
-21.166667	16.000000	120.500000
-21.133333	10.500000	114.000000
-21.100000	8.500000	112.000000
-21.066667	8.500000	110.000000
-21.033333	9.000000	109.000000
-21.000000	9.000000	106.500000
-20.966667	8.500000	105.000000
-20.933333	8.500000	103.000000
-20.900000	8.500000	103.500000
-20.866667	9.000000	102.500000
-20.833333	10.000000	100.500000
-20.800000	10.500000	98.000000
-20.766667	11.000000	95.500000
-20.733333	8.500000	88.000000
-20.700000	9.000000	89.500000
-20.666667	9.500000	88.000000
-20.633333	11.000000	85.500000
-20.600000	8.500000	77.500000
-20.566667	7.500000	74.000000
-20.533333	8.000000	73.500000
-20.500000	8.000000	73.000000
-20.466667	9.500000	70.500000
-20.433333	9.000000	63.500000
-20.400000	10.500000	61.500000
-20.366667	11.000000	60.500000
-20.333333	8.500000	61.000000
-20.300000	10.000000	59.500000
-20.266667	10.500000	58.000000
-20.233333	12.500000	52.500000
-20.200000	12.500000	52.500000
-20.166667	13.000000	51.000000
-20.133333	13.000000	48.000000
-20.100000	12.500000	46.500000
-20.066667	12.000000	46.000000
-20.033333	12.000000	43.500000
-20.000000	13.000000	43.000000
-19.966667	12.500000	41.000000
-19.933333	12.500000	42.000000
-19.900000	13.000000	43.000000
-19.866667	13.500000	40.000000
-19.833333	14.000000	39.000000
-19.800000	13.000000	37.500000
-19.766667	13.000000	38.500000
-19.733333	13.000000	38.000000
-19.700000	14.000000	38.000000
-19.666667	14.500000	38.000000
-19.633333	14.000000	38.000000
-19.600000	14.000000	38.500000
-19.566667	14.000000	37.500000
-19.533333	15.500000	37.500000
-19.500000	15.000000	35.500000
-19.466667	15.000000	35.500000
-19.433333	15.000000	35.500000
-19.400000	16.500000	36.000000
-19.366667	17.000000	34.500000
-19.333333	17.500000	34.500000
-19.300000	17.000000	34.500000
-19.266667	17.000000	34.500000
-19.233333	17.500000	33.000000
-19.200000	19.000000	32.000000
-19.166667	20.000000	31.000000
-19.133333	21.000000	31.500000
-19.100000	21.500000	32.500000
-19.066667	20.000000	33.500000
-19.033333	21.000000	34.000000
-19.000000	21.000000	35.000000
-18.966667	21.000000	35.000000
-18.933333	21.500000	35.000000
-18.900000	21.500000	35.500000
-18.866667	21.000000	35.000000
-18.833333	20.500000	36.500000
-18.800000	19.500000	42.000000
-18.766667	19.500000	42.500000
-18.733333	17.500000	43.000000
-18.700000	16.000000	42.000000
-18.666667	10.500000	45.500000
-18.633333	10.500000	47.000000
-18.600000	11.000000	49.000000
-18.566667	11.000000	49.500000
-18.533333	9.500000	52.500000
-18.500000	9.500000	53.000000
-18.466667	9.500000	56.000000
-18.433333	10.500000	55.500000
-18.400000	10.500000	58.000000
-18.366667	9.500000	61.000000
-18.333333	9.000000	62.000000
-18.300000	9.500000	61.000000
-18.266667	9.500000	61.500000
-18.233333	9.000000	65.500000
-18.200000	10.000000	63.500000
-18.166667	9.000000	68.500000
-18.133333	10.000000	66.500000
-18.100000	8.000000	72.000000
-18.066667	8.500000	72.000000
-18.033333	8.500000	73.000000
-18.000000	9.000000	73.500000
-17.966667	8.500000	75.500000
-17.933333	8.500000	75.500000
-17.900000	8.500000	76.000000
-17.866667	8.500000	76.500000
-17.833333	8.500000	78.000000
-17.800000	8.500000	79.500000
-17.766667	8.500000	81.000000
-17.733333	8.500000	80.500000
-17.700000	9.000000	77.000000
-17.666667	9.500000	77.000000
-17.633333	10.000000	80.500000
-17.600000	9.500000	84.000000
-17.566667	7.500000	87.000000
-17.533333	7.000000	88.000000
-17.500000	7.500000	86.000000
-17.466667	7.500000	88.000000
-17.433333	8.000000	88.000000
-17.400000	7.000000	90.000000
-17.366667	7.500000	88.000000
-17.333333	8.500000	87.500000
-17.300000	9.500000	88.000000
-17.266667	10.500000	93.000000
-17.233333	6.500000	99.500000
-17.200000	6.500000	99.000000
-17.166667	7.000000	101.000000
-17.133333	5.000000	108.000000
-17.100000	5.000000	108.500000
-17.066667	6.000000	107.500000
-17.033333	6.500000	107.000000
-17.000000	7.000000	108.000000
-16.966667	8.000000	108.500000
-16.933333	8.000000	110.500000
-16.900000	8.500000	109.000000
-16.866667	9.000000	108.000000
-16.833333	5.000000	119.500000
-16.800000	4.500000	121.500000
-16.766667	5.000000	121.500000
-16.733333	7.000000	117.000000
-16.700000	7.500000	116.500000
-16.666667	7.000000	124.000000
-16.633333	6.500000	124.000000
-16.600000	7.500000	123.000000
-16.566667	8.500000	121.500000
-16.533333	10.500000	117.500000
-16.500000	7.500000	130.000000
-16.466667	8.000000	129.500000
-16.433333	10.000000	126.500000
-16.400000	13.000000	127.000000
-16.366667	16.500000	129.000000
-16.333333	21.000000	131.000000
-16.300000	6.500000	131.500000
-16.266667	7.000000	130.000000
-16.233333	6.500000	129.000000
-16.200000	5.500000	127.500000
-16.166667	5.500000	126.000000
-16.133333	6.500000	125.500000
-16.100000	7.500000	125.000000
-16.066667	9.000000	124.000000
-16.033333	9.500000	120.500000
-16.000000	9.500000	118.500000
-15.966667	10.000000	115.500000
-15.933333	10.000000	112.500000
-15.900000	9.500000	110.000000
-15.866667	9.500000	109.000000
-15.833333	10.000000	107.500000
-15.800000	10.000000	107.000000
-15.766667	9.500000	105.000000
-15.733333	10.000000	103.500000
-15.700000	10.000000	102.500000
-15.666667	10.000000	102.500000
-15.633333	10.000000	101.500000
-15.600000	9.500000	99.500000
-15.566667	9.500000	99.000000
-15.533333	10.000000	99.500000
-15.500000	11.500000	102.000000
-15.466667	13.000000	104.500000
-15.433333	14.000000	104.000000
-15.400000	15.000000	103.500000
-15.366667	15.500000	103.000000
-15.333333	10.000000	96.000000
-15.300000	9.500000	95.000000
-15.266667	11.000000	95.500000
-15.233333	10.000000	93.000000
-15.200000	9.000000	90.500000
-15.166667	8.000000	88.000000
-15.133333	8.000000	87.000000
-15.100000	8.500000	87.500000
-15.066667	8.500000	85.500000
-15.033333	9.500000	83.500000
-15.000000	9.500000	81.000000
-14.966667	8.500000	75.000000
-14.933333	8.000000	72.000000
-14.900000	8.000000	70.500000
-14.866667	8.500000	68.500000
-14.833333	8.000000	66.500000
-14.800000	7.500000	64.500000
-14.766667	8.000000	63.500000
-14.733333	8.500000	61.500000
-14.700000	8.500000	59.000000
-14.666667	7.500000	57.000000
-14.633333	7.500000	54.000000
-14.600000	8.000000	52.000000
-14.566667	8.500000	50.000000
-14.533333	7.500000	46.500000
-14.500000	8.000000	47.000000
-14.466667	8.500000	45.500000
-14.433333	9.500000	43.500000
-14.400000	9.500000	41.000000
-14.366667	9.500000	40.500000
-14.333333	9.000000	39.500000
-14.300000	9.500000	39.000000
-14.266667	10.500000	39.000000
-14.233333	11.000000	38.000000
-14.200000	11.000000	37.500000
-14.166667	11.000000	38.000000
-14.133333	12.000000	38.500000
-14.100000	13.000000	38.500000
-14.066667	13.000000	37.500000
-14.033333	13.500000	39.000000
-14.000000	14.500000	41.500000
-13.966667	16.000000	40.500000
-13.933333	17.500000	39.500000
-13.900000	18.500000	38.000000
-13.866667	18.500000	37.500000
-13.833333	19.500000	38.500000
-13.800000	20.000000	39.000000
-13.766667	22.000000	39.500000
-13.733333	22.000000	40.000000
-13.700000	23.000000	40.500000
-13.666667	24.000000	41.500000
-13.633333	21.000000	43.500000
-13.600000	22.500000	44.000000
-13.566667	21.000000	44.500000
-13.533333	20.500000	44.500000
-13.500000	19.500000	43.500000
-13.466667	15.500000	45.500000
-13.433333	15.000000	48.000000
-13.400000	15.500000	49.000000
-13.366667	17.000000	49.000000
-13.333333	12.500000	51.000000
-13.300000	12.500000	51.500000
-13.266667	13.000000	54.000000
-13.233333	13.000000	56.500000
-13.200000	10.000000	59.000000
-13.166667	8.500000	61.500000
-13.133333	7.000000	66.500000
-13.100000	5.000000	70.000000
-13.066667	4.500000	71.000000
-13.033333	4.000000	73.000000
-13.000000	3.500000	75.000000
-12.966667	4.000000	75.500000
-12.933333	4.000000	77.000000
-12.900000	3.500000	78.500000
-12.866667	2.500000	79.500000
-12.833333	1.500000	80.500000
-12.800000	1.000000	82.000000
-12.766667	1.500000	83.500000
-12.733333	1.500000	85.500000
-12.700000	2.000000	86.500000
-12.666667	2.000000	88.000000
-12.633333	2.000000	89.000000
-12.600000	2.000000	90.000000
-12.566667	1.500000	90.000000
-12.533333	1.500000	90.000000
-12.500000	1.500000	90.000000
-12.466667	1.500000	90.000000
-12.433333	1.500000	90.000000
-12.400000	1.500000	90.000000
-12.366667	0.500000	129.500000
-12.333333	0.500000	129.500000
-12.300000	1.000000	125.000000
-12.266667	1.000000	128.000000
-12.233333	1.000000	134.000000
-12.200000	1.500000	132.000000
-12.166667	3.500000	121.500000
-12.133333	1.000000	145.000000
-12.100000	1.000000	147.000000
-12.066667	0.500000	152.000000
-12.033333	0.500000	157.000000
-12.000000	3.000000	150.000000
-11.966667	5.500000	142.500000
-11.933333	7.500000	141.000000
-11.900000	10.000000	138.500000
-11.866667	15.500000	138.500000
-11.833333	4.000000	145.500000
-11.800000	5.000000	144.000000
-11.766667	3.500000	143.000000
-11.733333	2.500000	140.500000
-11.700000	4.000000	140.000000
-11.666667	4.500000	139.500000
-11.633333	4.500000	139.000000
-11.600000	2.500000	135.500000
-11.566667	3.500000	136.000000
-11.533333	4.000000	135.000000
-11.500000	4.500000	135.500000
-11.466667	5.000000	135.000000
-11.433333	4.000000	134.000000
-11.400000	2.500000	133.000000
-11.366667	5.500000	134.500000
-11.333333	5.500000	134.000000
-11.300000	5.500000	133.500000
-11.266667	4.000000	130.000000
-11.233333	5.500000	131.000000
-11.200000	7.000000	130.000000
-11.166667	7.500000	128.500000
-11.133333	7.000000	126.500000
-11.100000	6.000000	121.500000
-11.066667	6.500000	121.000000
-11.033333	6.000000	118.000000
-11.000000	6.000000	117.000000
-10.966667	6.000000	116.000000
-10.933333	6.000000	115.000000
-10.900000	6.000000	114.500000
-10.866667	6.000000	113.500000
-10.833333	6.000000	113.000000
-10.800000	6.500000	113.500000
-10.766667	6.500000	113.000000
-10.733333	6.500000	112.000000
-10.700000	7.500000	113.000000
-10.666667	9.000000	114.000000
-10.633333	11.000000	115.500000
-10.600000	14.000000	119.000000
-10.566667	14.500000	119.000000
-10.533333	15.500000	120.000000
-10.500000	16.500000	118.000000
-10.466667	12.000000	113.000000
-10.433333	12.000000	111.500000
-10.400000	11.000000	111.000000
-10.366667	11.500000	109.500000
-10.333333	8.500000	105.500000
-10.300000	8.000000	104.000000
-10.266667	8.000000	102.500000
-10.233333	8.000000	101.500000
-10.200000	8.500000	100.500000
-10.166667	8.000000	97.500000
-10.133333	7.500000	95.500000
-10.100000	7.500000	94.000000
-10.066667	7.000000	92.500000
-10.033333	8.000000	91.500000
-10.000000	7.000000	84.000000
-9.966667	7.500000	83.500000
-9.933333	7.500000	82.000000
-9.900000	8.500000	83.000000
-9.866667	8.000000	75.000000
-9.833333	7.000000	73.000000
-9.800000	7.000000	72.000000
-9.766667	7.500000	70.500000
-9.733333	7.500000	67.000000
-9.700000	9.500000	63.000000
-9.666667	7.500000	63.000000
-9.633333	8.000000	57.500000
-9.600000	9.000000	54.500000
-9.566667	9.000000	50.500000
-9.533333	8.000000	47.500000
-9.500000	9.000000	46.000000
-9.466667	10.000000	42.000000
-9.433333	11.000000	41.000000
-9.400000	11.000000	39.500000
-9.366667	12.000000	37.500000
-9.333333	13.000000	36.000000
-9.300000	14.000000	34.500000
-9.266667	13.500000	32.500000
-9.233333	13.000000	32.000000
-9.200000	14.000000	31.000000
-9.166667	15.000000	30.000000
-9.133333	14.000000	28.500000
-9.100000	14.000000	30.000000
-9.066667	15.000000	29.500000
-9.033333	16.500000	27.500000
-9.000000	16.500000	26.500000
-8.966667	17.500000	27.500000
-8.933333	17.500000	26.500000
-8.900000	19.000000	28.500000
-8.866667	19.500000	27.500000
-8.833333	19.500000	27.000000
-8.800000	20.000000	28.500000
-8.766667	20.000000	30.000000
-8.733333	21.500000	31.500000
-8.700000	23.000000	29.500000
-8.666667	24.000000	30.000000
-8.633333	24.000000	30.500000
-8.600000	24.000000	32.000000
-8.566667	22.500000	32.500000
-8.533333	24.000000	32.500000
-8.500000	24.000000	33.500000
-8.466667	23.500000	33.000000
-8.433333	18.500000	34.000000
-8.400000	19.000000	35.000000
-8.366667	18.500000	36.500000
-8.333333	19.000000	36.500000
-8.300000	22.000000	35.500000
-8.266667	17.000000	37.000000
-8.233333	17.000000	42.500000
-8.200000	19.000000	45.000000
-8.166667	17.000000	46.000000
-8.133333	15.500000	46.500000
-8.100000	7.500000	52.000000
-8.066667	6.000000	57.500000
-8.033333	6.000000	60.500000
-8.000000	6.000000	63.500000
-7.966667	5.500000	67.000000
-7.933333	4.500000	70.000000
-7.900000	3.500000	73.000000
-7.866667	3.500000	74.500000
-7.833333	3.500000	77.500000
-7.800000	4.500000	77.500000
-7.766667	4.500000	80.000000
-7.733333	3.500000	83.000000
-7.700000	3.500000	82.000000
-7.666667	3.500000	83.000000
-7.633333	4.000000	85.500000
-7.600000	4.500000	86.000000
-7.566667	3.000000	88.500000
-7.533333	2.500000	89.500000
-7.500000	2.500000	89.000000
-7.466667	2.000000	93.000000
-7.433333	2.500000	91.500000
-7.400000	2.500000	91.500000
-7.366667	0.500000	111.000000
-7.333333	1.000000	105.500000
-7.300000	1.000000	104.000000
-7.266667	0.500000	122.000000
-7.233333	0.500000	120.500000
-7.200000	1.000000	121.000000
-7.166667	1.000000	126.500000
-7.133333	0.500000	125.500000
-7.100000	0.500000	125.500000
-7.066667	0.500000	139.500000
-7.033333	1.000000	135.500000
-7.000000	1.000000	145.000000
-6.966667	2.000000	144.000000
-6.933333	2.500000	141.000000
-6.900000	2.500000	132.500000
-6.866667	3.000000	150.000000
-6.833333	5.500000	150.500000
-6.800000	7.000000	152.000000
-6.766667	7.000000	152.000000
-6.733333	9.000000	152.500000
-6.700000	9.500000	152.500000
-6.666667	11.500000	150.000000
-6.633333	11.500000	150.000000
-6.600000	11.500000	150.000000
-6.566667	11.500000	150.000000
-6.533333	11.500000	150.000000
-6.500000	11.500000	150.000000
-6.466667	13.500000	161.000000
-6.433333	15.000000	159.500000
-6.400000	17.000000	163.000000
-6.366667	17.000000	163.000000
-6.333333	18.500000	166.500000
-6.300000	19.000000	168.000000
-6.266667	21.000000	167.500000
-6.233333	21.000000	167.500000
-6.200000	21.000000	167.500000
-6.166667	18.500000	172.500000
-6.133333	17.000000	176.500000
-6.100000	16.500000	179.500000
-6.066667	15.500000	184.500000
-6.033333	16.000000	185.500000
-6.000000	16.000000	187.500000
-5.966667	18.000000	187.000000
-5.933333	16.500000	191.500000
-5.900000	16.500000	194.500000
-5.866667	16.500000	196.000000
-5.833333	16.500000	196.500000
-5.800000	16.000000	198.500000
-5.766667	15.000000	201.500000
-5.733333	15.500000	201.000000
-5.700000	16.000000	202.000000
-5.666667	16.500000	204.000000
-5.633333	16.000000	207.000000
-5.600000	16.500000	209.000000
-5.566667	17.000000	211.000000
-5.533333	18.000000	212.500000
-5.500000	18.000000	213.000000
-5.466667	18.500000	215.000000
-5.433333	18.500000	218.500000
-5.400000	18.500000	220.500000
-5.366667	18.500000	223.000000
-5.333333	18.500000	225.000000
-5.300000	19.000000	226.500000
-5.266667	19.000000	228.000000
-5.233333	18.000000	231.000000
-5.200000	18.000000	233.500000
-5.166667	18.000000	237.000000
-5.133333	18.000000	238.000000
-5.100000	17.000000	241.500000
-5.066667	17.500000	242.000000
-5.033333	17.000000	244.000000
-5.000000	17.500000	245.500000
-4.966667	15.500000	248.500000
-4.933333	15.500000	249.500000
-4.900000	15.000000	250.000000
-4.866667	15.500000	250.500000
-4.833333	15.000000	251.500000
-4.800000	14.500000	252.500000
-4.766667	14.000000	253.000000
-4.733333	13.000000	254.500000
-4.700000	12.000000	255.500000
-4.666667	13.000000	254.500000
-4.633333	12.000000	255.000000
-4.600000	13.000000	254.500000
-4.566667	11.000000	256.500000
-4.533333	12.000000	255.500000
-4.500000	12.000000	256.500000
-4.466667	11.000000	257.500000
-4.433333	10.000000	259.000000
-4.400000	9.500000	260.500000
-4.366667	10.000000	262.000000
-4.333333	9.000000	264.500000
-4.300000	7.500000	267.500000
-4.266667	7.500000	269.000000
-4.233333	7.500000	269.500000
-4.200000	8.000000	269.500000
-4.166667	7.000000	270.500000
-4.133333	7.000000	271.500000
-4.100000	7.500000	271.500000
-4.066667	6.500000	273.500000
-4.033333	6.000000	274.000000
-4.000000	6.000000	274.500000
-3.966667	5.500000	275.000000
-3.933333	7.000000	274.500000
-3.900000	7.500000	274.500000
-3.866667	8.000000	275.500000
-3.833333	10.000000	275.000000
-3.800000	12.500000	273.500000
-3.766667	12.500000	274.500000
-3.733333	12.500000	275.000000
-3.700000	13.000000	274.500000
-3.666667	12.000000	275.000000
-3.633333	13.000000	274.500000
-3.600000	13.500000	274.500000
-3.566667	12.500000	274.000000
-3.533333	12.000000	274.000000
-3.500000	12.500000	274.000000
-3.466667	14.000000	273.500000
-3.433333	13.500000	274.000000
-3.400000	12.500000	273.500000
-3.366667	13.000000	273.500000
-3.333333	14.500000	273.000000
-3.300000	13.000000	273.500000
-3.266667	13.500000	273.500000
-3.233333	14.500000	273.000000
-3.200000	14.500000	273.000000
-3.166667	13.500000	272.500000
-3.133333	13.500000	272.500000
-3.100000	13.000000	271.000000
-3.066667	11.000000	270.000000
-3.033333	11.500000	269.500000
-3.000000	13.500000	269.500000
-2.966667	9.500000	266.500000
-2.933333	10.000000	266.000000
-2.900000	8.000000	263.000000
-2.866667	5.500000	260.000000
-2.833333	5.000000	259.000000
-2.800000	5.500000	258.500000
-2.766667	5.500000	258.000000
-2.733333	5.000000	257.000000
-2.700000	6.000000	256.500000
-2.666667	5.500000	255.500000
-2.633333	6.000000	256.000000
-2.600000	5.000000	255.000000
-2.566667	3.500000	250.000000
-2.533333	5.000000	248.000000
-2.500000	5.500000	246.000000
-2.466667	6.500000	243.000000
-2.433333	6.500000	240.500000
-2.400000	7.500000	237.500000
-2.366667	8.500000	238.000000
-2.333333	9.000000	238.000000
-2.300000	9.000000	231.000000
-2.266667	9.000000	227.000000
-2.233333	10.000000	227.000000
-2.200000	10.500000	225.000000
-2.166667	11.000000	224.000000
-2.133333	11.500000	219.000000
-2.100000	11.500000	217.500000
-2.066667	12.500000	216.500000
-2.033333	13.500000	223.000000
-2.000000	14.500000	225.000000
-1.966667	16.000000	228.000000
-1.933333	16.500000	220.500000
-1.900000	18.000000	221.000000
-1.866667	17.500000	217.000000
-1.833333	19.500000	222.500000
-1.800000	21.000000	221.500000
-1.766667	14.000000	202.000000
-1.733333	15.500000	201.500000
-1.700000	16.000000	197.000000
-1.666667	16.500000	195.500000
-1.633333	17.500000	211.000000
-1.600000	19.500000	208.000000
-1.566667	21.000000	209.000000
-1.533333	22.000000	206.500000
-1.500000	14.500000	180.000000
-1.466667	14.000000	179.500000
-1.433333	14.000000	179.000000
-1.400000	9.000000	170.500000
-1.366667	9.500000	172.500000
-1.333333	13.500000	176.500000
-1.300000	8.500000	171.500000
-1.266667	9.500000	172.500000
-1.233333	9.500000	171.000000
-1.200000	11.000000	172.000000
-1.166667	10.500000	170.000000
-1.133333	10.500000	170.500000
-1.100000	10.000000	167.500000
-1.066667	11.500000	166.500000
-1.033333	11.000000	168.000000
-1.000000	10.500000	166.000000
-0.966667	11.500000	166.500000
-0.933333	10.500000	164.500000
-0.900000	10.000000	163.000000
-0.866667	9.500000	162.000000
-0.833333	9.500000	161.500000
-0.800000	9.500000	162.000000
-0.766667	9.000000	161.000000
-0.733333	9.000000	159.000000
-0.700000	8.500000	159.000000
-0.666667	9.000000	158.500000
-0.633333	8.000000	157.000000
-0.600000	8.500000	158.000000
-0.566667	8.000000	156.000000
-0.533333	9.000000	157.500000
-0.500000	7.500000	156.000000
-0.466667	8.500000	157.000000
-0.433333	8.500000	157.500000
-0.400000	9.000000	156.500000
-0.366667	8.500000	157.000000
-0.333333	7.500000	155.000000
-0.300000	8.000000	155.000000
-0.266667	8.500000	156.500000
-0.233333	8.000000	156.000000
-0.200000	7.000000	156.000000
-0.166667	7.000000	156.000000
-0.133333	7.500000	156.000000
-0.100000	7.500000	156.000000
-0.066667	7.000000	154.500000
-0.033333	7.000000	154.500000
0.000000	7.000000	154.000000
0.033333	7.500000	155.000000
0.066667	7.000000	154.000000
0.100000	7.000000	154.500000
0.133333	7.000000	154.000000
0.166667	7.000000	154.500000
0.200000	7.000000	155.000000
0.233333	6.500000	153.500000
0.266667	7.000000	155.000000
0.300000	7.000000	155.000000
0.333333	7.000000	155.500000
0.366667	7.000000	155.500000
0.400000	6.500000	155.500000
0.433333	7.000000	155.000000
0.466667	6.500000	155.500000
0.500000	6.500000	153.500000
0.533333	6.500000	154.500000
0.566667	6.500000	154.000000
0.600000	7.000000	154.500000
0.633333	7.000000	155.000000
0.666667	7.000000	155.500000
0.700000	6.500000	152.500000
0.733333	6.000000	152.500000
0.766667	6.000000	151.000000
0.800000	5.000000	151.000000
0.833333	5.000000	150.500000
0.866667	5.000000	150.500000
0.900000	4.500000	149.500000
0.933333	4.500000	149.500000
0.966667	3.500000	149.000000
1.000000	4.000000	149.000000
1.033333	3.500000	148.500000
1.066667	2.000000	147.000000
1.100000	2.000000	147.000000
1.133333	6.000000	145.500000
1.166667	6.000000	145.500000
1.200000	6.000000	145.500000
1.233333	6.000000	145.500000
1.266667	6.000000	145.500000
1.300000	6.000000	145.500000
1.333333	6.000000	145.500000
1.366667	6.000000	145.500000
1.400000	6.000000	145.500000
1.433333	6.000000	145.500000
1.466667	6.000000	145.500000
1.500000	6.000000	145.500000
1.533333	6.000000	145.500000
1.566667	6.000000	145.500000
1.600000	6.000000	145.500000
1.633333	6.000000	145.500000
1.666667	6.000000	145.500000
1.700000	6.000000	145.500000
1.733333	6.000000	145.500000
1.766667	6.000000	145.500000
1.800000	6.000000	145.500000
1.833333	6.000000	145.500000
1.866667	6.000000	145.500000
1.900000	6.000000	145.500000
1.933333	6.000000	145.500000
1.966667	6.000000	145.500000
2.000000	6.000000	145.500000
2.033333	6.000000	145.500000
2.066667	6.000000	145.500000
2.100000	6.000000	145.500000
2.133333	6.000000	145.500000
2.166667	6.000000	145.500000
2.200000	6.000000	145.500000
2.233333	6.000000	145.500000
2.266667	6.000000	145.500000
2.300000	6.000000	145.500000
2.333333	6.000000	145.500000
2.366667	6.000000	145.500000
2.400000	6.000000	145.500000
2.433333	6.000000	145.500000
2.466667	6.000000	145.500000
2.500000	6.000000	145.500000
2.533333	6.000000	145.500000
2.566667	6.000000	145.500000
2.600000	6.000000	145.500000
2.633333	6.000000	145.500000
2.666667	6.000000	145.500000
2.700000	6.000000	145.500000
2.733333	6.000000	145.500000
2.766667	6.000000	145.500000
2.800000	6.000000	145.500000
2.833333	6.000000	145.500000
2.866667	6.000000	145.500000
2.900000	6.000000	145.500000
2.933333	6.000000	145.500000
2.966667	6.000000	145.500000
3.000000	6.000000	145.500000
3.033333	6.000000	145.500000
3.066667	6.000000	145.500000
3.100000	6.000000	145.500000
3.133333	6.000000	145.500000
3.166667	6.000000	145.500000
3.200000	6.000000	145.500000
3.233333	6.000000	145.500000
3.266667	6.000000	145.500000
3.300000	6.000000	145.500000
3.333333	6.000000	145.500000
3.366667	6.000000	145.500000
3.400000	6.000000	145.500000
3.433333	6.000000	145.500000
3.466667	6.000000	145.500000
3.500000	6.000000	145.500000
3.533333	6.000000	145.500000
3.566667	6.000000	145.500000
3.600000	6.000000	145.500000
3.633333	6.000000	145.500000
3.666667	6.000000	145.500000
3.700000	6.000000	145.500000
3.733333	6.000000	145.500000
3.766667	6.000000	145.500000
3.800000	6.000000	145.500000
3.833333	6.000000	145.500000
3.866667	6.000000	145.500000
3.900000	6.000000	145.500000
3.933333	6.000000	145.500000
3.966667	6.000000	145.500000
4.000000	6.000000	145.500000
4.033333	6.000000	145.500000
4.066667	6.000000	145.500000
4.100000	6.000000	145.500000
4.133333	6.000000	145.500000
4.166667	6.000000	145.500000
4.200000	6.000000	145.500000
4.233333	6.000000	145.500000
4.266667	6.000000	145.500000
4.300000	6.000000	145.500000
4.333333	6.000000	145.500000
4.366667	6.000000	145.500000
4.400000	6.000000	145.500000
4.433333	6.000000	145.500000
4.466667	6.000000	145.500000
4.500000	6.000000	145.500000
4.533333	6.000000	145.500000
4.566667	6.000000	145.500000
4.600000	6.000000	145.500000
4.633333	6.000000	145.500000
4.666667	6.000000	145.500000
4.700000	6.000000	145.500000
4.733333	6.000000	145.500000
4.766667	6.000000	145.500000
4.800000	6.000000	145.500000
4.833333	6.000000	145.500000
4.866667	6.000000	145.500000
4.900000	6.000000	145.500000
4.933333	6.000000	145.500000
4.966667	6.000000	145.500000
5.000000	6.000000	145.500000
5.033333	6.000000	145.500000
5.066667	6.000000	145.500000
5.100000	6.000000	145.500000
5.133333	6.000000	145.500000
5.166667	6.000000	145.500000
5.200000	6.000000	145.500000
5.233333	6.000000	145.500000
5.266667	6.000000	145.500000
5.300000	6.000000	145.500000
5.333333	6.000000	145.500000
5.366667	6.000000	145.500000
5.400000	6.000000	145.500000
5.433333	6.000000	145.500000
5.466667	6.000000	145.500000
5.500000	6.000000	145.500000
5.533333	6.000000	145.500000
5.566667	6.000000	145.500000
5.600000	6.000000	145.500000
5.633333	6.000000	145.500000
5.666667	6.000000	145.500000
5.700000	6.000000	145.500000
5.733333	6.000000	145.500000
5.766667	6.000000	145.500000
5.800000	6.000000	145.500000
5.833333	6.000000	145.500000
5.866667	6.000000	145.500000
5.900000	6.000000	145.500000
5.933333	6.000000	145.500000
5.966667	6.000000	145.500000
6.000000	6.000000	145.500000
6.033333	6.000000	145.500000
6.066667	6.000000	145.500000
6.100000	6.000000	145.500000
6.133333	6.000000	145.500000
6.166667	6.000000	145.500000
6.200000	6.000000	145.500000
6.233333	6.000000	145.500000
6.266667	6.000000	145.500000
6.300000	6.000000	145.500000
6.333333	6.000000	145.500000
6.366667	6.000000	145.500000
6.400000	6.000000	145.500000
6.433333	6.000000	145.500000
6.466667	6.000000	145.500000
6.500000	6.000000	145.500000
6.533333	6.000000	145.500000
6.566667	6.000000	145.500000
6.600000	6.000000	145.500000
[truncated: 8,801 more rows]
