# Supplementary material for: Attraction of posture and motion-trajectory elements of conspecific biological motion in medaka fish
Source: Sci Rep. 2018 Jun 5;8:8589. doi: 10.1038/s41598-018-26186-x (PMC5988670; doi:10.1038/s41598-018-26186-x)
Supplement: Supplementary file 4 — Dataset 3 [file 41598_2018_26186_MOESM4_ESM.zip › DataExperiments/Biomotion_12.csv]

time[sec]	x	y
-60.000000	154.500000	73.000000
-59.966667	154.500000	58.000000
-59.933333	154.500000	51.500000
-59.900000	154.500000	60.000000
-59.866667	154.500000	49.500000
-59.833333	154.500000	59.500000
-59.800000	154.500000	73.000000
-59.766667	154.500000	70.500000
-59.733333	154.500000	60.000000
-59.700000	154.500000	54.500000
-59.666667	154.500000	58.000000
-59.633333	154.500000	59.500000
-59.600000	154.500000	59.500000
-59.566667	154.500000	73.000000
-59.533333	154.500000	73.000000
-59.500000	154.500000	58.000000
-59.466667	154.500000	69.500000
-59.433333	154.500000	58.000000
-59.400000	154.500000	51.500000
-59.366667	154.500000	59.000000
-59.333333	154.500000	58.000000
-59.300000	154.500000	60.000000
-59.266667	154.500000	58.000000
-59.233333	154.500000	58.000000
-59.200000	154.500000	58.000000
-59.166667	154.500000	72.000000
-59.133333	154.500000	54.500000
-59.100000	154.500000	69.000000
-59.066667	154.500000	58.000000
-59.033333	154.500000	69.000000
-59.000000	154.500000	58.000000
-58.966667	286.000000	69.500000
-58.933333	286.000000	54.500000
-58.900000	286.000000	57.000000
-58.866667	285.500000	73.000000
-58.833333	286.000000	49.500000
-58.800000	286.000000	59.000000
-58.766667	285.500000	49.500000
-58.733333	286.000000	54.500000
-58.700000	286.000000	58.000000
-58.666667	286.500000	54.500000
-58.633333	286.000000	58.000000
-58.600000	286.000000	68.000000
-58.566667	286.000000	51.500000
-58.533333	286.000000	49.000000
-58.500000	286.000000	51.500000
-58.466667	286.000000	48.000000
-58.433333	286.000000	46.500000
-58.400000	86.500000	13.000000
-58.366667	86.500000	13.500000
-58.333333	86.500000	14.500000
-58.300000	86.000000	13.500000
-58.266667	85.500000	12.000000
-58.233333	85.000000	13.000000
-58.200000	85.000000	13.000000
-58.166667	9.000000	277.000000
-58.133333	9.500000	265.000000
-58.100000	8.500000	274.000000
-58.066667	8.500000	271.500000
-58.033333	10.000000	270.000000
-58.000000	10.000000	271.000000
-57.966667	11.500000	270.000000
-57.933333	9.500000	251.500000
-57.900000	11.000000	250.500000
-57.866667	9.000000	248.500000
-57.833333	7.500000	245.500000
-57.800000	7.500000	245.000000
-57.766667	6.500000	243.000000
-57.733333	6.000000	241.500000
-57.700000	7.000000	240.000000
-57.666667	0.500000	237.500000
-57.633333	0.500000	235.000000
-57.600000	0.500000	230.000000
-57.566667	0.500000	228.000000
-57.533333	0.500000	204.500000
-57.500000	0.500000	223.500000
-57.466667	0.500000	232.500000
-57.433333	0.500000	210.500000
-57.400000	3.000000	200.500000
-57.366667	4.000000	191.500000
-57.333333	5.000000	186.500000
-57.300000	5.000000	189.000000
-57.266667	5.000000	184.000000
-57.233333	4.000000	189.000000
-57.200000	4.000000	188.500000
-57.166667	4.500000	187.500000
-57.133333	5.000000	186.000000
-57.100000	7.000000	174.500000
-57.066667	7.000000	171.500000
-57.033333	8.000000	172.000000
-57.000000	9.000000	172.000000
-56.966667	11.000000	170.000000
-56.933333	12.500000	170.000000
-56.900000	13.500000	169.000000
-56.866667	14.000000	167.500000
-56.833333	15.000000	166.500000
-56.800000	15.500000	165.500000
-56.766667	16.000000	164.000000
-56.733333	16.500000	162.000000
-56.700000	17.000000	160.500000
-56.666667	17.000000	157.500000
-56.633333	17.500000	155.000000
-56.600000	17.500000	157.000000
-56.566667	18.000000	155.500000
-56.533333	18.000000	152.500000
-56.500000	18.000000	153.000000
-56.466667	18.500000	151.500000
-56.433333	18.500000	150.500000
-56.400000	18.500000	147.000000
-56.366667	18.500000	146.500000
-56.333333	19.000000	146.500000
-56.300000	19.000000	143.500000
-56.266667	19.000000	146.500000
-56.233333	19.000000	147.500000
-56.200000	19.000000	148.000000
-56.166667	19.000000	148.000000
-56.133333	16.000000	145.000000
-56.100000	16.000000	146.000000
-56.066667	16.500000	147.000000
-56.033333	17.000000	148.000000
-56.000000	16.000000	148.500000
-55.966667	17.500000	150.500000
-55.933333	15.000000	153.500000
-55.900000	11.500000	155.000000
-55.866667	15.500000	156.500000
-55.833333	12.500000	158.000000
-55.800000	12.000000	159.000000
-55.766667	11.000000	160.500000
-55.733333	11.500000	161.500000
-55.700000	10.500000	164.000000
-55.666667	12.500000	164.500000
-55.633333	10.500000	166.500000
-55.600000	9.500000	169.500000
-55.566667	11.500000	171.000000
-55.533333	10.000000	173.500000
-55.500000	8.000000	177.500000
-55.466667	4.000000	182.000000
-55.433333	3.500000	186.500000
-55.400000	3.500000	190.000000
-55.366667	15.500000	186.000000
-55.333333	16.500000	192.000000
-55.300000	5.000000	200.500000
-55.266667	17.500000	197.500000
-55.233333	20.500000	200.000000
-55.200000	12.500000	208.000000
-55.166667	11.500000	211.500000
-55.133333	13.500000	213.500000
-55.100000	11.500000	217.500000
-55.066667	12.000000	219.000000
-55.033333	12.000000	220.500000
-55.000000	6.500000	223.500000
-54.966667	7.000000	223.000000
-54.933333	11.000000	221.500000
-54.900000	13.000000	221.500000
-54.866667	12.000000	222.000000
-54.833333	13.000000	221.000000
-54.800000	16.500000	220.000000
-54.766667	19.000000	217.000000
-54.733333	20.000000	214.000000
-54.700000	22.500000	212.000000
-54.666667	23.000000	209.500000
-54.633333	22.500000	207.000000
-54.600000	21.000000	205.000000
-54.566667	21.500000	203.000000
-54.533333	22.500000	200.500000
-54.500000	20.000000	198.500000
-54.466667	16.500000	196.000000
-54.433333	15.500000	194.000000
-54.400000	14.000000	192.000000
-54.366667	13.500000	190.000000
-54.333333	12.500000	188.000000
-54.300000	13.500000	188.000000
-54.266667	11.500000	184.500000
-54.233333	13.500000	185.500000
-54.200000	11.500000	183.000000
-54.166667	14.000000	183.500000
-54.133333	12.000000	181.500000
-54.100000	11.000000	179.500000
-54.066667	13.000000	180.500000
-54.033333	12.500000	179.500000
-54.000000	11.000000	177.500000
-53.966667	11.500000	177.000000
-53.933333	11.500000	175.500000
-53.900000	11.500000	175.000000
-53.866667	12.500000	175.000000
-53.833333	14.000000	176.000000
-53.800000	11.500000	174.000000
-53.766667	9.500000	172.500000
-53.733333	11.000000	173.000000
-53.700000	12.500000	174.000000
-53.666667	12.000000	173.000000
-53.633333	11.000000	172.500000
-53.600000	11.500000	172.500000
-53.566667	12.000000	172.000000
-53.533333	12.000000	172.000000
-53.500000	10.500000	173.500000
-53.466667	4.000000	173.500000
-53.433333	11.000000	174.000000
-53.400000	11.000000	174.000000
-53.366667	4.000000	178.000000
-53.333333	4.000000	181.000000
-53.300000	4.000000	182.000000
-53.266667	3.500000	184.500000
-53.233333	3.500000	185.500000
-53.200000	3.500000	187.000000
-53.166667	3.500000	190.500000
-53.133333	3.500000	194.000000
-53.100000	16.000000	188.000000
-53.066667	16.000000	192.500000
-53.033333	0.500000	204.500000
-53.000000	14.500000	201.000000
-52.966667	18.500000	204.500000
-52.933333	14.500000	210.000000
-52.900000	13.000000	214.000000
-52.866667	8.500000	221.500000
-52.833333	12.500000	221.000000
-52.800000	15.500000	220.500000
-52.766667	19.000000	218.500000
-52.733333	19.000000	220.000000
-52.700000	6.000000	227.500000
-52.666667	20.000000	220.500000
-52.633333	28.000000	214.500000
-52.600000	36.000000	213.000000
-52.566667	8.500000	220.000000
-52.533333	8.500000	217.000000
-52.500000	10.500000	212.000000
-52.466667	18.500000	209.500000
-52.433333	21.000000	208.500000
-52.400000	20.500000	203.000000
-52.366667	19.000000	200.500000
-52.333333	20.000000	198.000000
-52.300000	19.000000	191.500000
-52.266667	15.000000	186.000000
-52.233333	12.000000	182.000000
-52.200000	11.000000	179.000000
-52.166667	9.000000	174.500000
-52.133333	10.000000	174.000000
-52.100000	9.500000	171.500000
-52.066667	9.500000	170.000000
-52.033333	9.000000	167.500000
-52.000000	9.500000	167.000000
-51.966667	9.500000	165.500000
-51.933333	10.000000	164.500000
-51.900000	10.500000	165.000000
-51.866667	11.000000	165.000000
-51.833333	12.500000	164.500000
-51.800000	14.000000	165.000000
-51.766667	11.500000	161.000000
-51.733333	11.000000	160.500000
-51.700000	11.500000	161.000000
-51.666667	14.500000	164.000000
-51.633333	13.000000	161.500000
-51.600000	10.000000	162.500000
-51.566667	11.000000	163.000000
-51.533333	10.000000	163.000000
-51.500000	13.500000	163.000000
-51.466667	13.500000	163.000000
-51.433333	13.500000	162.500000
-51.400000	13.500000	163.500000
-51.366667	16.000000	164.500000
-51.333333	17.500000	165.000000
-51.300000	20.000000	165.000000
-51.266667	19.000000	165.500000
-51.233333	21.000000	165.500000
-51.200000	22.000000	166.000000
-51.166667	22.500000	166.000000
-51.133333	23.000000	167.000000
-51.100000	24.500000	169.500000
-51.066667	24.000000	170.500000
-51.033333	21.000000	171.000000
-51.000000	17.500000	172.500000
-50.966667	16.000000	174.500000
-50.933333	13.500000	174.500000
-50.900000	9.500000	175.500000
-50.866667	4.000000	176.500000
-50.833333	4.000000	176.000000
-50.800000	3.000000	175.500000
-50.766667	3.000000	175.000000
-50.733333	3.000000	173.500000
-50.700000	3.500000	171.000000
-50.666667	3.500000	172.000000
-50.633333	4.000000	170.000000
-50.600000	4.000000	166.000000
-50.566667	5.000000	163.500000
-50.533333	5.500000	162.000000
-50.500000	6.000000	159.500000
-50.466667	5.500000	158.000000
-50.433333	5.000000	155.500000
-50.400000	5.500000	153.500000
-50.366667	6.000000	152.000000
-50.333333	5.500000	150.000000
-50.300000	5.500000	148.000000
-50.266667	5.000000	146.000000
-50.233333	5.000000	148.500000
-50.200000	5.500000	143.500000
-50.166667	5.500000	142.000000
-50.133333	6.000000	142.000000
-50.100000	5.500000	140.500000
-50.066667	6.000000	139.500000
-50.033333	5.500000	137.500000
-50.000000	6.000000	139.500000
-49.966667	5.500000	136.000000
-49.933333	5.500000	139.000000
-49.900000	6.000000	138.000000
-49.866667	6.500000	136.500000
-49.833333	6.000000	131.000000
-49.800000	6.000000	130.000000
-49.766667	7.000000	133.500000
-49.733333	7.000000	133.000000
-49.700000	7.500000	131.500000
-49.666667	8.000000	132.000000
-49.633333	8.000000	130.000000
-49.600000	8.500000	129.500000
-49.566667	8.000000	128.000000
-49.533333	8.000000	127.500000
-49.500000	8.500000	127.000000
-49.466667	9.000000	126.500000
-49.433333	9.000000	126.000000
-49.400000	7.500000	121.500000
-49.366667	8.000000	121.500000
-49.333333	7.500000	121.000000
-49.300000	9.000000	124.500000
-49.266667	8.500000	123.500000
-49.233333	9.000000	123.500000
-49.200000	8.500000	119.500000
-49.166667	7.500000	118.500000
-49.133333	7.500000	118.000000
-49.100000	8.000000	122.000000
-49.066667	7.500000	121.000000
-49.033333	8.000000	117.500000
-49.000000	8.000000	116.500000
-48.966667	8.500000	120.500000
-48.933333	8.000000	120.000000
-48.900000	8.000000	119.500000
-48.866667	8.000000	114.500000
-48.833333	7.500000	117.000000
-48.800000	7.000000	115.500000
-48.766667	6.500000	114.500000
-48.733333	6.500000	114.000000
-48.700000	6.500000	112.500000
-48.666667	6.500000	111.000000
-48.633333	6.000000	109.000000
-48.600000	6.000000	107.500000
-48.566667	5.500000	104.500000
-48.533333	3.500000	100.000000
-48.500000	4.500000	97.500000
-48.466667	4.000000	96.500000
-48.433333	4.000000	93.500000
-48.400000	4.500000	94.500000
-48.366667	5.000000	93.000000
-48.333333	5.000000	92.000000
-48.300000	5.000000	90.500000
-48.266667	5.500000	90.000000
-48.233333	6.000000	89.500000
-48.200000	6.500000	88.000000
-48.166667	6.500000	86.000000
-48.133333	6.000000	85.000000
-48.100000	5.500000	83.000000
-48.066667	6.500000	83.500000
-48.033333	5.500000	85.500000
-48.000000	3.000000	64.500000
-47.966667	3.000000	64.000000
-47.933333	3.000000	64.000000
-47.900000	3.500000	63.000000
-47.866667	4.500000	46.000000
-47.833333	5.500000	44.000000
-47.800000	6.500000	43.500000
-47.766667	8.000000	40.500000
-47.733333	9.000000	33.000000
-47.700000	9.500000	30.000000
-47.666667	13.000000	26.500000
-47.633333	15.000000	23.000000
-47.600000	16.500000	20.000000
-47.566667	16.500000	19.500000
-47.533333	17.000000	18.500000
-47.500000	16.500000	18.500000
-47.466667	21.500000	19.000000
-47.433333	20.000000	19.500000
-47.400000	18.000000	19.500000
-47.366667	20.500000	20.500000
-47.333333	22.500000	21.000000
-47.300000	22.500000	18.000000
-47.266667	23.500000	18.000000
-47.233333	24.500000	18.500000
-47.200000	24.500000	18.000000
-47.166667	22.000000	19.500000
-47.133333	20.000000	19.000000
-47.100000	19.500000	21.000000
-47.066667	22.000000	20.500000
-47.033333	23.500000	19.500000
-47.000000	19.500000	20.000000
-46.966667	19.500000	22.000000
-46.933333	22.000000	19.000000
-46.900000	19.500000	19.000000
-46.866667	18.000000	20.000000
-46.833333	19.500000	18.500000
-46.800000	12.500000	17.500000
-46.766667	13.500000	19.500000
-46.733333	15.500000	19.000000
-46.700000	14.500000	18.500000
-46.666667	11.500000	18.500000
-46.633333	12.000000	23.500000
-46.600000	14.000000	22.000000
-46.566667	15.000000	19.000000
-46.533333	12.000000	20.500000
-46.500000	9.500000	20.000000
-46.466667	11.500000	19.500000
-46.433333	8.500000	17.500000
-46.400000	8.000000	19.500000
-46.366667	7.000000	15.500000
-46.333333	8.000000	18.500000
-46.300000	8.000000	21.500000
-46.266667	8.000000	21.000000
-46.233333	8.000000	19.500000
-46.200000	7.500000	20.000000
-46.166667	7.500000	20.000000
-46.133333	7.500000	21.000000
-46.100000	7.500000	21.500000
-46.066667	8.000000	20.500000
-46.033333	9.000000	22.000000
-46.000000	10.000000	22.500000
-45.966667	10.000000	21.500000
-45.933333	9.500000	21.500000
-45.900000	10.500000	22.000000
-45.866667	11.500000	24.000000
-45.833333	12.000000	23.500000
-45.800000	11.000000	20.000000
-45.766667	11.500000	20.500000
-45.733333	13.000000	23.500000
-45.700000	14.500000	20.000000
-45.666667	15.000000	20.000000
-45.633333	16.500000	22.500000
-45.600000	17.000000	24.000000
-45.566667	20.500000	24.000000
-45.533333	21.500000	25.000000
-45.500000	21.500000	24.000000
-45.466667	21.500000	24.500000
-45.433333	22.500000	25.500000
-45.400000	22.500000	24.000000
-45.366667	22.500000	24.500000
-45.333333	24.000000	25.000000
-45.300000	26.500000	23.000000
-45.266667	26.000000	22.000000
-45.233333	26.500000	23.000000
-45.200000	25.500000	21.000000
-45.166667	24.000000	21.000000
-45.133333	27.500000	22.000000
-45.100000	23.000000	19.000000
-45.066667	29.000000	20.000000
-45.033333	19.500000	18.000000
-45.000000	20.000000	18.000000
-44.966667	12.500000	17.000000
-44.933333	13.500000	17.500000
-44.900000	7.500000	16.000000
-44.866667	8.500000	17.500000
-44.833333	7.000000	16.500000
-44.800000	4.500000	15.000000
-44.766667	5.500000	16.500000
-44.733333	2.000000	25.500000
-44.700000	2.500000	13.500000
-44.666667	4.000000	22.500000
-44.633333	5.500000	20.000000
-44.600000	3.000000	13.500000
-44.566667	4.000000	9.500000
-44.533333	4.000000	10.500000
-44.500000	5.500000	13.000000
-44.466667	7.500000	10.500000
-44.433333	8.500000	10.000000
-44.400000	8.000000	11.500000
-44.366667	8.500000	10.500000
-44.333333	11.000000	10.500000
-44.300000	13.500000	12.000000
-44.266667	14.000000	13.500000
-44.233333	14.500000	14.500000
-44.200000	15.000000	15.500000
-44.166667	12.000000	14.000000
-44.133333	12.500000	13.500000
-44.100000	13.000000	13.500000
-44.066667	17.000000	15.000000
-44.033333	17.000000	16.000000
-44.000000	18.000000	16.500000
-43.966667	17.000000	15.500000
-43.933333	17.000000	16.500000
-43.900000	17.500000	16.000000
-43.866667	16.000000	15.500000
-43.833333	17.500000	16.500000
-43.800000	19.000000	18.500000
-43.766667	20.000000	18.500000
-43.733333	19.000000	15.500000
-43.700000	17.500000	15.500000
-43.666667	20.000000	20.000000
-43.633333	20.500000	19.000000
-43.600000	21.500000	18.000000
-43.566667	23.500000	15.500000
-43.533333	19.000000	16.000000
-43.500000	19.000000	18.000000
-43.466667	21.000000	18.000000
-43.433333	18.000000	14.000000
-43.400000	18.000000	17.500000
-43.366667	17.500000	14.000000
-43.333333	16.000000	17.000000
-43.300000	16.500000	17.000000
-43.266667	17.000000	15.000000
-43.233333	17.500000	19.000000
-43.200000	17.000000	15.000000
-43.166667	16.000000	17.500000
-43.133333	16.500000	18.000000
-43.100000	16.000000	19.500000
-43.066667	17.000000	15.000000
-43.033333	17.000000	19.000000
-43.000000	17.000000	21.500000
-42.966667	18.000000	23.000000
-42.933333	18.000000	23.000000
-42.900000	20.000000	18.500000
-42.866667	23.000000	21.000000
-42.833333	19.500000	17.000000
-42.800000	7.500000	19.500000
-42.766667	25.500000	21.500000
-42.733333	8.500000	21.000000
-42.700000	28.000000	20.000000
-42.666667	7.500000	28.000000
-42.633333	8.500000	29.500000
-42.600000	6.500000	30.000000
-42.566667	7.500000	31.000000
-42.533333	2.500000	38.500000
-42.500000	4.500000	35.500000
-42.466667	6.000000	39.000000
-42.433333	3.000000	49.000000
-42.400000	4.500000	46.500000
-42.366667	5.500000	52.000000
-42.333333	3.500000	60.000000
-42.300000	4.500000	60.500000
-42.266667	5.000000	63.000000
-42.233333	4.500000	70.500000
-42.200000	6.000000	70.000000
-42.166667	7.500000	75.000000
-42.133333	7.500000	79.500000
-42.100000	6.500000	84.500000
-42.066667	7.500000	86.000000
-42.033333	8.500000	89.000000
-42.000000	7.500000	94.500000
-41.966667	9.000000	95.000000
-41.933333	10.000000	97.500000
-41.900000	11.000000	99.000000
-41.866667	10.000000	102.000000
-41.833333	11.500000	103.500000
-41.800000	13.000000	107.000000
-41.766667	13.500000	110.000000
-41.733333	13.500000	113.000000
-41.700000	13.000000	115.000000
-41.666667	14.000000	114.000000
-41.633333	15.000000	114.500000
-41.600000	15.500000	115.500000
-41.566667	15.000000	121.500000
-41.533333	15.000000	122.000000
-41.500000	15.000000	122.500000
-41.466667	16.000000	122.000000
-41.433333	17.000000	122.500000
-41.400000	13.000000	130.000000
-41.366667	16.000000	127.500000
-41.333333	16.000000	128.000000
-41.300000	16.000000	129.000000
-41.266667	16.500000	130.000000
-41.233333	14.000000	135.000000
-41.200000	14.500000	135.500000
-41.166667	14.500000	137.500000
-41.133333	17.500000	134.500000
-41.100000	14.500000	138.500000
-41.066667	16.000000	138.500000
-41.033333	15.000000	140.500000
-41.000000	15.500000	141.000000
-40.966667	15.000000	142.000000
-40.933333	16.500000	143.000000
-40.900000	17.500000	143.500000
-40.866667	18.000000	145.000000
-40.833333	19.000000	145.000000
-40.800000	20.000000	144.000000
-40.766667	21.000000	144.000000
-40.733333	22.500000	145.000000
-40.700000	21.000000	149.500000
-40.666667	22.500000	147.500000
-40.633333	22.500000	152.000000
-40.600000	22.500000	154.000000
-40.566667	22.500000	153.000000
-40.533333	22.500000	154.000000
-40.500000	24.000000	158.000000
-40.466667	22.500000	163.000000
-40.433333	22.500000	160.000000
-40.400000	24.000000	165.500000
-40.366667	20.500000	171.000000
-40.333333	18.500000	181.000000
-40.300000	15.000000	186.000000
-40.266667	13.000000	187.500000
-40.233333	14.000000	186.500000
-40.200000	14.500000	188.000000
-40.166667	3.000000	206.000000
-40.133333	0.500000	188.000000
-40.100000	0.500000	183.500000
-40.066667	0.500000	214.000000
-40.033333	13.500000	195.000000
-40.000000	13.500000	198.000000
-39.966667	13.500000	200.500000
-39.933333	15.000000	200.000000
-39.900000	18.500000	198.000000
-39.866667	5.000000	226.000000
-39.833333	5.500000	226.000000
-39.800000	15.500000	207.000000
-39.766667	15.000000	210.000000
-39.733333	12.500000	216.000000
-39.700000	17.000000	208.000000
-39.666667	20.000000	207.500000
-39.633333	22.500000	209.500000
-39.600000	30.000000	205.000000
-39.566667	0.500000	218.500000
-39.533333	0.500000	217.000000
-39.500000	0.500000	216.500000
-39.466667	0.500000	216.000000
-39.433333	0.500000	215.000000
-39.400000	0.500000	214.000000
-39.366667	0.500000	212.000000
-39.333333	0.500000	210.000000
-39.300000	0.500000	209.000000
-39.266667	15.000000	214.500000
-39.233333	18.000000	214.000000
-39.200000	20.500000	213.500000
-39.166667	15.000000	208.500000
-39.133333	15.500000	208.500000
-39.100000	13.000000	203.500000
-39.066667	11.500000	201.500000
-39.033333	17.500000	206.000000
-39.000000	19.500000	203.000000
-38.966667	21.500000	200.500000
-38.933333	20.500000	198.500000
-38.900000	20.500000	197.500000
-38.866667	4.500000	199.000000
-38.833333	4.500000	200.500000
-38.800000	0.500000	202.500000
-38.766667	17.500000	199.000000
-38.733333	17.500000	199.500000
-38.700000	17.500000	200.500000
-38.666667	17.500000	200.500000
-38.633333	17.000000	200.500000
-38.600000	13.000000	206.500000
-38.566667	12.500000	210.000000
-38.533333	16.000000	207.500000
-38.500000	12.000000	212.500000
-38.466667	13.500000	211.500000
-38.433333	11.500000	219.000000
-38.400000	13.000000	217.500000
-38.366667	12.500000	221.000000
-38.333333	15.000000	224.500000
-38.300000	13.000000	229.000000
-38.266667	12.500000	235.500000
-38.233333	11.000000	242.000000
-38.200000	11.000000	246.000000
-38.166667	12.500000	251.000000
-38.133333	14.500000	251.500000
-38.100000	14.000000	256.000000
-38.066667	15.000000	260.000000
-38.033333	17.000000	261.500000
-38.000000	17.500000	263.000000
-37.966667	17.000000	266.500000
-37.933333	19.500000	268.000000
-37.900000	21.000000	268.500000
-37.866667	20.000000	270.500000
-37.833333	20.000000	271.000000
-37.800000	21.000000	273.500000
-37.766667	18.000000	279.000000
-37.733333	17.000000	281.000000
-37.700000	18.500000	281.000000
-37.666667	21.000000	280.500000
-37.633333	18.500000	286.500000
-37.600000	18.000000	288.000000
-37.566667	18.500000	288.000000
-37.533333	18.000000	289.500000
-37.500000	19.000000	290.000000
-37.466667	18.000000	291.000000
-37.433333	17.500000	291.500000
-37.400000	18.000000	291.500000
-37.366667	17.500000	291.000000
-37.333333	17.500000	291.000000
-37.300000	19.000000	291.500000
-37.266667	18.500000	291.500000
-37.233333	18.500000	291.500000
-37.200000	17.500000	292.500000
-37.166667	20.000000	291.000000
-37.133333	19.000000	292.000000
-37.100000	17.500000	293.000000
-37.066667	18.500000	292.500000
-37.033333	20.500000	291.500000
-37.000000	22.500000	290.000000
-36.966667	19.000000	293.500000
-36.933333	19.000000	293.500000
-36.900000	19.500000	293.500000
-36.866667	19.000000	294.000000
-36.833333	21.500000	292.000000
-36.800000	22.000000	292.000000
-36.766667	18.500000	295.500000
-36.733333	19.000000	295.500000
-36.700000	18.500000	296.000000
-36.666667	20.000000	295.000000
-36.633333	19.500000	296.000000
-36.600000	18.500000	296.500000
-36.566667	19.500000	296.000000
-36.533333	17.500000	297.000000
-36.500000	19.500000	295.000000
-36.466667	19.000000	294.000000
-36.433333	20.000000	293.000000
-36.400000	17.000000	292.000000
-36.366667	17.500000	291.500000
-36.333333	15.000000	289.500000
-36.300000	14.000000	286.500000
-36.266667	14.500000	284.500000
-36.233333	15.000000	283.000000
-36.200000	15.500000	278.000000
-36.166667	16.000000	275.500000
-36.133333	13.500000	272.000000
-36.100000	14.000000	268.500000
-36.066667	14.500000	265.000000
-36.033333	14.500000	263.000000
-36.000000	13.500000	260.000000
-35.966667	15.000000	258.000000
-35.933333	14.500000	254.500000
-35.900000	16.000000	255.000000
-35.866667	16.000000	255.000000
-35.833333	17.000000	250.500000
-35.800000	11.000000	242.000000
-35.766667	10.500000	240.000000
-35.733333	11.500000	237.000000
-35.700000	11.500000	236.000000
-35.666667	10.000000	230.000000
-35.633333	0.500000	233.500000
-35.600000	0.500000	222.000000
-35.566667	0.500000	214.000000
-35.533333	1.000000	218.000000
-35.500000	0.500000	212.500000
-35.466667	0.500000	210.000000
-35.433333	3.000000	207.500000
-35.400000	3.000000	195.000000
-35.366667	3.000000	191.500000
-35.333333	3.500000	191.500000
-35.300000	3.500000	190.500000
-35.266667	4.000000	190.000000
-35.233333	3.500000	189.000000
-35.200000	4.000000	189.500000
-35.166667	4.000000	190.000000
-35.133333	4.500000	189.500000
-35.100000	4.000000	189.000000
-35.066667	5.000000	189.000000
-35.033333	12.000000	191.500000
-35.000000	12.000000	191.500000
-34.966667	5.000000	189.500000
-34.933333	13.000000	192.500000
-34.900000	19.000000	194.500000
-34.866667	19.000000	194.500000
-34.833333	19.500000	194.500000
-34.800000	16.000000	194.000000
-34.766667	18.000000	194.500000
-34.733333	20.000000	195.000000
-34.700000	20.500000	195.500000
-34.666667	21.000000	194.500000
-34.633333	23.500000	194.500000
-34.600000	24.000000	193.500000
-34.566667	26.000000	193.500000
-34.533333	26.000000	192.500000
-34.500000	27.500000	192.000000
-34.466667	26.500000	189.000000
-34.433333	26.500000	187.000000
-34.400000	27.000000	187.500000
-34.366667	27.000000	187.000000
-34.333333	26.500000	184.500000
-34.300000	25.500000	179.500000
-34.266667	25.000000	178.500000
-34.233333	24.500000	177.000000
-34.200000	24.500000	173.500000
-34.166667	23.000000	168.500000
-34.133333	22.000000	166.500000
-34.100000	21.000000	165.000000
-34.066667	21.000000	161.000000
-34.033333	20.000000	156.500000
-34.000000	17.500000	150.000000
-33.966667	17.000000	150.500000
-33.933333	14.500000	149.000000
-33.900000	15.500000	148.500000
-33.866667	17.000000	148.500000
-33.833333	17.500000	147.000000
-33.800000	17.500000	146.000000
-33.766667	17.000000	146.000000
-33.733333	17.500000	145.000000
-33.700000	19.000000	144.000000
-33.666667	19.000000	143.000000
-33.633333	19.000000	144.500000
-33.600000	14.500000	145.000000
-33.566667	13.000000	146.000000
-33.533333	13.500000	146.500000
-33.500000	13.000000	146.500000
-33.466667	14.000000	148.000000
-33.433333	15.000000	148.500000
-33.400000	13.000000	149.000000
-33.366667	16.000000	147.000000
-33.333333	13.000000	154.000000
-33.300000	12.000000	156.000000
-33.266667	12.000000	161.500000
-33.233333	13.500000	162.000000
-33.200000	15.000000	164.500000
-33.166667	14.000000	170.500000
-33.133333	15.000000	170.500000
-33.100000	12.000000	179.500000
-33.066667	11.000000	183.000000
-33.033333	12.000000	187.000000
-33.000000	17.500000	186.500000
-32.966667	18.500000	191.500000
-32.933333	15.500000	197.500000
-32.900000	17.000000	202.000000
-32.866667	18.500000	204.000000
-32.833333	16.500000	208.500000
-32.800000	17.500000	209.500000
-32.766667	17.500000	211.500000
-32.733333	17.000000	213.500000
-32.700000	16.500000	214.000000
-32.666667	16.500000	214.500000
-32.633333	12.500000	217.500000
-32.600000	14.500000	217.000000
-32.566667	15.500000	218.500000
-32.533333	14.500000	221.000000
-32.500000	13.000000	223.500000
-32.466667	19.500000	224.000000
-32.433333	0.500000	217.000000
-32.400000	13.000000	220.500000
-32.366667	0.500000	215.000000
-32.333333	13.000000	221.500000
-32.300000	15.500000	222.500000
-32.266667	0.500000	213.000000
-32.233333	0.500000	212.500000
-32.200000	0.500000	212.000000
-32.166667	0.500000	212.000000
-32.133333	28.500000	226.500000
-32.100000	0.500000	213.000000
-32.066667	0.500000	212.500000
-32.033333	0.500000	212.000000
-32.000000	0.500000	211.500000
-31.966667	0.500000	211.000000
-31.933333	0.500000	210.500000
-31.900000	0.500000	210.000000
-31.866667	16.000000	215.500000
-31.833333	15.500000	213.000000
-31.800000	20.000000	213.000000
-31.766667	21.500000	212.500000
-31.733333	22.500000	211.000000
-31.700000	22.500000	209.000000
-31.666667	22.000000	207.500000
-31.633333	23.500000	207.500000
-31.600000	23.000000	203.500000
-31.566667	21.500000	199.500000
-31.533333	20.500000	198.500000
-31.500000	17.500000	194.000000
-31.466667	16.500000	192.000000
-31.433333	14.000000	188.000000
-31.400000	13.500000	185.000000
-31.366667	13.000000	184.000000
-31.333333	13.000000	183.500000
-31.300000	12.000000	181.500000
-31.266667	11.500000	180.000000
-31.233333	11.500000	179.000000
-31.200000	11.500000	177.500000
-31.166667	12.000000	177.500000
-31.133333	11.500000	176.500000
-31.100000	12.500000	178.000000
-31.066667	13.500000	179.500000
-31.033333	13.000000	175.000000
-31.000000	14.000000	174.500000
-30.966667	14.000000	174.000000
-30.933333	13.500000	173.000000
-30.900000	13.000000	171.000000
-30.866667	13.500000	171.000000
-30.833333	13.500000	170.000000
-30.800000	15.000000	172.500000
-30.766667	16.000000	173.500000
-30.733333	17.500000	173.000000
-30.700000	18.500000	172.500000
-30.666667	17.500000	171.500000
-30.633333	18.000000	173.000000
-30.600000	12.000000	172.500000
-30.566667	12.500000	173.500000
-30.533333	12.500000	174.500000
-30.500000	11.500000	175.500000
-30.466667	11.000000	178.000000
-30.433333	12.000000	179.500000
-30.400000	11.000000	182.000000
-30.366667	11.000000	185.500000
-30.333333	10.500000	188.500000
-30.300000	17.500000	185.500000
-30.266667	19.500000	191.000000
-30.233333	19.500000	193.000000
-30.200000	20.000000	192.000000
-30.166667	19.000000	200.000000
-30.133333	16.500000	202.000000
-30.100000	17.000000	206.500000
-30.066667	17.500000	209.000000
-30.033333	15.500000	214.500000
-30.000000	20.000000	216.000000
-29.966667	18.000000	218.500000
-29.933333	17.500000	222.500000
-29.900000	26.000000	219.000000
-29.866667	26.000000	221.000000
-29.833333	20.000000	223.500000
-29.800000	34.000000	222.500000
-29.766667	9.500000	226.500000
-29.733333	10.000000	224.000000
-29.700000	16.000000	222.500000
-29.666667	21.000000	222.000000
-29.633333	23.000000	222.000000
-29.600000	24.500000	220.500000
-29.566667	24.500000	219.000000
-29.533333	23.500000	216.500000
-29.500000	24.000000	215.000000
-29.466667	23.500000	212.000000
-29.433333	22.000000	206.500000
-29.400000	19.500000	203.000000
-29.366667	15.500000	198.000000
-29.333333	14.500000	192.500000
-29.300000	12.500000	188.500000
-29.266667	10.500000	185.000000
-29.233333	9.500000	183.000000
-29.200000	10.000000	181.000000
-29.166667	9.000000	177.000000
-29.133333	9.000000	174.500000
-29.100000	8.500000	172.000000
-29.066667	9.500000	172.500000
-29.033333	9.500000	169.000000
-29.000000	8.500000	166.000000
-28.966667	9.000000	167.000000
-28.933333	9.500000	164.000000
-28.900000	10.500000	160.500000
-28.866667	10.500000	159.000000
-28.833333	10.000000	155.500000
-28.800000	11.500000	153.500000
-28.766667	12.500000	151.000000
-28.733333	12.000000	148.000000
-28.700000	12.500000	148.500000
-28.666667	13.000000	149.000000
-28.633333	15.000000	148.500000
-28.600000	15.000000	147.000000
-28.566667	17.500000	149.000000
-28.533333	17.500000	150.000000
-28.500000	18.000000	151.000000
-28.466667	15.000000	150.500000
-28.433333	12.500000	151.000000
-28.400000	13.000000	152.000000
-28.366667	13.000000	152.000000
-28.333333	13.000000	152.000000
-28.300000	13.000000	152.000000
-28.266667	13.500000	152.500000
-28.233333	14.500000	152.500000
-28.200000	14.500000	151.000000
-28.166667	17.000000	149.000000
-28.133333	20.000000	148.500000
-28.100000	20.500000	147.000000
-28.066667	22.000000	146.000000
-28.033333	21.500000	144.000000
-28.000000	21.000000	142.000000
-27.966667	20.500000	140.000000
-27.933333	19.500000	136.000000
-27.900000	17.000000	133.000000
-27.866667	14.000000	128.500000
-27.833333	13.000000	125.000000
-27.800000	12.500000	122.000000
-27.766667	11.500000	119.000000
-27.733333	10.500000	117.500000
-27.700000	9.500000	116.000000
-27.666667	9.000000	113.000000
-27.633333	9.000000	111.500000
-27.600000	10.000000	109.500000
-27.566667	10.000000	108.500000
-27.533333	10.000000	106.500000
-27.500000	12.000000	102.500000
-27.466667	7.000000	96.500000
-27.433333	7.500000	96.500000
-27.400000	8.500000	92.000000
-27.366667	8.500000	88.000000
-27.333333	9.000000	85.500000
-27.300000	9.500000	82.000000
-27.266667	9.000000	80.000000
-27.233333	10.000000	81.000000
-27.200000	11.000000	80.000000
-27.166667	10.500000	81.500000
-27.133333	12.500000	80.500000
-27.100000	13.500000	80.000000
-27.066667	14.500000	79.000000
-27.033333	15.500000	80.000000
-27.000000	15.500000	81.000000
-26.966667	17.500000	78.500000
-26.933333	19.500000	79.500000
-26.900000	21.000000	77.500000
-26.866667	21.000000	75.500000
-26.833333	21.000000	76.000000
-26.800000	21.500000	76.000000
-26.766667	20.500000	76.500000
-26.733333	18.500000	77.500000
-26.700000	18.500000	78.500000
-26.666667	19.000000	78.000000
-26.633333	19.000000	79.500000
-26.600000	16.500000	83.500000
-26.566667	14.500000	84.000000
-26.533333	17.000000	84.500000
-26.500000	14.000000	88.500000
-26.466667	15.000000	86.500000
-26.433333	17.000000	90.000000
-26.400000	16.500000	93.000000
-26.366667	17.000000	93.500000
-26.333333	18.500000	101.000000
-26.300000	16.000000	104.000000
-26.266667	18.000000	109.000000
-26.233333	15.500000	112.000000
-26.200000	17.500000	115.000000
-26.166667	16.500000	119.000000
-26.133333	16.000000	118.500000
-26.100000	19.000000	127.000000
-26.066667	17.500000	128.000000
-26.033333	16.000000	136.000000
-26.000000	11.500000	138.500000
-25.966667	14.000000	141.000000
-25.933333	12.500000	142.000000
-25.900000	16.500000	142.500000
-25.866667	20.500000	143.000000
-25.833333	17.500000	144.000000
-25.800000	20.000000	145.000000
-25.766667	20.500000	146.000000
-25.733333	19.500000	146.000000
-25.700000	19.000000	146.000000
-25.666667	17.500000	146.500000
-25.633333	17.000000	149.000000
-25.600000	13.000000	150.500000
-25.566667	14.000000	152.000000
-25.533333	14.000000	152.000000
-25.500000	13.500000	153.000000
-25.466667	13.500000	155.000000
-25.433333	13.500000	156.000000
-25.400000	13.500000	157.500000
-25.366667	15.500000	159.500000
-25.333333	13.500000	164.000000
-25.300000	13.000000	168.000000
-25.266667	13.000000	172.500000
-25.233333	13.500000	174.000000
-25.200000	16.000000	173.500000
-25.166667	13.500000	178.500000
-25.133333	12.500000	180.500000
-25.100000	11.000000	182.500000
-25.066667	12.000000	185.000000
-25.033333	13.500000	187.000000
-25.000000	18.000000	184.000000
-24.966667	18.500000	192.000000
-24.933333	17.000000	196.000000
-24.900000	16.500000	201.500000
-24.866667	16.500000	203.500000
-24.833333	19.000000	207.000000
-24.800000	17.000000	211.000000
-24.766667	18.500000	218.000000
-24.733333	16.500000	220.000000
-24.700000	16.500000	221.000000
-24.666667	18.500000	222.500000
-24.633333	16.500000	226.500000
-24.600000	17.500000	226.000000
-24.566667	18.000000	226.000000
-24.533333	20.500000	223.500000
-24.500000	21.500000	222.000000
-24.466667	23.000000	221.000000
-24.433333	25.500000	220.500000
-24.400000	24.000000	220.000000
-24.366667	22.500000	218.000000
-24.333333	22.000000	216.500000
-24.300000	16.500000	213.500000
-24.266667	14.000000	211.000000
-24.233333	14.000000	208.500000
-24.200000	18.000000	210.500000
-24.166667	19.000000	208.000000
-24.133333	13.500000	201.000000
-24.100000	14.500000	199.000000
-24.066667	15.000000	194.500000
-24.033333	14.000000	192.500000
-24.000000	13.500000	189.500000
-23.966667	12.500000	182.000000
-23.933333	11.000000	177.000000
-23.900000	11.500000	174.000000
-23.866667	13.000000	169.500000
-23.833333	11.000000	163.500000
-23.800000	12.500000	165.000000
-23.766667	14.000000	161.000000
-23.733333	15.500000	158.500000
-23.700000	16.500000	155.500000
-23.666667	13.500000	151.000000
-23.633333	13.500000	151.000000
-23.600000	15.000000	151.500000
-23.566667	17.000000	152.500000
-23.533333	13.000000	150.500000
-23.500000	18.500000	152.000000
-23.466667	12.500000	152.000000
-23.433333	12.500000	153.500000
-23.400000	13.000000	155.000000
-23.366667	13.000000	156.000000
-23.333333	13.500000	156.000000
-23.300000	14.500000	156.000000
-23.266667	14.500000	157.000000
-23.233333	14.500000	156.500000
-23.200000	15.500000	157.000000
-23.166667	15.500000	157.000000
-23.133333	16.000000	157.000000
-23.100000	17.000000	157.000000
-23.066667	18.000000	157.000000
-23.033333	19.000000	156.500000
-23.000000	20.500000	155.000000
-22.966667	24.000000	154.000000
-22.933333	23.500000	153.000000
-22.900000	23.500000	151.500000
-22.866667	22.000000	150.500000
-22.833333	18.000000	148.500000
-22.800000	17.500000	145.500000
-22.766667	16.500000	143.500000
-22.733333	14.500000	142.500000
-22.700000	14.000000	141.000000
-22.666667	14.500000	138.000000
-22.633333	13.000000	136.000000
-22.600000	12.500000	135.000000
-22.566667	13.000000	133.500000
-22.533333	13.500000	128.500000
-22.500000	13.000000	126.500000
-22.466667	11.500000	125.000000
-22.433333	11.500000	121.000000
-22.400000	11.500000	117.000000
-22.366667	9.500000	115.000000
-22.333333	9.500000	113.000000
-22.300000	10.500000	108.000000
-22.266667	10.500000	106.000000
-22.233333	8.500000	103.000000
-22.200000	8.500000	100.000000
-22.166667	10.000000	99.000000
-22.133333	10.500000	96.000000
-22.100000	10.000000	93.500000
-22.066667	9.500000	92.500000
-22.033333	10.000000	90.500000
-22.000000	11.000000	88.500000
-21.966667	12.000000	88.000000
-21.933333	11.000000	85.500000
-21.900000	10.500000	84.500000
-21.866667	11.000000	84.000000
-21.833333	11.500000	82.500000
-21.800000	11.500000	82.000000
-21.766667	12.000000	81.000000
-21.733333	11.500000	80.000000
-21.700000	11.000000	79.500000
-21.666667	11.500000	79.000000
-21.633333	12.500000	78.500000
-21.600000	13.000000	78.000000
-21.566667	14.500000	78.000000
-21.533333	15.000000	77.500000
-21.500000	13.000000	76.500000
-21.466667	12.000000	75.000000
-21.433333	12.500000	75.000000
-21.400000	14.500000	75.500000
-21.366667	14.000000	74.500000
-21.333333	15.500000	75.000000
-21.300000	13.500000	73.500000
-21.266667	13.000000	73.000000
-21.233333	13.500000	73.500000
-21.200000	14.500000	73.500000
-21.166667	14.500000	72.500000
-21.133333	15.500000	72.500000
-21.100000	16.000000	73.000000
-21.066667	13.000000	71.500000
-21.033333	13.500000	71.500000
-21.000000	14.000000	71.500000
-20.966667	14.000000	71.000000
-20.933333	15.000000	71.000000
-20.900000	16.000000	70.500000
-20.866667	16.500000	71.500000
-20.833333	14.000000	70.000000
-20.800000	14.500000	69.000000
-20.766667	15.000000	70.000000
-20.733333	16.500000	71.000000
-20.700000	16.500000	71.000000
-20.666667	17.000000	71.500000
-20.633333	17.000000	71.500000
-20.600000	17.000000	71.000000
-20.566667	14.500000	70.000000
-20.533333	15.000000	70.000000
-20.500000	15.500000	70.000000
-20.466667	15.000000	69.500000
-20.433333	16.500000	70.500000
-20.400000	16.500000	72.000000
-20.366667	17.000000	72.000000
-20.333333	18.000000	68.500000
-20.300000	17.500000	68.500000
-20.266667	17.000000	69.500000
-20.233333	17.000000	70.000000
-20.200000	15.500000	72.500000
-20.166667	15.500000	71.000000
-20.133333	15.500000	72.000000
-20.100000	16.000000	72.000000
-20.066667	16.500000	72.500000
-20.033333	16.500000	73.000000
-20.000000	17.000000	76.000000
-19.966667	13.000000	75.000000
-19.933333	13.500000	75.500000
-19.900000	15.000000	75.500000
-19.866667	16.000000	76.500000
-19.833333	15.500000	77.000000
-19.800000	16.500000	78.000000
-19.766667	15.000000	77.000000
-19.733333	13.500000	77.000000
-19.700000	15.000000	79.500000
-19.666667	14.500000	78.000000
-19.633333	16.000000	78.000000
-19.600000	14.500000	77.000000
-19.566667	15.000000	77.000000
-19.533333	14.500000	76.500000
-19.500000	15.000000	78.500000
-19.466667	18.000000	78.000000
-19.433333	17.500000	77.000000
-19.400000	17.500000	76.500000
-19.366667	24.500000	74.500000
-19.333333	26.500000	74.000000
-19.300000	26.500000	74.000000
-19.266667	25.000000	74.000000
-19.233333	25.000000	73.500000
-19.200000	25.000000	73.500000
-19.166667	25.000000	72.500000
-19.133333	23.000000	72.500000
-19.100000	26.000000	72.500000
-19.066667	24.000000	72.500000
-19.033333	23.500000	72.500000
-19.000000	22.500000	71.500000
-18.966667	24.000000	71.500000
-18.933333	22.000000	69.500000
-18.900000	20.000000	70.000000
-18.866667	22.500000	70.500000
-18.833333	23.000000	70.000000
-18.800000	22.500000	69.000000
-18.766667	22.000000	66.500000
-18.733333	22.000000	65.500000
-18.700000	22.500000	64.500000
-18.666667	19.000000	64.500000
-18.633333	18.500000	65.000000
-18.600000	16.500000	65.000000
-18.566667	14.500000	63.500000
-18.533333	13.500000	64.500000
-18.500000	11.000000	64.000000
-18.466667	7.000000	64.000000
-18.433333	20.000000	3.000000
-18.400000	47.500000	2.500000
-18.366667	38.000000	3.000000
-18.333333	0.500000	58.000000
-18.300000	25.500000	2.500000
-18.266667	0.500000	109.000000
-18.233333	0.500000	108.000000
-18.200000	0.500000	105.000000
-18.166667	2.000000	111.000000
-18.133333	1.500000	117.500000
-18.100000	1.000000	116.000000
-18.066667	2.000000	111.000000
-18.033333	3.000000	118.500000
-18.000000	3.500000	112.000000
-17.966667	2.500000	127.000000
-17.933333	4.000000	126.500000
-17.900000	4.500000	126.500000
-17.866667	3.500000	137.000000
-17.833333	4.000000	136.500000
-17.800000	5.500000	134.500000
-17.766667	5.000000	145.500000
-17.733333	4.500000	146.000000
-17.700000	7.000000	141.000000
-17.666667	8.000000	141.000000
-17.633333	6.000000	153.500000
-17.600000	6.500000	153.000000
-17.566667	7.000000	154.000000
-17.533333	7.500000	150.500000
-17.500000	6.000000	164.500000
-17.466667	6.500000	165.500000
-17.433333	7.000000	165.500000
-17.400000	8.500000	164.000000
-17.366667	9.500000	167.000000
-17.333333	7.500000	179.000000
-17.300000	6.500000	184.000000
-17.266667	0.500000	192.500000
-17.233333	0.500000	194.500000
-17.200000	0.500000	196.000000
-17.166667	0.500000	197.000000
-17.133333	0.500000	199.000000
-17.100000	1.000000	200.500000
-17.066667	0.500000	179.500000
-17.033333	4.000000	202.500000
-17.000000	0.500000	181.000000
-16.966667	0.500000	182.000000
-16.933333	0.500000	193.000000
-16.900000	0.500000	195.000000
-16.866667	7.500000	203.000000
-16.833333	8.000000	203.500000
-16.800000	0.500000	200.000000
-16.766667	14.000000	196.000000
-16.733333	10.000000	201.500000
-16.700000	10.000000	202.500000
-16.666667	11.000000	202.500000
-16.633333	12.000000	201.500000
-16.600000	12.500000	200.000000
-16.566667	13.500000	201.000000
-16.533333	14.500000	201.000000
-16.500000	14.500000	201.500000
-16.466667	15.000000	202.000000
-16.433333	16.000000	201.000000
-16.400000	15.000000	202.500000
-16.366667	15.000000	203.500000
-16.333333	15.000000	203.500000
-16.300000	15.000000	205.000000
-16.266667	16.000000	205.000000
-16.233333	16.000000	205.000000
-16.200000	15.500000	206.000000
-16.166667	15.500000	205.000000
-16.133333	16.000000	205.000000
-16.100000	16.000000	205.500000
-16.066667	16.000000	206.000000
-16.033333	16.000000	206.000000
-16.000000	16.000000	209.500000
-15.966667	16.500000	210.000000
-15.933333	17.500000	209.500000
-15.900000	17.500000	210.000000
-15.866667	17.500000	210.500000
-15.833333	18.000000	210.500000
-15.800000	17.500000	211.500000
-15.766667	18.000000	211.500000
-15.733333	18.000000	211.500000
-15.700000	17.000000	212.000000
-15.666667	18.000000	211.500000
-15.633333	18.000000	212.500000
-15.600000	14.500000	215.500000
-15.566667	14.000000	217.000000
-15.533333	14.000000	218.500000
-15.500000	14.500000	220.000000
-15.466667	14.000000	223.500000
-15.433333	14.000000	224.500000
-15.400000	14.000000	225.000000
-15.366667	13.500000	229.000000
-15.333333	15.000000	231.000000
-15.300000	12.500000	234.500000
-15.266667	13.000000	235.000000
-15.233333	13.000000	239.000000
-15.200000	13.500000	241.000000
-15.166667	12.500000	243.000000
-15.133333	13.000000	243.500000
-15.100000	13.500000	246.000000
-15.066667	13.500000	247.000000
-15.033333	12.500000	247.500000
-15.000000	13.000000	249.000000
-14.966667	14.000000	251.000000
-14.933333	12.500000	251.500000
-14.900000	12.500000	251.500000
-14.866667	13.500000	253.000000
-14.833333	11.500000	253.500000
-14.800000	11.500000	254.500000
-14.766667	11.000000	255.000000
-14.733333	11.000000	255.000000
-14.700000	13.500000	255.000000
-14.666667	13.500000	254.500000
-14.633333	12.500000	255.500000
-14.600000	10.500000	255.500000
-14.566667	13.500000	255.500000
-14.533333	11.500000	255.500000
-14.500000	12.500000	255.500000
-14.466667	11.000000	255.500000
-14.433333	12.500000	255.000000
-14.400000	14.000000	255.000000
-14.366667	13.500000	254.500000
-14.333333	14.000000	254.000000
-14.300000	15.000000	253.500000
-14.266667	13.500000	252.500000
-14.233333	13.500000	251.500000
-14.200000	13.000000	251.000000
-14.166667	13.000000	250.500000
-14.133333	10.000000	249.000000
-14.100000	10.000000	248.000000
-14.066667	11.000000	249.000000
-14.033333	9.500000	245.500000
-14.000000	9.000000	244.000000
-13.966667	11.000000	246.000000
-13.933333	9.500000	242.500000
-13.900000	10.500000	239.000000
-13.866667	8.500000	240.000000
-13.833333	6.500000	238.000000
-13.800000	4.500000	235.500000
-13.766667	4.500000	233.500000
-13.733333	7.000000	233.000000
-13.700000	6.000000	229.500000
-13.666667	5.000000	205.500000
-13.633333	1.000000	201.000000
-13.600000	5.000000	202.500000
-13.566667	1.000000	196.000000
-13.533333	1.000000	194.500000
-13.500000	1.000000	189.000000
-13.466667	0.500000	187.000000
-13.433333	0.500000	184.500000
-13.400000	0.500000	182.000000
-13.366667	1.000000	184.000000
-13.333333	1.000000	186.000000
-13.300000	0.500000	181.500000
-13.266667	5.000000	168.500000
-13.233333	5.500000	165.000000
-13.200000	4.000000	164.500000
-13.166667	4.500000	160.500000
-13.133333	4.500000	162.000000
-13.100000	4.000000	156.500000
-13.066667	4.000000	155.000000
-13.033333	4.500000	154.000000
-13.000000	4.500000	153.000000
-12.966667	4.500000	152.500000
-12.933333	4.500000	150.500000
-12.900000	4.500000	149.500000
-12.866667	4.500000	147.500000
-12.833333	4.500000	146.500000
-12.800000	4.500000	145.500000
-12.766667	4.500000	144.500000
-12.733333	5.000000	146.500000
-12.700000	5.500000	142.000000
-12.666667	6.000000	145.500000
-12.633333	6.500000	144.000000
-12.600000	6.500000	142.000000
-12.566667	6.500000	140.000000
-12.533333	8.500000	135.500000
-12.500000	10.000000	135.500000
-12.466667	10.000000	134.000000
-12.433333	11.500000	130.000000
-12.400000	13.500000	126.500000
-12.366667	14.500000	124.500000
-12.333333	15.000000	121.000000
-12.300000	15.000000	118.500000
-12.266667	16.000000	116.500000
-12.233333	15.500000	116.000000
-12.200000	15.500000	113.500000
-12.166667	15.000000	112.500000
-12.133333	15.000000	113.000000
-12.100000	15.500000	113.000000
-12.066667	16.500000	112.000000
-12.033333	17.000000	111.000000
-12.000000	17.500000	111.000000
-11.966667	18.500000	110.000000
-11.933333	18.500000	110.500000
-11.900000	19.500000	110.500000
-11.866667	20.000000	110.000000
-11.833333	20.500000	109.500000
-11.800000	20.500000	110.000000
-11.766667	20.500000	111.500000
-11.733333	20.000000	113.000000
-11.700000	20.500000	111.500000
-11.666667	20.500000	111.000000
-11.633333	20.000000	111.500000
-11.600000	20.500000	112.000000
-11.566667	15.500000	112.500000
-11.533333	20.500000	112.000000
-11.500000	16.500000	114.500000
-11.466667	18.500000	113.500000
-11.433333	17.000000	114.000000
-11.400000	18.500000	116.000000
-11.366667	13.500000	120.500000
-11.333333	14.000000	120.000000
-11.300000	15.500000	122.500000
-11.266667	14.500000	126.000000
-11.233333	12.500000	127.000000
-11.200000	14.000000	130.000000
-11.166667	14.500000	133.000000
-11.133333	14.000000	134.500000
-11.100000	16.000000	140.000000
-11.066667	15.000000	144.500000
-11.033333	14.000000	144.500000
-11.000000	17.500000	151.000000
-10.966667	15.500000	155.500000
-10.933333	12.000000	163.000000
-10.900000	13.000000	165.500000
-10.866667	12.000000	168.000000
-10.833333	11.500000	172.500000
-10.800000	11.000000	176.000000
-10.766667	10.500000	180.000000
-10.733333	12.500000	182.000000
-10.700000	11.500000	185.500000
-10.666667	11.500000	190.500000
-10.633333	13.000000	192.500000
-10.600000	11.500000	198.500000
-10.566667	12.500000	200.500000
-10.533333	12.500000	203.500000
-10.500000	13.500000	204.500000
-10.466667	14.500000	206.000000
-10.433333	14.500000	208.000000
-10.400000	14.500000	209.000000
-10.366667	16.500000	209.500000
-10.333333	17.500000	210.000000
-10.300000	19.000000	210.000000
-10.266667	19.000000	210.500000
-10.233333	21.500000	210.500000
-10.200000	20.000000	209.500000
-10.166667	24.000000	206.500000
-10.133333	27.500000	205.000000
-10.100000	27.000000	204.000000
-10.066667	29.000000	203.500000
-10.033333	31.000000	203.000000
-10.000000	32.000000	202.000000
-9.966667	32.000000	200.000000
-9.933333	32.000000	197.500000
-9.900000	32.500000	194.000000
-9.866667	29.500000	187.500000
-9.833333	27.500000	183.000000
-9.800000	27.500000	179.500000
-9.766667	27.000000	175.000000
-9.733333	26.000000	171.000000
-9.700000	25.000000	168.500000
-9.666667	25.000000	167.000000
-9.633333	24.500000	166.000000
-9.600000	24.000000	161.500000
-9.566667	24.000000	160.000000
-9.533333	23.000000	156.500000
-9.500000	22.500000	154.000000
-9.466667	21.500000	152.500000
-9.433333	20.500000	150.500000
-9.400000	21.000000	150.000000
-9.366667	20.000000	145.500000
-9.333333	19.500000	144.000000
-9.300000	19.000000	142.000000
-9.266667	19.500000	142.000000
-9.233333	19.000000	140.000000
-9.200000	19.000000	139.500000
-9.166667	19.500000	139.500000
-9.133333	19.500000	138.000000
-9.100000	19.000000	137.000000
-9.066667	19.500000	137.000000
-9.033333	19.000000	136.000000
-9.000000	21.000000	137.500000
-8.966667	19.500000	135.500000
-8.933333	20.000000	134.500000
-8.900000	19.500000	134.500000
-8.866667	20.000000	135.000000
-8.833333	19.500000	133.000000
-8.800000	19.500000	133.000000
-8.766667	18.500000	131.000000
-8.733333	18.500000	130.500000
-8.700000	18.500000	130.000000
-8.666667	19.000000	129.000000
-8.633333	18.000000	127.000000
-8.600000	17.500000	126.500000
-8.566667	17.000000	124.500000
-8.533333	17.000000	120.500000
-8.500000	18.000000	118.500000
-8.466667	17.500000	116.500000
-8.433333	17.500000	114.000000
-8.400000	17.000000	114.500000
-8.366667	17.500000	112.500000
-8.333333	18.000000	107.500000
-8.300000	17.000000	110.500000
-8.266667	16.500000	110.000000
-8.233333	18.000000	108.500000
-8.200000	18.000000	107.500000
-8.166667	18.500000	106.500000
-8.133333	19.000000	106.500000
-8.100000	19.000000	107.500000
-8.066667	20.000000	105.500000
-8.033333	21.500000	104.000000
-8.000000	21.500000	105.000000
-7.966667	21.500000	105.000000
-7.933333	22.000000	105.000000
-7.900000	23.000000	105.500000
-7.866667	21.000000	107.000000
-7.833333	19.500000	106.000000
-7.800000	13.500000	110.000000
-7.766667	14.500000	111.000000
-7.733333	13.500000	112.000000
-7.700000	14.500000	111.500000
-7.666667	15.500000	116.500000
-7.633333	14.000000	118.000000
-7.600000	15.000000	121.000000
-7.566667	13.500000	130.000000
-7.533333	15.500000	128.000000
-7.500000	16.500000	128.500000
-7.466667	17.500000	133.500000
-7.433333	15.500000	135.500000
-7.400000	16.500000	138.500000
-7.366667	17.000000	143.500000
-7.333333	15.500000	144.000000
-7.300000	16.500000	150.000000
-7.266667	14.000000	153.500000
-7.233333	12.000000	160.500000
-7.200000	13.000000	163.000000
-7.166667	11.000000	165.500000
-7.133333	13.000000	165.000000
-7.100000	14.000000	165.000000
-7.066667	12.000000	165.500000
-7.033333	13.500000	167.000000
-7.000000	15.500000	168.500000
-6.966667	15.500000	163.500000
-6.933333	17.000000	160.500000
-6.900000	14.500000	159.500000
-6.866667	15.500000	160.500000
-6.833333	19.000000	160.000000
-6.800000	18.000000	161.000000
-6.766667	14.000000	163.500000
-6.733333	14.000000	166.000000
-6.700000	12.500000	167.000000
-6.666667	13.500000	170.000000
-6.633333	13.000000	171.000000
-6.600000	13.000000	175.000000
-6.566667	16.000000	176.500000
-6.533333	10.500000	182.000000
-6.500000	11.500000	185.500000
-6.466667	12.000000	187.500000
-6.433333	10.500000	192.000000
-6.400000	13.000000	194.500000
-6.366667	11.500000	198.000000
-6.333333	12.000000	203.500000
-6.300000	12.000000	209.000000
-6.266667	11.500000	211.000000
-6.233333	14.000000	208.000000
-6.200000	13.000000	214.500000
-6.166667	14.000000	214.500000
-6.133333	11.500000	216.000000
-6.100000	14.000000	215.000000
-6.066667	15.000000	214.500000
-6.033333	15.500000	213.500000
-6.000000	17.500000	212.000000
-5.966667	17.000000	211.000000
-5.933333	21.000000	208.500000
-5.900000	20.500000	207.500000
-5.866667	21.500000	205.500000
-5.833333	22.500000	203.500000
-5.800000	25.000000	202.000000
-5.766667	27.500000	200.000000
-5.733333	27.000000	198.500000
-5.700000	30.000000	196.500000
-5.666667	31.500000	196.000000
-5.633333	35.000000	194.000000
-5.600000	36.000000	192.000000
-5.566667	41.000000	187.500000
-5.533333	39.000000	185.500000
-5.500000	39.000000	183.500000
-5.466667	38.000000	182.000000
-5.433333	37.500000	180.500000
-5.400000	35.000000	177.000000
-5.366667	31.500000	174.000000
-5.333333	29.500000	172.000000
-5.300000	26.000000	169.000000
-5.266667	25.500000	168.500000
-5.233333	22.500000	165.500000
-5.200000	20.000000	163.000000
-5.166667	18.500000	161.500000
-5.133333	16.500000	159.500000
-5.100000	15.000000	158.500000
-5.066667	14.000000	157.000000
-5.033333	14.000000	156.000000
-5.000000	13.000000	155.500000
-4.966667	13.000000	153.000000
-4.933333	12.000000	152.500000
-4.900000	12.000000	152.000000
-4.866667	11.500000	151.500000
-4.833333	12.000000	151.500000
-4.800000	12.000000	152.500000
-4.766667	12.500000	150.500000
-4.733333	12.500000	150.000000
-4.700000	12.500000	150.000000
-4.666667	12.000000	149.500000
-4.633333	13.000000	149.500000
-4.600000	13.500000	149.500000
-4.566667	12.500000	149.000000
-4.533333	12.500000	149.500000
-4.500000	12.000000	151.000000
-4.466667	12.500000	150.500000
-4.433333	13.000000	149.000000
-4.400000	12.500000	150.000000
-4.366667	11.000000	149.500000
-4.333333	10.500000	147.500000
-4.300000	12.000000	149.500000
-4.266667	11.000000	145.000000
-4.233333	8.000000	146.500000
-4.200000	7.500000	143.000000
-4.166667	7.500000	140.500000
-4.133333	6.000000	138.500000
-4.100000	5.000000	136.500000
-4.066667	5.000000	134.500000
-4.033333	5.500000	132.000000
-4.000000	5.500000	129.000000
-3.966667	4.000000	126.500000
-3.933333	4.500000	125.500000
-3.900000	4.500000	125.500000
-3.866667	5.000000	122.500000
-3.833333	5.500000	120.000000
-3.800000	5.000000	118.000000
-3.766667	5.000000	117.000000
-3.733333	5.500000	117.000000
-3.700000	6.000000	115.500000
-3.666667	6.500000	113.000000
-3.633333	6.500000	112.500000
-3.600000	7.000000	116.000000
-3.566667	7.500000	115.500000
-3.533333	8.000000	113.500000
-3.500000	8.500000	112.500000
-3.466667	9.500000	111.000000
-3.433333	10.500000	111.500000
-3.400000	9.000000	110.500000
-3.366667	9.500000	109.500000
-3.333333	10.500000	108.000000
-3.300000	11.000000	109.000000
-3.266667	12.000000	109.000000
-3.233333	12.000000	109.500000
-3.200000	12.500000	108.500000
-3.166667	13.000000	110.000000
-3.133333	13.500000	111.000000
-3.100000	14.000000	111.000000
-3.066667	14.500000	111.500000
-3.033333	15.000000	111.500000
-3.000000	15.000000	112.500000
-2.966667	16.500000	112.000000
-2.933333	17.500000	112.500000
-2.900000	18.000000	115.000000
-2.866667	18.500000	115.500000
-2.833333	19.500000	116.000000
-2.800000	20.500000	115.500000
-2.766667	21.500000	118.000000
-2.733333	22.000000	116.500000
-2.700000	18.000000	116.500000
-2.666667	18.500000	118.500000
-2.633333	19.500000	119.000000
-2.600000	15.000000	121.500000
-2.566667	16.500000	123.000000
-2.533333	15.500000	122.500000
-2.500000	9.000000	125.000000
-2.466667	6.500000	132.000000
-2.433333	4.000000	132.000000
-2.400000	4.500000	132.500000
-2.366667	1.500000	144.500000
-2.333333	1.500000	142.000000
-2.300000	3.000000	138.500000
-2.266667	3.500000	130.000000
-2.233333	2.000000	154.000000
-2.200000	2.000000	153.000000
-2.166667	3.000000	144.500000
-2.133333	0.500000	172.500000
-2.100000	2.500000	175.000000
-2.066667	0.500000	179.000000
-2.033333	0.500000	183.500000
-2.000000	5.000000	176.500000
-1.966667	5.500000	177.500000
-1.933333	5.500000	178.000000
-1.900000	7.000000	179.000000
-1.866667	5.500000	160.000000
-1.833333	1.000000	197.500000
-1.800000	6.000000	194.000000
-1.766667	6.500000	192.000000
-1.733333	5.000000	201.500000
-1.700000	6.000000	204.500000
-1.666667	6.500000	203.500000
-1.633333	7.000000	206.500000
-1.600000	7.500000	203.500000
-1.566667	8.000000	204.500000
-1.533333	8.500000	209.500000
-1.500000	8.500000	213.000000
-1.466667	9.000000	213.000000
-1.433333	10.000000	211.000000
-1.400000	10.000000	213.000000
-1.366667	8.500000	218.000000
-1.333333	9.000000	220.500000
-1.300000	9.000000	221.500000
-1.266667	9.000000	221.500000
-1.233333	9.500000	221.500000
-1.200000	10.000000	224.500000
-1.166667	10.500000	226.000000
-1.133333	10.500000	229.000000
-1.100000	10.500000	230.500000
-1.066667	10.500000	231.500000
-1.033333	10.500000	233.000000
-1.000000	11.000000	234.000000
-0.966667	11.500000	235.000000
-0.933333	11.500000	236.500000
-0.900000	11.500000	236.500000
-0.866667	13.000000	233.500000
-0.833333	14.500000	232.500000
-0.800000	15.000000	232.500000
-0.766667	15.000000	231.000000
-0.733333	16.500000	232.500000
-0.700000	16.500000	231.500000
-0.666667	16.500000	232.500000
-0.633333	16.500000	231.000000
-0.600000	16.500000	232.000000
-0.566667	17.500000	231.000000
-0.533333	18.000000	231.000000
-0.500000	18.500000	232.500000
-0.466667	19.000000	232.000000
-0.433333	19.000000	232.500000
-0.400000	19.500000	232.000000
-0.366667	17.000000	235.000000
-0.333333	15.500000	236.500000
-0.300000	16.000000	236.500000
-0.266667	20.000000	233.000000
-0.233333	14.000000	238.000000
-0.200000	16.500000	238.000000
-0.166667	15.000000	238.000000
-0.133333	16.500000	238.500000
-0.100000	17.000000	239.000000
-0.066667	16.500000	239.500000
-0.033333	16.500000	240.000000
0.000000	17.000000	240.000000
0.033333	16.500000	240.500000
0.066667	17.000000	240.500000
0.100000	17.500000	240.500000
0.133333	16.500000	241.500000
0.166667	18.000000	240.500000
0.200000	17.500000	241.000000
0.233333	17.500000	241.000000
0.266667	17.500000	241.500000
0.300000	17.000000	241.000000
0.333333	18.500000	241.000000
0.366667	17.500000	241.500000
0.400000	18.000000	241.500000
0.433333	18.000000	241.500000
0.466667	18.500000	241.500000
0.500000	17.500000	242.000000
0.533333	18.500000	241.500000
0.566667	18.500000	241.500000
0.600000	19.000000	241.500000
0.633333	18.000000	242.000000
0.666667	18.500000	242.000000
0.700000	18.000000	242.000000
0.733333	18.000000	242.000000
0.766667	19.000000	241.500000
0.800000	18.500000	242.000000
0.833333	18.000000	242.000000
0.866667	18.000000	242.000000
0.900000	18.500000	242.000000
0.933333	22.000000	240.500000
0.966667	23.000000	240.000000
1.000000	23.000000	240.000000
1.033333	24.000000	239.000000
1.066667	25.000000	238.500000
1.100000	24.000000	239.000000
1.133333	26.500000	237.500000
1.166667	24.500000	239.000000
1.200000	25.000000	239.000000
1.233333	25.000000	239.000000
1.266667	25.000000	239.000000
1.300000	26.500000	237.500000
1.333333	26.500000	238.000000
1.366667	26.000000	238.500000
1.400000	26.500000	238.000000
1.433333	26.500000	238.000000
1.466667	27.000000	237.500000
1.500000	27.000000	238.000000
1.533333	27.000000	238.000000
1.566667	27.000000	238.000000
1.600000	28.000000	237.500000
1.633333	28.000000	237.500000
1.666667	29.000000	238.000000
1.700000	28.000000	239.500000
1.733333	29.500000	240.000000
1.766667	30.500000	240.500000
1.800000	7.000000	235.500000
1.833333	8.500000	235.000000
1.866667	8.500000	235.500000
1.900000	9.000000	235.000000
1.933333	9.000000	234.500000
1.966667	11.000000	234.000000
2.000000	11.500000	234.000000
2.033333	12.000000	233.000000
2.066667	13.000000	232.500000
2.100000	13.000000	232.500000
2.133333	13.000000	231.500000
2.166667	13.000000	231.500000
2.200000	13.500000	231.000000
2.233333	13.500000	230.500000
2.266667	14.000000	230.000000
2.300000	14.500000	230.000000
2.333333	14.500000	229.500000
2.366667	14.500000	229.500000
2.400000	14.500000	229.000000
2.433333	14.500000	229.000000
2.466667	14.500000	228.500000
2.500000	14.500000	228.000000
2.533333	14.500000	228.000000
2.566667	15.000000	227.500000
2.600000	15.000000	227.500000
2.633333	15.500000	227.000000
2.666667	15.500000	226.500000
2.700000	15.500000	226.000000
2.733333	15.500000	226.000000
2.766667	15.500000	225.500000
2.800000	16.000000	225.500000
2.833333	16.000000	225.000000
2.866667	16.000000	225.000000
2.900000	16.500000	224.500000
2.933333	16.500000	224.500000
2.966667	16.500000	224.000000
3.000000	16.500000	224.000000
3.033333	17.000000	223.500000
3.066667	17.500000	223.500000
3.100000	16.500000	223.000000
3.133333	16.500000	222.000000
3.166667	15.000000	220.500000
3.200000	14.500000	219.500000
3.233333	14.500000	218.500000
3.266667	13.500000	216.500000
3.300000	14.500000	216.000000
3.333333	14.000000	214.500000
3.366667	14.000000	214.000000
3.400000	14.500000	213.000000
3.433333	12.500000	209.500000
3.466667	14.000000	209.500000
3.500000	13.000000	208.000000
3.533333	13.000000	207.000000
3.566667	15.000000	210.000000
3.600000	13.000000	204.500000
3.633333	14.000000	202.500000
3.666667	14.000000	200.500000
3.700000	14.500000	200.000000
3.733333	15.000000	198.500000
3.766667	16.000000	196.500000
3.800000	17.000000	195.500000
3.833333	18.500000	193.000000
3.866667	19.000000	194.000000
3.900000	19.500000	193.000000
3.933333	20.000000	190.000000
3.966667	20.500000	186.000000
4.000000	21.000000	183.000000
4.033333	20.500000	180.000000
4.066667	20.500000	178.500000
4.100000	20.500000	175.000000
4.133333	21.000000	175.000000
4.166667	21.000000	174.000000
4.200000	21.000000	172.500000
4.233333	21.500000	171.500000
4.266667	21.500000	171.500000
4.300000	21.500000	170.000000
4.333333	21.500000	168.500000
4.366667	22.500000	170.500000
4.400000	21.500000	167.500000
4.433333	21.500000	169.500000
4.466667	21.000000	169.500000
4.500000	20.500000	168.500000
4.533333	19.000000	166.500000
4.566667	18.500000	166.000000
4.600000	20.500000	168.500000
4.633333	18.500000	167.500000
4.666667	18.000000	167.000000
4.700000	17.000000	167.500000
4.733333	17.500000	167.500000
4.766667	17.000000	168.500000
4.800000	19.000000	169.500000
4.833333	18.000000	169.500000
4.866667	18.500000	171.000000
4.900000	14.000000	173.500000
4.933333	13.000000	175.500000
4.966667	13.500000	177.000000
5.000000	14.000000	178.000000
5.033333	12.000000	179.500000
5.066667	12.000000	181.500000
5.100000	12.000000	182.500000
5.133333	11.500000	185.000000
5.166667	12.000000	188.000000
5.200000	12.500000	189.500000
5.233333	13.000000	194.500000
5.266667	12.000000	197.500000
5.300000	13.000000	201.500000
5.333333	12.500000	204.000000
5.366667	12.000000	207.500000
5.400000	13.500000	210.000000
5.433333	12.500000	212.500000
5.466667	13.000000	214.000000
5.500000	13.500000	217.000000
5.533333	12.500000	219.000000
5.566667	12.000000	219.000000
5.600000	14.000000	217.000000
5.633333	13.500000	217.000000
5.666667	13.500000	217.000000
5.700000	14.000000	217.500000
5.733333	15.500000	217.500000
5.766667	16.500000	216.000000
5.800000	18.000000	214.500000
5.833333	19.500000	214.000000
5.866667	18.500000	215.500000
5.900000	22.000000	211.500000
5.933333	20.000000	212.500000
5.966667	20.500000	212.000000
6.000000	21.000000	211.000000
6.033333	20.500000	209.500000
6.066667	18.500000	211.000000
6.100000	19.500000	211.500000
6.133333	15.000000	213.500000
6.166667	15.500000	215.500000
6.200000	15.500000	219.000000
6.233333	15.500000	220.500000
6.266667	16.000000	225.500000
6.300000	17.500000	227.500000
6.333333	15.000000	230.500000
6.366667	15.500000	236.500000
6.400000	5.500000	241.500000
6.433333	17.500000	242.500000
6.466667	19.500000	245.000000
6.500000	16.500000	247.500000
6.533333	15.500000	248.000000
6.566667	16.500000	249.000000
6.600000	15.000000	251.500000
[truncated: 8,801 more rows]
