# Supplementary material for: Attraction of posture and motion-trajectory elements of conspecific biological motion in medaka fish
Source: Sci Rep. 2018 Jun 5;8:8589. doi: 10.1038/s41598-018-26186-x (PMC5988670; doi:10.1038/s41598-018-26186-x)
Supplement: Supplementary file 4 — Dataset 3 [file 41598_2018_26186_MOESM4_ESM.zip › DataExperiments/Biomotion_13.csv]

time[sec]	x	y
-60.000000	154.500000	154.500000
-59.966667	154.500000	154.500000
-59.933333	154.500000	154.500000
-59.900000	154.500000	154.500000
-59.866667	154.500000	154.500000
-59.833333	308.500000	1.500000
-59.800000	308.500000	1.500000
-59.766667	308.500000	1.500000
-59.733333	308.500000	1.500000
-59.700000	308.500000	1.500000
-59.666667	308.500000	1.500000
-59.633333	297.500000	5.500000
-59.600000	298.000000	5.500000
-59.566667	298.000000	5.500000
-59.533333	298.000000	5.500000
-59.500000	298.000000	5.500000
-59.466667	298.000000	5.500000
-59.433333	298.000000	5.500000
-59.400000	298.000000	5.500000
-59.366667	298.000000	5.500000
-59.333333	298.000000	5.500000
-59.300000	298.000000	5.500000
-59.266667	298.000000	5.500000
-59.233333	298.000000	5.500000
-59.200000	298.000000	5.500000
-59.166667	298.000000	5.500000
-59.133333	298.000000	5.500000
-59.100000	298.000000	5.500000
-59.066667	298.000000	5.500000
-59.033333	298.000000	5.500000
-59.000000	298.000000	5.500000
-58.966667	298.000000	5.500000
-58.933333	298.000000	5.500000
-58.900000	298.000000	5.500000
-58.866667	298.000000	5.500000
-58.833333	298.000000	5.500000
-58.800000	298.000000	5.500000
-58.766667	293.000000	8.000000
-58.733333	293.000000	8.000000
-58.700000	293.000000	8.000000
-58.666667	293.000000	8.000000
-58.633333	293.000000	8.000000
-58.600000	293.000000	8.000000
-58.566667	305.000000	3.000000
-58.533333	305.000000	3.000000
-58.500000	305.000000	3.000000
-58.466667	305.000000	3.000000
-58.433333	305.000000	3.000000
-58.400000	305.000000	3.000000
-58.366667	305.000000	3.000000
-58.333333	305.000000	3.000000
-58.300000	305.000000	3.000000
-58.266667	305.000000	3.000000
-58.233333	305.000000	3.000000
-58.200000	305.000000	3.000000
-58.166667	305.000000	3.000000
-58.133333	305.000000	3.000000
-58.100000	305.000000	3.000000
-58.066667	305.000000	3.000000
-58.033333	305.000000	3.000000
-58.000000	305.000000	3.000000
-57.966667	305.000000	3.000000
-57.933333	277.000000	32.000000
-57.900000	277.000000	32.000000
-57.866667	277.000000	32.000000
-57.833333	277.000000	32.000000
-57.800000	277.000000	32.000000
-57.766667	277.000000	32.000000
-57.733333	277.000000	32.000000
-57.700000	277.000000	32.000000
-57.666667	277.000000	32.000000
-57.633333	280.500000	33.000000
-57.600000	280.500000	33.000000
-57.566667	280.500000	33.000000
-57.533333	280.500000	33.000000
-57.500000	280.500000	33.000000
-57.466667	280.500000	33.000000
-57.433333	280.500000	33.000000
-57.400000	280.500000	33.000000
-57.366667	280.500000	33.000000
-57.333333	280.500000	33.000000
-57.300000	280.500000	33.000000
-57.266667	280.500000	33.000000
-57.233333	280.500000	33.000000
-57.200000	280.500000	33.000000
-57.166667	280.500000	33.000000
-57.133333	280.500000	33.000000
-57.100000	280.500000	33.000000
-57.066667	280.500000	33.000000
-57.033333	280.500000	33.000000
-57.000000	280.500000	33.000000
-56.966667	280.500000	33.000000
-56.933333	280.500000	33.000000
-56.900000	280.500000	33.000000
-56.866667	280.500000	33.000000
-56.833333	280.500000	33.000000
-56.800000	280.500000	33.000000
-56.766667	280.500000	33.000000
-56.733333	280.500000	33.000000
-56.700000	280.500000	33.000000
-56.666667	280.500000	33.000000
-56.633333	280.500000	33.000000
-56.600000	280.500000	33.000000
-56.566667	280.500000	33.000000
-56.533333	280.500000	33.000000
-56.500000	280.500000	33.000000
-56.466667	280.500000	33.000000
-56.433333	280.500000	33.000000
-56.400000	280.500000	33.000000
-56.366667	280.500000	33.000000
-56.333333	280.500000	33.000000
-56.300000	280.500000	33.000000
-56.266667	280.500000	33.000000
-56.233333	280.500000	33.000000
-56.200000	280.500000	33.000000
-56.166667	280.500000	33.000000
-56.133333	280.500000	33.000000
-56.100000	280.500000	33.000000
-56.066667	280.500000	33.000000
-56.033333	280.500000	33.000000
-56.000000	280.500000	33.000000
-55.966667	280.500000	33.000000
-55.933333	280.500000	33.000000
-55.900000	280.500000	33.000000
-55.866667	280.500000	33.000000
-55.833333	280.500000	33.000000
-55.800000	280.500000	33.000000
-55.766667	280.500000	33.000000
-55.733333	280.500000	33.000000
-55.700000	280.500000	33.000000
-55.666667	280.500000	33.000000
-55.633333	280.500000	33.000000
-55.600000	280.500000	33.000000
-55.566667	280.500000	33.000000
-55.533333	280.500000	33.000000
-55.500000	280.500000	33.000000
-55.466667	280.500000	33.000000
-55.433333	280.500000	33.000000
-55.400000	280.500000	33.000000
-55.366667	280.500000	33.000000
-55.333333	280.500000	33.000000
-55.300000	280.500000	33.000000
-55.266667	280.500000	33.000000
-55.233333	280.500000	33.000000
-55.200000	280.500000	33.000000
-55.166667	280.500000	33.000000
-55.133333	280.500000	33.000000
-55.100000	280.500000	33.000000
-55.066667	280.500000	33.000000
-55.033333	280.500000	33.000000
-55.000000	280.500000	33.000000
-54.966667	280.500000	33.000000
-54.933333	280.500000	33.000000
-54.900000	280.500000	33.000000
-54.866667	280.500000	33.000000
-54.833333	280.500000	33.000000
-54.800000	280.500000	33.000000
-54.766667	280.500000	33.000000
-54.733333	280.500000	33.000000
-54.700000	280.500000	33.000000
-54.666667	280.500000	33.000000
-54.633333	280.500000	33.000000
-54.600000	280.500000	33.000000
-54.566667	280.500000	33.000000
-54.533333	280.500000	33.000000
-54.500000	280.500000	33.000000
-54.466667	280.500000	33.000000
-54.433333	280.500000	33.000000
-54.400000	280.500000	33.000000
-54.366667	280.500000	33.000000
-54.333333	280.500000	33.000000
-54.300000	280.500000	33.000000
-54.266667	280.500000	33.000000
-54.233333	280.500000	33.000000
-54.200000	280.500000	33.000000
-54.166667	280.500000	33.000000
-54.133333	280.500000	33.000000
-54.100000	280.500000	33.000000
-54.066667	280.500000	33.000000
-54.033333	280.500000	33.000000
-54.000000	280.500000	33.000000
-53.966667	280.500000	33.000000
-53.933333	280.500000	33.000000
-53.900000	280.500000	33.000000
-53.866667	280.500000	33.000000
-53.833333	280.500000	33.000000
-53.800000	280.500000	33.000000
-53.766667	280.500000	33.000000
-53.733333	280.500000	33.000000
-53.700000	280.500000	33.000000
-53.666667	280.500000	33.000000
-53.633333	280.500000	33.000000
-53.600000	280.500000	33.000000
-53.566667	280.500000	33.000000
-53.533333	280.500000	33.000000
-53.500000	280.500000	33.000000
-53.466667	280.500000	33.000000
-53.433333	280.500000	33.000000
-53.400000	280.500000	33.000000
-53.366667	280.500000	33.000000
-53.333333	280.500000	33.000000
-53.300000	280.500000	33.000000
-53.266667	280.500000	33.000000
-53.233333	280.500000	33.000000
-53.200000	280.500000	33.000000
-53.166667	280.500000	33.000000
-53.133333	280.500000	33.000000
-53.100000	280.500000	33.000000
-53.066667	280.500000	33.000000
-53.033333	280.500000	33.000000
-53.000000	280.500000	33.000000
-52.966667	280.500000	33.000000
-52.933333	280.500000	33.000000
-52.900000	280.500000	33.000000
-52.866667	280.500000	33.000000
-52.833333	280.500000	33.000000
-52.800000	280.500000	33.000000
-52.766667	280.500000	33.000000
-52.733333	280.500000	33.000000
-52.700000	280.500000	33.000000
-52.666667	280.500000	33.000000
-52.633333	280.500000	33.000000
-52.600000	280.500000	33.000000
-52.566667	280.500000	33.000000
-52.533333	280.500000	33.000000
-52.500000	280.500000	33.000000
-52.466667	280.500000	33.000000
-52.433333	280.500000	33.000000
-52.400000	280.500000	33.000000
-52.366667	280.500000	33.000000
-52.333333	280.500000	33.000000
-52.300000	280.500000	33.000000
-52.266667	280.500000	33.000000
-52.233333	280.500000	33.000000
-52.200000	280.500000	33.000000
-52.166667	280.500000	33.000000
-52.133333	280.500000	33.000000
-52.100000	280.500000	33.000000
-52.066667	280.500000	33.000000
-52.033333	280.500000	33.000000
-52.000000	280.500000	33.000000
-51.966667	280.500000	33.000000
-51.933333	280.500000	33.000000
-51.900000	280.500000	33.000000
-51.866667	280.500000	33.000000
-51.833333	280.500000	33.000000
-51.800000	280.500000	33.000000
-51.766667	280.500000	33.000000
-51.733333	280.500000	33.000000
-51.700000	280.500000	33.000000
-51.666667	280.500000	33.000000
-51.633333	280.500000	33.000000
-51.600000	280.500000	33.000000
-51.566667	280.500000	33.000000
-51.533333	280.500000	33.000000
-51.500000	280.500000	33.000000
-51.466667	280.500000	33.000000
-51.433333	280.500000	33.000000
-51.400000	280.500000	33.000000
-51.366667	280.500000	33.000000
-51.333333	280.500000	33.000000
-51.300000	280.500000	33.000000
-51.266667	280.500000	33.000000
-51.233333	280.500000	33.000000
-51.200000	280.500000	33.000000
-51.166667	280.500000	33.000000
-51.133333	280.500000	33.000000
-51.100000	280.500000	33.000000
-51.066667	280.500000	33.000000
-51.033333	280.500000	33.000000
-51.000000	280.500000	33.000000
-50.966667	280.500000	33.000000
-50.933333	280.500000	33.000000
-50.900000	280.500000	33.000000
-50.866667	280.500000	33.000000
-50.833333	280.500000	33.000000
-50.800000	280.500000	33.000000
-50.766667	280.500000	33.000000
-50.733333	280.500000	33.000000
-50.700000	280.500000	33.000000
-50.666667	280.500000	33.000000
-50.633333	280.500000	33.000000
-50.600000	280.500000	33.000000
-50.566667	280.500000	33.000000
-50.533333	280.500000	33.000000
-50.500000	280.500000	33.000000
-50.466667	280.500000	33.000000
-50.433333	280.500000	33.000000
-50.400000	280.500000	33.000000
-50.366667	280.500000	33.000000
-50.333333	280.500000	33.000000
-50.300000	280.500000	33.000000
-50.266667	280.500000	33.000000
-50.233333	280.500000	33.000000
-50.200000	280.500000	33.000000
-50.166667	280.500000	33.000000
-50.133333	280.500000	33.000000
-50.100000	280.500000	33.000000
-50.066667	280.500000	33.000000
-50.033333	280.500000	33.000000
-50.000000	280.500000	33.000000
-49.966667	280.500000	33.000000
-49.933333	280.500000	33.000000
-49.900000	280.500000	33.000000
-49.866667	280.500000	33.000000
-49.833333	280.500000	33.000000
-49.800000	280.500000	33.000000
-49.766667	280.500000	33.000000
-49.733333	280.500000	33.000000
-49.700000	280.500000	33.000000
-49.666667	280.500000	33.000000
-49.633333	280.500000	33.000000
-49.600000	280.500000	33.000000
-49.566667	280.500000	33.000000
-49.533333	280.500000	33.000000
-49.500000	280.500000	33.000000
-49.466667	280.500000	33.000000
-49.433333	280.500000	33.000000
-49.400000	280.500000	33.000000
-49.366667	280.500000	33.000000
-49.333333	280.500000	33.000000
-49.300000	280.500000	33.000000
-49.266667	280.500000	33.000000
-49.233333	280.500000	33.000000
-49.200000	280.500000	33.000000
-49.166667	280.500000	33.000000
-49.133333	280.500000	33.000000
-49.100000	280.500000	33.000000
-49.066667	280.500000	33.000000
-49.033333	280.500000	33.000000
-49.000000	280.500000	33.000000
-48.966667	280.500000	33.000000
-48.933333	280.500000	33.000000
-48.900000	280.500000	33.000000
-48.866667	280.500000	33.000000
-48.833333	280.500000	33.000000
-48.800000	280.500000	33.000000
-48.766667	280.500000	33.000000
-48.733333	280.500000	33.000000
-48.700000	280.500000	33.000000
-48.666667	280.500000	33.000000
-48.633333	280.500000	33.000000
-48.600000	273.000000	23.000000
-48.566667	273.000000	23.500000
-48.533333	273.000000	23.500000
-48.500000	273.000000	23.500000
-48.466667	273.000000	23.500000
-48.433333	273.000000	23.500000
-48.400000	273.000000	23.500000
-48.366667	273.000000	23.500000
-48.333333	273.000000	23.500000
-48.300000	273.000000	23.500000
-48.266667	273.000000	23.500000
-48.233333	273.000000	23.500000
-48.200000	273.000000	23.500000
-48.166667	273.000000	23.500000
-48.133333	273.000000	23.500000
-48.100000	273.000000	23.500000
-48.066667	273.000000	23.500000
-48.033333	273.000000	23.500000
-48.000000	273.000000	23.500000
-47.966667	273.000000	23.500000
-47.933333	273.000000	23.500000
-47.900000	273.000000	23.500000
-47.866667	273.000000	23.500000
-47.833333	273.000000	23.500000
-47.800000	273.000000	23.500000
-47.766667	273.000000	23.500000
-47.733333	273.000000	23.500000
-47.700000	273.000000	23.500000
-47.666667	273.000000	23.500000
-47.633333	273.000000	23.500000
-47.600000	273.000000	23.500000
-47.566667	273.000000	23.500000
-47.533333	273.000000	23.500000
-47.500000	273.000000	23.500000
-47.466667	273.000000	23.500000
-47.433333	273.000000	23.500000
-47.400000	273.000000	23.500000
-47.366667	273.000000	23.500000
-47.333333	273.000000	23.500000
-47.300000	273.000000	23.500000
-47.266667	273.000000	23.500000
-47.233333	273.000000	23.500000
-47.200000	273.000000	23.500000
-47.166667	273.000000	23.500000
-47.133333	273.000000	23.500000
-47.100000	273.000000	23.500000
-47.066667	273.000000	23.500000
-47.033333	273.000000	23.500000
-47.000000	273.000000	23.500000
-46.966667	273.000000	23.500000
-46.933333	273.000000	23.500000
-46.900000	273.000000	23.500000
-46.866667	273.000000	23.500000
-46.833333	273.000000	23.500000
-46.800000	273.000000	23.500000
-46.766667	273.000000	23.500000
-46.733333	273.000000	23.500000
-46.700000	273.000000	23.500000
-46.666667	273.000000	23.500000
-46.633333	273.000000	23.500000
-46.600000	273.000000	23.500000
-46.566667	273.000000	23.500000
-46.533333	273.000000	23.500000
-46.500000	273.000000	23.500000
-46.466667	273.000000	23.500000
-46.433333	273.000000	23.500000
-46.400000	273.000000	23.500000
-46.366667	273.000000	23.500000
-46.333333	273.000000	23.500000
-46.300000	273.000000	23.500000
-46.266667	273.000000	23.500000
-46.233333	273.000000	23.500000
-46.200000	273.000000	23.500000
-46.166667	273.000000	23.500000
-46.133333	273.000000	23.500000
-46.100000	296.000000	13.000000
-46.066667	295.500000	13.500000
-46.033333	295.500000	13.500000
-46.000000	296.000000	13.000000
-45.966667	296.000000	13.000000
-45.933333	296.000000	13.000000
-45.900000	296.000000	13.000000
-45.866667	296.000000	13.000000
-45.833333	296.000000	14.000000
-45.800000	296.500000	13.500000
-45.766667	296.500000	13.500000
-45.733333	296.500000	13.500000
-45.700000	296.500000	13.500000
-45.666667	296.000000	14.000000
-45.633333	296.000000	14.000000
-45.600000	296.000000	14.000000
-45.566667	295.500000	14.000000
-45.533333	296.000000	14.000000
-45.500000	296.000000	14.000000
-45.466667	295.500000	14.000000
-45.433333	296.000000	13.500000
-45.400000	295.500000	13.500000
-45.366667	297.000000	12.000000
-45.333333	296.000000	13.500000
-45.300000	296.000000	13.500000
-45.266667	296.000000	13.500000
-45.233333	296.000000	13.500000
-45.200000	296.000000	13.500000
-45.166667	297.000000	12.000000
-45.133333	296.500000	12.500000
-45.100000	297.000000	12.000000
-45.066667	297.000000	12.000000
-45.033333	297.000000	12.000000
-45.000000	297.000000	12.000000
-44.966667	297.000000	12.000000
-44.933333	297.000000	12.000000
-44.900000	284.000000	26.000000
-44.866667	284.500000	25.500000
-44.833333	284.000000	26.000000
-44.800000	284.000000	26.000000
-44.766667	284.000000	26.000000
-44.733333	284.000000	26.000000
-44.700000	284.000000	26.000000
-44.666667	280.000000	33.000000
-44.633333	280.000000	33.000000
-44.600000	280.000000	33.000000
-44.566667	280.000000	33.000000
-44.533333	280.000000	33.000000
-44.500000	280.000000	33.000000
-44.466667	280.000000	33.000000
-44.433333	280.000000	33.000000
-44.400000	280.000000	33.000000
-44.366667	280.000000	33.000000
-44.333333	280.000000	33.500000
-44.300000	280.000000	33.000000
-44.266667	280.000000	33.000000
-44.233333	280.000000	33.000000
-44.200000	280.000000	33.000000
-44.166667	280.000000	33.000000
-44.133333	280.000000	33.000000
-44.100000	280.000000	33.000000
-44.066667	280.000000	33.000000
-44.033333	280.000000	33.000000
-44.000000	280.000000	33.000000
-43.966667	281.000000	35.000000
-43.933333	281.000000	35.000000
-43.900000	280.000000	34.000000
-43.866667	280.000000	34.000000
-43.833333	280.000000	34.000000
-43.800000	280.000000	34.000000
-43.766667	280.000000	34.000000
-43.733333	280.000000	34.000000
-43.700000	280.000000	34.000000
-43.666667	280.000000	34.000000
-43.633333	298.000000	0.500000
-43.600000	298.000000	0.500000
-43.566667	298.000000	0.500000
-43.533333	298.000000	1.000000
-43.500000	298.000000	1.000000
-43.466667	298.000000	1.000000
-43.433333	296.500000	1.500000
-43.400000	296.500000	1.500000
-43.366667	298.000000	1.000000
-43.333333	298.000000	1.000000
-43.300000	298.000000	1.000000
-43.266667	298.000000	1.000000
-43.233333	298.500000	1.000000
-43.200000	298.500000	1.000000
-43.166667	298.500000	1.000000
-43.133333	296.000000	2.500000
-43.100000	296.000000	2.500000
-43.066667	296.000000	2.500000
-43.033333	296.000000	2.500000
-43.000000	296.000000	2.500000
-42.966667	296.000000	2.500000
-42.933333	296.000000	2.500000
-42.900000	296.000000	2.500000
-42.866667	294.000000	0.500000
-42.833333	294.500000	3.000000
-42.800000	294.500000	3.000000
-42.766667	294.500000	3.000000
-42.733333	294.500000	3.000000
-42.700000	294.500000	3.000000
-42.666667	294.500000	3.000000
-42.633333	294.500000	3.000000
-42.600000	292.000000	5.500000
-42.566667	293.000000	5.500000
-42.533333	293.500000	3.500000
-42.500000	293.500000	3.500000
-42.466667	293.500000	3.500000
-42.433333	293.500000	3.500000
-42.400000	291.000000	8.000000
-42.366667	291.500000	7.000000
-42.333333	291.500000	5.500000
-42.300000	293.500000	5.000000
-42.266667	293.500000	5.000000
-42.233333	293.500000	5.000000
-42.200000	293.500000	5.000000
-42.166667	293.500000	5.000000
-42.133333	293.500000	5.000000
-42.100000	293.500000	5.000000
-42.066667	293.500000	5.000000
-42.033333	293.500000	5.000000
-42.000000	293.500000	5.000000
-41.966667	293.500000	5.000000
-41.933333	293.500000	5.000000
-41.900000	293.500000	5.000000
-41.866667	271.000000	31.500000
-41.833333	272.000000	32.000000
-41.800000	308.500000	1.000000
-41.766667	308.500000	1.000000
-41.733333	308.500000	1.000000
-41.700000	308.500000	1.000000
-41.666667	308.500000	1.000000
-41.633333	268.500000	29.000000
-41.600000	268.500000	29.500000
-41.566667	269.500000	30.000000
-41.533333	302.000000	9.000000
-41.500000	308.500000	1.500000
-41.466667	308.500000	1.500000
-41.433333	308.500000	1.500000
-41.400000	308.500000	1.500000
-41.366667	308.500000	1.500000
-41.333333	303.000000	9.000000
-41.300000	301.500000	8.500000
-41.266667	301.500000	8.500000
-41.233333	301.500000	8.000000
-41.200000	301.500000	7.500000
-41.166667	302.500000	6.500000
-41.133333	303.500000	6.000000
-41.100000	304.500000	5.000000
-41.066667	304.500000	5.000000
-41.033333	302.500000	6.500000
-41.000000	302.500000	7.500000
-40.966667	302.000000	7.000000
-40.933333	302.000000	7.000000
-40.900000	304.500000	5.500000
-40.866667	305.000000	4.000000
-40.833333	305.000000	4.000000
-40.800000	305.000000	4.000000
-40.766667	305.500000	4.000000
-40.733333	305.000000	4.000000
-40.700000	305.000000	6.000000
-40.666667	305.000000	5.500000
-40.633333	304.000000	5.500000
-40.600000	304.000000	5.000000
-40.566667	304.000000	4.500000
-40.533333	304.000000	4.500000
-40.500000	304.500000	4.500000
-40.466667	304.000000	7.000000
-40.433333	304.000000	6.500000
-40.400000	304.000000	5.500000
-40.366667	304.000000	6.500000
-40.333333	304.000000	4.500000
-40.300000	304.000000	4.500000
-40.266667	304.000000	4.500000
-40.233333	304.000000	4.500000
-40.200000	304.000000	6.500000
-40.166667	304.000000	4.000000
-40.133333	306.000000	4.000000
-40.100000	303.500000	6.500000
-40.066667	306.000000	4.500000
-40.033333	306.500000	4.500000
-40.000000	306.500000	4.500000
-39.966667	306.000000	7.500000
-39.933333	306.500000	3.000000
-39.900000	306.500000	3.000000
-39.866667	306.500000	3.500000
-39.833333	306.500000	3.000000
-39.800000	306.500000	3.500000
-39.766667	306.500000	3.500000
-39.733333	306.500000	4.000000
-39.700000	306.500000	3.000000
-39.666667	307.000000	2.500000
-39.633333	263.500000	28.000000
-39.600000	263.000000	29.500000
-39.566667	264.500000	30.500000
-39.533333	279.000000	20.000000
-39.500000	279.500000	19.500000
-39.466667	271.500000	25.500000
-39.433333	271.500000	25.000000
-39.400000	301.500000	13.000000
-39.366667	298.500000	8.000000
-39.333333	263.000000	29.000000
-39.300000	263.000000	30.500000
-39.266667	304.000000	11.500000
-39.233333	278.000000	21.000000
-39.200000	271.500000	26.500000
-39.166667	273.000000	25.000000
-39.133333	303.500000	13.000000
-39.100000	263.500000	30.500000
-39.066667	263.000000	30.000000
-39.033333	264.000000	30.500000
-39.000000	264.000000	31.500000
-38.966667	278.000000	21.000000
-38.933333	299.500000	14.500000
-38.900000	265.000000	33.500000
-38.866667	264.500000	32.000000
-38.833333	263.500000	30.000000
-38.800000	262.000000	29.000000
-38.766667	263.000000	30.000000
-38.733333	263.500000	32.000000
-38.700000	300.000000	14.000000
-38.666667	304.000000	12.500000
-38.633333	265.000000	34.000000
-38.600000	264.500000	33.000000
-38.566667	264.000000	31.000000
-38.533333	262.500000	30.000000
-38.500000	263.000000	29.500000
-38.466667	264.500000	31.000000
-38.433333	264.500000	33.000000
-38.400000	264.500000	33.000000
-38.366667	266.000000	36.000000
-38.333333	265.500000	34.500000
-38.300000	264.500000	32.500000
-38.266667	270.000000	27.000000
-38.233333	263.500000	30.000000
-38.200000	263.500000	30.500000
-38.166667	264.500000	32.000000
-38.133333	292.000000	1.000000
-38.100000	292.000000	1.000000
-38.066667	264.500000	34.000000
-38.033333	263.000000	31.000000
-38.000000	261.500000	28.500000
-37.966667	307.500000	2.000000
-37.933333	308.500000	2.000000
-37.900000	308.500000	2.000000
-37.866667	292.000000	1.000000
-37.833333	292.000000	1.000000
-37.800000	263.500000	33.500000
-37.766667	262.500000	31.500000
-37.733333	262.000000	30.000000
-37.700000	262.000000	30.000000
-37.666667	262.000000	30.000000
-37.633333	292.500000	0.500000
-37.600000	292.500000	0.500000
-37.566667	292.500000	0.500000
-37.533333	265.000000	35.500000
-37.500000	305.000000	13.000000
-37.466667	307.500000	2.500000
-37.433333	307.500000	2.500000
-37.400000	308.000000	2.500000
-37.366667	308.000000	2.500000
-37.333333	293.000000	0.500000
-37.300000	292.000000	2.000000
-37.266667	292.000000	2.000000
-37.233333	292.000000	2.000000
-37.200000	304.000000	13.500000
-37.166667	304.000000	13.500000
-37.133333	304.000000	13.500000
-37.100000	304.000000	13.500000
-37.066667	264.000000	33.000000
-37.033333	291.500000	1.000000
-37.000000	308.500000	14.000000
-36.966667	265.000000	34.500000
-36.933333	263.000000	31.000000
-36.900000	262.500000	27.000000
-36.866667	288.500000	20.500000
-36.833333	288.000000	21.000000
-36.800000	264.000000	32.000000
-36.766667	291.500000	0.500000
-36.733333	291.500000	0.500000
-36.700000	266.000000	36.000000
-36.666667	266.000000	36.000000
-36.633333	279.000000	28.000000
-36.600000	277.000000	29.500000
-36.566667	278.000000	29.500000
-36.533333	277.500000	30.500000
-36.500000	293.000000	0.500000
-36.466667	293.000000	0.500000
-36.433333	293.000000	0.500000
-36.400000	293.000000	0.500000
-36.366667	293.000000	0.500000
-36.333333	277.000000	30.500000
-36.300000	277.500000	31.000000
-36.266667	277.000000	31.000000
-36.233333	292.000000	2.000000
-36.200000	292.000000	2.000000
-36.166667	297.000000	2.000000
-36.133333	297.000000	2.500000
-36.100000	296.500000	3.000000
-36.066667	278.000000	30.500000
-36.033333	277.500000	30.500000
-36.000000	294.500000	4.000000
-35.966667	295.000000	4.000000
-35.933333	296.000000	3.500000
-35.900000	296.000000	3.500000
-35.866667	296.000000	3.500000
-35.833333	295.500000	4.000000
-35.800000	293.500000	5.000000
-35.766667	293.000000	6.500000
-35.733333	293.500000	5.500000
-35.700000	293.500000	5.000000
-35.666667	295.000000	5.000000
-35.633333	294.500000	5.500000
-35.600000	294.000000	6.000000
-35.566667	292.500000	7.000000
-35.533333	292.500000	6.500000
-35.500000	293.500000	5.000000
-35.466667	293.500000	4.000000
-35.433333	293.500000	4.000000
-35.400000	293.500000	4.000000
-35.366667	293.500000	4.000000
-35.333333	293.500000	4.000000
-35.300000	293.500000	4.000000
-35.266667	293.000000	0.500000
-35.233333	293.500000	4.000000
-35.200000	297.500000	1.000000
-35.166667	298.000000	0.500000
-35.133333	298.000000	0.500000
-35.100000	298.000000	0.500000
-35.066667	298.000000	0.500000
-35.033333	291.500000	7.500000
-35.000000	293.000000	6.000000
-34.966667	297.000000	0.500000
-34.933333	293.000000	0.500000
-34.900000	293.000000	0.500000
-34.866667	293.000000	0.500000
-34.833333	293.000000	0.500000
-34.800000	291.000000	8.000000
-34.766667	291.000000	7.000000
-34.733333	291.000000	7.000000
-34.700000	291.000000	7.000000
-34.666667	291.000000	7.000000
-34.633333	291.000000	7.000000
-34.600000	291.000000	7.000000
-34.566667	291.000000	7.000000
-34.533333	291.500000	7.500000
-34.500000	291.000000	7.500000
-34.466667	295.000000	0.500000
-34.433333	294.000000	0.500000
-34.400000	294.000000	0.500000
-34.366667	294.000000	0.500000
-34.333333	294.000000	0.500000
-34.300000	291.000000	8.000000
-34.266667	291.000000	7.500000
-34.233333	290.500000	7.500000
-34.200000	295.500000	1.500000
-34.166667	296.000000	1.000000
-34.133333	296.000000	0.500000
-34.100000	297.000000	0.500000
-34.066667	297.000000	0.500000
-34.033333	297.000000	0.500000
-34.000000	297.000000	0.500000
-33.966667	290.000000	8.000000
-33.933333	289.500000	8.500000
-33.900000	296.000000	0.500000
-33.866667	296.000000	0.500000
-33.833333	296.000000	0.500000
-33.800000	296.000000	0.500000
-33.766667	296.000000	0.500000
-33.733333	296.000000	0.500000
-33.700000	289.000000	9.000000
-33.666667	289.000000	9.000000
-33.633333	296.000000	0.500000
-33.600000	296.000000	0.500000
-33.566667	296.000000	0.500000
-33.533333	296.000000	0.500000
-33.500000	296.000000	0.500000
-33.466667	296.000000	0.500000
-33.433333	296.000000	0.500000
-33.400000	296.000000	0.500000
-33.366667	296.000000	0.500000
-33.333333	296.000000	0.500000
-33.300000	296.000000	0.500000
-33.266667	296.000000	0.500000
-33.233333	296.000000	0.500000
-33.200000	296.000000	0.500000
-33.166667	296.000000	0.500000
-33.133333	296.000000	0.500000
-33.100000	296.000000	0.500000
-33.066667	276.000000	33.000000
-33.033333	276.000000	33.000000
-33.000000	276.000000	33.000000
-32.966667	276.000000	33.000000
-32.933333	276.000000	33.000000
-32.900000	276.000000	33.000000
-32.866667	276.000000	33.000000
-32.833333	276.000000	33.000000
-32.800000	276.000000	33.000000
-32.766667	276.000000	33.000000
-32.733333	276.000000	33.000000
-32.700000	276.000000	33.000000
-32.666667	276.000000	33.000000
-32.633333	276.000000	33.000000
-32.600000	276.000000	33.000000
-32.566667	276.000000	33.000000
-32.533333	276.000000	33.000000
-32.500000	276.000000	33.000000
-32.466667	276.000000	33.000000
-32.433333	276.000000	33.000000
-32.400000	276.000000	33.000000
-32.366667	276.000000	33.000000
-32.333333	276.000000	33.000000
-32.300000	276.000000	33.000000
-32.266667	276.000000	33.000000
-32.233333	286.000000	11.000000
-32.200000	286.000000	11.000000
-32.166667	286.000000	11.000000
-32.133333	286.000000	11.000000
-32.100000	286.000000	11.000000
-32.066667	286.000000	11.000000
-32.033333	286.000000	11.000000
-32.000000	286.000000	11.000000
-31.966667	286.000000	11.000000
-31.933333	286.000000	11.000000
-31.900000	286.000000	11.000000
-31.866667	286.000000	11.000000
-31.833333	286.000000	11.000000
-31.800000	286.000000	11.000000
-31.766667	286.000000	11.000000
-31.733333	286.000000	11.000000
-31.700000	286.000000	11.000000
-31.666667	286.000000	11.000000
-31.633333	286.000000	11.000000
-31.600000	286.000000	11.000000
-31.566667	286.000000	11.000000
-31.533333	286.000000	11.000000
-31.500000	286.000000	11.000000
-31.466667	286.000000	11.000000
-31.433333	286.000000	11.000000
-31.400000	286.000000	11.000000
-31.366667	286.000000	11.000000
-31.333333	286.000000	11.000000
-31.300000	286.000000	11.000000
-31.266667	283.000000	13.000000
-31.233333	283.000000	13.000000
-31.200000	277.500000	18.500000
-31.166667	277.500000	18.500000
-31.133333	277.500000	18.500000
-31.100000	277.500000	18.500000
-31.066667	277.500000	18.500000
-31.033333	277.500000	18.500000
-31.000000	277.500000	18.500000
-30.966667	277.500000	18.500000
-30.933333	277.500000	18.500000
-30.900000	277.500000	18.500000
-30.866667	277.500000	18.500000
-30.833333	277.500000	18.500000
-30.800000	277.500000	18.500000
-30.766667	277.500000	18.500000
-30.733333	277.500000	18.500000
-30.700000	277.500000	18.500000
-30.666667	277.500000	18.500000
-30.633333	277.500000	18.500000
-30.600000	277.500000	18.500000
-30.566667	277.500000	18.500000
-30.533333	277.500000	18.500000
-30.500000	277.500000	18.500000
-30.466667	277.500000	18.500000
-30.433333	277.500000	18.500000
-30.400000	277.500000	18.500000
-30.366667	277.500000	18.500000
-30.333333	277.500000	18.500000
-30.300000	277.500000	18.500000
-30.266667	277.500000	18.500000
-30.233333	277.500000	18.500000
-30.200000	277.500000	18.500000
-30.166667	277.500000	18.500000
-30.133333	277.500000	18.500000
-30.100000	277.500000	18.500000
-30.066667	277.500000	18.500000
-30.033333	277.500000	18.500000
-30.000000	277.500000	18.500000
-29.966667	277.500000	18.500000
-29.933333	277.500000	18.500000
-29.900000	277.500000	18.500000
-29.866667	277.500000	18.500000
-29.833333	277.500000	18.500000
-29.800000	277.500000	18.500000
-29.766667	277.500000	18.500000
-29.733333	277.500000	18.500000
-29.700000	277.500000	18.500000
-29.666667	277.500000	18.500000
-29.633333	277.500000	18.500000
-29.600000	277.500000	18.500000
-29.566667	277.500000	18.500000
-29.533333	277.500000	18.500000
-29.500000	277.500000	18.500000
-29.466667	277.500000	18.500000
-29.433333	277.500000	18.500000
-29.400000	277.500000	18.500000
-29.366667	277.500000	18.500000
-29.333333	277.500000	18.500000
-29.300000	277.500000	18.500000
-29.266667	277.500000	18.500000
-29.233333	277.500000	18.500000
-29.200000	277.500000	18.500000
-29.166667	277.500000	18.500000
-29.133333	277.500000	18.500000
-29.100000	277.500000	18.500000
-29.066667	271.000000	22.000000
-29.033333	273.000000	21.500000
-29.000000	272.000000	23.000000
-28.966667	272.000000	23.000000
-28.933333	272.000000	23.000000
-28.900000	272.000000	23.000000
-28.866667	272.000000	23.000000
-28.833333	271.000000	23.000000
-28.800000	271.500000	22.500000
-28.766667	272.000000	23.000000
-28.733333	272.000000	23.000000
-28.700000	272.000000	23.000000
-28.666667	272.000000	23.000000
-28.633333	271.000000	22.000000
-28.600000	270.500000	21.500000
-28.566667	270.500000	23.500000
-28.533333	270.500000	23.500000
-28.500000	270.500000	23.500000
-28.466667	270.500000	23.500000
-28.433333	270.500000	23.500000
-28.400000	270.500000	23.500000
-28.366667	270.500000	23.500000
-28.333333	270.500000	23.500000
-28.300000	270.500000	23.500000
-28.266667	270.500000	23.500000
-28.233333	270.500000	23.500000
-28.200000	270.500000	23.500000
-28.166667	270.500000	23.500000
-28.133333	270.500000	23.500000
-28.100000	268.500000	25.000000
-28.066667	268.000000	26.000000
-28.033333	268.000000	29.000000
-28.000000	268.000000	29.000000
-27.966667	268.000000	29.000000
-27.933333	268.000000	29.000000
-27.900000	268.000000	29.000000
-27.866667	268.000000	29.000000
-27.833333	268.000000	29.000000
-27.800000	268.000000	29.000000
-27.766667	269.000000	29.000000
-27.733333	269.000000	29.000000
-27.700000	270.000000	31.000000
-27.666667	270.000000	31.000000
-27.633333	270.000000	31.000000
-27.600000	270.000000	31.000000
-27.566667	270.000000	31.000000
-27.533333	270.000000	31.000000
-27.500000	270.000000	31.000000
-27.466667	270.000000	31.000000
-27.433333	271.000000	31.000000
-27.400000	271.000000	31.000000
-27.366667	271.000000	31.000000
-27.333333	271.000000	31.000000
-27.300000	271.000000	31.000000
-27.266667	271.000000	31.000000
-27.233333	271.000000	31.000000
-27.200000	271.000000	31.000000
-27.166667	271.000000	31.000000
-27.133333	271.000000	31.000000
-27.100000	271.000000	31.000000
-27.066667	271.000000	31.000000
-27.033333	268.000000	32.000000
-27.000000	268.000000	32.000000
-26.966667	268.000000	32.000000
-26.933333	268.000000	32.000000
-26.900000	268.000000	32.000000
-26.866667	268.000000	32.000000
-26.833333	268.000000	32.000000
-26.800000	268.000000	32.000000
-26.766667	292.000000	17.000000
-26.733333	279.500000	29.000000
-26.700000	280.500000	29.000000
-26.666667	280.500000	29.000000
-26.633333	280.500000	29.000000
-26.600000	280.500000	29.000000
-26.566667	280.500000	29.000000
-26.533333	280.500000	29.000000
-26.500000	280.500000	29.000000
-26.466667	279.000000	30.000000
-26.433333	272.000000	39.000000
-26.400000	272.000000	39.000000
-26.366667	272.000000	39.000000
-26.333333	272.000000	39.000000
-26.300000	272.000000	39.000000
-26.266667	272.000000	39.000000
-26.233333	272.000000	39.000000
-26.200000	272.000000	39.000000
-26.166667	272.000000	39.000000
-26.133333	272.000000	39.000000
-26.100000	272.000000	39.000000
-26.066667	272.000000	39.000000
-26.033333	272.000000	39.000000
-26.000000	272.000000	39.000000
-25.966667	272.000000	39.000000
-25.933333	279.000000	30.000000
-25.900000	279.000000	30.000000
-25.866667	279.000000	30.000000
-25.833333	279.000000	30.000000
-25.800000	273.500000	37.500000
-25.766667	273.500000	37.500000
-25.733333	273.500000	37.500000
-25.700000	273.500000	37.500000
-25.666667	273.500000	37.500000
-25.633333	272.000000	33.500000
-25.600000	273.000000	35.000000
-25.566667	274.000000	36.000000
-25.533333	274.000000	36.000000
-25.500000	274.000000	36.000000
-25.466667	276.000000	39.000000
-25.433333	273.500000	37.500000
-25.400000	273.500000	37.500000
-25.366667	273.500000	37.500000
-25.333333	280.000000	30.000000
-25.300000	273.000000	36.000000
-25.266667	275.000000	38.000000
-25.233333	275.000000	38.000000
-25.200000	275.000000	38.000000
-25.166667	275.000000	38.000000
-25.133333	275.000000	38.000000
-25.100000	275.000000	38.000000
-25.066667	275.000000	38.000000
-25.033333	275.000000	38.000000
-25.000000	275.000000	38.000000
-24.966667	274.000000	38.000000
-24.933333	274.000000	38.000000
-24.900000	274.000000	38.000000
-24.866667	274.000000	38.000000
-24.833333	274.000000	38.000000
-24.800000	274.000000	38.000000
-24.766667	274.000000	38.000000
-24.733333	274.000000	38.000000
-24.700000	274.000000	38.000000
-24.666667	274.000000	38.000000
-24.633333	274.000000	38.000000
-24.600000	274.000000	38.000000
-24.566667	274.000000	38.000000
-24.533333	274.000000	38.000000
-24.500000	274.000000	38.000000
-24.466667	274.000000	38.000000
-24.433333	274.000000	38.000000
-24.400000	274.000000	38.000000
-24.366667	274.000000	38.000000
-24.333333	274.000000	38.000000
-24.300000	274.000000	38.000000
-24.266667	274.000000	38.000000
-24.233333	274.000000	38.000000
-24.200000	274.000000	38.000000
-24.166667	272.500000	35.500000
-24.133333	283.500000	29.000000
-24.100000	282.500000	30.000000
-24.066667	282.500000	30.000000
-24.033333	282.500000	30.000000
-24.000000	282.500000	30.000000
-23.966667	282.500000	30.000000
-23.933333	282.500000	30.000000
-23.900000	273.500000	36.500000
-23.866667	274.500000	39.000000
-23.833333	282.000000	30.000000
-23.800000	308.500000	1.500000
-23.766667	308.500000	1.500000
-23.733333	308.500000	1.500000
-23.700000	296.000000	14.000000
-23.666667	296.000000	15.000000
-23.633333	296.000000	14.000000
-23.600000	296.000000	14.000000
-23.566667	296.000000	14.000000
-23.533333	296.000000	14.000000
-23.500000	296.000000	14.000000
-23.466667	296.000000	14.000000
-23.433333	296.000000	14.000000
-23.400000	296.000000	14.000000
-23.366667	296.000000	14.000000
-23.333333	282.500000	29.500000
-23.300000	282.500000	29.500000
-23.266667	282.500000	29.500000
-23.233333	282.500000	29.500000
-23.200000	282.500000	29.500000
-23.166667	282.500000	29.500000
-23.133333	282.500000	29.500000
-23.100000	282.500000	29.500000
-23.066667	282.500000	29.500000
-23.033333	272.500000	36.500000
-23.000000	273.500000	38.500000
-22.966667	273.500000	38.500000
-22.933333	273.500000	38.500000
-22.900000	273.500000	38.500000
-22.866667	273.500000	38.500000
-22.833333	273.500000	38.500000
-22.800000	273.500000	38.500000
-22.766667	273.500000	38.500000
-22.733333	273.500000	38.500000
-22.700000	273.500000	38.500000
-22.666667	273.500000	38.500000
-22.633333	273.500000	38.500000
-22.600000	273.500000	38.500000
-22.566667	273.500000	38.500000
-22.533333	273.500000	38.500000
-22.500000	273.500000	38.500000
-22.466667	273.500000	38.500000
-22.433333	274.000000	36.000000
-22.400000	274.000000	36.000000
-22.366667	274.000000	36.000000
-22.333333	274.000000	36.000000
-22.300000	274.000000	36.000000
-22.266667	274.000000	36.000000
-22.233333	274.000000	36.000000
-22.200000	274.000000	36.000000
-22.166667	274.000000	36.000000
-22.133333	274.000000	36.000000
-22.100000	274.000000	36.000000
-22.066667	274.000000	36.000000
-22.033333	274.000000	36.000000
-22.000000	274.000000	36.000000
-21.966667	274.000000	36.000000
-21.933333	274.000000	36.000000
-21.900000	274.000000	36.000000
-21.866667	274.000000	36.000000
-21.833333	274.000000	36.000000
-21.800000	274.000000	36.000000
-21.766667	274.000000	36.000000
-21.733333	274.000000	36.000000
-21.700000	274.000000	36.000000
-21.666667	274.000000	36.000000
-21.633333	274.000000	36.000000
-21.600000	274.000000	36.000000
-21.566667	274.000000	36.000000
-21.533333	274.000000	36.000000
-21.500000	274.000000	36.000000
-21.466667	274.000000	36.000000
-21.433333	274.000000	36.000000
-21.400000	274.000000	36.000000
-21.366667	274.000000	36.000000
-21.333333	274.000000	36.000000
-21.300000	274.000000	36.000000
-21.266667	274.000000	36.000000
-21.233333	274.000000	36.000000
-21.200000	274.000000	36.000000
-21.166667	274.000000	36.000000
-21.133333	274.000000	36.000000
-21.100000	274.000000	36.000000
-21.066667	274.000000	36.000000
-21.033333	274.000000	36.000000
-21.000000	274.000000	36.000000
-20.966667	274.000000	36.000000
-20.933333	274.000000	36.000000
-20.900000	274.000000	36.000000
-20.866667	274.000000	36.000000
-20.833333	274.000000	36.000000
-20.800000	274.000000	36.000000
-20.766667	274.000000	36.000000
-20.733333	274.000000	36.000000
-20.700000	274.000000	36.000000
-20.666667	274.000000	36.000000
-20.633333	274.000000	36.000000
-20.600000	274.000000	36.000000
-20.566667	274.000000	36.000000
-20.533333	274.000000	36.000000
-20.500000	274.000000	36.000000
-20.466667	274.000000	36.000000
-20.433333	274.000000	36.000000
-20.400000	274.000000	36.000000
-20.366667	274.000000	36.000000
-20.333333	274.000000	36.000000
-20.300000	274.000000	36.000000
-20.266667	274.000000	36.000000
-20.233333	274.000000	36.000000
-20.200000	274.000000	36.000000
-20.166667	274.000000	36.000000
-20.133333	274.000000	36.000000
-20.100000	274.000000	36.000000
-20.066667	274.000000	36.000000
-20.033333	274.000000	36.000000
-20.000000	274.000000	36.000000
-19.966667	274.000000	36.000000
-19.933333	274.000000	36.000000
-19.900000	274.000000	36.000000
-19.866667	274.000000	36.000000
-19.833333	274.000000	36.000000
-19.800000	274.000000	36.000000
-19.766667	274.000000	36.000000
-19.733333	274.000000	36.000000
-19.700000	274.000000	36.000000
-19.666667	274.000000	36.000000
-19.633333	274.000000	36.000000
-19.600000	274.000000	36.000000
-19.566667	274.000000	36.000000
-19.533333	274.000000	36.000000
-19.500000	274.000000	36.000000
-19.466667	274.000000	36.000000
-19.433333	274.000000	36.000000
-19.400000	274.000000	36.000000
-19.366667	274.000000	36.000000
-19.333333	274.000000	36.000000
-19.300000	274.000000	36.000000
-19.266667	274.000000	36.000000
-19.233333	274.000000	36.000000
-19.200000	274.000000	36.000000
-19.166667	274.000000	36.000000
-19.133333	274.000000	36.000000
-19.100000	274.000000	36.000000
-19.066667	274.000000	36.000000
-19.033333	274.000000	36.000000
-19.000000	274.000000	36.000000
-18.966667	274.000000	36.000000
-18.933333	274.000000	36.000000
-18.900000	274.000000	36.000000
-18.866667	274.000000	36.000000
-18.833333	274.000000	36.000000
-18.800000	274.000000	36.000000
-18.766667	274.000000	36.000000
-18.733333	274.000000	36.000000
-18.700000	274.000000	36.000000
-18.666667	274.000000	36.000000
-18.633333	274.000000	36.000000
-18.600000	274.000000	36.000000
-18.566667	274.000000	36.000000
-18.533333	274.000000	36.000000
-18.500000	274.000000	36.000000
-18.466667	274.000000	36.000000
-18.433333	272.000000	24.000000
-18.400000	272.500000	23.500000
-18.366667	273.000000	24.500000
-18.333333	273.000000	24.500000
-18.300000	273.000000	24.500000
-18.266667	273.000000	24.500000
-18.233333	273.000000	24.500000
-18.200000	273.000000	24.500000
-18.166667	273.000000	24.500000
-18.133333	273.000000	24.500000
-18.100000	273.000000	24.500000
-18.066667	273.000000	24.500000
-18.033333	279.000000	35.000000
-18.000000	279.500000	34.000000
-17.966667	279.500000	34.000000
-17.933333	279.500000	34.000000
-17.900000	279.500000	34.000000
-17.866667	279.500000	34.000000
-17.833333	279.500000	34.000000
-17.800000	279.500000	34.000000
-17.766667	291.000000	0.500000
-17.733333	279.500000	36.000000
-17.700000	279.000000	35.000000
-17.666667	296.500000	0.500000
-17.633333	296.500000	0.500000
-17.600000	297.000000	0.500000
-17.566667	278.000000	35.000000
-17.533333	278.000000	35.000000
-17.500000	298.000000	0.500000
-17.466667	282.000000	39.000000
-17.433333	280.500000	39.000000
-17.400000	278.500000	38.000000
-17.366667	296.500000	1.000000
-17.333333	296.000000	1.500000
-17.300000	296.000000	1.500000
-17.266667	296.500000	1.500000
-17.233333	296.500000	1.500000
-17.200000	296.500000	1.500000
-17.166667	296.000000	1.500000
-17.133333	295.000000	2.000000
-17.100000	295.000000	2.000000
-17.066667	296.000000	1.500000
-17.033333	296.000000	1.500000
-17.000000	296.500000	1.500000
-16.966667	296.500000	1.500000
-16.933333	296.500000	1.500000
-16.900000	296.500000	1.500000
-16.866667	296.000000	2.000000
-16.833333	294.500000	2.000000
-16.800000	294.000000	2.000000
-16.766667	296.500000	1.500000
-16.733333	296.000000	2.000000
-16.700000	296.000000	2.000000
-16.666667	276.000000	38.000000
-16.633333	296.000000	2.000000
-16.600000	296.500000	2.500000
-16.566667	294.500000	2.500000
-16.533333	295.500000	2.000000
-16.500000	295.000000	2.000000
-16.466667	296.000000	2.000000
-16.433333	295.000000	3.000000
-16.400000	295.000000	3.000000
-16.366667	274.500000	38.000000
-16.333333	298.000000	1.000000
-16.300000	297.000000	2.500000
-16.266667	296.500000	2.500000
-16.233333	293.000000	3.000000
-16.200000	298.000000	1.000000
-16.166667	298.000000	1.000000
-16.133333	298.000000	0.500000
-16.100000	298.000000	1.000000
-16.066667	272.000000	38.000000
-16.033333	273.000000	39.000000
-16.000000	273.000000	39.000000
-15.966667	296.000000	4.000000
-15.933333	296.000000	4.000000
-15.900000	296.000000	4.000000
-15.866667	296.000000	4.000000
-15.833333	296.000000	4.000000
-15.800000	296.000000	4.000000
-15.766667	296.000000	4.000000
-15.733333	296.000000	4.000000
-15.700000	296.000000	4.000000
-15.666667	296.000000	4.000000
-15.633333	296.000000	4.000000
-15.600000	296.000000	4.000000
-15.566667	296.000000	4.000000
-15.533333	296.000000	4.000000
-15.500000	296.000000	4.000000
-15.466667	296.000000	4.000000
-15.433333	296.000000	4.000000
-15.400000	271.500000	35.500000
-15.366667	272.000000	37.000000
-15.333333	272.000000	37.000000
-15.300000	291.000000	0.500000
-15.266667	275.000000	38.500000
-15.233333	274.500000	37.500000
-15.200000	274.500000	37.500000
-15.166667	274.500000	37.500000
-15.133333	274.500000	37.500000
-15.100000	271.000000	36.000000
-15.066667	273.000000	37.000000
-15.033333	273.000000	37.000000
-15.000000	273.000000	37.000000
-14.966667	273.000000	37.000000
-14.933333	273.000000	37.000000
-14.900000	273.000000	37.000000
-14.866667	273.000000	37.000000
-14.833333	273.000000	37.000000
-14.800000	273.000000	37.000000
-14.766667	273.000000	37.000000
-14.733333	273.000000	37.000000
-14.700000	273.000000	37.000000
-14.666667	273.000000	37.000000
-14.633333	273.000000	37.000000
-14.600000	273.000000	37.000000
-14.566667	273.000000	37.000000
-14.533333	273.000000	37.000000
-14.500000	273.000000	37.000000
-14.466667	273.000000	37.000000
-14.433333	273.000000	37.000000
-14.400000	273.000000	37.000000
-14.366667	271.000000	38.000000
-14.333333	271.000000	38.000000
-14.300000	271.000000	38.000000
-14.266667	271.000000	38.000000
-14.233333	271.000000	38.000000
-14.200000	271.000000	38.000000
-14.166667	271.000000	38.000000
-14.133333	271.000000	38.000000
-14.100000	271.000000	38.000000
-14.066667	271.000000	38.000000
-14.033333	271.000000	38.000000
-14.000000	271.000000	38.000000
-13.966667	271.000000	38.000000
-13.933333	271.000000	38.000000
-13.900000	271.000000	38.000000
-13.866667	271.000000	38.000000
-13.833333	271.000000	38.000000
-13.800000	271.000000	38.000000
-13.766667	271.000000	38.000000
-13.733333	271.000000	38.000000
-13.700000	271.000000	38.000000
-13.666667	271.000000	38.000000
-13.633333	271.000000	38.000000
-13.600000	271.000000	38.000000
-13.566667	271.000000	38.000000
-13.533333	271.000000	38.000000
-13.500000	271.000000	38.000000
-13.466667	272.000000	38.000000
-13.433333	273.500000	39.500000
-13.400000	273.500000	39.500000
-13.366667	273.500000	39.500000
-13.333333	273.500000	39.500000
-13.300000	273.500000	39.500000
-13.266667	273.500000	39.500000
-13.233333	273.500000	39.500000
-13.200000	273.500000	39.500000
-13.166667	272.000000	38.000000
-13.133333	272.000000	38.000000
-13.100000	272.000000	38.000000
-13.066667	272.000000	38.000000
-13.033333	272.000000	38.000000
-13.000000	272.000000	38.000000
-12.966667	272.000000	38.000000
-12.933333	272.000000	38.000000
-12.900000	272.000000	38.000000
-12.866667	271.000000	38.000000
-12.833333	273.500000	39.500000
-12.800000	276.000000	40.500000
-12.766667	276.000000	40.500000
-12.733333	276.000000	40.500000
-12.700000	276.000000	40.500000
-12.666667	276.000000	40.500000
-12.633333	276.000000	40.500000
-12.600000	270.000000	38.000000
-12.566667	274.000000	39.000000
-12.533333	274.000000	39.000000
-12.500000	288.500000	10.500000
-12.466667	287.500000	12.000000
-12.433333	287.500000	12.000000
-12.400000	287.500000	12.000000
-12.366667	287.500000	12.000000
-12.333333	287.500000	12.000000
-12.300000	287.500000	12.000000
-12.266667	287.500000	12.000000
-12.233333	287.500000	12.000000
-12.200000	287.500000	12.000000
-12.166667	287.500000	12.000000
-12.133333	287.500000	12.000000
-12.100000	287.500000	12.000000
-12.066667	287.500000	12.000000
-12.033333	287.500000	12.000000
-12.000000	268.500000	36.500000
-11.966667	268.500000	36.500000
-11.933333	268.500000	36.500000
-11.900000	268.500000	36.500000
-11.866667	268.500000	36.500000
-11.833333	269.000000	39.000000
-11.800000	269.000000	39.000000
-11.766667	269.000000	39.000000
-11.733333	268.000000	36.000000
-11.700000	268.000000	38.000000
-11.666667	270.000000	40.000000
-11.633333	270.000000	40.000000
-11.600000	270.000000	40.000000
-11.566667	270.000000	40.000000
-11.533333	270.000000	40.000000
-11.500000	270.000000	40.000000
-11.466667	268.000000	37.000000
-11.433333	268.000000	37.000000
-11.400000	268.000000	37.000000
-11.366667	268.000000	37.000000
-11.333333	268.000000	37.000000
-11.300000	268.000000	37.000000
-11.266667	268.000000	37.000000
-11.233333	268.000000	37.000000
-11.200000	268.000000	37.000000
-11.166667	268.000000	37.000000
-11.133333	269.500000	40.500000
-11.100000	278.000000	32.500000
-11.066667	287.500000	12.500000
-11.033333	287.500000	12.500000
-11.000000	287.500000	12.500000
-10.966667	287.500000	12.500000
-10.933333	287.500000	12.500000
-10.900000	287.500000	12.500000
-10.866667	287.500000	12.500000
-10.833333	276.000000	31.000000
-10.800000	276.000000	31.000000
-10.766667	290.000000	0.500000
-10.733333	290.000000	0.500000
-10.700000	290.000000	0.500000
-10.666667	273.500000	29.500000
-10.633333	272.000000	30.000000
-10.600000	272.000000	30.000000
-10.566667	264.000000	35.500000
-10.533333	267.000000	36.500000
-10.500000	269.000000	39.000000
-10.466667	269.000000	39.000000
-10.433333	269.000000	39.000000
-10.400000	269.000000	39.000000
-10.366667	274.500000	28.500000
-10.333333	274.500000	28.500000
-10.300000	274.500000	28.500000
-10.266667	274.500000	28.500000
-10.233333	267.500000	37.500000
-10.200000	267.500000	37.500000
-10.166667	267.500000	37.500000
-10.133333	275.000000	26.500000
-10.100000	275.000000	26.000000
-10.066667	275.000000	26.000000
-10.033333	275.000000	26.000000
-10.000000	267.000000	35.000000
-9.966667	267.000000	35.000000
-9.933333	267.000000	35.000000
-9.900000	267.000000	35.000000
-9.866667	267.000000	35.000000
-9.833333	267.000000	35.000000
-9.800000	267.000000	35.000000
-9.766667	267.000000	35.000000
-9.733333	267.000000	35.000000
-9.700000	267.000000	35.000000
-9.666667	267.000000	35.000000
-9.633333	267.000000	35.000000
-9.600000	267.000000	35.000000
-9.566667	267.000000	35.000000
-9.533333	267.000000	35.000000
-9.500000	267.000000	35.000000
-9.466667	267.000000	35.000000
-9.433333	267.000000	35.000000
-9.400000	267.000000	35.000000
-9.366667	267.000000	35.000000
-9.333333	267.000000	35.000000
-9.300000	267.000000	35.000000
-9.266667	267.000000	35.000000
-9.233333	267.000000	35.000000
-9.200000	267.000000	35.000000
-9.166667	267.000000	35.000000
-9.133333	270.000000	33.000000
-9.100000	270.000000	33.000000
-9.066667	289.500000	8.000000
-9.033333	289.500000	8.000000
-9.000000	289.500000	8.000000
-8.966667	289.500000	8.000000
-8.933333	289.500000	8.000000
-8.900000	289.500000	8.000000
-8.866667	289.500000	8.000000
-8.833333	289.500000	8.000000
-8.800000	285.000000	12.000000
-8.766667	285.000000	12.000000
-8.733333	276.500000	21.500000
-8.700000	276.500000	21.500000
-8.666667	268.000000	29.000000
-8.633333	268.000000	29.000000
-8.600000	268.000000	29.000000
-8.566667	288.500000	7.500000
-8.533333	282.000000	15.000000
-8.500000	276.500000	21.000000
-8.466667	277.000000	20.000000
-8.433333	277.000000	20.000000
-8.400000	277.000000	20.000000
-8.366667	277.000000	20.000000
-8.333333	288.000000	8.000000
-8.300000	285.000000	11.500000
-8.266667	279.500000	17.000000
-8.233333	277.500000	19.000000
-8.200000	277.500000	19.000000
-8.166667	277.500000	19.000000
-8.133333	277.500000	19.000000
-8.100000	277.500000	19.000000
-8.066667	277.500000	19.000000
-8.033333	277.500000	19.000000
-8.000000	277.500000	19.000000
-7.966667	277.500000	19.000000
-7.933333	277.500000	19.000000
-7.900000	277.500000	19.000000
-7.866667	277.500000	19.000000
-7.833333	277.500000	19.000000
-7.800000	301.000000	2.000000
-7.766667	288.500000	7.000000
-7.733333	288.000000	7.500000
-7.700000	287.500000	8.000000
-7.666667	287.500000	8.000000
-7.633333	286.500000	8.500000
-7.600000	286.000000	9.000000
-7.566667	286.000000	9.000000
-7.533333	287.500000	8.500000
-7.500000	287.000000	9.000000
-7.466667	287.000000	8.500000
-7.433333	287.000000	8.500000
-7.400000	286.500000	9.000000
-7.366667	286.500000	8.500000
-7.333333	285.000000	9.000000
-7.300000	284.500000	9.500000
-7.266667	284.500000	9.500000
-7.233333	284.500000	9.500000
-7.200000	284.500000	9.500000
-7.166667	284.500000	9.500000
-7.133333	284.500000	9.000000
-7.100000	284.500000	9.000000
-7.066667	284.500000	8.500000
-7.033333	284.500000	8.500000
-7.000000	284.500000	8.000000
-6.966667	284.500000	8.000000
-6.933333	284.000000	8.500000
-6.900000	284.500000	8.000000
-6.866667	284.500000	8.000000
-6.833333	284.000000	8.500000
-6.800000	284.500000	8.000000
-6.766667	285.000000	7.500000
-6.733333	284.000000	8.000000
-6.700000	284.000000	8.000000
-6.666667	285.000000	7.000000
-6.633333	285.000000	7.000000
-6.600000	285.000000	7.000000
-6.566667	284.500000	7.000000
-6.533333	284.000000	7.500000
-6.500000	284.000000	7.500000
-6.466667	284.000000	8.000000
-6.433333	284.500000	7.000000
-6.400000	284.500000	7.000000
-6.366667	284.500000	7.000000
-6.333333	284.000000	7.000000
-6.300000	284.000000	7.000000
-6.266667	277.000000	8.500000
-6.233333	277.000000	8.500000
-6.200000	277.000000	9.000000
-6.166667	277.000000	8.500000
-6.133333	277.500000	9.000000
-6.100000	278.000000	10.000000
-6.066667	282.500000	8.000000
-6.033333	282.500000	8.000000
-6.000000	281.500000	8.500000
-5.966667	276.500000	10.000000
-5.933333	277.000000	10.500000
-5.900000	277.500000	10.500000
-5.866667	276.500000	11.500000
-5.833333	279.500000	9.500000
-5.800000	275.500000	12.000000
-5.766667	278.500000	10.500000
-5.733333	273.500000	11.000000
-5.700000	273.500000	11.500000
-5.666667	272.500000	12.000000
-5.633333	272.000000	13.000000
-5.600000	272.000000	14.500000
-5.566667	271.000000	15.000000
-5.533333	272.000000	14.500000
-5.500000	270.500000	15.000000
-5.466667	271.000000	13.500000
-5.433333	271.000000	13.500000
-5.400000	271.000000	14.000000
-5.366667	271.500000	15.000000
-5.333333	271.000000	16.000000
-5.300000	270.500000	16.500000
-5.266667	270.500000	16.500000
-5.233333	270.000000	18.000000
-5.200000	271.000000	16.500000
-5.166667	271.000000	16.500000
-5.133333	268.500000	16.000000
-5.100000	269.000000	16.000000
-5.066667	269.500000	16.500000
-5.033333	269.500000	17.000000
-5.000000	269.500000	17.500000
-4.966667	269.500000	17.500000
-4.933333	269.500000	17.500000
-4.900000	269.500000	18.500000
-4.866667	270.000000	17.500000
-4.833333	270.500000	17.000000
-4.800000	269.500000	17.000000
-4.766667	269.500000	17.000000
-4.733333	268.000000	16.500000
-4.700000	268.500000	16.500000
-4.666667	268.500000	17.000000
-4.633333	269.000000	17.000000
-4.600000	269.000000	17.000000
-4.566667	269.000000	17.000000
-4.533333	269.000000	17.000000
-4.500000	269.000000	17.000000
-4.466667	269.000000	17.000000
-4.433333	269.000000	17.000000
-4.400000	269.000000	17.000000
-4.366667	269.000000	17.000000
-4.333333	269.000000	17.000000
-4.300000	269.000000	17.000000
-4.266667	269.000000	17.000000
-4.233333	269.000000	17.000000
-4.200000	269.000000	17.000000
-4.166667	269.000000	17.000000
-4.133333	269.000000	17.000000
-4.100000	269.000000	20.000000
-4.066667	269.000000	19.000000
-4.033333	269.000000	19.000000
-4.000000	268.500000	19.000000
-3.966667	268.000000	19.000000
-3.933333	268.000000	19.000000
-3.900000	268.000000	19.000000
-3.866667	268.000000	19.000000
-3.833333	268.000000	19.000000
-3.800000	268.000000	19.000000
-3.766667	268.000000	19.000000
-3.733333	268.000000	19.000000
-3.700000	268.000000	19.000000
-3.666667	268.000000	19.000000
-3.633333	268.000000	19.000000
-3.600000	268.000000	19.000000
-3.566667	268.000000	19.000000
-3.533333	268.000000	19.000000
-3.500000	268.000000	19.000000
-3.466667	268.000000	19.000000
-3.433333	268.000000	19.000000
-3.400000	268.000000	19.000000
-3.366667	268.000000	19.000000
-3.333333	268.000000	19.000000
-3.300000	268.000000	19.000000
-3.266667	268.000000	19.000000
-3.233333	268.000000	19.000000
-3.200000	268.000000	19.000000
-3.166667	268.000000	19.000000
-3.133333	268.000000	19.000000
-3.100000	268.000000	19.000000
-3.066667	266.000000	20.000000
-3.033333	266.000000	20.000000
-3.000000	266.000000	20.000000
-2.966667	266.000000	20.000000
-2.933333	266.000000	20.000000
-2.900000	266.000000	20.000000
-2.866667	266.000000	20.000000
-2.833333	266.000000	20.000000
-2.800000	266.000000	20.000000
-2.766667	266.000000	20.000000
-2.733333	266.000000	20.000000
-2.700000	266.000000	20.000000
-2.666667	266.000000	20.000000
-2.633333	266.000000	20.000000
-2.600000	266.000000	20.000000
-2.566667	266.000000	20.000000
-2.533333	266.000000	20.000000
-2.500000	266.000000	20.000000
-2.466667	266.000000	20.000000
-2.433333	266.000000	20.000000
-2.400000	266.000000	20.000000
-2.366667	266.000000	20.000000
-2.333333	266.000000	20.000000
-2.300000	266.000000	20.000000
-2.266667	266.000000	20.000000
-2.233333	266.000000	20.000000
-2.200000	266.000000	20.000000
-2.166667	266.000000	20.000000
-2.133333	266.000000	20.000000
-2.100000	266.000000	20.000000
-2.066667	266.000000	20.000000
-2.033333	266.000000	20.000000
-2.000000	266.000000	20.000000
-1.966667	266.000000	20.000000
-1.933333	266.000000	20.000000
-1.900000	266.000000	20.000000
-1.866667	266.000000	20.000000
-1.833333	266.000000	20.000000
-1.800000	266.000000	20.000000
-1.766667	266.000000	20.000000
-1.733333	266.000000	20.000000
-1.700000	266.000000	20.000000
-1.666667	266.000000	20.000000
-1.633333	266.000000	20.000000
-1.600000	266.000000	20.000000
-1.566667	266.000000	20.000000
-1.533333	266.000000	20.000000
-1.500000	266.000000	20.000000
-1.466667	266.000000	20.000000
-1.433333	266.000000	20.000000
-1.400000	266.000000	20.000000
-1.366667	266.000000	20.000000
-1.333333	266.000000	20.000000
-1.300000	267.000000	23.000000
-1.266667	267.000000	23.000000
-1.233333	267.000000	23.000000
-1.200000	267.000000	23.000000
-1.166667	267.000000	23.000000
-1.133333	267.000000	23.000000
-1.100000	267.000000	23.000000
-1.066667	267.000000	23.000000
-1.033333	267.000000	23.000000
-1.000000	267.000000	23.000000
-0.966667	267.000000	23.000000
-0.933333	267.000000	23.000000
-0.900000	266.500000	23.500000
-0.866667	266.500000	23.500000
-0.833333	266.500000	23.500000
-0.800000	266.500000	23.500000
-0.766667	266.500000	23.500000
-0.733333	266.500000	23.500000
-0.700000	266.500000	23.500000
-0.666667	266.500000	23.500000
-0.633333	266.500000	23.500000
-0.600000	268.000000	23.500000
-0.566667	268.000000	23.000000
-0.533333	268.000000	23.000000
-0.500000	268.000000	23.000000
-0.466667	268.000000	23.000000
-0.433333	268.000000	23.000000
-0.400000	268.000000	23.000000
-0.366667	268.000000	23.000000
-0.333333	268.000000	23.000000
-0.300000	268.000000	23.000000
-0.266667	268.000000	23.000000
-0.233333	268.000000	23.000000
-0.200000	268.000000	23.000000
-0.166667	268.000000	23.000000
-0.133333	268.000000	23.000000
-0.100000	268.000000	23.000000
-0.066667	268.000000	23.000000
-0.033333	268.000000	23.000000
0.000000	268.000000	23.000000
0.033333	268.000000	23.000000
0.066667	268.000000	23.000000
0.100000	268.000000	23.000000
0.133333	268.000000	23.000000
0.166667	268.000000	23.000000
0.200000	268.000000	23.000000
0.233333	268.000000	23.000000
0.266667	268.000000	23.000000
0.300000	268.000000	23.000000
0.333333	268.000000	23.000000
0.366667	268.000000	23.000000
0.400000	268.000000	23.000000
0.433333	268.000000	23.000000
0.466667	268.000000	23.000000
0.500000	268.000000	23.000000
0.533333	268.000000	23.000000
0.566667	268.000000	23.000000
0.600000	268.000000	23.000000
0.633333	268.000000	23.000000
0.666667	268.000000	23.000000
0.700000	268.000000	23.000000
0.733333	268.000000	23.000000
0.766667	268.000000	23.000000
0.800000	268.000000	23.000000
0.833333	268.000000	23.000000
0.866667	268.000000	23.000000
0.900000	268.000000	23.000000
0.933333	268.000000	23.000000
0.966667	268.000000	23.000000
1.000000	268.000000	23.000000
1.033333	268.000000	23.000000
1.066667	268.000000	23.000000
1.100000	268.000000	23.000000
1.133333	268.000000	23.000000
1.166667	268.000000	23.000000
1.200000	268.000000	23.000000
1.233333	268.000000	23.000000
1.266667	268.000000	23.000000
1.300000	268.000000	23.000000
1.333333	268.000000	23.000000
1.366667	268.000000	23.000000
1.400000	268.000000	23.000000
1.433333	270.000000	22.000000
1.466667	270.000000	22.500000
1.500000	269.500000	22.500000
1.533333	269.500000	22.500000
1.566667	269.500000	22.500000
1.600000	269.500000	22.500000
1.633333	269.500000	22.500000
1.666667	269.500000	22.500000
1.700000	269.500000	22.500000
1.733333	269.500000	22.500000
1.766667	269.500000	22.500000
1.800000	269.500000	22.500000
1.833333	269.500000	22.500000
1.866667	269.500000	22.500000
1.900000	269.500000	22.500000
1.933333	269.500000	22.500000
1.966667	269.500000	22.500000
2.000000	269.500000	22.500000
2.033333	269.500000	22.500000
2.066667	269.500000	22.500000
2.100000	269.500000	22.500000
2.133333	269.500000	22.500000
2.166667	269.500000	22.500000
2.200000	269.500000	22.500000
2.233333	269.500000	22.500000
2.266667	269.500000	22.500000
2.300000	269.500000	22.500000
2.333333	269.500000	22.500000
2.366667	269.500000	22.500000
2.400000	269.500000	22.500000
2.433333	269.500000	22.500000
2.466667	269.500000	22.500000
2.500000	269.500000	22.500000
2.533333	269.500000	22.500000
2.566667	269.500000	22.500000
2.600000	269.500000	22.500000
2.633333	269.500000	22.500000
2.666667	269.500000	22.500000
2.700000	269.500000	22.500000
2.733333	269.500000	22.500000
2.766667	269.500000	22.500000
2.800000	272.000000	19.000000
2.833333	272.000000	19.000000
2.866667	272.000000	19.000000
2.900000	267.500000	14.000000
2.933333	269.500000	14.000000
2.966667	269.500000	14.000000
3.000000	269.500000	14.000000
3.033333	269.500000	14.000000
3.066667	269.500000	14.000000
3.100000	269.500000	14.000000
3.133333	269.500000	14.000000
3.166667	267.000000	15.000000
3.200000	267.000000	15.000000
3.233333	268.000000	16.000000
3.266667	268.000000	16.000000
3.300000	268.000000	16.000000
3.333333	268.000000	16.000000
3.366667	268.000000	16.000000
3.400000	268.000000	16.000000
3.433333	267.000000	15.000000
3.466667	266.500000	14.000000
3.500000	267.000000	14.500000
3.533333	267.000000	15.000000
3.566667	267.000000	16.000000
3.600000	267.000000	16.000000
3.633333	267.000000	16.000000
3.666667	267.000000	16.000000
3.700000	267.000000	16.000000
3.733333	267.000000	16.000000
3.766667	266.000000	16.000000
3.800000	266.000000	16.000000
3.833333	266.000000	16.000000
3.866667	266.000000	16.000000
3.900000	266.000000	16.000000
3.933333	266.000000	16.000000
3.966667	266.000000	16.000000
4.000000	266.000000	16.000000
4.033333	266.000000	16.000000
4.066667	266.500000	14.500000
4.100000	266.500000	14.500000
4.133333	268.000000	13.000000
4.166667	267.500000	14.000000
4.200000	266.000000	15.000000
4.233333	266.000000	15.500000
4.266667	266.000000	15.500000
4.300000	266.000000	15.500000
4.333333	266.000000	15.500000
4.366667	266.000000	15.500000
4.400000	266.500000	15.000000
4.433333	266.500000	15.500000
4.466667	266.500000	15.500000
4.500000	266.500000	15.500000
4.533333	266.500000	15.500000
4.566667	266.500000	15.500000
4.600000	266.500000	15.500000
4.633333	266.500000	15.500000
4.666667	266.500000	15.500000
4.700000	266.500000	15.500000
4.733333	266.500000	15.500000
4.766667	266.500000	15.500000
4.800000	266.500000	15.500000
4.833333	266.500000	15.500000
4.866667	266.500000	15.500000
4.900000	266.500000	15.500000
4.933333	266.500000	15.500000
4.966667	266.500000	15.500000
5.000000	266.500000	15.500000
5.033333	266.500000	15.500000
5.066667	266.500000	15.500000
5.100000	266.500000	15.500000
5.133333	266.500000	15.500000
5.166667	266.500000	15.500000
5.200000	271.000000	22.500000
5.233333	270.000000	23.000000
5.266667	269.500000	23.000000
5.300000	269.500000	23.000000
5.333333	278.000000	17.000000
5.366667	271.000000	23.000000
5.400000	277.500000	17.500000
5.433333	276.000000	19.000000
5.466667	275.000000	18.000000
5.500000	272.000000	24.500000
5.533333	270.500000	25.000000
5.566667	270.500000	25.000000
5.600000	270.500000	25.000000
5.633333	277.000000	17.500000
5.666667	276.000000	19.000000
5.700000	275.000000	19.000000
5.733333	270.500000	25.500000
5.766667	268.000000	25.000000
5.800000	268.000000	25.000000
5.833333	268.000000	25.000000
5.866667	275.500000	18.500000
5.900000	276.000000	18.000000
5.933333	275.500000	18.500000
5.966667	274.500000	18.500000
6.000000	274.500000	18.500000
6.033333	274.500000	18.500000
6.066667	267.000000	24.000000
6.100000	275.000000	18.000000
6.133333	275.500000	18.500000
6.166667	276.000000	18.500000
6.200000	275.000000	19.000000
6.233333	269.000000	27.000000
6.266667	268.500000	24.500000
6.300000	268.500000	24.500000
6.333333	274.500000	19.000000
6.366667	268.500000	25.000000
6.400000	275.000000	19.000000
6.433333	274.000000	19.000000
6.466667	267.500000	24.500000
6.500000	265.500000	24.000000
6.533333	273.500000	19.000000
6.566667	274.500000	19.500000
6.600000	265.000000	25.000000
[truncated: 8,801 more rows]
