# Supplementary material for: Attraction of posture and motion-trajectory elements of conspecific biological motion in medaka fish
Source: Sci Rep. 2018 Jun 5;8:8589. doi: 10.1038/s41598-018-26186-x (PMC5988670; doi:10.1038/s41598-018-26186-x)
Supplement: Supplementary file 4 — Dataset 3 [file 41598_2018_26186_MOESM4_ESM.zip › DataExperiments/Biomotion_14.csv]

time[sec]	x	y
-60.000000	154.500000	32.500000
-59.966667	154.500000	29.000000
-59.933333	154.500000	32.000000
-59.900000	154.500000	30.000000
-59.866667	154.500000	31.500000
-59.833333	159.500000	28.500000
-59.800000	160.000000	30.000000
-59.766667	160.000000	30.000000
-59.733333	160.000000	28.500000
-59.700000	160.000000	30.000000
-59.666667	160.000000	30.000000
-59.633333	160.000000	29.000000
-59.600000	160.000000	30.000000
-59.566667	160.000000	30.000000
-59.533333	160.000000	28.500000
-59.500000	162.500000	30.000000
-59.466667	162.500000	30.000000
-59.433333	164.000000	28.500000
-59.400000	164.000000	30.000000
-59.366667	163.000000	28.500000
-59.333333	163.000000	27.500000
-59.300000	164.000000	30.000000
-59.266667	164.000000	30.000000
-59.233333	164.000000	28.000000
-59.200000	167.500000	28.500000
-59.166667	168.000000	30.000000
-59.133333	168.000000	28.500000
-59.100000	168.000000	30.000000
-59.066667	168.000000	30.000000
-59.033333	168.000000	28.500000
-59.000000	168.000000	30.500000
-58.966667	168.000000	27.500000
-58.933333	168.000000	28.500000
-58.900000	168.000000	30.500000
-58.866667	168.500000	30.000000
-58.833333	168.500000	30.000000
-58.800000	168.500000	30.000000
-58.766667	168.500000	29.500000
-58.733333	168.500000	30.500000
-58.700000	168.500000	30.000000
-58.666667	168.500000	30.000000
-58.633333	168.500000	30.000000
-58.600000	168.500000	28.500000
-58.566667	168.500000	30.000000
-58.533333	168.500000	30.000000
-58.500000	175.000000	30.000000
-58.466667	175.000000	30.000000
-58.433333	175.500000	30.000000
-58.400000	175.500000	28.500000
-58.366667	175.500000	30.000000
-58.333333	176.000000	30.500000
-58.300000	176.000000	28.500000
-58.266667	176.500000	30.000000
-58.233333	177.500000	30.000000
-58.200000	177.500000	28.500000
-58.166667	266.500000	6.000000
-58.133333	146.500000	2.500000
-58.100000	149.000000	2.500000
-58.066667	149.000000	2.500000
-58.033333	149.000000	2.500000
-58.000000	149.000000	2.000000
-57.966667	149.000000	0.500000
-57.933333	149.000000	0.500000
-57.900000	151.000000	3.000000
-57.866667	151.000000	3.000000
-57.833333	151.000000	3.000000
-57.800000	151.000000	3.000000
-57.766667	151.000000	3.000000
-57.733333	151.000000	3.000000
-57.700000	151.000000	3.000000
-57.666667	151.000000	3.000000
-57.633333	151.000000	3.000000
-57.600000	151.000000	3.000000
-57.566667	133.000000	15.000000
-57.533333	132.000000	16.000000
-57.500000	132.000000	16.000000
-57.466667	132.000000	16.000000
-57.433333	132.000000	16.000000
-57.400000	132.000000	16.000000
-57.366667	132.000000	16.000000
-57.333333	138.500000	6.000000
-57.300000	138.500000	6.000000
-57.266667	132.000000	16.500000
-57.233333	139.000000	6.000000
-57.200000	139.000000	6.000000
-57.166667	139.000000	6.000000
-57.133333	139.000000	6.000000
-57.100000	139.000000	6.000000
-57.066667	129.000000	21.000000
-57.033333	129.500000	20.500000
-57.000000	129.500000	20.500000
-56.966667	129.500000	20.500000
-56.933333	129.500000	20.500000
-56.900000	129.500000	20.500000
-56.866667	140.000000	4.500000
-56.833333	140.000000	4.500000
-56.800000	140.500000	4.500000
-56.766667	140.500000	4.500000
-56.733333	140.500000	4.500000
-56.700000	140.000000	4.500000
-56.666667	140.500000	4.500000
-56.633333	140.000000	4.500000
-56.600000	140.000000	4.500000
-56.566667	140.500000	4.500000
-56.533333	141.000000	4.500000
-56.500000	141.000000	4.500000
-56.466667	141.000000	4.500000
-56.433333	141.000000	4.500000
-56.400000	141.000000	4.500000
-56.366667	141.000000	4.500000
-56.333333	136.000000	12.000000
-56.300000	141.000000	4.000000
-56.266667	141.000000	4.000000
-56.233333	135.500000	12.500000
-56.200000	141.500000	3.000000
-56.166667	135.500000	13.000000
-56.133333	135.500000	12.500000
-56.100000	141.500000	3.000000
-56.066667	141.000000	3.000000
-56.033333	141.000000	3.000000
-56.000000	131.000000	19.000000
-55.966667	131.000000	19.000000
-55.933333	135.000000	13.500000
-55.900000	135.000000	13.500000
-55.866667	135.000000	13.500000
-55.833333	132.000000	18.000000
-55.800000	142.000000	3.000000
-55.766667	142.000000	3.000000
-55.733333	142.000000	3.000000
-55.700000	142.000000	3.000000
-55.666667	142.000000	3.000000
-55.633333	142.000000	3.000000
-55.600000	142.000000	3.000000
-55.566667	142.000000	3.000000
-55.533333	135.000000	14.000000
-55.500000	136.000000	12.500000
-55.466667	135.000000	14.000000
-55.433333	135.000000	14.000000
-55.400000	135.000000	14.000000
-55.366667	141.000000	4.500000
-55.333333	135.000000	14.000000
-55.300000	136.000000	12.500000
-55.266667	136.000000	12.500000
-55.233333	141.500000	4.500000
-55.200000	141.500000	4.500000
-55.166667	141.500000	4.000000
-55.133333	141.500000	4.500000
-55.100000	135.000000	14.000000
-55.066667	141.500000	4.000000
-55.033333	141.000000	6.000000
-55.000000	141.000000	5.000000
-54.966667	141.000000	5.000000
-54.933333	134.000000	16.000000
-54.900000	133.500000	16.500000
-54.866667	134.500000	15.000000
-54.833333	132.500000	18.000000
-54.800000	136.000000	13.000000
-54.766667	140.500000	6.500000
-54.733333	141.000000	6.000000
-54.700000	135.500000	14.500000
-54.666667	141.000000	6.500000
-54.633333	141.000000	6.500000
-54.600000	129.000000	23.000000
-54.566667	142.000000	5.000000
-54.533333	142.000000	5.000000
-54.500000	142.000000	5.000000
-54.466667	142.000000	5.000000
-54.433333	134.000000	16.000000
-54.400000	142.000000	4.500000
-54.366667	134.500000	16.000000
-54.333333	142.500000	4.500000
-54.300000	134.500000	16.500000
-54.266667	134.500000	16.500000
-54.233333	142.000000	5.000000
-54.200000	142.000000	5.000000
-54.166667	142.000000	5.000000
-54.133333	142.000000	5.000000
-54.100000	134.500000	16.000000
-54.066667	134.500000	16.000000
-54.033333	136.500000	13.500000
-54.000000	127.000000	26.000000
-53.966667	127.000000	26.000000
-53.933333	136.500000	13.500000
-53.900000	131.500000	20.500000
-53.866667	142.000000	5.500000
-53.833333	136.000000	14.500000
-53.800000	142.000000	5.500000
-53.766667	142.000000	5.500000
-53.733333	142.000000	5.500000
-53.700000	151.000000	7.000000
-53.666667	151.000000	7.000000
-53.633333	142.000000	5.500000
-53.600000	142.000000	5.500000
-53.566667	151.000000	7.000000
-53.533333	151.000000	7.000000
-53.500000	151.000000	7.000000
-53.466667	150.500000	7.500000
-53.433333	150.500000	7.500000
-53.400000	151.000000	7.500000
-53.366667	151.000000	7.500000
-53.333333	150.000000	7.500000
-53.300000	151.000000	7.500000
-53.266667	151.000000	7.500000
-53.233333	150.500000	7.500000
-53.200000	152.000000	5.500000
-53.166667	132.000000	28.500000
-53.133333	131.500000	29.500000
-53.100000	132.000000	28.500000
-53.066667	132.000000	28.500000
-53.033333	135.000000	15.000000
-53.000000	135.000000	15.000000
-52.966667	135.500000	15.000000
-52.933333	135.500000	15.500000
-52.900000	135.500000	15.500000
-52.866667	135.500000	15.500000
-52.833333	138.500000	10.500000
-52.800000	136.000000	15.000000
-52.766667	136.000000	15.000000
-52.733333	139.000000	10.000000
-52.700000	136.500000	14.500000
-52.666667	139.000000	11.000000
-52.633333	139.000000	11.000000
-52.600000	139.000000	11.000000
-52.566667	139.500000	10.000000
-52.533333	139.500000	10.000000
-52.500000	139.500000	10.000000
-52.466667	139.000000	10.500000
-52.433333	139.500000	10.000000
-52.400000	139.000000	10.500000
-52.366667	139.000000	10.500000
-52.333333	139.500000	10.000000
-52.300000	139.500000	10.000000
-52.266667	140.000000	9.500000
-52.233333	140.000000	9.500000
-52.200000	137.500000	13.500000
-52.166667	137.500000	12.500000
-52.133333	138.000000	13.000000
-52.100000	132.000000	29.000000
-52.066667	133.000000	28.000000
-52.033333	145.000000	13.500000
-52.000000	139.000000	11.500000
-51.966667	139.500000	11.000000
-51.933333	152.500000	6.500000
-51.900000	141.500000	7.500000
-51.866667	139.500000	11.000000
-51.833333	138.500000	12.500000
-51.800000	142.500000	6.000000
-51.766667	138.500000	12.500000
-51.733333	152.500000	6.500000
-51.700000	152.500000	6.500000
-51.666667	136.500000	15.500000
-51.633333	144.000000	4.500000
-51.600000	144.000000	4.500000
-51.566667	153.000000	6.500000
-51.533333	143.500000	6.000000
-51.500000	143.500000	6.000000
-51.466667	143.500000	6.000000
-51.433333	143.500000	6.000000
-51.400000	143.000000	7.000000
-51.366667	140.500000	9.500000
-51.333333	140.500000	9.500000
-51.300000	140.500000	9.500000
-51.266667	140.500000	9.500000
-51.233333	143.500000	5.000000
-51.200000	143.500000	5.000000
-51.166667	143.500000	5.000000
-51.133333	143.500000	5.000000
-51.100000	143.500000	5.000000
-51.066667	156.500000	3.000000
-51.033333	156.500000	3.000000
-51.000000	143.500000	6.000000
-50.966667	143.500000	6.000000
-50.933333	155.500000	5.000000
-50.900000	155.500000	5.000000
-50.866667	155.500000	5.000000
-50.833333	157.000000	3.000000
-50.800000	155.500000	4.500000
-50.766667	154.000000	5.500000
-50.733333	155.500000	4.000000
-50.700000	154.000000	5.500000
-50.666667	155.500000	4.500000
-50.633333	156.000000	4.500000
-50.600000	156.000000	4.500000
-50.566667	153.500000	5.500000
-50.533333	153.500000	5.500000
-50.500000	153.500000	5.500000
-50.466667	154.000000	5.500000
-50.433333	154.000000	5.500000
-50.400000	153.500000	5.500000
-50.366667	154.000000	5.500000
-50.333333	154.000000	5.500000
-50.300000	154.000000	5.500000
-50.266667	154.000000	5.500000
-50.233333	155.000000	4.500000
-50.200000	155.000000	4.500000
-50.166667	153.000000	5.500000
-50.133333	153.000000	5.500000
-50.100000	153.500000	6.000000
-50.066667	155.500000	4.500000
-50.033333	155.000000	4.500000
-50.000000	156.000000	4.500000
-49.966667	155.500000	4.500000
-49.933333	156.000000	4.500000
-49.900000	156.000000	4.500000
-49.866667	156.000000	4.500000
-49.833333	156.000000	5.000000
-49.800000	156.000000	5.000000
-49.766667	145.500000	4.500000
-49.733333	156.000000	5.000000
-49.700000	156.000000	5.000000
-49.666667	156.000000	5.000000
-49.633333	156.000000	5.000000
-49.600000	156.000000	4.500000
-49.566667	156.000000	4.500000
-49.533333	155.000000	5.500000
-49.500000	155.000000	5.500000
-49.466667	156.000000	4.500000
-49.433333	156.000000	4.500000
-49.400000	156.000000	4.500000
-49.366667	156.000000	4.500000
-49.333333	155.000000	5.500000
-49.300000	156.500000	4.500000
-49.266667	157.000000	4.500000
-49.233333	155.000000	6.500000
-49.200000	155.000000	6.500000
-49.166667	154.000000	6.500000
-49.133333	155.000000	7.000000
-49.100000	154.000000	7.500000
-49.066667	154.500000	7.500000
-49.033333	155.500000	6.500000
-49.000000	155.500000	6.500000
-48.966667	155.500000	6.500000
-48.933333	155.500000	6.500000
-48.900000	154.500000	7.000000
-48.866667	155.500000	6.500000
-48.833333	155.500000	6.500000
-48.800000	153.500000	7.500000
-48.766667	153.500000	7.500000
-48.733333	155.000000	7.500000
-48.700000	155.000000	7.500000
-48.666667	155.000000	7.500000
-48.633333	156.000000	6.500000
-48.600000	155.000000	6.500000
-48.566667	156.000000	6.500000
-48.533333	156.000000	6.500000
-48.500000	156.000000	6.500000
-48.466667	156.000000	6.500000
-48.433333	156.500000	6.500000
-48.400000	155.000000	6.500000
-48.366667	156.500000	7.000000
-48.333333	156.500000	7.000000
-48.300000	155.500000	7.000000
-48.266667	156.500000	6.500000
-48.233333	156.500000	7.000000
-48.200000	157.000000	6.500000
-48.166667	157.000000	7.000000
-48.133333	157.000000	7.000000
-48.100000	157.500000	6.500000
-48.066667	158.000000	6.500000
-48.033333	158.000000	6.000000
-48.000000	158.000000	6.000000
-47.966667	161.500000	6.000000
-47.933333	156.500000	6.500000
-47.900000	159.000000	6.000000
-47.866667	163.500000	6.500000
-47.833333	158.500000	7.000000
-47.800000	157.000000	7.500000
-47.766667	157.000000	7.000000
-47.733333	157.000000	7.500000
-47.700000	157.000000	7.000000
-47.666667	159.000000	6.000000
-47.633333	159.000000	6.000000
-47.600000	159.000000	6.000000
-47.566667	159.000000	6.000000
-47.533333	159.000000	6.000000
-47.500000	159.000000	6.000000
-47.466667	157.500000	6.000000
-47.433333	159.000000	6.000000
-47.400000	159.000000	6.000000
-47.366667	159.500000	6.000000
-47.333333	159.500000	6.000000
-47.300000	158.500000	5.500000
-47.266667	160.500000	5.500000
-47.233333	159.000000	5.500000
-47.200000	161.000000	5.500000
-47.166667	161.000000	5.500000
-47.133333	160.000000	6.000000
-47.100000	159.500000	6.500000
-47.066667	159.500000	7.000000
-47.033333	155.000000	7.500000
-47.000000	159.500000	6.500000
-46.966667	157.000000	7.000000
-46.933333	157.500000	7.000000
-46.900000	157.500000	7.000000
-46.866667	160.000000	7.000000
-46.833333	156.000000	7.000000
-46.800000	156.000000	7.000000
-46.766667	158.000000	7.000000
-46.733333	158.000000	7.500000
-46.700000	158.000000	7.500000
-46.666667	157.000000	8.500000
-46.633333	157.000000	8.500000
-46.600000	156.500000	9.500000
-46.566667	156.500000	9.500000
-46.533333	156.000000	10.000000
-46.500000	158.000000	7.000000
-46.466667	158.000000	7.000000
-46.433333	159.500000	7.000000
-46.400000	162.000000	7.000000
-46.366667	162.000000	7.000000
-46.333333	160.000000	7.000000
-46.300000	156.500000	10.000000
-46.266667	158.000000	10.000000
-46.233333	156.500000	10.000000
-46.200000	158.000000	10.000000
-46.166667	163.000000	7.000000
-46.133333	163.000000	7.500000
-46.100000	161.000000	8.000000
-46.066667	161.000000	8.000000
-46.033333	158.000000	11.000000
-46.000000	158.000000	11.000000
-45.966667	158.000000	11.000000
-45.933333	156.500000	11.000000
-45.900000	157.000000	10.500000
-45.866667	158.500000	10.500000
-45.833333	162.000000	8.000000
-45.800000	162.000000	8.000000
-45.766667	160.500000	8.000000
-45.733333	160.500000	8.000000
-45.700000	163.000000	6.500000
-45.666667	163.000000	6.500000
-45.633333	165.000000	6.500000
-45.600000	165.000000	6.000000
-45.566667	165.000000	6.000000
-45.533333	165.000000	6.000000
-45.500000	164.000000	6.000000
-45.466667	166.000000	6.000000
-45.433333	166.000000	6.000000
-45.400000	167.000000	6.000000
-45.366667	165.500000	6.000000
-45.333333	167.000000	6.000000
-45.300000	167.500000	5.500000
-45.266667	166.000000	6.000000
-45.233333	166.000000	6.000000
-45.200000	167.500000	6.000000
-45.166667	167.500000	5.500000
-45.133333	167.500000	5.500000
-45.100000	168.000000	5.500000
-45.066667	166.500000	5.500000
-45.033333	168.500000	5.000000
-45.000000	167.500000	5.500000
-44.966667	167.500000	6.000000
-44.933333	167.500000	6.000000
-44.900000	166.500000	6.000000
-44.866667	167.500000	6.000000
-44.833333	168.000000	6.500000
-44.800000	166.500000	6.500000
-44.766667	169.500000	6.500000
-44.733333	166.500000	6.500000
-44.700000	165.500000	6.000000
-44.666667	165.500000	6.000000
-44.633333	167.000000	6.000000
-44.600000	168.000000	6.000000
-44.566667	168.000000	6.000000
-44.533333	168.000000	6.000000
-44.500000	167.000000	6.000000
-44.466667	167.000000	6.000000
-44.433333	168.500000	6.000000
-44.400000	168.500000	6.000000
-44.366667	168.500000	6.000000
-44.333333	168.500000	6.000000
-44.300000	167.000000	6.000000
-44.266667	167.000000	6.500000
-44.233333	167.000000	6.000000
-44.200000	166.000000	6.000000
-44.166667	167.500000	6.000000
-44.133333	169.000000	6.000000
-44.100000	169.000000	6.000000
-44.066667	171.500000	6.000000
-44.033333	169.000000	5.500000
-44.000000	173.000000	5.500000
-43.966667	171.500000	6.000000
-43.933333	172.000000	6.000000
-43.900000	170.500000	6.000000
-43.866667	172.000000	6.000000
-43.833333	172.000000	6.000000
-43.800000	172.000000	6.000000
-43.766667	172.000000	6.000000
-43.733333	172.000000	6.000000
-43.700000	174.000000	6.000000
-43.666667	174.000000	6.000000
-43.633333	174.000000	6.000000
-43.600000	172.500000	6.000000
-43.566667	173.000000	6.000000
-43.533333	171.500000	6.000000
-43.500000	173.500000	6.000000
-43.466667	173.500000	6.000000
-43.433333	174.000000	6.000000
-43.400000	174.000000	6.500000
-43.366667	173.500000	6.500000
-43.333333	173.500000	6.500000
-43.300000	173.500000	6.500000
-43.266667	175.000000	6.000000
-43.233333	175.500000	6.000000
-43.200000	174.000000	6.000000
-43.166667	174.000000	6.000000
-43.133333	175.500000	5.500000
-43.100000	176.000000	5.500000
-43.066667	175.500000	5.500000
-43.033333	176.500000	5.500000
-43.000000	176.500000	5.500000
-42.966667	176.500000	5.500000
-42.933333	176.500000	5.500000
-42.900000	175.000000	5.500000
-42.866667	175.000000	5.500000
-42.833333	175.000000	6.500000
-42.800000	177.000000	5.500000
-42.766667	177.000000	5.500000
-42.733333	177.000000	5.500000
-42.700000	177.000000	5.000000
-42.666667	171.000000	5.000000
-42.633333	171.000000	5.000000
-42.600000	172.500000	5.500000
-42.566667	171.500000	6.500000
-42.533333	176.500000	6.500000
-42.500000	176.000000	6.500000
-42.466667	175.500000	7.000000
-42.433333	175.500000	7.000000
-42.400000	174.000000	8.000000
-42.366667	172.500000	8.000000
-42.333333	174.000000	7.500000
-42.300000	174.000000	7.000000
-42.266667	173.500000	7.000000
-42.233333	173.500000	7.500000
-42.200000	173.500000	7.500000
-42.166667	173.500000	7.500000
-42.133333	172.000000	7.500000
-42.100000	172.500000	7.500000
-42.066667	172.500000	7.500000
-42.033333	172.000000	7.500000
-42.000000	172.000000	8.000000
-41.966667	173.000000	8.000000
-41.933333	172.500000	8.000000
-41.900000	172.500000	8.000000
-41.866667	172.500000	8.000000
-41.833333	172.500000	8.000000
-41.800000	172.500000	8.000000
-41.766667	172.500000	8.500000
-41.733333	173.000000	8.000000
-41.700000	173.000000	8.500000
-41.666667	173.000000	8.500000
-41.633333	173.000000	8.500000
-41.600000	173.000000	8.500000
-41.566667	173.000000	8.500000
-41.533333	173.000000	8.500000
-41.500000	173.000000	8.500000
-41.466667	172.000000	9.000000
-41.433333	172.000000	9.000000
-41.400000	172.000000	9.000000
-41.366667	172.000000	9.000000
-41.333333	172.000000	9.000000
-41.300000	172.000000	9.000000
-41.266667	172.000000	9.000000
-41.233333	172.000000	9.000000
-41.200000	171.500000	9.500000
-41.166667	171.500000	9.500000
-41.133333	172.000000	9.000000
-41.100000	171.500000	9.500000
-41.066667	172.000000	9.000000
-41.033333	171.500000	9.500000
-41.000000	171.500000	9.500000
-40.966667	172.000000	9.500000
-40.933333	171.000000	10.000000
-40.900000	169.500000	10.500000
-40.866667	171.000000	10.000000
-40.833333	169.500000	10.500000
-40.800000	169.500000	10.500000
-40.766667	169.500000	10.500000
-40.733333	169.500000	10.500000
-40.700000	169.500000	10.500000
-40.666667	171.000000	10.500000
-40.633333	171.000000	10.500000
-40.600000	169.500000	11.000000
-40.566667	171.500000	10.500000
-40.533333	171.500000	10.500000
-40.500000	170.000000	11.000000
-40.466667	169.000000	11.500000
-40.433333	169.000000	11.500000
-40.400000	169.500000	11.500000
-40.366667	168.500000	12.000000
-40.333333	168.500000	12.000000
-40.300000	168.500000	12.000000
-40.266667	169.500000	11.500000
-40.233333	170.500000	11.000000
-40.200000	170.500000	11.000000
-40.166667	178.000000	9.000000
-40.133333	178.000000	10.000000
-40.100000	178.000000	9.500000
-40.066667	178.000000	9.500000
-40.033333	179.500000	9.000000
-40.000000	179.500000	8.500000
-39.966667	180.000000	9.000000
-39.933333	180.500000	9.000000
-39.900000	180.500000	8.500000
-39.866667	184.000000	8.000000
-39.833333	184.000000	8.000000
-39.800000	184.000000	8.000000
-39.766667	182.500000	8.500000
-39.733333	182.500000	8.500000
-39.700000	182.500000	8.500000
-39.666667	182.500000	8.500000
-39.633333	182.500000	8.500000
-39.600000	183.000000	8.500000
-39.566667	183.000000	8.500000
-39.533333	184.000000	8.000000
-39.500000	184.000000	8.000000
-39.466667	184.000000	8.000000
-39.433333	183.000000	8.000000
-39.400000	183.000000	8.500000
-39.366667	183.000000	8.500000
-39.333333	182.500000	9.500000
-39.300000	183.000000	10.000000
-39.266667	175.000000	11.000000
-39.233333	185.000000	10.000000
-39.200000	185.500000	9.000000
-39.166667	191.500000	5.500000
-39.133333	177.000000	7.000000
-39.100000	154.500000	20.500000
-39.066667	191.500000	6.000000
-39.033333	191.500000	6.000000
-39.000000	192.000000	6.000000
-38.966667	192.000000	6.000000
-38.933333	192.500000	6.000000
-38.900000	192.500000	6.000000
-38.866667	192.500000	6.000000
-38.833333	192.500000	6.000000
-38.800000	193.000000	6.000000
-38.766667	193.000000	6.000000
-38.733333	193.000000	6.000000
-38.700000	193.000000	6.000000
-38.666667	193.000000	6.000000
-38.633333	193.000000	6.000000
-38.600000	193.000000	6.000000
-38.566667	193.000000	6.000000
-38.533333	193.500000	6.000000
-38.500000	193.000000	6.000000
-38.466667	194.000000	6.000000
-38.433333	194.000000	6.000000
-38.400000	194.000000	6.000000
-38.366667	194.000000	6.000000
-38.333333	194.000000	6.000000
-38.300000	194.500000	5.500000
-38.266667	194.500000	5.500000
-38.233333	195.000000	5.500000
-38.200000	179.000000	6.000000
-38.166667	179.000000	6.000000
-38.133333	195.500000	5.500000
-38.100000	179.000000	6.000000
-38.066667	179.000000	6.000000
-38.033333	179.000000	6.000000
-38.000000	179.000000	6.000000
-37.966667	176.500000	7.000000
-37.933333	176.500000	7.000000
-37.900000	176.500000	7.000000
-37.866667	178.000000	6.500000
-37.833333	177.000000	7.000000
-37.800000	177.000000	7.000000
-37.766667	177.000000	7.000000
-37.733333	177.000000	7.000000
-37.700000	177.000000	7.000000
-37.666667	177.000000	7.000000
-37.633333	177.500000	7.000000
-37.600000	191.000000	8.000000
-37.566667	193.500000	7.000000
-37.533333	192.500000	8.500000
-37.500000	192.000000	8.500000
-37.466667	179.000000	6.500000
-37.433333	177.500000	7.000000
-37.400000	177.500000	7.000000
-37.366667	191.000000	9.000000
-37.333333	191.000000	9.000000
-37.300000	191.500000	9.000000
-37.266667	191.000000	9.500000
-37.233333	186.000000	8.500000
-37.200000	192.000000	9.500000
-37.166667	178.000000	12.500000
-37.133333	178.500000	12.500000
-37.100000	177.000000	13.000000
-37.066667	177.000000	13.000000
-37.033333	178.500000	12.500000
-37.000000	179.000000	12.500000
-36.966667	175.500000	13.500000
-36.933333	174.500000	13.500000
-36.900000	178.000000	13.000000
-36.866667	179.500000	13.000000
-36.833333	178.500000	13.000000
-36.800000	179.000000	13.500000
-36.766667	176.500000	13.500000
-36.733333	176.000000	14.000000
-36.700000	180.500000	13.500000
-36.666667	181.000000	13.500000
-36.633333	180.500000	13.500000
-36.600000	181.500000	13.500000
-36.566667	181.000000	14.000000
-36.533333	181.500000	14.000000
-36.500000	181.500000	14.000000
-36.466667	182.000000	14.000000
-36.433333	181.500000	14.500000
-36.400000	181.500000	14.500000
-36.366667	182.500000	14.000000
-36.333333	182.500000	14.500000
-36.300000	183.000000	14.500000
-36.266667	183.000000	14.500000
-36.233333	183.500000	14.500000
-36.200000	183.500000	14.500000
-36.166667	183.500000	14.500000
-36.133333	183.500000	15.000000
-36.100000	183.500000	15.000000
-36.066667	183.000000	15.000000
-36.033333	183.000000	15.000000
-36.000000	183.500000	15.000000
-35.966667	183.500000	15.000000
-35.933333	183.000000	15.500000
-35.900000	182.500000	16.000000
-35.866667	183.500000	15.500000
-35.833333	183.000000	16.000000
-35.800000	183.000000	16.000000
-35.766667	182.500000	16.000000
-35.733333	182.500000	16.000000
-35.700000	183.000000	15.500000
-35.666667	182.000000	15.500000
-35.633333	181.000000	15.500000
-35.600000	180.000000	17.000000
-35.566667	180.000000	18.000000
-35.533333	175.500000	23.500000
-35.500000	174.500000	24.000000
-35.466667	179.500000	20.000000
-35.433333	176.500000	24.000000
-35.400000	175.500000	25.000000
-35.366667	180.500000	20.500000
-35.333333	181.000000	19.000000
-35.300000	178.000000	25.000000
-35.266667	178.000000	25.000000
-35.233333	177.500000	25.500000
-35.200000	175.500000	27.000000
-35.166667	175.000000	28.000000
-35.133333	175.500000	28.000000
-35.100000	175.000000	28.000000
-35.066667	176.000000	27.500000
-35.033333	175.500000	28.000000
-35.000000	175.500000	28.500000
-34.966667	175.000000	28.500000
-34.933333	175.000000	29.500000
-34.900000	175.500000	29.000000
-34.866667	175.000000	30.000000
-34.833333	175.000000	30.000000
-34.800000	175.000000	30.000000
-34.766667	175.000000	30.000000
-34.733333	175.000000	30.000000
-34.700000	174.500000	31.000000
-34.666667	175.000000	30.500000
-34.633333	175.500000	30.000000
-34.600000	175.500000	30.500000
-34.566667	175.000000	31.000000
-34.533333	175.000000	31.000000
-34.500000	174.500000	32.000000
-34.466667	174.500000	32.000000
-34.433333	174.500000	32.000000
-34.400000	175.000000	32.000000
-34.366667	175.500000	31.500000
-34.333333	174.500000	32.500000
-34.300000	174.500000	32.000000
-34.266667	174.500000	31.500000
-34.233333	174.500000	31.500000
-34.200000	174.000000	31.500000
-34.166667	174.000000	32.000000
-34.133333	174.000000	32.000000
-34.100000	175.000000	29.000000
-34.066667	175.500000	29.000000
-34.033333	176.000000	29.000000
-34.000000	180.000000	24.000000
-33.966667	179.000000	25.000000
-33.933333	179.000000	24.500000
-33.900000	175.000000	34.000000
-33.866667	179.500000	25.500000
-33.833333	179.000000	24.500000
-33.800000	179.000000	25.000000
-33.766667	179.000000	25.000000
-33.733333	177.000000	27.500000
-33.700000	176.000000	26.500000
-33.666667	178.000000	26.500000
-33.633333	178.000000	30.500000
-33.600000	179.500000	26.000000
-33.566667	178.000000	25.500000
-33.533333	179.000000	26.000000
-33.500000	179.000000	26.000000
-33.466667	177.500000	31.000000
-33.433333	178.000000	30.500000
-33.400000	178.000000	30.500000
-33.366667	180.500000	13.500000
-33.333333	174.500000	40.500000
-33.300000	181.000000	12.500000
-33.266667	180.500000	13.500000
-33.233333	179.500000	13.500000
-33.200000	180.500000	12.500000
-33.166667	174.000000	42.500000
-33.133333	174.000000	43.000000
-33.100000	174.000000	43.000000
-33.066667	174.000000	43.500000
-33.033333	180.000000	12.000000
-33.000000	179.500000	12.000000
-32.966667	179.000000	12.000000
-32.933333	240.000000	34.000000
-32.900000	177.500000	12.000000
-32.866667	177.000000	12.500000
-32.833333	177.000000	12.500000
-32.800000	177.000000	12.500000
-32.766667	177.000000	13.000000
-32.733333	177.000000	16.000000
-32.700000	177.000000	16.000000
-32.666667	173.500000	49.000000
-32.633333	173.500000	45.000000
-32.600000	177.500000	18.000000
-32.566667	177.500000	14.000000
-32.533333	178.000000	18.500000
-32.500000	176.500000	18.500000
-32.466667	176.500000	15.500000
-32.433333	175.000000	15.500000
-32.400000	173.000000	46.500000
-32.366667	173.000000	46.000000
-32.333333	172.500000	45.500000
-32.300000	172.500000	45.500000
-32.266667	171.500000	46.000000
-32.233333	175.000000	20.500000
-32.200000	175.000000	20.500000
-32.166667	175.000000	20.500000
-32.133333	174.500000	20.500000
-32.100000	174.500000	20.000000
-32.066667	174.000000	14.500000
-32.033333	173.500000	21.000000
-32.000000	173.500000	21.000000
-31.966667	174.000000	21.000000
-31.933333	174.000000	21.500000
-31.900000	174.000000	21.500000
-31.866667	174.000000	21.500000
-31.833333	173.500000	22.500000
-31.800000	173.500000	22.500000
-31.766667	173.500000	22.500000
-31.733333	173.500000	22.500000
-31.700000	173.000000	22.500000
-31.666667	174.500000	12.500000
-31.633333	174.000000	12.500000
-31.600000	173.000000	24.500000
-31.566667	174.000000	12.500000
-31.533333	173.000000	24.500000
-31.500000	173.000000	24.500000
-31.466667	173.000000	24.500000
-31.433333	174.000000	14.500000
-31.400000	173.000000	24.500000
-31.366667	172.500000	21.000000
-31.333333	171.000000	23.000000
-31.300000	173.000000	15.500000
-31.266667	171.500000	17.500000
-31.233333	172.000000	24.000000
-31.200000	172.500000	22.500000
-31.166667	172.500000	22.500000
-31.133333	172.500000	22.500000
-31.100000	172.500000	22.500000
-31.066667	172.000000	22.500000
-31.033333	172.500000	22.500000
-31.000000	172.500000	22.500000
-30.966667	172.500000	22.500000
-30.933333	172.000000	26.000000
-30.900000	172.000000	26.500000
-30.866667	172.000000	26.500000
-30.833333	172.000000	26.500000
-30.800000	172.000000	26.500000
-30.766667	172.000000	27.000000
-30.733333	172.000000	22.000000
-30.700000	172.000000	27.000000
-30.666667	172.500000	15.500000
-30.633333	172.500000	15.500000
-30.600000	172.000000	21.000000
-30.566667	171.500000	19.000000
-30.533333	172.000000	18.500000
-30.500000	171.500000	28.000000
-30.466667	171.500000	18.500000
-30.433333	181.500000	6.500000
-30.400000	181.500000	6.500000
-30.366667	181.500000	6.500000
-30.333333	170.500000	26.500000
-30.300000	172.000000	16.000000
-30.266667	171.000000	26.500000
-30.233333	171.000000	24.500000
-30.200000	171.000000	24.500000
-30.166667	171.000000	24.500000
-30.133333	171.000000	25.000000
-30.100000	170.000000	25.500000
-30.066667	171.000000	25.000000
-30.033333	171.000000	26.000000
-30.000000	171.000000	26.000000
-29.966667	171.000000	26.000000
-29.933333	170.000000	25.000000
-29.900000	170.000000	25.500000
-29.866667	170.500000	28.000000
-29.833333	180.500000	5.000000
-29.800000	170.500000	27.000000
-29.766667	170.500000	27.000000
-29.733333	170.500000	27.000000
-29.700000	170.500000	27.500000
-29.666667	170.500000	28.000000
-29.633333	170.500000	28.500000
-29.600000	170.500000	28.500000
-29.566667	170.500000	27.000000
-29.533333	170.000000	26.500000
-29.500000	170.000000	25.000000
-29.466667	170.000000	23.500000
-29.433333	170.000000	25.000000
-29.400000	169.500000	24.000000
-29.366667	170.000000	24.000000
-29.333333	169.500000	24.000000
-29.300000	169.500000	24.000000
-29.266667	170.000000	21.500000
-29.233333	170.000000	21.500000
-29.200000	170.000000	21.500000
-29.166667	171.000000	19.000000
-29.133333	171.000000	19.000000
-29.100000	169.000000	29.000000
-29.066667	169.000000	27.000000
-29.033333	179.000000	2.000000
-29.000000	169.500000	27.500000
-28.966667	169.500000	27.000000
-28.933333	169.500000	27.500000
-28.900000	169.500000	26.000000
-28.866667	169.500000	26.000000
-28.833333	169.500000	26.500000
-28.800000	169.500000	26.000000
-28.766667	179.500000	4.500000
-28.733333	179.500000	5.000000
-28.700000	170.000000	28.000000
-28.666667	179.500000	4.500000
-28.633333	169.500000	30.500000
-28.600000	169.500000	30.500000
-28.566667	169.000000	28.000000
-28.533333	169.500000	28.000000
-28.500000	169.500000	28.000000
-28.466667	169.500000	28.000000
-28.433333	169.500000	26.500000
-28.400000	169.000000	26.500000
-28.366667	169.000000	26.500000
-28.333333	169.000000	26.500000
-28.300000	169.000000	23.000000
-28.266667	178.500000	2.000000
-28.233333	178.500000	2.500000
-28.200000	178.500000	2.500000
-28.166667	178.500000	2.500000
-28.133333	178.500000	2.500000
-28.100000	178.500000	2.500000
-28.066667	176.000000	3.500000
-28.033333	176.000000	3.500000
-28.000000	168.000000	35.000000
-27.966667	168.000000	35.500000
-27.933333	168.500000	30.500000
-27.900000	168.500000	29.000000
-27.866667	168.500000	29.000000
-27.833333	175.500000	3.500000
-27.800000	168.500000	30.500000
-27.766667	168.500000	27.500000
-27.733333	169.000000	26.000000
-27.700000	178.500000	3.500000
-27.666667	178.500000	3.500000
-27.633333	168.500000	31.000000
-27.600000	168.500000	31.000000
-27.566667	169.000000	30.000000
-27.533333	168.500000	31.000000
-27.500000	169.000000	29.000000
-27.466667	169.000000	30.000000
-27.433333	168.500000	30.500000
-27.400000	168.500000	30.500000
-27.366667	168.000000	31.500000
-27.333333	168.500000	30.500000
-27.300000	168.500000	30.500000
-27.266667	168.500000	30.500000
-27.233333	175.500000	4.000000
-27.200000	176.000000	3.500000
-27.166667	174.500000	4.000000
-27.133333	168.500000	30.500000
-27.100000	168.000000	31.000000
-27.066667	177.500000	4.000000
-27.033333	177.000000	4.000000
-27.000000	177.000000	3.500000
-26.966667	177.000000	3.500000
-26.933333	177.000000	3.500000
-26.900000	177.000000	4.000000
-26.866667	177.000000	4.500000
-26.833333	177.000000	4.500000
-26.800000	177.500000	4.500000
-26.766667	177.500000	4.500000
-26.733333	177.500000	4.500000
-26.700000	170.000000	18.000000
-26.666667	170.000000	18.500000
-26.633333	170.000000	18.500000
-26.600000	174.500000	5.000000
-26.566667	174.500000	5.000000
-26.533333	175.000000	5.000000
-26.500000	168.500000	22.000000
-26.466667	177.000000	4.500000
-26.433333	177.000000	4.500000
-26.400000	176.500000	4.500000
-26.366667	177.000000	4.500000
-26.333333	177.000000	4.500000
-26.300000	176.500000	4.500000
-26.266667	167.000000	31.000000
-26.233333	174.500000	5.000000
-26.200000	167.500000	32.000000
-26.166667	167.500000	32.000000
-26.133333	176.000000	4.500000
-26.100000	167.000000	31.000000
-26.066667	167.000000	31.000000
-26.033333	167.000000	30.500000
-26.000000	174.000000	5.000000
-25.966667	174.000000	5.000000
-25.933333	174.000000	5.000000
-25.900000	174.000000	5.000000
-25.866667	167.000000	32.500000
-25.833333	167.500000	32.000000
-25.800000	167.000000	31.500000
-25.766667	176.000000	5.000000
-25.733333	176.000000	5.000000
-25.700000	176.000000	5.000000
-25.666667	167.000000	31.500000
-25.633333	167.000000	31.500000
-25.600000	167.000000	31.500000
-25.566667	176.500000	5.000000
-25.533333	176.500000	5.000000
-25.500000	176.500000	5.000000
-25.466667	167.000000	28.000000
-25.433333	176.500000	5.500000
-25.400000	176.500000	5.500000
-25.366667	176.000000	6.000000
-25.333333	176.000000	5.500000
-25.300000	176.000000	6.000000
-25.266667	168.500000	19.500000
-25.233333	176.000000	6.000000
-25.200000	175.500000	6.000000
-25.166667	168.500000	19.500000
-25.133333	168.500000	19.000000
-25.100000	168.500000	19.000000
-25.066667	168.500000	19.000000
-25.033333	175.500000	6.500000
-25.000000	175.500000	6.500000
-24.966667	166.000000	31.500000
-24.933333	166.000000	30.500000
-24.900000	166.000000	31.500000
-24.866667	166.000000	31.000000
-24.833333	166.000000	31.000000
-24.800000	166.000000	31.000000
-24.766667	166.000000	32.000000
-24.733333	166.000000	32.500000
-24.700000	166.000000	32.500000
-24.666667	166.000000	33.500000
-24.633333	166.000000	33.500000
-24.600000	166.000000	33.500000
-24.566667	166.000000	33.000000
-24.533333	166.000000	33.000000
-24.500000	166.000000	33.000000
-24.466667	166.000000	33.000000
-24.433333	166.000000	33.000000
-24.400000	175.000000	8.000000
-24.366667	166.000000	33.000000
-24.333333	166.000000	33.000000
-24.300000	166.000000	33.000000
-24.266667	174.500000	7.000000
-24.233333	174.500000	7.000000
-24.200000	174.500000	7.000000
-24.166667	174.500000	7.000000
-24.133333	174.500000	7.000000
-24.100000	174.500000	7.500000
-24.066667	174.500000	7.500000
-24.033333	174.500000	7.500000
-24.000000	174.500000	8.000000
-23.966667	174.500000	8.000000
-23.933333	168.000000	17.500000
-23.900000	167.000000	18.000000
-23.866667	167.500000	18.000000
-23.833333	167.000000	18.000000
-23.800000	167.500000	17.000000
-23.766667	167.500000	17.000000
-23.733333	168.000000	16.500000
-23.700000	168.000000	16.000000
-23.666667	168.000000	16.000000
-23.633333	168.000000	15.500000
-23.600000	168.000000	15.500000
-23.566667	168.000000	15.500000
-23.533333	167.500000	15.500000
-23.500000	167.000000	17.500000
-23.466667	166.500000	17.500000
-23.433333	166.500000	17.500000
-23.400000	166.000000	16.000000
-23.366667	166.000000	16.000000
-23.333333	166.500000	16.000000
-23.300000	166.500000	13.000000
-23.266667	166.500000	16.000000
-23.233333	166.500000	15.500000
-23.200000	166.500000	17.500000
-23.166667	166.500000	15.500000
-23.133333	166.500000	15.000000
-23.100000	166.500000	15.000000
-23.066667	166.500000	15.000000
-23.033333	166.500000	15.000000
-23.000000	166.500000	14.500000
-22.966667	167.000000	14.000000
-22.933333	167.000000	14.000000
-22.900000	167.000000	14.000000
-22.866667	167.000000	16.000000
-22.833333	167.000000	16.000000
-22.800000	167.000000	16.000000
-22.766667	167.000000	16.000000
-22.733333	166.500000	16.000000
-22.700000	166.500000	13.000000
-22.666667	167.000000	13.000000
-22.633333	167.000000	13.000000
-22.600000	167.000000	13.000000
-22.566667	167.000000	13.000000
-22.533333	167.500000	13.000000
-22.500000	167.500000	13.000000
-22.466667	167.500000	13.000000
-22.433333	167.500000	12.500000
-22.400000	167.500000	12.500000
-22.366667	166.500000	12.500000
-22.333333	166.500000	12.500000
-22.300000	168.000000	12.500000
-22.266667	167.500000	13.000000
-22.233333	167.500000	13.000000
-22.200000	168.000000	12.500000
-22.166667	168.000000	7.000000
-22.133333	168.000000	7.000000
-22.100000	168.000000	6.000000
-22.066667	168.000000	6.000000
-22.033333	168.000000	6.000000
-22.000000	168.000000	6.000000
-21.966667	168.500000	6.000000
-21.933333	168.500000	6.000000
-21.900000	168.500000	6.000000
-21.866667	168.500000	6.000000
-21.833333	168.500000	6.000000
-21.800000	168.500000	6.000000
-21.766667	168.500000	6.000000
-21.733333	168.500000	6.000000
-21.700000	168.500000	6.000000
-21.666667	167.500000	6.000000
-21.633333	168.000000	6.000000
-21.600000	168.000000	6.000000
-21.566667	168.000000	5.000000
-21.533333	167.000000	5.000000
-21.500000	167.000000	5.000000
-21.466667	167.000000	5.500000
-21.433333	167.000000	5.000000
-21.400000	167.000000	5.000000
-21.366667	167.500000	5.000000
-21.333333	167.500000	5.000000
-21.300000	167.500000	5.000000
-21.266667	167.500000	5.000000
-21.233333	167.500000	5.000000
-21.200000	167.000000	4.500000
-21.166667	167.000000	5.500000
-21.133333	167.500000	4.500000
-21.100000	167.000000	4.000000
-21.066667	167.000000	4.000000
-21.033333	167.000000	5.000000
-21.000000	167.000000	4.000000
-20.966667	167.000000	4.000000
-20.933333	167.000000	4.000000
-20.900000	167.000000	4.000000
-20.866667	167.000000	4.000000
-20.833333	167.000000	4.000000
-20.800000	167.000000	4.000000
-20.766667	167.000000	4.000000
-20.733333	167.000000	5.000000
-20.700000	167.000000	5.000000
-20.666667	167.000000	5.000000
-20.633333	165.000000	5.000000
-20.600000	165.000000	5.000000
-20.566667	165.000000	3.500000
-20.533333	165.000000	5.000000
-20.500000	164.500000	5.000000
-20.466667	165.000000	5.000000
-20.433333	164.500000	5.000000
-20.400000	164.000000	4.500000
-20.366667	164.000000	4.500000
-20.333333	163.500000	4.500000
-20.300000	163.500000	5.500000
-20.266667	163.500000	5.500000
-20.233333	163.500000	5.500000
-20.200000	163.500000	5.500000
-20.166667	163.000000	5.500000
-20.133333	163.000000	4.000000
-20.100000	163.000000	4.000000
-20.066667	163.000000	4.000000
-20.033333	163.000000	4.000000
-20.000000	163.000000	4.000000
-19.966667	163.000000	4.500000
-19.933333	163.000000	4.000000
-19.900000	163.000000	4.000000
-19.866667	163.000000	4.500000
-19.833333	163.000000	3.500000
-19.800000	162.000000	3.500000
-19.766667	162.500000	3.500000
-19.733333	162.500000	3.500000
-19.700000	162.500000	3.500000
-19.666667	162.500000	3.500000
-19.633333	162.500000	3.500000
-19.600000	162.500000	3.500000
-19.566667	162.500000	3.500000
-19.533333	162.500000	3.500000
-19.500000	162.500000	3.500000
-19.466667	162.500000	3.500000
-19.433333	162.500000	3.500000
-19.400000	162.500000	3.500000
-19.366667	162.500000	3.500000
-19.333333	162.500000	3.500000
-19.300000	162.500000	3.500000
-19.266667	162.500000	3.500000
-19.233333	162.500000	3.500000
-19.200000	162.500000	3.500000
-19.166667	162.500000	3.500000
-19.133333	162.500000	3.500000
-19.100000	162.500000	3.500000
-19.066667	162.500000	3.500000
-19.033333	162.500000	3.500000
-19.000000	162.500000	3.500000
-18.966667	162.500000	3.500000
-18.933333	162.500000	3.500000
-18.900000	162.500000	3.500000
-18.866667	162.500000	3.500000
-18.833333	162.500000	3.500000
-18.800000	162.500000	3.500000
-18.766667	162.500000	3.500000
-18.733333	162.500000	3.500000
-18.700000	162.500000	3.500000
-18.666667	162.500000	3.500000
-18.633333	162.500000	3.500000
-18.600000	162.500000	3.500000
-18.566667	162.500000	3.500000
-18.533333	162.500000	3.500000
-18.500000	162.500000	3.500000
-18.466667	162.500000	3.500000
-18.433333	170.000000	12.000000
-18.400000	170.000000	12.000000
-18.366667	170.000000	12.000000
-18.333333	170.000000	12.000000
-18.300000	170.000000	12.000000
-18.266667	170.000000	12.000000
-18.233333	170.000000	12.000000
-18.200000	170.000000	12.000000
-18.166667	170.000000	12.000000
-18.133333	170.000000	12.000000
-18.100000	170.000000	12.000000
-18.066667	170.000000	12.000000
-18.033333	170.000000	12.000000
-18.000000	170.000000	12.000000
-17.966667	170.000000	12.000000
-17.933333	170.000000	12.000000
-17.900000	170.000000	12.000000
-17.866667	170.000000	12.000000
-17.833333	170.000000	12.000000
-17.800000	170.000000	12.000000
-17.766667	170.000000	12.000000
-17.733333	170.000000	12.000000
-17.700000	170.000000	12.000000
-17.666667	170.000000	12.000000
-17.633333	170.000000	12.000000
-17.600000	170.000000	12.000000
-17.566667	170.000000	12.000000
-17.533333	170.000000	12.000000
-17.500000	170.000000	12.000000
-17.466667	170.000000	12.000000
-17.433333	170.000000	12.000000
-17.400000	170.000000	12.000000
-17.366667	170.000000	12.000000
-17.333333	170.000000	12.000000
-17.300000	170.000000	12.000000
-17.266667	170.000000	12.000000
-17.233333	170.000000	12.000000
-17.200000	170.000000	12.000000
-17.166667	170.000000	12.000000
-17.133333	170.000000	12.000000
-17.100000	170.000000	12.000000
-17.066667	170.000000	12.000000
-17.033333	170.000000	12.000000
-17.000000	170.000000	12.000000
-16.966667	170.000000	12.000000
-16.933333	170.000000	12.000000
-16.900000	170.000000	12.000000
-16.866667	170.000000	12.000000
-16.833333	170.000000	12.000000
-16.800000	170.000000	12.000000
-16.766667	170.000000	12.000000
-16.733333	170.000000	12.000000
-16.700000	170.000000	12.000000
-16.666667	170.000000	12.000000
-16.633333	170.000000	12.000000
-16.600000	170.000000	12.000000
-16.566667	170.000000	12.000000
-16.533333	170.000000	12.000000
-16.500000	170.000000	12.000000
-16.466667	170.000000	12.000000
-16.433333	170.000000	12.000000
-16.400000	170.000000	12.000000
-16.366667	170.000000	12.000000
-16.333333	170.000000	12.000000
-16.300000	170.000000	12.000000
-16.266667	170.000000	12.000000
-16.233333	170.000000	12.000000
-16.200000	170.000000	12.000000
-16.166667	170.000000	12.000000
-16.133333	170.000000	12.000000
-16.100000	170.000000	12.000000
-16.066667	170.000000	12.000000
-16.033333	170.000000	12.000000
-16.000000	170.000000	12.000000
-15.966667	170.000000	12.000000
-15.933333	170.000000	12.000000
-15.900000	170.000000	12.000000
-15.866667	170.000000	12.000000
-15.833333	170.000000	12.000000
-15.800000	170.000000	12.000000
-15.766667	170.000000	12.000000
-15.733333	170.000000	12.000000
-15.700000	170.000000	12.000000
-15.666667	170.000000	12.000000
-15.633333	170.000000	12.000000
-15.600000	170.000000	12.000000
-15.566667	170.000000	12.000000
-15.533333	170.000000	12.000000
-15.500000	170.000000	12.000000
-15.466667	170.000000	12.000000
-15.433333	170.000000	12.000000
-15.400000	170.000000	12.000000
-15.366667	170.000000	12.000000
-15.333333	170.000000	12.000000
-15.300000	170.000000	12.000000
-15.266667	170.000000	12.000000
-15.233333	170.000000	12.000000
-15.200000	170.000000	12.000000
-15.166667	170.000000	12.000000
-15.133333	170.000000	12.000000
-15.100000	170.000000	12.000000
-15.066667	170.000000	12.000000
-15.033333	170.000000	12.000000
-15.000000	170.000000	12.000000
-14.966667	170.000000	12.000000
-14.933333	170.000000	12.000000
-14.900000	170.000000	12.000000
-14.866667	170.000000	12.000000
-14.833333	170.000000	12.000000
-14.800000	170.000000	12.000000
-14.766667	170.000000	12.000000
-14.733333	170.000000	12.000000
-14.700000	170.000000	12.000000
-14.666667	170.000000	12.000000
-14.633333	170.000000	12.000000
-14.600000	170.000000	12.000000
-14.566667	170.000000	12.000000
-14.533333	170.000000	12.000000
-14.500000	170.000000	12.000000
-14.466667	170.000000	12.000000
-14.433333	170.000000	12.000000
-14.400000	170.000000	12.000000
-14.366667	170.000000	12.000000
-14.333333	170.000000	12.000000
-14.300000	170.000000	12.000000
-14.266667	170.000000	12.000000
-14.233333	170.000000	12.000000
-14.200000	170.000000	12.000000
-14.166667	170.000000	12.000000
-14.133333	170.000000	12.000000
-14.100000	170.000000	12.000000
-14.066667	170.000000	12.000000
-14.033333	170.000000	12.000000
-14.000000	170.000000	12.000000
-13.966667	170.000000	12.000000
-13.933333	170.000000	12.000000
-13.900000	170.000000	12.000000
-13.866667	170.000000	12.000000
-13.833333	170.000000	12.000000
-13.800000	170.000000	12.000000
-13.766667	170.000000	12.000000
-13.733333	170.000000	12.000000
-13.700000	170.000000	12.000000
-13.666667	170.000000	12.000000
-13.633333	170.000000	12.000000
-13.600000	170.000000	12.000000
-13.566667	170.000000	12.000000
-13.533333	170.000000	12.000000
-13.500000	170.000000	12.000000
-13.466667	170.000000	12.000000
-13.433333	170.000000	12.000000
-13.400000	170.000000	12.000000
-13.366667	170.000000	12.000000
-13.333333	170.000000	12.000000
-13.300000	170.000000	12.000000
-13.266667	170.000000	12.000000
-13.233333	170.000000	12.000000
-13.200000	170.000000	12.000000
-13.166667	170.000000	12.000000
-13.133333	170.000000	12.000000
-13.100000	170.000000	12.000000
-13.066667	170.000000	12.000000
-13.033333	170.000000	12.000000
-13.000000	170.000000	12.000000
-12.966667	170.000000	12.000000
-12.933333	170.000000	12.000000
-12.900000	170.000000	12.000000
-12.866667	170.000000	12.000000
-12.833333	170.000000	12.000000
-12.800000	170.000000	12.000000
-12.766667	170.000000	12.000000
-12.733333	170.000000	12.000000
-12.700000	170.000000	12.000000
-12.666667	170.000000	12.000000
-12.633333	170.000000	12.000000
-12.600000	170.000000	12.000000
-12.566667	170.000000	12.000000
-12.533333	170.000000	12.000000
-12.500000	170.000000	12.000000
-12.466667	170.000000	12.000000
-12.433333	170.000000	12.000000
-12.400000	170.000000	12.000000
-12.366667	170.000000	12.000000
-12.333333	170.000000	12.000000
-12.300000	170.000000	12.000000
-12.266667	170.000000	12.000000
-12.233333	170.000000	12.000000
-12.200000	170.000000	12.000000
-12.166667	170.000000	12.000000
-12.133333	170.000000	12.000000
-12.100000	170.000000	12.000000
-12.066667	170.000000	12.000000
-12.033333	170.000000	12.000000
-12.000000	170.000000	12.000000
-11.966667	170.000000	12.000000
-11.933333	170.000000	12.000000
-11.900000	170.000000	12.000000
-11.866667	170.000000	12.000000
-11.833333	170.000000	12.000000
-11.800000	170.000000	12.000000
-11.766667	170.000000	12.000000
-11.733333	170.000000	12.000000
-11.700000	170.000000	12.000000
-11.666667	170.000000	12.000000
-11.633333	170.000000	12.000000
-11.600000	170.000000	12.000000
-11.566667	170.000000	12.000000
-11.533333	170.000000	12.000000
-11.500000	170.000000	12.000000
-11.466667	170.000000	12.000000
-11.433333	170.000000	12.000000
-11.400000	170.000000	12.000000
-11.366667	170.000000	12.000000
-11.333333	170.000000	12.000000
-11.300000	170.000000	12.000000
-11.266667	170.000000	12.000000
-11.233333	170.000000	12.000000
-11.200000	170.000000	12.000000
-11.166667	170.000000	12.000000
-11.133333	170.000000	12.000000
-11.100000	170.000000	12.000000
-11.066667	170.000000	12.000000
-11.033333	170.000000	12.000000
-11.000000	170.000000	12.000000
-10.966667	170.000000	12.000000
-10.933333	170.000000	12.000000
-10.900000	170.000000	12.000000
-10.866667	170.000000	12.000000
-10.833333	170.000000	12.000000
-10.800000	170.000000	12.000000
-10.766667	170.000000	12.000000
-10.733333	170.000000	12.000000
-10.700000	170.000000	12.000000
-10.666667	170.000000	12.000000
-10.633333	170.000000	12.000000
-10.600000	170.000000	12.000000
-10.566667	170.000000	12.000000
-10.533333	170.000000	12.000000
-10.500000	170.000000	12.000000
-10.466667	170.000000	12.000000
-10.433333	170.000000	12.000000
-10.400000	170.000000	12.000000
-10.366667	170.000000	12.000000
-10.333333	170.000000	12.000000
-10.300000	170.000000	12.000000
-10.266667	170.000000	12.000000
-10.233333	170.000000	12.000000
-10.200000	170.000000	12.000000
-10.166667	170.000000	12.000000
-10.133333	170.000000	12.000000
-10.100000	170.000000	12.000000
-10.066667	170.000000	12.000000
-10.033333	170.000000	12.000000
-10.000000	170.000000	12.000000
-9.966667	170.000000	12.000000
-9.933333	170.000000	12.000000
-9.900000	170.000000	12.000000
-9.866667	170.000000	12.000000
-9.833333	170.000000	12.000000
-9.800000	170.000000	12.000000
-9.766667	170.000000	12.000000
-9.733333	170.000000	12.000000
-9.700000	170.000000	12.000000
-9.666667	170.000000	12.000000
-9.633333	170.000000	12.000000
-9.600000	170.000000	12.000000
-9.566667	170.000000	12.000000
-9.533333	170.000000	12.000000
-9.500000	170.000000	12.000000
-9.466667	170.000000	12.000000
-9.433333	170.000000	12.000000
-9.400000	170.000000	12.000000
-9.366667	170.000000	12.000000
-9.333333	170.000000	12.000000
-9.300000	170.000000	12.000000
-9.266667	170.000000	12.000000
-9.233333	170.000000	12.000000
-9.200000	170.000000	12.000000
-9.166667	170.000000	12.000000
-9.133333	170.000000	12.000000
-9.100000	170.000000	12.000000
-9.066667	170.000000	12.000000
-9.033333	170.000000	12.000000
-9.000000	170.000000	12.000000
-8.966667	170.000000	12.000000
-8.933333	170.000000	12.000000
-8.900000	170.000000	12.000000
-8.866667	170.000000	12.000000
-8.833333	170.000000	12.000000
-8.800000	170.000000	12.000000
-8.766667	170.000000	12.000000
-8.733333	170.000000	12.000000
-8.700000	170.000000	12.000000
-8.666667	170.000000	12.000000
-8.633333	170.000000	12.000000
-8.600000	170.000000	12.000000
-8.566667	170.000000	12.000000
-8.533333	170.000000	12.000000
-8.500000	170.000000	12.000000
-8.466667	170.000000	12.000000
-8.433333	170.000000	12.000000
-8.400000	170.000000	12.000000
-8.366667	170.000000	12.000000
-8.333333	170.000000	12.000000
-8.300000	170.000000	12.000000
-8.266667	170.000000	12.000000
-8.233333	170.000000	12.000000
-8.200000	170.000000	12.000000
-8.166667	170.000000	12.000000
-8.133333	170.000000	12.000000
-8.100000	170.000000	12.000000
-8.066667	170.000000	12.000000
-8.033333	170.000000	12.000000
-8.000000	170.000000	12.000000
-7.966667	170.000000	12.000000
-7.933333	170.000000	12.000000
-7.900000	170.000000	12.000000
-7.866667	170.000000	12.000000
-7.833333	170.000000	12.000000
-7.800000	170.000000	12.000000
-7.766667	170.000000	12.000000
-7.733333	170.000000	12.000000
-7.700000	170.000000	12.000000
-7.666667	170.000000	12.000000
-7.633333	170.000000	12.000000
-7.600000	170.000000	12.000000
-7.566667	170.000000	12.000000
-7.533333	170.000000	12.000000
-7.500000	170.000000	12.000000
-7.466667	170.000000	12.000000
-7.433333	170.000000	12.000000
-7.400000	170.000000	12.000000
-7.366667	170.000000	12.000000
-7.333333	170.000000	12.000000
-7.300000	170.000000	12.000000
-7.266667	170.000000	12.000000
-7.233333	170.000000	12.000000
-7.200000	170.000000	12.000000
-7.166667	170.000000	12.000000
-7.133333	170.000000	12.000000
-7.100000	170.000000	12.000000
-7.066667	170.000000	12.000000
-7.033333	170.000000	12.000000
-7.000000	170.000000	12.000000
-6.966667	170.000000	12.000000
-6.933333	170.000000	12.000000
-6.900000	170.000000	12.000000
-6.866667	170.000000	12.000000
-6.833333	170.000000	12.000000
-6.800000	170.000000	12.000000
-6.766667	170.000000	12.000000
-6.733333	170.000000	12.000000
-6.700000	170.000000	12.000000
-6.666667	170.000000	12.000000
-6.633333	170.000000	12.000000
-6.600000	170.000000	12.000000
-6.566667	170.000000	12.000000
-6.533333	170.000000	12.000000
-6.500000	170.000000	12.000000
-6.466667	170.000000	12.000000
-6.433333	170.000000	12.000000
-6.400000	170.000000	12.000000
-6.366667	170.000000	12.000000
-6.333333	170.000000	12.000000
-6.300000	170.000000	12.000000
-6.266667	170.000000	12.000000
-6.233333	170.000000	12.000000
-6.200000	170.000000	12.000000
-6.166667	170.000000	12.000000
-6.133333	170.000000	12.000000
-6.100000	170.000000	12.000000
-6.066667	170.000000	12.000000
-6.033333	170.000000	12.000000
-6.000000	170.000000	12.000000
-5.966667	170.000000	12.000000
-5.933333	170.000000	12.000000
-5.900000	170.000000	12.000000
-5.866667	170.000000	12.000000
-5.833333	170.000000	12.000000
-5.800000	170.000000	12.000000
-5.766667	170.000000	12.000000
-5.733333	170.000000	12.000000
-5.700000	170.000000	12.000000
-5.666667	170.000000	12.000000
-5.633333	170.000000	12.000000
-5.600000	170.000000	12.000000
-5.566667	170.000000	12.000000
-5.533333	170.000000	12.000000
-5.500000	170.000000	12.000000
-5.466667	170.000000	12.000000
-5.433333	170.000000	12.000000
-5.400000	170.000000	12.000000
-5.366667	170.000000	12.000000
-5.333333	170.000000	12.000000
-5.300000	170.000000	12.000000
-5.266667	170.000000	12.000000
-5.233333	170.000000	12.000000
-5.200000	170.000000	12.000000
-5.166667	170.000000	12.000000
-5.133333	170.000000	12.000000
-5.100000	170.000000	12.000000
-5.066667	170.000000	12.000000
-5.033333	170.000000	12.000000
-5.000000	170.000000	12.000000
-4.966667	170.000000	12.000000
-4.933333	170.000000	12.000000
-4.900000	170.000000	12.000000
-4.866667	170.000000	12.000000
-4.833333	170.000000	12.000000
-4.800000	170.000000	12.000000
-4.766667	170.000000	12.000000
-4.733333	170.000000	12.000000
-4.700000	170.000000	12.000000
-4.666667	170.000000	12.000000
-4.633333	170.000000	12.000000
-4.600000	170.000000	12.000000
-4.566667	170.000000	12.000000
-4.533333	170.000000	12.000000
-4.500000	170.000000	12.000000
-4.466667	170.000000	12.000000
-4.433333	170.000000	12.000000
-4.400000	170.000000	12.000000
-4.366667	170.000000	12.000000
-4.333333	170.000000	12.000000
-4.300000	170.000000	12.000000
-4.266667	170.000000	12.000000
-4.233333	170.000000	12.000000
-4.200000	170.000000	12.000000
-4.166667	170.000000	12.000000
-4.133333	170.000000	12.000000
-4.100000	170.000000	12.000000
-4.066667	170.000000	12.000000
-4.033333	170.000000	12.000000
-4.000000	170.000000	12.000000
-3.966667	170.000000	12.000000
-3.933333	170.000000	12.000000
-3.900000	170.000000	12.000000
-3.866667	170.000000	12.000000
-3.833333	170.000000	12.000000
-3.800000	170.000000	12.000000
-3.766667	170.000000	12.000000
-3.733333	170.000000	12.000000
-3.700000	170.000000	12.000000
-3.666667	170.000000	12.000000
-3.633333	170.000000	12.000000
-3.600000	170.000000	12.000000
-3.566667	170.000000	12.000000
-3.533333	170.000000	12.000000
-3.500000	170.000000	12.000000
-3.466667	170.000000	12.000000
-3.433333	170.000000	12.000000
-3.400000	170.000000	12.000000
-3.366667	170.000000	12.000000
-3.333333	170.000000	12.000000
-3.300000	170.000000	12.000000
-3.266667	170.000000	12.000000
-3.233333	170.000000	12.000000
-3.200000	170.000000	12.000000
-3.166667	170.000000	12.000000
-3.133333	170.000000	12.000000
-3.100000	170.000000	12.000000
-3.066667	170.000000	12.000000
-3.033333	170.000000	12.000000
-3.000000	170.000000	12.000000
-2.966667	170.000000	12.000000
-2.933333	170.000000	12.000000
-2.900000	170.000000	12.000000
-2.866667	170.000000	12.000000
-2.833333	170.000000	12.000000
-2.800000	170.000000	12.000000
-2.766667	170.000000	12.000000
-2.733333	170.000000	12.000000
-2.700000	170.000000	12.000000
-2.666667	170.000000	12.000000
-2.633333	170.000000	12.000000
-2.600000	170.000000	12.000000
-2.566667	170.000000	12.000000
-2.533333	170.000000	12.000000
-2.500000	170.000000	12.000000
-2.466667	170.000000	12.000000
-2.433333	170.000000	12.000000
-2.400000	170.000000	12.000000
-2.366667	170.000000	12.000000
-2.333333	170.000000	12.000000
-2.300000	170.000000	12.000000
-2.266667	170.000000	12.000000
-2.233333	170.000000	12.000000
-2.200000	170.000000	12.000000
-2.166667	170.000000	12.000000
-2.133333	170.000000	12.000000
-2.100000	170.000000	12.000000
-2.066667	170.000000	12.000000
-2.033333	170.000000	12.000000
-2.000000	166.000000	0.500000
-1.966667	166.000000	0.500000
-1.933333	166.000000	0.500000
-1.900000	166.000000	0.500000
-1.866667	166.000000	0.500000
-1.833333	166.500000	0.500000
-1.800000	166.500000	0.500000
-1.766667	166.500000	0.500000
-1.733333	166.500000	0.500000
-1.700000	166.500000	0.500000
-1.666667	166.000000	0.500000
-1.633333	166.000000	0.500000
-1.600000	166.500000	0.500000
-1.566667	166.500000	0.500000
-1.533333	166.000000	0.500000
-1.500000	166.000000	0.500000
-1.466667	166.000000	0.500000
-1.433333	166.000000	0.500000
-1.400000	166.000000	0.500000
-1.366667	166.000000	0.500000
-1.333333	166.000000	0.500000
-1.300000	166.000000	0.500000
-1.266667	166.000000	0.500000
-1.233333	166.000000	0.500000
-1.200000	166.000000	0.500000
-1.166667	166.000000	0.500000
-1.133333	166.000000	0.500000
-1.100000	166.000000	0.500000
-1.066667	166.000000	0.500000
-1.033333	166.000000	0.500000
-1.000000	166.000000	0.500000
-0.966667	166.000000	0.500000
-0.933333	166.000000	0.500000
-0.900000	166.000000	0.500000
-0.866667	166.000000	0.500000
-0.833333	166.000000	0.500000
-0.800000	166.000000	0.500000
-0.766667	166.000000	0.500000
-0.733333	166.000000	0.500000
-0.700000	166.000000	0.500000
-0.666667	166.000000	0.500000
-0.633333	166.000000	0.500000
-0.600000	166.000000	0.500000
-0.566667	166.000000	0.500000
-0.533333	166.000000	0.500000
-0.500000	166.000000	0.500000
-0.466667	166.000000	0.500000
-0.433333	166.000000	0.500000
-0.400000	166.000000	0.500000
-0.366667	166.000000	0.500000
-0.333333	166.000000	0.500000
-0.300000	166.000000	0.500000
-0.266667	166.000000	0.500000
-0.233333	166.000000	0.500000
-0.200000	166.000000	0.500000
-0.166667	166.000000	0.500000
-0.133333	166.000000	0.500000
-0.100000	166.000000	0.500000
-0.066667	166.000000	0.500000
-0.033333	166.000000	0.500000
0.000000	166.000000	0.500000
0.033333	166.000000	0.500000
0.066667	166.000000	0.500000
0.100000	166.000000	0.500000
0.133333	166.000000	0.500000
0.166667	166.000000	0.500000
0.200000	166.000000	0.500000
0.233333	166.000000	0.500000
0.266667	166.000000	0.500000
0.300000	166.000000	0.500000
0.333333	166.000000	0.500000
0.366667	166.000000	0.500000
0.400000	166.000000	0.500000
0.433333	166.000000	0.500000
0.466667	166.000000	0.500000
0.500000	166.000000	0.500000
0.533333	166.000000	0.500000
0.566667	166.000000	0.500000
0.600000	166.000000	0.500000
0.633333	166.000000	0.500000
0.666667	166.000000	2.000000
0.700000	166.000000	2.000000
0.733333	165.000000	1.500000
0.766667	166.000000	2.000000
0.800000	166.500000	2.000000
0.833333	166.500000	2.000000
0.866667	165.500000	1.500000
0.900000	165.500000	1.500000
0.933333	167.000000	2.000000
0.966667	167.000000	2.000000
1.000000	167.000000	2.000000
1.033333	167.000000	2.000000
1.066667	167.000000	2.000000
1.100000	167.000000	2.000000
1.133333	167.000000	2.000000
1.166667	167.000000	2.000000
1.200000	167.000000	2.000000
1.233333	167.000000	2.000000
1.266667	167.000000	2.000000
1.300000	167.000000	2.000000
1.333333	167.000000	2.000000
1.366667	167.000000	2.000000
1.400000	167.000000	2.000000
1.433333	167.000000	2.000000
1.466667	167.000000	2.000000
1.500000	167.000000	2.000000
1.533333	167.000000	2.000000
1.566667	167.000000	2.000000
1.600000	167.000000	2.000000
1.633333	167.000000	2.000000
1.666667	167.000000	2.000000
1.700000	167.000000	2.000000
1.733333	167.000000	2.000000
1.766667	167.000000	2.000000
1.800000	167.000000	2.000000
1.833333	161.000000	24.000000
1.866667	164.000000	2.000000
1.900000	164.500000	2.500000
1.933333	164.500000	2.500000
1.966667	164.500000	2.500000
2.000000	164.500000	2.500000
2.033333	164.500000	2.500000
2.066667	164.500000	2.500000
2.100000	164.500000	2.500000
2.133333	164.500000	2.500000
2.166667	164.500000	2.500000
2.200000	164.500000	2.500000
2.233333	164.500000	2.500000
2.266667	164.500000	2.500000
2.300000	164.500000	2.500000
2.333333	161.000000	15.000000
2.366667	161.000000	15.000000
2.400000	161.000000	15.000000
2.433333	161.000000	15.000000
2.466667	161.000000	15.000000
2.500000	161.000000	15.000000
2.533333	161.000000	15.000000
2.566667	161.000000	15.000000
2.600000	161.000000	15.000000
2.633333	161.000000	15.000000
2.666667	161.000000	15.000000
2.700000	161.000000	15.000000
2.733333	161.000000	15.000000
2.766667	161.000000	15.000000
2.800000	161.000000	15.000000
2.833333	161.000000	15.000000
2.866667	161.000000	15.000000
2.900000	161.000000	15.000000
2.933333	161.000000	15.000000
2.966667	161.000000	15.000000
3.000000	161.000000	15.000000
3.033333	161.000000	15.000000
3.066667	161.000000	15.000000
3.100000	161.000000	15.000000
3.133333	161.000000	15.000000
3.166667	161.000000	15.000000
3.200000	161.000000	15.000000
3.233333	161.000000	15.000000
3.266667	161.000000	15.000000
3.300000	161.000000	15.000000
3.333333	161.000000	15.000000
3.366667	161.000000	15.000000
3.400000	161.000000	15.000000
3.433333	161.000000	15.000000
3.466667	161.000000	15.000000
3.500000	161.000000	15.000000
3.533333	161.000000	15.000000
3.566667	161.000000	15.000000
3.600000	161.000000	15.000000
3.633333	161.000000	15.000000
3.666667	161.000000	15.000000
3.700000	161.000000	15.000000
3.733333	161.000000	15.000000
3.766667	161.000000	15.000000
3.800000	161.000000	15.000000
3.833333	161.000000	15.000000
3.866667	161.000000	15.000000
3.900000	161.000000	15.000000
3.933333	161.000000	15.000000
3.966667	161.000000	15.000000
4.000000	161.000000	15.000000
4.033333	161.000000	15.000000
4.066667	161.000000	15.000000
4.100000	161.000000	15.000000
4.133333	161.000000	15.000000
4.166667	161.000000	15.000000
4.200000	161.000000	15.000000
4.233333	161.000000	15.000000
4.266667	161.000000	15.000000
4.300000	161.000000	15.000000
4.333333	161.000000	15.000000
4.366667	161.000000	15.000000
4.400000	161.000000	15.000000
4.433333	161.000000	15.000000
4.466667	161.000000	15.000000
4.500000	161.000000	15.000000
4.533333	161.000000	15.000000
4.566667	161.000000	15.000000
4.600000	161.000000	15.000000
4.633333	161.000000	15.000000
4.666667	161.000000	15.000000
4.700000	161.000000	15.000000
4.733333	161.000000	15.000000
4.766667	161.000000	15.000000
4.800000	161.000000	15.000000
4.833333	161.000000	15.000000
4.866667	161.000000	15.000000
4.900000	161.000000	15.000000
4.933333	161.000000	15.000000
4.966667	161.000000	15.000000
5.000000	161.000000	15.000000
5.033333	161.000000	15.000000
5.066667	161.000000	15.000000
5.100000	161.000000	15.000000
5.133333	161.000000	15.000000
5.166667	161.000000	15.000000
5.200000	161.000000	15.000000
5.233333	161.000000	15.000000
5.266667	161.000000	15.000000
5.300000	161.000000	15.000000
5.333333	161.000000	15.000000
5.366667	161.000000	15.000000
5.400000	161.000000	15.000000
5.433333	161.000000	15.000000
5.466667	161.000000	15.000000
5.500000	161.000000	15.000000
5.533333	161.000000	15.000000
5.566667	161.000000	15.000000
5.600000	161.000000	15.000000
5.633333	161.000000	15.000000
5.666667	161.000000	15.000000
5.700000	161.000000	15.000000
5.733333	161.000000	15.000000
5.766667	161.000000	15.000000
5.800000	161.000000	15.000000
5.833333	161.000000	15.000000
5.866667	161.000000	15.000000
5.900000	161.000000	15.000000
5.933333	161.000000	15.000000
5.966667	161.000000	15.000000
6.000000	161.000000	15.000000
6.033333	161.000000	15.000000
6.066667	161.000000	15.000000
6.100000	161.000000	15.000000
6.133333	161.000000	15.000000
6.166667	161.000000	15.000000
6.200000	161.000000	15.000000
6.233333	161.000000	15.000000
6.266667	161.000000	15.000000
6.300000	161.000000	15.000000
6.333333	161.000000	15.000000
6.366667	161.000000	15.000000
6.400000	161.000000	15.000000
6.433333	161.000000	15.000000
6.466667	161.000000	15.000000
6.500000	161.000000	15.000000
6.533333	161.000000	15.000000
6.566667	161.000000	15.000000
6.600000	161.000000	15.000000
[truncated: 8,801 more rows]
