# Supplementary material for: Attraction of posture and motion-trajectory elements of conspecific biological motion in medaka fish
Source: Sci Rep. 2018 Jun 5;8:8589. doi: 10.1038/s41598-018-26186-x (PMC5988670; doi:10.1038/s41598-018-26186-x)
Supplement: Supplementary file 4 — Dataset 3 [file 41598_2018_26186_MOESM4_ESM.zip › DataExperiments/Biomotion_15.csv]

time[sec]	x	y
-60.000000	154.500000	154.500000
-59.966667	154.500000	154.500000
-59.933333	154.500000	154.500000
-59.900000	154.500000	154.500000
-59.866667	154.500000	154.500000
-59.833333	154.500000	154.500000
-59.800000	154.500000	154.500000
-59.766667	154.500000	154.500000
-59.733333	154.500000	154.500000
-59.700000	154.500000	154.500000
-59.666667	154.500000	154.500000
-59.633333	154.500000	154.500000
-59.600000	154.500000	154.500000
-59.566667	154.500000	154.500000
-59.533333	154.500000	154.500000
-59.500000	154.500000	154.500000
-59.466667	154.500000	154.500000
-59.433333	154.500000	154.500000
-59.400000	154.500000	154.500000
-59.366667	154.500000	154.500000
-59.333333	154.500000	154.500000
-59.300000	154.500000	154.500000
-59.266667	154.500000	154.500000
-59.233333	154.500000	154.500000
-59.200000	154.500000	154.500000
-59.166667	154.500000	154.500000
-59.133333	154.500000	154.500000
-59.100000	154.500000	154.500000
-59.066667	154.500000	154.500000
-59.033333	154.500000	154.500000
-59.000000	154.500000	154.500000
-58.966667	154.500000	154.500000
-58.933333	154.500000	154.500000
-58.900000	154.500000	154.500000
-58.866667	154.500000	154.500000
-58.833333	154.500000	154.500000
-58.800000	154.500000	154.500000
-58.766667	154.500000	154.500000
-58.733333	154.500000	154.500000
-58.700000	154.500000	154.500000
-58.666667	154.500000	154.500000
-58.633333	154.500000	154.500000
-58.600000	154.500000	154.500000
-58.566667	154.500000	154.500000
-58.533333	154.500000	154.500000
-58.500000	154.500000	154.500000
-58.466667	154.500000	154.500000
-58.433333	154.500000	154.500000
-58.400000	154.500000	154.500000
-58.366667	154.500000	154.500000
-58.333333	154.500000	154.500000
-58.300000	154.500000	154.500000
-58.266667	154.500000	154.500000
-58.233333	154.500000	154.500000
-58.200000	154.500000	154.500000
-58.166667	154.500000	154.500000
-58.133333	154.500000	154.500000
-58.100000	154.500000	154.500000
-58.066667	154.500000	154.500000
-58.033333	154.500000	154.500000
-58.000000	154.500000	154.500000
-57.966667	154.500000	154.500000
-57.933333	154.500000	154.500000
-57.900000	154.500000	154.500000
-57.866667	154.500000	154.500000
-57.833333	154.500000	154.500000
-57.800000	154.500000	154.500000
-57.766667	154.500000	154.500000
-57.733333	154.500000	154.500000
-57.700000	154.500000	154.500000
-57.666667	154.500000	154.500000
-57.633333	154.500000	154.500000
-57.600000	154.500000	154.500000
-57.566667	154.500000	154.500000
-57.533333	154.500000	154.500000
-57.500000	154.500000	154.500000
-57.466667	154.500000	154.500000
-57.433333	154.500000	154.500000
-57.400000	154.500000	154.500000
-57.366667	154.500000	154.500000
-57.333333	154.500000	154.500000
-57.300000	154.500000	154.500000
-57.266667	154.500000	154.500000
-57.233333	154.500000	154.500000
-57.200000	154.500000	154.500000
-57.166667	154.500000	154.500000
-57.133333	154.500000	154.500000
-57.100000	154.500000	154.500000
-57.066667	154.500000	154.500000
-57.033333	154.500000	154.500000
-57.000000	154.500000	154.500000
-56.966667	154.500000	154.500000
-56.933333	154.500000	154.500000
-56.900000	154.500000	154.500000
-56.866667	154.500000	154.500000
-56.833333	154.500000	154.500000
-56.800000	154.500000	154.500000
-56.766667	154.500000	154.500000
-56.733333	154.500000	154.500000
-56.700000	154.500000	154.500000
-56.666667	154.500000	154.500000
-56.633333	154.500000	154.500000
-56.600000	154.500000	154.500000
-56.566667	154.500000	154.500000
-56.533333	154.500000	154.500000
-56.500000	154.500000	154.500000
-56.466667	154.500000	154.500000
-56.433333	154.500000	154.500000
-56.400000	154.500000	154.500000
-56.366667	154.500000	154.500000
-56.333333	154.500000	154.500000
-56.300000	154.500000	154.500000
-56.266667	154.500000	154.500000
-56.233333	154.500000	154.500000
-56.200000	154.500000	154.500000
-56.166667	154.500000	154.500000
-56.133333	154.500000	154.500000
-56.100000	154.500000	154.500000
-56.066667	154.500000	154.500000
-56.033333	154.500000	154.500000
-56.000000	154.500000	154.500000
-55.966667	154.500000	154.500000
-55.933333	154.500000	154.500000
-55.900000	154.500000	154.500000
-55.866667	154.500000	154.500000
-55.833333	154.500000	154.500000
-55.800000	154.500000	154.500000
-55.766667	154.500000	154.500000
-55.733333	154.500000	154.500000
-55.700000	154.500000	154.500000
-55.666667	154.500000	154.500000
-55.633333	154.500000	154.500000
-55.600000	154.500000	154.500000
-55.566667	154.500000	154.500000
-55.533333	154.500000	154.500000
-55.500000	154.500000	154.500000
-55.466667	154.500000	154.500000
-55.433333	154.500000	154.500000
-55.400000	154.500000	154.500000
-55.366667	154.500000	154.500000
-55.333333	154.500000	154.500000
-55.300000	154.500000	154.500000
-55.266667	154.500000	154.500000
-55.233333	154.500000	154.500000
-55.200000	154.500000	154.500000
-55.166667	154.500000	154.500000
-55.133333	154.500000	154.500000
-55.100000	154.500000	154.500000
-55.066667	154.500000	154.500000
-55.033333	154.500000	154.500000
-55.000000	154.500000	154.500000
-54.966667	154.500000	154.500000
-54.933333	154.500000	154.500000
-54.900000	154.500000	154.500000
-54.866667	154.500000	154.500000
-54.833333	154.500000	154.500000
-54.800000	154.500000	154.500000
-54.766667	154.500000	154.500000
-54.733333	154.500000	154.500000
-54.700000	154.500000	154.500000
-54.666667	154.500000	154.500000
-54.633333	154.500000	154.500000
-54.600000	154.500000	154.500000
-54.566667	154.500000	154.500000
-54.533333	154.500000	154.500000
-54.500000	154.500000	154.500000
-54.466667	154.500000	154.500000
-54.433333	154.500000	154.500000
-54.400000	154.500000	154.500000
-54.366667	154.500000	154.500000
-54.333333	154.500000	154.500000
-54.300000	154.500000	154.500000
-54.266667	154.500000	154.500000
-54.233333	154.500000	154.500000
-54.200000	154.500000	154.500000
-54.166667	154.500000	154.500000
-54.133333	154.500000	154.500000
-54.100000	154.500000	154.500000
-54.066667	154.500000	154.500000
-54.033333	154.500000	154.500000
-54.000000	154.500000	154.500000
-53.966667	154.500000	154.500000
-53.933333	154.500000	154.500000
-53.900000	154.500000	154.500000
-53.866667	154.500000	154.500000
-53.833333	154.500000	154.500000
-53.800000	154.500000	154.500000
-53.766667	154.500000	154.500000
-53.733333	154.500000	154.500000
-53.700000	154.500000	154.500000
-53.666667	154.500000	154.500000
-53.633333	154.500000	154.500000
-53.600000	154.500000	154.500000
-53.566667	154.500000	154.500000
-53.533333	154.500000	154.500000
-53.500000	154.500000	154.500000
-53.466667	154.500000	154.500000
-53.433333	154.500000	154.500000
-53.400000	154.500000	154.500000
-53.366667	154.500000	154.500000
-53.333333	154.500000	154.500000
-53.300000	154.500000	154.500000
-53.266667	154.500000	154.500000
-53.233333	154.500000	154.500000
-53.200000	154.500000	154.500000
-53.166667	154.500000	154.500000
-53.133333	154.500000	154.500000
-53.100000	154.500000	154.500000
-53.066667	154.500000	154.500000
-53.033333	154.500000	154.500000
-53.000000	154.500000	154.500000
-52.966667	154.500000	154.500000
-52.933333	154.500000	154.500000
-52.900000	154.500000	154.500000
-52.866667	154.500000	154.500000
-52.833333	154.500000	154.500000
-52.800000	154.500000	154.500000
-52.766667	154.500000	154.500000
-52.733333	154.500000	154.500000
-52.700000	154.500000	154.500000
-52.666667	154.500000	154.500000
-52.633333	154.500000	154.500000
-52.600000	154.500000	154.500000
-52.566667	154.500000	154.500000
-52.533333	154.500000	154.500000
-52.500000	154.500000	154.500000
-52.466667	154.500000	154.500000
-52.433333	154.500000	154.500000
-52.400000	154.500000	154.500000
-52.366667	154.500000	154.500000
-52.333333	154.500000	154.500000
-52.300000	154.500000	154.500000
-52.266667	154.500000	154.500000
-52.233333	154.500000	154.500000
-52.200000	154.500000	154.500000
-52.166667	154.500000	154.500000
-52.133333	154.500000	154.500000
-52.100000	154.500000	154.500000
-52.066667	154.500000	154.500000
-52.033333	154.500000	154.500000
-52.000000	154.500000	154.500000
-51.966667	154.500000	154.500000
-51.933333	154.500000	154.500000
-51.900000	154.500000	154.500000
-51.866667	154.500000	154.500000
-51.833333	154.500000	154.500000
-51.800000	154.500000	154.500000
-51.766667	154.500000	154.500000
-51.733333	154.500000	154.500000
-51.700000	154.500000	154.500000
-51.666667	154.500000	154.500000
-51.633333	154.500000	154.500000
-51.600000	154.500000	154.500000
-51.566667	154.500000	154.500000
-51.533333	154.500000	154.500000
-51.500000	154.500000	154.500000
-51.466667	154.500000	154.500000
-51.433333	154.500000	154.500000
-51.400000	154.500000	154.500000
-51.366667	154.500000	154.500000
-51.333333	154.500000	154.500000
-51.300000	154.500000	154.500000
-51.266667	154.500000	154.500000
-51.233333	154.500000	154.500000
-51.200000	154.500000	154.500000
-51.166667	154.500000	154.500000
-51.133333	154.500000	154.500000
-51.100000	154.500000	154.500000
-51.066667	154.500000	154.500000
-51.033333	154.500000	154.500000
-51.000000	154.500000	154.500000
-50.966667	154.500000	154.500000
-50.933333	154.500000	154.500000
-50.900000	154.500000	154.500000
-50.866667	154.500000	154.500000
-50.833333	154.500000	154.500000
-50.800000	154.500000	154.500000
-50.766667	154.500000	154.500000
-50.733333	154.500000	154.500000
-50.700000	154.500000	154.500000
-50.666667	154.500000	154.500000
-50.633333	154.500000	154.500000
-50.600000	154.500000	154.500000
-50.566667	154.500000	154.500000
-50.533333	154.500000	154.500000
-50.500000	154.500000	154.500000
-50.466667	154.500000	154.500000
-50.433333	154.500000	154.500000
-50.400000	154.500000	154.500000
-50.366667	154.500000	154.500000
-50.333333	154.500000	154.500000
-50.300000	154.500000	154.500000
-50.266667	154.500000	154.500000
-50.233333	154.500000	154.500000
-50.200000	154.500000	154.500000
-50.166667	154.500000	154.500000
-50.133333	154.500000	154.500000
-50.100000	154.500000	154.500000
-50.066667	154.500000	154.500000
-50.033333	154.500000	154.500000
-50.000000	154.500000	154.500000
-49.966667	154.500000	154.500000
-49.933333	154.500000	154.500000
-49.900000	154.500000	154.500000
-49.866667	154.500000	154.500000
-49.833333	154.500000	154.500000
-49.800000	154.500000	154.500000
-49.766667	154.500000	154.500000
-49.733333	154.500000	154.500000
-49.700000	154.500000	154.500000
-49.666667	154.500000	154.500000
-49.633333	154.500000	154.500000
-49.600000	154.500000	154.500000
-49.566667	154.500000	154.500000
-49.533333	154.500000	154.500000
-49.500000	154.500000	154.500000
-49.466667	154.500000	154.500000
-49.433333	154.500000	154.500000
-49.400000	154.500000	154.500000
-49.366667	154.500000	154.500000
-49.333333	154.500000	154.500000
-49.300000	154.500000	154.500000
-49.266667	154.500000	154.500000
-49.233333	154.500000	154.500000
-49.200000	154.500000	154.500000
-49.166667	154.500000	154.500000
-49.133333	154.500000	154.500000
-49.100000	154.500000	154.500000
-49.066667	154.500000	154.500000
-49.033333	154.500000	154.500000
-49.000000	154.500000	154.500000
-48.966667	154.500000	154.500000
-48.933333	154.500000	154.500000
-48.900000	154.500000	154.500000
-48.866667	154.500000	154.500000
-48.833333	154.500000	154.500000
-48.800000	154.500000	154.500000
-48.766667	154.500000	154.500000
-48.733333	154.500000	154.500000
-48.700000	154.500000	154.500000
-48.666667	154.500000	154.500000
-48.633333	154.500000	154.500000
-48.600000	154.500000	154.500000
-48.566667	154.500000	154.500000
-48.533333	154.500000	154.500000
-48.500000	154.500000	154.500000
-48.466667	154.500000	154.500000
-48.433333	154.500000	154.500000
-48.400000	154.500000	154.500000
-48.366667	154.500000	154.500000
-48.333333	154.500000	154.500000
-48.300000	154.500000	154.500000
-48.266667	154.500000	154.500000
-48.233333	154.500000	154.500000
-48.200000	154.500000	154.500000
-48.166667	154.500000	154.500000
-48.133333	154.500000	154.500000
-48.100000	154.500000	154.500000
-48.066667	154.500000	154.500000
-48.033333	154.500000	154.500000
-48.000000	154.500000	154.500000
-47.966667	154.500000	154.500000
-47.933333	154.500000	154.500000
-47.900000	154.500000	154.500000
-47.866667	0.500000	18.000000
-47.833333	0.500000	18.000000
-47.800000	0.500000	18.000000
-47.766667	0.500000	18.000000
-47.733333	0.500000	18.000000
-47.700000	0.500000	18.000000
-47.666667	0.500000	18.000000
-47.633333	0.500000	18.000000
-47.600000	0.500000	18.000000
-47.566667	0.500000	18.000000
-47.533333	0.500000	18.000000
-47.500000	0.500000	18.000000
-47.466667	0.500000	18.000000
-47.433333	0.500000	18.000000
-47.400000	0.500000	18.000000
-47.366667	0.500000	18.000000
-47.333333	0.500000	18.000000
-47.300000	0.500000	18.000000
-47.266667	0.500000	18.000000
-47.233333	0.500000	18.000000
-47.200000	0.500000	18.000000
-47.166667	0.500000	18.000000
-47.133333	0.500000	18.000000
-47.100000	0.500000	18.000000
-47.066667	0.500000	18.000000
-47.033333	0.500000	18.000000
-47.000000	0.500000	18.000000
-46.966667	0.500000	18.000000
-46.933333	0.500000	18.000000
-46.900000	0.500000	18.000000
-46.866667	0.500000	18.000000
-46.833333	0.500000	18.000000
-46.800000	0.500000	18.000000
-46.766667	0.500000	18.000000
-46.733333	0.500000	18.000000
-46.700000	0.500000	18.000000
-46.666667	0.500000	18.000000
-46.633333	0.500000	17.000000
-46.600000	0.500000	17.000000
-46.566667	0.500000	17.000000
-46.533333	0.500000	17.000000
-46.500000	0.500000	17.000000
-46.466667	0.500000	17.000000
-46.433333	0.500000	17.000000
-46.400000	0.500000	17.000000
-46.366667	0.500000	17.000000
-46.333333	0.500000	17.000000
-46.300000	0.500000	17.000000
-46.266667	0.500000	17.000000
-46.233333	0.500000	17.000000
-46.200000	0.500000	17.000000
-46.166667	0.500000	17.000000
-46.133333	0.500000	17.000000
-46.100000	0.500000	17.000000
-46.066667	0.500000	17.000000
-46.033333	0.500000	17.000000
-46.000000	0.500000	17.000000
-45.966667	0.500000	17.000000
-45.933333	0.500000	17.000000
-45.900000	0.500000	17.000000
-45.866667	0.500000	17.000000
-45.833333	0.500000	17.000000
-45.800000	0.500000	17.000000
-45.766667	0.500000	17.000000
-45.733333	0.500000	17.000000
-45.700000	0.500000	17.000000
-45.666667	0.500000	17.000000
-45.633333	0.500000	17.000000
-45.600000	0.500000	17.000000
-45.566667	0.500000	17.000000
-45.533333	0.500000	17.000000
-45.500000	0.500000	17.000000
-45.466667	0.500000	17.000000
-45.433333	0.500000	17.000000
-45.400000	0.500000	17.000000
-45.366667	0.500000	17.000000
-45.333333	0.500000	17.000000
-45.300000	0.500000	17.000000
-45.266667	0.500000	17.000000
-45.233333	0.500000	17.000000
-45.200000	0.500000	17.000000
-45.166667	0.500000	17.000000
-45.133333	0.500000	17.000000
-45.100000	0.500000	17.000000
-45.066667	0.500000	17.000000
-45.033333	0.500000	17.000000
-45.000000	0.500000	17.000000
-44.966667	0.500000	17.000000
-44.933333	0.500000	17.000000
-44.900000	0.500000	17.000000
-44.866667	0.500000	17.000000
-44.833333	0.500000	17.000000
-44.800000	0.500000	17.000000
-44.766667	0.500000	17.000000
-44.733333	0.500000	17.000000
-44.700000	0.500000	17.000000
-44.666667	0.500000	17.000000
-44.633333	0.500000	17.000000
-44.600000	0.500000	17.000000
-44.566667	0.500000	17.000000
-44.533333	0.500000	17.000000
-44.500000	0.500000	17.000000
-44.466667	0.500000	17.000000
-44.433333	0.500000	17.000000
-44.400000	0.500000	17.000000
-44.366667	0.500000	17.000000
-44.333333	0.500000	17.000000
-44.300000	0.500000	17.000000
-44.266667	0.500000	17.000000
-44.233333	0.500000	17.000000
-44.200000	0.500000	17.000000
-44.166667	0.500000	17.000000
-44.133333	0.500000	17.000000
-44.100000	0.500000	17.000000
-44.066667	0.500000	17.000000
-44.033333	0.500000	17.000000
-44.000000	0.500000	17.000000
-43.966667	0.500000	17.000000
-43.933333	0.500000	17.000000
-43.900000	0.500000	17.000000
-43.866667	0.500000	17.000000
-43.833333	0.500000	17.000000
-43.800000	0.500000	17.000000
-43.766667	0.500000	17.000000
-43.733333	0.500000	17.000000
-43.700000	0.500000	17.000000
-43.666667	0.500000	17.000000
-43.633333	0.500000	17.000000
-43.600000	0.500000	17.000000
-43.566667	0.500000	17.000000
-43.533333	0.500000	17.000000
-43.500000	0.500000	17.000000
-43.466667	0.500000	17.000000
-43.433333	0.500000	17.000000
-43.400000	0.500000	17.000000
-43.366667	0.500000	17.000000
-43.333333	0.500000	17.000000
-43.300000	0.500000	17.000000
-43.266667	0.500000	17.000000
-43.233333	0.500000	17.000000
-43.200000	0.500000	17.000000
-43.166667	0.500000	17.000000
-43.133333	0.500000	17.000000
-43.100000	0.500000	17.000000
-43.066667	0.500000	17.000000
-43.033333	0.500000	17.000000
-43.000000	0.500000	17.000000
-42.966667	0.500000	17.000000
-42.933333	0.500000	17.000000
-42.900000	0.500000	17.000000
-42.866667	0.500000	17.000000
-42.833333	0.500000	17.000000
-42.800000	0.500000	17.000000
-42.766667	0.500000	17.000000
-42.733333	0.500000	17.000000
-42.700000	0.500000	17.000000
-42.666667	0.500000	17.000000
-42.633333	0.500000	17.000000
-42.600000	0.500000	17.000000
-42.566667	0.500000	17.000000
-42.533333	0.500000	17.000000
-42.500000	0.500000	17.000000
-42.466667	0.500000	17.000000
-42.433333	0.500000	17.000000
-42.400000	0.500000	17.000000
-42.366667	0.500000	17.000000
-42.333333	0.500000	17.000000
-42.300000	0.500000	17.000000
-42.266667	0.500000	17.000000
-42.233333	0.500000	17.000000
-42.200000	0.500000	17.000000
-42.166667	0.500000	17.000000
-42.133333	0.500000	17.000000
-42.100000	0.500000	17.000000
-42.066667	0.500000	17.000000
-42.033333	0.500000	17.000000
-42.000000	0.500000	17.000000
-41.966667	0.500000	17.000000
-41.933333	0.500000	17.000000
-41.900000	0.500000	17.000000
-41.866667	0.500000	17.000000
-41.833333	0.500000	17.000000
-41.800000	0.500000	17.000000
-41.766667	0.500000	17.000000
-41.733333	0.500000	17.000000
-41.700000	0.500000	17.000000
-41.666667	0.500000	17.000000
-41.633333	0.500000	17.000000
-41.600000	0.500000	17.000000
-41.566667	0.500000	17.000000
-41.533333	0.500000	17.000000
-41.500000	0.500000	17.000000
-41.466667	0.500000	17.000000
-41.433333	0.500000	17.000000
-41.400000	0.500000	17.000000
-41.366667	0.500000	17.000000
-41.333333	0.500000	17.000000
-41.300000	0.500000	17.000000
-41.266667	0.500000	17.000000
-41.233333	0.500000	17.000000
-41.200000	0.500000	17.000000
-41.166667	0.500000	17.000000
-41.133333	0.500000	17.000000
-41.100000	0.500000	17.000000
-41.066667	0.500000	17.000000
-41.033333	0.500000	17.000000
-41.000000	0.500000	17.000000
-40.966667	0.500000	17.000000
-40.933333	0.500000	17.000000
-40.900000	0.500000	17.000000
-40.866667	0.500000	17.000000
-40.833333	0.500000	17.000000
-40.800000	0.500000	17.000000
-40.766667	0.500000	17.000000
-40.733333	0.500000	17.000000
-40.700000	0.500000	17.000000
-40.666667	0.500000	17.000000
-40.633333	0.500000	17.000000
-40.600000	0.500000	17.000000
-40.566667	0.500000	17.000000
-40.533333	0.500000	17.000000
-40.500000	0.500000	17.000000
-40.466667	0.500000	17.000000
-40.433333	0.500000	17.000000
-40.400000	0.500000	17.000000
-40.366667	0.500000	17.000000
-40.333333	0.500000	17.000000
-40.300000	0.500000	17.000000
-40.266667	0.500000	17.000000
-40.233333	0.500000	17.000000
-40.200000	0.500000	17.000000
-40.166667	0.500000	17.000000
-40.133333	0.500000	17.000000
-40.100000	0.500000	17.000000
-40.066667	0.500000	17.000000
-40.033333	0.500000	17.000000
-40.000000	0.500000	17.000000
-39.966667	0.500000	17.000000
-39.933333	0.500000	17.000000
-39.900000	0.500000	17.000000
-39.866667	0.500000	17.000000
-39.833333	0.500000	17.000000
-39.800000	0.500000	17.000000
-39.766667	0.500000	17.000000
-39.733333	0.500000	17.000000
-39.700000	0.500000	17.000000
-39.666667	0.500000	17.000000
-39.633333	0.500000	17.000000
-39.600000	0.500000	17.000000
-39.566667	0.500000	17.000000
-39.533333	0.500000	17.000000
-39.500000	0.500000	17.000000
-39.466667	0.500000	17.000000
-39.433333	0.500000	17.000000
-39.400000	0.500000	17.000000
-39.366667	0.500000	17.000000
-39.333333	0.500000	17.000000
-39.300000	0.500000	17.000000
-39.266667	0.500000	17.000000
-39.233333	0.500000	17.000000
-39.200000	0.500000	17.000000
-39.166667	0.500000	17.000000
-39.133333	0.500000	17.000000
-39.100000	0.500000	17.000000
-39.066667	0.500000	17.000000
-39.033333	0.500000	17.000000
-39.000000	0.500000	17.000000
-38.966667	0.500000	17.000000
-38.933333	0.500000	17.000000
-38.900000	0.500000	17.000000
-38.866667	0.500000	17.000000
-38.833333	0.500000	17.000000
-38.800000	0.500000	17.000000
-38.766667	0.500000	17.000000
-38.733333	0.500000	17.000000
-38.700000	0.500000	17.000000
-38.666667	0.500000	17.000000
-38.633333	0.500000	17.000000
-38.600000	0.500000	17.000000
-38.566667	0.500000	17.000000
-38.533333	0.500000	17.000000
-38.500000	0.500000	17.000000
-38.466667	0.500000	17.000000
-38.433333	0.500000	17.000000
-38.400000	0.500000	17.000000
-38.366667	0.500000	17.000000
-38.333333	0.500000	17.000000
-38.300000	0.500000	17.000000
-38.266667	0.500000	17.000000
-38.233333	0.500000	17.000000
-38.200000	0.500000	17.000000
-38.166667	0.500000	17.000000
-38.133333	0.500000	17.000000
-38.100000	0.500000	17.000000
-38.066667	0.500000	17.000000
-38.033333	0.500000	17.000000
-38.000000	0.500000	17.000000
-37.966667	0.500000	17.000000
-37.933333	0.500000	17.000000
-37.900000	0.500000	17.000000
-37.866667	0.500000	17.000000
-37.833333	0.500000	17.000000
-37.800000	0.500000	17.000000
-37.766667	0.500000	17.000000
-37.733333	0.500000	17.000000
-37.700000	0.500000	17.000000
-37.666667	0.500000	17.000000
-37.633333	0.500000	17.000000
-37.600000	0.500000	17.000000
-37.566667	0.500000	17.000000
-37.533333	0.500000	17.000000
-37.500000	0.500000	17.000000
-37.466667	0.500000	17.000000
-37.433333	0.500000	17.000000
-37.400000	0.500000	17.000000
-37.366667	0.500000	17.000000
-37.333333	0.500000	17.000000
-37.300000	0.500000	17.000000
-37.266667	0.500000	17.000000
-37.233333	0.500000	17.000000
-37.200000	0.500000	17.000000
-37.166667	0.500000	17.000000
-37.133333	0.500000	17.000000
-37.100000	0.500000	17.000000
-37.066667	0.500000	17.000000
-37.033333	0.500000	17.000000
-37.000000	0.500000	17.000000
-36.966667	0.500000	17.000000
-36.933333	0.500000	17.000000
-36.900000	0.500000	17.000000
-36.866667	0.500000	17.000000
-36.833333	0.500000	17.000000
-36.800000	0.500000	17.000000
-36.766667	0.500000	17.000000
-36.733333	0.500000	17.000000
-36.700000	0.500000	17.000000
-36.666667	0.500000	17.000000
-36.633333	0.500000	17.000000
-36.600000	0.500000	17.000000
-36.566667	0.500000	17.000000
-36.533333	0.500000	17.000000
-36.500000	0.500000	17.000000
-36.466667	0.500000	17.000000
-36.433333	0.500000	17.000000
-36.400000	0.500000	17.000000
-36.366667	0.500000	17.000000
-36.333333	0.500000	17.000000
-36.300000	0.500000	17.000000
-36.266667	0.500000	17.000000
-36.233333	0.500000	17.000000
-36.200000	0.500000	17.000000
-36.166667	0.500000	17.000000
-36.133333	0.500000	17.000000
-36.100000	0.500000	17.000000
-36.066667	0.500000	17.000000
-36.033333	0.500000	17.000000
-36.000000	0.500000	17.000000
-35.966667	0.500000	17.000000
-35.933333	0.500000	17.000000
-35.900000	0.500000	17.000000
-35.866667	0.500000	17.000000
-35.833333	0.500000	17.000000
-35.800000	0.500000	17.000000
-35.766667	0.500000	17.000000
-35.733333	0.500000	17.000000
-35.700000	0.500000	17.000000
-35.666667	0.500000	17.000000
-35.633333	0.500000	17.000000
-35.600000	0.500000	17.000000
-35.566667	0.500000	17.000000
-35.533333	0.500000	17.000000
-35.500000	0.500000	17.000000
-35.466667	0.500000	17.000000
-35.433333	0.500000	17.000000
-35.400000	0.500000	17.000000
-35.366667	0.500000	17.000000
-35.333333	0.500000	17.000000
-35.300000	0.500000	17.000000
-35.266667	0.500000	17.000000
-35.233333	0.500000	17.000000
-35.200000	0.500000	17.000000
-35.166667	0.500000	17.000000
-35.133333	0.500000	17.000000
-35.100000	0.500000	17.000000
-35.066667	0.500000	17.000000
-35.033333	0.500000	17.000000
-35.000000	0.500000	17.000000
-34.966667	0.500000	17.000000
-34.933333	0.500000	17.000000
-34.900000	0.500000	17.000000
-34.866667	0.500000	17.000000
-34.833333	0.500000	17.000000
-34.800000	0.500000	17.000000
-34.766667	0.500000	17.000000
-34.733333	0.500000	17.000000
-34.700000	0.500000	17.000000
-34.666667	0.500000	17.000000
-34.633333	0.500000	17.000000
-34.600000	0.500000	17.000000
-34.566667	0.500000	17.000000
-34.533333	0.500000	17.000000
-34.500000	0.500000	17.000000
-34.466667	0.500000	17.000000
-34.433333	0.500000	17.000000
-34.400000	0.500000	17.000000
-34.366667	0.500000	17.000000
-34.333333	0.500000	17.000000
-34.300000	0.500000	17.000000
-34.266667	0.500000	17.000000
-34.233333	0.500000	17.000000
-34.200000	0.500000	17.000000
-34.166667	0.500000	17.000000
-34.133333	0.500000	17.000000
-34.100000	0.500000	17.000000
-34.066667	0.500000	17.000000
-34.033333	0.500000	17.000000
-34.000000	0.500000	17.000000
-33.966667	0.500000	17.000000
-33.933333	0.500000	17.000000
-33.900000	0.500000	17.000000
-33.866667	0.500000	17.000000
-33.833333	0.500000	17.000000
-33.800000	0.500000	17.000000
-33.766667	0.500000	17.000000
-33.733333	0.500000	17.000000
-33.700000	0.500000	17.000000
-33.666667	0.500000	17.000000
-33.633333	0.500000	17.000000
-33.600000	0.500000	17.000000
-33.566667	0.500000	17.000000
-33.533333	0.500000	17.000000
-33.500000	0.500000	17.000000
-33.466667	0.500000	17.000000
-33.433333	0.500000	17.000000
-33.400000	0.500000	17.000000
-33.366667	0.500000	17.000000
-33.333333	0.500000	17.000000
-33.300000	0.500000	17.000000
-33.266667	0.500000	17.000000
-33.233333	0.500000	17.000000
-33.200000	0.500000	17.000000
-33.166667	0.500000	17.000000
-33.133333	0.500000	17.000000
-33.100000	0.500000	17.000000
-33.066667	0.500000	17.000000
-33.033333	0.500000	17.000000
-33.000000	0.500000	17.000000
-32.966667	0.500000	17.000000
-32.933333	0.500000	17.000000
-32.900000	0.500000	17.000000
-32.866667	0.500000	17.000000
-32.833333	0.500000	17.000000
-32.800000	0.500000	17.000000
-32.766667	0.500000	17.000000
-32.733333	0.500000	17.000000
-32.700000	0.500000	17.000000
-32.666667	0.500000	17.000000
-32.633333	0.500000	17.000000
-32.600000	0.500000	17.000000
-32.566667	0.500000	17.000000
-32.533333	0.500000	17.000000
-32.500000	0.500000	17.000000
-32.466667	0.500000	17.000000
-32.433333	0.500000	17.000000
-32.400000	0.500000	17.000000
-32.366667	0.500000	17.000000
-32.333333	0.500000	17.000000
-32.300000	0.500000	17.000000
-32.266667	0.500000	17.000000
-32.233333	0.500000	17.000000
-32.200000	0.500000	17.000000
-32.166667	0.500000	17.000000
-32.133333	0.500000	17.000000
-32.100000	0.500000	17.000000
-32.066667	0.500000	17.000000
-32.033333	0.500000	17.000000
-32.000000	0.500000	17.000000
-31.966667	0.500000	17.000000
-31.933333	0.500000	17.000000
-31.900000	0.500000	17.000000
-31.866667	0.500000	17.000000
-31.833333	0.500000	17.000000
-31.800000	0.500000	17.000000
-31.766667	0.500000	17.000000
-31.733333	0.500000	17.000000
-31.700000	0.500000	17.000000
-31.666667	0.500000	17.000000
-31.633333	0.500000	17.000000
-31.600000	0.500000	17.000000
-31.566667	0.500000	17.000000
-31.533333	0.500000	17.000000
-31.500000	0.500000	17.000000
-31.466667	0.500000	17.000000
-31.433333	0.500000	17.000000
-31.400000	0.500000	17.000000
-31.366667	0.500000	17.000000
-31.333333	0.500000	17.000000
-31.300000	0.500000	17.000000
-31.266667	0.500000	17.000000
-31.233333	0.500000	17.000000
-31.200000	0.500000	17.000000
-31.166667	0.500000	17.000000
-31.133333	0.500000	17.000000
-31.100000	0.500000	17.000000
-31.066667	0.500000	17.000000
-31.033333	0.500000	17.000000
-31.000000	0.500000	17.000000
-30.966667	0.500000	17.000000
-30.933333	0.500000	17.000000
-30.900000	0.500000	17.000000
-30.866667	0.500000	17.000000
-30.833333	0.500000	17.000000
-30.800000	0.500000	17.000000
-30.766667	0.500000	17.000000
-30.733333	0.500000	17.000000
-30.700000	0.500000	17.000000
-30.666667	0.500000	17.000000
-30.633333	0.500000	17.000000
-30.600000	0.500000	17.000000
-30.566667	0.500000	17.000000
-30.533333	0.500000	17.000000
-30.500000	0.500000	17.000000
-30.466667	0.500000	17.000000
-30.433333	0.500000	17.000000
-30.400000	0.500000	17.000000
-30.366667	0.500000	17.000000
-30.333333	0.500000	17.000000
-30.300000	0.500000	17.000000
-30.266667	0.500000	17.000000
-30.233333	0.500000	17.000000
-30.200000	0.500000	17.000000
-30.166667	0.500000	17.000000
-30.133333	0.500000	17.000000
-30.100000	0.500000	17.000000
-30.066667	0.500000	17.000000
-30.033333	0.500000	17.000000
-30.000000	0.500000	17.000000
-29.966667	0.500000	17.000000
-29.933333	0.500000	17.000000
-29.900000	0.500000	17.000000
-29.866667	0.500000	17.000000
-29.833333	0.500000	17.000000
-29.800000	0.500000	17.000000
-29.766667	0.500000	17.000000
-29.733333	0.500000	17.000000
-29.700000	0.500000	17.000000
-29.666667	0.500000	17.000000
-29.633333	0.500000	17.000000
-29.600000	0.500000	17.000000
-29.566667	0.500000	17.000000
-29.533333	0.500000	17.000000
-29.500000	0.500000	17.000000
-29.466667	0.500000	17.000000
-29.433333	0.500000	17.000000
-29.400000	0.500000	17.000000
-29.366667	0.500000	17.000000
-29.333333	0.500000	17.000000
-29.300000	0.500000	17.000000
-29.266667	0.500000	17.000000
-29.233333	0.500000	17.000000
-29.200000	0.500000	17.000000
-29.166667	0.500000	17.000000
-29.133333	0.500000	17.000000
-29.100000	0.500000	17.000000
-29.066667	0.500000	17.000000
-29.033333	0.500000	17.000000
-29.000000	0.500000	17.000000
-28.966667	0.500000	17.000000
-28.933333	0.500000	17.000000
-28.900000	0.500000	17.000000
-28.866667	0.500000	17.000000
-28.833333	0.500000	17.000000
-28.800000	0.500000	17.000000
-28.766667	0.500000	17.000000
-28.733333	0.500000	17.000000
-28.700000	0.500000	17.000000
-28.666667	0.500000	17.000000
-28.633333	0.500000	17.000000
-28.600000	0.500000	17.000000
-28.566667	0.500000	17.000000
-28.533333	0.500000	17.000000
-28.500000	0.500000	17.000000
-28.466667	0.500000	17.000000
-28.433333	0.500000	17.000000
-28.400000	0.500000	17.000000
-28.366667	0.500000	17.000000
-28.333333	0.500000	17.000000
-28.300000	0.500000	17.000000
-28.266667	0.500000	17.000000
-28.233333	0.500000	17.000000
-28.200000	0.500000	17.000000
-28.166667	0.500000	17.000000
-28.133333	0.500000	17.000000
-28.100000	0.500000	17.000000
-28.066667	0.500000	17.000000
-28.033333	0.500000	17.000000
-28.000000	0.500000	17.000000
-27.966667	0.500000	17.000000
-27.933333	0.500000	17.000000
-27.900000	0.500000	17.000000
-27.866667	0.500000	17.000000
-27.833333	0.500000	17.000000
-27.800000	0.500000	17.000000
-27.766667	0.500000	17.000000
-27.733333	0.500000	17.000000
-27.700000	0.500000	17.000000
-27.666667	0.500000	17.000000
-27.633333	0.500000	17.000000
-27.600000	0.500000	17.000000
-27.566667	0.500000	17.000000
-27.533333	0.500000	17.000000
-27.500000	0.500000	17.000000
-27.466667	0.500000	17.000000
-27.433333	0.500000	17.000000
-27.400000	0.500000	17.000000
-27.366667	0.500000	17.000000
-27.333333	0.500000	17.000000
-27.300000	0.500000	17.000000
-27.266667	0.500000	17.000000
-27.233333	0.500000	17.000000
-27.200000	0.500000	17.000000
-27.166667	0.500000	17.000000
-27.133333	0.500000	17.000000
-27.100000	0.500000	17.000000
-27.066667	0.500000	17.000000
-27.033333	0.500000	17.000000
-27.000000	0.500000	17.000000
-26.966667	0.500000	17.000000
-26.933333	0.500000	17.000000
-26.900000	0.500000	17.000000
-26.866667	8.000000	46.000000
-26.833333	8.000000	46.000000
-26.800000	8.000000	46.000000
-26.766667	8.000000	46.000000
-26.733333	8.000000	46.000000
-26.700000	8.000000	46.000000
-26.666667	8.000000	46.000000
-26.633333	8.000000	46.000000
-26.600000	8.500000	47.500000
-26.566667	8.500000	47.500000
-26.533333	8.000000	46.000000
-26.500000	8.000000	47.000000
-26.466667	8.000000	47.000000
-26.433333	8.000000	47.000000
-26.400000	8.000000	47.000000
-26.366667	8.000000	47.000000
-26.333333	9.000000	49.000000
-26.300000	8.500000	47.500000
-26.266667	9.000000	49.000000
-26.233333	8.000000	46.000000
-26.200000	8.000000	46.000000
-26.166667	8.000000	46.000000
-26.133333	8.000000	46.000000
-26.100000	8.000000	46.000000
-26.066667	8.000000	46.000000
-26.033333	8.000000	46.000000
-26.000000	8.000000	46.000000
-25.966667	8.000000	46.000000
-25.933333	8.000000	46.000000
-25.900000	8.000000	46.000000
-25.866667	8.000000	46.000000
-25.833333	8.000000	46.000000
-25.800000	8.000000	46.000000
-25.766667	8.000000	46.000000
-25.733333	8.000000	46.000000
-25.700000	8.000000	46.000000
-25.666667	8.000000	46.000000
-25.633333	8.000000	46.000000
-25.600000	8.000000	46.000000
-25.566667	8.000000	46.000000
-25.533333	8.000000	46.000000
-25.500000	8.000000	46.000000
-25.466667	8.000000	46.000000
-25.433333	8.000000	46.000000
-25.400000	8.000000	46.000000
-25.366667	8.000000	46.000000
-25.333333	8.000000	46.000000
-25.300000	8.000000	46.000000
-25.266667	8.000000	46.000000
-25.233333	8.000000	46.000000
-25.200000	8.000000	46.000000
-25.166667	8.000000	46.000000
-25.133333	8.000000	46.000000
-25.100000	8.000000	46.000000
-25.066667	8.000000	46.000000
-25.033333	8.000000	46.000000
-25.000000	8.000000	46.000000
-24.966667	8.000000	46.000000
-24.933333	8.000000	46.000000
-24.900000	8.000000	46.000000
-24.866667	8.000000	46.000000
-24.833333	8.000000	46.000000
-24.800000	8.000000	46.000000
-24.766667	8.000000	46.000000
-24.733333	8.000000	46.000000
-24.700000	8.000000	46.000000
-24.666667	8.000000	46.000000
-24.633333	8.000000	46.000000
-24.600000	8.000000	46.000000
-24.566667	8.000000	46.000000
-24.533333	8.000000	46.000000
-24.500000	8.000000	46.000000
-24.466667	8.000000	46.000000
-24.433333	8.000000	46.000000
-24.400000	8.000000	46.000000
-24.366667	8.000000	46.000000
-24.333333	8.000000	46.000000
-24.300000	8.000000	46.000000
-24.266667	8.000000	46.000000
-24.233333	8.000000	46.000000
-24.200000	8.000000	46.000000
-24.166667	8.000000	46.000000
-24.133333	8.000000	46.000000
-24.100000	8.000000	46.000000
-24.066667	8.000000	46.000000
-24.033333	8.000000	46.000000
-24.000000	8.000000	46.000000
-23.966667	8.000000	46.000000
-23.933333	8.000000	46.000000
-23.900000	8.000000	46.000000
-23.866667	8.000000	46.000000
-23.833333	8.000000	46.000000
-23.800000	8.000000	46.000000
-23.766667	8.000000	46.000000
-23.733333	8.000000	46.000000
-23.700000	8.000000	46.000000
-23.666667	8.000000	46.000000
-23.633333	8.000000	46.000000
-23.600000	8.000000	46.000000
-23.566667	8.000000	46.000000
-23.533333	8.000000	46.000000
-23.500000	8.000000	46.000000
-23.466667	8.000000	46.000000
-23.433333	8.000000	46.000000
-23.400000	8.000000	46.000000
-23.366667	8.000000	46.000000
-23.333333	8.000000	46.000000
-23.300000	8.000000	46.000000
-23.266667	8.000000	46.000000
-23.233333	8.000000	46.000000
-23.200000	8.000000	46.000000
-23.166667	8.000000	46.000000
-23.133333	8.000000	46.000000
-23.100000	8.000000	46.000000
-23.066667	8.000000	46.000000
-23.033333	8.000000	46.000000
-23.000000	8.000000	46.000000
-22.966667	8.000000	46.000000
-22.933333	8.000000	46.000000
-22.900000	8.000000	46.000000
-22.866667	8.000000	46.000000
-22.833333	8.000000	46.000000
-22.800000	8.000000	46.000000
-22.766667	8.000000	46.000000
-22.733333	8.000000	46.000000
-22.700000	8.000000	46.000000
-22.666667	8.000000	46.000000
-22.633333	8.000000	46.000000
-22.600000	8.000000	46.000000
-22.566667	8.000000	46.000000
-22.533333	8.000000	46.000000
-22.500000	8.000000	46.000000
-22.466667	8.000000	46.000000
-22.433333	8.000000	46.000000
-22.400000	8.000000	46.000000
-22.366667	8.000000	46.000000
-22.333333	8.000000	46.000000
-22.300000	8.000000	46.000000
-22.266667	8.000000	46.000000
-22.233333	8.000000	46.000000
-22.200000	8.000000	46.000000
-22.166667	8.000000	46.000000
-22.133333	8.000000	46.000000
-22.100000	8.000000	46.000000
-22.066667	8.000000	46.000000
-22.033333	8.000000	46.000000
-22.000000	8.000000	46.000000
-21.966667	8.000000	46.000000
-21.933333	8.000000	46.000000
-21.900000	8.000000	46.000000
-21.866667	8.000000	46.000000
-21.833333	8.000000	46.000000
-21.800000	8.000000	46.000000
-21.766667	8.000000	46.000000
-21.733333	6.500000	51.000000
-21.700000	6.500000	51.000000
-21.666667	7.000000	51.500000
-21.633333	7.000000	52.000000
-21.600000	6.000000	50.000000
-21.566667	6.500000	51.000000
-21.533333	6.500000	51.000000
-21.500000	7.000000	51.500000
-21.466667	7.000000	51.500000
-21.433333	7.000000	51.500000
-21.400000	7.000000	51.500000
-21.366667	7.000000	51.500000
-21.333333	7.000000	51.500000
-21.300000	6.500000	50.500000
-21.266667	7.000000	51.500000
-21.233333	7.000000	51.500000
-21.200000	7.000000	51.500000
-21.166667	6.500000	51.500000
-21.133333	6.500000	51.000000
-21.100000	7.000000	51.500000
-21.066667	7.000000	51.500000
-21.033333	7.000000	51.500000
-21.000000	6.500000	50.500000
-20.966667	7.000000	51.500000
-20.933333	6.500000	51.500000
-20.900000	7.500000	53.000000
-20.866667	8.000000	54.000000
-20.833333	7.500000	53.500000
-20.800000	8.000000	54.000000
-20.766667	8.000000	54.000000
-20.733333	7.500000	53.500000
-20.700000	6.000000	26.000000
-20.666667	6.500000	26.000000
-20.633333	6.500000	26.000000
-20.600000	8.000000	54.000000
-20.566667	8.000000	54.000000
-20.533333	8.000000	54.000000
-20.500000	8.000000	54.000000
-20.466667	8.000000	54.000000
-20.433333	8.000000	54.000000
-20.400000	8.000000	54.000000
-20.366667	8.000000	54.000000
-20.333333	8.000000	54.000000
-20.300000	8.000000	54.000000
-20.266667	8.000000	54.000000
-20.233333	8.000000	54.000000
-20.200000	8.000000	54.000000
-20.166667	8.000000	54.000000
-20.133333	8.000000	54.000000
-20.100000	8.000000	54.000000
-20.066667	8.000000	54.000000
-20.033333	8.000000	54.000000
-20.000000	8.000000	54.000000
-19.966667	8.000000	54.000000
-19.933333	8.000000	54.000000
-19.900000	8.000000	54.000000
-19.866667	8.000000	54.000000
-19.833333	8.000000	54.000000
-19.800000	8.000000	54.000000
-19.766667	8.000000	54.000000
-19.733333	8.000000	54.000000
-19.700000	8.000000	54.000000
-19.666667	8.000000	54.000000
-19.633333	8.000000	54.000000
-19.600000	8.000000	54.000000
-19.566667	8.000000	54.000000
-19.533333	8.000000	54.000000
-19.500000	8.000000	54.000000
-19.466667	8.000000	54.000000
-19.433333	8.000000	54.000000
-19.400000	8.000000	54.000000
-19.366667	8.000000	54.000000
-19.333333	8.000000	54.000000
-19.300000	8.000000	54.000000
-19.266667	8.000000	54.000000
-19.233333	8.000000	54.000000
-19.200000	8.000000	54.000000
-19.166667	8.000000	54.000000
-19.133333	8.000000	54.000000
-19.100000	8.000000	54.000000
-19.066667	8.000000	54.000000
-19.033333	8.000000	54.000000
-19.000000	8.000000	54.000000
-18.966667	8.000000	54.000000
-18.933333	8.000000	54.000000
-18.900000	8.000000	54.000000
-18.866667	8.000000	54.000000
-18.833333	8.000000	54.000000
-18.800000	8.000000	54.000000
-18.766667	8.000000	54.000000
-18.733333	8.000000	54.000000
-18.700000	8.000000	54.000000
-18.666667	8.000000	54.000000
-18.633333	8.000000	54.000000
-18.600000	8.000000	54.000000
-18.566667	8.000000	54.000000
-18.533333	8.000000	54.000000
-18.500000	8.000000	54.000000
-18.466667	8.000000	54.000000
-18.433333	8.000000	54.000000
-18.400000	8.000000	54.000000
-18.366667	8.000000	54.000000
-18.333333	8.000000	54.000000
-18.300000	8.000000	54.000000
-18.266667	8.000000	54.000000
-18.233333	8.000000	54.000000
-18.200000	8.000000	54.000000
-18.166667	8.000000	54.000000
-18.133333	8.000000	54.000000
-18.100000	8.000000	54.000000
-18.066667	8.000000	54.000000
-18.033333	8.000000	54.000000
-18.000000	8.000000	54.000000
-17.966667	8.000000	54.000000
-17.933333	8.000000	54.000000
-17.900000	8.000000	54.000000
-17.866667	8.000000	54.000000
-17.833333	8.000000	54.000000
-17.800000	8.000000	54.000000
-17.766667	8.000000	54.000000
-17.733333	8.000000	54.000000
-17.700000	8.000000	54.000000
-17.666667	8.000000	54.000000
-17.633333	8.000000	54.000000
-17.600000	8.000000	54.000000
-17.566667	8.000000	54.000000
-17.533333	8.000000	54.000000
-17.500000	8.000000	54.000000
-17.466667	8.000000	54.000000
-17.433333	8.000000	54.000000
-17.400000	8.000000	54.000000
-17.366667	8.000000	54.000000
-17.333333	8.000000	54.000000
-17.300000	8.000000	54.000000
-17.266667	8.000000	54.000000
-17.233333	8.000000	54.000000
-17.200000	8.000000	54.000000
-17.166667	8.000000	54.000000
-17.133333	8.000000	54.000000
-17.100000	8.000000	54.000000
-17.066667	8.000000	54.000000
-17.033333	8.000000	54.000000
-17.000000	8.000000	54.000000
-16.966667	8.000000	54.000000
-16.933333	8.000000	54.000000
-16.900000	8.000000	54.000000
-16.866667	8.000000	54.000000
-16.833333	8.000000	54.000000
-16.800000	8.000000	54.000000
-16.766667	8.000000	54.000000
-16.733333	8.000000	54.000000
-16.700000	8.000000	54.000000
-16.666667	8.000000	54.000000
-16.633333	8.000000	54.000000
-16.600000	8.000000	54.000000
-16.566667	8.000000	54.000000
-16.533333	8.000000	54.000000
-16.500000	8.000000	54.000000
-16.466667	8.000000	54.000000
-16.433333	8.000000	54.000000
-16.400000	8.000000	54.000000
-16.366667	8.000000	54.000000
-16.333333	8.000000	54.000000
-16.300000	8.000000	54.000000
-16.266667	8.000000	54.000000
-16.233333	8.000000	54.000000
-16.200000	8.000000	54.000000
-16.166667	8.000000	54.000000
-16.133333	8.000000	54.000000
-16.100000	8.000000	54.000000
-16.066667	8.000000	54.000000
-16.033333	8.000000	54.000000
-16.000000	8.000000	54.000000
-15.966667	8.000000	54.000000
-15.933333	8.000000	54.000000
-15.900000	8.000000	54.000000
-15.866667	8.000000	54.000000
-15.833333	8.000000	54.000000
-15.800000	8.000000	54.000000
-15.766667	8.000000	54.000000
-15.733333	8.000000	54.000000
-15.700000	8.000000	54.000000
-15.666667	8.000000	54.000000
-15.633333	8.000000	54.000000
-15.600000	8.000000	54.000000
-15.566667	8.000000	54.000000
-15.533333	8.000000	54.000000
-15.500000	8.000000	54.000000
-15.466667	8.000000	54.000000
-15.433333	8.000000	54.000000
-15.400000	8.000000	54.000000
-15.366667	8.000000	54.000000
-15.333333	8.000000	54.000000
-15.300000	8.000000	54.000000
-15.266667	8.000000	54.000000
-15.233333	8.000000	54.000000
-15.200000	8.000000	54.000000
-15.166667	8.000000	54.000000
-15.133333	8.000000	54.000000
-15.100000	8.000000	54.000000
-15.066667	8.000000	54.000000
-15.033333	8.000000	54.000000
-15.000000	8.000000	54.000000
-14.966667	8.000000	54.000000
-14.933333	8.000000	54.000000
-14.900000	8.000000	54.000000
-14.866667	8.000000	54.000000
-14.833333	8.000000	54.000000
-14.800000	8.000000	54.000000
-14.766667	8.000000	54.000000
-14.733333	8.000000	54.000000
-14.700000	8.000000	54.000000
-14.666667	8.000000	54.000000
-14.633333	8.000000	54.000000
-14.600000	8.000000	54.000000
-14.566667	8.000000	54.000000
-14.533333	8.000000	54.000000
-14.500000	8.000000	54.000000
-14.466667	8.000000	54.000000
-14.433333	8.000000	54.000000
-14.400000	8.000000	54.000000
-14.366667	8.000000	54.000000
-14.333333	8.000000	54.000000
-14.300000	8.000000	54.000000
-14.266667	8.000000	54.000000
-14.233333	8.000000	54.000000
-14.200000	8.000000	54.000000
-14.166667	8.000000	54.000000
-14.133333	8.000000	54.000000
-14.100000	8.000000	54.000000
-14.066667	8.000000	54.000000
-14.033333	8.000000	54.000000
-14.000000	8.000000	54.000000
-13.966667	8.000000	54.000000
-13.933333	8.000000	54.000000
-13.900000	8.000000	54.000000
-13.866667	8.000000	54.000000
-13.833333	8.000000	54.000000
-13.800000	8.000000	54.000000
-13.766667	8.000000	54.000000
-13.733333	8.000000	54.000000
-13.700000	8.000000	54.000000
-13.666667	8.000000	54.000000
-13.633333	8.000000	54.000000
-13.600000	8.000000	54.000000
-13.566667	8.000000	54.000000
-13.533333	8.000000	54.000000
-13.500000	8.000000	54.000000
-13.466667	8.000000	54.000000
-13.433333	8.000000	54.000000
-13.400000	8.000000	54.000000
-13.366667	8.000000	54.000000
-13.333333	8.000000	54.000000
-13.300000	8.000000	54.000000
-13.266667	8.000000	54.000000
-13.233333	8.000000	54.000000
-13.200000	8.000000	54.000000
-13.166667	8.000000	54.000000
-13.133333	8.000000	54.000000
-13.100000	8.000000	54.000000
-13.066667	8.000000	54.000000
-13.033333	8.000000	54.000000
-13.000000	8.000000	54.000000
-12.966667	8.000000	54.000000
-12.933333	8.000000	54.000000
-12.900000	8.000000	54.000000
-12.866667	8.000000	54.000000
-12.833333	8.000000	54.000000
-12.800000	8.000000	54.000000
-12.766667	8.000000	54.000000
-12.733333	8.000000	54.000000
-12.700000	8.000000	54.000000
-12.666667	8.000000	54.000000
-12.633333	8.000000	54.000000
-12.600000	8.000000	54.000000
-12.566667	8.000000	54.000000
-12.533333	8.000000	54.000000
-12.500000	8.000000	54.000000
-12.466667	8.000000	54.000000
-12.433333	8.000000	54.000000
-12.400000	8.000000	54.000000
-12.366667	8.000000	54.000000
-12.333333	8.000000	54.000000
-12.300000	8.000000	54.000000
-12.266667	8.000000	54.000000
-12.233333	8.000000	54.000000
-12.200000	8.000000	54.000000
-12.166667	8.000000	54.000000
-12.133333	8.000000	54.000000
-12.100000	8.000000	54.000000
-12.066667	8.000000	54.000000
-12.033333	8.000000	54.000000
-12.000000	8.000000	54.000000
-11.966667	8.000000	54.000000
-11.933333	8.000000	54.000000
-11.900000	8.000000	54.000000
-11.866667	8.000000	54.000000
-11.833333	8.000000	54.000000
-11.800000	8.000000	54.000000
-11.766667	8.000000	54.000000
-11.733333	8.000000	54.000000
-11.700000	8.000000	54.000000
-11.666667	8.000000	54.000000
-11.633333	8.000000	54.000000
-11.600000	8.000000	54.000000
-11.566667	8.000000	54.000000
-11.533333	8.000000	54.000000
-11.500000	8.000000	54.000000
-11.466667	8.000000	54.000000
-11.433333	8.000000	54.000000
-11.400000	8.000000	54.000000
-11.366667	8.000000	54.000000
-11.333333	8.000000	54.000000
-11.300000	8.000000	54.000000
-11.266667	8.000000	54.000000
-11.233333	8.000000	54.000000
-11.200000	8.000000	54.000000
-11.166667	8.000000	54.000000
-11.133333	8.000000	54.000000
-11.100000	8.000000	54.000000
-11.066667	8.000000	54.000000
-11.033333	8.000000	54.000000
-11.000000	8.000000	54.000000
-10.966667	8.000000	54.000000
-10.933333	8.000000	54.000000
-10.900000	8.000000	54.000000
-10.866667	8.000000	54.000000
-10.833333	8.000000	54.000000
-10.800000	8.000000	54.000000
-10.766667	8.000000	54.000000
-10.733333	8.000000	54.000000
-10.700000	8.000000	54.000000
-10.666667	8.000000	54.000000
-10.633333	8.000000	54.000000
-10.600000	0.500000	12.000000
-10.566667	0.500000	12.000000
-10.533333	0.500000	12.000000
-10.500000	0.500000	12.000000
-10.466667	0.500000	12.000000
-10.433333	0.500000	12.000000
-10.400000	0.500000	12.000000
-10.366667	0.500000	12.000000
-10.333333	0.500000	12.000000
-10.300000	0.500000	12.000000
-10.266667	0.500000	12.000000
-10.233333	0.500000	12.000000
-10.200000	0.500000	12.000000
-10.166667	0.500000	12.000000
-10.133333	0.500000	12.000000
-10.100000	0.500000	12.000000
-10.066667	0.500000	12.000000
-10.033333	0.500000	12.000000
-10.000000	0.500000	12.000000
-9.966667	0.500000	12.000000
-9.933333	0.500000	12.000000
-9.900000	0.500000	12.000000
-9.866667	0.500000	12.000000
-9.833333	0.500000	12.000000
-9.800000	0.500000	12.000000
-9.766667	0.500000	12.000000
-9.733333	0.500000	12.000000
-9.700000	0.500000	12.000000
-9.666667	0.500000	12.000000
-9.633333	0.500000	12.000000
-9.600000	0.500000	12.000000
-9.566667	0.500000	12.000000
-9.533333	0.500000	12.000000
-9.500000	0.500000	12.000000
-9.466667	0.500000	12.000000
-9.433333	0.500000	12.000000
-9.400000	0.500000	12.000000
-9.366667	0.500000	12.000000
-9.333333	0.500000	12.000000
-9.300000	0.500000	12.000000
-9.266667	0.500000	12.000000
-9.233333	0.500000	12.000000
-9.200000	0.500000	12.000000
-9.166667	0.500000	12.000000
-9.133333	0.500000	12.000000
-9.100000	0.500000	12.000000
-9.066667	0.500000	12.000000
-9.033333	0.500000	12.000000
-9.000000	0.500000	12.000000
-8.966667	0.500000	12.000000
-8.933333	0.500000	12.000000
-8.900000	0.500000	12.000000
-8.866667	0.500000	12.000000
-8.833333	0.500000	12.000000
-8.800000	0.500000	12.000000
-8.766667	0.500000	12.000000
-8.733333	0.500000	12.000000
-8.700000	0.500000	12.000000
-8.666667	0.500000	12.000000
-8.633333	0.500000	12.000000
-8.600000	0.500000	13.000000
-8.566667	0.500000	13.000000
-8.533333	0.500000	13.000000
-8.500000	0.500000	13.000000
-8.466667	0.500000	13.000000
-8.433333	0.500000	13.000000
-8.400000	0.500000	13.000000
-8.366667	0.500000	13.000000
-8.333333	0.500000	13.000000
-8.300000	0.500000	13.000000
-8.266667	0.500000	13.000000
-8.233333	0.500000	13.000000
-8.200000	0.500000	13.000000
-8.166667	0.500000	13.000000
-8.133333	0.500000	13.000000
-8.100000	0.500000	13.000000
-8.066667	0.500000	13.000000
-8.033333	0.500000	13.000000
-8.000000	0.500000	13.000000
-7.966667	0.500000	13.000000
-7.933333	0.500000	13.000000
-7.900000	0.500000	13.000000
-7.866667	0.500000	13.000000
-7.833333	0.500000	13.000000
-7.800000	0.500000	13.000000
-7.766667	0.500000	13.000000
-7.733333	0.500000	13.000000
-7.700000	0.500000	13.000000
-7.666667	0.500000	13.000000
-7.633333	0.500000	13.000000
-7.600000	0.500000	13.000000
-7.566667	0.500000	13.000000
-7.533333	0.500000	13.000000
-7.500000	0.500000	13.000000
-7.466667	0.500000	13.000000
-7.433333	0.500000	13.000000
-7.400000	0.500000	14.000000
-7.366667	0.500000	14.000000
-7.333333	0.500000	14.000000
-7.300000	0.500000	14.000000
-7.266667	0.500000	14.000000
-7.233333	0.500000	14.000000
-7.200000	0.500000	14.000000
-7.166667	0.500000	14.000000
-7.133333	0.500000	14.000000
-7.100000	0.500000	14.000000
-7.066667	0.500000	14.000000
-7.033333	0.500000	14.000000
-7.000000	0.500000	14.000000
-6.966667	0.500000	14.000000
-6.933333	0.500000	14.000000
-6.900000	0.500000	14.000000
-6.866667	0.500000	14.000000
-6.833333	0.500000	14.000000
-6.800000	0.500000	14.000000
-6.766667	0.500000	14.000000
-6.733333	0.500000	14.000000
-6.700000	0.500000	14.000000
-6.666667	0.500000	14.000000
-6.633333	0.500000	14.000000
-6.600000	0.500000	14.000000
-6.566667	0.500000	14.000000
-6.533333	0.500000	14.000000
-6.500000	0.500000	14.000000
-6.466667	0.500000	14.000000
-6.433333	0.500000	14.000000
-6.400000	0.500000	14.000000
-6.366667	0.500000	14.000000
-6.333333	0.500000	14.000000
-6.300000	0.500000	14.000000
-6.266667	0.500000	14.000000
-6.233333	0.500000	14.000000
-6.200000	0.500000	14.000000
-6.166667	0.500000	14.000000
-6.133333	0.500000	14.000000
-6.100000	0.500000	14.000000
-6.066667	0.500000	14.000000
-6.033333	0.500000	14.000000
-6.000000	0.500000	14.000000
-5.966667	0.500000	14.000000
-5.933333	0.500000	14.000000
-5.900000	0.500000	14.000000
-5.866667	0.500000	14.000000
-5.833333	0.500000	14.000000
-5.800000	0.500000	14.000000
-5.766667	0.500000	14.000000
-5.733333	0.500000	14.000000
-5.700000	0.500000	14.000000
-5.666667	0.500000	14.000000
-5.633333	0.500000	14.000000
-5.600000	0.500000	15.000000
-5.566667	0.500000	15.000000
-5.533333	0.500000	15.000000
-5.500000	0.500000	15.000000
-5.466667	0.500000	15.000000
-5.433333	0.500000	15.000000
-5.400000	0.500000	15.000000
-5.366667	0.500000	15.000000
-5.333333	0.500000	15.000000
-5.300000	0.500000	15.000000
-5.266667	0.500000	15.000000
-5.233333	0.500000	15.000000
-5.200000	0.500000	15.000000
-5.166667	0.500000	15.000000
-5.133333	0.500000	15.000000
-5.100000	0.500000	15.000000
-5.066667	0.500000	15.000000
-5.033333	0.500000	15.000000
-5.000000	0.500000	15.000000
-4.966667	0.500000	15.000000
-4.933333	0.500000	15.000000
-4.900000	0.500000	15.000000
-4.866667	0.500000	15.000000
-4.833333	0.500000	15.000000
-4.800000	0.500000	15.000000
-4.766667	0.500000	15.000000
-4.733333	0.500000	15.000000
-4.700000	0.500000	15.000000
-4.666667	0.500000	15.000000
-4.633333	0.500000	15.000000
-4.600000	0.500000	15.000000
-4.566667	0.500000	15.000000
-4.533333	0.500000	15.000000
-4.500000	0.500000	15.000000
-4.466667	0.500000	15.000000
-4.433333	0.500000	15.000000
-4.400000	0.500000	15.000000
-4.366667	0.500000	15.000000
-4.333333	0.500000	15.000000
-4.300000	0.500000	15.000000
-4.266667	0.500000	15.000000
-4.233333	0.500000	15.000000
-4.200000	0.500000	15.000000
-4.166667	0.500000	15.000000
-4.133333	0.500000	15.000000
-4.100000	0.500000	15.000000
-4.066667	0.500000	15.000000
-4.033333	0.500000	15.000000
-4.000000	0.500000	15.000000
-3.966667	0.500000	15.000000
-3.933333	0.500000	15.000000
-3.900000	0.500000	15.000000
-3.866667	0.500000	15.000000
-3.833333	0.500000	15.000000
-3.800000	0.500000	15.000000
-3.766667	0.500000	15.000000
-3.733333	0.500000	15.000000
-3.700000	0.500000	15.000000
-3.666667	0.500000	15.000000
-3.633333	0.500000	15.000000
-3.600000	0.500000	15.000000
-3.566667	0.500000	15.000000
-3.533333	0.500000	15.000000
-3.500000	0.500000	15.000000
-3.466667	0.500000	15.000000
-3.433333	0.500000	15.000000
-3.400000	0.500000	15.000000
-3.366667	0.500000	15.000000
-3.333333	0.500000	15.000000
-3.300000	0.500000	15.000000
-3.266667	0.500000	15.000000
-3.233333	0.500000	15.000000
-3.200000	0.500000	15.000000
-3.166667	0.500000	15.000000
-3.133333	0.500000	15.000000
-3.100000	0.500000	15.000000
-3.066667	0.500000	15.000000
-3.033333	0.500000	15.000000
-3.000000	0.500000	15.000000
-2.966667	0.500000	15.000000
-2.933333	0.500000	15.000000
-2.900000	0.500000	15.000000
-2.866667	0.500000	15.000000
-2.833333	0.500000	15.000000
-2.800000	0.500000	15.000000
-2.766667	0.500000	15.000000
-2.733333	0.500000	15.000000
-2.700000	0.500000	15.000000
-2.666667	0.500000	15.000000
-2.633333	0.500000	15.000000
-2.600000	0.500000	15.000000
-2.566667	0.500000	15.000000
-2.533333	0.500000	15.000000
-2.500000	0.500000	15.000000
-2.466667	0.500000	15.000000
-2.433333	0.500000	15.000000
-2.400000	0.500000	15.000000
-2.366667	0.500000	15.000000
-2.333333	0.500000	15.000000
-2.300000	0.500000	15.000000
-2.266667	0.500000	15.000000
-2.233333	0.500000	15.000000
-2.200000	0.500000	15.000000
-2.166667	0.500000	15.000000
-2.133333	0.500000	15.000000
-2.100000	0.500000	15.000000
-2.066667	0.500000	15.000000
-2.033333	0.500000	15.000000
-2.000000	0.500000	15.000000
-1.966667	0.500000	15.000000
-1.933333	0.500000	15.000000
-1.900000	0.500000	15.000000
-1.866667	0.500000	15.000000
-1.833333	0.500000	15.000000
-1.800000	0.500000	15.000000
-1.766667	0.500000	15.000000
-1.733333	0.500000	15.000000
-1.700000	0.500000	15.000000
-1.666667	0.500000	15.000000
-1.633333	0.500000	15.000000
-1.600000	0.500000	15.000000
-1.566667	0.500000	15.000000
-1.533333	0.500000	15.000000
-1.500000	0.500000	15.000000
-1.466667	0.500000	15.000000
-1.433333	0.500000	15.000000
-1.400000	0.500000	15.000000
-1.366667	0.500000	15.000000
-1.333333	0.500000	15.000000
-1.300000	0.500000	15.000000
-1.266667	0.500000	15.000000
-1.233333	0.500000	15.000000
-1.200000	0.500000	15.000000
-1.166667	0.500000	15.000000
-1.133333	0.500000	15.000000
-1.100000	0.500000	15.000000
-1.066667	0.500000	15.000000
-1.033333	0.500000	15.000000
-1.000000	0.500000	15.000000
-0.966667	0.500000	15.000000
-0.933333	0.500000	15.000000
-0.900000	0.500000	15.000000
-0.866667	0.500000	15.000000
-0.833333	0.500000	15.000000
-0.800000	0.500000	15.000000
-0.766667	0.500000	15.000000
-0.733333	0.500000	15.000000
-0.700000	0.500000	15.000000
-0.666667	0.500000	15.000000
-0.633333	0.500000	15.000000
-0.600000	0.500000	15.000000
-0.566667	0.500000	15.000000
-0.533333	0.500000	15.000000
-0.500000	0.500000	15.000000
-0.466667	0.500000	15.000000
-0.433333	0.500000	15.000000
-0.400000	0.500000	15.000000
-0.366667	0.500000	15.000000
-0.333333	0.500000	15.000000
-0.300000	0.500000	15.000000
-0.266667	0.500000	15.000000
-0.233333	0.500000	15.000000
-0.200000	0.500000	15.000000
-0.166667	0.500000	15.000000
-0.133333	0.500000	15.000000
-0.100000	0.500000	15.000000
-0.066667	0.500000	15.000000
-0.033333	0.500000	15.000000
0.000000	0.500000	15.000000
0.033333	0.500000	15.000000
0.066667	0.500000	15.000000
0.100000	0.500000	15.000000
0.133333	0.500000	15.000000
0.166667	0.500000	15.000000
0.200000	0.500000	15.000000
0.233333	0.500000	15.000000
0.266667	0.500000	15.000000
0.300000	0.500000	15.000000
0.333333	0.500000	15.000000
0.366667	0.500000	15.000000
0.400000	0.500000	15.000000
0.433333	0.500000	15.000000
0.466667	0.500000	15.000000
0.500000	0.500000	15.000000
0.533333	0.500000	15.000000
0.566667	0.500000	15.000000
0.600000	0.500000	15.000000
0.633333	0.500000	15.000000
0.666667	0.500000	15.000000
0.700000	0.500000	15.000000
0.733333	0.500000	15.000000
0.766667	0.500000	15.000000
0.800000	2.000000	14.000000
0.833333	3.000000	16.500000
0.866667	2.500000	15.500000
0.900000	3.000000	16.500000
0.933333	3.000000	16.500000
0.966667	3.000000	16.000000
1.000000	3.000000	16.000000
1.033333	3.000000	15.500000
1.066667	3.500000	15.500000
1.100000	4.000000	16.000000
1.133333	4.000000	16.000000
1.166667	4.000000	16.500000
1.200000	4.000000	16.500000
1.233333	4.000000	21.500000
1.266667	4.000000	21.000000
1.300000	4.500000	21.000000
1.333333	5.000000	20.500000
1.366667	4.500000	21.000000
1.400000	5.000000	21.500000
1.433333	4.500000	22.000000
1.466667	5.500000	21.500000
1.500000	5.000000	21.500000
1.533333	5.000000	21.500000
1.566667	7.500000	21.500000
1.600000	5.500000	21.500000
1.633333	6.000000	22.000000
1.666667	5.500000	23.000000
1.700000	5.500000	23.500000
1.733333	7.000000	23.500000
1.766667	6.500000	25.000000
1.800000	6.500000	25.000000
1.833333	6.000000	25.000000
1.866667	6.000000	25.000000
1.900000	8.000000	25.500000
1.933333	7.000000	25.500000
1.966667	6.500000	25.500000
2.000000	6.500000	25.500000
2.033333	7.000000	27.000000
2.066667	7.000000	27.000000
2.100000	7.000000	27.000000
2.133333	9.000000	27.000000
2.166667	7.500000	27.000000
2.200000	7.500000	28.500000
2.233333	7.500000	28.500000
2.266667	7.500000	28.500000
2.300000	7.500000	28.500000
2.333333	7.500000	29.000000
2.366667	7.500000	28.500000
2.400000	7.500000	28.500000
2.433333	8.000000	29.500000
2.466667	8.000000	29.500000
2.500000	8.000000	29.500000
2.533333	8.000000	29.500000
2.566667	8.000000	29.500000
2.600000	7.500000	16.500000
2.633333	6.500000	16.000000
2.666667	5.500000	16.000000
2.700000	6.500000	16.000000
2.733333	6.500000	16.000000
2.766667	6.500000	15.000000
2.800000	6.000000	14.500000
2.833333	7.500000	15.000000
2.866667	7.500000	16.000000
2.900000	13.500000	46.500000
2.933333	13.500000	46.500000
2.966667	14.000000	48.000000
3.000000	14.000000	48.000000
3.033333	14.000000	48.000000
3.066667	13.000000	44.500000
3.100000	12.500000	43.000000
3.133333	13.000000	44.500000
3.166667	14.000000	48.000000
3.200000	13.500000	46.000000
3.233333	14.000000	48.000000
3.266667	14.500000	49.500000
3.300000	13.500000	46.000000
3.333333	12.000000	41.000000
3.366667	12.000000	40.500000
3.400000	14.000000	49.000000
3.433333	14.000000	49.000000
3.466667	14.000000	48.500000
3.500000	13.500000	46.000000
3.533333	14.000000	47.500000
3.566667	17.000000	59.000000
3.600000	17.000000	59.000000
3.633333	17.000000	59.000000
3.666667	17.000000	59.000000
3.700000	17.000000	59.000000
3.733333	17.000000	59.000000
3.766667	17.000000	59.000000
3.800000	17.000000	59.000000
3.833333	17.000000	59.000000
3.866667	17.000000	59.000000
3.900000	17.000000	59.000000
3.933333	4.000000	24.000000
3.966667	4.000000	24.000000
4.000000	4.000000	24.000000
4.033333	4.000000	24.000000
4.066667	4.000000	24.000000
4.100000	4.000000	24.000000
4.133333	4.000000	24.000000
4.166667	4.000000	24.000000
4.200000	4.000000	24.000000
4.233333	4.000000	24.000000
4.266667	4.000000	24.000000
4.300000	4.000000	24.000000
4.333333	4.000000	24.000000
4.366667	4.000000	24.000000
4.400000	4.000000	24.000000
4.433333	4.000000	24.000000
4.466667	4.000000	24.000000
4.500000	4.000000	24.000000
4.533333	4.000000	24.000000
4.566667	4.000000	24.000000
4.600000	4.000000	24.000000
4.633333	4.000000	24.000000
4.666667	4.000000	24.000000
4.700000	4.000000	24.000000
4.733333	4.000000	24.000000
4.766667	4.000000	24.000000
4.800000	4.000000	24.000000
4.833333	4.000000	24.000000
4.866667	4.000000	24.000000
4.900000	4.000000	24.000000
4.933333	4.000000	24.000000
4.966667	4.000000	24.000000
5.000000	4.000000	24.000000
5.033333	4.000000	24.000000
5.066667	4.000000	24.000000
5.100000	4.000000	24.000000
5.133333	4.000000	24.000000
5.166667	4.000000	24.000000
5.200000	4.000000	24.000000
5.233333	4.000000	24.000000
5.266667	4.000000	24.000000
5.300000	4.000000	24.000000
5.333333	4.000000	24.000000
5.366667	4.000000	24.000000
5.400000	4.000000	24.000000
5.433333	4.000000	24.000000
5.466667	4.000000	24.000000
5.500000	4.000000	24.000000
5.533333	4.000000	24.000000
5.566667	4.000000	24.000000
5.600000	4.000000	24.000000
5.633333	4.000000	24.000000
5.666667	4.000000	24.000000
5.700000	4.000000	24.000000
5.733333	4.000000	24.000000
5.766667	4.000000	24.000000
5.800000	4.000000	24.000000
5.833333	4.000000	24.000000
5.866667	4.000000	24.000000
5.900000	4.000000	24.000000
5.933333	4.000000	24.000000
5.966667	4.000000	24.000000
6.000000	4.000000	24.000000
6.033333	4.000000	24.000000
6.066667	4.000000	24.000000
6.100000	4.000000	24.000000
6.133333	4.000000	24.000000
6.166667	4.000000	24.000000
6.200000	4.000000	24.000000
6.233333	4.000000	24.000000
6.266667	4.000000	24.000000
6.300000	4.000000	24.000000
6.333333	4.000000	24.000000
6.366667	4.000000	24.000000
6.400000	4.000000	24.000000
6.433333	4.000000	24.000000
6.466667	4.000000	24.000000
6.500000	4.000000	24.000000
6.533333	4.000000	24.000000
6.566667	4.000000	24.000000
6.600000	4.000000	24.000000
[truncated: 8,801 more rows]
