# Supplementary material for: Attraction of posture and motion-trajectory elements of conspecific biological motion in medaka fish
Source: Sci Rep. 2018 Jun 5;8:8589. doi: 10.1038/s41598-018-26186-x (PMC5988670; doi:10.1038/s41598-018-26186-x)
Supplement: Supplementary file 4 — Dataset 3 [file 41598_2018_26186_MOESM4_ESM.zip › DataExperiments/Biomotion_16.csv]

time[sec]	x	y
-60.000000	129.500000	22.000000
-59.966667	129.500000	22.500000
-59.933333	130.000000	20.000000
-59.900000	130.000000	20.000000
-59.866667	130.000000	20.500000
-59.833333	130.000000	20.000000
-59.800000	130.000000	20.000000
-59.766667	129.500000	20.500000
-59.733333	130.500000	20.000000
-59.700000	130.000000	21.500000
-59.666667	130.000000	22.000000
-59.633333	129.500000	20.500000
-59.600000	130.500000	20.000000
-59.566667	130.500000	20.500000
-59.533333	130.000000	20.000000
-59.500000	130.000000	20.500000
-59.466667	130.000000	20.000000
-59.433333	129.500000	20.500000
-59.400000	129.500000	19.500000
-59.366667	129.500000	20.000000
-59.333333	130.000000	20.500000
-59.300000	129.500000	22.000000
-59.266667	129.500000	21.000000
-59.233333	130.000000	20.500000
-59.200000	130.000000	20.500000
-59.166667	129.500000	21.500000
-59.133333	130.000000	20.000000
-59.100000	130.000000	20.000000
-59.066667	130.000000	22.000000
-59.033333	130.000000	20.500000
-59.000000	130.000000	20.000000
-58.966667	129.500000	20.000000
-58.933333	129.500000	19.500000
-58.900000	130.000000	20.500000
-58.866667	130.000000	20.500000
-58.833333	129.500000	20.000000
-58.800000	130.000000	20.500000
-58.766667	129.500000	20.500000
-58.733333	129.500000	21.000000
-58.700000	130.000000	20.500000
-58.666667	129.500000	21.500000
-58.633333	130.500000	20.500000
-58.600000	129.500000	21.000000
-58.566667	129.500000	22.000000
-58.533333	130.000000	21.500000
-58.500000	129.500000	19.500000
-58.466667	130.000000	20.000000
-58.433333	129.500000	20.500000
-58.400000	130.000000	20.000000
-58.366667	129.500000	19.500000
-58.333333	129.500000	20.000000
-58.300000	129.500000	20.500000
-58.266667	130.000000	21.500000
-58.233333	130.000000	20.500000
-58.200000	130.000000	20.500000
-58.166667	19.500000	117.000000
-58.133333	19.500000	117.500000
-58.100000	19.500000	118.500000
-58.066667	19.500000	118.500000
-58.033333	19.500000	118.000000
-58.000000	20.000000	120.000000
-57.966667	20.000000	120.500000
-57.933333	19.500000	119.500000
-57.900000	18.500000	120.000000
-57.866667	19.000000	120.500000
-57.833333	19.000000	122.500000
-57.800000	20.000000	123.500000
-57.766667	20.500000	123.500000
-57.733333	21.000000	124.000000
-57.700000	21.000000	124.000000
-57.666667	21.500000	123.500000
-57.633333	23.000000	124.500000
-57.600000	23.000000	125.000000
-57.566667	24.500000	127.000000
-57.533333	25.000000	129.500000
-57.500000	22.500000	133.000000
-57.466667	21.000000	134.000000
-57.433333	17.500000	137.500000
-57.400000	17.000000	139.500000
-57.366667	15.500000	141.500000
-57.333333	15.500000	143.500000
-57.300000	14.500000	144.500000
-57.266667	15.000000	145.500000
-57.233333	13.500000	148.000000
-57.200000	13.000000	148.500000
-57.166667	11.500000	152.500000
-57.133333	12.000000	153.000000
-57.100000	12.000000	153.500000
-57.066667	12.500000	156.000000
-57.033333	12.000000	157.000000
-57.000000	12.500000	159.500000
-56.966667	13.000000	162.000000
-56.933333	13.000000	168.500000
-56.900000	13.000000	167.500000
-56.866667	13.500000	173.500000
-56.833333	13.500000	178.000000
-56.800000	13.500000	183.500000
-56.766667	13.500000	182.500000
-56.733333	13.500000	185.000000
-56.700000	13.500000	186.500000
-56.666667	13.500000	189.500000
-56.633333	13.500000	187.500000
-56.600000	13.500000	191.000000
-56.566667	13.000000	191.000000
-56.533333	13.500000	189.500000
-56.500000	13.500000	189.500000
-56.466667	15.000000	190.000000
-56.433333	16.000000	187.500000
-56.400000	16.500000	188.000000
-56.366667	17.500000	187.000000
-56.333333	19.000000	187.500000
-56.300000	19.000000	186.500000
-56.266667	19.000000	187.000000
-56.233333	20.000000	186.500000
-56.200000	21.000000	186.500000
-56.166667	20.500000	193.000000
-56.133333	19.000000	194.000000
-56.100000	20.000000	192.500000
-56.066667	19.000000	192.500000
-56.033333	20.500000	191.000000
-56.000000	20.000000	188.500000
-55.966667	20.500000	187.000000
-55.933333	21.000000	185.500000
-55.900000	20.000000	184.500000
-55.866667	20.000000	183.500000
-55.833333	18.500000	183.000000
-55.800000	19.000000	181.500000
-55.766667	21.000000	181.500000
-55.733333	20.000000	180.500000
-55.700000	21.500000	179.500000
-55.666667	22.000000	179.500000
-55.633333	21.500000	179.500000
-55.600000	21.500000	178.500000
-55.566667	21.500000	178.000000
-55.533333	22.500000	178.000000
-55.500000	24.000000	178.000000
-55.466667	22.000000	177.500000
-55.433333	22.000000	177.000000
-55.400000	20.500000	176.500000
-55.366667	20.000000	176.000000
-55.333333	20.000000	175.500000
-55.300000	19.000000	174.500000
-55.266667	19.000000	174.000000
-55.233333	18.500000	173.000000
-55.200000	19.500000	173.000000
-55.166667	17.500000	171.000000
-55.133333	19.000000	171.000000
-55.100000	17.000000	170.000000
-55.066667	17.000000	169.500000
-55.033333	18.000000	169.000000
-55.000000	18.000000	169.000000
-54.966667	18.500000	168.500000
-54.933333	17.000000	167.000000
-54.900000	20.500000	168.500000
-54.866667	20.000000	168.000000
-54.833333	17.500000	167.000000
-54.800000	20.000000	167.000000
-54.766667	18.500000	166.500000
-54.733333	18.500000	166.500000
-54.700000	16.500000	166.000000
-54.666667	18.000000	166.000000
-54.633333	20.000000	166.500000
-54.600000	16.000000	164.500000
-54.566667	17.000000	164.500000
-54.533333	17.500000	164.500000
-54.500000	19.000000	163.000000
-54.466667	19.500000	160.500000
-54.433333	19.500000	158.500000
-54.400000	19.500000	157.000000
-54.366667	20.500000	153.500000
-54.333333	20.500000	150.500000
-54.300000	20.500000	149.500000
-54.266667	21.000000	146.500000
-54.233333	21.000000	146.000000
-54.200000	21.000000	143.500000
-54.166667	21.000000	142.000000
-54.133333	21.000000	139.000000
-54.100000	21.000000	138.000000
-54.066667	21.500000	137.000000
-54.033333	21.500000	136.500000
-54.000000	22.000000	135.000000
-53.966667	22.000000	133.000000
-53.933333	22.000000	132.500000
-53.900000	21.500000	130.000000
-53.866667	21.500000	131.500000
-53.833333	21.500000	127.000000
-53.800000	21.000000	127.000000
-53.766667	21.500000	126.000000
-53.733333	21.500000	123.500000
-53.700000	21.000000	121.500000
-53.666667	21.500000	122.500000
-53.633333	21.000000	119.000000
-53.600000	20.500000	117.000000
-53.566667	20.500000	115.500000
-53.533333	20.500000	113.000000
-53.500000	20.500000	112.000000
-53.466667	20.500000	112.500000
-53.433333	20.000000	109.000000
-53.400000	20.500000	108.500000
-53.366667	21.000000	108.500000
-53.333333	20.500000	108.500000
-53.300000	20.500000	107.000000
-53.266667	20.500000	108.000000
-53.233333	20.000000	107.000000
-53.200000	18.500000	105.500000
-53.166667	32.500000	75.500000
-53.133333	34.500000	73.500000
-53.100000	35.500000	71.500000
-53.066667	37.000000	69.500000
-53.033333	38.000000	67.500000
-53.000000	38.500000	66.000000
-52.966667	39.500000	65.000000
-52.933333	40.500000	63.500000
-52.900000	41.000000	62.000000
-52.866667	42.000000	61.000000
-52.833333	42.500000	59.500000
-52.800000	43.500000	58.500000
-52.766667	44.000000	57.000000
-52.733333	45.000000	56.000000
-52.700000	45.500000	54.500000
-52.666667	46.000000	54.000000
-52.633333	46.000000	53.000000
-52.600000	46.500000	52.500000
-52.566667	47.500000	50.500000
-52.533333	48.000000	50.000000
-52.500000	48.500000	49.000000
-52.466667	49.000000	48.000000
-52.433333	50.000000	46.500000
-52.400000	50.500000	45.000000
-52.366667	51.000000	44.000000
-52.333333	52.000000	42.500000
-52.300000	52.500000	41.000000
-52.266667	53.000000	40.500000
-52.233333	53.500000	39.500000
-52.200000	54.000000	38.500000
-52.166667	54.500000	38.000000
-52.133333	55.000000	36.500000
-52.100000	56.000000	35.000000
-52.066667	55.000000	35.500000
-52.033333	54.500000	32.000000
-52.000000	56.000000	30.000000
-51.966667	55.000000	28.500000
-51.933333	46.000000	27.500000
-51.900000	45.000000	26.500000
-51.866667	44.500000	25.500000
-51.833333	44.000000	27.500000
-51.800000	44.500000	27.000000
-51.766667	44.000000	24.500000
-51.733333	44.000000	24.000000
-51.700000	44.500000	23.000000
-51.666667	44.000000	23.500000
-51.633333	43.500000	22.500000
-51.600000	42.500000	23.000000
-51.566667	42.500000	24.500000
-51.533333	42.000000	23.000000
-51.500000	42.500000	22.000000
-51.466667	41.000000	19.000000
-51.433333	41.500000	19.000000
-51.400000	40.500000	19.000000
-51.366667	39.500000	19.000000
-51.333333	39.500000	18.500000
-51.300000	38.500000	17.000000
-51.266667	38.500000	17.500000
-51.233333	37.000000	18.000000
-51.200000	36.500000	18.000000
-51.166667	37.000000	18.500000
-51.133333	37.500000	19.000000
-51.100000	40.000000	19.000000
-51.066667	42.000000	20.000000
-51.033333	44.500000	21.500000
-51.000000	39.000000	23.000000
-50.966667	38.000000	24.000000
-50.933333	36.000000	24.000000
-50.900000	35.000000	24.500000
-50.866667	34.500000	25.500000
-50.833333	32.500000	25.500000
-50.800000	31.500000	25.000000
-50.766667	32.500000	24.500000
-50.733333	33.000000	24.500000
-50.700000	32.500000	24.000000
-50.666667	32.500000	25.000000
-50.633333	32.000000	25.000000
-50.600000	32.000000	24.000000
-50.566667	32.500000	23.500000
-50.533333	32.500000	22.000000
-50.500000	30.500000	22.000000
-50.466667	29.500000	22.500000
-50.433333	28.500000	22.000000
-50.400000	29.000000	20.500000
-50.366667	29.000000	19.500000
-50.333333	30.000000	21.500000
-50.300000	28.000000	22.500000
-50.266667	26.000000	19.000000
-50.233333	26.000000	17.000000
-50.200000	27.000000	17.500000
-50.166667	27.000000	18.500000
-50.133333	27.500000	19.500000
-50.100000	24.000000	20.500000
-50.066667	22.000000	17.000000
-50.033333	23.000000	16.500000
-50.000000	24.000000	18.000000
-49.966667	20.000000	19.500000
-49.933333	18.500000	17.500000
-49.900000	19.000000	15.500000
-49.866667	20.000000	17.000000
-49.833333	20.000000	18.500000
-49.800000	15.500000	19.500000
-49.766667	15.000000	17.000000
-49.733333	15.500000	17.000000
-49.700000	18.000000	20.000000
-49.666667	19.000000	20.500000
-49.633333	18.500000	20.000000
-49.600000	17.500000	18.000000
-49.566667	20.500000	19.500000
-49.533333	21.000000	20.000000
-49.500000	18.500000	21.000000
-49.466667	16.500000	19.000000
-49.433333	19.000000	20.000000
-49.400000	19.500000	20.000000
-49.366667	18.500000	20.500000
-49.333333	18.500000	24.500000
-49.300000	19.500000	19.500000
-49.266667	21.500000	16.500000
-49.233333	22.000000	17.000000
-49.200000	24.000000	17.500000
-49.166667	28.000000	17.500000
-49.133333	29.000000	18.000000
-49.100000	26.500000	18.500000
-49.066667	23.000000	21.000000
-49.033333	23.500000	21.000000
-49.000000	27.500000	21.500000
-48.966667	30.000000	21.500000
-48.933333	30.500000	23.500000
-48.900000	30.000000	23.500000
-48.866667	28.500000	23.500000
-48.833333	26.000000	23.500000
-48.800000	26.000000	24.000000
-48.766667	26.000000	23.500000
-48.733333	26.500000	22.500000
-48.700000	27.000000	23.000000
-48.666667	26.000000	22.500000
-48.633333	25.000000	21.500000
-48.600000	25.500000	20.500000
-48.566667	26.000000	21.000000
-48.533333	26.000000	22.000000
-48.500000	27.000000	24.000000
-48.466667	22.500000	21.000000
-48.433333	23.000000	20.000000
-48.400000	22.500000	19.500000
-48.366667	22.500000	20.000000
-48.333333	23.000000	20.000000
-48.300000	23.500000	20.500000
-48.266667	22.000000	20.000000
-48.233333	21.000000	19.500000
-48.200000	21.000000	18.500000
-48.166667	21.000000	19.500000
-48.133333	19.500000	18.000000
-48.100000	20.000000	18.500000
-48.066667	20.000000	19.500000
-48.033333	19.500000	19.500000
-48.000000	18.000000	19.000000
-47.966667	18.000000	19.000000
-47.933333	18.500000	20.000000
-47.900000	20.000000	21.500000
-47.866667	20.500000	24.000000
-47.833333	18.500000	21.500000
-47.800000	18.000000	21.000000
-47.766667	19.000000	21.000000
-47.733333	15.000000	12.000000
-47.700000	20.000000	21.000000
-47.666667	20.500000	20.500000
-47.633333	20.500000	20.500000
-47.600000	20.500000	20.000000
-47.566667	21.000000	22.000000
-47.533333	14.000000	15.000000
-47.500000	14.500000	15.000000
-47.466667	14.500000	16.000000
-47.433333	14.500000	15.000000
-47.400000	14.000000	15.500000
-47.366667	13.000000	15.500000
-47.333333	13.000000	14.500000
-47.300000	13.000000	13.000000
-47.266667	12.000000	17.000000
-47.233333	12.000000	20.000000
-47.200000	12.000000	19.500000
-47.166667	12.000000	19.000000
-47.133333	12.000000	19.500000
-47.100000	12.000000	23.000000
-47.066667	12.000000	24.500000
-47.033333	12.500000	25.000000
-47.000000	13.000000	25.000000
-46.966667	12.500000	24.500000
-46.933333	12.500000	27.000000
-46.900000	12.000000	28.000000
-46.866667	12.500000	28.500000
-46.833333	13.000000	29.500000
-46.800000	13.500000	29.500000
-46.766667	14.000000	29.000000
-46.733333	14.000000	31.000000
-46.700000	14.000000	31.000000
-46.666667	14.000000	31.500000
-46.633333	14.500000	32.500000
-46.600000	14.500000	33.000000
-46.566667	14.500000	32.000000
-46.533333	15.000000	32.000000
-46.500000	15.000000	32.500000
-46.466667	15.500000	33.500000
-46.433333	15.500000	34.000000
-46.400000	15.500000	34.500000
-46.366667	16.000000	35.000000
-46.333333	16.000000	35.500000
-46.300000	16.000000	35.000000
-46.266667	16.000000	36.000000
-46.233333	16.000000	36.500000
-46.200000	16.000000	36.500000
-46.166667	17.000000	37.000000
-46.133333	29.500000	33.000000
-46.100000	29.500000	31.000000
-46.066667	29.000000	31.500000
-46.033333	29.500000	33.000000
-46.000000	29.500000	35.000000
-45.966667	29.000000	34.500000
-45.933333	28.500000	35.500000
-45.900000	29.500000	36.000000
-45.866667	28.000000	36.000000
-45.833333	27.000000	35.500000
-45.800000	26.000000	35.000000
-45.766667	28.000000	35.500000
-45.733333	28.000000	36.000000
-45.700000	27.500000	36.000000
-45.666667	28.500000	35.500000
-45.633333	28.500000	33.500000
-45.600000	29.000000	34.000000
-45.566667	28.000000	34.000000
-45.533333	25.500000	34.000000
-45.500000	21.000000	32.000000
-45.466667	20.000000	29.500000
-45.433333	20.000000	28.500000
-45.400000	20.000000	26.000000
-45.366667	20.000000	27.500000
-45.333333	21.000000	28.000000
-45.300000	22.500000	33.000000
-45.266667	22.500000	33.000000
-45.233333	22.500000	34.500000
-45.200000	22.000000	34.000000
-45.166667	23.500000	8.500000
-45.133333	23.000000	9.000000
-45.100000	23.000000	9.000000
-45.066667	24.000000	9.500000
-45.033333	23.500000	9.500000
-45.000000	23.500000	9.000000
-44.966667	24.000000	9.500000
-44.933333	22.000000	13.000000
-44.900000	22.000000	16.000000
-44.866667	22.000000	18.000000
-44.833333	22.500000	16.000000
-44.800000	25.500000	14.000000
-44.766667	25.000000	12.500000
-44.733333	28.500000	15.500000
-44.700000	26.000000	12.500000
-44.666667	27.000000	12.500000
-44.633333	27.500000	14.500000
-44.600000	30.000000	18.000000
-44.566667	26.500000	13.000000
-44.533333	30.000000	13.000000
-44.500000	30.500000	15.500000
-44.466667	27.500000	15.500000
-44.433333	27.500000	15.500000
-44.400000	27.500000	15.500000
-44.366667	28.000000	15.500000
-44.333333	31.500000	12.500000
-44.300000	33.500000	12.500000
-44.266667	34.500000	14.500000
-44.233333	36.000000	15.500000
-44.200000	36.500000	16.500000
-44.166667	36.500000	25.000000
-44.133333	37.500000	25.500000
-44.100000	38.500000	26.000000
-44.066667	39.000000	25.500000
-44.033333	39.000000	26.000000
-44.000000	39.500000	27.000000
-43.966667	39.500000	26.500000
-43.933333	40.000000	27.500000
-43.900000	38.500000	26.000000
-43.866667	37.000000	25.000000
-43.833333	36.000000	24.500000
-43.800000	35.500000	24.500000
-43.766667	35.500000	23.000000
-43.733333	41.000000	22.000000
-43.700000	40.500000	20.500000
-43.666667	41.000000	21.000000
-43.633333	38.000000	17.000000
-43.600000	37.500000	18.000000
-43.566667	40.500000	22.500000
-43.533333	38.000000	21.000000
-43.500000	37.500000	19.500000
-43.466667	41.500000	26.000000
-43.433333	16.500000	4.000000
-43.400000	16.500000	4.000000
-43.366667	15.500000	5.000000
-43.333333	15.500000	5.500000
-43.300000	16.000000	5.500000
-43.266667	11.500000	5.500000
-43.233333	12.500000	11.000000
-43.200000	16.000000	16.500000
-43.166667	17.000000	18.000000
-43.133333	11.500000	14.500000
-43.100000	11.500000	15.000000
-43.066667	11.500000	13.500000
-43.033333	13.000000	15.500000
-43.000000	13.000000	17.500000
-42.966667	10.500000	18.500000
-42.933333	11.500000	18.500000
-42.900000	12.000000	14.500000
-42.866667	11.500000	15.500000
-42.833333	12.500000	17.500000
-42.800000	15.000000	24.000000
-42.766667	9.500000	7.500000
-42.733333	11.500000	15.500000
-42.700000	10.000000	16.000000
-42.666667	9.500000	16.500000
-42.633333	10.000000	17.000000
-42.600000	9.500000	17.000000
-42.566667	9.500000	17.000000
-42.533333	8.000000	18.000000
-42.500000	8.000000	18.000000
-42.466667	8.500000	18.500000
-42.433333	8.500000	19.000000
-42.400000	8.500000	18.500000
-42.366667	8.000000	18.000000
-42.333333	7.500000	17.500000
-42.300000	8.500000	18.000000
-42.266667	8.500000	17.500000
-42.233333	9.000000	17.500000
-42.200000	9.500000	18.000000
-42.166667	9.500000	18.000000
-42.133333	9.500000	18.000000
-42.100000	10.000000	19.000000
-42.066667	10.000000	18.500000
-42.033333	9.000000	17.500000
-42.000000	6.000000	11.000000
-41.966667	6.000000	11.000000
-41.933333	6.500000	11.000000
-41.900000	6.500000	11.000000
-41.866667	7.000000	11.000000
-41.833333	7.500000	10.500000
-41.800000	7.500000	10.500000
-41.766667	7.500000	10.500000
-41.733333	7.500000	10.500000
-41.700000	7.000000	10.500000
-41.666667	7.000000	7.500000
-41.633333	7.500000	8.500000
-41.600000	7.000000	4.000000
-41.566667	6.500000	8.500000
-41.533333	7.000000	4.500000
-41.500000	7.000000	4.500000
-41.466667	8.000000	3.500000
-41.433333	8.000000	3.500000
-41.400000	8.500000	3.500000
-41.366667	8.500000	3.000000
-41.333333	9.500000	4.000000
-41.300000	10.000000	4.000000
-41.266667	10.500000	5.000000
-41.233333	17.500000	43.000000
-41.200000	14.500000	36.500000
-41.166667	11.500000	37.500000
-41.133333	23.000000	9.500000
-41.100000	24.000000	9.500000
-41.066667	24.500000	9.500000
-41.033333	23.500000	16.000000
-41.000000	25.000000	2.500000
-40.966667	26.000000	2.500000
-40.933333	29.000000	7.500000
-40.900000	32.000000	7.000000
-40.866667	32.000000	7.500000
-40.833333	31.000000	8.500000
-40.800000	34.000000	9.500000
-40.766667	34.500000	9.500000
-40.733333	34.500000	9.500000
-40.700000	36.500000	10.500000
-40.666667	35.000000	12.000000
-40.633333	37.500000	12.000000
-40.600000	35.500000	21.000000
-40.566667	42.000000	10.000000
-40.533333	44.000000	9.500000
-40.500000	45.500000	9.500000
-40.466667	47.000000	10.000000
-40.433333	49.500000	10.000000
-40.400000	50.000000	9.000000
-40.366667	50.500000	8.000000
-40.333333	51.500000	8.000000
-40.300000	53.000000	9.000000
-40.266667	55.000000	9.500000
-40.233333	57.000000	9.500000
-40.200000	59.500000	8.000000
-40.166667	52.500000	7.500000
-40.133333	53.500000	7.500000
-40.100000	58.500000	8.000000
-40.066667	63.000000	10.500000
-40.033333	68.000000	7.000000
-40.000000	68.500000	8.000000
-39.966667	58.000000	8.500000
-39.933333	68.000000	9.500000
-39.900000	72.500000	10.500000
-39.866667	62.000000	8.000000
-39.833333	67.000000	7.500000
-39.800000	68.500000	8.500000
-39.766667	69.500000	9.000000
-39.733333	70.000000	11.000000
-39.700000	70.000000	8.500000
-39.666667	71.000000	10.500000
-39.633333	75.500000	11.500000
-39.600000	79.500000	11.500000
-39.566667	80.500000	11.000000
-39.533333	93.500000	11.000000
-39.500000	91.500000	12.500000
-39.466667	93.000000	13.000000
-39.433333	96.000000	14.500000
-39.400000	98.500000	13.000000
-39.366667	101.500000	12.000000
-39.333333	103.500000	11.500000
-39.300000	103.000000	12.000000
-39.266667	106.000000	12.500000
-39.233333	117.500000	13.500000
-39.200000	109.000000	15.000000
-39.166667	122.000000	12.000000
-39.133333	121.500000	12.000000
-39.100000	121.000000	12.000000
-39.066667	123.000000	13.000000
-39.033333	125.500000	13.500000
-39.000000	126.500000	14.000000
-38.966667	127.500000	14.500000
-38.933333	130.000000	13.500000
-38.900000	129.500000	13.500000
-38.866667	129.500000	14.000000
-38.833333	131.000000	14.500000
-38.800000	131.500000	15.000000
-38.766667	132.000000	15.500000
-38.733333	132.000000	16.000000
-38.700000	132.500000	16.500000
-38.666667	132.500000	17.500000
-38.633333	133.000000	18.000000
-38.600000	133.000000	18.000000
-38.566667	131.500000	18.500000
-38.533333	132.000000	18.000000
-38.500000	136.500000	17.500000
-38.466667	134.000000	19.000000
-38.433333	134.500000	19.500000
-38.400000	133.000000	20.000000
-38.366667	133.500000	19.500000
-38.333333	132.500000	18.500000
-38.300000	127.500000	18.000000
-38.266667	127.000000	18.000000
-38.233333	127.000000	19.500000
-38.200000	121.000000	21.000000
-38.166667	126.000000	22.500000
-38.133333	125.500000	23.500000
-38.100000	119.500000	24.500000
-38.066667	121.000000	24.000000
-38.033333	120.000000	24.000000
-38.000000	120.000000	25.000000
-37.966667	120.500000	26.000000
-37.933333	119.500000	26.500000
-37.900000	120.000000	27.000000
-37.866667	119.500000	26.500000
-37.833333	123.500000	27.500000
-37.800000	123.500000	27.000000
-37.766667	119.500000	25.500000
-37.733333	118.500000	25.500000
-37.700000	118.000000	24.500000
-37.666667	116.500000	19.000000
-37.633333	115.000000	18.500000
-37.600000	114.000000	18.000000
-37.566667	113.000000	16.500000
-37.533333	111.500000	15.000000
-37.500000	110.000000	14.500000
-37.466667	107.500000	15.000000
-37.433333	104.000000	14.500000
-37.400000	102.500000	13.000000
-37.366667	100.500000	11.000000
-37.333333	97.500000	9.500000
-37.300000	96.000000	10.000000
-37.266667	95.000000	9.500000
-37.233333	94.500000	8.500000
-37.200000	92.000000	9.000000
-37.166667	91.500000	9.000000
-37.133333	89.500000	9.000000
-37.100000	89.500000	9.500000
-37.066667	84.500000	10.000000
-37.033333	78.000000	10.500000
-37.000000	76.000000	10.500000
-36.966667	74.000000	10.500000
-36.933333	71.000000	10.500000
-36.900000	69.500000	10.500000
-36.866667	67.500000	8.500000
-36.833333	65.500000	10.000000
-36.800000	64.500000	10.500000
-36.766667	63.000000	11.000000
-36.733333	61.500000	11.000000
-36.700000	60.500000	11.500000
-36.666667	58.000000	10.500000
-36.633333	58.000000	11.000000
-36.600000	56.500000	10.500000
-36.566667	51.500000	9.500000
-36.533333	50.000000	9.500000
-36.500000	50.000000	10.000000
-36.466667	54.000000	11.500000
-36.433333	53.500000	12.500000
-36.400000	52.500000	10.500000
-36.366667	48.500000	10.500000
-36.333333	52.000000	12.000000
-36.300000	52.000000	12.000000
-36.266667	51.000000	12.500000
-36.233333	51.000000	12.500000
-36.200000	48.500000	11.500000
-36.166667	48.500000	11.000000
-36.133333	48.000000	11.500000
-36.100000	50.000000	12.000000
-36.066667	49.500000	11.000000
-36.033333	50.000000	11.500000
-36.000000	49.500000	11.500000
-35.966667	49.500000	13.000000
-35.933333	49.500000	13.000000
-35.900000	49.000000	12.500000
-35.866667	49.000000	11.000000
-35.833333	48.500000	14.000000
-35.800000	47.500000	14.000000
-35.766667	47.500000	11.000000
-35.733333	47.000000	13.500000
-35.700000	46.000000	11.500000
-35.666667	41.500000	10.500000
-35.633333	41.500000	10.500000
-35.600000	42.000000	10.500000
-35.566667	43.000000	13.000000
-35.533333	43.000000	12.000000
-35.500000	42.000000	11.000000
-35.466667	42.000000	12.500000
-35.433333	41.500000	13.000000
-35.400000	50.000000	17.000000
-35.366667	49.000000	17.500000
-35.333333	42.500000	13.500000
-35.300000	43.000000	13.500000
-35.266667	41.500000	14.500000
-35.233333	46.000000	17.500000
-35.200000	47.500000	18.000000
-35.166667	48.000000	18.000000
-35.133333	40.500000	14.500000
-35.100000	41.000000	15.000000
-35.066667	41.000000	15.500000
-35.033333	37.500000	15.500000
-35.000000	15.500000	5.000000
-34.966667	15.000000	5.000000
-34.933333	16.000000	4.500000
-34.900000	39.000000	15.000000
-34.866667	39.500000	15.500000
-34.833333	13.500000	5.000000
-34.800000	9.500000	5.500000
-34.766667	9.500000	5.000000
-34.733333	9.500000	5.000000
-34.700000	9.000000	5.000000
-34.666667	9.000000	5.500000
-34.633333	8.000000	6.000000
-34.600000	8.000000	5.500000
-34.566667	8.000000	5.500000
-34.533333	8.000000	6.000000
-34.500000	6.500000	5.500000
-34.466667	7.000000	5.500000
-34.433333	7.000000	6.000000
-34.400000	6.500000	4.500000
-34.366667	5.500000	4.500000
-34.333333	5.500000	4.500000
-34.300000	5.500000	4.500000
-34.266667	5.500000	4.500000
-34.233333	5.500000	4.000000
-34.200000	5.500000	4.000000
-34.166667	5.500000	4.000000
-34.133333	5.500000	4.000000
-34.100000	5.000000	4.000000
-34.066667	5.000000	4.000000
-34.033333	5.000000	4.000000
-34.000000	5.000000	4.000000
-33.966667	5.000000	4.000000
-33.933333	5.000000	4.000000
-33.900000	7.000000	4.000000
-33.866667	8.000000	4.500000
-33.833333	7.500000	4.000000
-33.800000	6.500000	4.000000
-33.766667	7.000000	4.000000
-33.733333	8.000000	3.000000
-33.700000	9.500000	4.000000
-33.666667	7.500000	4.000000
-33.633333	9.500000	4.500000
-33.600000	7.500000	3.500000
-33.566667	9.000000	4.000000
-33.533333	9.500000	4.500000
-33.500000	9.500000	4.500000
-33.466667	43.000000	18.500000
-33.433333	43.000000	19.500000
-33.400000	9.000000	4.500000
-33.366667	9.000000	4.500000
-33.333333	7.500000	5.000000
-33.300000	40.500000	19.000000
-33.266667	7.500000	5.500000
-33.233333	9.000000	4.500000
-33.200000	38.500000	18.000000
-33.166667	33.500000	18.000000
-33.133333	38.000000	20.000000
-33.100000	8.000000	5.000000
-33.066667	31.500000	17.000000
-33.033333	29.500000	17.500000
-33.000000	30.500000	18.500000
-32.966667	28.500000	18.500000
-32.933333	25.000000	16.500000
-32.900000	29.500000	18.000000
-32.866667	29.000000	18.000000
-32.833333	25.000000	17.500000
-32.800000	29.000000	18.000000
-32.766667	28.500000	18.000000
-32.733333	23.500000	15.500000
-32.700000	23.000000	15.500000
-32.666667	23.000000	15.500000
-32.633333	28.000000	18.000000
-32.600000	28.000000	18.500000
-32.566667	29.000000	19.500000
-32.533333	26.000000	16.000000
-32.500000	22.000000	15.500000
-32.466667	29.000000	18.000000
-32.433333	31.000000	18.500000
-32.400000	32.000000	19.500000
-32.366667	36.500000	22.000000
-32.333333	37.000000	22.500000
-32.300000	36.500000	23.000000
-32.266667	33.500000	21.500000
-32.233333	33.500000	21.500000
-32.200000	34.500000	21.000000
-32.166667	34.000000	20.000000
-32.133333	35.500000	23.500000
-32.100000	35.000000	24.000000
-32.066667	36.000000	25.000000
-32.033333	37.000000	24.500000
-32.000000	39.000000	24.500000
-31.966667	40.500000	24.000000
-31.933333	40.500000	22.000000
-31.900000	6.000000	9.500000
-31.866667	42.500000	24.500000
-31.833333	44.000000	23.500000
-31.800000	6.000000	9.000000
-31.766667	11.000000	8.000000
-31.733333	6.500000	10.000000
-31.700000	6.500000	12.000000
-31.666667	11.000000	12.000000
-31.633333	6.500000	10.500000
-31.600000	6.500000	10.000000
-31.566667	6.500000	12.500000
-31.533333	7.000000	14.500000
-31.500000	7.000000	17.500000
-31.466667	8.500000	17.500000
-31.433333	9.000000	19.000000
-31.400000	9.000000	19.500000
-31.366667	9.500000	20.000000
-31.333333	9.500000	21.000000
-31.300000	9.500000	22.000000
-31.266667	11.000000	22.500000
-31.233333	11.000000	21.500000
-31.200000	11.000000	22.000000
-31.166667	11.000000	24.000000
-31.133333	11.500000	24.500000
-31.100000	11.500000	24.500000
-31.066667	12.000000	24.500000
-31.033333	12.500000	23.500000
-31.000000	12.500000	24.500000
-30.966667	12.500000	26.000000
-30.933333	13.000000	26.500000
-30.900000	13.000000	26.500000
-30.866667	14.000000	27.000000
-30.833333	17.500000	26.500000
-30.800000	14.500000	27.500000
-30.766667	14.500000	28.000000
-30.733333	14.500000	28.500000
-30.700000	18.000000	27.000000
-30.666667	19.500000	27.000000
-30.633333	20.000000	27.000000
-30.600000	20.000000	26.500000
-30.566667	21.500000	26.000000
-30.533333	23.000000	25.500000
-30.500000	25.000000	25.500000
-30.466667	26.500000	25.000000
-30.433333	28.500000	24.000000
-30.400000	30.000000	23.500000
-30.366667	29.000000	25.000000
-30.333333	28.000000	25.500000
-30.300000	29.000000	26.000000
-30.266667	29.000000	27.000000
-30.233333	28.500000	28.000000
-30.200000	26.500000	26.500000
-30.166667	28.500000	26.500000
-30.133333	28.000000	26.000000
-30.100000	28.000000	26.500000
-30.066667	27.500000	26.000000
-30.033333	28.000000	26.500000
-30.000000	27.000000	26.000000
-29.966667	26.500000	28.000000
-29.933333	27.000000	28.000000
-29.900000	26.000000	27.500000
-29.866667	28.500000	30.000000
-29.833333	28.500000	30.000000
-29.800000	29.000000	30.000000
-29.766667	30.000000	30.000000
-29.733333	32.000000	34.500000
-29.700000	31.500000	34.000000
-29.666667	30.500000	30.500000
-29.633333	31.000000	32.000000
-29.600000	33.000000	30.500000
-29.566667	33.500000	30.500000
-29.533333	34.000000	31.000000
-29.500000	34.500000	31.500000
-29.466667	34.500000	31.000000
-29.433333	34.500000	31.500000
-29.400000	34.500000	31.000000
-29.366667	35.500000	30.000000
-29.333333	36.500000	28.500000
-29.300000	37.000000	28.500000
-29.266667	37.000000	27.500000
-29.233333	36.500000	27.000000
-29.200000	36.500000	27.500000
-29.166667	37.000000	27.500000
-29.133333	37.500000	26.500000
-29.100000	38.500000	27.500000
-29.066667	38.500000	27.000000
-29.033333	37.500000	27.000000
-29.000000	37.000000	27.000000
-28.966667	37.000000	25.000000
-28.933333	38.500000	25.000000
-28.900000	38.500000	23.000000
-28.866667	4.000000	3.500000
-28.833333	38.500000	22.500000
-28.800000	38.500000	23.500000
-28.766667	40.000000	25.000000
-28.733333	40.000000	26.500000
-28.700000	38.500000	25.000000
-28.666667	38.000000	22.500000
-28.633333	3.500000	2.000000
-28.600000	40.500000	24.000000
-28.566667	40.000000	24.500000
-28.533333	36.500000	25.000000
-28.500000	2.000000	2.500000
-28.466667	2.500000	2.000000
-28.433333	37.500000	20.000000
-28.400000	39.500000	21.000000
-28.366667	2.000000	0.500000
-28.333333	33.500000	23.500000
-28.300000	0.500000	7.500000
-28.266667	0.500000	7.500000
-28.233333	0.500000	7.500000
-28.200000	37.500000	19.000000
-28.166667	0.500000	9.000000
-28.133333	0.500000	10.000000
-28.100000	0.500000	10.000000
-28.066667	0.500000	10.000000
-28.033333	0.500000	10.000000
-28.000000	0.500000	8.000000
-27.966667	0.500000	8.000000
-27.933333	0.500000	8.000000
-27.900000	0.500000	8.000000
-27.866667	0.500000	8.000000
-27.833333	1.000000	8.500000
-27.800000	0.500000	7.000000
-27.766667	0.500000	7.000000
-27.733333	0.500000	8.000000
-27.700000	0.500000	8.000000
-27.666667	0.500000	8.000000
-27.633333	1.000000	8.500000
-27.600000	1.000000	8.500000
-27.566667	1.000000	8.500000
-27.533333	1.000000	8.500000
-27.500000	1.000000	8.500000
-27.466667	1.000000	8.500000
-27.433333	33.000000	24.000000
-27.400000	33.000000	24.000000
-27.366667	33.000000	24.000000
-27.333333	33.000000	24.000000
-27.300000	33.000000	24.000000
-27.266667	2.000000	1.500000
-27.233333	2.500000	2.500000
-27.200000	2.500000	3.000000
-27.166667	3.000000	3.000000
-27.133333	3.000000	3.500000
-27.100000	4.000000	6.500000
-27.066667	5.000000	10.000000
-27.033333	6.000000	12.500000
-27.000000	6.500000	14.500000
-26.966667	8.500000	15.500000
-26.933333	9.500000	17.000000
-26.900000	34.000000	7.000000
-26.866667	36.000000	6.500000
-26.833333	37.500000	4.500000
-26.800000	36.500000	3.500000
-26.766667	7.500000	21.500000
-26.733333	7.000000	22.000000
-26.700000	6.500000	24.000000
-26.666667	6.500000	26.000000
-26.633333	6.000000	27.000000
-26.600000	6.000000	28.000000
-26.566667	6.500000	29.500000
-26.533333	7.000000	30.500000
-26.500000	7.000000	32.000000
-26.466667	6.500000	34.000000
-26.433333	5.500000	34.500000
-26.400000	5.500000	37.500000
-26.366667	6.500000	39.000000
-26.333333	6.500000	42.000000
-26.300000	6.000000	42.000000
-26.266667	4.500000	43.500000
-26.233333	4.500000	47.000000
-26.200000	5.000000	45.000000
-26.166667	5.000000	48.500000
-26.133333	4.500000	56.000000
-26.100000	4.000000	58.000000
-26.066667	4.500000	58.500000
-26.033333	4.500000	62.000000
-26.000000	4.500000	71.500000
-25.966667	4.500000	75.500000
-25.933333	4.000000	77.500000
-25.900000	4.500000	78.500000
-25.866667	4.000000	93.000000
-25.833333	4.000000	95.000000
-25.800000	3.500000	97.000000
-25.766667	4.500000	97.500000
-25.733333	5.000000	106.500000
-25.700000	5.500000	108.500000
-25.666667	6.000000	109.500000
-25.633333	6.500000	110.500000
-25.600000	8.000000	112.000000
-25.566667	8.000000	114.000000
-25.533333	8.500000	114.500000
-25.500000	9.000000	116.000000
-25.466667	9.500000	118.500000
-25.433333	10.000000	121.000000
-25.400000	10.500000	123.500000
-25.366667	10.500000	124.000000
-25.333333	11.500000	125.000000
-25.300000	12.500000	127.000000
-25.266667	13.000000	133.000000
-25.233333	13.500000	133.000000
-25.200000	13.500000	135.000000
-25.166667	13.500000	136.000000
-25.133333	13.500000	136.000000
-25.100000	14.000000	137.500000
-25.066667	15.000000	141.500000
-25.033333	15.000000	144.500000
-25.000000	15.000000	144.500000
-24.966667	15.000000	146.000000
-24.933333	15.500000	148.000000
-24.900000	15.500000	148.500000
-24.866667	16.500000	154.000000
-24.833333	17.500000	157.500000
-24.800000	18.000000	157.500000
-24.766667	19.000000	161.000000
-24.733333	20.000000	161.000000
-24.700000	22.000000	163.000000
-24.666667	24.000000	163.500000
-24.633333	24.500000	164.500000
-24.600000	29.500000	167.500000
-24.566667	31.500000	169.000000
-24.533333	29.000000	167.000000
-24.500000	30.000000	167.500000
-24.466667	31.000000	167.500000
-24.433333	33.500000	168.500000
-24.400000	37.000000	170.000000
-24.366667	36.500000	169.500000
-24.333333	37.500000	169.500000
-24.300000	41.500000	170.500000
-24.266667	41.500000	170.000000
-24.233333	40.500000	170.500000
-24.200000	44.000000	171.000000
-24.166667	44.500000	171.000000
-24.133333	44.500000	170.500000
-24.100000	46.000000	171.000000
-24.066667	47.000000	171.500000
-24.033333	49.500000	171.500000
-24.000000	48.500000	171.500000
-23.966667	50.000000	171.000000
-23.933333	52.500000	170.500000
-23.900000	52.000000	168.000000
-23.866667	53.000000	166.500000
-23.833333	52.500000	166.000000
-23.800000	56.500000	165.500000
-23.766667	57.500000	165.000000
-23.733333	58.000000	164.500000
-23.700000	60.000000	164.500000
-23.666667	60.000000	163.500000
-23.633333	59.000000	164.000000
-23.600000	62.000000	163.500000
-23.566667	62.000000	162.500000
-23.533333	61.500000	163.000000
-23.500000	63.000000	162.500000
-23.466667	63.500000	162.500000
-23.433333	64.000000	162.000000
-23.400000	64.500000	162.000000
-23.366667	66.000000	162.000000
-23.333333	67.000000	161.500000
-23.300000	67.500000	161.500000
-23.266667	68.500000	164.000000
-23.233333	68.000000	165.000000
-23.200000	69.000000	165.500000
-23.166667	69.000000	165.500000
-23.133333	70.500000	165.500000
-23.100000	71.500000	165.500000
-23.066667	72.500000	166.000000
-23.033333	73.000000	166.500000
-23.000000	72.500000	166.500000
-22.966667	73.000000	167.000000
-22.933333	73.000000	166.500000
-22.900000	74.000000	167.500000
-22.866667	73.500000	167.000000
-22.833333	74.000000	167.000000
-22.800000	76.000000	168.500000
-22.766667	74.000000	168.000000
-22.733333	77.000000	169.000000
-22.700000	76.500000	169.000000
-22.666667	77.000000	170.000000
-22.633333	78.500000	170.500000
-22.600000	81.000000	171.500000
-22.566667	80.500000	171.500000
-22.533333	81.500000	172.500000
-22.500000	82.500000	173.500000
-22.466667	83.500000	173.500000
-22.433333	80.000000	172.000000
-22.400000	84.000000	174.500000
-22.366667	78.500000	172.500000
-22.333333	78.000000	172.000000
-22.300000	79.000000	172.500000
-22.266667	79.500000	173.500000
-22.233333	79.500000	173.000000
-22.200000	78.500000	173.000000
-22.166667	81.000000	173.500000
-22.133333	85.500000	179.000000
-22.100000	86.000000	179.500000
-22.066667	86.000000	180.000000
-22.033333	86.000000	181.000000
-22.000000	86.500000	181.000000
-21.966667	86.500000	181.500000
-21.933333	87.000000	183.000000
-21.900000	86.500000	182.500000
-21.866667	87.000000	183.500000
-21.833333	87.000000	183.500000
-21.800000	87.500000	186.000000
-21.766667	87.000000	185.000000
-21.733333	87.000000	186.000000
-21.700000	87.000000	188.500000
-21.666667	84.500000	187.500000
-21.633333	83.000000	188.500000
-21.600000	82.000000	191.000000
-21.566667	81.500000	192.500000
-21.533333	80.500000	194.000000
-21.500000	79.500000	195.000000
-21.466667	79.000000	195.500000
-21.433333	78.500000	196.500000
-21.400000	77.000000	198.000000
-21.366667	76.500000	198.500000
-21.333333	76.000000	199.000000
-21.300000	75.500000	199.500000
-21.266667	75.500000	199.500000
-21.233333	74.000000	202.000000
-21.200000	73.500000	202.500000
-21.166667	73.500000	203.000000
-21.133333	73.000000	203.000000
-21.100000	72.000000	204.000000
-21.066667	72.000000	203.500000
-21.033333	70.500000	205.000000
-21.000000	70.500000	205.000000
-20.966667	69.000000	206.000000
-20.933333	70.000000	205.500000
-20.900000	68.500000	206.500000
-20.866667	68.000000	206.500000
-20.833333	68.000000	207.000000
-20.800000	68.000000	207.000000
-20.766667	67.000000	208.000000
-20.733333	67.000000	207.500000
-20.700000	66.000000	209.000000
-20.666667	65.500000	209.500000
-20.633333	65.000000	210.500000
-20.600000	64.500000	210.500000
-20.566667	64.500000	210.000000
-20.533333	64.000000	210.500000
-20.500000	64.000000	210.500000
-20.466667	63.000000	211.500000
-20.433333	63.000000	211.500000
-20.400000	62.500000	212.500000
-20.366667	62.500000	212.000000
-20.333333	62.000000	213.500000
-20.300000	62.000000	213.000000
-20.266667	62.000000	212.000000
-20.233333	61.000000	213.500000
-20.200000	61.000000	214.000000
-20.166667	60.500000	214.000000
-20.133333	60.000000	214.500000
-20.100000	60.000000	215.000000
-20.066667	60.000000	215.000000
-20.033333	59.500000	216.000000
-20.000000	59.000000	215.500000
-19.966667	58.500000	216.000000
-19.933333	58.500000	216.500000
-19.900000	58.500000	216.500000
-19.866667	57.500000	217.000000
-19.833333	57.000000	218.500000
-19.800000	57.500000	217.500000
-19.766667	57.000000	218.500000
-19.733333	57.000000	218.500000
-19.700000	56.500000	218.500000
-19.666667	56.000000	219.000000
-19.633333	56.000000	219.500000
-19.600000	56.000000	219.000000
-19.566667	56.000000	219.500000
-19.533333	56.000000	219.500000
-19.500000	56.000000	219.000000
-19.466667	55.500000	220.500000
-19.433333	55.500000	220.500000
-19.400000	54.500000	221.000000
-19.366667	55.000000	220.000000
-19.333333	52.500000	224.000000
-19.300000	51.500000	226.000000
-19.266667	50.500000	228.000000
-19.233333	50.500000	227.500000
-19.200000	50.500000	228.000000
-19.166667	50.000000	228.500000
-19.133333	49.500000	229.500000
-19.100000	49.500000	230.500000
-19.066667	49.500000	231.000000
-19.033333	49.500000	231.000000
-19.000000	49.500000	233.000000
-18.966667	49.000000	233.000000
-18.933333	48.500000	233.000000
-18.900000	48.500000	233.500000
-18.866667	48.500000	233.000000
-18.833333	49.000000	233.500000
-18.800000	48.000000	234.000000
-18.766667	48.000000	234.000000
-18.733333	48.000000	234.500000
-18.700000	48.000000	234.500000
-18.666667	36.500000	226.500000
-18.633333	48.500000	235.500000
-18.600000	48.000000	236.000000
-18.566667	34.500000	228.500000
-18.533333	48.500000	238.000000
-18.500000	48.500000	238.500000
-18.466667	47.500000	239.000000
-18.433333	47.500000	240.500000
-18.400000	48.000000	241.500000
-18.366667	48.500000	243.500000
-18.333333	49.000000	245.000000
-18.300000	50.000000	246.000000
-18.266667	51.000000	247.000000
-18.233333	52.500000	248.000000
-18.200000	53.500000	248.500000
-18.166667	54.500000	249.500000
-18.133333	54.500000	250.000000
-18.100000	55.000000	251.000000
-18.066667	55.500000	252.000000
-18.033333	55.500000	252.500000
-18.000000	56.000000	254.000000
-17.966667	57.000000	254.500000
-17.933333	57.500000	255.500000
-17.900000	58.500000	257.000000
-17.866667	59.000000	258.000000
-17.833333	60.500000	259.500000
-17.800000	62.000000	261.000000
-17.766667	63.000000	263.500000
-17.733333	64.000000	265.000000
-17.700000	64.500000	266.500000
-17.666667	65.000000	268.000000
-17.633333	66.000000	269.500000
-17.600000	67.500000	271.000000
-17.566667	68.500000	273.000000
-17.533333	69.000000	274.000000
-17.500000	69.000000	276.000000
-17.466667	70.000000	277.500000
-17.433333	70.500000	278.500000
-17.400000	71.500000	280.000000
-17.366667	52.500000	278.500000
-17.333333	52.500000	281.000000
-17.300000	72.500000	285.500000
-17.266667	51.500000	282.500000
-17.233333	51.500000	282.500000
-17.200000	51.000000	283.500000
-17.166667	52.000000	283.500000
-17.133333	51.500000	283.500000
-17.100000	51.000000	285.000000
-17.066667	51.500000	283.500000
-17.033333	51.500000	279.000000
-17.000000	51.000000	283.500000
-16.966667	51.500000	280.000000
-16.933333	51.500000	283.500000
-16.900000	51.500000	284.500000
-16.866667	52.000000	284.500000
-16.833333	52.000000	285.000000
-16.800000	52.000000	283.000000
-16.766667	76.000000	284.500000
-16.733333	76.000000	283.500000
-16.700000	76.000000	284.500000
-16.666667	76.500000	285.500000
-16.633333	80.000000	294.000000
-16.600000	82.000000	294.000000
-16.566667	84.000000	295.000000
-16.533333	83.000000	294.500000
-16.500000	87.000000	297.500000
-16.466667	89.000000	297.000000
-16.433333	94.000000	297.500000
-16.400000	96.000000	298.500000
-16.366667	99.000000	302.000000
-16.333333	105.000000	301.500000
-16.300000	104.000000	299.000000
-16.266667	103.500000	298.500000
-16.233333	106.000000	297.000000
-16.200000	109.000000	297.000000
-16.166667	117.000000	296.500000
-16.133333	118.500000	296.000000
-16.100000	120.000000	294.500000
-16.066667	123.500000	293.000000
-16.033333	128.500000	292.000000
-16.000000	136.000000	291.500000
-15.966667	138.500000	292.000000
-15.933333	139.500000	290.500000
-15.900000	140.500000	292.000000
-15.866667	143.500000	290.000000
-15.833333	151.500000	286.500000
-15.800000	150.000000	286.000000
-15.766667	160.000000	286.000000
-15.733333	160.500000	286.000000
-15.700000	163.500000	285.000000
-15.666667	164.000000	285.500000
-15.633333	167.000000	285.000000
-15.600000	174.000000	283.500000
-15.566667	177.500000	283.500000
-15.533333	179.500000	283.000000
-15.500000	182.000000	283.500000
-15.466667	182.000000	283.000000
-15.433333	181.000000	282.500000
-15.400000	186.500000	282.000000
-15.366667	187.500000	282.000000
-15.333333	189.500000	281.500000
-15.300000	191.500000	281.500000
-15.266667	191.000000	281.500000
-15.233333	198.500000	281.500000
-15.200000	199.500000	282.000000
-15.166667	201.000000	282.000000
-15.133333	202.000000	281.500000
-15.100000	203.500000	281.500000
-15.066667	204.500000	283.500000
-15.033333	205.500000	285.500000
-15.000000	207.000000	286.000000
-14.966667	209.500000	286.500000
-14.933333	211.500000	287.000000
-14.900000	213.500000	287.500000
-14.866667	216.000000	288.000000
-14.833333	217.500000	288.500000
-14.800000	219.500000	289.000000
-14.766667	222.500000	291.500000
-14.733333	224.500000	292.500000
-14.700000	230.000000	293.000000
-14.666667	225.500000	291.500000
-14.633333	227.000000	290.500000
-14.600000	229.000000	290.500000
-14.566667	229.500000	292.500000
-14.533333	230.000000	294.500000
-14.500000	230.500000	293.500000
-14.466667	232.500000	293.500000
-14.433333	234.000000	293.000000
-14.400000	235.500000	292.500000
-14.366667	238.000000	292.000000
-14.333333	237.500000	292.000000
-14.300000	241.000000	290.500000
-14.266667	242.500000	289.500000
-14.233333	241.000000	289.500000
-14.200000	244.000000	288.000000
-14.166667	242.000000	288.000000
-14.133333	247.000000	286.500000
-14.100000	248.000000	285.500000
-14.066667	249.000000	282.500000
-14.033333	247.500000	281.000000
-14.000000	251.500000	279.500000
-13.966667	254.500000	276.000000
-13.933333	255.500000	272.000000
-13.900000	256.000000	267.500000
-13.866667	256.500000	264.500000
-13.833333	257.000000	261.000000
-13.800000	257.500000	257.500000
-13.766667	258.000000	254.000000
-13.733333	258.500000	252.500000
-13.700000	258.500000	250.000000
-13.666667	259.500000	246.500000
-13.633333	259.500000	244.500000
-13.600000	260.000000	242.500000
-13.566667	260.000000	241.000000
-13.533333	260.000000	239.500000
-13.500000	261.500000	236.500000
-13.466667	261.500000	235.500000
-13.433333	261.500000	233.500000
-13.400000	262.000000	231.500000
-13.366667	262.500000	230.000000
-13.333333	262.000000	229.000000
-13.300000	261.500000	227.000000
-13.266667	260.000000	225.500000
-13.233333	259.500000	222.500000
-13.200000	258.500000	214.000000
-13.166667	255.000000	208.000000
-13.133333	252.500000	204.500000
-13.100000	251.000000	201.500000
-13.066667	249.500000	195.500000
-13.033333	246.500000	188.500000
-13.000000	244.500000	184.500000
-12.966667	242.500000	181.000000
-12.933333	240.500000	178.000000
-12.900000	238.000000	174.000000
-12.866667	264.500000	174.000000
-12.833333	263.000000	171.000000
-12.800000	262.000000	168.500000
-12.766667	261.000000	166.000000
-12.733333	229.000000	161.000000
-12.700000	225.000000	162.000000
-12.666667	223.000000	160.000000
-12.633333	235.000000	154.000000
-12.600000	227.500000	149.000000
-12.566667	210.000000	147.500000
-12.533333	220.000000	146.500000
-12.500000	214.500000	144.000000
-12.466667	209.500000	142.000000
-12.433333	205.500000	141.000000
-12.400000	202.000000	139.500000
-12.366667	190.500000	137.500000
-12.333333	186.000000	137.500000
-12.300000	183.000000	136.500000
-12.266667	180.500000	135.500000
-12.233333	184.000000	136.000000
-12.200000	180.500000	135.000000
-12.166667	177.000000	135.000000
-12.133333	174.500000	134.000000
-12.100000	166.000000	132.500000
-12.066667	163.500000	132.500000
-12.033333	162.000000	133.000000
-12.000000	161.000000	132.000000
-11.966667	160.000000	131.500000
-11.933333	159.000000	131.000000
-11.900000	158.500000	131.000000
-11.866667	157.000000	130.500000
-11.833333	157.000000	130.500000
-11.800000	156.000000	130.500000
-11.766667	154.500000	130.000000
-11.733333	153.500000	130.000000
-11.700000	148.000000	130.000000
-11.666667	145.500000	129.000000
-11.633333	145.000000	129.000000
-11.600000	151.500000	128.500000
-11.566667	155.500000	128.500000
-11.533333	155.500000	128.000000
-11.500000	153.500000	128.000000
-11.466667	147.000000	127.500000
-11.433333	141.000000	127.000000
-11.400000	140.000000	127.000000
-11.366667	139.000000	127.000000
-11.333333	137.500000	126.500000
-11.300000	136.500000	125.500000
-11.266667	136.500000	125.500000
-11.233333	136.500000	126.500000
-11.200000	134.500000	127.000000
-11.166667	142.000000	126.000000
-11.133333	128.000000	127.000000
-11.100000	127.000000	126.500000
-11.066667	125.500000	127.000000
-11.033333	123.500000	128.000000
-11.000000	121.500000	128.500000
-10.966667	121.000000	128.000000
-10.933333	119.500000	127.500000
-10.900000	119.500000	127.000000
-10.866667	113.000000	128.500000
-10.833333	110.500000	130.000000
-10.800000	110.500000	130.500000
-10.766667	109.000000	130.500000
-10.733333	108.500000	130.500000
-10.700000	108.500000	131.500000
-10.666667	111.000000	131.000000
-10.633333	111.000000	131.000000
-10.600000	109.000000	130.000000
-10.566667	107.500000	130.000000
-10.533333	106.500000	130.500000
-10.500000	106.000000	131.000000
-10.466667	108.500000	129.000000
-10.433333	109.500000	128.500000
-10.400000	107.500000	127.500000
-10.366667	108.500000	124.500000
-10.333333	102.000000	132.000000
-10.300000	105.000000	127.000000
-10.266667	108.000000	123.500000
-10.233333	102.000000	132.000000
-10.200000	93.500000	138.500000
-10.166667	93.000000	139.500000
-10.133333	93.000000	140.000000
-10.100000	92.500000	139.500000
-10.066667	92.000000	140.500000
-10.033333	92.000000	141.000000
-10.000000	91.500000	140.500000
-9.966667	91.000000	141.000000
-9.933333	90.500000	141.000000
-9.900000	93.000000	137.000000
-9.866667	93.000000	135.500000
-9.833333	94.000000	133.500000
-9.800000	94.000000	134.500000
-9.766667	94.000000	134.500000
-9.733333	93.500000	136.500000
-9.700000	93.500000	136.000000
-9.666667	93.500000	136.500000
-9.633333	92.500000	137.500000
-9.600000	92.000000	137.000000
-9.566667	91.500000	138.000000
-9.533333	92.000000	137.500000
-9.500000	91.000000	138.000000
-9.466667	83.500000	138.000000
-9.433333	89.500000	137.000000
-9.400000	88.500000	136.000000
-9.366667	82.000000	136.000000
-9.333333	84.500000	135.500000
-9.300000	80.500000	135.000000
-9.266667	80.500000	135.000000
-9.233333	80.000000	134.500000
-9.200000	78.000000	134.000000
-9.166667	82.000000	134.000000
-9.133333	78.000000	134.000000
-9.100000	76.000000	134.000000
-9.066667	74.500000	134.000000
-9.033333	72.500000	133.500000
-9.000000	69.000000	132.000000
-8.966667	68.000000	131.500000
-8.933333	65.000000	131.500000
-8.900000	64.000000	131.000000
-8.866667	61.500000	130.000000
-8.833333	62.000000	130.500000
-8.800000	60.000000	129.500000
-8.766667	59.500000	129.000000
-8.733333	58.000000	128.000000
-8.700000	57.500000	127.500000
-8.666667	57.500000	127.500000
-8.633333	56.000000	126.500000
-8.600000	54.500000	126.000000
-8.566667	53.500000	125.000000
-8.533333	53.500000	125.000000
-8.500000	53.000000	124.500000
-8.466667	51.000000	124.000000
-8.433333	50.000000	123.500000
-8.400000	49.500000	123.000000
-8.366667	49.000000	122.500000
-8.333333	48.000000	122.000000
-8.300000	48.000000	121.500000
-8.266667	46.500000	121.000000
-8.233333	45.000000	120.500000
-8.200000	45.000000	120.000000
-8.166667	44.500000	120.000000
-8.133333	43.500000	119.500000
-8.100000	42.000000	119.000000
-8.066667	41.500000	118.500000
-8.033333	41.500000	118.500000
-8.000000	40.000000	118.000000
-7.966667	40.000000	117.500000
-7.933333	40.000000	117.500000
-7.900000	39.000000	116.500000
-7.866667	38.000000	116.500000
-7.833333	37.500000	116.500000
-7.800000	37.500000	116.500000
-7.766667	37.000000	116.500000
-7.733333	35.500000	116.000000
-7.700000	38.000000	116.000000
-7.666667	37.500000	116.500000
-7.633333	35.500000	117.500000
-7.600000	33.500000	117.000000
-7.566667	32.000000	118.000000
-7.533333	31.000000	118.500000
-7.500000	29.500000	119.000000
-7.466667	28.500000	120.000000
-7.433333	26.500000	120.500000
-7.400000	25.500000	121.500000
-7.366667	25.000000	121.500000
-7.333333	23.000000	122.000000
-7.300000	21.500000	122.000000
-7.266667	18.000000	125.000000
-7.233333	17.500000	127.000000
-7.200000	20.000000	126.500000
-7.166667	19.500000	127.500000
-7.133333	15.500000	130.500000
-7.100000	15.500000	132.500000
-7.066667	15.000000	134.000000
-7.033333	15.000000	135.500000
-7.000000	14.500000	136.500000
-6.966667	14.500000	138.000000
-6.933333	15.000000	139.000000
-6.900000	15.000000	141.500000
-6.866667	16.000000	141.500000
-6.833333	16.000000	144.500000
-6.800000	16.500000	145.000000
-6.766667	16.500000	144.500000
-6.733333	17.000000	146.000000
-6.700000	17.500000	148.000000
-6.666667	18.500000	149.000000
-6.633333	19.000000	151.500000
-6.600000	19.500000	153.000000
-6.566667	20.000000	154.500000
-6.533333	22.000000	158.000000
-6.500000	23.000000	160.500000
-6.466667	24.500000	164.000000
-6.433333	25.000000	164.500000
-6.400000	25.500000	166.500000
-6.366667	26.000000	170.000000
-6.333333	27.500000	171.000000
-6.300000	28.500000	173.000000
-6.266667	28.500000	174.500000
-6.233333	30.000000	177.500000
-6.200000	32.000000	184.000000
-6.166667	32.000000	184.500000
-6.133333	32.000000	185.500000
-6.100000	34.000000	191.500000
-6.066667	34.000000	191.000000
-6.033333	34.500000	193.000000
-6.000000	35.000000	194.000000
-5.966667	35.000000	195.500000
-5.933333	35.500000	197.000000
-5.900000	36.000000	199.000000
-5.866667	36.000000	200.000000
-5.833333	36.000000	201.000000
-5.800000	36.500000	204.000000
-5.766667	37.000000	205.000000
-5.733333	37.500000	206.000000
-5.700000	38.500000	209.000000
-5.666667	39.500000	209.500000
-5.633333	39.500000	213.500000
-5.600000	40.500000	214.500000
-5.566667	41.500000	214.500000
-5.533333	43.000000	214.500000
-5.500000	44.500000	214.500000
-5.466667	49.500000	218.500000
-5.433333	51.000000	219.000000
-5.400000	54.500000	219.500000
-5.366667	58.000000	220.500000
-5.333333	60.000000	221.000000
-5.300000	63.000000	221.500000
-5.266667	65.500000	221.500000
-5.233333	67.000000	221.500000
-5.200000	68.000000	221.500000
-5.166667	69.000000	221.500000
-5.133333	70.000000	222.000000
-5.100000	71.000000	222.000000
-5.066667	72.500000	219.500000
-5.033333	72.000000	216.500000
-5.000000	74.500000	216.000000
-4.966667	76.500000	214.500000
-4.933333	80.000000	211.000000
-4.900000	82.000000	207.500000
-4.866667	86.000000	203.000000
-4.833333	89.000000	199.500000
-4.800000	91.000000	197.500000
-4.766667	93.000000	195.000000
-4.733333	94.500000	193.000000
-4.700000	95.500000	191.500000
-4.666667	99.000000	187.000000
-4.633333	99.500000	185.500000
-4.600000	100.000000	184.500000
-4.566667	102.500000	180.500000
-4.533333	104.000000	178.000000
-4.500000	105.500000	176.000000
-4.466667	106.500000	174.000000
-4.433333	107.000000	173.000000
-4.400000	108.000000	171.000000
-4.366667	108.500000	169.000000
-4.333333	109.000000	165.000000
-4.300000	109.500000	163.500000
-4.266667	108.500000	159.500000
-4.233333	109.000000	152.500000
-4.200000	109.000000	145.000000
-4.166667	108.500000	139.500000
-4.133333	108.500000	134.500000
-4.100000	107.500000	130.000000
-4.066667	107.500000	124.500000
-4.033333	107.000000	120.000000
-4.000000	106.500000	116.500000
-3.966667	106.000000	113.000000
-3.933333	106.000000	108.000000
-3.900000	105.000000	106.000000
-3.866667	105.000000	102.500000
-3.833333	104.500000	101.500000
-3.800000	104.500000	100.500000
-3.766667	104.000000	98.500000
-3.733333	104.000000	97.000000
-3.700000	103.500000	96.500000
-3.666667	103.500000	94.500000
-3.633333	103.000000	92.000000
-3.600000	102.500000	91.500000
-3.566667	102.500000	90.000000
-3.533333	100.000000	89.000000
-3.500000	99.000000	88.500000
-3.466667	98.000000	87.000000
-3.433333	98.000000	85.500000
-3.400000	97.500000	83.000000
-3.366667	96.500000	80.500000
-3.333333	95.500000	77.000000
-3.300000	94.500000	74.500000
-3.266667	93.000000	72.500000
-3.233333	91.500000	71.000000
-3.200000	90.500000	69.500000
-3.166667	88.500000	68.000000
-3.133333	87.000000	67.000000
-3.100000	86.000000	65.500000
-3.066667	79.000000	64.500000
-3.033333	83.000000	63.000000
-3.000000	81.500000	61.500000
-2.966667	81.500000	61.000000
-2.933333	79.500000	59.500000
-2.900000	78.500000	58.500000
-2.866667	77.500000	57.500000
-2.833333	77.000000	57.500000
-2.800000	71.000000	56.500000
-2.766667	76.500000	56.500000
-2.733333	69.500000	55.000000
-2.700000	69.000000	54.500000
-2.666667	74.000000	54.000000
-2.633333	71.500000	52.500000
-2.600000	70.500000	51.500000
-2.566667	70.500000	51.500000
-2.533333	70.500000	51.500000
-2.500000	68.000000	49.500000
-2.466667	68.000000	49.000000
-2.433333	61.500000	48.000000
-2.400000	66.500000	47.500000
-2.366667	65.500000	46.500000
-2.333333	65.500000	47.000000
-2.300000	64.000000	45.500000
-2.266667	58.000000	45.000000
-2.233333	64.000000	46.000000
-2.200000	62.000000	44.000000
-2.166667	58.000000	43.000000
-2.133333	57.500000	42.000000
-2.100000	55.500000	41.000000
-2.066667	54.000000	40.500000
-2.033333	50.500000	38.500000
-2.000000	55.000000	38.500000
-1.966667	49.500000	37.500000
-1.933333	53.500000	37.000000
-1.900000	48.000000	36.000000
-1.866667	47.500000	35.000000
-1.833333	46.000000	33.500000
-1.800000	46.000000	33.500000
-1.766667	44.000000	32.000000
-1.733333	44.500000	32.000000
-1.700000	43.000000	30.500000
-1.666667	42.500000	31.000000
-1.633333	42.000000	30.000000
-1.600000	41.500000	28.500000
-1.566667	41.500000	28.500000
-1.533333	41.000000	28.000000
-1.500000	39.500000	26.500000
-1.466667	39.000000	25.500000
-1.433333	39.500000	26.000000
-1.400000	39.000000	25.000000
-1.366667	38.500000	22.500000
-1.333333	39.000000	22.500000
-1.300000	37.500000	22.500000
-1.266667	36.000000	22.500000
-1.233333	36.000000	23.000000
-1.200000	37.000000	23.500000
-1.166667	36.000000	23.500000
-1.133333	35.500000	23.500000
-1.100000	35.500000	23.500000
-1.066667	35.000000	23.500000
-1.033333	34.500000	24.000000
-1.000000	34.000000	24.000000
-0.966667	34.500000	24.500000
-0.933333	33.000000	24.500000
-0.900000	34.500000	25.000000
-0.866667	34.000000	25.500000
-0.833333	34.000000	25.000000
-0.800000	34.500000	25.500000
-0.766667	34.000000	26.000000
-0.733333	34.000000	26.000000
-0.700000	35.000000	25.500000
-0.666667	38.000000	24.000000
-0.633333	40.500000	24.000000
-0.600000	41.000000	24.000000
-0.566667	42.000000	24.000000
-0.533333	47.000000	23.000000
-0.500000	47.000000	22.500000
-0.466667	46.500000	22.000000
-0.433333	47.000000	21.000000
-0.400000	48.000000	20.500000
-0.366667	50.500000	21.000000
-0.333333	55.000000	21.000000
-0.300000	57.000000	21.500000
-0.266667	58.500000	17.500000
-0.233333	60.000000	15.500000
-0.200000	62.500000	14.500000
-0.166667	65.000000	13.500000
-0.133333	66.500000	13.500000
-0.100000	69.500000	13.000000
-0.066667	71.500000	13.000000
-0.033333	73.000000	13.000000
0.000000	75.000000	12.500000
0.033333	75.500000	12.500000
0.066667	76.500000	12.500000
0.100000	76.500000	13.000000
0.133333	76.500000	13.500000
0.166667	77.000000	14.000000
0.200000	78.000000	14.000000
0.233333	77.000000	13.500000
0.266667	77.000000	13.500000
0.300000	75.000000	15.000000
0.333333	74.500000	16.500000
0.366667	75.000000	18.000000
0.400000	75.500000	20.000000
0.433333	75.500000	20.000000
0.466667	76.000000	21.000000
0.500000	75.000000	22.000000
0.533333	74.500000	21.500000
0.566667	76.000000	21.000000
0.600000	77.000000	22.000000
0.633333	74.000000	24.000000
0.666667	73.000000	25.000000
0.700000	73.500000	26.500000
0.733333	72.500000	26.500000
0.766667	72.500000	26.000000
0.800000	72.000000	26.500000
0.833333	71.500000	27.000000
0.866667	69.000000	28.000000
0.900000	66.000000	27.500000
0.933333	63.500000	27.500000
0.966667	62.500000	25.500000
1.000000	61.500000	24.000000
1.033333	58.500000	19.000000
1.066667	56.000000	19.000000
1.100000	53.000000	18.500000
1.133333	51.000000	22.000000
1.166667	50.500000	20.500000
1.200000	47.000000	14.000000
1.233333	45.500000	15.000000
1.266667	42.500000	15.000000
1.300000	41.500000	13.000000
1.333333	40.000000	12.000000
1.366667	39.000000	11.500000
1.400000	39.000000	12.000000
1.433333	37.500000	11.500000
1.466667	37.000000	10.000000
1.500000	37.500000	10.000000
1.533333	38.000000	10.000000
1.566667	38.000000	11.000000
1.600000	38.000000	11.500000
1.633333	35.500000	12.000000
1.666667	33.500000	10.500000
1.700000	32.500000	9.000000
1.733333	36.000000	9.500000
1.766667	36.000000	10.500000
1.800000	35.000000	11.000000
1.833333	34.000000	11.500000
1.866667	34.000000	10.000000
1.900000	33.000000	10.000000
1.933333	32.500000	11.000000
1.966667	24.000000	10.000000
2.000000	23.000000	10.000000
2.033333	24.000000	10.000000
2.066667	23.500000	9.500000
2.100000	24.000000	9.000000
2.133333	23.500000	9.500000
2.166667	23.500000	9.500000
2.200000	22.000000	10.000000
2.233333	22.500000	9.500000
2.266667	22.500000	9.500000
2.300000	22.000000	9.000000
2.333333	22.000000	9.000000
2.366667	22.000000	9.000000
2.400000	21.500000	9.500000
2.433333	21.500000	10.000000
2.466667	21.500000	10.000000
2.500000	15.500000	3.500000
2.533333	15.500000	6.000000
2.566667	15.000000	5.500000
2.600000	41.000000	21.000000
2.633333	39.500000	22.500000
2.666667	15.000000	7.000000
2.700000	37.000000	20.000000
2.733333	36.500000	21.000000
2.766667	26.000000	17.500000
2.800000	26.500000	18.000000
2.833333	27.500000	17.000000
2.866667	26.000000	18.500000
2.900000	34.500000	24.500000
2.933333	26.000000	20.000000
2.966667	25.000000	19.500000
3.000000	33.500000	23.500000
3.033333	34.500000	20.000000
3.066667	37.500000	22.000000
3.100000	36.000000	22.500000
3.133333	38.000000	25.000000
3.166667	39.500000	27.000000
3.200000	41.500000	28.000000
3.233333	34.000000	18.500000
3.266667	35.000000	19.500000
3.300000	43.000000	26.000000
3.333333	26.500000	6.500000
3.366667	30.000000	5.500000
3.400000	35.500000	17.500000
3.433333	35.500000	18.000000
3.466667	37.000000	19.000000
3.500000	38.000000	19.000000
3.533333	38.500000	17.500000
3.566667	39.000000	17.000000
3.600000	37.500000	17.000000
3.633333	36.000000	17.500000
3.666667	42.500000	17.000000
3.700000	44.000000	17.000000
3.733333	43.000000	14.500000
3.766667	49.500000	16.500000
3.800000	17.000000	9.000000
3.833333	17.000000	9.000000
3.866667	17.000000	9.000000
3.900000	17.000000	9.000000
3.933333	16.000000	10.000000
3.966667	15.000000	8.500000
4.000000	15.000000	8.500000
4.033333	14.500000	10.500000
4.066667	14.000000	11.000000
4.100000	13.500000	8.000000
4.133333	13.500000	8.000000
4.166667	12.500000	9.500000
4.200000	11.500000	10.500000
4.233333	12.000000	10.500000
4.266667	11.000000	9.000000
4.300000	11.000000	10.000000
4.333333	11.000000	10.000000
4.366667	11.000000	10.500000
4.400000	11.000000	12.000000
4.433333	11.500000	11.500000
4.466667	12.500000	11.000000
4.500000	11.000000	10.500000
4.533333	10.500000	11.000000
4.566667	10.500000	16.000000
4.600000	11.000000	19.000000
4.633333	12.500000	22.000000
4.666667	13.000000	23.500000
4.700000	12.500000	25.000000
4.733333	11.500000	26.000000
4.766667	11.500000	28.000000
4.800000	11.500000	29.000000
4.833333	11.500000	30.000000
4.866667	11.500000	30.500000
4.900000	11.500000	31.500000
4.933333	11.500000	32.000000
4.966667	11.500000	33.000000
5.000000	12.000000	33.500000
5.033333	12.000000	34.500000
5.066667	11.500000	35.500000
5.100000	11.000000	37.000000
5.133333	10.500000	37.500000
5.166667	10.500000	38.000000
5.200000	11.000000	39.000000
5.233333	11.500000	42.000000
5.266667	10.500000	43.500000
5.300000	9.500000	45.500000
5.333333	8.000000	47.000000
5.366667	7.500000	46.000000
5.400000	7.000000	48.000000
5.433333	7.000000	55.000000
5.466667	7.500000	58.000000
5.500000	7.500000	60.500000
5.533333	7.000000	63.000000
5.566667	6.500000	64.500000
5.600000	6.000000	67.000000
5.633333	6.000000	69.000000
5.666667	6.000000	73.500000
5.700000	5.500000	76.500000
5.733333	4.500000	79.000000
5.766667	3.500000	81.500000
5.800000	4.000000	82.500000
5.833333	4.000000	85.500000
5.866667	4.000000	90.500000
5.900000	4.000000	94.000000
5.933333	4.500000	99.000000
5.966667	4.500000	100.500000
6.000000	4.500000	103.000000
6.033333	4.000000	105.500000
6.066667	4.500000	110.500000
6.100000	4.000000	114.000000
6.133333	4.500000	117.000000
6.166667	4.500000	118.500000
6.200000	5.000000	118.500000
6.233333	5.000000	124.500000
6.266667	5.000000	128.500000
6.300000	3.500000	135.000000
6.333333	4.000000	134.500000
6.366667	4.500000	137.500000
6.400000	3.500000	144.500000
6.433333	3.000000	148.000000
6.466667	3.500000	148.000000
6.500000	3.500000	148.000000
6.533333	3.500000	144.500000
6.566667	5.500000	144.500000
6.600000	3.500000	175.000000
[truncated: 8,801 more rows]
