# Supplementary material for: Attraction of posture and motion-trajectory elements of conspecific biological motion in medaka fish
Source: Sci Rep. 2018 Jun 5;8:8589. doi: 10.1038/s41598-018-26186-x (PMC5988670; doi:10.1038/s41598-018-26186-x)
Supplement: Supplementary file 4 — Dataset 3 [file 41598_2018_26186_MOESM4_ESM.zip › DataExperiments/Bioposture_01.csv]

time[sec]	x	y
-60.000000	197.500000	154.500000
-59.966667	198.500000	154.500000
-59.933333	197.500000	154.500000
-59.900000	197.500000	154.500000
-59.866667	199.500000	154.500000
-59.833333	198.500000	154.500000
-59.800000	198.500000	154.500000
-59.766667	199.000000	154.500000
-59.733333	198.000000	154.500000
-59.700000	197.500000	154.500000
-59.666667	199.000000	154.500000
-59.633333	198.000000	154.500000
-59.600000	198.000000	154.500000
-59.566667	199.500000	154.500000
-59.533333	198.000000	154.500000
-59.500000	198.000000	154.500000
-59.466667	199.000000	154.500000
-59.433333	197.500000	154.500000
-59.400000	198.000000	154.500000
-59.366667	198.000000	154.500000
-59.333333	198.000000	154.500000
-59.300000	198.500000	154.500000
-59.266667	199.000000	154.500000
-59.233333	198.000000	154.500000
-59.200000	199.500000	154.500000
-59.166667	198.000000	154.500000
-59.133333	199.000000	154.500000
-59.100000	198.000000	154.500000
-59.066667	199.000000	154.500000
-59.033333	198.000000	154.500000
-59.000000	198.000000	154.500000
-58.966667	197.500000	154.500000
-58.933333	199.000000	154.500000
-58.900000	197.500000	154.500000
-58.866667	197.500000	154.500000
-58.833333	199.500000	154.500000
-58.800000	198.000000	154.500000
-58.766667	198.000000	154.500000
-58.733333	198.500000	154.500000
-58.700000	197.500000	154.500000
-58.666667	197.500000	154.500000
-58.633333	198.000000	154.500000
-58.600000	197.500000	154.500000
-58.566667	198.000000	154.500000
-58.533333	197.500000	154.500000
-58.500000	198.500000	154.500000
-58.466667	197.500000	154.500000
-58.433333	198.000000	154.500000
-58.400000	198.000000	154.500000
-58.366667	197.500000	154.500000
-58.333333	197.500000	154.500000
-58.300000	198.500000	154.500000
-58.266667	197.500000	154.500000
-58.233333	198.500000	154.500000
-58.200000	197.000000	154.500000
-58.166667	177.500000	175.500000
-58.133333	26.000000	33.500000
-58.100000	16.000000	23.500000
-58.066667	16.000000	23.500000
-58.033333	16.000000	23.500000
-58.000000	16.000000	23.500000
-57.966667	16.000000	23.500000
-57.933333	16.000000	23.500000
-57.900000	16.000000	23.500000
-57.866667	16.500000	26.500000
-57.833333	16.000000	26.500000
-57.800000	16.000000	26.500000
-57.766667	16.000000	26.000000
-57.733333	16.000000	26.000000
-57.700000	17.000000	31.000000
-57.666667	18.000000	31.500000
-57.633333	18.000000	31.500000
-57.600000	13.000000	22.500000
-57.566667	13.000000	22.500000
-57.533333	13.000000	22.500000
-57.500000	13.000000	22.500000
-57.466667	13.000000	21.500000
-57.433333	13.000000	21.500000
-57.400000	13.000000	22.000000
-57.366667	12.500000	22.000000
-57.333333	12.500000	22.000000
-57.300000	12.500000	22.000000
-57.266667	17.000000	32.000000
-57.233333	12.500000	22.000000
-57.200000	17.000000	32.000000
-57.166667	17.000000	32.000000
-57.133333	12.500000	22.000000
-57.100000	12.500000	22.000000
-57.066667	12.500000	22.000000
-57.033333	18.000000	34.500000
-57.000000	18.000000	34.500000
-56.966667	17.500000	34.500000
-56.933333	12.500000	25.000000
-56.900000	17.000000	34.000000
-56.866667	17.000000	34.000000
-56.833333	17.000000	34.000000
-56.800000	12.000000	24.000000
-56.766667	12.000000	24.000000
-56.733333	11.000000	20.000000
-56.700000	11.000000	20.000000
-56.666667	11.000000	20.000000
-56.633333	11.000000	20.000000
-56.600000	12.000000	25.000000
-56.566667	12.000000	25.000000
-56.533333	12.000000	25.000000
-56.500000	12.000000	25.000000
-56.466667	12.000000	25.000000
-56.433333	12.000000	25.000000
-56.400000	12.000000	25.000000
-56.366667	12.000000	25.000000
-56.333333	12.000000	25.000000
-56.300000	12.000000	25.000000
-56.266667	12.000000	25.000000
-56.233333	12.000000	25.000000
-56.200000	12.000000	25.000000
-56.166667	12.000000	25.000000
-56.133333	10.000000	20.500000
-56.100000	10.000000	20.500000
-56.066667	9.000000	21.000000
-56.033333	13.000000	28.000000
-56.000000	13.000000	28.000000
-55.966667	23.000000	34.000000
-55.933333	9.500000	22.000000
-55.900000	9.500000	22.000000
-55.866667	9.000000	21.000000
-55.833333	9.500000	22.000000
-55.800000	9.500000	22.500000
-55.766667	12.500000	25.000000
-55.733333	12.500000	25.000000
-55.700000	12.000000	25.000000
-55.666667	12.000000	25.000000
-55.633333	12.000000	25.000000
-55.600000	12.000000	25.000000
-55.566667	12.000000	25.000000
-55.533333	12.000000	24.500000
-55.500000	12.000000	24.500000
-55.466667	12.000000	24.500000
-55.433333	12.000000	24.500000
-55.400000	12.000000	25.000000
-55.366667	12.000000	25.000000
-55.333333	12.000000	25.000000
-55.300000	11.500000	25.000000
-55.266667	11.500000	25.000000
-55.233333	11.500000	27.500000
-55.200000	11.500000	25.000000
-55.166667	11.500000	27.500000
-55.133333	11.500000	27.500000
-55.100000	11.500000	27.500000
-55.066667	11.500000	27.500000
-55.033333	11.500000	27.500000
-55.000000	11.500000	27.500000
-54.966667	11.500000	27.500000
-54.933333	11.500000	27.500000
-54.900000	11.500000	29.000000
-54.866667	11.500000	27.000000
-54.833333	11.500000	27.000000
-54.800000	11.000000	26.000000
-54.766667	11.000000	26.000000
-54.733333	11.000000	26.000000
-54.700000	11.000000	27.000000
-54.666667	11.500000	27.000000
-54.633333	11.000000	27.000000
-54.600000	11.500000	29.000000
-54.566667	11.500000	28.000000
-54.533333	11.000000	28.000000
-54.500000	11.000000	28.000000
-54.466667	11.000000	27.500000
-54.433333	11.000000	27.500000
-54.400000	11.000000	29.500000
-54.366667	8.500000	27.000000
-54.333333	8.500000	27.000000
-54.300000	9.500000	29.000000
-54.266667	8.500000	27.000000
-54.233333	8.500000	27.000000
-54.200000	8.500000	27.500000
-54.166667	9.500000	29.000000
-54.133333	9.500000	29.000000
-54.100000	9.500000	29.000000
-54.066667	9.500000	29.000000
-54.033333	10.000000	29.500000
-54.000000	8.000000	26.500000
-53.966667	8.500000	26.500000
-53.933333	8.500000	28.000000
-53.900000	8.500000	28.000000
-53.866667	9.000000	29.000000
-53.833333	9.000000	29.000000
-53.800000	9.000000	29.000000
-53.766667	8.000000	27.000000
-53.733333	8.000000	27.000000
-53.700000	8.000000	27.500000
-53.666667	8.000000	27.500000
-53.633333	8.000000	27.500000
-53.600000	7.500000	27.000000
-53.566667	7.500000	27.000000
-53.533333	7.500000	28.000000
-53.500000	8.000000	29.000000
-53.466667	11.500000	33.500000
-53.433333	12.500000	35.000000
-53.400000	11.500000	33.500000
-53.366667	11.500000	33.500000
-53.333333	12.500000	35.000000
-53.300000	12.500000	35.000000
-53.266667	12.500000	35.000000
-53.233333	12.500000	35.000000
-53.200000	12.500000	35.000000
-53.166667	12.500000	35.000000
-53.133333	12.500000	35.000000
-53.100000	12.500000	35.500000
-53.066667	12.000000	35.000000
-53.033333	13.000000	36.000000
-53.000000	13.000000	36.000000
-52.966667	13.000000	36.000000
-52.933333	13.000000	35.500000
-52.900000	13.000000	36.000000
-52.866667	13.000000	36.000000
-52.833333	13.000000	36.000000
-52.800000	13.000000	36.000000
-52.766667	13.000000	36.000000
-52.733333	13.000000	35.500000
-52.700000	13.000000	35.500000
-52.666667	13.000000	35.500000
-52.633333	13.000000	36.000000
-52.600000	13.500000	36.500000
-52.566667	13.000000	36.500000
-52.533333	8.500000	32.500000
-52.500000	8.500000	32.500000
-52.466667	8.500000	32.500000
-52.433333	8.500000	32.500000
-52.400000	8.500000	34.000000
-52.366667	8.000000	33.000000
-52.333333	7.500000	32.000000
-52.300000	6.500000	31.500000
-52.266667	6.500000	31.500000
-52.233333	6.500000	32.500000
-52.200000	7.500000	33.000000
-52.166667	7.500000	33.500000
-52.133333	7.000000	33.000000
-52.100000	7.000000	33.000000
-52.066667	7.000000	33.000000
-52.033333	4.000000	28.000000
-52.000000	4.000000	28.000000
-51.966667	4.000000	28.500000
-51.933333	4.000000	28.500000
-51.900000	4.000000	29.000000
-51.866667	4.000000	29.000000
-51.833333	3.500000	29.000000
-51.800000	8.000000	35.500000
-51.766667	8.000000	35.500000
-51.733333	8.000000	35.500000
-51.700000	7.500000	35.500000
-51.666667	5.000000	33.000000
-51.633333	5.000000	33.000000
-51.600000	3.500000	31.000000
-51.566667	8.500000	37.000000
-51.533333	0.500000	26.000000
-51.500000	4.000000	31.500000
-51.466667	4.000000	32.000000
-51.433333	4.000000	32.000000
-51.400000	4.000000	32.000000
-51.366667	51.000000	79.500000
-51.333333	51.000000	79.500000
-51.300000	51.000000	79.500000
-51.266667	51.000000	79.500000
-51.233333	51.000000	79.500000
-51.200000	51.000000	79.500000
-51.166667	51.000000	79.500000
-51.133333	51.000000	79.500000
-51.100000	51.000000	79.500000
-51.066667	51.000000	79.500000
-51.033333	51.000000	79.500000
-51.000000	51.000000	79.500000
-50.966667	51.000000	79.500000
-50.933333	51.000000	79.500000
-50.900000	51.000000	79.500000
-50.866667	51.000000	79.500000
-50.833333	51.000000	79.500000
-50.800000	51.000000	79.500000
-50.766667	51.000000	79.500000
-50.733333	51.000000	79.500000
-50.700000	51.000000	79.500000
-50.666667	51.000000	79.500000
-50.633333	51.000000	79.500000
-50.600000	51.000000	79.500000
-50.566667	51.000000	79.500000
-50.533333	51.000000	79.500000
-50.500000	51.000000	79.500000
-50.466667	51.000000	79.500000
-50.433333	51.000000	79.500000
-50.400000	51.000000	79.500000
-50.366667	51.000000	79.500000
-50.333333	51.000000	79.500000
-50.300000	51.000000	79.500000
-50.266667	51.000000	79.500000
-50.233333	51.000000	79.500000
-50.200000	51.000000	79.500000
-50.166667	51.000000	79.500000
-50.133333	51.000000	79.500000
-50.100000	51.000000	79.500000
-50.066667	51.000000	79.500000
-50.033333	51.000000	79.500000
-50.000000	51.000000	79.500000
-49.966667	51.000000	79.500000
-49.933333	51.000000	79.500000
-49.900000	51.000000	79.500000
-49.866667	51.000000	79.500000
-49.833333	51.000000	79.500000
-49.800000	51.000000	79.500000
-49.766667	51.000000	79.500000
-49.733333	51.000000	79.500000
-49.700000	51.000000	79.500000
-49.666667	51.000000	79.500000
-49.633333	51.000000	79.500000
-49.600000	51.000000	79.500000
-49.566667	51.000000	79.500000
-49.533333	51.000000	79.500000
-49.500000	51.000000	79.500000
-49.466667	51.000000	79.500000
-49.433333	51.000000	79.500000
-49.400000	51.000000	79.500000
-49.366667	51.000000	79.500000
-49.333333	51.000000	79.500000
-49.300000	51.000000	79.500000
-49.266667	51.000000	79.500000
-49.233333	51.000000	79.500000
-49.200000	51.000000	79.500000
-49.166667	51.000000	79.500000
-49.133333	51.000000	79.500000
-49.100000	51.000000	79.500000
-49.066667	51.000000	79.500000
-49.033333	51.000000	79.500000
-49.000000	51.000000	79.500000
-48.966667	51.000000	79.500000
-48.933333	51.000000	79.500000
-48.900000	51.000000	79.500000
-48.866667	51.000000	79.500000
-48.833333	51.000000	79.500000
-48.800000	51.000000	79.500000
-48.766667	51.000000	79.500000
-48.733333	51.000000	79.500000
-48.700000	51.000000	79.500000
-48.666667	51.000000	79.500000
-48.633333	51.000000	79.500000
-48.600000	51.000000	79.500000
-48.566667	51.000000	79.500000
-48.533333	51.000000	79.500000
-48.500000	51.000000	79.500000
-48.466667	51.000000	79.500000
-48.433333	51.000000	79.500000
-48.400000	51.000000	79.500000
-48.366667	51.000000	79.500000
-48.333333	51.000000	79.500000
-48.300000	51.000000	79.500000
-48.266667	51.000000	79.500000
-48.233333	51.000000	79.500000
-48.200000	51.000000	79.500000
-48.166667	51.000000	79.500000
-48.133333	51.000000	79.500000
-48.100000	51.000000	79.500000
-48.066667	51.000000	79.500000
-48.033333	51.000000	79.500000
-48.000000	51.000000	79.500000
-47.966667	51.000000	79.500000
-47.933333	51.000000	79.500000
-47.900000	51.000000	79.500000
-47.866667	51.000000	79.500000
-47.833333	51.000000	79.500000
-47.800000	51.000000	79.500000
-47.766667	51.000000	79.500000
-47.733333	51.000000	79.500000
-47.700000	51.000000	79.500000
-47.666667	51.000000	79.500000
-47.633333	51.000000	79.500000
-47.600000	51.000000	79.500000
-47.566667	51.000000	79.500000
-47.533333	51.000000	79.500000
-47.500000	51.000000	79.500000
-47.466667	51.000000	79.500000
-47.433333	51.000000	79.500000
-47.400000	51.000000	79.500000
-47.366667	51.000000	79.500000
-47.333333	51.000000	79.500000
-47.300000	51.000000	79.500000
-47.266667	51.000000	79.500000
-47.233333	51.000000	79.500000
-47.200000	51.000000	79.500000
-47.166667	51.000000	79.500000
-47.133333	51.000000	79.500000
-47.100000	51.000000	79.500000
-47.066667	51.000000	79.500000
-47.033333	51.000000	79.500000
-47.000000	51.000000	79.500000
-46.966667	51.000000	79.500000
-46.933333	51.000000	79.500000
-46.900000	51.000000	79.500000
-46.866667	51.000000	79.500000
-46.833333	51.000000	79.500000
-46.800000	51.000000	79.500000
-46.766667	51.000000	79.500000
-46.733333	51.000000	79.500000
-46.700000	51.000000	79.500000
-46.666667	51.000000	79.500000
-46.633333	51.000000	79.500000
-46.600000	51.000000	79.500000
-46.566667	51.000000	79.500000
-46.533333	51.000000	79.500000
-46.500000	51.000000	79.500000
-46.466667	51.000000	79.500000
-46.433333	51.000000	79.500000
-46.400000	51.000000	79.500000
-46.366667	51.000000	79.500000
-46.333333	51.000000	79.500000
-46.300000	51.000000	79.500000
-46.266667	51.000000	79.500000
-46.233333	51.000000	79.500000
-46.200000	51.000000	79.500000
-46.166667	51.000000	79.500000
-46.133333	51.000000	79.500000
-46.100000	51.000000	79.500000
-46.066667	51.000000	79.500000
-46.033333	51.000000	79.500000
-46.000000	51.000000	79.500000
-45.966667	51.000000	79.500000
-45.933333	51.000000	79.500000
-45.900000	51.000000	79.500000
-45.866667	51.000000	79.500000
-45.833333	51.000000	79.500000
-45.800000	51.000000	79.500000
-45.766667	51.000000	79.500000
-45.733333	51.000000	79.500000
-45.700000	51.000000	79.500000
-45.666667	51.000000	79.500000
-45.633333	51.000000	79.500000
-45.600000	51.000000	79.500000
-45.566667	51.000000	79.500000
-45.533333	51.000000	79.500000
-45.500000	51.000000	79.500000
-45.466667	51.000000	79.500000
-45.433333	51.000000	79.500000
-45.400000	51.000000	79.500000
-45.366667	51.000000	79.500000
-45.333333	51.000000	79.500000
-45.300000	51.000000	79.500000
-45.266667	51.000000	79.500000
-45.233333	51.000000	79.500000
-45.200000	51.000000	79.500000
-45.166667	51.000000	79.500000
-45.133333	51.000000	79.500000
-45.100000	51.000000	79.500000
-45.066667	51.000000	79.500000
-45.033333	51.000000	79.500000
-45.000000	51.000000	79.500000
-44.966667	51.000000	79.500000
-44.933333	51.000000	79.500000
-44.900000	51.000000	79.500000
-44.866667	51.000000	79.500000
-44.833333	51.000000	79.500000
-44.800000	51.000000	79.500000
-44.766667	51.000000	79.500000
-44.733333	51.000000	79.500000
-44.700000	51.000000	79.500000
-44.666667	51.000000	79.500000
-44.633333	51.000000	79.500000
-44.600000	51.000000	79.500000
-44.566667	51.000000	79.500000
-44.533333	51.000000	79.500000
-44.500000	51.000000	79.500000
-44.466667	51.000000	79.500000
-44.433333	51.000000	79.500000
-44.400000	51.000000	79.500000
-44.366667	51.000000	79.500000
-44.333333	51.000000	79.500000
-44.300000	51.000000	79.500000
-44.266667	51.000000	79.500000
-44.233333	51.000000	79.500000
-44.200000	51.000000	79.500000
-44.166667	51.000000	79.500000
-44.133333	51.000000	79.500000
-44.100000	51.000000	79.500000
-44.066667	51.000000	79.500000
-44.033333	51.000000	79.500000
-44.000000	51.000000	79.500000
-43.966667	51.000000	79.500000
-43.933333	51.000000	79.500000
-43.900000	51.000000	79.500000
-43.866667	51.000000	79.500000
-43.833333	51.000000	79.500000
-43.800000	51.000000	79.500000
-43.766667	51.000000	79.500000
-43.733333	51.000000	79.500000
-43.700000	51.000000	79.500000
-43.666667	51.000000	79.500000
-43.633333	51.000000	79.500000
-43.600000	51.000000	79.500000
-43.566667	51.000000	79.500000
-43.533333	51.000000	79.500000
-43.500000	51.000000	79.500000
-43.466667	51.000000	79.500000
-43.433333	51.000000	79.500000
-43.400000	51.000000	79.500000
-43.366667	51.000000	79.500000
-43.333333	51.000000	79.500000
-43.300000	51.000000	79.500000
-43.266667	51.000000	79.500000
-43.233333	51.000000	79.500000
-43.200000	51.000000	79.500000
-43.166667	51.000000	79.500000
-43.133333	51.000000	79.500000
-43.100000	51.000000	79.500000
-43.066667	51.000000	79.500000
-43.033333	51.000000	79.500000
-43.000000	51.000000	79.500000
-42.966667	51.000000	79.500000
-42.933333	51.000000	79.500000
-42.900000	51.000000	79.500000
-42.866667	51.000000	79.500000
-42.833333	51.000000	79.500000
-42.800000	51.000000	79.500000
-42.766667	51.000000	79.500000
-42.733333	51.000000	79.500000
-42.700000	51.000000	79.500000
-42.666667	51.000000	79.500000
-42.633333	51.000000	79.500000
-42.600000	0.500000	22.000000
-42.566667	0.500000	22.000000
-42.533333	0.500000	22.000000
-42.500000	0.500000	22.000000
-42.466667	0.500000	22.000000
-42.433333	0.500000	22.000000
-42.400000	0.500000	22.000000
-42.366667	1.000000	22.000000
-42.333333	1.000000	22.000000
-42.300000	0.500000	22.000000
-42.266667	0.500000	22.000000
-42.233333	0.500000	10.500000
-42.200000	0.500000	22.000000
-42.166667	25.500000	34.000000
-42.133333	1.000000	22.000000
-42.100000	1.000000	22.000000
-42.066667	1.000000	22.000000
-42.033333	1.000000	22.000000
-42.000000	1.000000	22.000000
-41.966667	1.000000	22.000000
-41.933333	1.000000	21.500000
-41.900000	1.000000	21.500000
-41.866667	1.000000	22.000000
-41.833333	1.000000	22.000000
-41.800000	1.000000	22.000000
-41.766667	1.000000	22.000000
-41.733333	1.000000	22.000000
-41.700000	1.000000	22.000000
-41.666667	7.000000	25.000000
-41.633333	1.000000	22.000000
-41.600000	0.500000	22.000000
-41.566667	1.000000	22.000000
-41.533333	1.000000	22.000000
-41.500000	1.000000	22.000000
-41.466667	1.000000	22.000000
-41.433333	1.000000	22.000000
-41.400000	1.000000	21.000000
-41.366667	2.000000	21.000000
-41.333333	2.000000	20.500000
-41.300000	1.000000	21.000000
-41.266667	1.000000	21.000000
-41.233333	8.000000	24.000000
-41.200000	54.000000	75.000000
-41.166667	4.000000	20.500000
-41.133333	4.000000	20.500000
-41.100000	4.000000	20.500000
-41.066667	4.500000	20.500000
-41.033333	4.500000	20.500000
-41.000000	7.000000	32.000000
-40.966667	7.000000	32.000000
-40.933333	6.500000	31.500000
-40.900000	6.500000	31.500000
-40.866667	6.500000	31.500000
-40.833333	4.000000	20.000000
-40.800000	4.000000	20.000000
-40.766667	4.000000	20.000000
-40.733333	4.000000	20.000000
-40.700000	7.500000	32.500000
-40.666667	4.500000	20.000000
-40.633333	5.000000	20.000000
-40.600000	4.500000	20.000000
-40.566667	4.500000	19.500000
-40.533333	4.000000	19.500000
-40.500000	4.000000	19.500000
-40.466667	6.500000	31.000000
-40.433333	4.000000	19.500000
-40.400000	7.500000	31.500000
-40.366667	7.500000	31.500000
-40.333333	7.500000	31.000000
-40.300000	7.500000	31.000000
-40.266667	7.000000	30.500000
-40.233333	7.000000	30.500000
-40.200000	7.000000	30.500000
-40.166667	5.000000	19.000000
-40.133333	5.000000	19.000000
-40.100000	5.000000	19.000000
-40.066667	5.000000	19.000000
-40.033333	5.500000	19.000000
-40.000000	5.500000	19.000000
-39.966667	6.000000	19.000000
-39.933333	5.000000	19.000000
-39.900000	5.500000	19.000000
-39.866667	5.500000	19.000000
-39.833333	5.500000	19.000000
-39.800000	8.000000	31.000000
-39.766667	8.000000	31.000000
-39.733333	8.000000	31.000000
-39.700000	8.000000	31.000000
-39.666667	8.000000	31.000000
-39.633333	4.000000	18.000000
-39.600000	4.000000	18.000000
-39.566667	4.000000	18.000000
-39.533333	4.000000	18.000000
-39.500000	4.000000	18.000000
-39.466667	4.000000	18.000000
-39.433333	11.000000	22.000000
-39.400000	11.000000	22.000000
-39.366667	11.000000	22.000000
-39.333333	11.000000	22.000000
-39.300000	11.000000	22.000000
-39.266667	11.000000	22.000000
-39.233333	11.000000	22.000000
-39.200000	11.000000	22.000000
-39.166667	11.000000	22.000000
-39.133333	11.000000	22.000000
-39.100000	8.000000	17.000000
-39.066667	8.000000	17.000000
-39.033333	8.000000	17.000000
-39.000000	8.000000	17.000000
-38.966667	8.000000	17.000000
-38.933333	8.000000	17.000000
-38.900000	8.000000	17.000000
-38.866667	8.000000	17.000000
-38.833333	8.000000	17.000000
-38.800000	8.000000	17.000000
-38.766667	8.000000	17.000000
-38.733333	8.000000	17.000000
-38.700000	8.000000	17.000000
-38.666667	8.000000	17.000000
-38.633333	8.000000	17.000000
-38.600000	8.000000	17.000000
-38.566667	8.000000	17.000000
-38.533333	8.000000	17.000000
-38.500000	8.000000	17.000000
-38.466667	8.000000	17.000000
-38.433333	8.000000	17.000000
-38.400000	8.000000	17.000000
-38.366667	8.000000	17.000000
-38.333333	8.000000	17.000000
-38.300000	8.000000	17.000000
-38.266667	8.000000	17.000000
-38.233333	8.000000	17.000000
-38.200000	8.000000	17.000000
-38.166667	8.000000	17.000000
-38.133333	8.000000	17.000000
-38.100000	8.000000	17.000000
-38.066667	8.000000	17.000000
-38.033333	8.000000	17.000000
-38.000000	8.000000	17.000000
-37.966667	8.000000	17.000000
-37.933333	8.000000	17.000000
-37.900000	8.000000	17.000000
-37.866667	8.000000	17.000000
-37.833333	8.000000	17.000000
-37.800000	8.000000	17.000000
-37.766667	8.000000	17.000000
-37.733333	8.000000	17.000000
-37.700000	8.000000	17.000000
-37.666667	8.000000	17.000000
-37.633333	8.000000	17.000000
-37.600000	13.000000	21.000000
-37.566667	13.000000	21.000000
-37.533333	13.000000	21.000000
-37.500000	15.000000	22.500000
-37.466667	15.000000	22.000000
-37.433333	16.500000	22.500000
-37.400000	17.000000	24.000000
-37.366667	16.000000	22.000000
-37.333333	17.500000	23.500000
-37.300000	19.500000	25.500000
-37.266667	19.500000	26.000000
-37.233333	19.000000	26.000000
-37.200000	19.500000	25.500000
-37.166667	14.000000	21.000000
-37.133333	14.500000	21.000000
-37.100000	14.500000	21.000000
-37.066667	14.500000	21.000000
-37.033333	14.500000	21.000000
-37.000000	13.000000	19.500000
-36.966667	13.000000	18.000000
-36.933333	13.000000	19.000000
-36.900000	12.500000	17.500000
-36.866667	12.500000	17.500000
-36.833333	12.500000	17.500000
-36.800000	12.500000	17.000000
-36.766667	12.500000	17.500000
-36.733333	13.000000	17.500000
-36.700000	13.000000	18.000000
-36.666667	15.000000	19.000000
-36.633333	13.000000	17.000000
-36.600000	13.000000	17.500000
-36.566667	13.000000	17.000000
-36.533333	13.000000	17.000000
-36.500000	13.000000	17.000000
-36.466667	12.500000	17.000000
-36.433333	12.500000	17.000000
-36.400000	12.500000	17.000000
-36.366667	12.500000	17.500000
-36.333333	12.500000	17.500000
-36.300000	15.000000	19.000000
-36.266667	15.000000	19.000000
-36.233333	15.000000	19.000000
-36.200000	15.500000	19.000000
-36.166667	15.500000	18.500000
-36.133333	14.500000	17.500000
-36.100000	15.500000	18.500000
-36.066667	16.000000	18.000000
-36.033333	16.000000	18.000000
-36.000000	16.000000	18.000000
-35.966667	16.000000	18.000000
-35.933333	16.000000	18.000000
-35.900000	16.000000	18.000000
-35.866667	16.000000	18.000000
-35.833333	16.000000	18.000000
-35.800000	16.000000	18.000000
-35.766667	16.000000	18.000000
-35.733333	16.000000	18.000000
-35.700000	16.000000	18.000000
-35.666667	16.000000	18.000000
-35.633333	16.000000	18.000000
-35.600000	16.000000	18.000000
-35.566667	16.000000	18.000000
-35.533333	16.000000	18.000000
-35.500000	16.000000	18.000000
-35.466667	16.000000	18.000000
-35.433333	16.000000	18.000000
-35.400000	16.000000	18.000000
-35.366667	16.000000	18.000000
-35.333333	16.000000	18.000000
-35.300000	16.000000	18.000000
-35.266667	16.000000	18.000000
-35.233333	16.000000	18.000000
-35.200000	16.000000	18.000000
-35.166667	16.000000	18.000000
-35.133333	16.000000	18.000000
-35.100000	16.000000	18.000000
-35.066667	16.000000	18.000000
-35.033333	16.000000	18.000000
-35.000000	16.000000	18.000000
-34.966667	16.000000	18.000000
-34.933333	16.000000	18.000000
-34.900000	16.000000	18.000000
-34.866667	16.000000	18.000000
-34.833333	16.000000	18.000000
-34.800000	16.000000	18.000000
-34.766667	16.000000	18.000000
-34.733333	16.000000	18.000000
-34.700000	16.000000	18.000000
-34.666667	16.000000	18.000000
-34.633333	16.000000	18.000000
-34.600000	16.000000	18.000000
-34.566667	16.000000	18.000000
-34.533333	16.000000	18.000000
-34.500000	16.000000	18.000000
-34.466667	16.000000	18.000000
-34.433333	16.000000	18.000000
-34.400000	16.000000	18.000000
-34.366667	16.000000	18.000000
-34.333333	16.000000	18.000000
-34.300000	16.000000	18.000000
-34.266667	16.000000	18.000000
-34.233333	16.000000	18.000000
-34.200000	16.000000	18.000000
-34.166667	16.000000	18.000000
-34.133333	16.000000	18.000000
-34.100000	16.000000	18.000000
-34.066667	16.000000	18.000000
-34.033333	16.000000	18.000000
-34.000000	16.000000	18.000000
-33.966667	16.000000	18.000000
-33.933333	16.000000	18.000000
-33.900000	16.000000	18.000000
-33.866667	16.000000	18.000000
-33.833333	16.000000	18.000000
-33.800000	16.000000	18.000000
-33.766667	16.000000	18.000000
-33.733333	16.000000	18.000000
-33.700000	16.000000	18.000000
-33.666667	16.000000	18.000000
-33.633333	16.000000	18.000000
-33.600000	16.000000	18.000000
-33.566667	16.000000	18.000000
-33.533333	16.000000	18.000000
-33.500000	18.000000	17.000000
-33.466667	18.000000	17.000000
-33.433333	18.500000	17.500000
-33.400000	18.000000	17.000000
-33.366667	18.500000	17.500000
-33.333333	18.500000	17.500000
-33.300000	19.000000	18.500000
-33.266667	19.000000	18.500000
-33.233333	19.000000	18.500000
-33.200000	19.000000	18.500000
-33.166667	19.500000	19.000000
-33.133333	21.000000	20.500000
-33.100000	21.000000	20.000000
-33.066667	21.000000	20.500000
-33.033333	21.000000	20.500000
-33.000000	21.000000	20.000000
-32.966667	21.000000	20.500000
-32.933333	20.000000	19.000000
-32.900000	20.500000	19.500000
-32.866667	20.500000	19.500000
-32.833333	20.500000	19.500000
-32.800000	19.500000	18.500000
-32.766667	19.500000	18.500000
-32.733333	19.500000	18.500000
-32.700000	19.500000	18.500000
-32.666667	19.500000	18.500000
-32.633333	19.000000	18.000000
-32.600000	18.000000	16.000000
-32.566667	18.000000	16.000000
-32.533333	18.000000	16.000000
-32.500000	17.500000	15.500000
-32.466667	18.000000	16.000000
-32.433333	18.000000	16.000000
-32.400000	18.000000	16.000000
-32.366667	18.000000	16.000000
-32.333333	17.500000	15.500000
-32.300000	17.500000	15.500000
-32.266667	18.000000	16.000000
-32.233333	18.000000	16.000000
-32.200000	18.000000	16.000000
-32.166667	18.000000	16.000000
-32.133333	18.000000	16.000000
-32.100000	19.500000	17.000000
-32.066667	23.000000	26.500000
-32.033333	23.000000	26.500000
-32.000000	23.000000	26.500000
-31.966667	23.000000	26.500000
-31.933333	23.000000	26.500000
-31.900000	23.000000	26.500000
-31.866667	20.000000	17.000000
-31.833333	20.000000	17.000000
-31.800000	23.000000	27.000000
-31.766667	20.000000	17.000000
-31.733333	23.000000	27.000000
-31.700000	23.000000	27.000000
-31.666667	23.000000	27.000000
-31.633333	23.000000	27.000000
-31.600000	23.000000	27.000000
-31.566667	23.000000	27.000000
-31.533333	23.000000	27.000000
-31.500000	23.000000	27.000000
-31.466667	23.000000	27.000000
-31.433333	23.000000	27.000000
-31.400000	23.000000	27.000000
-31.366667	23.000000	27.000000
-31.333333	23.000000	27.000000
-31.300000	23.000000	27.000000
-31.266667	23.000000	27.000000
-31.233333	23.000000	27.000000
-31.200000	23.000000	27.000000
-31.166667	23.000000	27.000000
-31.133333	23.000000	27.000000
-31.100000	23.000000	27.000000
-31.066667	23.000000	27.000000
-31.033333	23.000000	27.000000
-31.000000	23.000000	27.000000
-30.966667	21.000000	17.000000
-30.933333	21.000000	17.000000
-30.900000	21.000000	17.000000
-30.866667	21.000000	17.000000
-30.833333	21.000000	17.000000
-30.800000	21.000000	17.000000
-30.766667	21.000000	17.000000
-30.733333	21.000000	17.000000
-30.700000	21.000000	17.000000
-30.666667	21.000000	17.000000
-30.633333	21.000000	17.000000
-30.600000	21.000000	17.000000
-30.566667	21.000000	17.000000
-30.533333	21.000000	17.000000
-30.500000	21.000000	17.000000
-30.466667	21.000000	17.000000
-30.433333	21.000000	16.000000
-30.400000	21.000000	16.000000
-30.366667	21.500000	17.000000
-30.333333	21.500000	16.500000
-30.300000	21.500000	16.500000
-30.266667	21.500000	16.000000
-30.233333	21.500000	16.000000
-30.200000	23.000000	18.500000
-30.166667	22.500000	18.000000
-30.133333	22.500000	18.000000
-30.100000	23.000000	20.500000
-30.066667	23.000000	20.000000
-30.033333	23.000000	19.000000
-30.000000	23.000000	19.000000
-29.966667	23.000000	19.000000
-29.933333	23.000000	22.000000
-29.900000	22.500000	22.000000
-29.866667	22.500000	18.500000
-29.833333	22.500000	18.500000
-29.800000	22.500000	18.500000
-29.766667	22.500000	18.500000
-29.733333	22.500000	18.500000
-29.700000	22.500000	18.500000
-29.666667	22.500000	21.500000
-29.633333	22.500000	21.500000
-29.600000	22.000000	21.000000
-29.566667	22.000000	21.000000
-29.533333	22.000000	21.000000
-29.500000	22.000000	21.000000
-29.466667	22.000000	21.000000
-29.433333	22.000000	21.000000
-29.400000	22.000000	21.000000
-29.366667	22.000000	21.000000
-29.333333	22.500000	21.000000
-29.300000	22.500000	21.000000
-29.266667	22.500000	21.000000
-29.233333	22.500000	21.000000
-29.200000	22.500000	22.000000
-29.166667	22.000000	15.500000
-29.133333	22.000000	15.500000
-29.100000	23.000000	18.500000
-29.066667	21.500000	14.000000
-29.033333	21.500000	14.000000
-29.000000	25.500000	28.000000
-28.966667	21.500000	14.000000
-28.933333	22.000000	14.500000
-28.900000	22.000000	14.000000
-28.866667	22.000000	15.000000
-28.833333	23.500000	21.500000
-28.800000	23.500000	22.000000
-28.766667	23.500000	16.500000
-28.733333	23.500000	16.500000
-28.700000	24.000000	17.000000
-28.666667	23.500000	16.000000
-28.633333	23.500000	16.000000
-28.600000	22.500000	15.500000
-28.566667	22.000000	14.000000
-28.533333	21.500000	13.000000
-28.500000	22.500000	14.500000
-28.466667	23.500000	15.000000
-28.433333	23.000000	13.500000
-28.400000	24.000000	15.500000
-28.366667	23.000000	13.500000
-28.333333	23.500000	13.500000
-28.300000	23.500000	13.500000
-28.266667	23.500000	13.500000
-28.233333	21.500000	12.000000
-28.200000	22.000000	12.000000
-28.166667	24.500000	14.500000
-28.133333	24.500000	14.500000
-28.100000	24.000000	14.000000
-28.066667	24.000000	14.000000
-28.033333	24.000000	14.000000
-28.000000	24.000000	14.000000
-27.966667	24.000000	14.000000
-27.933333	25.000000	14.000000
-27.900000	25.000000	14.000000
-27.866667	25.000000	14.000000
-27.833333	25.000000	14.000000
-27.800000	25.000000	14.000000
-27.766667	25.000000	14.000000
-27.733333	25.000000	14.000000
-27.700000	25.000000	14.000000
-27.666667	25.000000	14.000000
-27.633333	25.000000	14.000000
-27.600000	25.000000	14.000000
-27.566667	25.000000	14.000000
-27.533333	25.000000	14.000000
-27.500000	25.000000	14.000000
-27.466667	25.000000	14.000000
-27.433333	25.000000	14.000000
-27.400000	25.000000	14.000000
-27.366667	25.000000	14.000000
-27.333333	25.000000	14.000000
-27.300000	25.000000	14.000000
-27.266667	25.000000	14.000000
-27.233333	25.000000	14.000000
-27.200000	25.000000	14.000000
-27.166667	25.000000	14.000000
-27.133333	25.000000	14.000000
-27.100000	25.000000	14.000000
-27.066667	25.000000	14.000000
-27.033333	25.000000	14.000000
-27.000000	25.000000	14.000000
-26.966667	25.000000	14.000000
-26.933333	25.000000	14.000000
-26.900000	25.000000	14.000000
-26.866667	25.000000	14.000000
-26.833333	25.000000	14.000000
-26.800000	25.000000	14.000000
-26.766667	25.000000	14.000000
-26.733333	25.000000	14.000000
-26.700000	25.000000	14.000000
-26.666667	25.000000	14.000000
-26.633333	25.000000	14.000000
-26.600000	25.000000	14.000000
-26.566667	25.000000	14.000000
-26.533333	25.000000	14.000000
-26.500000	25.000000	14.000000
-26.466667	25.000000	14.000000
-26.433333	25.000000	14.000000
-26.400000	25.000000	14.000000
-26.366667	25.000000	14.000000
-26.333333	25.000000	14.000000
-26.300000	25.000000	14.000000
-26.266667	25.000000	14.000000
-26.233333	25.000000	14.000000
-26.200000	25.000000	14.000000
-26.166667	25.000000	14.000000
-26.133333	25.000000	14.000000
-26.100000	25.000000	14.000000
-26.066667	25.000000	14.000000
-26.033333	25.000000	14.000000
-26.000000	25.000000	14.000000
-25.966667	25.000000	14.000000
-25.933333	25.000000	14.000000
-25.900000	25.000000	14.000000
-25.866667	25.000000	14.000000
-25.833333	25.000000	14.000000
-25.800000	25.000000	14.000000
-25.766667	25.000000	14.000000
-25.733333	25.000000	14.000000
-25.700000	25.000000	14.000000
-25.666667	25.000000	14.000000
-25.633333	25.000000	14.000000
-25.600000	25.000000	14.000000
-25.566667	25.000000	14.000000
-25.533333	25.000000	14.000000
-25.500000	25.000000	14.000000
-25.466667	25.000000	14.000000
-25.433333	25.000000	14.000000
-25.400000	25.000000	14.000000
-25.366667	25.000000	14.000000
-25.333333	25.000000	14.000000
-25.300000	25.000000	14.000000
-25.266667	25.000000	14.000000
-25.233333	25.000000	14.000000
-25.200000	25.000000	14.000000
-25.166667	25.000000	14.000000
-25.133333	25.000000	14.000000
-25.100000	25.000000	14.000000
-25.066667	25.000000	14.000000
-25.033333	25.000000	14.000000
-25.000000	25.000000	14.000000
-24.966667	25.000000	14.000000
-24.933333	25.000000	14.000000
-24.900000	25.000000	14.000000
-24.866667	25.000000	14.000000
-24.833333	25.000000	14.000000
-24.800000	25.000000	14.000000
-24.766667	25.000000	14.000000
-24.733333	25.000000	14.000000
-24.700000	25.000000	14.000000
-24.666667	25.000000	14.000000
-24.633333	25.000000	14.000000
-24.600000	25.000000	14.000000
-24.566667	25.000000	14.000000
-24.533333	25.000000	14.000000
-24.500000	25.000000	14.000000
-24.466667	25.000000	14.000000
-24.433333	25.000000	14.000000
-24.400000	25.000000	14.000000
-24.366667	25.000000	14.000000
-24.333333	25.000000	14.000000
-24.300000	25.000000	14.000000
-24.266667	25.000000	14.000000
-24.233333	25.000000	14.000000
-24.200000	25.000000	14.000000
-24.166667	25.000000	14.000000
-24.133333	25.000000	14.000000
-24.100000	25.000000	14.000000
-24.066667	25.000000	14.000000
-24.033333	25.000000	14.000000
-24.000000	25.000000	14.000000
-23.966667	25.000000	14.000000
-23.933333	25.000000	14.000000
-23.900000	25.000000	14.000000
-23.866667	25.000000	14.000000
-23.833333	25.000000	14.000000
-23.800000	25.000000	14.000000
-23.766667	25.000000	14.000000
-23.733333	25.000000	14.000000
-23.700000	25.000000	14.000000
-23.666667	25.000000	14.000000
-23.633333	25.000000	14.000000
-23.600000	25.000000	14.000000
-23.566667	25.000000	14.000000
-23.533333	25.000000	14.000000
-23.500000	25.000000	14.000000
-23.466667	25.000000	14.000000
-23.433333	25.000000	14.000000
-23.400000	25.000000	14.000000
-23.366667	25.000000	14.000000
-23.333333	25.000000	14.000000
-23.300000	25.000000	14.000000
-23.266667	25.000000	14.000000
-23.233333	25.000000	14.000000
-23.200000	25.000000	14.000000
-23.166667	25.000000	14.000000
-23.133333	25.000000	14.000000
-23.100000	25.000000	14.000000
-23.066667	25.000000	14.000000
-23.033333	25.000000	14.000000
-23.000000	25.000000	14.000000
-22.966667	25.000000	14.000000
-22.933333	25.000000	14.000000
-22.900000	25.000000	14.000000
-22.866667	25.000000	14.000000
-22.833333	25.000000	14.000000
-22.800000	25.000000	14.000000
-22.766667	25.000000	14.000000
-22.733333	25.000000	14.000000
-22.700000	25.000000	14.000000
-22.666667	25.000000	14.000000
-22.633333	25.000000	14.000000
-22.600000	25.000000	14.000000
-22.566667	25.000000	14.000000
-22.533333	25.000000	14.000000
-22.500000	25.000000	14.000000
-22.466667	25.000000	14.000000
-22.433333	25.000000	14.000000
-22.400000	25.000000	14.000000
-22.366667	25.000000	14.000000
-22.333333	25.000000	14.000000
-22.300000	25.000000	14.000000
-22.266667	25.000000	14.000000
-22.233333	25.000000	14.000000
-22.200000	25.000000	14.000000
-22.166667	25.000000	14.000000
-22.133333	25.000000	14.000000
-22.100000	25.000000	14.000000
-22.066667	25.000000	14.000000
-22.033333	25.000000	14.000000
-22.000000	25.000000	14.000000
-21.966667	25.000000	14.000000
-21.933333	25.000000	14.000000
-21.900000	25.000000	14.000000
-21.866667	25.000000	14.000000
-21.833333	25.000000	14.000000
-21.800000	25.000000	14.000000
-21.766667	25.000000	14.000000
-21.733333	25.000000	14.000000
-21.700000	25.000000	14.000000
-21.666667	25.000000	14.000000
-21.633333	25.000000	14.000000
-21.600000	33.000000	35.500000
-21.566667	33.000000	35.000000
-21.533333	33.000000	35.000000
-21.500000	33.000000	35.000000
-21.466667	33.000000	35.000000
-21.433333	33.000000	35.000000
-21.400000	33.000000	35.000000
-21.366667	33.000000	35.000000
-21.333333	33.000000	35.000000
-21.300000	33.000000	35.000000
-21.266667	33.000000	35.000000
-21.233333	33.000000	35.000000
-21.200000	33.000000	35.000000
-21.166667	33.000000	35.000000
-21.133333	33.000000	35.000000
-21.100000	33.000000	35.000000
-21.066667	33.000000	35.000000
-21.033333	33.000000	35.000000
-21.000000	33.000000	35.000000
-20.966667	33.000000	35.000000
-20.933333	33.000000	35.000000
-20.900000	33.000000	33.000000
-20.866667	33.500000	34.000000
-20.833333	33.500000	34.000000
-20.800000	33.500000	34.000000
-20.766667	33.500000	34.000000
-20.733333	33.500000	34.000000
-20.700000	33.500000	34.000000
-20.666667	33.500000	34.000000
-20.633333	33.500000	34.000000
-20.600000	33.500000	34.000000
-20.566667	33.500000	34.000000
-20.533333	34.500000	32.500000
-20.500000	34.500000	33.000000
-20.466667	34.500000	33.000000
-20.433333	34.500000	33.000000
-20.400000	34.500000	33.000000
-20.366667	34.500000	33.000000
-20.333333	34.500000	33.000000
-20.300000	34.500000	33.000000
-20.266667	34.500000	33.000000
-20.233333	34.500000	33.000000
-20.200000	34.500000	33.000000
-20.166667	34.500000	33.000000
-20.133333	33.000000	36.000000
-20.100000	33.000000	36.000000
-20.066667	33.000000	36.000000
-20.033333	33.000000	36.000000
-20.000000	33.000000	36.000000
-19.966667	33.000000	36.000000
-19.933333	33.000000	36.000000
-19.900000	33.000000	36.000000
-19.866667	33.000000	36.000000
-19.833333	33.000000	36.000000
-19.800000	33.000000	36.000000
-19.766667	33.000000	36.000000
-19.733333	33.000000	36.000000
-19.700000	33.000000	36.000000
-19.666667	33.000000	36.000000
-19.633333	33.000000	36.000000
-19.600000	33.000000	36.000000
-19.566667	33.000000	36.000000
-19.533333	33.000000	36.000000
-19.500000	33.000000	36.000000
-19.466667	33.000000	36.000000
-19.433333	33.000000	36.000000
-19.400000	33.000000	36.000000
-19.366667	33.000000	36.000000
-19.333333	33.000000	36.000000
-19.300000	33.000000	36.000000
-19.266667	33.000000	36.000000
-19.233333	33.000000	36.000000
-19.200000	33.000000	36.000000
-19.166667	33.000000	36.000000
-19.133333	33.000000	36.000000
-19.100000	33.000000	36.000000
-19.066667	33.000000	36.000000
-19.033333	33.000000	36.000000
-19.000000	33.000000	36.000000
-18.966667	33.000000	36.000000
-18.933333	33.000000	36.000000
-18.900000	33.000000	36.000000
-18.866667	33.000000	36.000000
-18.833333	33.000000	36.000000
-18.800000	33.000000	36.000000
-18.766667	33.000000	36.000000
-18.733333	33.000000	36.000000
-18.700000	33.000000	36.000000
-18.666667	33.000000	36.000000
-18.633333	33.000000	36.000000
-18.600000	33.000000	36.000000
-18.566667	33.000000	36.000000
-18.533333	33.000000	36.000000
-18.500000	33.000000	36.000000
-18.466667	33.000000	36.000000
-18.433333	33.000000	36.000000
-18.400000	33.000000	36.000000
-18.366667	33.000000	36.000000
-18.333333	33.000000	36.000000
-18.300000	33.000000	36.000000
-18.266667	33.000000	36.000000
-18.233333	33.000000	36.000000
-18.200000	33.000000	36.000000
-18.166667	33.000000	36.000000
-18.133333	18.000000	2.000000
-18.100000	17.000000	2.000000
-18.066667	20.000000	2.000000
-18.033333	33.000000	36.000000
-18.000000	18.000000	2.000000
-17.966667	18.000000	2.000000
-17.933333	18.000000	2.000000
-17.900000	18.000000	2.000000
-17.866667	18.000000	2.000000
-17.833333	18.000000	2.000000
-17.800000	34.000000	35.000000
-17.766667	34.500000	33.000000
-17.733333	34.000000	34.000000
-17.700000	34.000000	34.000000
-17.666667	34.000000	34.000000
-17.633333	34.000000	34.000000
-17.600000	34.000000	34.000000
-17.566667	34.000000	34.000000
-17.533333	34.000000	34.000000
-17.500000	34.000000	34.000000
-17.466667	34.000000	34.000000
-17.433333	33.500000	33.000000
-17.400000	33.500000	33.000000
-17.366667	33.500000	33.000000
-17.333333	33.500000	33.000000
-17.300000	33.500000	33.000000
-17.266667	34.000000	2.000000
-17.233333	12.000000	3.500000
-17.200000	7.000000	4.000000
-17.166667	34.000000	31.000000
-17.133333	15.500000	2.500000
-17.100000	9.500000	3.000000
-17.066667	24.500000	27.000000
-17.033333	16.500000	2.000000
-17.000000	24.000000	27.000000
-16.966667	24.000000	27.000000
-16.933333	24.000000	27.000000
-16.900000	24.000000	27.000000
-16.866667	24.000000	27.000000
-16.833333	25.000000	29.000000
-16.800000	25.000000	29.000000
-16.766667	25.000000	29.000000
-16.733333	28.000000	42.000000
-16.700000	28.000000	42.000000
-16.666667	28.000000	42.000000
-16.633333	28.000000	42.000000
-16.600000	26.000000	55.500000
-16.566667	26.000000	56.000000
-16.533333	26.000000	55.500000
-16.500000	26.000000	56.000000
-16.466667	24.500000	19.000000
-16.433333	24.500000	19.000000
-16.400000	28.000000	42.000000
-16.366667	28.000000	42.000000
-16.333333	26.000000	56.000000
-16.300000	26.000000	56.000000
-16.266667	26.000000	56.000000
-16.233333	26.000000	56.000000
-16.200000	26.000000	56.000000
-16.166667	26.000000	56.000000
-16.133333	26.000000	56.000000
-16.100000	26.000000	56.000000
-16.066667	26.000000	56.000000
-16.033333	26.000000	56.000000
-16.000000	26.000000	56.000000
-15.966667	26.000000	56.000000
-15.933333	26.000000	56.000000
-15.900000	26.000000	56.000000
-15.866667	26.000000	56.000000
-15.833333	26.000000	56.000000
-15.800000	26.000000	56.000000
-15.766667	26.000000	56.000000
-15.733333	26.000000	56.000000
-15.700000	26.000000	56.000000
-15.666667	26.000000	56.000000
-15.633333	26.000000	56.000000
-15.600000	26.000000	56.000000
-15.566667	26.000000	56.000000
-15.533333	26.000000	56.000000
-15.500000	26.000000	56.000000
-15.466667	26.000000	56.000000
-15.433333	26.000000	56.000000
-15.400000	26.000000	56.000000
-15.366667	26.000000	56.000000
-15.333333	26.000000	56.000000
-15.300000	26.000000	56.000000
-15.266667	26.000000	56.000000
-15.233333	26.000000	56.000000
-15.200000	26.000000	56.000000
-15.166667	26.000000	56.000000
-15.133333	26.000000	56.000000
-15.100000	26.000000	56.000000
-15.066667	26.000000	56.000000
-15.033333	26.000000	56.000000
-15.000000	26.000000	56.000000
-14.966667	26.000000	56.000000
-14.933333	26.000000	56.000000
-14.900000	26.000000	56.000000
-14.866667	26.000000	56.000000
-14.833333	26.000000	56.000000
-14.800000	26.000000	56.000000
-14.766667	26.000000	56.000000
-14.733333	26.000000	56.000000
-14.700000	26.000000	56.000000
-14.666667	26.000000	56.000000
-14.633333	26.000000	56.000000
-14.600000	26.000000	56.000000
-14.566667	26.000000	56.000000
-14.533333	26.000000	56.000000
-14.500000	26.000000	56.000000
-14.466667	26.000000	56.000000
-14.433333	26.000000	56.000000
-14.400000	26.000000	56.000000
-14.366667	26.000000	56.000000
-14.333333	33.500000	32.000000
-14.300000	33.000000	32.000000
-14.266667	33.000000	32.000000
-14.233333	33.000000	32.000000
-14.200000	33.000000	32.000000
-14.166667	33.000000	32.000000
-14.133333	33.000000	32.000000
-14.100000	33.000000	32.000000
-14.066667	33.000000	32.000000
-14.033333	33.000000	32.000000
-14.000000	33.000000	32.000000
-13.966667	33.000000	32.000000
-13.933333	19.000000	43.000000
-13.900000	19.000000	43.000000
-13.866667	19.000000	43.000000
-13.833333	19.000000	43.000000
-13.800000	19.500000	44.000000
-13.766667	19.000000	43.000000
-13.733333	19.000000	43.000000
-13.700000	19.000000	43.000000
-13.666667	19.000000	43.000000
-13.633333	23.500000	53.000000
-13.600000	18.000000	42.500000
-13.566667	18.000000	42.500000
-13.533333	23.000000	53.500000
-13.500000	18.500000	43.000000
-13.466667	18.500000	43.000000
-13.433333	18.500000	43.000000
-13.400000	18.500000	43.000000
-13.366667	18.500000	43.000000
-13.333333	18.500000	43.000000
-13.300000	18.500000	43.000000
-13.266667	23.500000	56.000000
-13.233333	23.000000	54.500000
-13.200000	23.000000	54.000000
-13.166667	23.000000	54.000000
-13.133333	22.500000	54.000000
-13.100000	23.000000	54.000000
-13.066667	23.000000	54.000000
-13.033333	22.500000	54.000000
-13.000000	22.500000	54.000000
-12.966667	23.000000	54.500000
-12.933333	23.000000	54.500000
-12.900000	23.500000	55.500000
-12.866667	23.000000	54.500000
-12.833333	23.500000	55.500000
-12.800000	24.000000	57.500000
-12.766667	23.500000	56.500000
-12.733333	23.500000	56.500000
-12.700000	23.500000	56.500000
-12.666667	23.500000	56.500000
-12.633333	21.500000	52.000000
-12.600000	24.000000	57.000000
-12.566667	22.000000	52.000000
-12.533333	21.500000	52.000000
-12.500000	21.500000	52.000000
-12.466667	21.500000	52.000000
-12.433333	21.500000	52.000000
-12.400000	21.500000	52.000000
-12.366667	21.500000	52.000000
-12.333333	21.500000	52.000000
-12.300000	21.500000	52.000000
-12.266667	21.500000	52.000000
-12.233333	21.500000	52.000000
-12.200000	21.500000	52.000000
-12.166667	12.000000	26.000000
-12.133333	12.000000	26.000000
-12.100000	12.000000	26.000000
-12.066667	12.000000	26.000000
-12.033333	20.000000	51.000000
-12.000000	20.000000	51.000000
-11.966667	20.000000	51.000000
-11.933333	8.000000	23.000000
-11.900000	8.000000	23.000000
-11.866667	8.000000	23.000000
-11.833333	8.000000	23.000000
-11.800000	8.000000	23.000000
-11.766667	8.000000	23.000000
-11.733333	8.000000	23.000000
-11.700000	8.000000	23.000000
-11.666667	8.000000	23.000000
-11.633333	8.000000	23.000000
-11.600000	8.000000	23.000000
-11.566667	8.000000	23.000000
-11.533333	8.000000	23.000000
-11.500000	8.000000	23.000000
-11.466667	8.000000	23.000000
-11.433333	8.000000	23.000000
-11.400000	8.000000	23.000000
-11.366667	8.000000	23.000000
-11.333333	8.000000	23.000000
-11.300000	8.000000	23.000000
-11.266667	8.000000	23.000000
-11.233333	8.000000	23.000000
-11.200000	8.000000	23.000000
-11.166667	8.000000	23.000000
-11.133333	8.000000	23.000000
-11.100000	8.000000	23.000000
-11.066667	10.000000	27.000000
-11.033333	10.000000	27.000000
-11.000000	10.000000	27.000000
-10.966667	10.000000	27.000000
-10.933333	10.000000	27.000000
-10.900000	10.000000	27.000000
-10.866667	10.000000	27.000000
-10.833333	10.000000	27.000000
-10.800000	10.000000	27.000000
-10.766667	10.000000	27.000000
-10.733333	10.000000	27.000000
-10.700000	10.000000	27.000000
-10.666667	10.000000	27.000000
-10.633333	10.000000	27.000000
-10.600000	10.000000	27.000000
-10.566667	10.000000	27.000000
-10.533333	10.000000	27.000000
-10.500000	10.000000	27.000000
-10.466667	10.000000	27.000000
-10.433333	10.000000	27.000000
-10.400000	10.000000	27.000000
-10.366667	10.000000	27.000000
-10.333333	10.000000	27.000000
-10.300000	10.000000	27.000000
-10.266667	4.000000	19.500000
-10.233333	4.000000	19.500000
-10.200000	5.500000	25.500000
-10.166667	5.500000	25.500000
-10.133333	5.500000	25.500000
-10.100000	8.000000	33.000000
-10.066667	4.000000	19.500000
-10.033333	4.000000	19.000000
-10.000000	4.000000	19.000000
-9.966667	4.000000	19.000000
-9.933333	3.500000	19.000000
-9.900000	3.500000	19.000000
-9.866667	3.500000	19.000000
-9.833333	3.500000	19.500000
-9.800000	3.500000	19.000000
-9.766667	3.500000	19.500000
-9.733333	3.500000	19.500000
-9.700000	3.500000	19.500000
-9.666667	3.500000	19.000000
-9.633333	3.500000	19.000000
-9.600000	4.000000	21.000000
-9.566667	4.000000	21.000000
-9.533333	4.000000	21.000000
-9.500000	4.000000	21.000000
-9.466667	4.000000	21.000000
-9.433333	4.000000	21.000000
-9.400000	4.000000	21.000000
-9.366667	4.000000	21.000000
-9.333333	2.000000	19.000000
-9.300000	2.000000	19.500000
-9.266667	2.000000	19.500000
-9.233333	2.000000	20.000000
-9.200000	2.000000	20.000000
-9.166667	2.000000	20.000000
-9.133333	2.000000	20.000000
-9.100000	2.000000	20.000000
-9.066667	2.000000	20.000000
-9.033333	2.000000	20.000000
-9.000000	2.000000	20.000000
-8.966667	2.000000	20.000000
-8.933333	2.000000	20.000000
-8.900000	2.000000	20.000000
-8.866667	2.000000	20.000000
-8.833333	2.000000	20.000000
-8.800000	2.000000	20.000000
-8.766667	2.000000	20.000000
-8.733333	1.000000	20.000000
-8.700000	1.000000	20.000000
-8.666667	0.500000	20.000000
-8.633333	0.500000	20.000000
-8.600000	0.500000	19.500000
-8.566667	0.500000	20.000000
-8.533333	0.500000	20.500000
-8.500000	0.500000	20.500000
-8.466667	0.500000	20.500000
-8.433333	0.500000	20.000000
-8.400000	0.500000	20.000000
-8.366667	0.500000	20.000000
-8.333333	0.500000	20.000000
-8.300000	0.500000	20.000000
-8.266667	0.500000	19.500000
-8.233333	0.500000	20.000000
-8.200000	0.500000	20.000000
-8.166667	0.500000	20.000000
-8.133333	0.500000	19.500000
-8.100000	0.500000	20.500000
-8.066667	0.500000	20.500000
-8.033333	0.500000	20.500000
-8.000000	4.000000	28.000000
-7.966667	4.000000	28.000000
-7.933333	4.000000	28.000000
-7.900000	3.500000	27.500000
-7.866667	3.500000	27.500000
-7.833333	3.500000	27.500000
-7.800000	3.500000	28.000000
-7.766667	4.500000	31.000000
-7.733333	4.000000	31.500000
-7.700000	3.000000	29.000000
-7.666667	3.000000	29.000000
-7.633333	3.000000	29.500000
-7.600000	3.000000	29.500000
-7.566667	3.000000	30.000000
-7.533333	3.000000	30.000000
-7.500000	3.000000	30.000000
-7.466667	3.000000	30.000000
-7.433333	3.000000	30.000000
-7.400000	3.000000	30.000000
-7.366667	3.000000	30.000000
-7.333333	7.000000	36.000000
-7.300000	6.500000	35.500000
-7.266667	6.500000	35.500000
-7.233333	6.500000	35.500000
-7.200000	7.500000	36.000000
-7.166667	7.500000	37.000000
-7.133333	7.500000	37.000000
-7.100000	7.500000	37.000000
-7.066667	7.500000	37.000000
-7.033333	7.500000	37.000000
-7.000000	7.500000	37.000000
-6.966667	7.500000	37.000000
-6.933333	7.500000	37.000000
-6.900000	7.500000	37.500000
-6.866667	8.000000	38.500000
-6.833333	8.000000	38.500000
-6.800000	8.000000	38.500000
-6.766667	7.500000	38.500000
-6.733333	8.000000	38.500000
-6.700000	8.000000	38.500000
-6.666667	8.000000	38.500000
-6.633333	7.500000	38.500000
-6.600000	8.000000	38.500000
-6.566667	4.500000	36.500000
-6.533333	4.500000	35.500000
-6.500000	4.500000	35.500000
-6.466667	4.500000	36.000000
-6.433333	4.500000	36.000000
-6.400000	4.500000	36.000000
-6.366667	4.500000	37.000000
-6.333333	4.000000	37.000000
-6.300000	4.000000	37.000000
-6.266667	4.500000	36.000000
-6.233333	3.500000	36.000000
-6.200000	3.000000	35.500000
-6.166667	3.000000	35.000000
-6.133333	3.500000	35.000000
-6.100000	3.500000	37.500000
-6.066667	3.500000	37.500000
-6.033333	3.500000	37.000000
-6.000000	3.500000	37.000000
-5.966667	3.500000	36.500000
-5.933333	3.500000	35.500000
-5.900000	3.500000	35.500000
-5.866667	3.500000	35.500000
-5.833333	3.500000	35.500000
-5.800000	3.500000	35.500000
-5.766667	2.000000	34.000000
-5.733333	2.000000	34.000000
-5.700000	2.000000	34.000000
-5.666667	2.000000	34.000000
-5.633333	2.000000	35.000000
-5.600000	2.000000	36.000000
-5.566667	2.000000	36.000000
-5.533333	2.000000	36.500000
-5.500000	2.000000	37.000000
-5.466667	2.000000	36.500000
-5.433333	2.000000	37.000000
-5.400000	2.000000	37.000000
-5.366667	2.000000	36.000000
-5.333333	3.000000	36.000000
-5.300000	3.000000	36.000000
-5.266667	3.000000	36.000000
-5.233333	3.000000	36.000000
-5.200000	3.000000	36.000000
-5.166667	3.000000	36.000000
-5.133333	1.000000	37.000000
-5.100000	1.000000	37.000000
-5.066667	1.000000	37.000000
-5.033333	1.000000	37.000000
-5.000000	1.000000	37.000000
-4.966667	1.000000	37.000000
-4.933333	1.000000	37.000000
-4.900000	1.000000	37.000000
-4.866667	1.000000	37.000000
-4.833333	1.000000	37.000000
-4.800000	1.000000	37.000000
-4.766667	1.000000	37.000000
-4.733333	1.000000	37.000000
-4.700000	1.000000	37.000000
-4.666667	1.000000	37.000000
-4.633333	1.000000	37.000000
-4.600000	1.000000	37.000000
-4.566667	1.000000	37.000000
-4.533333	1.000000	37.000000
-4.500000	1.000000	37.000000
-4.466667	1.000000	37.000000
-4.433333	1.000000	37.000000
-4.400000	1.000000	37.000000
-4.366667	1.000000	37.000000
-4.333333	1.000000	37.000000
-4.300000	1.000000	37.000000
-4.266667	1.000000	37.000000
-4.233333	1.000000	37.000000
-4.200000	0.500000	10.500000
-4.166667	0.500000	10.500000
-4.133333	1.500000	9.500000
-4.100000	1.500000	46.500000
-4.066667	3.500000	47.000000
-4.033333	3.500000	47.000000
-4.000000	3.500000	47.000000
-3.966667	3.500000	47.000000
-3.933333	3.500000	47.000000
-3.900000	3.500000	47.000000
-3.866667	3.500000	47.000000
-3.833333	3.500000	47.000000
-3.800000	3.500000	47.000000
-3.766667	3.500000	47.000000
-3.733333	3.500000	47.000000
-3.700000	3.500000	46.500000
-3.666667	6.000000	48.000000
-3.633333	6.000000	48.000000
-3.600000	6.000000	48.000000
-3.566667	6.000000	48.000000
-3.533333	6.000000	48.000000
-3.500000	6.000000	48.000000
-3.466667	6.000000	48.000000
-3.433333	6.000000	48.000000
-3.400000	6.000000	48.000000
-3.366667	4.000000	46.000000
-3.333333	4.000000	46.000000
-3.300000	4.000000	46.000000
-3.266667	4.000000	46.000000
-3.233333	4.000000	46.000000
-3.200000	0.500000	30.000000
-3.166667	1.500000	30.500000
-3.133333	1.500000	30.500000
-3.100000	1.000000	30.000000
-3.066667	1.000000	29.500000
-3.033333	4.500000	22.000000
-3.000000	2.000000	30.000000
-2.966667	1.500000	29.000000
-2.933333	5.000000	21.500000
-2.900000	5.000000	21.500000
-2.866667	2.000000	29.500000
-2.833333	2.000000	29.500000
-2.800000	1.500000	16.500000
-2.766667	1.500000	16.500000
-2.733333	1.500000	16.500000
-2.700000	6.000000	22.000000
-2.666667	6.000000	22.000000
-2.633333	6.000000	22.000000
-2.600000	2.000000	16.000000
-2.566667	6.000000	22.000000
-2.533333	6.000000	22.000000
-2.500000	6.000000	22.000000
-2.466667	2.500000	15.500000
-2.433333	6.000000	21.500000
-2.400000	2.500000	15.500000
-2.366667	3.000000	15.500000
-2.333333	3.000000	15.500000
-2.300000	3.000000	15.500000
-2.266667	3.000000	15.500000
-2.233333	3.000000	15.000000
-2.200000	4.500000	17.500000
-2.166667	4.500000	17.500000
-2.133333	4.500000	17.000000
-2.100000	4.500000	17.000000
-2.066667	3.500000	14.000000
-2.033333	4.500000	17.000000
-2.000000	4.500000	17.000000
-1.966667	4.500000	17.000000
-1.933333	4.500000	17.000000
-1.900000	5.000000	17.000000
-1.866667	5.000000	17.000000
-1.833333	5.500000	16.500000
-1.800000	6.000000	16.500000
-1.766667	6.000000	15.500000
-1.733333	6.000000	16.000000
-1.700000	6.500000	16.000000
-1.666667	7.000000	16.000000
-1.633333	7.000000	16.000000
-1.600000	7.000000	16.000000
-1.566667	7.000000	16.000000
-1.533333	7.000000	16.000000
-1.500000	7.000000	15.500000
-1.466667	7.000000	15.000000
-1.433333	7.000000	15.000000
-1.400000	7.000000	15.000000
-1.366667	7.500000	15.000000
-1.333333	8.500000	15.000000
-1.300000	8.000000	15.000000
-1.266667	8.000000	14.500000
-1.233333	8.000000	14.500000
-1.200000	8.000000	15.000000
-1.166667	8.000000	14.500000
-1.133333	8.000000	15.000000
-1.100000	8.000000	15.000000
-1.066667	8.000000	15.000000
-1.033333	8.000000	14.500000
-1.000000	8.500000	14.500000
-0.966667	8.500000	14.500000
-0.933333	8.500000	14.500000
-0.900000	8.500000	13.500000
-0.866667	8.500000	13.500000
-0.833333	9.000000	13.500000
-0.800000	9.000000	13.500000
-0.766667	9.000000	13.500000
-0.733333	9.000000	13.000000
-0.700000	9.000000	13.000000
-0.666667	9.000000	13.000000
-0.633333	9.500000	12.000000
-0.600000	9.500000	12.000000
-0.566667	9.500000	12.000000
-0.533333	9.500000	13.000000
-0.500000	9.500000	13.000000
-0.466667	10.000000	12.500000
-0.433333	10.000000	13.000000
-0.400000	10.000000	13.000000
-0.366667	10.000000	11.500000
-0.333333	10.000000	11.500000
-0.300000	10.000000	11.500000
-0.266667	10.000000	11.000000
-0.233333	10.500000	11.000000
-0.200000	10.000000	11.000000
-0.166667	10.000000	11.000000
-0.133333	10.500000	11.000000
-0.100000	10.500000	11.000000
-0.066667	10.500000	11.000000
-0.033333	10.500000	11.000000
0.000000	10.500000	12.000000
0.033333	10.500000	12.000000
0.066667	11.000000	12.000000
0.100000	11.000000	10.500000
0.133333	12.000000	10.500000
0.166667	11.500000	10.500000
0.200000	11.500000	10.500000
0.233333	11.500000	10.500000
0.266667	11.500000	10.500000
0.300000	12.000000	10.500000
0.333333	12.500000	10.500000
0.366667	12.500000	10.500000
0.400000	12.000000	10.500000
0.433333	12.500000	10.500000
0.466667	12.000000	10.500000
0.500000	12.000000	10.500000
0.533333	12.500000	10.500000
0.566667	12.500000	10.500000
0.600000	13.000000	11.500000
0.633333	13.000000	12.000000
0.666667	13.000000	12.000000
0.700000	13.000000	11.000000
0.733333	13.000000	11.000000
0.766667	13.500000	10.000000
0.800000	14.500000	10.000000
0.833333	15.000000	10.000000
0.866667	14.500000	9.500000
0.900000	15.000000	10.000000
0.933333	15.000000	10.000000
0.966667	15.000000	10.000000
1.000000	15.000000	10.000000
1.033333	15.000000	10.000000
1.066667	14.500000	8.000000
1.100000	14.500000	7.500000
1.133333	14.500000	7.500000
1.166667	14.500000	7.500000
1.200000	14.500000	7.500000
1.233333	14.500000	7.500000
1.266667	16.000000	13.000000
1.300000	16.000000	13.000000
1.333333	16.000000	13.000000
1.366667	16.000000	13.000000
1.400000	16.000000	13.000000
1.433333	16.000000	13.000000
1.466667	16.000000	13.000000
1.500000	17.000000	12.500000
1.533333	17.000000	12.500000
1.566667	18.000000	12.500000
1.600000	18.000000	12.500000
1.633333	18.000000	12.500000
1.666667	18.000000	12.500000
1.700000	18.000000	12.500000
1.733333	18.000000	13.000000
1.766667	18.000000	12.500000
1.800000	18.000000	12.500000
1.833333	18.000000	13.000000
1.866667	18.000000	13.000000
1.900000	18.000000	13.000000
1.933333	18.000000	13.000000
1.966667	18.000000	13.000000
2.000000	18.000000	13.000000
2.033333	18.000000	13.000000
2.066667	19.000000	13.000000
2.100000	19.000000	13.000000
2.133333	19.000000	13.000000
2.166667	19.000000	13.000000
2.200000	19.000000	13.000000
2.233333	19.000000	13.000000
2.266667	19.000000	13.000000
2.300000	19.000000	13.000000
2.333333	21.000000	19.000000
2.366667	21.000000	19.000000
2.400000	18.500000	12.500000
2.433333	18.500000	12.500000
2.466667	18.500000	12.500000
2.500000	18.500000	12.500000
2.533333	21.000000	19.000000
2.566667	21.000000	18.000000
2.600000	21.000000	18.000000
2.633333	21.000000	18.000000
2.666667	21.000000	18.000000
2.700000	21.000000	18.000000
2.733333	21.000000	18.000000
2.766667	21.000000	18.000000
2.800000	21.000000	18.000000
2.833333	19.000000	12.000000
2.866667	19.000000	12.000000
2.900000	19.000000	12.000000
2.933333	19.000000	12.000000
2.966667	19.000000	12.000000
3.000000	19.000000	12.000000
3.033333	19.000000	12.000000
3.066667	19.500000	12.500000
3.100000	19.500000	12.500000
3.133333	19.500000	12.500000
3.166667	19.500000	12.500000
3.200000	17.000000	7.000000
3.233333	17.000000	7.000000
3.266667	17.000000	7.000000
3.300000	17.000000	7.000000
3.333333	17.000000	7.000000
3.366667	17.000000	7.000000
3.400000	17.000000	7.000000
3.433333	17.000000	7.000000
3.466667	17.000000	7.000000
3.500000	17.000000	7.000000
3.533333	17.000000	7.000000
3.566667	17.000000	7.000000
3.600000	20.000000	12.000000
3.633333	20.000000	12.000000
3.666667	20.000000	12.000000
3.700000	20.000000	12.000000
3.733333	20.000000	12.000000
3.766667	20.000000	12.000000
3.800000	20.000000	12.000000
3.833333	20.000000	12.000000
3.866667	20.000000	12.000000
3.900000	20.000000	12.000000
3.933333	20.000000	12.000000
3.966667	20.000000	12.000000
4.000000	20.000000	12.000000
4.033333	20.000000	12.000000
4.066667	20.000000	12.000000
4.100000	20.000000	12.000000
4.133333	20.000000	12.000000
4.166667	20.000000	12.000000
4.200000	27.500000	76.500000
4.233333	13.500000	6.500000
4.266667	22.500000	5.500000
4.300000	17.000000	5.500000
4.333333	16.000000	5.500000
4.366667	19.500000	5.500000
4.400000	16.000000	5.500000
4.433333	16.000000	5.500000
4.466667	16.000000	6.000000
4.500000	15.500000	6.000000
4.533333	16.000000	6.000000
4.566667	12.000000	6.000000
4.600000	18.500000	5.500000
4.633333	20.000000	5.500000
4.666667	13.000000	6.000000
4.700000	19.000000	6.000000
4.733333	16.500000	5.000000
4.766667	18.500000	5.500000
4.800000	16.500000	5.000000
4.833333	14.000000	6.500000
4.866667	16.500000	5.000000
4.900000	12.000000	5.000000
4.933333	16.000000	5.500000
4.966667	13.500000	5.500000
5.000000	9.000000	6.500000
5.033333	12.000000	5.500000
5.066667	7.500000	6.500000
5.100000	7.500000	7.000000
5.133333	9.500000	7.000000
5.166667	7.000000	7.000000
5.200000	7.000000	7.000000
5.233333	9.000000	7.000000
5.266667	7.000000	7.000000
5.300000	7.000000	7.000000
5.333333	6.500000	7.000000
5.366667	6.000000	7.500000
5.400000	7.500000	7.500000
5.433333	6.500000	7.500000
5.466667	5.000000	9.500000
5.500000	5.000000	10.500000
5.533333	4.000000	9.000000
5.566667	4.500000	10.500000
5.600000	5.000000	10.000000
5.633333	5.000000	10.500000
5.666667	4.500000	10.000000
5.700000	5.000000	10.500000
5.733333	4.000000	11.000000
5.766667	5.000000	11.000000
5.800000	4.000000	9.500000
5.833333	4.500000	10.500000
5.866667	3.500000	10.500000
5.900000	4.000000	10.000000
5.933333	4.500000	11.000000
5.966667	3.500000	10.500000
6.000000	5.000000	10.000000
6.033333	3.000000	10.500000
6.066667	4.500000	8.500000
6.100000	5.000000	9.000000
6.133333	6.000000	9.000000
6.166667	7.500000	10.500000
6.200000	9.000000	10.500000
6.233333	11.000000	10.500000
6.266667	17.000000	6.000000
6.300000	18.500000	5.000000
6.333333	20.000000	6.500000
6.366667	25.000000	9.500000
6.400000	27.000000	9.000000
6.433333	29.000000	11.000000
6.466667	29.000000	13.500000
6.500000	34.500000	14.000000
6.533333	33.500000	17.500000
6.566667	32.000000	18.000000
6.600000	36.500000	17.500000
[truncated: 8,801 more rows]
