# Supplementary material for: Attraction of posture and motion-trajectory elements of conspecific biological motion in medaka fish
Source: Sci Rep. 2018 Jun 5;8:8589. doi: 10.1038/s41598-018-26186-x (PMC5988670; doi:10.1038/s41598-018-26186-x)
Supplement: Supplementary file 4 — Dataset 3 [file 41598_2018_26186_MOESM4_ESM.zip › DataExperiments/Bioposture_02.csv]

time[sec]	x	y
-60.000000	154.500000	154.500000
-59.966667	154.500000	154.500000
-59.933333	154.500000	154.500000
-59.900000	154.500000	154.500000
-59.866667	154.500000	154.500000
-59.833333	154.500000	154.500000
-59.800000	154.500000	154.500000
-59.766667	154.500000	154.500000
-59.733333	154.500000	154.500000
-59.700000	154.500000	154.500000
-59.666667	154.500000	154.500000
-59.633333	154.500000	154.500000
-59.600000	154.500000	154.500000
-59.566667	154.500000	154.500000
-59.533333	154.500000	154.500000
-59.500000	154.500000	154.500000
-59.466667	154.500000	154.500000
-59.433333	154.500000	154.500000
-59.400000	154.500000	154.500000
-59.366667	154.500000	154.500000
-59.333333	154.500000	154.500000
-59.300000	154.500000	154.500000
-59.266667	154.500000	154.500000
-59.233333	154.500000	154.500000
-59.200000	154.500000	154.500000
-59.166667	154.500000	154.500000
-59.133333	154.500000	154.500000
-59.100000	154.500000	154.500000
-59.066667	154.500000	154.500000
-59.033333	154.500000	154.500000
-59.000000	154.500000	154.500000
-58.966667	154.500000	154.500000
-58.933333	154.500000	154.500000
-58.900000	154.500000	154.500000
-58.866667	154.500000	154.500000
-58.833333	154.500000	154.500000
-58.800000	154.500000	154.500000
-58.766667	154.500000	154.500000
-58.733333	154.500000	154.500000
-58.700000	154.500000	154.500000
-58.666667	154.500000	154.500000
-58.633333	154.500000	154.500000
-58.600000	154.500000	154.500000
-58.566667	154.500000	154.500000
-58.533333	154.500000	154.500000
-58.500000	154.500000	154.500000
-58.466667	154.500000	154.500000
-58.433333	154.500000	154.500000
-58.400000	154.500000	154.500000
-58.366667	154.500000	154.500000
-58.333333	154.500000	154.500000
-58.300000	154.500000	154.500000
-58.266667	154.500000	154.500000
-58.233333	154.500000	154.500000
-58.200000	154.500000	154.500000
-58.166667	68.000000	191.000000
-58.133333	48.000000	48.000000
-58.100000	45.000000	48.000000
-58.066667	51.000000	46.500000
-58.033333	25.500000	15.500000
-58.000000	52.000000	64.500000
-57.966667	33.000000	34.000000
-57.933333	32.500000	33.500000
-57.900000	26.000000	16.000000
-57.866667	33.000000	34.000000
-57.833333	26.000000	16.000000
-57.800000	26.000000	16.000000
-57.766667	33.000000	34.000000
-57.733333	33.000000	34.000000
-57.700000	33.000000	34.000000
-57.666667	33.000000	34.000000
-57.633333	33.000000	34.000000
-57.600000	27.500000	18.000000
-57.566667	27.500000	18.000000
-57.533333	26.500000	16.500000
-57.500000	26.000000	16.000000
-57.466667	26.000000	16.000000
-57.433333	26.000000	16.000000
-57.400000	33.500000	34.500000
-57.366667	26.000000	16.000000
-57.333333	26.000000	16.000000
-57.300000	27.500000	18.000000
-57.266667	26.500000	16.500000
-57.233333	27.000000	17.000000
-57.200000	26.500000	16.500000
-57.166667	103.000000	116.500000
-57.133333	103.000000	116.500000
-57.100000	103.000000	116.500000
-57.066667	103.000000	116.500000
-57.033333	103.000000	116.500000
-57.000000	103.000000	117.000000
-56.966667	36.500000	17.000000
-56.933333	35.500000	36.000000
-56.900000	36.000000	36.500000
-56.866667	35.500000	36.000000
-56.833333	102.000000	117.000000
-56.800000	102.000000	117.000000
-56.766667	102.000000	117.000000
-56.733333	102.000000	117.000000
-56.700000	36.500000	17.000000
-56.666667	102.000000	117.000000
-56.633333	102.000000	117.000000
-56.600000	102.000000	117.500000
-56.566667	102.000000	117.500000
-56.533333	102.000000	117.500000
-56.500000	102.000000	117.500000
-56.466667	102.000000	118.000000
-56.433333	102.000000	117.500000
-56.400000	102.000000	118.000000
-56.366667	19.000000	3.500000
-56.333333	25.500000	11.000000
-56.300000	22.500000	8.500000
-56.266667	22.500000	8.500000
-56.233333	22.500000	8.500000
-56.200000	25.500000	11.000000
-56.166667	25.500000	11.000000
-56.133333	25.500000	11.000000
-56.100000	25.500000	10.500000
-56.066667	25.500000	11.500000
-56.033333	27.500000	13.500000
-56.000000	26.000000	11.500000
-55.966667	25.500000	11.000000
-55.933333	25.500000	11.000000
-55.900000	35.000000	23.000000
-55.866667	28.000000	14.500000
-55.833333	26.500000	13.500000
-55.800000	28.000000	14.500000
-55.766667	26.500000	13.000000
-55.733333	24.500000	10.000000
-55.700000	26.000000	11.500000
-55.666667	26.000000	11.500000
-55.633333	26.000000	11.500000
-55.600000	24.500000	9.500000
-55.566667	26.000000	11.000000
-55.533333	26.000000	11.000000
-55.500000	26.500000	12.000000
-55.466667	26.500000	12.000000
-55.433333	26.000000	11.000000
-55.400000	26.000000	11.000000
-55.366667	40.000000	30.000000
-55.333333	36.000000	24.500000
-55.300000	36.000000	24.500000
-55.266667	28.500000	15.500000
-55.233333	27.500000	14.000000
-55.200000	34.000000	32.500000
-55.166667	34.000000	33.000000
-55.133333	34.000000	33.500000
-55.100000	34.500000	33.500000
-55.066667	41.500000	31.500000
-55.033333	41.500000	31.500000
-55.000000	41.500000	31.500000
-54.966667	99.000000	120.500000
-54.933333	99.000000	120.500000
-54.900000	99.000000	120.500000
-54.866667	41.000000	30.500000
-54.833333	99.000000	121.000000
-54.800000	41.500000	30.000000
-54.766667	99.000000	121.000000
-54.733333	99.000000	121.000000
-54.700000	98.500000	121.500000
-54.666667	98.500000	121.500000
-54.633333	98.500000	121.500000
-54.600000	98.500000	121.500000
-54.566667	98.500000	121.500000
-54.533333	98.500000	121.500000
-54.500000	98.500000	121.500000
-54.466667	98.500000	121.500000
-54.433333	98.000000	121.500000
-54.400000	98.000000	121.500000
-54.366667	98.000000	122.000000
-54.333333	98.000000	122.000000
-54.300000	98.000000	122.000000
-54.266667	98.000000	122.000000
-54.233333	98.000000	122.500000
-54.200000	98.000000	122.500000
-54.166667	98.000000	122.500000
-54.133333	97.500000	122.500000
-54.100000	97.500000	122.500000
-54.066667	97.500000	122.500000
-54.033333	97.500000	122.500000
-54.000000	97.500000	122.500000
-53.966667	97.500000	122.500000
-53.933333	97.500000	122.500000
-53.900000	48.500000	52.000000
-53.866667	48.500000	52.000000
-53.833333	48.500000	52.500000
-53.800000	97.000000	123.000000
-53.766667	97.000000	123.000000
-53.733333	26.000000	10.000000
-53.700000	26.000000	9.500000
-53.666667	47.000000	51.000000
-53.633333	47.500000	51.500000
-53.600000	48.500000	53.000000
-53.566667	48.000000	52.000000
-53.533333	26.000000	9.500000
-53.500000	26.500000	10.000000
-53.466667	27.000000	10.000000
-53.433333	27.000000	9.500000
-53.400000	48.500000	53.000000
-53.366667	49.000000	53.500000
-53.333333	49.000000	53.500000
-53.300000	26.500000	10.000000
-53.266667	26.000000	9.500000
-53.233333	26.500000	10.000000
-53.200000	28.000000	11.500000
-53.166667	28.000000	11.500000
-53.133333	28.000000	11.500000
-53.100000	28.000000	11.500000
-53.066667	28.000000	11.000000
-53.033333	28.000000	11.500000
-53.000000	28.000000	11.500000
-52.966667	28.000000	11.500000
-52.933333	28.000000	11.500000
-52.900000	28.000000	11.500000
-52.866667	28.000000	11.500000
-52.833333	28.500000	12.500000
-52.800000	28.500000	12.500000
-52.766667	28.500000	12.500000
-52.733333	28.500000	12.000000
-52.700000	28.500000	12.500000
-52.666667	28.500000	12.000000
-52.633333	27.500000	11.000000
-52.600000	27.500000	11.000000
-52.566667	27.500000	11.000000
-52.533333	27.500000	11.000000
-52.500000	27.500000	11.000000
-52.466667	27.500000	11.000000
-52.433333	27.500000	11.000000
-52.400000	27.500000	11.000000
-52.366667	27.500000	11.500000
-52.333333	27.500000	12.000000
-52.300000	27.500000	12.500000
-52.266667	95.000000	127.000000
-52.233333	94.500000	127.000000
-52.200000	94.500000	127.000000
-52.166667	94.500000	127.000000
-52.133333	42.000000	28.500000
-52.100000	42.000000	28.500000
-52.066667	94.000000	127.000000
-52.033333	94.000000	127.000000
-52.000000	94.000000	127.500000
-51.966667	94.000000	127.500000
-51.933333	94.000000	127.500000
-51.900000	94.000000	127.500000
-51.866667	94.000000	128.000000
-51.833333	94.000000	128.000000
-51.800000	41.000000	29.500000
-51.766667	38.000000	25.000000
-51.733333	41.000000	29.500000
-51.700000	39.500000	27.500000
-51.666667	38.000000	25.500000
-51.633333	38.000000	25.500000
-51.600000	38.000000	25.500000
-51.566667	38.000000	25.500000
-51.533333	37.500000	25.000000
-51.500000	37.500000	25.500000
-51.466667	39.500000	28.000000
-51.433333	93.000000	128.500000
-51.400000	39.500000	27.500000
-51.366667	40.500000	28.500000
-51.333333	42.500000	33.000000
-51.300000	40.500000	29.000000
-51.266667	93.000000	129.500000
-51.233333	92.500000	129.500000
-51.200000	92.500000	129.500000
-51.166667	92.500000	129.500000
-51.133333	92.500000	129.500000
-51.100000	92.500000	129.500000
-51.066667	92.000000	129.000000
-51.033333	92.500000	129.500000
-51.000000	92.000000	129.500000
-50.966667	92.000000	129.500000
-50.933333	92.000000	130.000000
-50.900000	92.000000	130.000000
-50.866667	92.000000	130.000000
-50.833333	92.000000	130.000000
-50.800000	91.500000	130.500000
-50.766667	91.500000	130.500000
-50.733333	91.500000	130.500000
-50.700000	91.500000	130.500000
-50.666667	91.500000	130.500000
-50.633333	91.500000	130.500000
-50.600000	91.500000	130.500000
-50.566667	91.500000	130.500000
-50.533333	91.500000	130.500000
-50.500000	91.500000	130.500000
-50.466667	91.000000	131.000000
-50.433333	91.000000	131.000000
-50.400000	91.000000	131.000000
-50.366667	91.000000	131.500000
-50.333333	91.000000	131.500000
-50.300000	90.500000	131.500000
-50.266667	90.500000	131.500000
-50.233333	90.500000	131.500000
-50.200000	90.500000	131.500000
-50.166667	91.000000	132.000000
-50.133333	90.500000	131.500000
-50.100000	91.000000	132.000000
-50.066667	90.500000	132.500000
-50.033333	90.500000	132.500000
-50.000000	90.500000	132.500000
-49.966667	90.500000	132.500000
-49.933333	90.000000	132.000000
-49.900000	90.500000	132.500000
-49.866667	90.000000	132.000000
-49.833333	90.000000	132.500000
-49.800000	90.000000	132.500000
-49.766667	90.000000	132.500000
-49.733333	90.000000	132.500000
-49.700000	90.000000	132.500000
-49.666667	90.000000	133.000000
-49.633333	90.000000	133.000000
-49.600000	90.000000	133.500000
-49.566667	89.500000	133.500000
-49.533333	89.500000	133.500000
-49.500000	89.500000	133.500000
-49.466667	89.500000	133.500000
-49.433333	89.500000	133.500000
-49.400000	89.500000	133.500000
-49.366667	89.500000	133.500000
-49.333333	89.500000	133.500000
-49.300000	89.500000	133.500000
-49.266667	89.000000	133.500000
-49.233333	89.000000	133.500000
-49.200000	89.000000	134.000000
-49.166667	89.000000	134.500000
-49.133333	89.000000	134.500000
-49.100000	88.500000	134.500000
-49.066667	88.500000	134.500000
-49.033333	88.500000	134.500000
-49.000000	88.500000	134.500000
-48.966667	88.500000	134.500000
-48.933333	88.500000	134.500000
-48.900000	89.000000	135.000000
-48.866667	88.500000	135.000000
-48.833333	88.500000	135.000000
-48.800000	88.500000	135.000000
-48.766667	88.500000	135.000000
-48.733333	88.000000	135.000000
-48.700000	88.000000	135.000000
-48.666667	88.000000	135.000000
-48.633333	88.000000	135.500000
-48.600000	88.000000	135.500000
-48.566667	88.000000	135.500000
-48.533333	88.000000	135.500000
-48.500000	88.000000	135.500000
-48.466667	88.000000	135.500000
-48.433333	88.000000	136.000000
-48.400000	87.500000	136.000000
-48.366667	87.500000	136.500000
-48.333333	87.500000	136.500000
-48.300000	87.500000	136.500000
-48.266667	87.500000	136.500000
-48.233333	87.500000	136.500000
-48.200000	87.500000	136.500000
-48.166667	87.500000	136.500000
-48.133333	87.500000	136.500000
-48.100000	87.500000	136.500000
-48.066667	87.000000	136.500000
-48.033333	87.000000	136.500000
-48.000000	87.000000	137.000000
-47.966667	87.000000	137.000000
-47.933333	44.500000	47.000000
-47.900000	86.500000	137.500000
-47.866667	44.500000	47.000000
-47.833333	86.500000	137.500000
-47.800000	86.500000	137.500000
-47.766667	86.500000	137.500000
-47.733333	44.500000	46.500000
-47.700000	44.000000	46.500000
-47.666667	44.000000	47.000000
-47.633333	86.500000	137.500000
-47.600000	86.500000	138.000000
-47.566667	86.500000	137.500000
-47.533333	86.000000	138.000000
-47.500000	86.000000	138.000000
-47.466667	44.000000	46.000000
-47.433333	43.500000	46.500000
-47.400000	46.000000	27.500000
-47.366667	85.500000	138.500000
-47.333333	86.000000	138.500000
-47.300000	86.000000	138.500000
-47.266667	85.500000	138.500000
-47.233333	86.000000	139.000000
-47.200000	85.500000	138.500000
-47.166667	46.500000	27.500000
-47.133333	48.000000	24.500000
-47.100000	85.500000	139.500000
-47.066667	85.500000	139.500000
-47.033333	85.500000	139.500000
-47.000000	85.000000	139.000000
-46.966667	85.000000	139.500000
-46.933333	85.500000	139.500000
-46.900000	85.000000	139.500000
-46.866667	85.000000	139.500000
-46.833333	85.000000	139.500000
-46.800000	85.000000	139.500000
-46.766667	85.000000	139.500000
-46.733333	85.000000	140.000000
-46.700000	85.000000	140.000000
-46.666667	85.000000	140.500000
-46.633333	84.500000	140.500000
-46.600000	84.500000	140.500000
-46.566667	84.500000	140.500000
-46.533333	84.500000	140.500000
-46.500000	84.500000	140.500000
-46.466667	84.500000	140.500000
-46.433333	84.500000	140.500000
-46.400000	84.500000	140.500000
-46.366667	84.500000	140.500000
-46.333333	84.500000	140.500000
-46.300000	84.000000	140.500000
-46.266667	84.000000	141.000000
-46.233333	84.000000	141.000000
-46.200000	84.000000	141.000000
-46.166667	84.000000	141.500000
-46.133333	83.500000	141.500000
-46.100000	83.500000	141.500000
-46.066667	83.500000	141.500000
-46.033333	83.500000	141.500000
-46.000000	83.500000	141.500000
-45.966667	83.500000	141.500000
-45.933333	83.500000	141.500000
-45.900000	83.500000	141.500000
-45.866667	83.500000	141.500000
-45.833333	83.500000	142.000000
-45.800000	83.500000	142.000000
-45.766667	83.000000	142.000000
-45.733333	83.000000	142.000000
-45.700000	83.000000	142.500000
-45.666667	83.000000	142.000000
-45.633333	83.000000	142.500000
-45.600000	83.000000	142.500000
-45.566667	83.000000	142.500000
-45.533333	83.000000	142.500000
-45.500000	83.000000	142.500000
-45.466667	83.000000	143.000000
-45.433333	83.000000	143.000000
-45.400000	82.500000	143.000000
-45.366667	82.500000	143.500000
-45.333333	82.500000	143.500000
-45.300000	82.500000	143.500000
-45.266667	82.500000	143.500000
-45.233333	82.500000	143.500000
-45.200000	82.500000	143.500000
-45.166667	82.500000	143.500000
-45.133333	82.500000	143.500000
-45.100000	82.500000	143.500000
-45.066667	82.000000	143.500000
-45.033333	82.000000	143.500000
-45.000000	82.000000	144.000000
-44.966667	82.000000	144.000000
-44.933333	82.000000	144.000000
-44.900000	82.000000	144.500000
-44.866667	82.000000	144.500000
-44.833333	81.500000	144.500000
-44.800000	81.500000	144.500000
-44.766667	81.500000	144.500000
-44.733333	81.500000	144.500000
-44.700000	81.500000	144.500000
-44.666667	81.500000	144.500000
-44.633333	81.500000	144.500000
-44.600000	81.500000	144.500000
-44.566667	81.500000	144.500000
-44.533333	81.500000	144.500000
-44.500000	81.000000	145.000000
-44.466667	81.000000	145.000000
-44.433333	81.000000	145.000000
-44.400000	81.000000	145.000000
-44.366667	81.000000	145.500000
-44.333333	81.000000	145.500000
-44.300000	81.000000	145.500000
-44.266667	80.500000	145.500000
-44.233333	80.500000	145.500000
-44.200000	80.500000	145.500000
-44.166667	80.500000	145.500000
-44.133333	81.000000	146.000000
-44.100000	81.000000	146.000000
-44.066667	80.500000	146.500000
-44.033333	80.500000	146.500000
-44.000000	80.500000	146.500000
-43.966667	80.500000	146.500000
-43.933333	80.500000	146.500000
-43.900000	80.500000	146.500000
-43.866667	80.000000	146.000000
-43.833333	80.500000	146.500000
-43.800000	80.000000	146.000000
-43.766667	80.000000	147.000000
-43.733333	29.000000	39.500000
-43.700000	80.000000	147.000000
-43.666667	80.000000	147.000000
-43.633333	80.000000	147.000000
-43.600000	80.000000	147.000000
-43.566667	80.000000	147.000000
-43.533333	79.500000	147.500000
-43.500000	79.500000	147.500000
-43.466667	79.500000	147.500000
-43.433333	79.500000	147.500000
-43.400000	79.500000	147.500000
-43.366667	79.500000	147.500000
-43.333333	79.500000	147.500000
-43.300000	79.500000	147.500000
-43.266667	79.500000	147.500000
-43.233333	79.500000	148.000000
-43.200000	79.500000	148.000000
-43.166667	79.500000	148.000000
-43.133333	79.000000	148.000000
-43.100000	48.500000	25.500000
-43.066667	44.500000	22.000000
-43.033333	46.500000	23.500000
-43.000000	48.000000	28.000000
-42.966667	78.500000	148.500000
-42.933333	78.500000	148.500000
-42.900000	46.500000	27.000000
-42.866667	46.000000	21.500000
-42.833333	44.000000	20.500000
-42.800000	47.000000	22.000000
-42.766667	46.500000	26.000000
-42.733333	78.500000	148.500000
-42.700000	79.000000	149.000000
-42.666667	47.500000	26.500000
-42.633333	46.000000	21.500000
-42.600000	45.000000	21.000000
-42.566667	47.000000	23.500000
-42.533333	78.500000	149.500000
-42.500000	78.000000	149.500000
-42.466667	46.500000	27.000000
-42.433333	45.000000	21.000000
-42.400000	45.500000	19.500000
-42.366667	44.500000	21.500000
-42.333333	49.500000	43.500000
-42.300000	60.500000	74.000000
-42.266667	78.000000	149.500000
-42.233333	44.000000	19.500000
-42.200000	45.000000	18.500000
-42.166667	48.500000	42.000000
-42.133333	50.500000	44.000000
-42.100000	51.000000	44.500000
-42.066667	34.500000	2.000000
-42.033333	77.500000	150.500000
-42.000000	43.500000	18.500000
-41.966667	45.000000	19.500000
-41.933333	50.000000	43.500000
-41.900000	76.000000	152.500000
-41.866667	76.000000	152.500000
-41.833333	76.000000	152.500000
-41.800000	75.500000	152.500000
-41.766667	75.500000	152.500000
-41.733333	44.500000	20.000000
-41.700000	46.000000	21.500000
-41.666667	76.000000	152.500000
-41.633333	75.500000	152.500000
-41.600000	75.500000	152.500000
-41.566667	75.500000	153.500000
-41.533333	75.500000	153.500000
-41.500000	75.500000	153.500000
-41.466667	43.500000	20.500000
-41.433333	75.500000	153.500000
-41.400000	75.500000	153.500000
-41.366667	75.500000	153.500000
-41.333333	75.500000	153.500000
-41.300000	75.500000	153.500000
-41.266667	29.500000	29.000000
-41.233333	29.500000	29.000000
-41.200000	29.500000	29.000000
-41.166667	75.000000	153.500000
-41.133333	27.500000	26.500000
-41.100000	27.500000	26.500000
-41.066667	26.000000	24.000000
-41.033333	26.000000	24.000000
-41.000000	15.500000	5.000000
-40.966667	25.500000	24.000000
-40.933333	74.500000	154.500000
-40.900000	9.000000	1.000000
-40.866667	36.000000	22.500000
-40.833333	74.500000	154.500000
-40.800000	35.500000	36.500000
-40.766667	36.000000	37.500000
-40.733333	38.500000	41.500000
-40.700000	40.000000	31.000000
-40.666667	35.500000	37.500000
-40.633333	35.500000	37.000000
-40.600000	36.000000	37.500000
-40.566667	39.000000	42.500000
-40.533333	36.500000	38.500000
-40.500000	36.500000	38.500000
-40.466667	35.500000	37.000000
-40.433333	35.500000	37.000000
-40.400000	36.500000	38.500000
-40.366667	37.500000	39.500000
-40.333333	38.000000	40.500000
-40.300000	38.000000	40.500000
-40.266667	37.000000	39.500000
-40.233333	36.000000	37.500000
-40.200000	36.500000	38.500000
-40.166667	37.000000	39.500000
-40.133333	39.000000	42.000000
-40.100000	40.500000	44.500000
-40.066667	41.000000	45.000000
-40.033333	40.000000	43.500000
-40.000000	37.500000	40.000000
-39.966667	37.500000	40.000000
-39.933333	39.000000	42.000000
-39.900000	40.500000	44.500000
-39.866667	41.500000	46.000000
-39.833333	41.000000	45.000000
-39.800000	39.500000	42.000000
-39.766667	40.000000	42.500000
-39.733333	41.000000	45.000000
-39.700000	42.500000	47.500000
-39.666667	42.000000	47.000000
-39.633333	42.500000	47.500000
-39.600000	42.500000	47.000000
-39.566667	43.500000	48.000000
-39.533333	43.500000	49.000000
-39.500000	43.500000	49.000000
-39.466667	44.500000	50.500000
-39.433333	44.500000	50.500000
-39.400000	43.500000	49.000000
-39.366667	45.000000	52.000000
-39.333333	44.500000	52.000000
-39.300000	46.000000	53.000000
-39.266667	46.000000	53.500000
-39.233333	46.000000	53.000000
-39.200000	45.000000	52.000000
-39.166667	46.000000	53.500000
-39.133333	47.500000	56.000000
-39.100000	48.500000	57.500000
-39.066667	49.000000	59.000000
-39.033333	48.500000	57.500000
-39.000000	48.000000	57.500000
-38.966667	48.500000	58.500000
-38.933333	47.500000	60.500000
-38.900000	46.000000	61.500000
-38.866667	47.500000	60.500000
-38.833333	48.000000	59.500000
-38.800000	47.000000	59.500000
-38.766667	45.500000	61.500000
-38.733333	44.000000	61.000000
-38.700000	45.000000	60.500000
-38.666667	46.000000	60.000000
-38.633333	41.500000	13.000000
-38.600000	42.500000	63.000000
-38.566667	43.000000	62.500000
-38.533333	41.500000	14.000000
-38.500000	46.000000	61.000000
-38.466667	41.500000	14.000000
-38.433333	38.500000	14.500000
-38.400000	40.000000	15.000000
-38.366667	42.500000	14.000000
-38.333333	39.000000	15.000000
-38.300000	42.000000	14.500000
-38.266667	98.000000	46.500000
-38.233333	41.000000	13.500000
-38.200000	43.000000	13.500000
-38.166667	96.500000	43.000000
-38.133333	96.500000	44.000000
-38.100000	97.000000	45.000000
-38.066667	97.000000	44.500000
-38.033333	96.500000	43.500000
-38.000000	95.500000	42.500000
-37.966667	96.000000	44.000000
-37.933333	97.000000	44.500000
-37.900000	97.000000	46.000000
-37.866667	94.500000	40.500000
-37.833333	94.000000	42.500000
-37.800000	94.500000	42.000000
-37.766667	97.000000	44.500000
-37.733333	97.000000	44.000000
-37.700000	97.000000	44.500000
-37.666667	93.500000	40.000000
-37.633333	94.500000	40.500000
-37.600000	36.500000	30.000000
-37.566667	37.000000	30.500000
-37.533333	93.000000	42.000000
-37.500000	92.500000	41.000000
-37.466667	93.000000	42.000000
-37.433333	97.500000	48.000000
-37.400000	93.000000	41.500000
-37.366667	93.000000	40.000000
-37.333333	92.500000	40.500000
-37.300000	92.500000	41.000000
-37.266667	40.500000	37.500000
-37.233333	41.000000	38.000000
-37.200000	92.000000	41.000000
-37.166667	40.500000	37.500000
-37.133333	41.000000	38.000000
-37.100000	49.500000	37.000000
-37.066667	10.500000	42.500000
-37.033333	39.000000	35.500000
-37.000000	86.500000	36.000000
-36.966667	50.000000	37.500000
-36.933333	13.000000	38.000000
-36.900000	52.000000	40.500000
-36.866667	51.500000	39.500000
-36.833333	83.000000	31.500000
-36.800000	50.500000	38.500000
-36.766667	52.000000	41.000000
-36.733333	53.500000	42.000000
-36.700000	52.500000	40.500000
-36.666667	80.500000	30.000000
-36.633333	51.500000	40.000000
-36.600000	52.000000	40.000000
-36.566667	53.500000	44.000000
-36.533333	55.500000	44.000000
-36.500000	54.000000	39.500000
-36.466667	57.000000	44.500000
-36.433333	57.000000	45.000000
-36.400000	57.500000	45.500000
-36.366667	58.000000	45.500000
-36.333333	54.500000	40.500000
-36.300000	57.000000	45.000000
-36.266667	56.500000	45.000000
-36.233333	57.000000	45.000000
-36.200000	58.500000	45.500000
-36.166667	56.000000	40.000000
-36.133333	58.500000	44.500000
-36.100000	56.500000	44.500000
-36.066667	56.000000	44.000000
-36.033333	57.000000	44.000000
-36.000000	58.500000	44.000000
-35.966667	60.000000	43.500000
-35.933333	57.500000	38.000000
-35.900000	58.500000	39.000000
-35.866667	58.500000	38.500000
-35.833333	58.000000	37.500000
-35.800000	58.000000	38.000000
-35.766667	58.000000	37.500000
-35.733333	58.500000	37.500000
-35.700000	58.500000	38.500000
-35.666667	58.500000	38.000000
-35.633333	58.500000	38.500000
-35.600000	59.000000	39.000000
-35.566667	64.500000	41.000000
-35.533333	59.500000	40.000000
-35.500000	59.500000	40.000000
-35.466667	59.000000	40.000000
-35.433333	59.500000	40.500000
-35.400000	58.500000	40.000000
-35.366667	58.500000	40.000000
-35.333333	65.500000	42.500000
-35.300000	60.000000	41.000000
-35.266667	65.500000	43.500000
-35.233333	59.500000	42.000000
-35.200000	60.000000	42.500000
-35.166667	60.000000	43.000000
-35.133333	66.000000	45.000000
-35.100000	66.000000	44.000000
-35.066667	65.500000	41.500000
-35.033333	65.500000	42.500000
-35.000000	65.000000	43.000000
-34.966667	64.000000	43.500000
-34.933333	66.000000	45.500000
-34.900000	65.000000	42.000000
-34.866667	62.000000	44.000000
-34.833333	67.000000	42.000000
-34.800000	64.000000	46.000000
-34.766667	64.500000	47.000000
-34.733333	64.000000	47.500000
-34.700000	64.500000	47.500000
-34.666667	64.500000	49.000000
-34.633333	64.500000	50.500000
-34.600000	64.000000	51.000000
-34.566667	63.500000	51.500000
-34.533333	64.500000	53.000000
-34.500000	66.000000	54.500000
-34.466667	37.000000	33.500000
-34.433333	37.000000	33.500000
-34.400000	37.000000	33.500000
-34.366667	39.000000	36.000000
-34.333333	41.500000	37.000000
-34.300000	41.500000	37.500000
-34.266667	46.500000	54.500000
-34.233333	47.500000	57.000000
-34.200000	50.000000	59.500000
-34.166667	52.000000	63.000000
-34.133333	43.000000	17.500000
-34.100000	46.000000	20.500000
-34.066667	47.500000	21.000000
-34.033333	47.000000	21.500000
-34.000000	47.000000	21.500000
-33.966667	48.000000	21.000000
-33.933333	50.500000	22.000000
-33.900000	52.000000	23.000000
-33.866667	52.500000	22.500000
-33.833333	54.000000	23.000000
-33.800000	55.000000	23.500000
-33.766667	56.000000	24.000000
-33.733333	56.500000	24.000000
-33.700000	56.500000	24.500000
-33.666667	57.500000	24.500000
-33.633333	57.500000	24.500000
-33.600000	58.500000	24.500000
-33.566667	59.000000	24.500000
-33.533333	60.000000	25.000000
-33.500000	60.000000	25.500000
-33.466667	60.500000	25.500000
-33.433333	62.500000	24.500000
-33.400000	64.000000	26.500000
-33.366667	63.500000	28.000000
-33.333333	64.000000	25.500000
-33.300000	64.000000	26.000000
-33.266667	65.000000	28.500000
-33.233333	65.500000	29.500000
-33.200000	66.500000	31.000000
-33.166667	68.000000	28.500000
-33.133333	68.500000	30.000000
-33.100000	69.000000	29.000000
-33.066667	69.500000	31.500000
-33.033333	70.000000	35.000000
-33.000000	70.500000	36.000000
-32.966667	71.500000	36.000000
-32.933333	72.500000	36.000000
-32.900000	72.500000	33.500000
-32.866667	73.500000	36.000000
-32.833333	89.000000	37.000000
-32.800000	90.000000	36.000000
-32.766667	75.500000	38.500000
-32.733333	76.000000	36.000000
-32.700000	76.500000	39.000000
-32.666667	76.500000	42.000000
-32.633333	77.000000	43.000000
-32.600000	78.000000	39.000000
-32.566667	94.000000	37.000000
-32.533333	78.500000	36.500000
-32.500000	116.000000	37.500000
-32.466667	116.000000	37.500000
-32.433333	117.000000	37.000000
-32.400000	95.000000	39.000000
-32.366667	96.500000	38.000000
-32.333333	96.000000	38.000000
-32.300000	118.500000	38.500000
-32.266667	118.000000	39.500000
-32.233333	97.000000	40.500000
-32.200000	120.000000	38.000000
-32.166667	98.500000	39.000000
-32.133333	99.000000	38.500000
-32.100000	98.500000	39.500000
-32.066667	98.500000	40.000000
-32.033333	99.000000	40.000000
-32.000000	121.500000	40.000000
-31.966667	100.500000	39.500000
-31.933333	100.500000	39.500000
-31.900000	122.500000	39.500000
-31.866667	102.000000	40.000000
-31.833333	102.000000	42.000000
-31.800000	102.000000	42.500000
-31.766667	103.000000	42.500000
-31.733333	102.000000	42.500000
-31.700000	102.500000	41.000000
-31.666667	103.000000	41.500000
-31.633333	103.000000	41.000000
-31.600000	105.000000	41.000000
-31.566667	104.500000	41.500000
-31.533333	105.000000	41.500000
-31.500000	105.000000	41.000000
-31.466667	105.500000	42.000000
-31.433333	121.500000	44.000000
-31.400000	125.000000	46.000000
-31.366667	133.500000	54.000000
-31.333333	136.000000	59.500000
-31.300000	141.500000	63.000000
-31.266667	144.000000	68.000000
-31.233333	147.000000	72.500000
-31.200000	150.000000	74.000000
-31.166667	153.000000	75.000000
-31.133333	156.500000	77.000000
-31.100000	171.500000	110.000000
-31.066667	174.000000	109.000000
-31.033333	178.000000	112.500000
-31.000000	188.500000	118.000000
-30.966667	193.500000	118.500000
-30.933333	194.000000	114.000000
-30.900000	201.000000	113.500000
-30.866667	207.000000	120.000000
-30.833333	209.500000	120.500000
-30.800000	212.000000	116.000000
-30.766667	210.000000	115.500000
-30.733333	212.500000	116.000000
-30.700000	220.000000	117.500000
-30.666667	223.000000	117.000000
-30.633333	224.500000	116.500000
-30.600000	225.500000	115.500000
-30.566667	228.000000	116.000000
-30.533333	230.000000	116.000000
-30.500000	231.500000	115.500000
-30.466667	233.000000	113.500000
-30.433333	232.500000	113.500000
-30.400000	234.500000	113.000000
-30.366667	236.000000	113.500000
-30.333333	237.000000	113.000000
-30.300000	237.000000	112.500000
-30.266667	238.000000	111.500000
-30.233333	237.500000	111.500000
-30.200000	239.000000	111.000000
-30.166667	239.500000	111.000000
-30.133333	240.000000	109.500000
-30.100000	239.000000	109.000000
-30.066667	241.000000	108.500000
-30.033333	241.000000	109.500000
-30.000000	242.000000	110.500000
-29.966667	244.500000	109.500000
-29.933333	244.500000	109.500000
-29.900000	244.500000	108.500000
-29.866667	245.000000	108.000000
-29.833333	245.000000	108.500000
-29.800000	247.000000	108.500000
-29.766667	248.000000	108.000000
-29.733333	247.500000	107.500000
-29.700000	247.500000	107.000000
-29.666667	247.500000	106.500000
-29.633333	248.000000	107.000000
-29.600000	247.000000	104.500000
-29.566667	243.500000	102.000000
-29.533333	244.000000	102.500000
-29.500000	245.500000	103.000000
-29.466667	247.500000	104.500000
-29.433333	253.000000	104.000000
-29.400000	252.000000	102.500000
-29.366667	251.000000	101.500000
-29.333333	252.000000	101.500000
-29.300000	252.000000	102.500000
-29.266667	257.500000	99.500000
-29.233333	256.000000	98.000000
-29.200000	252.500000	98.000000
-29.166667	253.000000	96.500000
-29.133333	254.500000	97.000000
-29.100000	255.000000	98.000000
-29.066667	259.000000	95.000000
-29.033333	259.000000	92.500000
-29.000000	257.500000	91.500000
-28.966667	256.000000	92.000000
-28.933333	256.000000	92.500000
-28.900000	254.500000	86.000000
-28.866667	252.000000	87.000000
-28.833333	252.000000	86.000000
-28.800000	251.500000	85.000000
-28.766667	252.000000	83.000000
-28.733333	249.500000	73.500000
-28.700000	247.000000	73.000000
-28.666667	246.000000	72.000000
-28.633333	244.500000	68.000000
-28.600000	243.000000	65.500000
-28.566667	242.000000	64.000000
-28.533333	240.500000	63.500000
-28.500000	239.000000	62.000000
-28.466667	237.000000	61.500000
-28.433333	236.000000	60.500000
-28.400000	235.500000	60.000000
-28.366667	234.000000	58.500000
-28.333333	233.000000	58.000000
-28.300000	231.500000	57.500000
-28.266667	230.000000	57.000000
-28.233333	230.000000	57.000000
-28.200000	229.500000	56.000000
-28.166667	228.000000	54.000000
-28.133333	227.500000	54.000000
-28.100000	226.500000	53.000000
-28.066667	226.500000	54.000000
-28.033333	225.000000	53.000000
-28.000000	225.000000	53.000000
-27.966667	225.000000	52.500000
-27.933333	225.000000	52.500000
-27.900000	224.000000	52.500000
-27.866667	223.500000	52.000000
-27.833333	223.000000	52.000000
-27.800000	229.500000	53.000000
-27.766667	229.500000	50.500000
-27.733333	229.000000	51.000000
-27.700000	228.500000	52.500000
-27.666667	226.500000	53.500000
-27.633333	220.500000	51.500000
-27.600000	220.000000	51.500000
-27.566667	220.000000	50.500000
-27.533333	219.500000	50.500000
-27.500000	222.000000	57.000000
-27.466667	219.000000	58.000000
-27.433333	218.000000	58.000000
-27.400000	214.000000	51.500000
-27.366667	213.000000	52.000000
-27.333333	218.000000	43.000000
-27.300000	215.000000	42.500000
-27.266667	201.500000	44.000000
-27.233333	198.500000	47.500000
-27.200000	208.500000	45.000000
-27.166667	206.500000	47.000000
-27.133333	200.500000	49.000000
-27.100000	217.500000	50.000000
-27.066667	194.000000	48.000000
-27.033333	191.000000	47.000000
-27.000000	189.500000	52.000000
-26.966667	186.500000	58.500000
-26.933333	184.500000	59.500000
-26.900000	182.000000	54.000000
-26.866667	178.000000	58.000000
-26.833333	175.500000	60.000000
-26.800000	174.000000	63.000000
-26.766667	173.500000	63.000000
-26.733333	169.500000	63.500000
-26.700000	166.500000	62.500000
-26.666667	164.500000	61.500000
-26.633333	164.500000	61.000000
-26.600000	162.000000	61.500000
-26.566667	160.500000	63.000000
-26.533333	158.500000	66.000000
-26.500000	159.500000	66.000000
-26.466667	158.000000	65.500000
-26.433333	157.500000	63.500000
-26.400000	157.000000	64.500000
-26.366667	155.000000	66.500000
-26.333333	154.500000	66.000000
-26.300000	153.000000	66.500000
-26.266667	152.000000	65.000000
-26.233333	150.000000	63.500000
-26.200000	131.500000	69.500000
-26.166667	121.500000	68.500000
-26.133333	145.000000	74.000000
-26.100000	138.500000	77.500000
-26.066667	116.500000	80.500000
-26.033333	112.500000	78.500000
-26.000000	111.000000	82.500000
-25.966667	105.000000	91.000000
-25.933333	102.500000	94.000000
-25.900000	97.000000	95.000000
-25.866667	80.500000	91.500000
-25.833333	77.500000	93.000000
-25.800000	107.500000	93.000000
-25.766667	103.000000	91.000000
-25.733333	101.500000	90.500000
-25.700000	99.000000	92.000000
-25.666667	97.500000	93.500000
-25.633333	95.000000	93.500000
-25.600000	94.500000	91.500000
-25.566667	94.500000	91.500000
-25.533333	93.500000	89.500000
-25.500000	91.500000	90.000000
-25.466667	91.000000	90.500000
-25.433333	57.500000	86.000000
-25.400000	57.500000	84.000000
-25.366667	58.000000	83.000000
-25.333333	56.500000	82.000000
-25.300000	56.500000	82.500000
-25.266667	54.500000	82.000000
-25.233333	55.000000	81.500000
-25.200000	54.000000	81.000000
-25.166667	54.000000	80.500000
-25.133333	54.000000	81.000000
-25.100000	52.500000	80.500000
-25.066667	53.000000	80.000000
-25.033333	53.000000	79.500000
-25.000000	53.000000	79.000000
-24.966667	53.000000	79.000000
-24.933333	53.000000	79.000000
-24.900000	52.500000	78.500000
-24.866667	52.500000	79.000000
-24.833333	52.500000	79.000000
-24.800000	52.500000	78.000000
-24.766667	52.500000	78.000000
-24.733333	52.000000	78.500000
-24.700000	51.000000	78.000000
-24.666667	52.500000	77.500000
-24.633333	53.500000	75.500000
-24.600000	52.500000	74.500000
-24.566667	52.000000	75.500000
-24.533333	51.000000	76.000000
-24.500000	50.000000	76.500000
-24.466667	49.000000	75.000000
-24.433333	50.000000	74.500000
-24.400000	50.000000	73.500000
-24.366667	49.000000	74.500000
-24.333333	48.500000	76.500000
-24.300000	47.500000	75.000000
-24.266667	48.500000	79.000000
-24.233333	50.500000	77.500000
-24.200000	49.000000	70.500000
-24.166667	48.500000	70.500000
-24.133333	48.500000	71.500000
-24.100000	48.500000	75.000000
-24.066667	48.000000	77.000000
-24.033333	49.000000	77.000000
-24.000000	48.500000	70.000000
-23.966667	48.500000	71.000000
-23.933333	48.000000	73.500000
-23.900000	46.500000	75.500000
-23.866667	46.500000	76.000000
-23.833333	49.000000	74.500000
-23.800000	48.000000	67.500000
-23.766667	46.500000	67.000000
-23.733333	46.500000	70.000000
-23.700000	45.500000	72.000000
-23.666667	46.000000	66.000000
-23.633333	47.000000	65.500000
-23.600000	47.000000	65.000000
-23.566667	46.000000	65.000000
-23.533333	45.000000	65.000000
-23.500000	43.500000	62.500000
-23.466667	41.000000	54.500000
-23.433333	41.500000	56.500000
-23.400000	45.500000	64.000000
-23.366667	43.500000	61.000000
-23.333333	43.000000	64.000000
-23.300000	40.000000	55.000000
-23.266667	40.500000	54.500000
-23.233333	40.500000	55.000000
-23.200000	39.000000	56.500000
-23.166667	38.500000	57.000000
-23.133333	38.500000	57.000000
-23.100000	40.500000	56.000000
-23.066667	42.000000	58.500000
-23.033333	81.500000	65.000000
-23.000000	81.500000	66.000000
-22.966667	34.500000	48.500000
-22.933333	35.000000	48.500000
-22.900000	34.000000	48.500000
-22.866667	33.500000	48.000000
-22.833333	33.500000	48.000000
-22.800000	33.500000	48.500000
-22.766667	33.500000	48.500000
-22.733333	34.500000	49.500000
-22.700000	33.000000	49.000000
-22.666667	32.500000	49.000000
-22.633333	32.500000	50.000000
-22.600000	33.000000	49.500000
-22.566667	34.000000	50.000000
-22.533333	34.500000	51.000000
-22.500000	33.500000	49.500000
-22.466667	33.000000	49.500000
-22.433333	33.000000	49.500000
-22.400000	33.000000	49.500000
-22.366667	33.000000	49.500000
-22.333333	33.000000	49.500000
-22.300000	32.500000	49.000000
-22.266667	32.000000	48.500000
-22.233333	31.500000	48.000000
-22.200000	31.000000	47.500000
-22.166667	31.000000	47.500000
-22.133333	31.500000	48.000000
-22.100000	31.500000	48.000000
-22.066667	31.500000	48.000000
-22.033333	31.000000	47.500000
-22.000000	31.000000	47.500000
-21.966667	31.500000	48.500000
-21.933333	30.500000	47.000000
-21.900000	30.500000	47.000000
-21.866667	28.000000	45.500000
-21.833333	30.000000	46.500000
-21.800000	24.500000	44.000000
-21.766667	24.500000	44.500000
-21.733333	25.000000	45.500000
-21.700000	25.000000	44.500000
-21.666667	25.000000	44.500000
-21.633333	24.500000	44.500000
-21.600000	23.500000	45.000000
-21.566667	23.500000	45.500000
-21.533333	23.500000	44.000000
-21.500000	23.500000	44.000000
-21.466667	23.500000	44.500000
-21.433333	23.500000	42.500000
-21.400000	23.500000	42.000000
-21.366667	23.500000	42.000000
-21.333333	23.000000	44.000000
-21.300000	23.000000	43.000000
-21.266667	20.500000	42.500000
-21.233333	20.500000	43.000000
-21.200000	21.500000	41.000000
-21.166667	19.000000	33.500000
-21.133333	18.000000	34.000000
-21.100000	23.500000	50.000000
-21.066667	17.500000	33.500000
-21.033333	17.500000	33.000000
-21.000000	19.000000	32.500000
-20.966667	18.000000	32.000000
-20.933333	17.500000	32.500000
-20.900000	17.500000	32.500000
-20.866667	17.500000	32.500000
-20.833333	17.500000	32.500000
-20.800000	17.500000	32.000000
-20.766667	17.500000	32.000000
-20.733333	18.500000	31.000000
-20.700000	18.500000	31.500000
-20.666667	17.000000	31.000000
-20.633333	17.000000	31.000000
-20.600000	17.000000	31.000000
-20.566667	18.500000	31.000000
-20.533333	20.500000	34.000000
-20.500000	21.500000	33.500000
-20.466667	22.000000	34.500000
-20.433333	23.000000	35.000000
-20.400000	17.500000	30.500000
-20.366667	17.000000	30.500000
-20.333333	18.000000	30.500000
-20.300000	27.500000	40.500000
-20.266667	25.000000	36.000000
-20.233333	25.000000	36.500000
-20.200000	25.000000	37.500000
-20.166667	28.500000	41.500000
-20.133333	30.000000	45.500000
-20.100000	30.000000	45.000000
-20.066667	30.000000	43.000000
-20.033333	30.500000	44.500000
-20.000000	30.500000	44.500000
-19.966667	30.000000	43.000000
-19.933333	30.000000	43.000000
-19.900000	30.000000	43.000000
-19.866667	30.000000	43.000000
-19.833333	30.000000	43.000000
-19.800000	31.500000	43.000000
-19.766667	31.500000	43.000000
-19.733333	31.500000	42.500000
-19.700000	31.000000	42.500000
-19.666667	24.500000	35.500000
-19.633333	31.000000	42.500000
-19.600000	30.000000	42.500000
-19.566667	30.000000	42.500000
-19.533333	30.000000	42.000000
-19.500000	30.000000	42.000000
-19.466667	30.000000	42.000000
-19.433333	30.000000	41.500000
-19.400000	33.500000	43.000000
-19.366667	30.000000	41.000000
-19.333333	30.000000	41.000000
-19.300000	30.000000	41.000000
-19.266667	33.000000	42.000000
-19.233333	33.000000	42.000000
-19.200000	32.500000	42.000000
-19.166667	29.500000	40.500000
-19.133333	29.500000	40.500000
-19.100000	29.500000	40.500000
-19.066667	29.000000	39.500000
-19.033333	29.000000	39.500000
-19.000000	29.000000	39.500000
-18.966667	24.500000	32.500000
-18.933333	29.000000	38.000000
-18.900000	29.000000	38.000000
-18.866667	29.500000	39.000000
-18.833333	29.500000	39.000000
-18.800000	29.500000	39.000000
-18.766667	29.500000	39.000000
-18.733333	28.000000	36.500000
-18.700000	28.000000	36.500000
-18.666667	28.000000	37.500000
-18.633333	25.000000	32.500000
-18.600000	25.500000	32.500000
-18.566667	25.000000	32.500000
-18.533333	29.000000	38.500000
-18.500000	27.500000	35.500000
-18.466667	25.000000	32.000000
-18.433333	27.500000	35.500000
-18.400000	25.500000	33.000000
-18.366667	25.500000	33.000000
-18.333333	25.500000	34.000000
-18.300000	26.500000	34.000000
-18.266667	25.500000	32.000000
-18.233333	30.000000	35.000000
-18.200000	30.000000	35.000000
-18.166667	30.000000	35.000000
-18.133333	30.000000	35.000000
-18.100000	30.000000	35.000000
-18.066667	30.500000	36.000000
-18.033333	26.000000	33.000000
-18.000000	30.500000	36.500000
-17.966667	30.500000	36.500000
-17.933333	31.000000	36.000000
-17.900000	31.000000	36.000000
-17.866667	31.000000	36.000000
-17.833333	31.000000	36.000000
-17.800000	31.000000	36.500000
-17.766667	31.000000	36.500000
-17.733333	30.000000	36.500000
-17.700000	34.000000	40.500000
-17.666667	34.000000	40.000000
-17.633333	33.500000	40.000000
-17.600000	26.000000	43.000000
-17.566667	33.500000	40.000000
-17.533333	34.000000	40.500000
-17.500000	34.000000	40.500000
-17.466667	25.500000	42.500000
-17.433333	28.000000	45.000000
-17.400000	28.000000	45.000000
-17.366667	28.000000	45.000000
-17.333333	28.000000	45.000000
-17.300000	37.500000	31.000000
-17.266667	38.000000	32.500000
-17.233333	28.500000	45.000000
-17.200000	27.500000	44.500000
-17.166667	15.000000	19.500000
-17.133333	14.500000	19.500000
-17.100000	27.500000	45.000000
-17.066667	36.500000	29.000000
-17.033333	36.500000	29.500000
-17.000000	37.000000	31.000000
-16.966667	38.000000	33.000000
-16.933333	37.500000	35.000000
-16.900000	27.500000	44.000000
-16.866667	27.000000	43.500000
-16.833333	36.500000	31.500000
-16.800000	36.500000	29.000000
-16.766667	36.000000	29.000000
-16.733333	37.000000	30.000000
-16.700000	37.500000	32.000000
-16.666667	38.000000	35.000000
-16.633333	86.000000	185.000000
-16.600000	86.000000	185.000000
-16.566667	36.500000	33.500000
-16.533333	37.000000	30.500000
-16.500000	36.500000	29.500000
-16.466667	36.500000	30.000000
-16.433333	37.500000	32.500000
-16.400000	37.000000	34.000000
-16.366667	13.000000	19.000000
-16.333333	13.000000	19.000000
-16.300000	36.000000	34.000000
-16.266667	36.500000	31.500000
-16.233333	36.500000	29.500000
-16.200000	37.000000	30.000000
-16.166667	37.500000	31.500000
-16.133333	14.000000	19.500000
-16.100000	14.000000	19.000000
-16.066667	13.500000	19.000000
-16.033333	13.500000	19.000000
-16.000000	15.000000	17.500000
-15.966667	36.500000	33.000000
-15.933333	36.500000	32.000000
-15.900000	36.000000	32.000000
-15.866667	35.500000	33.000000
-15.833333	14.500000	17.500000
-15.800000	14.500000	17.000000
-15.766667	13.000000	19.000000
-15.733333	13.000000	18.500000
-15.700000	13.000000	18.500000
-15.666667	14.000000	17.000000
-15.633333	14.000000	17.000000
-15.600000	14.000000	17.000000
-15.566667	13.000000	18.500000
-15.533333	14.000000	17.000000
-15.500000	14.000000	17.000000
-15.466667	14.000000	17.000000
-15.433333	14.000000	17.000000
-15.400000	13.000000	17.500000
-15.366667	14.500000	16.500000
-15.333333	36.000000	31.000000
-15.300000	36.500000	32.000000
-15.266667	13.500000	17.500000
-15.233333	13.500000	17.500000
-15.200000	13.500000	16.500000
-15.166667	13.500000	16.500000
-15.133333	13.500000	16.500000
-15.100000	35.500000	31.500000
-15.066667	36.500000	28.500000
-15.033333	36.500000	29.000000
-15.000000	37.000000	30.500000
-14.966667	37.000000	30.500000
-14.933333	37.000000	30.500000
-14.900000	37.000000	30.500000
-14.866667	37.000000	30.500000
-14.833333	36.000000	29.500000
-14.800000	35.500000	28.000000
-14.766667	35.500000	28.000000
-14.733333	36.500000	30.000000
-14.700000	36.000000	32.000000
-14.666667	36.000000	32.000000
-14.633333	25.000000	28.000000
-14.600000	34.500000	30.000000
-14.566667	35.000000	27.500000
-14.533333	34.500000	26.000000
-14.500000	35.000000	27.500000
-14.466667	36.000000	29.000000
-14.433333	35.500000	30.500000
-14.400000	35.500000	30.500000
-14.366667	25.000000	28.000000
-14.333333	15.000000	15.000000
-14.300000	36.500000	29.500000
-14.266667	35.500000	26.500000
-14.233333	34.500000	27.000000
-14.200000	36.000000	28.000000
-14.166667	35.500000	30.000000
-14.133333	35.500000	30.000000
-14.100000	15.000000	15.000000
-14.066667	25.000000	26.500000
-14.033333	35.000000	28.000000
-14.000000	34.000000	26.000000
-13.966667	34.000000	26.000000
-13.933333	34.000000	27.000000
-13.900000	35.500000	29.000000
-13.866667	27.000000	41.000000
-13.833333	27.000000	41.000000
-13.800000	27.500000	41.000000
-13.766667	35.000000	28.500000
-13.733333	33.500000	25.500000
-13.700000	34.000000	25.500000
-13.666667	35.000000	27.000000
-13.633333	35.500000	28.500000
-13.600000	36.000000	32.000000
-13.566667	20.500000	17.000000
-13.533333	34.500000	29.500000
-13.500000	34.000000	26.500000
-13.466667	34.000000	26.000000
-13.433333	34.000000	26.000000
-13.400000	35.500000	27.500000
-13.366667	35.000000	30.500000
-13.333333	25.500000	26.000000
-13.300000	25.500000	26.000000
-13.266667	24.000000	24.500000
-13.233333	36.000000	28.000000
-13.200000	35.000000	26.500000
-13.166667	26.500000	27.500000
-13.133333	35.000000	29.000000
-13.100000	24.500000	25.000000
-13.066667	27.500000	28.500000
-13.033333	27.500000	28.500000
-13.000000	27.500000	28.500000
-12.966667	27.500000	28.500000
-12.933333	27.500000	28.500000
-12.900000	27.500000	28.500000
-12.866667	29.000000	30.000000
-12.833333	30.000000	31.000000
-12.800000	28.500000	29.500000
-12.766667	29.000000	30.000000
-12.733333	29.500000	30.500000
-12.700000	29.500000	30.500000
-12.666667	29.500000	30.000000
-12.633333	29.500000	30.500000
-12.600000	30.000000	31.500000
-12.566667	30.000000	32.000000
-12.533333	30.000000	31.500000
-12.500000	30.000000	31.500000
-12.466667	30.000000	31.500000
-12.433333	30.000000	31.500000
-12.400000	29.000000	29.500000
-12.366667	30.000000	31.500000
-12.333333	30.000000	31.500000
-12.300000	30.500000	32.000000
-12.266667	30.500000	32.000000
-12.233333	30.500000	32.000000
-12.200000	28.500000	29.000000
-12.166667	28.500000	29.000000
-12.133333	29.000000	29.000000
-12.100000	30.000000	29.500000
-12.066667	30.000000	29.500000
-12.033333	29.500000	29.500000
-12.000000	29.500000	29.500000
-11.966667	29.000000	29.500000
-11.933333	31.000000	32.500000
-11.900000	31.500000	32.500000
-11.866667	31.500000	32.000000
-11.833333	31.500000	32.000000
-11.800000	31.500000	31.500000
-11.766667	31.500000	31.500000
-11.733333	31.500000	31.500000
-11.700000	31.500000	31.500000
-11.666667	31.500000	31.500000
-11.633333	31.500000	31.500000
-11.600000	31.500000	31.500000
-11.566667	33.500000	33.500000
-11.533333	33.500000	33.500000
-11.500000	33.500000	33.500000
-11.466667	33.500000	33.500000
-11.433333	33.500000	33.500000
-11.400000	28.000000	26.500000
-11.366667	28.500000	26.000000
-11.333333	28.500000	26.000000
-11.300000	28.500000	25.500000
-11.266667	28.500000	25.500000
-11.233333	27.500000	24.500000
-11.200000	27.500000	24.500000
-11.166667	26.500000	24.500000
-11.133333	26.500000	24.500000
-11.100000	26.500000	24.500000
-11.066667	33.000000	34.000000
-11.033333	26.500000	24.500000
-11.000000	26.500000	24.500000
-10.966667	26.500000	24.500000
-10.933333	35.000000	37.000000
-10.900000	35.000000	37.000000
-10.866667	35.000000	37.000000
-10.833333	35.000000	37.000000
-10.800000	28.500000	26.500000
-10.766667	28.500000	26.500000
-10.733333	28.500000	26.500000
-10.700000	28.500000	26.000000
-10.666667	28.000000	26.000000
-10.633333	28.000000	26.000000
-10.600000	28.500000	26.000000
-10.566667	34.000000	36.000000
-10.533333	28.000000	26.000000
-10.500000	28.000000	26.000000
-10.466667	28.000000	26.000000
-10.433333	28.000000	26.000000
-10.400000	28.000000	26.000000
-10.366667	37.000000	30.500000
-10.333333	38.000000	28.000000
-10.300000	38.000000	27.000000
-10.266667	39.000000	27.500000
-10.233333	38.000000	29.500000
-10.200000	38.500000	32.500000
-10.166667	26.500000	16.500000
-10.133333	26.500000	17.500000
-10.100000	28.500000	20.000000
-10.066667	27.500000	20.000000
-10.033333	37.000000	27.000000
-10.000000	26.000000	15.500000
-9.966667	26.000000	15.500000
-9.933333	26.000000	19.000000
-9.900000	27.000000	19.500000
-9.866667	27.500000	20.000000
-9.833333	30.000000	20.000000
-9.800000	32.000000	20.000000
-9.766667	32.500000	20.500000
-9.733333	30.000000	20.000000
-9.700000	30.500000	22.000000
-9.666667	28.000000	19.500000
-9.633333	28.500000	19.500000
-9.600000	31.000000	19.500000
-9.566667	31.000000	19.500000
-9.533333	32.000000	20.000000
-9.500000	29.000000	19.500000
-9.466667	30.000000	23.000000
-9.433333	31.500000	23.500000
-9.400000	30.500000	21.500000
-9.366667	32.500000	20.500000
-9.333333	32.000000	20.500000
-9.300000	32.500000	20.500000
-9.266667	33.000000	20.500000
-9.233333	31.000000	25.500000
-9.200000	32.000000	25.500000
-9.166667	31.000000	25.000000
-9.133333	32.500000	23.500000
-9.100000	32.500000	23.500000
-9.066667	31.000000	23.500000
-9.033333	30.500000	19.000000
-9.000000	31.500000	24.000000
-8.966667	32.000000	23.500000
-8.933333	32.000000	23.500000
-8.900000	31.000000	23.500000
-8.866667	30.500000	18.500000
-8.833333	30.500000	18.500000
-8.800000	33.000000	19.500000
-8.766667	33.500000	23.000000
-8.733333	32.000000	24.000000
-8.700000	32.500000	24.000000
-8.666667	34.000000	27.500000
-8.633333	33.500000	27.500000
-8.600000	32.500000	22.500000
-8.566667	30.500000	18.500000
-8.533333	34.000000	27.500000
-8.500000	34.000000	27.000000
-8.466667	34.000000	27.500000
-8.433333	34.500000	28.000000
-8.400000	34.000000	27.500000
-8.366667	35.000000	27.500000
-8.333333	35.500000	27.500000
-8.300000	35.000000	27.500000
-8.266667	37.000000	30.500000
-8.233333	28.000000	34.500000
-8.200000	34.000000	27.500000
-8.166667	35.500000	28.000000
-8.133333	37.500000	31.000000
-8.100000	37.000000	30.500000
-8.066667	37.000000	30.500000
-8.033333	37.000000	30.500000
-8.000000	37.000000	31.000000
-7.966667	37.000000	30.500000
-7.933333	37.500000	31.000000
-7.900000	37.500000	31.000000
-7.866667	37.000000	30.000000
-7.833333	36.500000	27.500000
-7.800000	35.500000	22.500000
-7.766667	41.500000	23.500000
-7.733333	37.000000	31.000000
-7.700000	36.500000	30.500000
-7.666667	37.500000	29.500000
-7.633333	37.500000	29.500000
-7.600000	37.500000	29.500000
-7.566667	28.500000	39.000000
-7.533333	39.000000	23.500000
-7.500000	38.500000	23.000000
-7.466667	28.500000	39.000000
-7.433333	38.000000	48.500000
-7.400000	38.500000	30.000000
-7.366667	38.000000	29.000000
-7.333333	38.000000	48.500000
-7.300000	28.500000	39.000000
-7.266667	42.500000	22.000000
-7.233333	42.000000	22.500000
-7.200000	29.000000	39.000000
-7.166667	62.000000	168.000000
-7.133333	38.000000	28.000000
-7.100000	38.000000	28.500000
-7.066667	38.500000	28.500000
-7.033333	28.000000	38.500000
-7.000000	38.000000	23.500000
-6.966667	41.500000	23.500000
-6.933333	36.000000	45.000000
-6.900000	36.000000	45.000000
-6.866667	38.500000	28.500000
-6.833333	38.000000	27.500000
-6.800000	36.500000	27.500000
-6.766667	36.000000	27.500000
-6.733333	36.500000	26.000000
-6.700000	38.500000	23.500000
-6.666667	38.500000	23.000000
-6.633333	38.500000	23.000000
-6.600000	27.000000	39.000000
-6.566667	38.000000	28.000000
-6.533333	61.000000	169.000000
-6.500000	38.500000	28.500000
-6.466667	61.000000	169.000000
-6.433333	38.000000	24.000000
-6.400000	38.500000	23.500000
-6.366667	61.000000	169.000000
-6.333333	38.500000	28.500000
-6.300000	38.000000	28.000000
-6.266667	36.500000	27.500000
-6.233333	38.500000	29.000000
-6.200000	28.000000	39.000000
-6.166667	38.500000	28.500000
-6.133333	37.500000	28.000000
-6.100000	38.500000	28.500000
-6.066667	37.500000	28.500000
-6.033333	37.500000	28.500000
-6.000000	37.500000	28.500000
-5.966667	37.500000	28.500000
-5.933333	37.500000	28.500000
-5.900000	37.500000	28.500000
-5.866667	38.000000	29.000000
-5.833333	38.000000	29.000000
-5.800000	37.500000	28.500000
-5.766667	37.500000	28.500000
-5.733333	38.000000	30.000000
-5.700000	38.000000	30.000000
-5.666667	38.000000	30.000000
-5.633333	38.000000	30.000000
-5.600000	38.000000	30.000000
-5.566667	37.500000	29.000000
-5.533333	38.000000	30.000000
-5.500000	38.000000	30.000000
-5.466667	38.000000	30.000000
-5.433333	39.500000	32.500000
-5.400000	39.500000	32.500000
-5.366667	39.500000	32.500000
-5.333333	36.000000	27.500000
-5.300000	36.000000	27.500000
-5.266667	36.000000	27.500000
-5.233333	29.000000	15.500000
-5.200000	29.000000	10.500000
-5.166667	29.000000	10.500000
-5.133333	29.000000	10.500000
-5.100000	29.000000	10.500000
-5.066667	29.000000	10.500000
-5.033333	29.000000	10.500000
-5.000000	29.000000	10.500000
-4.966667	25.000000	20.500000
-4.933333	23.500000	19.500000
-4.900000	42.000000	24.000000
-4.866667	43.500000	23.000000
-4.833333	43.000000	24.500000
-4.800000	29.000000	10.500000
-4.766667	29.000000	11.000000
-4.733333	23.500000	19.500000
-4.700000	29.500000	11.000000
-4.666667	44.000000	25.500000
-4.633333	43.500000	22.000000
-4.600000	44.000000	23.500000
-4.566667	58.000000	172.000000
-4.533333	58.000000	172.000000
-4.500000	29.500000	10.000000
-4.466667	29.000000	9.500000
-4.433333	29.000000	9.500000
-4.400000	29.000000	9.500000
-4.366667	44.000000	23.500000
-4.333333	44.500000	23.500000
-4.300000	29.000000	9.000000
-4.266667	29.000000	9.000000
-4.233333	29.000000	9.000000
-4.200000	28.500000	8.500000
-4.166667	28.500000	8.500000
-4.133333	28.500000	8.500000
-4.100000	37.500000	20.500000
-4.066667	37.500000	20.500000
-4.033333	28.500000	8.500000
-4.000000	28.500000	8.500000
-3.966667	37.000000	24.500000
-3.933333	23.500000	4.500000
-3.900000	37.000000	24.500000
-3.866667	23.500000	4.500000
-3.833333	29.500000	9.500000
-3.800000	29.500000	9.000000
-3.766667	30.500000	12.500000
-3.733333	29.500000	9.000000
-3.700000	37.000000	25.000000
-3.666667	29.500000	9.000000
-3.633333	37.500000	26.000000
-3.600000	31.000000	15.000000
-3.566667	29.000000	8.000000
-3.533333	29.000000	8.000000
-3.500000	23.000000	4.000000
-3.466667	29.000000	8.000000
-3.433333	25.500000	6.500000
-3.400000	26.000000	6.500000
-3.366667	26.500000	7.000000
-3.333333	26.500000	7.000000
-3.300000	29.500000	8.000000
-3.266667	38.000000	27.000000
-3.233333	37.500000	27.000000
-3.200000	29.500000	8.000000
-3.166667	38.000000	27.000000
-3.133333	39.500000	31.000000
-3.100000	26.500000	6.000000
-3.066667	26.500000	6.000000
-3.033333	39.000000	29.500000
-3.000000	39.000000	30.000000
-2.966667	39.000000	30.000000
-2.933333	39.000000	30.000000
-2.900000	38.500000	30.000000
-2.866667	27.500000	6.000000
-2.833333	39.000000	30.000000
-2.800000	27.500000	6.000000
-2.766667	27.500000	6.000000
-2.733333	27.500000	6.000000
-2.700000	27.500000	7.500000
-2.666667	27.500000	6.000000
-2.633333	28.000000	6.000000
-2.600000	29.500000	7.000000
-2.566667	28.500000	7.500000
-2.533333	30.000000	7.500000
-2.500000	30.000000	8.000000
-2.466667	31.000000	8.000000
-2.433333	31.000000	8.000000
-2.400000	31.000000	8.000000
-2.366667	31.000000	9.000000
-2.333333	31.000000	8.000000
-2.300000	31.000000	8.000000
-2.266667	31.000000	8.000000
-2.233333	30.000000	8.000000
-2.200000	30.000000	8.000000
-2.166667	31.000000	8.500000
-2.133333	30.500000	8.000000
-2.100000	30.500000	8.500000
-2.066667	31.000000	8.500000
-2.033333	31.000000	8.500000
-2.000000	31.000000	8.500000
-1.966667	32.500000	13.500000
-1.933333	30.000000	6.000000
-1.900000	31.000000	9.500000
-1.866667	32.000000	9.000000
-1.833333	33.000000	13.500000
-1.800000	32.000000	11.000000
-1.766667	32.000000	11.000000
-1.733333	32.000000	12.000000
-1.700000	33.000000	15.000000
-1.666667	33.000000	15.000000
-1.633333	33.000000	15.000000
-1.600000	33.000000	15.000000
-1.566667	31.500000	8.000000
-1.533333	32.000000	8.000000
-1.500000	31.500000	8.000000
-1.466667	32.000000	8.000000
-1.433333	31.500000	8.000000
-1.400000	32.000000	7.500000
-1.366667	32.500000	8.000000
-1.333333	32.500000	8.000000
-1.300000	32.000000	10.500000
-1.266667	32.000000	9.500000
-1.233333	32.000000	9.500000
-1.200000	31.000000	6.500000
-1.166667	31.000000	6.500000
-1.133333	31.000000	6.500000
-1.100000	31.500000	7.000000
-1.066667	31.500000	7.000000
-1.033333	31.500000	7.000000
-1.000000	33.000000	8.000000
-0.966667	33.000000	8.000000
-0.933333	33.000000	8.500000
-0.900000	33.000000	9.000000
-0.866667	32.000000	7.500000
-0.833333	32.500000	8.000000
-0.800000	32.500000	8.000000
-0.766667	32.500000	8.000000
-0.733333	32.500000	8.000000
-0.700000	32.500000	8.500000
-0.666667	33.000000	8.500000
-0.633333	32.500000	9.500000
-0.600000	32.000000	8.500000
-0.566667	33.500000	11.000000
-0.533333	33.500000	11.000000
-0.500000	32.000000	8.500000
-0.466667	33.000000	9.500000
-0.433333	34.500000	14.000000
-0.400000	34.500000	14.000000
-0.366667	35.000000	14.000000
-0.333333	35.500000	16.500000
-0.300000	36.500000	16.500000
-0.266667	36.500000	17.500000
-0.233333	36.500000	17.500000
-0.200000	37.000000	17.500000
-0.166667	34.000000	9.000000
-0.133333	34.000000	9.000000
-0.100000	34.000000	9.000000
-0.066667	34.000000	9.000000
-0.033333	34.000000	9.000000
0.000000	34.000000	8.500000
0.033333	34.000000	8.500000
0.066667	35.500000	11.000000
0.100000	33.000000	7.500000
0.133333	34.000000	9.500000
0.166667	45.000000	26.000000
0.200000	34.000000	9.500000
0.233333	34.000000	9.000000
0.266667	34.000000	8.000000
0.300000	33.500000	7.500000
0.333333	36.000000	12.000000
0.366667	37.500000	14.500000
0.400000	37.000000	13.500000
0.433333	37.000000	13.500000
0.466667	34.500000	8.500000
0.500000	34.500000	8.500000
0.533333	34.500000	8.500000
0.566667	34.500000	9.000000
0.600000	35.000000	9.000000
0.633333	36.000000	12.500000
0.666667	35.000000	12.500000
0.700000	35.500000	16.500000
0.733333	35.500000	16.500000
0.766667	35.500000	15.500000
0.800000	36.000000	13.500000
0.833333	36.000000	13.500000
0.866667	36.000000	13.500000
0.900000	34.500000	8.000000
0.933333	35.500000	9.500000
0.966667	35.500000	9.500000
1.000000	35.500000	9.500000
1.033333	35.500000	9.500000
1.066667	35.500000	9.000000
1.100000	35.500000	9.000000
1.133333	35.500000	9.000000
1.166667	34.500000	7.500000
1.200000	34.500000	7.500000
1.233333	32.000000	28.500000
1.266667	32.000000	28.500000
1.300000	32.000000	28.500000
1.333333	34.500000	7.000000
1.366667	46.000000	25.000000
1.400000	45.500000	22.000000
1.433333	46.500000	24.000000
1.466667	32.000000	28.500000
1.500000	34.000000	7.000000
1.533333	33.500000	6.500000
1.566667	34.000000	7.500000
1.600000	46.000000	25.000000
1.633333	44.000000	20.500000
1.666667	46.000000	22.000000
1.700000	46.500000	26.000000
1.733333	33.000000	30.000000
1.766667	33.000000	30.000000
1.800000	34.000000	8.000000
1.833333	43.500000	21.500000
1.866667	45.500000	19.000000
1.900000	46.000000	19.500000
1.933333	45.000000	22.000000
1.966667	45.000000	26.000000
2.000000	33.500000	31.000000
2.033333	33.500000	5.500000
2.066667	44.000000	21.500000
2.100000	46.000000	19.000000
2.133333	45.000000	19.500000
2.166667	45.000000	23.500000
2.200000	32.500000	4.000000
2.233333	34.000000	5.500000
2.266667	46.000000	26.000000
2.300000	46.000000	22.000000
2.333333	45.500000	22.000000
2.366667	44.500000	23.500000
2.400000	50.000000	184.000000
2.433333	43.500000	25.500000
2.466667	50.000000	184.000000
2.500000	46.500000	28.500000
2.533333	46.000000	26.000000
2.566667	43.500000	23.000000
2.600000	43.000000	24.000000
2.633333	43.000000	24.000000
2.666667	43.000000	24.000000
2.700000	28.000000	0.500000
2.733333	28.000000	0.500000
2.766667	28.000000	0.500000
2.800000	28.000000	0.500000
2.833333	28.000000	0.500000
2.866667	28.000000	0.500000
2.900000	28.000000	0.500000
2.933333	49.000000	185.000000
2.966667	49.000000	185.000000
3.000000	49.000000	185.000000
3.033333	54.000000	84.500000
3.066667	49.000000	185.000000
3.100000	49.000000	185.000000
3.133333	49.000000	185.000000
3.166667	49.000000	185.000000
3.200000	49.000000	185.000000
3.233333	49.000000	185.000000
3.266667	49.000000	185.000000
3.300000	49.000000	185.000000
3.333333	49.000000	185.000000
3.366667	49.000000	185.000000
3.400000	49.000000	185.000000
3.433333	49.000000	185.000000
3.466667	49.000000	185.000000
3.500000	49.000000	185.000000
3.533333	51.500000	81.500000
3.566667	52.000000	82.000000
3.600000	47.000000	45.000000
3.633333	48.000000	48.500000
3.666667	49.000000	51.000000
3.700000	49.000000	49.500000
3.733333	48.500000	48.000000
3.766667	49.500000	51.500000
3.800000	50.500000	54.000000
3.833333	49.500000	51.500000
3.866667	49.500000	51.500000
3.900000	50.500000	51.500000
3.933333	50.500000	52.000000
3.966667	50.000000	51.500000
4.000000	50.500000	51.500000
4.033333	50.500000	51.500000
4.066667	50.500000	51.500000
4.100000	50.500000	51.500000
4.133333	51.000000	53.500000
4.166667	51.000000	52.000000
4.200000	51.000000	53.500000
4.233333	50.500000	53.000000
4.266667	50.500000	54.500000
4.300000	50.500000	53.000000
4.333333	50.500000	53.000000
4.366667	51.000000	53.500000
4.400000	50.500000	53.000000
4.433333	50.500000	54.000000
4.466667	51.000000	54.500000
4.500000	50.500000	54.500000
4.533333	51.000000	54.500000
4.566667	51.000000	54.000000
4.600000	52.000000	57.500000
4.633333	52.000000	57.500000
4.666667	51.500000	56.500000
4.700000	51.500000	56.500000
4.733333	52.000000	57.500000
4.766667	27.000000	6.000000
4.800000	27.000000	6.000000
4.833333	27.000000	6.000000
4.866667	27.000000	6.000000
4.900000	27.000000	6.000000
4.933333	27.000000	6.000000
4.966667	25.500000	6.000000
5.000000	25.500000	6.000000
5.033333	26.000000	5.500000
5.066667	26.000000	5.500000
5.100000	27.000000	4.500000
5.133333	26.000000	5.500000
5.166667	27.000000	4.500000
5.200000	26.500000	4.000000
5.233333	26.500000	4.000000
5.266667	35.500000	32.500000
5.300000	44.000000	14.000000
5.333333	35.500000	32.000000
5.366667	35.500000	32.000000
5.400000	23.000000	4.000000
5.433333	23.000000	3.500000
5.466667	52.000000	1.500000
5.500000	36.500000	31.000000
5.533333	36.000000	30.500000
5.566667	35.500000	28.500000
5.600000	36.000000	28.500000
5.633333	35.500000	28.000000
5.666667	35.500000	28.000000
5.700000	34.500000	25.000000
5.733333	34.500000	25.000000
5.766667	34.500000	22.500000
5.800000	34.500000	22.500000
5.833333	34.500000	24.500000
5.866667	33.500000	24.500000
5.900000	33.500000	23.500000
5.933333	34.000000	22.500000
5.966667	33.500000	24.000000
6.000000	34.000000	24.000000
6.033333	33.000000	24.000000
6.066667	33.000000	24.000000
6.100000	34.000000	24.000000
6.133333	34.000000	24.000000
6.166667	34.000000	24.000000
6.200000	34.000000	24.000000
6.233333	33.500000	24.000000
6.266667	34.000000	24.500000
6.300000	34.000000	24.500000
6.333333	34.000000	26.000000
6.366667	34.000000	26.000000
6.400000	34.000000	25.000000
6.433333	34.000000	25.000000
6.466667	34.000000	25.000000
6.500000	54.000000	1.500000
6.533333	56.500000	2.000000
6.566667	57.000000	1.500000
6.600000	57.000000	1.500000
[truncated: 8,801 more rows]
