# Supplementary material for: Attraction of posture and motion-trajectory elements of conspecific biological motion in medaka fish
Source: Sci Rep. 2018 Jun 5;8:8589. doi: 10.1038/s41598-018-26186-x (PMC5988670; doi:10.1038/s41598-018-26186-x)
Supplement: Supplementary file 4 — Dataset 3 [file 41598_2018_26186_MOESM4_ESM.zip › DataExperiments/Bioposture_03.csv]

time[sec]	x	y
-60.000000	123.500000	106.500000
-59.966667	124.500000	104.000000
-59.933333	126.000000	105.000000
-59.900000	127.000000	109.500000
-59.866667	126.000000	104.500000
-59.833333	126.500000	101.000000
-59.800000	127.000000	105.500000
-59.766667	126.500000	102.500000
-59.733333	126.500000	104.000000
-59.700000	127.000000	101.000000
-59.666667	125.000000	107.000000
-59.633333	124.500000	107.000000
-59.600000	126.000000	106.000000
-59.566667	125.000000	104.000000
-59.533333	125.000000	100.500000
-59.500000	124.500000	102.500000
-59.466667	125.500000	108.500000
-59.433333	125.000000	103.500000
-59.400000	125.500000	109.000000
-59.366667	124.500000	103.000000
-59.333333	125.500000	101.000000
-59.300000	125.500000	102.000000
-59.266667	124.500000	103.500000
-59.233333	125.500000	109.500000
-59.200000	125.500000	105.000000
-59.166667	124.500000	109.000000
-59.133333	127.000000	103.000000
-59.100000	125.000000	106.500000
-59.066667	124.500000	103.500000
-59.033333	125.500000	104.000000
-59.000000	125.000000	105.000000
-58.966667	124.000000	104.500000
-58.933333	125.500000	101.000000
-58.900000	126.000000	108.500000
-58.866667	125.000000	104.000000
-58.833333	126.000000	107.500000
-58.800000	125.000000	107.000000
-58.766667	127.000000	101.500000
-58.733333	126.500000	103.000000
-58.700000	125.500000	105.500000
-58.666667	124.500000	107.500000
-58.633333	126.500000	109.500000
-58.600000	126.500000	103.500000
-58.566667	124.000000	106.500000
-58.533333	124.500000	106.500000
-58.500000	124.500000	104.000000
-58.466667	125.000000	102.500000
-58.433333	124.500000	107.500000
-58.400000	126.500000	107.500000
-58.366667	126.000000	101.000000
-58.333333	126.000000	104.000000
-58.300000	125.000000	106.500000
-58.266667	126.500000	104.000000
-58.233333	126.500000	102.500000
-58.200000	125.500000	105.000000
-58.166667	60.000000	36.500000
-58.133333	56.500000	31.000000
-58.100000	45.500000	25.500000
-58.066667	45.000000	8.000000
-58.033333	42.500000	9.000000
-58.000000	42.500000	9.500000
-57.966667	42.000000	9.500000
-57.933333	51.000000	9.500000
-57.900000	50.500000	8.500000
-57.866667	51.000000	9.000000
-57.833333	50.500000	10.500000
-57.800000	50.500000	11.500000
-57.766667	50.000000	9.500000
-57.733333	50.500000	10.500000
-57.700000	50.500000	10.000000
-57.666667	50.500000	12.000000
-57.633333	30.000000	10.500000
-57.600000	31.000000	8.500000
-57.566667	30.000000	10.500000
-57.533333	32.500000	12.500000
-57.500000	33.500000	12.500000
-57.466667	31.000000	10.000000
-57.433333	33.000000	12.500000
-57.400000	33.000000	12.000000
-57.366667	33.000000	13.000000
-57.333333	33.000000	13.000000
-57.300000	34.000000	13.000000
-57.266667	19.000000	8.500000
-57.233333	34.500000	12.500000
-57.200000	34.500000	13.000000
-57.166667	34.500000	14.500000
-57.133333	35.000000	14.500000
-57.100000	34.500000	13.000000
-57.066667	36.000000	13.500000
-57.033333	36.500000	14.500000
-57.000000	34.500000	11.500000
-56.966667	31.000000	7.000000
-56.933333	12.500000	11.500000
-56.900000	11.000000	16.000000
-56.866667	13.000000	14.000000
-56.833333	14.000000	15.500000
-56.800000	14.000000	19.000000
-56.766667	14.500000	26.000000
-56.733333	15.500000	19.500000
-56.700000	16.500000	20.500000
-56.666667	17.500000	21.000000
-56.633333	17.000000	28.500000
-56.600000	17.500000	26.000000
-56.566667	19.000000	23.000000
-56.533333	25.500000	31.000000
-56.500000	25.500000	34.500000
-56.466667	29.500000	37.500000
-56.433333	31.500000	30.500000
-56.400000	34.500000	19.500000
-56.366667	20.500000	18.000000
-56.333333	15.500000	14.500000
-56.300000	19.500000	20.500000
-56.266667	20.000000	21.500000
-56.233333	20.500000	25.000000
-56.200000	21.000000	27.500000
-56.166667	21.500000	26.000000
-56.133333	18.500000	25.500000
-56.100000	17.500000	26.000000
-56.066667	16.500000	27.500000
-56.033333	16.500000	29.500000
-56.000000	16.500000	35.000000
-55.966667	18.000000	28.000000
-55.933333	15.500000	30.500000
-55.900000	17.500000	41.000000
-55.866667	17.000000	34.000000
-55.833333	16.500000	32.500000
-55.800000	17.500000	32.000000
-55.766667	19.000000	41.000000
-55.733333	19.000000	41.500000
-55.700000	16.500000	37.000000
-55.666667	18.000000	41.500000
-55.633333	14.500000	32.500000
-55.600000	11.500000	35.000000
-55.566667	11.500000	38.000000
-55.533333	9.500000	35.500000
-55.500000	32.500000	8.000000
-55.466667	33.500000	8.000000
-55.433333	33.000000	8.500000
-55.400000	16.000000	28.500000
-55.366667	16.000000	29.500000
-55.333333	17.500000	28.000000
-55.300000	42.000000	4.500000
-55.266667	46.000000	5.500000
-55.233333	47.500000	6.500000
-55.200000	24.000000	6.500000
-55.166667	52.000000	8.000000
-55.133333	53.500000	8.000000
-55.100000	56.000000	9.000000
-55.066667	58.000000	10.000000
-55.033333	59.000000	9.500000
-55.000000	59.500000	10.000000
-54.966667	28.500000	8.000000
-54.933333	28.500000	8.500000
-54.900000	62.500000	10.000000
-54.866667	29.500000	8.500000
-54.833333	30.000000	8.500000
-54.800000	29.500000	8.500000
-54.766667	29.500000	8.500000
-54.733333	31.000000	8.500000
-54.700000	28.500000	8.500000
-54.666667	28.500000	8.500000
-54.633333	28.500000	8.500000
-54.600000	28.000000	10.000000
-54.566667	26.500000	11.500000
-54.533333	25.500000	12.000000
-54.500000	25.500000	12.000000
-54.466667	71.000000	15.000000
-54.433333	73.500000	16.000000
-54.400000	73.000000	17.000000
-54.366667	71.500000	18.500000
-54.333333	71.500000	19.000000
-54.300000	72.000000	18.500000
-54.266667	71.000000	19.000000
-54.233333	70.000000	19.500000
-54.200000	69.500000	20.000000
-54.166667	68.500000	20.000000
-54.133333	67.500000	19.000000
-54.100000	67.000000	21.000000
-54.066667	65.500000	18.500000
-54.033333	65.500000	18.000000
-54.000000	64.500000	17.000000
-53.966667	65.000000	17.500000
-53.933333	64.500000	16.000000
-53.900000	64.000000	16.000000
-53.866667	63.000000	15.000000
-53.833333	62.000000	14.500000
-53.800000	61.500000	16.500000
-53.766667	60.500000	14.500000
-53.733333	59.500000	13.500000
-53.700000	58.500000	12.000000
-53.666667	57.000000	11.000000
-53.633333	55.500000	11.000000
-53.600000	55.000000	11.000000
-53.566667	53.500000	10.500000
-53.533333	53.000000	10.500000
-53.500000	51.500000	10.000000
-53.466667	51.000000	10.000000
-53.433333	49.500000	10.000000
-53.400000	51.000000	10.500000
-53.366667	50.000000	10.500000
-53.333333	49.500000	10.000000
-53.300000	50.000000	11.000000
-53.266667	46.500000	10.500000
-53.233333	47.000000	11.000000
-53.200000	45.500000	11.000000
-53.166667	45.500000	11.000000
-53.133333	48.000000	12.500000
-53.100000	45.000000	11.500000
-53.066667	45.000000	12.000000
-53.033333	44.000000	11.500000
-53.000000	43.500000	11.500000
-52.966667	43.000000	12.500000
-52.933333	43.500000	12.000000
-52.900000	44.000000	13.500000
-52.866667	44.500000	14.000000
-52.833333	49.500000	17.500000
-52.800000	49.500000	19.000000
-52.766667	36.000000	8.500000
-52.733333	50.000000	23.000000
-52.700000	34.000000	10.000000
-52.666667	34.000000	10.000000
-52.633333	34.000000	10.500000
-52.600000	35.500000	15.500000
-52.566667	35.500000	16.500000
-52.533333	35.000000	17.000000
-52.500000	35.500000	15.500000
-52.466667	32.000000	10.000000
-52.433333	32.000000	9.500000
-52.400000	32.500000	8.500000
-52.366667	32.000000	9.500000
-52.333333	31.500000	14.000000
-52.300000	32.500000	16.500000
-52.266667	31.000000	10.500000
-52.233333	31.500000	9.500000
-52.200000	32.500000	22.000000
-52.166667	31.000000	8.000000
-52.133333	31.500000	8.000000
-52.100000	156.500000	265.500000
-52.066667	31.000000	8.000000
-52.033333	31.500000	8.500000
-52.000000	31.500000	10.500000
-51.966667	31.000000	9.000000
-51.933333	32.000000	9.500000
-51.900000	31.500000	22.000000
-51.866667	296.500000	179.000000
-51.833333	8.500000	22.500000
-51.800000	10.000000	30.500000
-51.766667	10.500000	32.500000
-51.733333	10.500000	31.000000
-51.700000	10.000000	34.000000
-51.666667	11.500000	34.500000
-51.633333	11.000000	32.000000
-51.600000	10.500000	33.500000
-51.566667	10.000000	37.500000
-51.533333	10.500000	39.000000
-51.500000	10.000000	41.000000
-51.466667	11.500000	43.000000
-51.433333	12.500000	43.500000
-51.400000	14.500000	44.500000
-51.366667	14.500000	46.500000
-51.333333	12.500000	41.500000
-51.300000	12.000000	43.000000
-51.266667	9.500000	37.000000
-51.233333	35.500000	10.500000
-51.200000	35.500000	12.000000
-51.166667	36.500000	13.000000
-51.133333	37.500000	14.000000
-51.100000	35.000000	19.000000
-51.066667	35.500000	18.000000
-51.033333	35.000000	21.000000
-51.000000	35.000000	24.000000
-50.966667	35.500000	24.500000
-50.933333	35.500000	20.500000
-50.900000	35.000000	20.500000
-50.866667	35.000000	21.500000
-50.833333	36.000000	21.500000
-50.800000	35.500000	23.000000
-50.766667	25.000000	33.000000
-50.733333	36.500000	34.000000
-50.700000	24.500000	34.000000
-50.666667	20.500000	40.500000
-50.633333	18.000000	41.500000
-50.600000	17.500000	47.500000
-50.566667	15.500000	41.500000
-50.533333	10.500000	36.500000
-50.500000	34.500000	8.000000
-50.466667	35.000000	8.500000
-50.433333	37.500000	10.500000
-50.400000	38.000000	11.500000
-50.366667	44.000000	6.500000
-50.333333	46.500000	6.500000
-50.300000	48.000000	9.500000
-50.266667	48.500000	8.500000
-50.233333	50.000000	9.500000
-50.200000	51.500000	10.000000
-50.166667	53.500000	11.000000
-50.133333	54.500000	12.000000
-50.100000	55.500000	12.000000
-50.066667	56.000000	12.500000
-50.033333	54.000000	15.000000
-50.000000	58.500000	15.000000
-49.966667	58.000000	17.000000
-49.933333	60.000000	18.000000
-49.900000	59.500000	18.500000
-49.866667	40.500000	15.500000
-49.833333	40.500000	15.500000
-49.800000	40.500000	15.500000
-49.766667	40.000000	17.500000
-49.733333	40.500000	16.000000
-49.700000	60.000000	23.500000
-49.666667	59.500000	23.000000
-49.633333	59.000000	22.000000
-49.600000	60.000000	22.000000
-49.566667	61.000000	21.500000
-49.533333	60.500000	23.000000
-49.500000	60.500000	19.000000
-49.466667	63.500000	17.000000
-49.433333	65.000000	14.500000
-49.400000	45.500000	5.000000
-49.366667	45.500000	6.000000
-49.333333	45.000000	6.000000
-49.300000	47.500000	4.000000
-49.266667	49.000000	4.500000
-49.233333	48.500000	4.000000
-49.200000	49.500000	3.500000
-49.166667	50.500000	4.000000
-49.133333	50.500000	4.000000
-49.100000	51.500000	4.000000
-49.066667	53.000000	4.000000
-49.033333	53.000000	4.000000
-49.000000	53.500000	3.500000
-48.966667	55.000000	5.000000
-48.933333	59.000000	4.500000
-48.900000	56.500000	4.500000
-48.866667	55.500000	5.000000
-48.833333	56.500000	5.000000
-48.800000	57.500000	5.500000
-48.766667	186.000000	6.000000
-48.733333	187.500000	6.000000
-48.700000	109.500000	9.500000
-48.666667	112.500000	10.500000
-48.633333	56.500000	8.000000
-48.600000	110.500000	13.000000
-48.566667	104.000000	14.500000
-48.533333	102.500000	15.000000
-48.500000	51.000000	16.000000
-48.466667	104.500000	16.000000
-48.433333	101.500000	16.000000
-48.400000	102.000000	17.000000
-48.366667	104.000000	18.000000
-48.333333	104.500000	18.500000
-48.300000	99.500000	19.500000
-48.266667	103.500000	18.000000
-48.233333	99.000000	18.500000
-48.200000	100.500000	19.000000
-48.166667	102.500000	19.000000
-48.133333	100.000000	20.000000
-48.100000	97.500000	18.500000
-48.066667	100.000000	19.000000
-48.033333	102.000000	18.500000
-48.000000	98.500000	19.000000
-47.966667	97.500000	18.500000
-47.933333	98.000000	28.500000
-47.900000	96.000000	17.000000
-47.866667	95.000000	16.500000
-47.833333	93.500000	15.000000
-47.800000	92.500000	15.000000
-47.766667	93.500000	13.500000
-47.733333	93.500000	15.500000
-47.700000	94.500000	16.000000
-47.666667	93.500000	14.000000
-47.633333	86.500000	13.500000
-47.600000	84.500000	13.500000
-47.566667	80.000000	11.000000
-47.533333	83.500000	10.500000
-47.500000	79.000000	8.000000
-47.466667	76.500000	7.000000
-47.433333	74.500000	6.500000
-47.400000	73.000000	6.500000
-47.366667	72.000000	6.000000
-47.333333	70.000000	5.500000
-47.300000	68.500000	5.500000
-47.266667	68.000000	5.500000
-47.233333	67.000000	5.000000
-47.200000	65.000000	5.000000
-47.166667	64.000000	5.000000
-47.133333	63.000000	5.000000
-47.100000	60.000000	4.500000
-47.066667	61.000000	5.000000
-47.033333	60.500000	5.000000
-47.000000	60.000000	5.000000
-46.966667	59.000000	5.000000
-46.933333	55.500000	5.500000
-46.900000	56.500000	5.500000
-46.866667	55.500000	5.000000
-46.833333	55.000000	5.000000
-46.800000	54.000000	5.000000
-46.766667	54.000000	5.000000
-46.733333	53.500000	5.000000
-46.700000	53.000000	5.000000
-46.666667	52.500000	5.000000
-46.633333	52.500000	5.500000
-46.600000	51.500000	5.500000
-46.566667	50.500000	6.000000
-46.533333	50.000000	6.000000
-46.500000	49.000000	6.500000
-46.466667	49.500000	7.000000
-46.433333	50.000000	7.500000
-46.400000	50.000000	8.000000
-46.366667	49.500000	8.500000
-46.333333	48.500000	8.500000
-46.300000	49.000000	8.500000
-46.266667	48.500000	9.000000
-46.233333	48.500000	9.500000
-46.200000	47.000000	9.500000
-46.166667	48.000000	9.500000
-46.133333	46.500000	9.500000
-46.100000	44.000000	9.000000
-46.066667	49.000000	9.500000
-46.033333	49.500000	11.000000
-46.000000	49.000000	12.500000
-45.966667	45.000000	12.500000
-45.933333	45.500000	14.500000
-45.900000	33.500000	8.000000
-45.866667	33.500000	8.000000
-45.833333	33.500000	8.500000
-45.800000	34.000000	11.500000
-45.766667	34.000000	13.000000
-45.733333	34.000000	14.000000
-45.700000	35.500000	10.500000
-45.666667	31.500000	9.500000
-45.633333	32.500000	15.000000
-45.600000	31.000000	8.000000
-45.566667	31.000000	9.000000
-45.533333	31.000000	8.000000
-45.500000	31.000000	9.500000
-45.466667	31.000000	8.500000
-45.433333	31.000000	8.500000
-45.400000	31.000000	8.500000
-45.366667	32.000000	10.500000
-45.333333	7.000000	21.000000
-45.300000	7.500000	23.000000
-45.266667	32.500000	8.000000
-45.233333	33.500000	8.500000
-45.200000	33.000000	13.000000
-45.166667	33.000000	14.500000
-45.133333	34.500000	16.000000
-45.100000	35.000000	16.000000
-45.066667	34.500000	18.500000
-45.033333	35.000000	21.000000
-45.000000	34.500000	23.000000
-44.966667	35.000000	23.000000
-44.933333	35.500000	22.500000
-44.900000	35.500000	17.500000
-44.866667	36.500000	18.000000
-44.833333	35.000000	13.000000
-44.800000	45.500000	32.000000
-44.766667	37.500000	34.500000
-44.733333	38.500000	33.000000
-44.700000	38.500000	32.500000
-44.666667	34.000000	14.000000
-44.633333	34.500000	15.500000
-44.600000	34.500000	16.000000
-44.566667	34.500000	15.500000
-44.533333	34.500000	17.000000
-44.500000	34.500000	17.500000
-44.466667	20.500000	7.500000
-44.433333	19.000000	7.500000
-44.400000	19.000000	9.000000
-44.366667	19.000000	9.000000
-44.333333	18.500000	8.000000
-44.300000	18.500000	8.000000
-44.266667	19.000000	9.000000
-44.233333	18.500000	10.000000
-44.200000	19.000000	10.000000
-44.166667	20.000000	10.500000
-44.133333	21.500000	11.000000
-44.100000	10.500000	26.500000
-44.066667	10.500000	29.000000
-44.033333	33.000000	6.500000
-44.000000	33.500000	7.000000
-43.966667	35.500000	8.000000
-43.933333	38.000000	9.000000
-43.900000	43.500000	6.500000
-43.866667	44.500000	7.500000
-43.833333	49.000000	6.500000
-43.800000	51.500000	8.000000
-43.766667	53.000000	8.500000
-43.733333	55.000000	8.500000
-43.700000	57.000000	8.500000
-43.666667	58.000000	9.000000
-43.633333	57.000000	11.500000
-43.600000	60.000000	10.000000
-43.566667	60.000000	9.500000
-43.533333	62.000000	10.000000
-43.500000	64.500000	10.500000
-43.466667	63.000000	12.500000
-43.433333	68.500000	9.000000
-43.400000	68.000000	9.000000
-43.366667	72.000000	2.500000
-43.333333	70.000000	3.000000
-43.300000	70.500000	4.000000
-43.266667	70.000000	10.000000
-43.233333	72.000000	10.500000
-43.200000	69.500000	13.000000
-43.166667	69.000000	13.500000
-43.133333	69.500000	13.000000
-43.100000	70.500000	14.000000
-43.066667	69.500000	14.500000
-43.033333	70.500000	14.500000
-43.000000	70.500000	15.000000
-42.966667	70.500000	15.000000
-42.933333	71.000000	14.500000
-42.900000	71.500000	15.500000
-42.866667	73.500000	16.500000
-42.833333	72.000000	17.000000
-42.800000	72.000000	17.500000
-42.766667	72.000000	18.000000
-42.733333	72.000000	18.000000
-42.700000	71.500000	19.000000
-42.666667	71.500000	20.500000
-42.633333	72.000000	19.500000
-42.600000	72.000000	18.500000
-42.566667	72.500000	18.500000
-42.533333	70.000000	17.000000
-42.500000	70.000000	18.500000
-42.466667	70.000000	16.000000
-42.433333	69.500000	15.000000
-42.400000	67.500000	13.500000
-42.366667	66.500000	13.000000
-42.333333	64.500000	11.500000
-42.300000	63.500000	11.500000
-42.266667	62.500000	11.500000
-42.233333	61.500000	11.500000
-42.200000	62.000000	12.500000
-42.166667	60.500000	11.000000
-42.133333	60.000000	10.500000
-42.100000	58.500000	10.500000
-42.066667	56.500000	9.500000
-42.033333	56.000000	10.000000
-42.000000	54.000000	9.500000
-41.966667	53.500000	9.500000
-41.933333	52.500000	10.000000
-41.900000	51.500000	10.000000
-41.866667	50.500000	10.000000
-41.833333	50.000000	10.500000
-41.800000	51.000000	12.000000
-41.766667	48.000000	11.000000
-41.733333	46.500000	10.500000
-41.700000	46.000000	10.500000
-41.666667	45.000000	10.500000
-41.633333	44.500000	9.500000
-41.600000	44.500000	9.000000
-41.566667	45.000000	10.500000
-41.533333	42.000000	10.000000
-41.500000	43.000000	10.000000
-41.466667	50.000000	15.000000
-41.433333	47.500000	17.000000
-41.400000	33.000000	8.500000
-41.366667	33.000000	10.500000
-41.333333	34.500000	14.000000
-41.300000	34.500000	15.000000
-41.266667	36.500000	19.000000
-41.233333	36.000000	22.500000
-41.200000	21.000000	6.000000
-41.166667	20.500000	6.500000
-41.133333	21.000000	10.500000
-41.100000	21.000000	12.500000
-41.066667	21.000000	10.000000
-41.033333	20.000000	13.000000
-41.000000	21.500000	16.000000
-40.966667	21.000000	11.000000
-40.933333	20.000000	12.000000
-40.900000	20.500000	16.500000
-40.866667	22.000000	11.000000
-40.833333	22.000000	11.000000
-40.800000	22.500000	11.000000
-40.766667	23.000000	35.000000
-40.733333	22.500000	10.500000
-40.700000	5.500000	19.000000
-40.666667	6.000000	24.000000
-40.633333	8.000000	29.500000
-40.600000	8.500000	33.000000
-40.566667	9.000000	33.000000
-40.533333	10.000000	32.500000
-40.500000	10.500000	32.000000
-40.466667	9.500000	28.500000
-40.433333	10.000000	31.500000
-40.400000	10.500000	33.500000
-40.366667	10.000000	33.000000
-40.333333	9.500000	34.000000
-40.300000	9.000000	37.500000
-40.266667	10.500000	35.500000
-40.233333	10.000000	37.500000
-40.200000	8.000000	35.500000
-40.166667	20.500000	33.000000
-40.133333	20.000000	35.500000
-40.100000	20.500000	36.500000
-40.066667	9.500000	41.500000
-40.033333	35.500000	9.500000
-40.000000	36.000000	12.500000
-39.966667	36.500000	13.500000
-39.933333	34.000000	18.500000
-39.900000	31.500000	22.500000
-39.866667	37.000000	19.000000
-39.833333	33.000000	25.000000
-39.800000	34.000000	24.500000
-39.766667	37.000000	26.500000
-39.733333	38.000000	27.000000
-39.700000	38.000000	27.000000
-39.666667	34.500000	17.500000
-39.633333	35.000000	18.000000
-39.600000	40.500000	24.500000
-39.566667	39.000000	26.000000
-39.533333	35.000000	19.000000
-39.500000	35.500000	20.000000
-39.466667	33.000000	22.500000
-39.433333	28.500000	16.000000
-39.400000	20.500000	7.000000
-39.366667	20.500000	7.000000
-39.333333	19.500000	7.500000
-39.300000	18.000000	7.500000
-39.266667	19.500000	7.500000
-39.233333	20.500000	7.500000
-39.200000	19.000000	35.000000
-39.166667	18.500000	35.000000
-39.133333	24.000000	32.000000
-39.100000	8.000000	29.000000
-39.066667	8.000000	26.000000
-39.033333	8.000000	28.500000
-39.000000	34.000000	8.500000
-38.966667	35.000000	8.500000
-38.933333	33.500000	11.000000
-38.900000	40.500000	4.000000
-38.866667	34.000000	13.500000
-38.833333	41.500000	5.000000
-38.800000	43.000000	5.500000
-38.766667	44.000000	6.000000
-38.733333	45.500000	6.500000
-38.700000	48.500000	7.000000
-38.666667	49.000000	9.500000
-38.633333	55.000000	8.000000
-38.600000	56.500000	8.500000
-38.566667	58.000000	9.500000
-38.533333	55.000000	11.000000
-38.500000	58.000000	13.000000
-38.466667	59.500000	12.500000
-38.433333	61.500000	13.000000
-38.400000	64.500000	12.000000
-38.366667	66.500000	12.500000
-38.333333	71.000000	10.000000
-38.300000	71.000000	11.000000
-38.266667	73.000000	11.000000
-38.233333	74.500000	11.000000
-38.200000	73.000000	7.000000
-38.166667	73.500000	11.500000
-38.133333	77.500000	10.000000
-38.100000	76.500000	10.500000
-38.066667	76.500000	10.500000
-38.033333	76.500000	11.000000
-38.000000	76.000000	11.000000
-37.966667	76.500000	15.000000
-37.933333	76.000000	15.500000
-37.900000	76.000000	17.000000
-37.866667	75.000000	16.000000
-37.833333	74.500000	16.500000
-37.800000	74.000000	17.500000
-37.766667	75.000000	17.000000
-37.733333	76.000000	16.500000
-37.700000	76.000000	17.000000
-37.666667	75.000000	18.500000
-37.633333	75.000000	17.500000
-37.600000	75.500000	18.000000
-37.566667	76.000000	18.500000
-37.533333	76.000000	17.500000
-37.500000	73.000000	19.000000
-37.466667	73.000000	19.000000
-37.433333	72.500000	19.000000
-37.400000	74.000000	19.500000
-37.366667	73.500000	19.500000
-37.333333	73.500000	17.500000
-37.300000	74.000000	18.500000
-37.266667	73.500000	18.500000
-37.233333	73.000000	17.000000
-37.200000	72.500000	16.000000
-37.166667	70.000000	14.500000
-37.133333	69.000000	14.500000
-37.100000	69.000000	14.000000
-37.066667	69.500000	12.500000
-37.033333	69.500000	12.000000
-37.000000	68.000000	10.000000
-36.966667	67.000000	10.000000
-36.933333	66.000000	9.500000
-36.900000	63.500000	8.500000
-36.866667	63.000000	8.500000
-36.833333	62.000000	8.500000
-36.800000	60.500000	7.500000
-36.766667	59.000000	7.000000
-36.733333	58.000000	7.000000
-36.700000	57.000000	7.000000
-36.666667	55.500000	7.000000
-36.633333	53.000000	7.000000
-36.600000	54.000000	7.000000
-36.566667	53.500000	7.000000
-36.533333	52.500000	7.500000
-36.500000	52.000000	7.500000
-36.466667	51.000000	7.500000
-36.433333	50.000000	7.000000
-36.400000	50.000000	7.500000
-36.366667	48.000000	7.500000
-36.333333	50.000000	8.000000
-36.300000	46.500000	6.500000
-36.266667	45.000000	6.500000
-36.233333	46.000000	8.500000
-36.200000	45.500000	8.500000
-36.166667	46.500000	8.500000
-36.133333	46.500000	9.000000
-36.100000	52.000000	8.500000
-36.066667	47.000000	9.000000
-36.033333	50.000000	9.000000
-36.000000	15.500000	10.000000
-35.966667	15.500000	10.000000
-35.933333	15.000000	10.000000
-35.900000	15.000000	9.500000
-35.866667	14.500000	10.000000
-35.833333	14.500000	10.000000
-35.800000	14.000000	10.500000
-35.766667	14.000000	11.500000
-35.733333	14.000000	10.500000
-35.700000	14.000000	11.500000
-35.666667	14.000000	11.500000
-35.633333	13.500000	10.000000
-35.600000	14.500000	9.000000
-35.566667	16.000000	9.000000
-35.533333	42.000000	19.500000
-35.500000	40.000000	23.000000
-35.466667	18.000000	6.500000
-35.433333	19.000000	6.500000
-35.400000	19.000000	7.000000
-35.366667	19.500000	6.500000
-35.333333	19.500000	7.000000
-35.300000	20.500000	8.000000
-35.266667	20.000000	7.000000
-35.233333	20.000000	4.500000
-35.200000	20.500000	4.500000
-35.166667	21.000000	3.000000
-35.133333	21.500000	28.500000
-35.100000	23.000000	31.000000
-35.066667	20.500000	3.000000
-35.033333	21.000000	3.000000
-35.000000	20.500000	3.000000
-34.966667	20.500000	3.000000
-34.933333	23.000000	29.000000
-34.900000	22.000000	30.000000
-34.866667	24.000000	34.500000
-34.833333	4.500000	16.000000
-34.800000	22.000000	31.500000
-34.766667	23.500000	36.000000
-34.733333	5.500000	23.000000
-34.700000	6.000000	25.000000
-34.666667	7.500000	25.000000
-34.633333	7.000000	32.000000
-34.600000	7.500000	30.000000
-34.566667	8.500000	33.000000
-34.533333	7.500000	28.500000
-34.500000	6.500000	24.500000
-34.466667	6.500000	25.000000
-34.433333	7.500000	27.500000
-34.400000	7.000000	28.500000
-34.366667	17.000000	27.500000
-34.333333	16.500000	30.500000
-34.300000	17.000000	34.000000
-34.266667	18.500000	35.000000
-34.233333	19.000000	36.000000
-34.200000	19.500000	36.500000
-34.166667	24.000000	39.000000
-34.133333	19.500000	34.000000
-34.100000	21.500000	33.000000
-34.066667	22.000000	35.000000
-34.033333	22.000000	39.000000
-34.000000	19.000000	7.000000
-33.966667	23.500000	25.500000
-33.933333	21.000000	33.500000
-33.900000	21.000000	35.000000
-33.866667	21.000000	39.000000
-33.833333	12.500000	42.500000
-33.800000	11.500000	47.000000
-33.766667	11.500000	43.500000
-33.733333	35.000000	9.000000
-33.700000	35.500000	12.000000
-33.666667	37.500000	13.000000
-33.633333	37.000000	13.500000
-33.600000	38.500000	14.500000
-33.566667	40.000000	16.500000
-33.533333	34.500000	22.000000
-33.500000	36.000000	24.500000
-33.466667	37.500000	26.000000
-33.433333	37.000000	26.000000
-33.400000	37.500000	24.500000
-33.366667	38.500000	25.500000
-33.333333	38.500000	26.500000
-33.300000	38.000000	25.000000
-33.266667	38.000000	27.000000
-33.233333	39.500000	26.000000
-33.200000	39.500000	26.000000
-33.166667	39.000000	28.500000
-33.133333	38.500000	31.000000
-33.100000	35.000000	27.000000
-33.066667	36.000000	34.500000
-33.033333	28.500000	26.000000
-33.000000	22.500000	15.500000
-32.966667	26.500000	25.500000
-32.933333	26.500000	40.000000
-32.900000	24.000000	43.500000
-32.866667	23.500000	40.000000
-32.833333	20.500000	36.000000
-32.800000	33.500000	11.500000
-32.766667	34.500000	12.500000
-32.733333	36.500000	12.500000
-32.700000	37.000000	13.500000
-32.666667	39.000000	14.000000
-32.633333	40.500000	13.500000
-32.600000	45.500000	9.000000
-32.566667	46.500000	8.500000
-32.533333	48.000000	9.500000
-32.500000	51.500000	9.000000
-32.466667	50.500000	9.500000
-32.433333	54.500000	9.500000
-32.400000	57.000000	8.500000
-32.366667	54.500000	8.500000
-32.333333	63.500000	7.000000
-32.300000	61.000000	6.500000
-32.266667	50.000000	11.000000
-32.233333	47.500000	3.500000
-32.200000	47.000000	4.000000
-32.166667	48.500000	3.500000
-32.133333	48.000000	3.500000
-32.100000	49.000000	3.500000
-32.066667	49.000000	3.500000
-32.033333	47.500000	3.500000
-32.000000	48.500000	4.000000
-31.966667	49.000000	4.500000
-31.933333	49.000000	4.000000
-31.900000	97.500000	7.500000
-31.866667	96.000000	7.000000
-31.833333	97.500000	7.000000
-31.800000	97.500000	8.000000
-31.766667	97.000000	8.500000
-31.733333	97.500000	8.500000
-31.700000	99.000000	6.500000
-31.666667	47.500000	7.500000
-31.633333	103.500000	9.000000
-31.600000	100.500000	12.500000
-31.566667	98.000000	12.000000
-31.533333	94.000000	12.500000
-31.500000	97.000000	13.000000
-31.466667	100.500000	14.500000
-31.433333	99.000000	15.000000
-31.400000	97.000000	15.000000
-31.366667	96.000000	14.500000
-31.333333	97.000000	15.500000
-31.300000	98.500000	15.000000
-31.266667	99.000000	16.500000
-31.233333	99.000000	16.000000
-31.200000	96.500000	18.000000
-31.166667	95.000000	15.500000
-31.133333	92.500000	17.000000
-31.100000	98.500000	19.500000
-31.066667	98.000000	19.000000
-31.033333	97.000000	17.500000
-31.000000	95.000000	18.000000
-30.966667	92.000000	16.500000
-30.933333	96.500000	16.000000
-30.900000	95.500000	18.500000
-30.866667	93.000000	18.500000
-30.833333	91.500000	17.000000
-30.800000	91.000000	16.500000
-30.766667	90.000000	15.500000
-30.733333	87.000000	15.500000
-30.700000	89.500000	14.500000
-30.666667	89.000000	15.000000
-30.633333	88.500000	14.500000
-30.600000	89.000000	14.000000
-30.566667	86.500000	12.500000
-30.533333	86.500000	11.000000
-30.500000	83.500000	12.500000
-30.466667	80.000000	10.000000
-30.433333	77.000000	9.000000
-30.400000	76.000000	9.500000
-30.366667	70.500000	7.000000
-30.333333	69.500000	7.500000
-30.300000	69.000000	7.500000
-30.266667	68.000000	7.500000
-30.233333	67.000000	7.500000
-30.200000	66.000000	7.500000
-30.166667	65.000000	7.500000
-30.133333	64.000000	7.500000
-30.100000	63.000000	7.500000
-30.066667	62.000000	7.500000
-30.033333	61.500000	7.500000
-30.000000	60.500000	7.500000
-29.966667	61.000000	8.500000
-29.933333	60.000000	8.000000
-29.900000	58.500000	8.000000
-29.866667	59.000000	9.000000
-29.833333	58.000000	9.000000
-29.800000	56.000000	8.500000
-29.766667	57.000000	8.000000
-29.733333	55.000000	7.500000
-29.700000	55.500000	8.000000
-29.666667	54.000000	7.500000
-29.633333	54.500000	8.000000
-29.600000	53.000000	8.000000
-29.566667	53.500000	8.000000
-29.533333	53.000000	8.000000
-29.500000	53.500000	8.500000
-29.466667	52.500000	8.500000
-29.433333	52.500000	8.500000
-29.400000	52.000000	8.500000
-29.366667	51.500000	8.500000
-29.333333	51.000000	8.500000
-29.300000	50.000000	8.500000
-29.266667	50.000000	8.500000
-29.233333	50.000000	8.500000
-29.200000	49.000000	8.500000
-29.166667	49.500000	9.000000
-29.133333	49.000000	8.500000
-29.100000	49.000000	8.500000
-29.066667	48.500000	8.500000
-29.033333	48.500000	9.500000
-29.000000	48.500000	9.500000
-28.966667	48.000000	9.000000
-28.933333	48.500000	9.000000
-28.900000	48.500000	9.000000
-28.866667	47.500000	9.000000
-28.833333	44.500000	8.000000
-28.800000	40.500000	5.500000
-28.766667	39.500000	5.500000
-28.733333	39.500000	5.500000
-28.700000	38.500000	5.500000
-28.666667	38.000000	5.000000
-28.633333	40.000000	5.500000
-28.600000	39.000000	4.500000
-28.566667	57.500000	17.500000
-28.533333	58.000000	20.000000
-28.500000	32.000000	5.000000
-28.466667	33.500000	8.000000
-28.433333	33.500000	8.500000
-28.400000	33.000000	8.500000
-28.366667	33.500000	12.000000
-28.333333	35.000000	16.000000
-28.300000	21.000000	3.500000
-28.266667	20.000000	4.500000
-28.233333	34.500000	21.500000
-28.200000	20.500000	4.500000
-28.166667	20.000000	6.500000
-28.133333	21.000000	14.500000
-28.100000	21.000000	22.000000
-28.066667	21.500000	29.000000
-28.033333	23.500000	32.000000
-28.000000	20.500000	28.500000
-27.966667	21.500000	34.000000
-27.933333	5.000000	20.500000
-27.900000	6.000000	17.000000
-27.866667	5.500000	21.000000
-27.833333	6.000000	23.000000
-27.800000	6.000000	26.000000
-27.766667	5.500000	24.500000
-27.733333	5.500000	27.500000
-27.700000	19.500000	17.500000
-27.666667	19.000000	19.500000
-27.633333	18.000000	22.500000
-27.600000	19.500000	22.000000
-27.566667	17.500000	21.000000
-27.533333	16.000000	26.000000
-27.500000	15.500000	29.000000
-27.466667	17.500000	28.000000
-27.433333	15.500000	29.000000
-27.400000	15.500000	32.000000
-27.366667	17.500000	34.500000
-27.333333	19.500000	32.500000
-27.300000	34.000000	8.500000
-27.266667	35.000000	11.000000
-27.233333	36.000000	12.000000
-27.200000	38.500000	13.000000
-27.166667	39.000000	14.000000
-27.133333	39.500000	16.000000
-27.100000	34.500000	21.500000
-27.066667	35.000000	23.000000
-27.033333	33.500000	22.500000
-27.000000	35.500000	22.500000
-26.966667	37.000000	24.000000
-26.933333	38.000000	25.000000
-26.900000	36.500000	25.500000
-26.866667	38.500000	29.500000
-26.833333	40.500000	26.500000
-26.800000	40.000000	29.000000
-26.766667	39.500000	31.500000
-26.733333	39.500000	28.000000
-26.700000	40.000000	27.000000
-26.666667	37.000000	24.500000
-26.633333	35.500000	26.000000
-26.600000	38.000000	31.500000
-26.566667	31.500000	23.500000
-26.533333	34.000000	38.500000
-26.500000	20.000000	39.500000
-26.466667	28.000000	40.500000
-26.433333	24.500000	40.000000
-26.400000	34.000000	12.500000
-26.366667	35.500000	13.000000
-26.333333	36.000000	12.500000
-26.300000	38.000000	13.500000
-26.266667	39.500000	14.000000
-26.233333	39.500000	13.500000
-26.200000	48.000000	9.500000
-26.166667	49.500000	10.500000
-26.133333	51.000000	9.500000
-26.100000	53.000000	9.500000
-26.066667	55.000000	10.000000
-26.033333	57.000000	11.000000
-26.000000	58.500000	10.000000
-25.966667	57.500000	11.000000
-25.933333	60.000000	10.000000
-25.900000	68.500000	4.000000
-25.866667	75.500000	4.000000
-25.833333	77.500000	4.500000
-25.800000	52.500000	4.500000
-25.766667	54.000000	4.500000
-25.733333	54.500000	4.000000
-25.700000	55.500000	4.000000
-25.666667	56.500000	3.500000
-25.633333	58.000000	3.500000
-25.600000	59.000000	3.000000
-25.566667	59.000000	4.000000
-25.533333	60.500000	4.500000
-25.500000	61.000000	4.500000
-25.466667	60.500000	5.000000
-25.433333	61.500000	5.000000
-25.400000	61.000000	5.000000
-25.366667	61.000000	5.500000
-25.333333	62.000000	6.000000
-25.300000	60.000000	6.000000
-25.266667	105.000000	7.500000
-25.233333	105.500000	7.000000
-25.200000	180.500000	4.000000
-25.166667	108.000000	7.000000
-25.133333	107.000000	8.000000
-25.100000	105.500000	8.000000
-25.066667	106.000000	7.500000
-25.033333	106.000000	8.500000
-25.000000	106.000000	8.500000
-24.966667	106.000000	9.500000
-24.933333	109.500000	11.000000
-24.900000	106.500000	12.000000
-24.866667	106.500000	12.500000
-24.833333	105.500000	13.000000
-24.800000	106.500000	13.000000
-24.766667	105.500000	14.500000
-24.733333	102.500000	15.500000
-24.700000	102.000000	15.500000
-24.666667	103.500000	16.000000
-24.633333	104.500000	16.000000
-24.600000	103.000000	17.000000
-24.566667	107.500000	19.500000
-24.533333	105.500000	20.000000
-24.500000	98.000000	26.500000
-24.466667	99.500000	23.000000
-24.433333	102.000000	21.000000
-24.400000	102.500000	21.000000
-24.366667	103.500000	22.500000
-24.333333	103.000000	22.500000
-24.300000	104.000000	23.500000
-24.266667	101.000000	19.000000
-24.233333	100.500000	20.000000
-24.200000	100.500000	20.000000
-24.166667	99.500000	17.500000
-24.133333	102.500000	21.000000
-24.100000	99.000000	17.500000
-24.066667	96.500000	16.000000
-24.033333	96.500000	16.000000
-24.000000	96.000000	17.000000
-23.966667	96.000000	16.500000
-23.933333	94.500000	14.000000
-23.900000	97.000000	14.500000
-23.866667	90.500000	13.000000
-23.833333	92.500000	15.000000
-23.800000	93.500000	13.500000
-23.766667	93.000000	13.000000
-23.733333	90.000000	12.000000
-23.700000	84.500000	10.000000
-23.666667	83.500000	9.000000
-23.633333	82.000000	9.000000
-23.600000	80.000000	8.000000
-23.566667	79.000000	7.500000
-23.533333	79.000000	6.500000
-23.500000	78.000000	5.500000
-23.466667	74.500000	4.500000
-23.433333	71.500000	4.000000
-23.400000	68.000000	3.500000
-23.366667	66.000000	3.500000
-23.333333	63.500000	3.500000
-23.300000	60.000000	3.500000
-23.266667	61.000000	4.000000
-23.233333	59.000000	4.000000
-23.200000	57.500000	3.500000
-23.166667	56.500000	3.500000
-23.133333	55.000000	3.500000
-23.100000	54.000000	3.500000
-23.066667	53.000000	4.500000
-23.033333	51.000000	4.000000
-23.000000	50.500000	3.500000
-22.966667	49.500000	3.500000
-22.933333	49.000000	3.500000
-22.900000	49.000000	3.500000
-22.866667	49.000000	4.000000
-22.833333	47.500000	4.000000
-22.800000	45.000000	4.000000
-22.766667	45.500000	4.500000
-22.733333	44.500000	4.500000
-22.700000	43.500000	4.500000
-22.666667	43.500000	4.500000
-22.633333	43.500000	4.500000
-22.600000	43.500000	4.000000
-22.566667	43.500000	4.500000
-22.533333	43.000000	5.000000
-22.500000	46.000000	6.000000
-22.466667	46.500000	7.000000
-22.433333	44.500000	7.000000
-22.400000	46.000000	7.500000
-22.366667	45.500000	8.500000
-22.333333	38.000000	5.500000
-22.300000	34.500000	3.000000
-22.266667	33.000000	8.500000
-22.233333	48.500000	16.500000
-22.200000	33.000000	8.500000
-22.166667	33.000000	9.000000
-22.133333	34.000000	11.000000
-22.100000	34.000000	11.500000
-22.066667	33.500000	10.500000
-22.033333	36.000000	16.000000
-22.000000	30.000000	11.000000
-21.966667	19.000000	3.000000
-21.933333	19.000000	4.500000
-21.900000	18.500000	6.000000
-21.866667	18.500000	6.000000
-21.833333	17.500000	8.000000
-21.800000	19.000000	15.500000
-21.766667	17.500000	16.000000
-21.733333	18.000000	17.000000
-21.700000	18.500000	15.500000
-21.666667	18.500000	22.500000
-21.633333	18.500000	28.500000
-21.600000	22.000000	29.500000
-21.566667	5.000000	13.000000
-21.533333	22.500000	29.000000
-21.500000	5.000000	19.000000
-21.466667	5.000000	20.000000
-21.433333	20.000000	16.000000
-21.400000	5.500000	20.500000
-21.366667	6.000000	25.500000
-21.333333	19.000000	16.000000
-21.300000	19.000000	19.500000
-21.266667	19.500000	22.500000
-21.233333	18.500000	16.000000
-21.200000	17.000000	24.000000
-21.166667	16.500000	27.000000
-21.133333	7.000000	26.000000
-21.100000	7.500000	27.000000
-21.066667	7.500000	29.000000
-21.033333	18.500000	33.500000
-21.000000	20.500000	37.000000
-20.966667	14.000000	36.500000
-20.933333	12.000000	41.000000
-20.900000	34.500000	13.000000
-20.866667	36.500000	12.500000
-20.833333	39.000000	12.500000
-20.800000	39.000000	13.500000
-20.766667	40.500000	14.000000
-20.733333	42.000000	16.000000
-20.700000	37.500000	19.500000
-20.666667	37.500000	19.000000
-20.633333	41.500000	22.500000
-20.600000	42.500000	25.000000
-20.566667	44.000000	26.500000
-20.533333	44.000000	28.000000
-20.500000	44.000000	26.000000
-20.466667	45.500000	26.000000
-20.433333	46.000000	26.000000
-20.400000	45.500000	26.000000
-20.366667	43.500000	26.500000
-20.333333	44.000000	24.000000
-20.300000	44.000000	22.500000
-20.266667	37.500000	19.500000
-20.233333	35.000000	17.500000
-20.200000	32.500000	18.000000
-20.166667	30.500000	19.500000
-20.133333	28.000000	21.000000
-20.100000	30.000000	24.000000
-20.066667	37.500000	33.500000
-20.033333	34.000000	38.500000
-20.000000	29.500000	40.000000
-19.966667	29.000000	41.000000
-19.933333	29.500000	42.000000
-19.900000	28.000000	42.000000
-19.866667	12.500000	42.500000
-19.833333	14.000000	44.000000
-19.800000	14.000000	44.500000
-19.766667	13.000000	44.500000
-19.733333	14.500000	41.000000
-19.700000	16.500000	39.500000
-19.666667	15.000000	40.000000
-19.633333	14.000000	42.000000
-19.600000	16.000000	39.500000
-19.566667	33.000000	8.500000
-19.533333	33.500000	12.000000
-19.500000	35.000000	13.000000
-19.466667	35.000000	13.500000
-19.433333	37.000000	15.500000
-19.400000	30.500000	22.500000
-19.366667	31.500000	23.500000
-19.333333	34.000000	25.000000
-19.300000	35.000000	25.500000
-19.266667	35.000000	25.500000
-19.233333	37.500000	27.000000
-19.200000	39.000000	27.000000
-19.166667	39.500000	28.500000
-19.133333	40.000000	29.500000
-19.100000	40.500000	27.500000
-19.066667	41.500000	28.500000
-19.033333	42.000000	28.500000
-19.000000	41.000000	28.000000
-18.966667	42.000000	25.500000
-18.933333	43.500000	26.000000
-18.900000	41.500000	23.000000
-18.866667	40.000000	23.000000
-18.833333	33.500000	18.000000
-18.800000	38.500000	26.000000
-18.766667	30.000000	19.000000
-18.733333	36.500000	28.000000
-18.700000	28.000000	19.500000
-18.666667	35.000000	30.000000
-18.633333	38.000000	38.000000
-18.600000	37.000000	38.500000
-18.566667	19.500000	36.000000
-18.533333	26.000000	40.500000
-18.500000	31.500000	9.000000
-18.466667	34.500000	8.000000
-18.433333	36.500000	9.000000
-18.400000	38.000000	12.000000
-18.366667	40.000000	12.000000
-18.333333	46.000000	7.000000
-18.300000	50.000000	6.500000
-18.266667	51.500000	9.500000
-18.233333	53.500000	11.000000
-18.200000	54.000000	11.500000
-18.166667	55.500000	11.000000
-18.133333	56.500000	12.500000
-18.100000	58.500000	12.000000
-18.066667	59.500000	11.500000
-18.033333	72.000000	8.000000
-18.000000	73.500000	7.500000
-17.966667	76.500000	8.500000
-17.933333	80.000000	8.000000
-17.900000	85.000000	7.000000
-17.866667	87.000000	7.000000
-17.833333	89.000000	6.500000
-17.800000	62.500000	23.000000
-17.766667	93.500000	4.500000
-17.733333	96.500000	4.500000
-17.700000	97.500000	9.500000
-17.666667	95.500000	9.500000
-17.633333	96.500000	8.000000
-17.600000	97.000000	8.500000
-17.566667	66.500000	26.500000
-17.533333	69.000000	27.000000
-17.500000	71.000000	27.500000
-17.466667	70.000000	30.500000
-17.433333	71.500000	28.500000
-17.400000	73.500000	30.500000
-17.366667	76.000000	33.000000
-17.333333	77.500000	35.000000
-17.300000	84.500000	34.500000
-17.266667	87.000000	23.500000
-17.233333	81.000000	24.500000
-17.200000	88.500000	25.000000
-17.166667	88.500000	26.000000
-17.133333	87.500000	25.500000
-17.100000	87.500000	25.500000
-17.066667	88.500000	25.000000
-17.033333	88.500000	25.000000
-17.000000	86.500000	24.500000
-16.966667	89.500000	23.500000
-16.933333	91.500000	28.000000
-16.900000	87.500000	23.000000
-16.866667	78.000000	10.500000
-16.833333	77.500000	10.500000
-16.800000	76.000000	10.000000
-16.766667	74.500000	9.500000
-16.733333	73.500000	9.500000
-16.700000	73.000000	10.000000
-16.666667	71.500000	9.500000
-16.633333	69.500000	8.500000
-16.600000	67.000000	7.500000
-16.566667	66.000000	7.500000
-16.533333	64.500000	7.500000
-16.500000	62.000000	7.000000
-16.466667	60.000000	7.500000
-16.433333	58.000000	7.000000
-16.400000	56.000000	6.500000
-16.366667	55.500000	7.500000
-16.333333	55.500000	8.000000
-16.300000	53.500000	7.500000
-16.266667	53.500000	8.000000
-16.233333	53.000000	8.000000
-16.200000	52.000000	8.000000
-16.166667	52.000000	8.500000
-16.133333	50.500000	8.500000
-16.100000	49.500000	8.500000
-16.066667	49.000000	8.000000
-16.033333	48.500000	9.000000
-16.000000	47.500000	10.000000
-15.966667	52.000000	13.000000
-15.933333	51.500000	12.500000
-15.900000	51.000000	13.000000
-15.866667	51.000000	14.000000
-15.833333	54.000000	13.500000
-15.800000	55.000000	15.500000
-15.766667	52.000000	16.500000
-15.733333	52.500000	17.000000
-15.700000	51.000000	17.000000
-15.666667	50.000000	16.000000
-15.633333	50.500000	16.500000
-15.600000	49.500000	16.500000
-15.566667	49.500000	19.500000
-15.533333	48.000000	19.500000
-15.500000	47.000000	22.500000
-15.466667	44.500000	22.500000
-15.433333	47.000000	23.000000
-15.400000	48.500000	23.000000
-15.366667	40.500000	23.000000
-15.333333	41.500000	23.500000
-15.300000	41.000000	21.500000
-15.266667	41.000000	23.000000
-15.233333	37.500000	26.000000
-15.200000	43.500000	42.500000
-15.166667	36.000000	23.000000
-15.133333	36.500000	27.500000
-15.100000	39.500000	39.000000
-15.066667	45.000000	37.000000
-15.033333	47.000000	32.500000
-15.000000	9.000000	6.000000
-14.966667	18.000000	7.500000
-14.933333	19.500000	14.500000
-14.900000	19.000000	14.500000
-14.866667	18.000000	15.500000
-14.833333	18.000000	17.500000
-14.800000	17.500000	26.500000
-14.766667	19.000000	14.000000
-14.733333	18.500000	23.000000
-14.700000	18.000000	29.000000
-14.666667	24.500000	34.000000
-14.633333	3.000000	14.500000
-14.600000	4.000000	15.500000
-14.566667	4.500000	14.000000
-14.533333	4.500000	14.500000
-14.500000	4.500000	17.500000
-14.466667	5.000000	21.500000
-14.433333	5.500000	24.000000
-14.400000	5.500000	24.000000
-14.366667	5.500000	31.500000
-14.333333	18.000000	15.000000
-14.300000	18.000000	18.000000
-14.266667	18.000000	22.500000
-14.233333	18.000000	16.500000
-14.200000	17.500000	19.500000
-14.166667	17.000000	22.500000
-14.133333	17.500000	24.000000
-14.100000	7.000000	28.000000
-14.066667	16.000000	26.000000
-14.033333	15.000000	30.000000
-14.000000	16.500000	26.000000
-13.966667	14.000000	26.000000
-13.933333	35.500000	9.500000
-13.900000	36.500000	12.500000
-13.866667	38.000000	14.000000
-13.833333	40.000000	15.000000
-13.800000	39.500000	17.000000
-13.766667	36.500000	19.000000
-13.733333	38.000000	20.000000
-13.700000	39.000000	20.000000
-13.666667	44.500000	19.500000
-13.633333	46.000000	19.500000
-13.600000	48.000000	14.000000
-13.566667	49.000000	15.000000
-13.533333	50.000000	17.000000
-13.500000	59.000000	10.000000
-13.466667	59.000000	10.000000
-13.433333	60.500000	10.500000
-13.400000	63.500000	10.000000
-13.366667	64.000000	9.500000
-13.333333	75.500000	6.500000
-13.300000	82.500000	5.500000
-13.266667	85.500000	6.000000
-13.233333	88.500000	5.500000
-13.200000	65.000000	7.000000
-13.166667	93.500000	5.500000
-13.133333	68.000000	5.500000
-13.100000	70.500000	7.000000
-13.066667	99.500000	8.500000
-13.033333	100.500000	9.500000
-13.000000	102.500000	9.000000
-12.966667	105.000000	10.000000
-12.933333	106.000000	11.500000
-12.900000	107.500000	12.000000
-12.866667	109.000000	11.500000
-12.833333	110.500000	12.500000
-12.800000	112.500000	13.500000
-12.766667	111.000000	12.000000
-12.733333	113.000000	12.000000
-12.700000	114.500000	14.500000
-12.666667	116.500000	13.000000
-12.633333	113.500000	11.500000
-12.600000	120.000000	13.500000
-12.566667	115.000000	13.500000
-12.533333	116.500000	13.000000
-12.500000	117.000000	14.000000
-12.466667	117.000000	15.000000
-12.433333	122.000000	15.000000
-12.400000	116.000000	15.000000
-12.366667	115.500000	16.000000
-12.333333	116.000000	16.000000
-12.300000	122.500000	16.500000
-12.266667	122.000000	16.000000
-12.233333	116.000000	17.500000
-12.200000	113.000000	16.500000
-12.166667	113.000000	17.000000
-12.133333	114.000000	18.000000
-12.100000	113.500000	19.000000
-12.066667	114.000000	21.000000
-12.033333	120.500000	19.500000
-12.000000	120.500000	20.000000
-11.966667	120.500000	20.000000
-11.933333	120.000000	20.500000
-11.900000	120.000000	21.000000
-11.866667	120.000000	21.000000
-11.833333	120.500000	20.500000
-11.800000	120.000000	20.500000
-11.766667	120.000000	20.500000
-11.733333	120.000000	21.000000
-11.700000	120.500000	21.500000
-11.666667	121.000000	21.500000
-11.633333	122.000000	21.500000
-11.600000	121.500000	21.000000
-11.566667	119.500000	21.000000
-11.533333	117.000000	22.000000
-11.500000	116.000000	23.500000
-11.466667	116.500000	25.000000
-11.433333	118.000000	27.000000
-11.400000	124.500000	26.500000
-11.366667	125.000000	26.000000
-11.333333	120.000000	27.000000
-11.300000	119.500000	28.500000
-11.266667	120.500000	30.500000
-11.233333	122.000000	29.500000
-11.200000	124.500000	33.500000
-11.166667	126.000000	34.000000
-11.133333	125.000000	33.500000
-11.100000	123.500000	30.500000
-11.066667	122.000000	29.500000
-11.033333	123.000000	30.500000
-11.000000	125.000000	30.000000
-10.966667	125.000000	29.500000
-10.933333	124.500000	31.500000
-10.900000	123.000000	34.500000
-10.866667	122.000000	34.000000
-10.833333	122.000000	34.500000
-10.800000	122.500000	34.500000
-10.766667	123.000000	34.000000
-10.733333	122.000000	30.000000
-10.700000	119.500000	34.000000
-10.666667	118.000000	34.000000
-10.633333	119.000000	34.000000
-10.600000	123.000000	34.000000
-10.566667	122.500000	29.000000
-10.533333	120.000000	34.500000
-10.500000	118.000000	33.500000
-10.466667	119.500000	32.500000
-10.433333	119.000000	29.000000
-10.400000	119.000000	26.500000
-10.366667	118.500000	26.500000
-10.333333	118.500000	26.000000
-10.300000	120.000000	25.000000
-10.266667	120.000000	24.000000
-10.233333	118.500000	23.000000
-10.200000	120.500000	21.500000
-10.166667	117.000000	15.000000
-10.133333	118.000000	18.000000
-10.100000	116.000000	19.500000
-10.066667	115.500000	18.000000
-10.033333	116.000000	15.000000
-10.000000	98.500000	11.500000
-9.966667	97.500000	10.000000
-9.933333	110.000000	14.500000
-9.900000	108.000000	14.000000
-9.866667	95.000000	10.500000
-9.833333	95.000000	11.000000
-9.800000	94.500000	10.000000
-9.766667	100.500000	10.000000
-9.733333	94.000000	11.500000
-9.700000	111.000000	13.500000
-9.666667	102.000000	13.000000
-9.633333	103.500000	13.000000
-9.600000	108.000000	13.500000
-9.566667	106.500000	13.500000
-9.533333	104.000000	15.500000
-9.500000	102.000000	14.500000
-9.466667	102.000000	10.500000
-9.433333	101.500000	9.500000
-9.400000	100.000000	13.000000
-9.366667	55.500000	5.000000
-9.333333	54.500000	5.000000
-9.300000	54.000000	5.000000
-9.266667	96.500000	11.000000
-9.233333	51.500000	7.500000
-9.200000	52.000000	7.000000
-9.166667	51.000000	7.500000
-9.133333	51.500000	8.000000
-9.100000	50.000000	8.000000
-9.066667	49.500000	9.500000
-9.033333	49.000000	8.500000
-9.000000	48.500000	8.500000
-8.966667	48.500000	10.000000
-8.933333	48.500000	10.000000
-8.900000	47.500000	10.000000
-8.866667	47.000000	10.000000
-8.833333	47.000000	10.500000
-8.800000	47.000000	11.000000
-8.766667	47.000000	11.500000
-8.733333	47.000000	11.500000
-8.700000	47.000000	11.500000
-8.666667	47.000000	12.000000
-8.633333	47.500000	12.000000
-8.600000	47.000000	12.000000
-8.566667	49.500000	14.500000
-8.533333	48.500000	14.500000
-8.500000	56.000000	19.000000
-8.466667	57.500000	21.000000
-8.433333	62.000000	22.000000
-8.400000	62.000000	22.000000
-8.366667	61.000000	23.000000
-8.333333	60.000000	24.000000
-8.300000	59.500000	25.000000
-8.266667	57.000000	26.500000
-8.233333	57.000000	27.500000
-8.200000	58.000000	25.500000
-8.166667	58.000000	27.000000
-8.133333	56.000000	28.000000
-8.100000	54.000000	28.500000
-8.066667	55.000000	29.000000
-8.033333	53.000000	26.500000
-8.000000	57.500000	33.000000
-7.966667	59.000000	32.500000
-7.933333	62.500000	29.500000
-7.900000	64.000000	28.000000
-7.866667	65.500000	28.000000
-7.833333	64.500000	30.000000
-7.800000	32.500000	6.000000
-7.766667	60.500000	26.500000
-7.733333	60.000000	25.000000
-7.700000	59.500000	26.000000
-7.666667	54.000000	25.500000
-7.633333	53.500000	26.000000
-7.600000	51.000000	20.000000
-7.566667	50.500000	20.000000
-7.533333	50.500000	21.000000
-7.500000	50.000000	21.500000
-7.466667	50.000000	21.000000
-7.433333	50.000000	21.500000
-7.400000	48.000000	22.000000
-7.366667	47.500000	22.500000
-7.333333	47.500000	22.500000
-7.300000	48.000000	22.500000
-7.266667	46.500000	23.500000
-7.233333	46.000000	25.000000
-7.200000	41.000000	26.000000
-7.166667	41.000000	25.500000
-7.133333	46.000000	25.500000
-7.100000	39.500000	26.500000
-7.066667	37.000000	26.000000
-7.033333	36.500000	26.500000
-7.000000	37.000000	25.500000
-6.966667	36.500000	27.000000
-6.933333	35.000000	28.000000
-6.900000	34.500000	28.000000
-6.866667	35.500000	28.000000
-6.833333	38.000000	33.500000
-6.800000	34.000000	32.000000
-6.766667	38.000000	33.000000
-6.733333	39.000000	36.000000
-6.700000	33.500000	25.000000
-6.666667	32.000000	25.500000
-6.633333	35.000000	28.000000
-6.600000	36.500000	38.000000
-6.566667	32.000000	41.000000
-6.533333	28.000000	43.000000
-6.500000	20.000000	49.000000
-6.466667	35.500000	12.500000
-6.433333	36.500000	13.000000
-6.400000	39.000000	12.500000
-6.366667	40.000000	12.500000
-6.333333	43.000000	12.000000
-6.300000	44.000000	11.500000
-6.266667	49.500000	5.500000
-6.233333	53.000000	7.000000
-6.200000	54.500000	7.500000
-6.166667	56.000000	7.000000
-6.133333	58.500000	7.500000
-6.100000	59.500000	8.000000
-6.066667	60.500000	7.500000
-6.033333	62.000000	6.500000
-6.000000	65.000000	4.000000
-5.966667	59.000000	5.000000
-5.933333	71.000000	4.000000
-5.900000	74.000000	3.500000
-5.866667	73.500000	0.500000
-5.833333	75.000000	0.500000
-5.800000	85.000000	1.000000
-5.766667	87.500000	8.500000
-5.733333	91.500000	7.500000
-5.700000	63.000000	20.500000
-5.666667	94.500000	5.000000
-5.633333	96.000000	4.500000
-5.600000	96.000000	5.000000
-5.566667	97.000000	5.500000
-5.533333	97.500000	5.500000
-5.500000	98.500000	5.500000
-5.466667	71.500000	23.500000
-5.433333	74.500000	26.500000
-5.400000	98.500000	7.500000
-5.366667	100.000000	7.500000
-5.333333	84.000000	18.500000
-5.300000	84.500000	18.000000
-5.266667	85.000000	19.000000
-5.233333	86.500000	21.500000
-5.200000	93.000000	18.500000
-5.166667	93.000000	18.500000
-5.133333	87.000000	19.500000
-5.100000	87.000000	19.500000
-5.066667	87.000000	20.500000
-5.033333	93.000000	21.000000
-5.000000	95.000000	21.500000
-4.966667	95.500000	21.500000
-4.933333	89.500000	22.000000
-4.900000	94.000000	23.000000
-4.866667	95.500000	24.000000
-4.833333	98.500000	23.000000
-4.800000	98.500000	22.500000
-4.766667	93.500000	24.000000
-4.733333	94.500000	26.000000
-4.700000	99.000000	26.000000
-4.666667	99.000000	26.500000
-4.633333	100.000000	25.500000
-4.600000	99.500000	25.500000
-4.566667	101.000000	27.500000
-4.533333	101.000000	28.000000
-4.500000	102.500000	28.000000
-4.466667	101.500000	27.500000
-4.433333	99.000000	27.500000
-4.400000	99.000000	26.000000
-4.366667	97.500000	24.000000
-4.333333	99.000000	18.000000
-4.300000	102.000000	21.500000
-4.266667	101.000000	22.500000
-4.233333	99.500000	21.000000
-4.200000	100.000000	18.000000
-4.166667	96.000000	20.000000
-4.133333	106.500000	28.500000
-4.100000	106.000000	26.000000
-4.066667	105.000000	24.000000
-4.033333	105.500000	24.500000
-4.000000	70.500000	7.000000
-3.966667	69.000000	7.000000
-3.933333	100.000000	22.500000
-3.900000	65.500000	6.500000
-3.866667	64.000000	6.500000
-3.833333	62.000000	6.500000
-3.800000	60.000000	6.000000
-3.766667	59.000000	6.000000
-3.733333	57.000000	6.000000
-3.700000	55.000000	5.500000
-3.666667	53.500000	5.500000
-3.633333	53.500000	4.500000
-3.600000	53.000000	5.500000
-3.566667	51.500000	6.000000
-3.533333	49.000000	6.000000
-3.500000	50.500000	5.500000
-3.466667	51.000000	6.500000
-3.433333	51.000000	7.500000
-3.400000	45.000000	5.500000
-3.366667	54.000000	11.000000
-3.333333	52.000000	15.500000
-3.300000	55.000000	20.500000
-3.266667	57.500000	22.500000
-3.233333	34.000000	10.000000
-3.200000	52.000000	23.000000
-3.166667	48.000000	27.000000
-3.133333	48.500000	30.000000
-3.100000	47.000000	28.000000
-3.066667	42.000000	21.000000
-3.033333	46.000000	30.500000
-3.000000	45.000000	28.000000
-2.966667	42.000000	29.500000
-2.933333	38.500000	32.000000
-2.900000	38.500000	31.500000
-2.866667	38.500000	33.000000
-2.833333	5.500000	15.500000
-2.800000	36.500000	33.500000
-2.766667	6.000000	21.500000
-2.733333	6.000000	19.000000
-2.700000	6.500000	21.500000
-2.666667	6.500000	26.000000
-2.633333	7.500000	27.000000
-2.600000	8.000000	22.500000
-2.566667	8.000000	32.500000
-2.533333	9.500000	31.000000
-2.500000	9.500000	31.000000
-2.466667	10.000000	28.500000
-2.433333	10.000000	29.500000
-2.400000	9.500000	28.000000
-2.366667	9.500000	31.500000
-2.333333	9.500000	33.500000
-2.300000	9.000000	30.000000
-2.266667	8.000000	32.000000
-2.233333	8.000000	27.000000
-2.200000	8.000000	34.000000
-2.166667	8.000000	28.000000
-2.133333	18.000000	36.000000
-2.100000	9.000000	34.000000
-2.066667	8.000000	37.000000
-2.033333	36.000000	11.500000
-2.000000	37.500000	12.000000
-1.966667	38.500000	14.000000
-1.933333	39.500000	15.500000
-1.900000	39.000000	17.000000
-1.866667	34.000000	22.000000
-1.833333	36.500000	23.500000
-1.800000	37.000000	24.000000
-1.766667	39.000000	23.500000
-1.733333	43.000000	24.000000
-1.700000	48.000000	14.000000
-1.666667	49.500000	14.500000
-1.633333	53.000000	15.500000
-1.600000	52.000000	17.000000
-1.566667	54.000000	17.000000
-1.533333	56.500000	15.500000
-1.500000	57.000000	16.000000
-1.466667	58.500000	16.500000
-1.433333	67.000000	12.000000
-1.400000	70.000000	12.500000
-1.366667	69.500000	13.500000
-1.333333	68.500000	13.500000
-1.300000	69.000000	16.500000
-1.266667	68.500000	19.000000
-1.233333	69.000000	20.000000
-1.200000	67.500000	21.000000
-1.166667	63.500000	21.000000
-1.133333	68.500000	23.000000
-1.100000	71.500000	24.500000
-1.066667	73.000000	27.000000
-1.033333	71.500000	29.500000
-1.000000	72.000000	30.500000
-0.966667	74.000000	29.500000
-0.933333	73.500000	29.000000
-0.900000	73.000000	29.000000
-0.866667	73.500000	29.500000
-0.833333	72.000000	31.000000
-0.800000	70.500000	34.000000
-0.766667	70.000000	31.000000
-0.733333	71.000000	31.500000
-0.700000	71.000000	31.500000
-0.666667	70.500000	32.500000
-0.633333	69.500000	30.000000
-0.600000	69.000000	29.500000
-0.566667	72.000000	29.000000
-0.533333	71.500000	27.000000
-0.500000	72.000000	25.500000
-0.466667	70.000000	25.000000
-0.433333	71.000000	26.000000
-0.400000	69.000000	20.000000
-0.366667	65.000000	20.500000
-0.333333	63.000000	18.000000
-0.300000	57.500000	20.500000
-0.266667	57.000000	20.500000
-0.233333	53.000000	20.000000
-0.200000	48.000000	22.500000
-0.166667	47.500000	19.500000
-0.133333	44.000000	25.500000
-0.100000	42.500000	28.000000
-0.066667	41.000000	34.500000
-0.033333	24.000000	26.000000
0.000000	21.000000	27.500000
0.033333	21.500000	28.000000
0.066667	11.000000	28.500000
0.100000	11.500000	34.500000
0.133333	12.500000	36.000000
0.166667	11.500000	36.000000
0.200000	21.500000	28.500000
0.233333	22.500000	28.500000
0.266667	22.000000	27.500000
0.300000	22.000000	28.000000
0.333333	10.000000	31.500000
0.366667	11.000000	38.500000
0.400000	9.000000	37.500000
0.433333	26.500000	28.000000
0.466667	26.500000	29.000000
0.500000	27.000000	28.500000
0.533333	29.000000	28.500000
0.566667	28.000000	28.500000
0.600000	27.500000	29.000000
0.633333	28.500000	31.000000
0.666667	28.500000	30.000000
0.700000	29.000000	29.500000
0.733333	30.000000	33.000000
0.766667	29.000000	30.000000
0.800000	30.000000	29.500000
0.833333	29.000000	31.500000
0.866667	28.000000	31.500000
0.900000	29.000000	31.500000
0.933333	28.000000	30.000000
0.966667	27.000000	30.000000
1.000000	14.500000	48.500000
1.033333	27.000000	31.500000
1.066667	25.000000	31.000000
1.100000	11.500000	34.500000
1.133333	9.500000	36.500000
1.166667	9.500000	35.500000
1.200000	24.000000	30.000000
1.233333	9.000000	36.500000
1.266667	8.000000	35.500000
1.300000	22.500000	29.000000
1.333333	8.500000	37.500000
1.366667	20.000000	29.500000
1.400000	21.000000	28.000000
1.433333	20.000000	29.000000
1.466667	7.000000	34.500000
1.500000	20.500000	28.000000
1.533333	19.500000	27.000000
1.566667	20.500000	30.000000
1.600000	18.000000	32.500000
1.633333	7.500000	24.000000
1.666667	18.000000	35.000000
1.700000	6.000000	32.000000
1.733333	7.000000	37.500000
1.766667	6.500000	40.500000
1.800000	26.000000	29.000000
1.833333	27.500000	29.500000
1.866667	29.500000	29.000000
1.900000	30.000000	33.500000
1.933333	29.500000	29.000000
1.966667	29.500000	37.000000
2.000000	30.500000	38.500000
2.033333	31.500000	29.500000
2.066667	32.000000	29.500000
2.100000	32.500000	34.500000
2.133333	32.000000	34.500000
2.166667	32.500000	28.500000
2.200000	33.500000	29.000000
2.233333	34.000000	27.500000
2.266667	33.000000	29.000000
2.300000	33.000000	28.000000
2.333333	34.500000	28.000000
2.366667	34.500000	27.000000
2.400000	35.000000	27.500000
2.433333	34.500000	27.500000
2.466667	36.000000	27.000000
2.500000	35.000000	31.500000
2.533333	35.000000	31.000000
2.566667	34.500000	33.000000
2.600000	36.000000	28.000000
2.633333	36.000000	33.000000
2.666667	36.000000	33.000000
2.700000	37.000000	27.500000
2.733333	35.500000	33.500000
2.766667	35.000000	34.500000
2.800000	39.000000	33.000000
2.833333	39.000000	32.500000
2.866667	39.000000	32.500000
2.900000	39.500000	32.500000
2.933333	40.000000	31.500000
2.966667	39.000000	32.000000
3.000000	39.000000	31.500000
3.033333	39.500000	37.000000
3.066667	40.000000	38.000000
3.100000	40.000000	37.500000
3.133333	39.500000	33.500000
3.166667	39.000000	37.500000
3.200000	39.000000	36.500000
3.233333	40.000000	37.500000
3.266667	39.500000	39.500000
3.300000	41.000000	40.500000
3.333333	43.500000	10.000000
3.366667	44.500000	10.000000
3.400000	45.500000	10.000000
3.433333	46.500000	10.500000
3.466667	48.500000	10.000000
3.500000	49.500000	10.000000
3.533333	50.000000	10.500000
3.566667	50.500000	11.000000
3.600000	51.500000	11.500000
3.633333	51.500000	12.500000
3.666667	53.500000	12.000000
3.700000	53.500000	12.000000
3.733333	54.500000	12.500000
3.766667	56.000000	11.500000
3.800000	57.500000	11.500000
3.833333	59.500000	9.500000
3.866667	61.500000	11.000000
3.900000	65.000000	10.500000
3.933333	69.000000	9.000000
3.966667	78.000000	5.500000
4.000000	83.000000	6.500000
4.033333	86.500000	7.500000
4.066667	88.500000	7.000000
4.100000	90.500000	7.500000
4.133333	91.500000	8.000000
4.166667	93.000000	8.000000
4.200000	95.500000	9.500000
4.233333	97.000000	11.500000
4.266667	95.000000	9.000000
4.300000	100.000000	9.500000
4.333333	101.500000	11.500000
4.366667	101.500000	12.000000
4.400000	106.500000	11.000000
4.433333	108.000000	14.500000
4.466667	109.500000	13.500000
4.500000	109.000000	11.500000
4.533333	108.000000	13.500000
4.566667	110.500000	15.000000
4.600000	110.000000	15.000000
4.633333	108.500000	12.500000
4.666667	107.500000	13.000000
4.700000	109.000000	14.000000
4.733333	109.000000	14.000000
4.766667	108.500000	14.000000
4.800000	108.500000	14.500000
4.833333	108.500000	14.500000
4.866667	113.000000	14.500000
4.900000	110.000000	14.500000
4.933333	107.500000	15.500000
4.966667	112.000000	15.000000
5.000000	108.500000	15.500000
5.033333	106.000000	17.000000
5.066667	107.000000	19.000000
5.100000	113.500000	18.000000
5.133333	110.000000	19.000000
5.166667	110.500000	21.000000
5.200000	110.000000	23.500000
5.233333	118.000000	22.500000
5.266667	119.500000	22.500000
5.300000	113.500000	25.500000
5.333333	117.500000	24.000000
5.366667	117.500000	24.500000
5.400000	120.000000	29.000000
5.433333	118.000000	24.000000
5.466667	114.500000	24.500000
5.500000	116.500000	25.500000
5.533333	119.500000	26.000000
5.566667	120.500000	31.500000
5.600000	119.000000	31.000000
5.633333	118.000000	27.000000
5.666667	118.500000	26.000000
5.700000	121.000000	27.000000
5.733333	122.500000	26.500000
5.766667	118.500000	30.000000
5.800000	116.000000	30.000000
5.833333	117.500000	31.000000
5.866667	122.500000	28.500000
5.900000	123.500000	27.000000
5.933333	119.500000	28.500000
5.966667	119.000000	28.500000
6.000000	117.500000	30.000000
6.033333	120.000000	32.000000
6.066667	123.500000	32.500000
6.100000	121.500000	31.500000
6.133333	119.500000	31.000000
6.166667	120.500000	31.500000
6.200000	120.500000	32.500000
6.233333	122.500000	33.500000
6.266667	122.000000	33.500000
6.300000	122.500000	33.000000
6.333333	122.500000	32.000000
6.366667	123.500000	27.500000
6.400000	125.500000	30.500000
6.433333	122.000000	31.500000
6.466667	122.000000	31.000000
6.500000	125.500000	30.000000
6.533333	120.000000	26.000000
6.566667	119.500000	30.000000
6.600000	120.000000	30.500000
[truncated: 8,801 more rows]
