# Supplementary material for: Attraction of posture and motion-trajectory elements of conspecific biological motion in medaka fish
Source: Sci Rep. 2018 Jun 5;8:8589. doi: 10.1038/s41598-018-26186-x (PMC5988670; doi:10.1038/s41598-018-26186-x)
Supplement: Supplementary file 4 — Dataset 3 [file 41598_2018_26186_MOESM4_ESM.zip › DataExperiments/Bioposture_04.csv]

time[sec]	x	y
-60.000000	151.500000	66.000000
-59.966667	151.500000	64.500000
-59.933333	150.500000	65.500000
-59.900000	151.500000	65.000000
-59.866667	149.000000	64.000000
-59.833333	151.500000	66.000000
-59.800000	145.500000	65.500000
-59.766667	145.000000	66.000000
-59.733333	138.000000	64.000000
-59.700000	143.000000	66.500000
-59.666667	145.000000	65.500000
-59.633333	145.000000	63.000000
-59.600000	143.500000	63.000000
-59.566667	146.000000	67.000000
-59.533333	145.500000	63.500000
-59.500000	144.000000	65.500000
-59.466667	145.000000	66.500000
-59.433333	147.500000	64.000000
-59.400000	129.000000	64.500000
-59.366667	138.500000	67.500000
-59.333333	138.000000	64.000000
-59.300000	147.500000	66.500000
-59.266667	144.500000	66.500000
-59.233333	146.000000	64.000000
-59.200000	146.000000	64.500000
-59.166667	147.000000	63.000000
-59.133333	146.500000	64.500000
-59.100000	145.000000	64.000000
-59.066667	145.000000	63.000000
-59.033333	145.000000	63.000000
-59.000000	146.000000	63.500000
-58.966667	147.500000	62.500000
-58.933333	149.500000	63.000000
-58.900000	144.500000	64.000000
-58.866667	145.000000	63.500000
-58.833333	144.500000	61.000000
-58.800000	137.500000	63.000000
-58.766667	146.000000	63.000000
-58.733333	146.000000	63.000000
-58.700000	145.000000	63.000000
-58.666667	143.500000	62.000000
-58.633333	145.000000	59.000000
-58.600000	144.000000	62.000000
-58.566667	145.500000	61.500000
-58.533333	143.500000	62.500000
-58.500000	146.500000	63.000000
-58.466667	144.500000	61.500000
-58.433333	144.500000	59.500000
-58.400000	145.500000	61.000000
-58.366667	145.500000	62.000000
-58.333333	136.500000	59.500000
-58.300000	137.500000	62.000000
-58.266667	138.000000	60.500000
-58.233333	138.000000	58.500000
-58.200000	128.500000	59.000000
-58.166667	37.000000	69.000000
-58.133333	37.000000	68.000000
-58.100000	37.000000	68.000000
-58.066667	37.000000	67.000000
-58.033333	37.000000	63.000000
-58.000000	37.000000	57.500000
-57.966667	37.000000	57.500000
-57.933333	37.000000	56.000000
-57.900000	37.000000	55.500000
-57.866667	37.000000	55.500000
-57.833333	37.000000	55.000000
-57.800000	37.000000	55.000000
-57.766667	37.000000	54.500000
-57.733333	37.000000	53.500000
-57.700000	37.000000	53.000000
-57.666667	37.000000	53.000000
-57.633333	37.000000	52.500000
-57.600000	37.000000	52.500000
-57.566667	37.000000	52.000000
-57.533333	37.000000	51.500000
-57.500000	37.000000	51.000000
-57.466667	37.000000	50.500000
-57.433333	37.000000	50.500000
-57.400000	37.000000	50.000000
-57.366667	37.000000	50.000000
-57.333333	36.500000	49.000000
-57.300000	37.000000	49.000000
-57.266667	36.500000	47.500000
-57.233333	36.500000	47.500000
-57.200000	36.500000	47.500000
-57.166667	36.000000	47.000000
-57.133333	35.500000	47.000000
-57.100000	35.000000	47.000000
-57.066667	34.500000	46.500000
-57.033333	34.500000	46.500000
-57.000000	34.500000	46.000000
-56.966667	34.000000	45.000000
-56.933333	34.000000	45.000000
-56.900000	34.000000	44.500000
-56.866667	33.500000	44.500000
-56.833333	33.500000	42.500000
-56.800000	33.500000	42.500000
-56.766667	33.500000	42.000000
-56.733333	33.500000	42.000000
-56.700000	33.500000	41.500000
-56.666667	33.500000	41.500000
-56.633333	33.500000	41.000000
-56.600000	33.000000	41.000000
-56.566667	33.000000	40.500000
-56.533333	33.000000	40.500000
-56.500000	32.500000	39.500000
-56.466667	33.000000	38.500000
-56.433333	32.000000	38.500000
-56.400000	32.000000	38.500000
-56.366667	32.000000	37.000000
-56.333333	32.500000	37.500000
-56.300000	32.500000	37.000000
-56.266667	32.500000	36.500000
-56.233333	32.000000	36.500000
-56.200000	32.000000	36.000000
-56.166667	32.000000	36.000000
-56.133333	31.500000	35.000000
-56.100000	31.000000	34.000000
-56.066667	31.000000	34.000000
-56.033333	31.000000	33.500000
-56.000000	31.000000	33.000000
-55.966667	30.500000	33.000000
-55.933333	30.500000	33.000000
-55.900000	30.000000	32.000000
-55.866667	30.000000	32.000000
-55.833333	30.500000	31.000000
-55.800000	30.000000	31.000000
-55.766667	30.000000	30.500000
-55.733333	30.000000	30.000000
-55.700000	30.000000	30.000000
-55.666667	29.500000	29.000000
-55.633333	30.000000	29.500000
-55.600000	29.500000	29.000000
-55.566667	29.000000	28.500000
-55.533333	29.500000	28.500000
-55.500000	28.500000	28.000000
-55.466667	28.500000	28.000000
-55.433333	29.000000	26.000000
-55.400000	29.000000	26.000000
-55.366667	29.000000	26.000000
-55.333333	28.500000	25.500000
-55.300000	28.500000	24.000000
-55.266667	28.000000	23.500000
-55.233333	26.000000	23.500000
-55.200000	27.500000	22.500000
-55.166667	27.500000	21.000000
-55.133333	27.500000	21.000000
-55.100000	25.000000	21.000000
-55.066667	26.500000	21.000000
-55.033333	27.000000	20.000000
-55.000000	27.000000	19.500000
-54.966667	27.000000	19.500000
-54.933333	26.500000	18.500000
-54.900000	24.000000	18.500000
-54.866667	26.000000	17.500000
-54.833333	26.000000	17.500000
-54.800000	25.500000	16.500000
-54.766667	25.000000	16.000000
-54.733333	24.500000	16.000000
-54.700000	25.000000	16.000000
-54.666667	24.500000	15.500000
-54.633333	24.500000	15.000000
-54.600000	24.500000	15.000000
-54.566667	24.500000	14.500000
-54.533333	22.000000	14.000000
-54.500000	23.500000	14.000000
-54.466667	22.500000	13.500000
-54.433333	23.500000	13.500000
-54.400000	24.000000	13.000000
-54.366667	22.000000	13.000000
-54.333333	22.000000	13.000000
-54.300000	23.000000	13.000000
-54.266667	22.500000	12.000000
-54.233333	22.500000	11.500000
-54.200000	21.000000	11.500000
-54.166667	20.500000	11.500000
-54.133333	21.000000	10.500000
-54.100000	21.000000	10.500000
-54.066667	21.000000	10.500000
-54.033333	22.500000	10.500000
-54.000000	21.000000	10.500000
-53.966667	22.500000	10.500000
-53.933333	21.000000	10.500000
-53.900000	22.500000	10.000000
-53.866667	22.500000	10.000000
-53.833333	22.500000	9.500000
-53.800000	22.000000	8.500000
-53.766667	22.000000	8.500000
-53.733333	22.000000	8.500000
-53.700000	20.000000	8.500000
-53.666667	21.500000	8.500000
-53.633333	21.500000	8.500000
-53.600000	21.500000	8.500000
-53.566667	21.000000	8.500000
-53.533333	21.000000	8.000000
-53.500000	21.000000	8.000000
-53.466667	21.000000	8.000000
-53.433333	21.000000	8.000000
-53.400000	20.500000	8.000000
-53.366667	20.500000	7.000000
-53.333333	20.500000	7.500000
-53.300000	20.500000	7.500000
-53.266667	20.500000	7.500000
-53.233333	20.500000	7.000000
-53.200000	20.000000	7.500000
-53.166667	20.000000	6.500000
-53.133333	20.000000	6.500000
-53.100000	19.500000	7.000000
-53.066667	19.000000	6.500000
-53.033333	17.000000	5.000000
-53.000000	19.000000	6.000000
-52.966667	16.000000	7.000000
-52.933333	16.000000	7.000000
-52.900000	16.000000	5.500000
-52.866667	38.500000	46.500000
-52.833333	15.500000	6.500000
-52.800000	41.500000	41.500000
-52.766667	41.000000	40.500000
-52.733333	41.500000	41.000000
-52.700000	41.500000	40.500000
-52.666667	41.500000	40.500000
-52.633333	41.500000	40.500000
-52.600000	12.500000	3.500000
-52.566667	40.500000	38.500000
-52.533333	41.000000	39.000000
-52.500000	42.000000	40.500000
-52.466667	41.000000	39.000000
-52.433333	42.500000	41.500000
-52.400000	41.500000	40.000000
-52.366667	43.000000	42.500000
-52.333333	9.000000	8.500000
-52.300000	16.500000	1.500000
-52.266667	17.000000	1.000000
-52.233333	18.500000	1.500000
-52.200000	26.500000	9.500000
-52.166667	26.000000	8.500000
-52.133333	24.500000	8.000000
-52.100000	21.500000	6.500000
-52.066667	21.500000	6.500000
-52.033333	22.000000	7.000000
-52.000000	22.000000	7.000000
-51.966667	22.000000	7.000000
-51.933333	22.000000	7.000000
-51.900000	22.000000	7.500000
-51.866667	26.000000	9.500000
-51.833333	26.000000	9.500000
-51.800000	26.000000	9.000000
-51.766667	27.000000	8.500000
-51.733333	22.000000	7.000000
-51.700000	22.000000	7.000000
-51.666667	22.000000	7.000000
-51.633333	22.000000	7.000000
-51.600000	22.000000	7.000000
-51.566667	22.000000	7.000000
-51.533333	22.000000	7.000000
-51.500000	22.000000	7.000000
-51.466667	27.000000	9.000000
-51.433333	22.500000	7.000000
-51.400000	22.500000	7.500000
-51.366667	22.500000	7.500000
-51.333333	22.500000	7.000000
-51.300000	22.500000	8.000000
-51.266667	23.000000	8.000000
-51.233333	28.000000	10.500000
-51.200000	25.500000	8.000000
-51.166667	26.000000	9.000000
-51.133333	26.000000	9.500000
-51.100000	26.000000	9.500000
-51.066667	26.000000	10.000000
-51.033333	26.500000	10.000000
-51.000000	26.500000	10.000000
-50.966667	27.500000	11.000000
-50.933333	26.500000	11.000000
-50.900000	28.000000	11.000000
-50.866667	27.000000	11.000000
-50.833333	27.500000	11.000000
-50.800000	27.500000	11.000000
-50.766667	27.500000	11.000000
-50.733333	27.500000	11.000000
-50.700000	28.000000	11.000000
-50.666667	28.000000	11.500000
-50.633333	28.000000	11.000000
-50.600000	28.000000	11.500000
-50.566667	27.500000	11.500000
-50.533333	27.500000	11.500000
-50.500000	27.500000	11.500000
-50.466667	27.500000	11.500000
-50.433333	27.500000	11.500000
-50.400000	28.500000	11.000000
-50.366667	30.000000	12.000000
-50.333333	30.000000	12.000000
-50.300000	30.000000	12.000000
-50.266667	29.000000	7.500000
-50.233333	31.000000	15.500000
-50.200000	31.000000	18.000000
-50.166667	31.000000	18.000000
-50.133333	32.000000	18.000000
-50.100000	31.500000	18.500000
-50.066667	31.500000	18.000000
-50.033333	32.000000	19.500000
-50.000000	31.500000	19.000000
-49.966667	31.500000	19.000000
-49.933333	31.500000	19.000000
-49.900000	31.500000	19.000000
-49.866667	18.500000	33.500000
-49.833333	30.500000	18.500000
-49.800000	18.500000	33.500000
-49.766667	18.500000	33.500000
-49.733333	18.500000	33.000000
-49.700000	30.500000	18.500000
-49.666667	19.000000	34.000000
-49.633333	18.500000	33.500000
-49.600000	18.500000	34.500000
-49.566667	28.500000	6.000000
-49.533333	29.500000	18.000000
-49.500000	29.500000	18.000000
-49.466667	28.500000	6.500000
-49.433333	29.500000	17.000000
-49.400000	29.500000	17.000000
-49.366667	29.500000	17.000000
-49.333333	28.000000	7.500000
-49.300000	27.000000	8.500000
-49.266667	29.000000	17.000000
-49.233333	28.500000	12.000000
-49.200000	27.000000	18.500000
-49.166667	27.000000	18.500000
-49.133333	27.000000	18.500000
-49.100000	29.000000	26.000000
-49.066667	26.500000	19.500000
-49.033333	26.500000	19.500000
-49.000000	26.500000	19.500000
-48.966667	27.000000	22.500000
-48.933333	25.000000	22.500000
-48.900000	22.500000	17.500000
-48.866667	22.500000	18.500000
-48.833333	22.500000	18.500000
-48.800000	22.000000	18.500000
-48.766667	22.000000	18.500000
-48.733333	22.000000	18.500000
-48.700000	21.500000	17.000000
-48.666667	21.500000	17.000000
-48.633333	21.000000	17.000000
-48.600000	20.500000	17.000000
-48.566667	20.500000	16.500000
-48.533333	20.500000	16.500000
-48.500000	21.000000	17.000000
-48.466667	21.000000	17.000000
-48.433333	21.500000	17.500000
-48.400000	21.000000	17.500000
-48.366667	20.500000	17.500000
-48.333333	20.500000	16.500000
-48.300000	20.500000	16.500000
-48.266667	20.500000	16.500000
-48.233333	20.500000	16.500000
-48.200000	20.500000	16.500000
-48.166667	19.000000	16.000000
-48.133333	18.500000	15.500000
-48.100000	18.500000	15.500000
-48.066667	18.500000	15.500000
-48.033333	18.500000	15.500000
-48.000000	18.500000	15.500000
-47.966667	18.500000	15.500000
-47.933333	18.500000	15.000000
-47.900000	18.500000	15.500000
-47.866667	18.000000	15.500000
-47.833333	17.500000	15.500000
-47.800000	17.500000	15.500000
-47.766667	17.500000	15.000000
-47.733333	16.500000	15.000000
-47.700000	17.500000	15.000000
-47.666667	17.500000	15.500000
-47.633333	17.500000	14.500000
-47.600000	16.500000	14.000000
-47.566667	15.500000	13.500000
-47.533333	16.500000	11.000000
-47.500000	17.000000	13.000000
-47.466667	17.000000	13.000000
-47.433333	17.500000	13.000000
-47.400000	18.000000	13.000000
-47.366667	18.000000	13.000000
-47.333333	16.000000	10.500000
-47.300000	16.500000	10.500000
-47.266667	16.500000	10.500000
-47.233333	16.500000	12.000000
-47.200000	16.500000	12.500000
-47.166667	17.000000	14.500000
-47.133333	17.000000	14.500000
-47.100000	18.500000	15.000000
-47.066667	27.500000	39.000000
-47.033333	19.000000	17.000000
-47.000000	20.000000	18.000000
-46.966667	26.000000	36.000000
-46.933333	26.000000	37.000000
-46.900000	27.000000	39.500000
-46.866667	26.500000	39.000000
-46.833333	26.500000	39.500000
-46.800000	26.500000	39.500000
-46.766667	26.500000	39.500000
-46.733333	26.500000	39.500000
-46.700000	26.000000	38.000000
-46.666667	25.500000	37.500000
-46.633333	23.500000	37.000000
-46.600000	22.500000	36.500000
-46.566667	21.000000	36.500000
-46.533333	20.500000	35.500000
-46.500000	21.000000	36.000000
-46.466667	21.000000	35.500000
-46.433333	21.000000	35.000000
-46.400000	20.500000	35.000000
-46.366667	20.500000	35.000000
-46.333333	20.000000	35.000000
-46.300000	20.000000	35.500000
-46.266667	20.000000	35.000000
-46.233333	20.000000	34.500000
-46.200000	31.000000	5.000000
-46.166667	31.000000	5.000000
-46.133333	31.000000	5.000000
-46.100000	32.000000	5.500000
-46.066667	32.000000	6.500000
-46.033333	32.000000	6.500000
-46.000000	32.000000	6.500000
-45.966667	32.500000	6.500000
-45.933333	32.500000	6.500000
-45.900000	31.000000	6.500000
-45.866667	33.500000	7.000000
-45.833333	35.000000	7.500000
-45.800000	35.500000	7.500000
-45.766667	35.500000	8.000000
-45.733333	36.500000	8.500000
-45.700000	36.500000	8.000000
-45.666667	37.000000	8.500000
-45.633333	37.500000	9.000000
-45.600000	38.500000	9.000000
-45.566667	39.000000	9.000000
-45.533333	39.500000	8.500000
-45.500000	40.000000	8.500000
-45.466667	39.500000	9.000000
-45.433333	40.000000	8.500000
-45.400000	40.000000	8.500000
-45.366667	40.500000	9.000000
-45.333333	41.000000	9.500000
-45.300000	42.500000	9.000000
-45.266667	43.000000	9.000000
-45.233333	44.000000	9.000000
-45.200000	45.000000	9.000000
-45.166667	45.500000	9.000000
-45.133333	45.500000	9.000000
-45.100000	46.000000	9.000000
-45.066667	46.500000	9.000000
-45.033333	47.000000	9.000000
-45.000000	47.500000	9.000000
-44.966667	48.500000	9.000000
-44.933333	48.500000	9.000000
-44.900000	49.000000	9.000000
-44.866667	49.000000	9.000000
-44.833333	49.500000	9.000000
-44.800000	50.000000	9.000000
-44.766667	50.000000	9.500000
-44.733333	50.500000	9.500000
-44.700000	50.500000	9.500000
-44.666667	51.000000	10.000000
-44.633333	51.000000	11.500000
-44.600000	51.500000	10.000000
-44.566667	51.500000	10.000000
-44.533333	52.000000	10.000000
-44.500000	52.000000	11.500000
-44.466667	52.500000	10.000000
-44.433333	52.500000	11.500000
-44.400000	52.500000	11.500000
-44.366667	53.500000	10.000000
-44.333333	53.500000	10.000000
-44.300000	53.500000	10.000000
-44.266667	53.500000	10.500000
-44.233333	54.000000	11.000000
-44.200000	54.000000	10.500000
-44.166667	54.000000	10.500000
-44.133333	54.000000	10.500000
-44.100000	55.000000	10.500000
-44.066667	55.000000	10.500000
-44.033333	55.000000	10.500000
-44.000000	54.000000	11.000000
-43.966667	54.500000	11.000000
-43.933333	55.000000	11.000000
-43.900000	55.000000	11.000000
-43.866667	56.500000	11.000000
-43.833333	56.000000	11.000000
-43.800000	55.500000	11.000000
-43.766667	56.000000	11.000000
-43.733333	57.000000	10.500000
-43.700000	56.500000	10.500000
-43.666667	57.000000	10.500000
-43.633333	56.500000	11.000000
-43.600000	56.500000	11.000000
-43.566667	57.000000	11.500000
-43.533333	57.500000	11.500000
-43.500000	57.000000	11.000000
-43.466667	57.000000	11.000000
-43.433333	57.500000	11.000000
-43.400000	57.500000	11.000000
-43.366667	58.000000	11.000000
-43.333333	58.500000	11.000000
-43.300000	58.000000	11.000000
-43.266667	58.500000	11.000000
-43.233333	58.500000	11.000000
-43.200000	59.000000	11.000000
-43.166667	59.000000	11.000000
-43.133333	59.000000	11.500000
-43.100000	59.500000	11.500000
-43.066667	60.000000	11.500000
-43.033333	60.000000	11.000000
-43.000000	60.500000	11.000000
-42.966667	60.500000	11.000000
-42.933333	60.500000	11.000000
-42.900000	60.500000	11.500000
-42.866667	69.500000	9.500000
-42.833333	70.000000	9.500000
-42.800000	70.000000	9.500000
-42.766667	70.500000	9.500000
-42.733333	71.500000	9.500000
-42.700000	71.500000	9.000000
-42.666667	72.500000	8.500000
-42.633333	72.000000	9.000000
-42.600000	72.500000	9.000000
-42.566667	73.000000	8.500000
-42.533333	73.500000	10.000000
-42.500000	74.000000	11.000000
-42.466667	75.000000	11.000000
-42.433333	75.500000	9.500000
-42.400000	76.000000	9.000000
-42.366667	77.000000	10.500000
-42.333333	77.500000	8.500000
-42.300000	77.500000	8.500000
-42.266667	79.000000	8.500000
-42.233333	79.500000	9.000000
-42.200000	80.500000	9.000000
-42.166667	81.000000	9.000000
-42.133333	81.500000	9.000000
-42.100000	82.000000	8.500000
-42.066667	82.500000	8.500000
-42.033333	85.000000	8.500000
-42.000000	85.000000	8.500000
-41.966667	85.500000	9.000000
-41.933333	86.500000	9.000000
-41.900000	86.500000	9.000000
-41.866667	87.500000	9.000000
-41.833333	87.500000	9.000000
-41.800000	88.000000	8.500000
-41.766667	88.500000	8.500000
-41.733333	89.000000	8.500000
-41.700000	89.000000	8.500000
-41.666667	89.000000	9.000000
-41.633333	90.500000	9.500000
-41.600000	90.500000	10.000000
-41.566667	91.500000	9.500000
-41.533333	92.500000	9.000000
-41.500000	93.000000	8.500000
-41.466667	93.000000	8.500000
-41.433333	93.500000	8.500000
-41.400000	93.500000	8.000000
-41.366667	94.000000	9.000000
-41.333333	94.000000	9.000000
-41.300000	96.500000	9.000000
-41.266667	97.000000	9.000000
-41.233333	97.500000	8.500000
-41.200000	97.500000	8.000000
-41.166667	99.000000	8.000000
-41.133333	99.500000	8.000000
-41.100000	100.000000	8.000000
-41.066667	100.000000	8.500000
-41.033333	101.000000	8.500000
-41.000000	101.000000	8.500000
-40.966667	101.500000	8.500000
-40.933333	100.000000	9.000000
-40.900000	98.000000	9.500000
-40.866667	97.000000	10.500000
-40.833333	98.500000	11.000000
-40.800000	97.500000	11.000000
-40.766667	99.500000	11.500000
-40.733333	98.500000	12.000000
-40.700000	99.000000	12.000000
-40.666667	100.000000	12.000000
-40.633333	102.000000	12.000000
-40.600000	101.500000	12.500000
-40.566667	102.500000	12.500000
-40.533333	100.500000	12.500000
-40.500000	103.000000	12.500000
-40.466667	100.500000	13.000000
-40.433333	101.000000	13.000000
-40.400000	102.500000	13.000000
-40.366667	101.500000	13.000000
-40.333333	100.500000	13.000000
-40.300000	101.500000	13.000000
-40.266667	101.000000	13.500000
-40.233333	101.500000	13.500000
-40.200000	102.000000	13.500000
-40.166667	102.000000	14.000000
-40.133333	105.500000	13.500000
-40.100000	103.000000	14.000000
-40.066667	103.000000	13.500000
-40.033333	103.000000	13.500000
-40.000000	103.500000	14.000000
-39.966667	106.000000	14.000000
-39.933333	104.000000	14.000000
-39.900000	107.000000	14.000000
-39.866667	104.500000	14.000000
-39.833333	104.500000	14.000000
-39.800000	108.000000	14.000000
-39.766667	108.000000	14.000000
-39.733333	108.000000	14.000000
-39.700000	105.000000	14.000000
-39.666667	105.000000	14.500000
-39.633333	106.500000	14.000000
-39.600000	110.000000	14.000000
-39.566667	105.500000	14.500000
-39.533333	110.500000	14.500000
-39.500000	107.000000	15.000000
-39.466667	107.500000	15.000000
-39.433333	106.000000	17.500000
-39.400000	106.500000	14.000000
-39.366667	107.500000	13.000000
-39.333333	108.500000	12.000000
-39.300000	108.500000	12.000000
-39.266667	107.500000	12.500000
-39.233333	110.000000	12.500000
-39.200000	108.000000	12.500000
-39.166667	110.500000	11.500000
-39.133333	118.500000	6.500000
-39.100000	119.500000	6.500000
-39.066667	112.000000	11.000000
-39.033333	112.000000	11.000000
-39.000000	120.500000	7.000000
-38.966667	119.000000	6.500000
-38.933333	121.000000	6.500000
-38.900000	121.500000	6.500000
-38.866667	124.000000	6.500000
-38.833333	119.500000	7.000000
-38.800000	121.500000	7.000000
-38.766667	127.000000	7.000000
-38.733333	120.500000	7.500000
-38.700000	121.000000	7.500000
-38.666667	115.500000	10.500000
-38.633333	118.500000	11.000000
-38.600000	116.500000	11.000000
-38.566667	116.500000	11.000000
-38.533333	119.000000	11.000000
-38.500000	117.000000	10.500000
-38.466667	118.000000	10.500000
-38.433333	120.500000	11.000000
-38.400000	118.500000	11.000000
-38.366667	119.000000	11.000000
-38.333333	119.500000	10.500000
-38.300000	119.500000	10.500000
-38.266667	120.000000	10.500000
-38.233333	119.500000	10.500000
-38.200000	120.000000	10.500000
-38.166667	121.000000	11.000000
-38.133333	123.000000	11.500000
-38.100000	130.500000	5.000000
-38.066667	130.000000	5.500000
-38.033333	129.500000	7.000000
-38.000000	129.500000	6.500000
-37.966667	129.000000	7.000000
-37.933333	127.500000	7.000000
-37.900000	128.000000	7.000000
-37.866667	135.500000	5.000000
-37.833333	140.500000	4.500000
-37.800000	140.000000	5.000000
-37.766667	137.500000	4.500000
-37.733333	137.500000	4.500000
-37.700000	141.000000	5.000000
-37.666667	139.500000	4.500000
-37.633333	140.000000	5.000000
-37.600000	139.500000	6.000000
-37.566667	141.500000	5.000000
-37.533333	140.000000	5.500000
-37.500000	138.500000	6.000000
-37.466667	139.500000	5.500000
-37.433333	138.500000	6.000000
-37.400000	138.500000	6.000000
-37.366667	137.500000	6.500000
-37.333333	138.000000	6.500000
-37.300000	137.500000	6.500000
-37.266667	138.000000	6.500000
-37.233333	142.500000	6.500000
-37.200000	142.500000	6.500000
-37.166667	141.000000	6.000000
-37.133333	140.500000	6.000000
-37.100000	141.000000	6.000000
-37.066667	140.500000	6.500000
-37.033333	140.500000	6.500000
-37.000000	140.500000	7.000000
-36.966667	141.000000	7.000000
-36.933333	145.500000	7.000000
-36.900000	145.500000	7.000000
-36.866667	142.000000	7.000000
-36.833333	146.000000	7.000000
-36.800000	146.000000	7.000000
-36.766667	146.500000	7.000000
-36.733333	147.500000	7.000000
-36.700000	144.500000	7.000000
-36.666667	144.000000	7.500000
-36.633333	147.500000	7.500000
-36.600000	143.500000	7.000000
-36.566667	142.500000	7.000000
-36.533333	142.500000	7.000000
-36.500000	144.000000	7.000000
-36.466667	144.500000	7.500000
-36.433333	145.000000	7.500000
-36.400000	145.000000	8.000000
-36.366667	146.000000	7.500000
-36.333333	145.500000	7.500000
-36.300000	146.000000	7.500000
-36.266667	146.500000	7.500000
-36.233333	146.000000	8.500000
-36.200000	147.500000	8.000000
-36.166667	148.000000	8.000000
-36.133333	148.000000	7.500000
-36.100000	150.500000	7.500000
-36.066667	150.000000	7.500000
-36.033333	150.500000	7.500000
-36.000000	151.000000	8.000000
-35.966667	146.000000	9.000000
-35.933333	151.500000	9.000000
-35.900000	147.500000	9.000000
-35.866667	152.500000	9.500000
-35.833333	149.000000	9.500000
-35.800000	150.000000	9.500000
-35.766667	150.500000	9.500000
-35.733333	152.500000	9.500000
-35.700000	153.000000	9.500000
-35.666667	152.000000	10.000000
-35.633333	148.500000	11.000000
-35.600000	151.000000	12.500000
-35.566667	152.500000	13.000000
-35.533333	149.500000	14.500000
-35.500000	153.000000	14.500000
-35.466667	151.000000	14.000000
-35.433333	153.500000	15.500000
-35.400000	150.500000	15.000000
-35.366667	151.500000	15.500000
-35.333333	155.000000	16.500000
-35.300000	153.500000	16.500000
-35.266667	154.000000	17.500000
-35.233333	156.000000	16.500000
-35.200000	155.500000	16.000000
-35.166667	155.000000	18.000000
-35.133333	155.000000	18.500000
-35.100000	158.500000	17.500000
-35.066667	158.500000	18.000000
-35.033333	157.500000	18.000000
-35.000000	156.000000	18.000000
-34.966667	155.500000	20.000000
-34.933333	156.500000	18.500000
-34.900000	157.000000	20.000000
-34.866667	157.500000	20.500000
-34.833333	159.000000	19.500000
-34.800000	159.000000	18.500000
-34.766667	158.000000	20.500000
-34.733333	161.000000	21.500000
-34.700000	162.500000	20.000000
-34.666667	162.000000	20.000000
-34.633333	162.500000	19.000000
-34.600000	162.500000	18.500000
-34.566667	164.000000	17.000000
-34.533333	163.500000	16.500000
-34.500000	164.000000	17.000000
-34.466667	165.000000	16.500000
-34.433333	166.000000	16.500000
-34.400000	164.500000	17.000000
-34.366667	166.000000	16.000000
-34.333333	166.500000	15.500000
-34.300000	167.000000	15.500000
-34.266667	167.500000	16.000000
-34.233333	169.000000	16.000000
-34.200000	169.500000	16.000000
-34.166667	170.500000	14.500000
-34.133333	170.000000	14.500000
-34.100000	171.000000	14.000000
-34.066667	172.000000	14.500000
-34.033333	172.500000	14.500000
-34.000000	173.500000	14.500000
-33.966667	175.000000	12.500000
-33.933333	174.000000	13.500000
-33.900000	175.000000	13.000000
-33.866667	176.000000	12.500000
-33.833333	176.500000	13.000000
-33.800000	177.500000	13.000000
-33.766667	178.500000	13.000000
-33.733333	179.000000	13.000000
-33.700000	179.500000	12.500000
-33.666667	180.000000	12.500000
-33.633333	180.000000	12.500000
-33.600000	181.000000	12.500000
-33.566667	180.500000	13.000000
-33.533333	183.000000	13.500000
-33.500000	184.500000	13.000000
-33.466667	185.500000	11.500000
-33.433333	186.500000	10.000000
-33.400000	187.500000	9.000000
-33.366667	189.000000	9.000000
-33.333333	188.500000	9.500000
-33.300000	191.000000	9.500000
-33.266667	191.500000	10.000000
-33.233333	192.000000	9.500000
-33.200000	193.000000	10.000000
-33.166667	194.000000	10.500000
-33.133333	194.500000	10.500000
-33.100000	196.500000	10.000000
-33.066667	196.500000	10.000000
-33.033333	196.500000	9.500000
-33.000000	198.500000	10.000000
-32.966667	199.000000	10.000000
-32.933333	199.000000	10.500000
-32.900000	200.500000	10.500000
-32.866667	201.500000	11.000000
-32.833333	201.500000	10.000000
-32.800000	201.500000	10.000000
-32.766667	203.000000	10.000000
-32.733333	202.000000	10.000000
-32.700000	204.000000	10.000000
-32.666667	205.000000	10.000000
-32.633333	205.000000	10.000000
-32.600000	205.000000	9.000000
-32.566667	206.000000	9.500000
-32.533333	205.500000	9.500000
-32.500000	204.500000	9.500000
-32.466667	204.500000	9.500000
-32.433333	205.000000	9.500000
-32.400000	204.500000	9.500000
-32.366667	204.500000	9.500000
-32.333333	206.500000	9.500000
-32.300000	206.000000	9.500000
-32.266667	212.500000	9.500000
-32.233333	212.500000	9.500000
-32.200000	212.500000	9.500000
-32.166667	212.500000	9.500000
-32.133333	213.000000	9.500000
-32.100000	213.000000	9.000000
-32.066667	213.000000	9.500000
-32.033333	213.000000	9.500000
-32.000000	213.000000	9.500000
-31.966667	213.500000	9.500000
-31.933333	213.500000	9.500000
-31.900000	220.500000	9.500000
-31.866667	220.500000	9.500000
-31.833333	221.000000	9.000000
-31.800000	218.000000	9.000000
-31.766667	221.500000	9.500000
-31.733333	220.500000	9.000000
-31.700000	221.000000	9.500000
-31.666667	221.000000	9.500000
-31.633333	221.000000	9.500000
-31.600000	222.000000	9.500000
-31.566667	222.500000	8.500000
-31.533333	221.500000	8.500000
-31.500000	223.000000	9.000000
-31.466667	224.500000	8.500000
-31.433333	225.000000	9.000000
-31.400000	223.500000	9.000000
-31.366667	226.000000	9.000000
-31.333333	226.000000	8.500000
-31.300000	224.000000	8.500000
-31.266667	227.000000	8.500000
-31.233333	227.500000	9.000000
-31.200000	227.500000	9.000000
-31.166667	225.500000	8.500000
-31.133333	229.000000	8.500000
-31.100000	227.500000	9.000000
-31.066667	228.000000	8.500000
-31.033333	227.000000	9.000000
-31.000000	226.000000	9.500000
-30.966667	225.500000	9.500000
-30.933333	225.500000	8.500000
-30.900000	226.500000	9.000000
-30.866667	228.500000	8.500000
-30.833333	230.000000	8.500000
-30.800000	230.000000	9.500000
-30.766667	232.000000	10.000000
-30.733333	234.000000	10.500000
-30.700000	234.500000	9.500000
-30.666667	235.000000	9.500000
-30.633333	236.000000	9.500000
-30.600000	236.500000	9.500000
-30.566667	237.500000	9.500000
-30.533333	239.000000	10.500000
-30.500000	239.500000	10.500000
-30.466667	240.500000	10.500000
-30.433333	241.500000	10.000000
-30.400000	243.000000	10.000000
-30.366667	243.500000	9.500000
-30.333333	245.000000	9.500000
-30.300000	245.000000	9.500000
-30.266667	246.500000	10.500000
-30.233333	246.500000	11.000000
-30.200000	247.500000	11.000000
-30.166667	248.500000	10.000000
-30.133333	250.000000	10.000000
-30.100000	250.500000	10.000000
-30.066667	251.000000	9.000000
-30.033333	252.000000	9.000000
-30.000000	252.500000	10.000000
-29.966667	253.000000	11.500000
-29.933333	260.000000	11.000000
-29.900000	253.000000	13.000000
-29.866667	253.000000	11.000000
-29.833333	253.500000	10.000000
-29.800000	253.500000	9.500000
-29.766667	260.000000	10.500000
-29.733333	253.000000	11.500000
-29.700000	253.000000	11.500000
-29.666667	253.000000	11.000000
-29.633333	260.500000	10.500000
-29.600000	253.500000	10.000000
-29.566667	257.500000	9.500000
-29.533333	253.000000	9.000000
-29.500000	254.000000	8.500000
-29.466667	254.000000	9.500000
-29.433333	255.000000	9.500000
-29.400000	254.000000	9.000000
-29.366667	258.500000	8.500000
-29.333333	258.500000	8.500000
-29.300000	258.500000	8.500000
-29.266667	259.000000	9.000000
-29.233333	259.000000	8.500000
-29.200000	260.500000	8.500000
-29.166667	260.500000	9.000000
-29.133333	261.000000	9.500000
-29.100000	261.000000	9.000000
-29.066667	261.000000	8.500000
-29.033333	261.500000	8.500000
-29.000000	262.000000	8.500000
-28.966667	262.000000	8.500000
-28.933333	262.000000	8.000000
-28.900000	263.500000	8.000000
-28.866667	263.500000	8.000000
-28.833333	263.500000	8.000000
-28.800000	263.500000	7.500000
-28.766667	265.500000	8.500000
-28.733333	267.000000	8.500000
-28.700000	267.000000	8.500000
-28.666667	267.000000	8.000000
-28.633333	266.500000	8.000000
-28.600000	267.500000	7.500000
-28.566667	269.000000	7.500000
-28.533333	269.000000	7.500000
-28.500000	269.500000	8.000000
-28.466667	270.500000	8.000000
-28.433333	270.500000	8.000000
-28.400000	271.000000	8.000000
-28.366667	271.000000	8.000000
-28.333333	274.000000	8.000000
-28.300000	274.000000	8.000000
-28.266667	274.500000	8.000000
-28.233333	274.500000	8.000000
-28.200000	274.500000	8.000000
-28.166667	274.500000	6.500000
-28.133333	284.500000	8.000000
-28.100000	285.000000	6.500000
-28.066667	275.000000	6.000000
-28.033333	263.500000	6.500000
-28.000000	264.500000	7.000000
-27.966667	258.000000	9.000000
-27.933333	264.000000	7.500000
-27.900000	264.000000	7.500000
-27.866667	264.000000	8.000000
-27.833333	273.500000	6.500000
-27.800000	282.500000	4.500000
-27.766667	279.500000	6.500000
-27.733333	274.500000	6.500000
-27.700000	277.500000	6.500000
-27.666667	247.000000	15.000000
-27.633333	276.500000	6.000000
-27.600000	250.500000	12.500000
-27.566667	248.500000	16.500000
-27.533333	280.500000	6.500000
-27.500000	275.000000	6.000000
-27.466667	248.500000	16.500000
-27.433333	280.000000	6.500000
-27.400000	250.000000	17.000000
-27.366667	250.500000	17.000000
-27.333333	274.500000	6.000000
-27.300000	274.000000	6.000000
-27.266667	274.000000	6.500000
-27.233333	274.000000	6.500000
-27.200000	270.000000	7.000000
-27.166667	270.000000	7.000000
-27.133333	270.500000	7.500000
-27.100000	269.500000	8.000000
-27.066667	251.500000	17.500000
-27.033333	273.500000	8.000000
-27.000000	274.000000	8.000000
-26.966667	252.500000	17.000000
-26.933333	252.500000	17.000000
-26.900000	252.500000	17.500000
-26.866667	253.000000	17.500000
-26.833333	252.500000	18.000000
-26.800000	251.500000	18.500000
-26.766667	274.500000	7.500000
-26.733333	250.000000	18.000000
-26.700000	249.000000	17.500000
-26.666667	249.000000	17.500000
-26.633333	282.000000	1.500000
-26.600000	282.500000	1.500000
-26.566667	270.000000	8.500000
-26.533333	266.000000	8.500000
-26.500000	266.000000	8.500000
-26.466667	265.000000	8.500000
-26.433333	265.000000	8.500000
-26.400000	265.500000	8.500000
-26.366667	265.500000	8.500000
-26.333333	284.000000	2.000000
-26.300000	284.500000	1.500000
-26.266667	284.500000	1.500000
-26.233333	285.000000	1.500000
-26.200000	285.000000	1.500000
-26.166667	285.000000	1.500000
-26.133333	285.000000	1.500000
-26.100000	285.000000	1.500000
-26.066667	285.000000	1.500000
-26.033333	285.500000	1.500000
-26.000000	285.500000	1.500000
-25.966667	286.000000	1.500000
-25.933333	286.000000	1.500000
-25.900000	286.000000	1.500000
-25.866667	286.500000	1.500000
-25.833333	286.500000	1.500000
-25.800000	286.500000	1.500000
-25.766667	286.500000	1.500000
-25.733333	286.500000	1.500000
-25.700000	287.000000	1.500000
-25.666667	287.000000	1.500000
-25.633333	293.000000	1.500000
-25.600000	293.000000	1.500000
-25.566667	296.000000	1.500000
-25.533333	296.000000	1.500000
-25.500000	296.000000	1.500000
-25.466667	296.000000	1.500000
-25.433333	296.000000	1.500000
-25.400000	296.500000	1.500000
-25.366667	296.500000	1.500000
-25.333333	297.500000	1.500000
-25.300000	297.500000	1.500000
-25.266667	262.000000	9.000000
-25.233333	262.500000	9.000000
-25.200000	262.500000	9.000000
-25.166667	297.000000	2.500000
-25.133333	296.000000	4.000000
-25.100000	298.500000	1.500000
-25.066667	298.500000	1.500000
-25.033333	298.500000	1.500000
-25.000000	298.500000	1.500000
-24.966667	299.000000	1.500000
-24.933333	297.500000	3.500000
-24.900000	298.000000	3.500000
-24.866667	298.500000	4.000000
-24.833333	300.000000	3.500000
-24.800000	300.000000	1.500000
-24.766667	300.000000	1.500000
-24.733333	300.000000	2.000000
-24.700000	300.000000	1.500000
-24.666667	300.000000	1.500000
-24.633333	299.500000	1.500000
-24.600000	299.500000	1.500000
-24.566667	299.500000	1.500000
-24.533333	288.000000	6.000000
-24.500000	288.000000	6.500000
-24.466667	277.000000	9.500000
-24.433333	291.000000	6.500000
-24.400000	291.500000	7.000000
-24.366667	291.500000	7.000000
-24.333333	285.500000	8.500000
-24.300000	287.000000	8.500000
-24.266667	292.000000	7.500000
-24.233333	292.000000	8.000000
-24.200000	292.500000	8.000000
-24.166667	293.000000	8.000000
-24.133333	293.000000	8.500000
-24.100000	284.000000	11.000000
-24.066667	284.500000	11.500000
-24.033333	284.500000	12.000000
-24.000000	284.000000	11.500000
-23.966667	284.500000	10.500000
-23.933333	284.500000	10.500000
-23.900000	282.000000	11.500000
-23.866667	281.500000	12.500000
-23.833333	281.000000	13.000000
-23.800000	286.500000	13.000000
-23.766667	286.500000	13.000000
-23.733333	286.500000	13.000000
-23.700000	286.000000	13.500000
-23.666667	288.000000	13.500000
-23.633333	287.500000	14.000000
-23.600000	288.000000	13.000000
-23.566667	288.000000	13.000000
-23.533333	287.500000	12.500000
-23.500000	289.000000	13.000000
-23.466667	288.500000	15.000000
-23.433333	289.000000	15.500000
-23.400000	288.000000	16.000000
-23.366667	288.500000	14.500000
-23.333333	288.000000	15.000000
-23.300000	285.500000	15.000000
-23.266667	285.500000	17.500000
-23.233333	290.500000	15.500000
-23.200000	289.000000	15.500000
-23.166667	289.500000	14.500000
-23.133333	289.500000	14.500000
-23.100000	290.000000	15.000000
-23.066667	289.500000	15.500000
-23.033333	289.500000	14.000000
-23.000000	289.500000	13.000000
-22.966667	289.500000	13.500000
-22.933333	287.000000	14.000000
-22.900000	287.000000	13.500000
-22.866667	287.500000	14.000000
-22.833333	288.000000	14.500000
-22.800000	288.500000	15.000000
-22.766667	293.000000	13.500000
-22.733333	293.000000	13.500000
-22.700000	293.500000	13.000000
-22.666667	292.500000	14.000000
-22.633333	292.500000	14.000000
-22.600000	292.500000	14.000000
-22.566667	289.500000	16.000000
-22.533333	292.500000	14.000000
-22.500000	292.500000	14.000000
-22.466667	292.000000	14.500000
-22.433333	292.000000	14.500000
-22.400000	292.000000	15.000000
-22.366667	292.500000	15.000000
-22.333333	292.500000	15.000000
-22.300000	292.000000	15.000000
-22.266667	291.500000	15.000000
-22.233333	291.500000	14.500000
-22.200000	289.500000	15.000000
-22.166667	287.000000	15.500000
-22.133333	287.500000	16.500000
-22.100000	288.500000	17.000000
-22.066667	289.000000	18.000000
-22.033333	293.500000	17.000000
-22.000000	293.500000	17.500000
-21.966667	292.500000	20.000000
-21.933333	292.500000	19.500000
-21.900000	294.000000	17.500000
-21.866667	294.000000	17.500000
-21.833333	294.000000	18.000000
-21.800000	293.500000	18.500000
-21.766667	289.500000	25.000000
-21.733333	289.500000	26.000000
-21.700000	289.500000	26.000000
-21.666667	289.500000	26.500000
-21.633333	289.000000	27.000000
-21.600000	289.500000	27.000000
-21.566667	289.500000	27.000000
-21.533333	289.500000	27.500000
-21.500000	289.500000	27.500000
-21.466667	289.500000	27.500000
-21.433333	289.000000	27.500000
-21.400000	289.500000	27.000000
-21.366667	288.500000	28.000000
-21.333333	289.000000	28.500000
-21.300000	289.500000	28.000000
-21.266667	289.000000	29.000000
-21.233333	289.000000	29.000000
-21.200000	289.000000	28.500000
-21.166667	288.500000	29.000000
-21.133333	289.000000	28.500000
-21.100000	289.000000	29.000000
-21.066667	289.500000	28.500000
-21.033333	289.000000	29.500000
-21.000000	289.000000	29.500000
-20.966667	288.500000	30.000000
-20.933333	288.500000	29.500000
-20.900000	288.000000	29.500000
-20.866667	288.500000	30.000000
-20.833333	288.500000	30.500000
-20.800000	288.500000	31.500000
-20.766667	288.500000	31.000000
-20.733333	288.000000	31.000000
-20.700000	288.000000	30.500000
-20.666667	287.500000	31.000000
-20.633333	288.000000	30.500000
-20.600000	288.000000	30.500000
-20.566667	288.000000	30.500000
-20.533333	287.500000	30.000000
-20.500000	287.000000	30.000000
-20.466667	287.000000	28.500000
-20.433333	285.500000	28.500000
-20.400000	283.500000	29.000000
-20.366667	283.500000	28.500000
-20.333333	283.500000	28.500000
-20.300000	284.000000	29.000000
-20.266667	283.500000	29.000000
-20.233333	283.000000	29.500000
-20.200000	282.500000	30.000000
-20.166667	282.500000	30.000000
-20.133333	282.000000	31.000000
-20.100000	282.500000	30.000000
-20.066667	282.500000	30.000000
-20.033333	282.500000	30.000000
-20.000000	282.500000	30.000000
-19.966667	283.000000	30.000000
-19.933333	282.500000	31.000000
-19.900000	282.500000	31.000000
-19.866667	283.000000	30.500000
-19.833333	283.000000	31.000000
-19.800000	282.500000	31.500000
-19.766667	282.500000	31.500000
-19.733333	281.000000	32.500000
-19.700000	281.000000	32.500000
-19.666667	281.000000	32.500000
-19.633333	281.000000	32.500000
-19.600000	283.000000	28.500000
-19.566667	277.500000	39.500000
-19.533333	277.500000	39.500000
-19.500000	297.500000	6.000000
-19.466667	277.000000	39.000000
-19.433333	276.500000	39.500000
-19.400000	278.500000	35.500000
-19.366667	278.000000	37.000000
-19.333333	279.000000	34.500000
-19.300000	279.500000	33.500000
-19.266667	277.500000	36.500000
-19.233333	278.000000	35.000000
-19.200000	278.500000	34.000000
-19.166667	278.000000	35.000000
-19.133333	277.000000	37.500000
-19.100000	277.000000	37.500000
-19.066667	298.500000	4.000000
-19.033333	276.000000	39.500000
-19.000000	276.500000	38.500000
-18.966667	276.000000	38.000000
-18.933333	276.500000	38.000000
-18.900000	276.500000	38.500000
-18.866667	269.000000	49.000000
-18.833333	269.000000	49.000000
-18.800000	275.500000	40.500000
-18.766667	276.000000	39.000000
-18.733333	287.500000	1.000000
-18.700000	288.000000	1.000000
-18.666667	297.000000	5.000000
-18.633333	297.000000	5.000000
-18.600000	303.500000	1.500000
-18.566667	303.500000	1.500000
-18.533333	303.500000	1.000000
-18.500000	294.000000	6.500000
-18.466667	286.000000	18.000000
-18.433333	287.000000	17.500000
-18.400000	288.500000	15.000000
-18.366667	287.500000	16.500000
-18.333333	288.500000	15.000000
-18.300000	288.000000	15.500000
-18.266667	288.000000	14.000000
-18.233333	288.500000	15.000000
-18.200000	290.000000	13.000000
-18.166667	304.000000	0.500000
-18.133333	304.000000	0.500000
-18.100000	290.000000	4.000000
-18.066667	290.000000	5.000000
-18.033333	289.500000	6.000000
-18.000000	289.500000	6.000000
-17.966667	289.500000	6.000000
-17.933333	304.000000	0.500000
-17.900000	304.000000	0.500000
-17.866667	304.000000	0.500000
-17.833333	290.000000	5.000000
-17.800000	296.000000	2.000000
-17.766667	296.000000	2.000000
-17.733333	282.000000	25.000000
-17.700000	281.500000	25.500000
-17.666667	281.000000	26.000000
-17.633333	288.000000	9.000000
-17.600000	288.000000	9.000000
-17.566667	288.000000	9.000000
-17.533333	288.000000	9.000000
-17.500000	288.000000	9.000000
-17.466667	288.000000	9.000000
-17.433333	288.000000	9.000000
-17.400000	294.500000	4.500000
-17.366667	294.500000	4.500000
-17.333333	294.500000	4.500000
-17.300000	294.000000	5.500000
-17.266667	295.000000	5.500000
-17.233333	294.500000	5.500000
-17.200000	295.000000	5.500000
-17.166667	295.000000	5.500000
-17.133333	295.000000	5.500000
-17.100000	294.000000	8.000000
-17.066667	295.500000	4.500000
-17.033333	295.000000	5.500000
-17.000000	295.500000	5.000000
-16.966667	295.500000	5.500000
-16.933333	295.500000	6.000000
-16.900000	295.500000	6.000000
-16.866667	295.500000	6.000000
-16.833333	294.000000	8.500000
-16.800000	295.500000	5.500000
-16.766667	274.000000	39.000000
-16.733333	295.500000	5.500000
-16.700000	295.500000	5.500000
-16.666667	295.500000	5.500000
-16.633333	295.500000	5.500000
-16.600000	295.000000	6.000000
-16.566667	272.500000	41.000000
-16.533333	272.500000	41.000000
-16.500000	290.500000	12.500000
-16.466667	273.500000	39.500000
-16.433333	273.500000	39.500000
-16.400000	274.000000	37.500000
-16.366667	274.500000	35.500000
-16.333333	273.000000	38.000000
-16.300000	273.500000	37.500000
-16.266667	274.000000	36.000000
-16.233333	274.500000	35.500000
-16.200000	274.500000	35.500000
-16.166667	272.000000	40.000000
-16.133333	275.000000	35.000000
-16.100000	275.000000	35.000000
-16.066667	274.000000	36.000000
-16.033333	273.000000	38.000000
-16.000000	274.000000	36.000000
-15.966667	276.500000	31.500000
-15.933333	274.500000	35.000000
-15.900000	274.000000	35.500000
-15.866667	273.500000	36.000000
-15.833333	274.000000	35.500000
-15.800000	274.000000	35.000000
-15.766667	276.000000	31.000000
-15.733333	275.500000	32.500000
-15.700000	274.500000	34.500000
-15.666667	274.500000	34.000000
-15.633333	274.500000	34.000000
-15.600000	275.000000	33.500000
-15.566667	277.500000	28.500000
-15.533333	278.000000	27.500000
-15.500000	275.000000	33.000000
-15.466667	272.000000	38.000000
-15.433333	272.000000	37.500000
-15.400000	272.000000	38.000000
-15.366667	272.500000	37.000000
-15.333333	277.500000	28.000000
-15.300000	276.000000	30.000000
-15.266667	273.500000	35.500000
-15.233333	273.000000	35.000000
-15.200000	273.000000	35.000000
-15.166667	272.500000	35.500000
-15.133333	276.000000	28.500000
-15.100000	276.500000	27.500000
-15.066667	276.000000	27.500000
-15.033333	276.000000	27.000000
-15.000000	276.000000	27.000000
-14.966667	276.000000	27.000000
-14.933333	276.000000	27.500000
-14.900000	276.000000	27.500000
-14.866667	276.000000	27.500000
-14.833333	276.500000	25.500000
-14.800000	276.000000	26.500000
-14.766667	276.500000	26.500000
-14.733333	276.500000	26.500000
-14.700000	276.500000	26.500000
-14.666667	277.500000	25.000000
-14.633333	304.000000	26.000000
-14.600000	277.000000	24.500000
-14.566667	276.500000	25.500000
-14.533333	303.000000	26.500000
-14.500000	303.000000	27.000000
-14.466667	303.000000	27.000000
-14.433333	303.000000	26.500000
-14.400000	303.000000	26.500000
-14.366667	302.500000	25.500000
-14.333333	302.000000	27.500000
-14.300000	302.500000	26.500000
-14.266667	302.000000	28.000000
-14.233333	301.000000	30.000000
-14.200000	301.000000	29.500000
-14.166667	300.500000	25.500000
-14.133333	300.500000	27.000000
-14.100000	299.500000	27.500000
-14.066667	300.500000	25.500000
-14.033333	299.500000	28.000000
-14.000000	299.500000	28.500000
-13.966667	299.000000	29.000000
-13.933333	299.500000	25.000000
-13.900000	300.000000	23.000000
-13.866667	300.000000	24.000000
-13.833333	300.000000	24.000000
-13.800000	300.500000	23.500000
-13.766667	300.500000	23.000000
-13.733333	300.000000	23.500000
-13.700000	300.000000	23.000000
-13.666667	299.500000	24.000000
-13.633333	299.500000	24.500000
-13.600000	299.000000	26.000000
-13.566667	298.500000	27.000000
-13.533333	297.500000	27.500000
-13.500000	299.000000	22.500000
-13.466667	298.500000	24.000000
-13.433333	298.500000	24.000000
-13.400000	298.500000	23.500000
-13.366667	298.500000	24.500000
-13.333333	298.000000	25.500000
-13.300000	294.500000	30.500000
-13.266667	295.500000	26.500000
-13.233333	295.500000	29.000000
-13.200000	297.000000	23.000000
-13.166667	297.000000	24.000000
-13.133333	296.500000	25.000000
-13.100000	293.500000	30.500000
-13.066667	292.500000	31.000000
-13.033333	292.000000	29.500000
-13.000000	293.000000	28.500000
-12.966667	294.000000	24.500000
-12.933333	294.000000	25.000000
-12.900000	294.000000	25.500000
-12.866667	294.000000	25.000000
-12.833333	291.000000	29.000000
-12.800000	291.500000	27.500000
-12.766667	291.500000	27.000000
-12.733333	291.000000	28.000000
-12.700000	291.000000	28.500000
-12.666667	291.500000	25.500000
-12.633333	291.500000	26.500000
-12.600000	291.000000	28.000000
-12.566667	291.000000	27.500000
-12.533333	290.500000	27.500000
-12.500000	290.500000	28.000000
-12.466667	290.000000	28.500000
-12.433333	290.500000	26.000000
-12.400000	289.500000	29.500000
-12.366667	289.500000	29.000000
-12.333333	288.000000	29.000000
-12.300000	288.500000	28.500000
-12.266667	288.000000	28.500000
-12.233333	286.500000	30.000000
-12.200000	286.500000	30.000000
-12.166667	286.500000	30.500000
-12.133333	286.000000	31.500000
-12.100000	286.000000	32.000000
-12.066667	285.000000	33.000000
-12.033333	286.500000	29.500000
-12.000000	286.000000	29.000000
-11.966667	286.000000	28.500000
-11.933333	286.000000	29.000000
-11.900000	285.500000	29.000000
-11.866667	286.000000	30.000000
-11.833333	286.000000	30.000000
-11.800000	286.000000	28.500000
-11.766667	285.500000	28.500000
-11.733333	284.500000	28.500000
-11.700000	285.000000	28.500000
-11.666667	284.000000	30.500000
-11.633333	284.500000	30.500000
-11.600000	284.500000	30.000000
-11.566667	284.500000	30.000000
-11.533333	284.500000	28.500000
-11.500000	283.500000	30.500000
-11.466667	283.000000	31.000000
-11.433333	283.500000	29.500000
-11.400000	273.500000	21.500000
-11.366667	274.000000	21.000000
-11.333333	272.500000	24.000000
-11.300000	272.000000	24.000000
-11.266667	271.000000	26.000000
-11.233333	270.500000	25.500000
-11.200000	271.500000	24.500000
-11.166667	272.000000	23.000000
-11.133333	284.500000	29.500000
-11.100000	271.500000	24.000000
-11.066667	270.000000	26.000000
-11.033333	269.500000	26.500000
-11.000000	270.500000	24.500000
-10.966667	270.000000	26.000000
-10.933333	283.500000	26.500000
-10.900000	283.500000	26.500000
-10.866667	282.500000	26.500000
-10.833333	271.000000	21.000000
-10.800000	270.500000	21.000000
-10.766667	270.000000	20.500000
-10.733333	270.000000	20.500000
-10.700000	269.500000	21.000000
-10.666667	269.000000	21.000000
-10.633333	269.500000	20.500000
-10.600000	268.500000	21.000000
-10.566667	269.500000	20.500000
-10.533333	268.500000	21.000000
-10.500000	267.500000	22.000000
-10.466667	267.500000	21.500000
-10.433333	267.500000	21.500000
-10.400000	267.000000	21.500000
-10.366667	267.500000	22.000000
-10.333333	267.000000	22.000000
-10.300000	266.500000	21.500000
-10.266667	266.000000	22.500000
-10.233333	266.500000	22.000000
-10.200000	266.000000	21.500000
-10.166667	265.500000	22.500000
-10.133333	266.500000	21.000000
-10.100000	266.000000	22.000000
-10.066667	267.000000	21.500000
-10.033333	266.000000	22.000000
-10.000000	266.000000	21.500000
-9.966667	267.500000	22.500000
-9.933333	265.000000	21.000000
-9.900000	264.500000	22.500000
-9.866667	265.500000	22.500000
-9.833333	265.000000	22.000000
-9.800000	264.000000	23.000000
-9.766667	265.000000	22.000000
-9.733333	264.000000	22.000000
-9.700000	264.000000	22.000000
-9.666667	264.500000	22.500000
-9.633333	263.500000	22.000000
-9.600000	263.000000	22.500000
-9.566667	262.500000	23.500000
-9.533333	262.500000	22.500000
-9.500000	263.000000	23.500000
-9.466667	262.000000	24.000000
-9.433333	262.500000	24.000000
-9.400000	262.000000	24.500000
-9.366667	261.500000	24.500000
-9.333333	261.000000	24.500000
-9.300000	260.500000	24.500000
-9.266667	261.500000	25.000000
-9.233333	261.000000	25.500000
-9.200000	260.000000	26.500000
-9.166667	260.500000	26.500000
-9.133333	260.000000	27.500000
-9.100000	259.500000	30.000000
-9.066667	259.500000	30.000000
-9.033333	260.500000	30.000000
-9.000000	261.000000	30.500000
-8.966667	278.000000	10.500000
-8.933333	278.000000	10.500000
-8.900000	260.500000	31.500000
-8.866667	279.000000	10.500000
-8.833333	278.000000	10.500000
-8.800000	260.000000	32.500000
-8.766667	261.000000	32.500000
-8.733333	278.000000	11.000000
-8.700000	280.500000	10.500000
-8.666667	280.500000	10.500000
-8.633333	279.000000	10.500000
-8.600000	282.000000	8.000000
-8.566667	282.500000	8.000000
-8.533333	283.000000	9.500000
-8.500000	283.500000	9.500000
-8.466667	284.000000	9.000000
-8.433333	284.000000	9.000000
-8.400000	284.000000	9.000000
-8.366667	283.500000	9.000000
-8.333333	284.000000	9.000000
-8.300000	285.000000	8.000000
-8.266667	262.000000	32.000000
-8.233333	286.500000	7.500000
-8.200000	285.500000	8.000000
-8.166667	285.500000	8.500000
-8.133333	286.500000	8.000000
-8.100000	287.500000	8.000000
-8.066667	287.500000	8.000000
-8.033333	287.500000	8.000000
-8.000000	288.000000	8.000000
-7.966667	288.000000	8.000000
-7.933333	287.500000	9.000000
-7.900000	287.000000	9.500000
-7.866667	288.500000	8.000000
-7.833333	288.500000	8.000000
-7.800000	288.500000	8.000000
-7.766667	287.500000	9.000000
-7.733333	288.500000	8.000000
-7.700000	288.500000	8.000000
-7.666667	290.500000	7.500000
-7.633333	291.500000	6.500000
-7.600000	291.000000	8.000000
-7.566667	294.500000	6.000000
-7.533333	294.500000	6.000000
-7.500000	294.500000	6.000000
-7.466667	294.500000	6.000000
-7.433333	294.500000	6.000000
-7.400000	294.500000	6.000000
-7.366667	295.000000	5.500000
-7.333333	295.000000	5.500000
-7.300000	295.000000	5.500000
-7.266667	295.000000	5.500000
-7.233333	295.000000	5.500000
-7.200000	294.000000	5.500000
-7.166667	247.500000	38.000000
-7.133333	247.000000	39.000000
-7.100000	247.000000	39.000000
-7.066667	247.000000	39.000000
-7.033333	248.000000	39.000000
-7.000000	248.000000	39.000000
-6.966667	248.000000	39.000000
-6.933333	248.000000	39.000000
-6.900000	248.000000	39.000000
-6.866667	250.000000	40.000000
-6.833333	250.000000	40.000000
-6.800000	250.000000	40.000000
-6.766667	250.000000	40.000000
-6.733333	250.000000	40.000000
-6.700000	250.000000	40.000000
-6.666667	250.000000	40.000000
-6.633333	250.000000	40.000000
-6.600000	250.000000	40.000000
-6.566667	250.000000	40.000000
-6.533333	250.000000	40.000000
-6.500000	250.000000	40.000000
-6.466667	250.000000	40.000000
-6.433333	250.000000	40.000000
-6.400000	250.000000	40.000000
-6.366667	250.000000	40.000000
-6.333333	250.000000	40.000000
-6.300000	250.000000	40.000000
-6.266667	250.000000	40.000000
-6.233333	250.000000	40.000000
-6.200000	250.000000	40.000000
-6.166667	250.000000	40.000000
-6.133333	250.000000	40.000000
-6.100000	246.000000	40.000000
-6.066667	246.000000	40.000000
-6.033333	290.000000	6.000000
-6.000000	290.000000	6.000000
-5.966667	290.000000	6.000000
-5.933333	290.000000	6.000000
-5.900000	244.000000	39.000000
-5.866667	244.000000	39.000000
-5.833333	244.000000	39.000000
-5.800000	289.000000	7.000000
-5.766667	289.000000	7.000000
-5.733333	289.000000	7.000000
-5.700000	289.000000	7.000000
-5.666667	289.000000	7.000000
-5.633333	289.000000	7.000000
-5.600000	289.000000	7.000000
-5.566667	289.000000	7.000000
-5.533333	289.000000	7.000000
-5.500000	289.000000	7.000000
-5.466667	289.000000	7.000000
-5.433333	289.000000	7.000000
-5.400000	289.000000	7.000000
-5.366667	289.000000	7.000000
-5.333333	289.000000	7.000000
-5.300000	289.000000	7.000000
-5.266667	289.000000	7.000000
-5.233333	289.000000	7.000000
-5.200000	289.000000	7.000000
-5.166667	289.000000	7.000000
-5.133333	289.000000	7.000000
-5.100000	289.000000	7.000000
-5.066667	289.000000	7.000000
-5.033333	289.000000	7.000000
-5.000000	289.000000	7.000000
-4.966667	289.000000	7.000000
-4.933333	289.000000	7.000000
-4.900000	289.000000	7.000000
-4.866667	289.000000	7.000000
-4.833333	289.000000	7.000000
-4.800000	289.000000	7.000000
-4.766667	289.000000	7.000000
-4.733333	289.000000	7.000000
-4.700000	289.000000	7.000000
-4.666667	289.000000	7.000000
-4.633333	289.000000	7.000000
-4.600000	289.000000	7.000000
-4.566667	289.000000	7.000000
-4.533333	289.000000	7.000000
-4.500000	287.000000	6.000000
-4.466667	287.000000	6.000000
-4.433333	273.500000	5.000000
-4.400000	272.500000	8.000000
-4.366667	282.000000	8.500000
-4.333333	282.000000	8.500000
-4.300000	281.000000	9.000000
-4.266667	281.000000	9.500000
-4.233333	280.500000	9.500000
-4.200000	274.500000	14.000000
-4.166667	274.000000	15.000000
-4.133333	270.500000	17.000000
-4.100000	270.000000	17.500000
-4.066667	270.000000	17.500000
-4.033333	265.500000	21.500000
-4.000000	265.000000	23.000000
-3.966667	265.000000	23.500000
-3.933333	266.500000	24.500000
-3.900000	264.500000	24.500000
-3.866667	265.500000	24.500000
-3.833333	264.000000	24.500000
-3.800000	263.500000	24.000000
-3.766667	263.500000	25.000000
-3.733333	263.000000	25.000000
-3.700000	262.500000	25.000000
-3.666667	262.500000	24.000000
-3.633333	262.000000	25.000000
-3.600000	261.500000	25.000000
-3.566667	261.000000	24.500000
-3.533333	261.500000	25.000000
-3.500000	261.500000	25.500000
-3.466667	260.500000	25.500000
-3.433333	260.500000	25.000000
-3.400000	260.500000	25.000000
-3.366667	261.000000	25.000000
-3.333333	261.000000	25.500000
-3.300000	261.000000	26.500000
-3.266667	261.000000	26.000000
-3.233333	251.500000	26.000000
-3.200000	260.000000	25.000000
-3.166667	268.500000	24.000000
-3.133333	261.500000	24.500000
-3.100000	262.000000	24.500000
-3.066667	264.000000	25.000000
-3.033333	269.500000	25.500000
-3.000000	286.000000	27.000000
-2.966667	285.500000	27.500000
-2.933333	270.000000	26.500000
-2.900000	264.500000	26.500000
-2.866667	286.500000	28.500000
-2.833333	286.500000	28.500000
-2.800000	285.500000	29.000000
-2.766667	285.000000	29.000000
-2.733333	279.000000	29.000000
-2.700000	285.000000	29.000000
-2.666667	279.500000	29.500000
-2.633333	286.500000	29.500000
-2.600000	286.500000	30.000000
-2.566667	286.500000	30.000000
-2.533333	287.000000	30.000000
-2.500000	287.000000	30.000000
-2.466667	286.500000	30.500000
-2.433333	286.500000	31.000000
-2.400000	285.500000	31.000000
-2.366667	284.000000	31.000000
-2.333333	278.500000	31.000000
-2.300000	281.000000	31.500000
-2.266667	286.500000	31.000000
-2.233333	286.500000	31.500000
-2.200000	286.500000	31.500000
-2.166667	287.000000	32.000000
-2.133333	287.000000	32.000000
-2.100000	287.000000	32.000000
-2.066667	287.000000	32.000000
-2.033333	287.000000	32.000000
-2.000000	287.000000	32.500000
-1.966667	288.500000	32.000000
-1.933333	283.500000	31.500000
-1.900000	288.500000	32.000000
-1.866667	288.500000	31.500000
-1.833333	284.000000	32.000000
-1.800000	288.500000	30.500000
-1.766667	284.000000	30.000000
-1.733333	288.500000	30.500000
-1.700000	288.500000	30.500000
-1.666667	292.500000	30.500000
-1.633333	292.500000	30.500000
-1.600000	289.000000	30.000000
-1.566667	289.000000	29.500000
-1.533333	289.500000	29.000000
-1.500000	289.500000	29.000000
-1.466667	289.500000	29.000000
-1.433333	290.000000	28.500000
-1.400000	290.000000	29.000000
-1.366667	290.500000	28.500000
-1.333333	293.500000	28.500000
-1.300000	290.500000	28.000000
-1.266667	290.500000	28.000000
-1.233333	292.000000	28.000000
-1.200000	292.000000	27.500000
-1.166667	290.500000	27.500000
-1.133333	292.000000	27.500000
-1.100000	292.500000	27.500000
-1.066667	292.500000	26.500000
-1.033333	292.500000	26.500000
-1.000000	292.500000	26.000000
-0.966667	292.500000	26.500000
-0.933333	293.000000	26.000000
-0.900000	293.000000	26.500000
-0.866667	293.000000	26.500000
-0.833333	293.000000	26.000000
-0.800000	293.500000	26.000000
-0.766667	294.000000	25.500000
-0.733333	293.500000	25.000000
-0.700000	293.500000	25.000000
-0.666667	294.500000	25.000000
-0.633333	294.500000	25.000000
-0.600000	294.500000	24.000000
-0.566667	294.500000	25.000000
-0.533333	295.000000	23.500000
-0.500000	295.500000	23.000000
-0.466667	295.500000	23.000000
-0.433333	295.500000	23.000000
-0.400000	295.500000	22.500000
-0.366667	296.000000	23.000000
-0.333333	296.000000	23.000000
-0.300000	296.000000	23.500000
-0.266667	296.000000	23.000000
-0.233333	297.000000	22.500000
-0.200000	297.000000	22.500000
-0.166667	297.000000	21.500000
-0.133333	297.500000	20.500000
-0.100000	297.000000	20.500000
-0.066667	296.500000	20.000000
-0.033333	297.000000	19.500000
0.000000	298.500000	19.500000
0.033333	298.500000	19.500000
0.066667	299.000000	19.000000
0.100000	299.000000	19.000000
0.133333	298.000000	10.500000
0.166667	298.500000	10.500000
0.200000	298.500000	10.000000
0.233333	298.500000	10.000000
0.266667	299.000000	10.500000
0.300000	299.000000	10.500000
0.333333	299.000000	10.000000
0.366667	299.500000	9.500000
0.400000	299.500000	9.500000
0.433333	299.500000	8.000000
0.466667	299.500000	8.000000
0.500000	299.500000	8.000000
0.533333	299.500000	7.500000
0.566667	299.500000	7.500000
0.600000	299.500000	7.500000
0.633333	299.500000	7.500000
0.666667	300.000000	7.000000
0.700000	300.000000	7.000000
0.733333	300.000000	7.000000
0.766667	300.000000	7.000000
0.800000	299.500000	7.000000
0.833333	299.500000	7.000000
0.866667	299.000000	7.000000
0.900000	299.000000	7.000000
0.933333	299.000000	7.000000
0.966667	299.000000	7.000000
1.000000	299.000000	7.000000
1.033333	299.000000	7.000000
1.066667	299.000000	7.000000
1.100000	299.000000	7.000000
1.133333	298.500000	7.000000
1.166667	298.500000	7.000000
1.200000	298.500000	7.000000
1.233333	298.500000	7.000000
1.266667	298.500000	7.000000
1.300000	298.500000	7.000000
1.333333	298.500000	7.000000
1.366667	294.500000	9.500000
1.400000	294.500000	9.500000
1.433333	295.500000	8.500000
1.466667	295.500000	8.500000
1.500000	295.000000	8.500000
1.533333	295.000000	8.500000
1.566667	295.000000	8.500000
1.600000	295.000000	8.500000
1.633333	295.000000	9.000000
1.666667	296.000000	8.000000
1.700000	296.000000	8.000000
1.733333	296.000000	7.500000
1.766667	296.000000	7.500000
1.800000	295.500000	7.500000
1.833333	295.500000	7.500000
1.866667	295.500000	7.500000
1.900000	295.500000	7.500000
1.933333	295.500000	7.500000
1.966667	295.000000	8.000000
2.000000	296.500000	7.500000
2.033333	295.500000	8.000000
2.066667	295.500000	7.500000
2.100000	295.500000	7.500000
2.133333	295.500000	8.000000
2.166667	295.500000	8.000000
2.200000	295.500000	8.000000
2.233333	295.500000	8.000000
2.266667	295.500000	8.000000
2.300000	295.500000	8.000000
2.333333	296.000000	8.000000
2.366667	296.000000	8.000000
2.400000	296.500000	7.500000
2.433333	296.500000	7.500000
2.466667	296.500000	7.500000
2.500000	296.500000	7.500000
2.533333	296.500000	7.500000
2.566667	249.000000	33.000000
2.600000	249.000000	33.000000
2.633333	249.000000	33.000000
2.666667	249.000000	33.000000
2.700000	249.000000	33.000000
2.733333	249.000000	33.000000
2.766667	249.000000	33.000000
2.800000	249.000000	33.000000
2.833333	249.000000	33.000000
2.866667	249.000000	33.000000
2.900000	249.000000	33.000000
2.933333	249.000000	33.000000
2.966667	249.000000	33.000000
3.000000	249.000000	33.000000
3.033333	249.000000	33.000000
3.066667	249.000000	33.000000
3.100000	249.000000	33.000000
3.133333	249.000000	33.000000
3.166667	249.000000	33.000000
3.200000	249.000000	33.000000
3.233333	249.000000	33.000000
3.266667	249.000000	33.000000
3.300000	249.000000	33.000000
3.333333	249.000000	33.000000
3.366667	249.000000	33.000000
3.400000	249.000000	33.000000
3.433333	249.000000	33.000000
3.466667	249.000000	33.000000
3.500000	249.000000	33.000000
3.533333	249.000000	33.000000
3.566667	249.000000	33.000000
3.600000	249.000000	33.000000
3.633333	249.000000	33.000000
3.666667	249.000000	33.000000
3.700000	249.000000	33.000000
3.733333	249.000000	33.000000
3.766667	249.000000	33.000000
3.800000	249.000000	33.000000
3.833333	249.000000	33.000000
3.866667	249.000000	33.000000
3.900000	308.000000	6.000000
3.933333	308.000000	6.000000
3.966667	308.000000	6.000000
4.000000	308.000000	6.000000
4.033333	308.000000	6.000000
4.066667	308.000000	6.000000
4.100000	308.000000	6.000000
4.133333	308.000000	6.000000
4.166667	308.000000	6.000000
4.200000	308.000000	6.000000
4.233333	308.000000	6.000000
4.266667	308.000000	6.000000
4.300000	308.000000	6.000000
4.333333	308.000000	6.000000
4.366667	308.000000	6.000000
4.400000	308.000000	6.000000
4.433333	308.000000	6.000000
4.466667	308.000000	6.000000
4.500000	308.000000	6.000000
4.533333	308.000000	6.000000
4.566667	308.000000	6.000000
4.600000	308.000000	6.000000
4.633333	308.000000	6.000000
4.666667	308.000000	6.000000
4.700000	308.000000	6.000000
4.733333	308.000000	6.000000
4.766667	308.000000	6.000000
4.800000	308.000000	6.000000
4.833333	308.000000	6.000000
4.866667	308.000000	6.000000
4.900000	308.000000	6.000000
4.933333	308.000000	6.000000
4.966667	308.000000	6.000000
5.000000	308.000000	6.000000
5.033333	308.000000	6.000000
5.066667	308.000000	6.000000
5.100000	308.000000	6.000000
5.133333	308.000000	6.000000
5.166667	308.000000	6.000000
5.200000	308.000000	6.000000
5.233333	308.000000	6.000000
5.266667	308.000000	6.000000
5.300000	308.000000	6.000000
5.333333	308.000000	6.000000
5.366667	308.000000	6.000000
5.400000	308.000000	6.000000
5.433333	308.000000	6.000000
5.466667	285.000000	2.000000
5.500000	284.500000	1.500000
5.533333	283.000000	2.000000
5.566667	283.000000	2.000000
5.600000	283.000000	2.000000
5.633333	283.000000	2.000000
5.666667	283.000000	2.000000
5.700000	285.000000	1.500000
5.733333	287.000000	1.000000
5.766667	284.500000	1.500000
5.800000	284.500000	1.500000
5.833333	284.500000	1.500000
5.866667	284.500000	1.500000
5.900000	284.000000	2.000000
5.933333	284.000000	1.500000
5.966667	283.000000	2.000000
6.000000	283.000000	2.000000
6.033333	283.000000	2.000000
6.066667	243.000000	34.000000
6.100000	242.000000	33.000000
6.133333	242.000000	33.000000
6.166667	242.000000	33.000000
6.200000	242.000000	33.000000
6.233333	243.000000	34.000000
6.266667	243.000000	34.000000
6.300000	243.000000	34.000000
6.333333	243.500000	35.000000
6.366667	283.000000	2.000000
6.400000	284.000000	1.500000
6.433333	284.000000	1.500000
6.466667	242.000000	34.000000
6.500000	308.500000	5.000000
6.533333	242.000000	34.000000
6.566667	241.000000	31.000000
6.600000	303.000000	7.000000
[truncated: 8,801 more rows]
