# Supplementary material for: Attraction of posture and motion-trajectory elements of conspecific biological motion in medaka fish
Source: Sci Rep. 2018 Jun 5;8:8589. doi: 10.1038/s41598-018-26186-x (PMC5988670; doi:10.1038/s41598-018-26186-x)
Supplement: Supplementary file 4 — Dataset 3 [file 41598_2018_26186_MOESM4_ESM.zip › DataExperiments/Bioposture_05.csv]

time[sec]	x	y
-60.000000	154.500000	90.000000
-59.966667	154.500000	90.000000
-59.933333	204.000000	90.000000
-59.900000	154.500000	87.000000
-59.866667	205.500000	92.000000
-59.833333	154.500000	91.000000
-59.800000	154.500000	90.500000
-59.766667	154.500000	92.500000
-59.733333	154.500000	90.500000
-59.700000	154.500000	90.000000
-59.666667	204.000000	91.000000
-59.633333	154.500000	88.500000
-59.600000	154.500000	92.500000
-59.566667	154.500000	90.500000
-59.533333	206.500000	90.500000
-59.500000	204.000000	92.500000
-59.466667	154.500000	91.000000
-59.433333	202.000000	90.000000
-59.400000	204.500000	90.000000
-59.366667	154.500000	153.000000
-59.333333	154.500000	90.500000
-59.300000	154.500000	88.500000
-59.266667	154.500000	89.500000
-59.233333	154.500000	90.000000
-59.200000	154.500000	90.000000
-59.166667	154.500000	153.000000
-59.133333	154.500000	153.000000
-59.100000	154.500000	153.000000
-59.066667	154.500000	153.000000
-59.033333	154.500000	153.000000
-59.000000	154.500000	64.500000
-58.966667	154.500000	153.000000
-58.933333	206.000000	64.500000
-58.900000	206.500000	63.500000
-58.866667	205.500000	65.000000
-58.833333	154.500000	153.000000
-58.800000	154.500000	153.000000
-58.766667	207.000000	62.000000
-58.733333	154.500000	153.000000
-58.700000	206.500000	61.500000
-58.666667	205.000000	67.000000
-58.633333	205.000000	63.500000
-58.600000	207.000000	62.500000
-58.566667	154.500000	62.500000
-58.533333	154.500000	153.000000
-58.500000	154.500000	153.000000
-58.466667	154.500000	153.000000
-58.433333	154.500000	153.000000
-58.400000	154.500000	153.000000
-58.366667	207.000000	66.500000
-58.333333	154.500000	153.000000
-58.300000	154.500000	153.000000
-58.266667	154.500000	153.000000
-58.233333	154.500000	153.000000
-58.200000	154.500000	153.000000
-58.166667	239.500000	61.500000
-58.133333	4.000000	68.000000
-58.100000	4.000000	68.000000
-58.066667	4.000000	68.000000
-58.033333	4.000000	68.000000
-58.000000	4.000000	68.000000
-57.966667	4.000000	68.000000
-57.933333	4.000000	68.000000
-57.900000	4.000000	68.000000
-57.866667	4.000000	68.000000
-57.833333	4.000000	68.000000
-57.800000	4.000000	68.000000
-57.766667	4.000000	68.000000
-57.733333	4.000000	68.000000
-57.700000	4.000000	68.000000
-57.666667	4.000000	68.000000
-57.633333	4.000000	68.000000
-57.600000	4.000000	68.000000
-57.566667	4.000000	68.000000
-57.533333	4.000000	68.000000
-57.500000	4.000000	68.000000
-57.466667	4.000000	68.000000
-57.433333	4.000000	68.000000
-57.400000	4.000000	68.000000
-57.366667	4.000000	68.000000
-57.333333	4.000000	68.000000
-57.300000	4.000000	68.000000
-57.266667	4.000000	68.000000
-57.233333	4.000000	68.000000
-57.200000	4.000000	68.000000
-57.166667	4.000000	68.000000
-57.133333	4.000000	68.000000
-57.100000	4.000000	68.000000
-57.066667	4.000000	68.000000
-57.033333	4.000000	68.000000
-57.000000	4.000000	68.000000
-56.966667	4.000000	68.000000
-56.933333	4.000000	68.000000
-56.900000	4.000000	68.000000
-56.866667	4.000000	68.000000
-56.833333	4.000000	68.000000
-56.800000	4.000000	68.000000
-56.766667	4.000000	68.000000
-56.733333	4.000000	68.000000
-56.700000	4.000000	68.000000
-56.666667	4.000000	68.000000
-56.633333	4.000000	68.000000
-56.600000	4.000000	68.000000
-56.566667	4.000000	68.000000
-56.533333	4.000000	68.000000
-56.500000	4.000000	68.000000
-56.466667	4.000000	68.000000
-56.433333	4.000000	68.000000
-56.400000	4.000000	68.000000
-56.366667	4.000000	68.000000
-56.333333	4.000000	68.000000
-56.300000	4.000000	68.000000
-56.266667	4.000000	68.000000
-56.233333	4.000000	68.000000
-56.200000	4.000000	68.000000
-56.166667	4.000000	68.000000
-56.133333	4.000000	68.000000
-56.100000	4.000000	68.000000
-56.066667	4.000000	68.000000
-56.033333	4.000000	68.000000
-56.000000	4.000000	68.000000
-55.966667	4.000000	68.000000
-55.933333	4.000000	68.000000
-55.900000	4.000000	68.000000
-55.866667	4.000000	68.000000
-55.833333	4.000000	68.000000
-55.800000	4.000000	68.000000
-55.766667	4.000000	68.000000
-55.733333	4.000000	68.000000
-55.700000	4.000000	68.000000
-55.666667	4.000000	68.000000
-55.633333	4.000000	68.000000
-55.600000	4.000000	68.000000
-55.566667	4.000000	68.000000
-55.533333	4.000000	68.000000
-55.500000	4.000000	68.000000
-55.466667	4.000000	68.000000
-55.433333	4.000000	68.000000
-55.400000	4.000000	68.000000
-55.366667	4.000000	68.000000
-55.333333	4.000000	68.000000
-55.300000	4.000000	68.000000
-55.266667	4.000000	68.000000
-55.233333	4.000000	68.000000
-55.200000	4.000000	68.000000
-55.166667	4.000000	68.000000
-55.133333	4.000000	68.000000
-55.100000	4.000000	68.000000
-55.066667	4.000000	68.000000
-55.033333	4.000000	68.000000
-55.000000	4.000000	68.000000
-54.966667	4.000000	68.000000
-54.933333	4.000000	68.000000
-54.900000	4.000000	68.000000
-54.866667	4.000000	68.000000
-54.833333	4.000000	68.000000
-54.800000	4.000000	68.000000
-54.766667	4.000000	68.000000
-54.733333	4.000000	68.000000
-54.700000	4.000000	68.000000
-54.666667	4.000000	68.000000
-54.633333	4.000000	68.000000
-54.600000	4.000000	68.000000
-54.566667	4.000000	68.000000
-54.533333	4.000000	68.000000
-54.500000	4.000000	68.000000
-54.466667	4.000000	68.000000
-54.433333	4.000000	68.000000
-54.400000	4.000000	68.000000
-54.366667	4.000000	68.000000
-54.333333	4.000000	68.000000
-54.300000	4.000000	68.000000
-54.266667	4.000000	68.000000
-54.233333	4.000000	68.000000
-54.200000	4.000000	68.000000
-54.166667	4.000000	68.000000
-54.133333	4.000000	68.000000
-54.100000	4.000000	68.000000
-54.066667	4.000000	68.000000
-54.033333	4.000000	68.000000
-54.000000	4.000000	68.000000
-53.966667	4.000000	68.000000
-53.933333	4.000000	68.000000
-53.900000	4.000000	68.000000
-53.866667	4.000000	68.000000
-53.833333	4.000000	68.000000
-53.800000	4.000000	68.000000
-53.766667	4.000000	68.000000
-53.733333	4.000000	68.000000
-53.700000	4.000000	68.000000
-53.666667	4.000000	68.000000
-53.633333	4.000000	68.000000
-53.600000	4.000000	68.000000
-53.566667	4.000000	68.000000
-53.533333	4.000000	68.000000
-53.500000	4.000000	68.000000
-53.466667	4.000000	68.000000
-53.433333	4.000000	68.000000
-53.400000	4.000000	68.000000
-53.366667	4.000000	68.000000
-53.333333	4.000000	68.000000
-53.300000	4.000000	68.000000
-53.266667	4.000000	68.000000
-53.233333	4.000000	68.000000
-53.200000	4.000000	68.000000
-53.166667	4.000000	68.000000
-53.133333	4.000000	68.000000
-53.100000	4.000000	68.000000
-53.066667	4.000000	68.000000
-53.033333	4.000000	68.000000
-53.000000	4.000000	68.000000
-52.966667	4.000000	68.000000
-52.933333	4.000000	68.000000
-52.900000	4.000000	68.000000
-52.866667	4.000000	68.000000
-52.833333	4.000000	68.000000
-52.800000	4.000000	68.000000
-52.766667	4.000000	68.000000
-52.733333	4.000000	68.000000
-52.700000	4.000000	68.000000
-52.666667	4.000000	68.000000
-52.633333	4.000000	68.000000
-52.600000	4.000000	68.000000
-52.566667	4.000000	68.000000
-52.533333	4.000000	68.000000
-52.500000	4.000000	68.000000
-52.466667	4.000000	68.000000
-52.433333	4.000000	68.000000
-52.400000	4.000000	68.000000
-52.366667	4.000000	68.000000
-52.333333	4.000000	68.000000
-52.300000	4.000000	68.000000
-52.266667	4.000000	68.000000
-52.233333	4.000000	68.000000
-52.200000	4.000000	68.000000
-52.166667	4.000000	68.000000
-52.133333	4.000000	68.000000
-52.100000	4.000000	68.000000
-52.066667	4.000000	68.000000
-52.033333	4.000000	68.000000
-52.000000	4.000000	68.000000
-51.966667	4.000000	68.000000
-51.933333	4.000000	68.000000
-51.900000	4.000000	68.000000
-51.866667	4.000000	68.000000
-51.833333	4.000000	68.000000
-51.800000	4.000000	68.000000
-51.766667	4.000000	68.000000
-51.733333	4.000000	68.000000
-51.700000	4.000000	68.000000
-51.666667	4.000000	68.000000
-51.633333	4.000000	68.000000
-51.600000	4.000000	68.000000
-51.566667	4.000000	68.000000
-51.533333	4.000000	68.000000
-51.500000	4.000000	68.000000
-51.466667	4.000000	68.000000
-51.433333	4.000000	68.000000
-51.400000	4.000000	68.000000
-51.366667	4.000000	68.000000
-51.333333	4.000000	68.000000
-51.300000	4.000000	68.000000
-51.266667	4.000000	68.000000
-51.233333	4.000000	68.000000
-51.200000	4.000000	68.000000
-51.166667	4.000000	68.000000
-51.133333	4.000000	68.000000
-51.100000	4.000000	68.000000
-51.066667	4.000000	68.000000
-51.033333	4.000000	68.000000
-51.000000	4.000000	68.000000
-50.966667	4.000000	68.000000
-50.933333	4.000000	68.000000
-50.900000	4.000000	68.000000
-50.866667	4.000000	68.000000
-50.833333	4.000000	68.000000
-50.800000	4.000000	68.000000
-50.766667	4.000000	68.000000
-50.733333	4.000000	68.000000
-50.700000	4.000000	68.000000
-50.666667	4.000000	68.000000
-50.633333	4.000000	68.000000
-50.600000	4.000000	68.000000
-50.566667	4.000000	68.000000
-50.533333	4.000000	68.000000
-50.500000	4.000000	68.000000
-50.466667	4.000000	68.000000
-50.433333	4.000000	68.000000
-50.400000	4.000000	68.000000
-50.366667	4.000000	68.000000
-50.333333	4.000000	68.000000
-50.300000	4.000000	68.000000
-50.266667	4.000000	68.000000
-50.233333	4.000000	68.000000
-50.200000	4.000000	68.000000
-50.166667	4.000000	68.000000
-50.133333	4.000000	68.000000
-50.100000	4.000000	68.000000
-50.066667	4.000000	68.000000
-50.033333	4.000000	68.000000
-50.000000	4.000000	68.000000
-49.966667	4.000000	68.000000
-49.933333	4.000000	68.000000
-49.900000	4.000000	68.000000
-49.866667	4.000000	68.000000
-49.833333	4.000000	68.000000
-49.800000	4.000000	68.000000
-49.766667	4.000000	68.000000
-49.733333	4.000000	68.000000
-49.700000	4.000000	68.000000
-49.666667	4.000000	68.000000
-49.633333	4.000000	68.000000
-49.600000	4.000000	68.000000
-49.566667	4.000000	68.000000
-49.533333	4.000000	68.000000
-49.500000	4.000000	68.000000
-49.466667	4.000000	68.000000
-49.433333	4.000000	68.000000
-49.400000	4.000000	68.000000
-49.366667	4.000000	68.000000
-49.333333	4.000000	68.000000
-49.300000	4.000000	68.000000
-49.266667	4.000000	68.000000
-49.233333	4.000000	68.000000
-49.200000	4.000000	68.000000
-49.166667	4.000000	68.000000
-49.133333	4.000000	68.000000
-49.100000	4.000000	68.000000
-49.066667	4.000000	68.000000
-49.033333	4.000000	68.000000
-49.000000	4.000000	68.000000
-48.966667	4.000000	68.000000
-48.933333	4.000000	68.000000
-48.900000	4.000000	68.000000
-48.866667	4.000000	68.000000
-48.833333	4.000000	68.000000
-48.800000	4.000000	68.000000
-48.766667	4.000000	68.000000
-48.733333	4.000000	68.000000
-48.700000	4.000000	68.000000
-48.666667	4.000000	68.000000
-48.633333	4.000000	68.000000
-48.600000	4.000000	68.000000
-48.566667	4.000000	68.000000
-48.533333	4.000000	68.000000
-48.500000	4.000000	68.000000
-48.466667	4.000000	68.000000
-48.433333	4.000000	68.000000
-48.400000	4.000000	68.000000
-48.366667	4.000000	68.000000
-48.333333	4.000000	68.000000
-48.300000	4.000000	68.000000
-48.266667	4.000000	68.000000
-48.233333	4.000000	68.000000
-48.200000	4.000000	68.000000
-48.166667	4.000000	68.000000
-48.133333	4.000000	68.000000
-48.100000	4.000000	68.000000
-48.066667	4.000000	68.000000
-48.033333	4.000000	68.000000
-48.000000	4.000000	68.000000
-47.966667	4.000000	68.000000
-47.933333	4.000000	68.000000
-47.900000	4.000000	68.000000
-47.866667	4.000000	68.000000
-47.833333	4.000000	68.000000
-47.800000	4.000000	68.000000
-47.766667	4.000000	68.000000
-47.733333	4.000000	68.000000
-47.700000	4.000000	68.000000
-47.666667	4.000000	68.000000
-47.633333	4.000000	68.000000
-47.600000	4.000000	68.000000
-47.566667	4.000000	68.000000
-47.533333	4.000000	68.000000
-47.500000	4.000000	68.000000
-47.466667	4.000000	68.000000
-47.433333	4.000000	68.000000
-47.400000	4.000000	68.000000
-47.366667	4.000000	68.000000
-47.333333	4.000000	68.000000
-47.300000	4.000000	68.000000
-47.266667	4.000000	68.000000
-47.233333	4.000000	68.000000
-47.200000	4.000000	68.000000
-47.166667	4.000000	68.000000
-47.133333	4.000000	68.000000
-47.100000	4.000000	68.000000
-47.066667	4.000000	68.000000
-47.033333	4.000000	68.000000
-47.000000	4.000000	68.000000
-46.966667	4.000000	68.000000
-46.933333	4.000000	68.000000
-46.900000	4.000000	68.000000
-46.866667	4.000000	68.000000
-46.833333	4.000000	68.000000
-46.800000	4.000000	68.000000
-46.766667	4.000000	68.000000
-46.733333	4.000000	68.000000
-46.700000	4.000000	68.000000
-46.666667	4.000000	68.000000
-46.633333	4.000000	68.000000
-46.600000	4.000000	68.000000
-46.566667	4.000000	68.000000
-46.533333	4.000000	68.000000
-46.500000	4.000000	68.000000
-46.466667	4.000000	68.000000
-46.433333	4.000000	68.000000
-46.400000	4.000000	68.000000
-46.366667	4.000000	68.000000
-46.333333	4.000000	68.000000
-46.300000	4.000000	68.000000
-46.266667	4.000000	68.000000
-46.233333	4.000000	68.000000
-46.200000	4.000000	68.000000
-46.166667	4.000000	68.000000
-46.133333	4.000000	68.000000
-46.100000	4.000000	68.000000
-46.066667	4.000000	68.000000
-46.033333	4.000000	68.000000
-46.000000	4.000000	68.000000
-45.966667	4.000000	68.000000
-45.933333	4.000000	68.000000
-45.900000	4.000000	68.000000
-45.866667	4.000000	68.000000
-45.833333	4.000000	68.000000
-45.800000	4.000000	68.000000
-45.766667	4.000000	68.000000
-45.733333	4.000000	68.000000
-45.700000	4.000000	68.000000
-45.666667	4.000000	68.000000
-45.633333	4.000000	68.000000
-45.600000	4.000000	68.000000
-45.566667	4.000000	68.000000
-45.533333	4.000000	68.000000
-45.500000	4.000000	68.000000
-45.466667	4.000000	68.000000
-45.433333	4.000000	68.000000
-45.400000	4.000000	68.000000
-45.366667	4.000000	68.000000
-45.333333	4.000000	68.000000
-45.300000	4.000000	68.000000
-45.266667	4.000000	68.000000
-45.233333	4.000000	68.000000
-45.200000	4.000000	68.000000
-45.166667	4.000000	68.000000
-45.133333	4.000000	68.000000
-45.100000	4.000000	68.000000
-45.066667	4.000000	68.000000
-45.033333	4.000000	68.000000
-45.000000	4.000000	68.000000
-44.966667	4.000000	68.000000
-44.933333	4.000000	68.000000
-44.900000	4.000000	68.000000
-44.866667	4.000000	68.000000
-44.833333	4.000000	68.000000
-44.800000	4.000000	68.000000
-44.766667	4.000000	68.000000
-44.733333	4.000000	68.000000
-44.700000	4.000000	68.000000
-44.666667	4.000000	68.000000
-44.633333	4.000000	68.000000
-44.600000	4.000000	68.000000
-44.566667	4.000000	68.000000
-44.533333	4.000000	68.000000
-44.500000	4.000000	68.000000
-44.466667	4.000000	68.000000
-44.433333	4.000000	68.000000
-44.400000	4.000000	68.000000
-44.366667	4.000000	68.000000
-44.333333	4.000000	68.000000
-44.300000	4.000000	68.000000
-44.266667	4.000000	68.000000
-44.233333	4.000000	68.000000
-44.200000	4.000000	68.000000
-44.166667	4.000000	68.000000
-44.133333	4.000000	68.000000
-44.100000	4.000000	68.000000
-44.066667	4.000000	68.000000
-44.033333	4.000000	68.000000
-44.000000	4.000000	68.000000
-43.966667	4.000000	68.000000
-43.933333	4.000000	68.000000
-43.900000	4.000000	68.000000
-43.866667	4.000000	68.000000
-43.833333	4.000000	68.000000
-43.800000	4.000000	68.000000
-43.766667	4.000000	68.000000
-43.733333	4.000000	68.000000
-43.700000	4.000000	68.000000
-43.666667	4.000000	68.000000
-43.633333	4.000000	68.000000
-43.600000	4.000000	68.000000
-43.566667	4.000000	68.000000
-43.533333	4.000000	68.000000
-43.500000	4.000000	68.000000
-43.466667	4.000000	68.000000
-43.433333	4.000000	68.000000
-43.400000	4.000000	68.000000
-43.366667	4.000000	68.000000
-43.333333	4.000000	68.000000
-43.300000	4.000000	68.000000
-43.266667	4.000000	68.000000
-43.233333	4.000000	68.000000
-43.200000	4.000000	68.000000
-43.166667	4.000000	68.000000
-43.133333	4.000000	68.000000
-43.100000	4.000000	68.000000
-43.066667	4.000000	68.000000
-43.033333	4.000000	68.000000
-43.000000	4.000000	68.000000
-42.966667	4.000000	68.000000
-42.933333	4.000000	68.000000
-42.900000	4.000000	68.000000
-42.866667	4.000000	68.000000
-42.833333	4.000000	68.000000
-42.800000	4.000000	68.000000
-42.766667	4.000000	68.000000
-42.733333	4.000000	68.000000
-42.700000	4.000000	68.000000
-42.666667	4.000000	68.000000
-42.633333	4.000000	68.000000
-42.600000	4.000000	68.000000
-42.566667	4.000000	68.000000
-42.533333	4.000000	68.000000
-42.500000	4.000000	68.000000
-42.466667	4.000000	68.000000
-42.433333	4.000000	68.000000
-42.400000	4.000000	68.000000
-42.366667	4.000000	68.000000
-42.333333	4.000000	68.000000
-42.300000	4.000000	68.000000
-42.266667	4.000000	68.000000
-42.233333	4.000000	68.000000
-42.200000	4.000000	68.000000
-42.166667	4.000000	68.000000
-42.133333	4.000000	68.000000
-42.100000	4.000000	68.000000
-42.066667	4.000000	68.000000
-42.033333	4.000000	68.000000
-42.000000	4.000000	68.000000
-41.966667	4.000000	68.000000
-41.933333	4.000000	68.000000
-41.900000	4.000000	68.000000
-41.866667	4.000000	68.000000
-41.833333	4.000000	68.000000
-41.800000	4.000000	68.000000
-41.766667	4.000000	68.000000
-41.733333	4.000000	68.000000
-41.700000	4.000000	68.000000
-41.666667	4.000000	68.000000
-41.633333	4.000000	68.000000
-41.600000	4.000000	68.000000
-41.566667	4.000000	68.000000
-41.533333	4.000000	68.000000
-41.500000	4.000000	68.000000
-41.466667	4.000000	68.000000
-41.433333	4.000000	68.000000
-41.400000	4.000000	68.000000
-41.366667	4.000000	68.000000
-41.333333	4.000000	68.000000
-41.300000	4.000000	68.000000
-41.266667	4.000000	68.000000
-41.233333	4.000000	68.000000
-41.200000	4.000000	68.000000
-41.166667	4.000000	68.000000
-41.133333	4.000000	68.000000
-41.100000	4.000000	68.000000
-41.066667	4.000000	68.000000
-41.033333	4.000000	68.000000
-41.000000	4.000000	68.000000
-40.966667	4.000000	68.000000
-40.933333	4.000000	68.000000
-40.900000	4.000000	68.000000
-40.866667	4.000000	68.000000
-40.833333	4.000000	68.000000
-40.800000	4.000000	68.000000
-40.766667	4.000000	68.000000
-40.733333	4.000000	68.000000
-40.700000	4.000000	68.000000
-40.666667	4.000000	68.000000
-40.633333	4.000000	68.000000
-40.600000	4.000000	68.000000
-40.566667	4.000000	68.000000
-40.533333	4.000000	68.000000
-40.500000	4.000000	68.000000
-40.466667	4.000000	68.000000
-40.433333	4.000000	68.000000
-40.400000	4.000000	68.000000
-40.366667	4.000000	68.000000
-40.333333	4.000000	68.000000
-40.300000	4.000000	68.000000
-40.266667	4.000000	68.000000
-40.233333	4.000000	68.000000
-40.200000	4.000000	68.000000
-40.166667	4.000000	68.000000
-40.133333	4.000000	68.000000
-40.100000	4.000000	68.000000
-40.066667	4.000000	68.000000
-40.033333	4.000000	68.000000
-40.000000	4.000000	68.000000
-39.966667	4.000000	68.000000
-39.933333	4.000000	68.000000
-39.900000	4.000000	68.000000
-39.866667	4.000000	68.000000
-39.833333	4.000000	68.000000
-39.800000	4.000000	68.000000
-39.766667	4.000000	68.000000
-39.733333	4.000000	68.000000
-39.700000	4.000000	68.000000
-39.666667	4.000000	68.000000
-39.633333	4.000000	68.000000
-39.600000	4.000000	68.000000
-39.566667	4.000000	68.000000
-39.533333	4.000000	68.000000
-39.500000	4.000000	68.000000
-39.466667	4.000000	68.000000
-39.433333	4.000000	68.000000
-39.400000	4.000000	68.000000
-39.366667	4.000000	68.000000
-39.333333	4.000000	68.000000
-39.300000	4.000000	68.000000
-39.266667	4.000000	68.000000
-39.233333	4.000000	68.000000
-39.200000	4.000000	68.000000
-39.166667	4.000000	68.000000
-39.133333	4.000000	68.000000
-39.100000	4.000000	68.000000
-39.066667	4.000000	68.000000
-39.033333	4.000000	68.000000
-39.000000	4.000000	68.000000
-38.966667	4.000000	68.000000
-38.933333	4.000000	68.000000
-38.900000	4.000000	68.000000
-38.866667	4.000000	68.000000
-38.833333	4.000000	68.000000
-38.800000	4.000000	68.000000
-38.766667	4.000000	68.000000
-38.733333	4.000000	68.000000
-38.700000	4.000000	68.000000
-38.666667	4.000000	68.000000
-38.633333	4.000000	68.000000
-38.600000	4.000000	68.000000
-38.566667	4.000000	68.000000
-38.533333	4.000000	68.000000
-38.500000	4.000000	68.000000
-38.466667	4.000000	68.000000
-38.433333	4.000000	68.000000
-38.400000	4.000000	68.000000
-38.366667	4.000000	68.000000
-38.333333	4.000000	68.000000
-38.300000	4.000000	68.000000
-38.266667	4.000000	68.000000
-38.233333	4.000000	68.000000
-38.200000	4.000000	68.000000
-38.166667	4.000000	68.000000
-38.133333	4.000000	68.000000
-38.100000	4.000000	68.000000
-38.066667	4.000000	68.000000
-38.033333	4.000000	68.000000
-38.000000	4.000000	68.000000
-37.966667	4.000000	68.000000
-37.933333	4.000000	68.000000
-37.900000	4.000000	68.000000
-37.866667	4.000000	68.000000
-37.833333	4.000000	68.000000
-37.800000	4.000000	68.000000
-37.766667	4.000000	68.000000
-37.733333	4.000000	68.000000
-37.700000	4.000000	68.000000
-37.666667	4.000000	68.000000
-37.633333	4.000000	68.000000
-37.600000	4.000000	68.000000
-37.566667	4.000000	68.000000
-37.533333	2.000000	0.500000
-37.500000	2.000000	0.500000
-37.466667	0.500000	0.500000
-37.433333	0.500000	0.500000
-37.400000	0.500000	0.500000
-37.366667	0.500000	0.500000
-37.333333	0.500000	0.500000
-37.300000	0.500000	0.500000
-37.266667	0.500000	0.500000
-37.233333	0.500000	0.500000
-37.200000	0.500000	0.500000
-37.166667	0.500000	0.500000
-37.133333	0.500000	0.500000
-37.100000	0.500000	0.500000
-37.066667	0.500000	0.500000
-37.033333	0.500000	0.500000
-37.000000	0.500000	0.500000
-36.966667	0.500000	0.500000
-36.933333	0.500000	0.500000
-36.900000	0.500000	0.500000
-36.866667	0.500000	0.500000
-36.833333	0.500000	0.500000
-36.800000	0.500000	0.500000
-36.766667	0.500000	0.500000
-36.733333	0.500000	0.500000
-36.700000	0.500000	0.500000
-36.666667	0.500000	0.500000
-36.633333	0.500000	0.500000
-36.600000	0.500000	0.500000
-36.566667	0.500000	0.500000
-36.533333	0.500000	0.500000
-36.500000	0.500000	0.500000
-36.466667	1.000000	0.500000
-36.433333	1.000000	0.500000
-36.400000	2.000000	0.500000
-36.366667	2.000000	0.500000
-36.333333	0.500000	0.500000
-36.300000	0.500000	0.500000
-36.266667	1.000000	19.000000
-36.233333	1.000000	18.500000
-36.200000	0.500000	19.500000
-36.166667	0.500000	19.000000
-36.133333	0.500000	18.500000
-36.100000	1.000000	17.500000
-36.066667	2.000000	17.500000
-36.033333	1.000000	17.500000
-36.000000	0.500000	18.000000
-35.966667	1.000000	17.500000
-35.933333	1.500000	16.500000
-35.900000	2.000000	16.500000
-35.866667	2.000000	17.000000
-35.833333	1.000000	17.500000
-35.800000	1.500000	20.500000
-35.766667	1.500000	16.000000
-35.733333	2.000000	16.500000
-35.700000	2.000000	19.000000
-35.666667	1.500000	19.500000
-35.633333	2.000000	35.000000
-35.600000	1.500000	19.000000
-35.566667	1.500000	19.500000
-35.533333	2.000000	18.500000
-35.500000	2.000000	34.000000
-35.466667	2.000000	34.000000
-35.433333	3.000000	39.000000
-35.400000	1.500000	18.500000
-35.366667	2.000000	18.500000
-35.333333	2.000000	17.500000
-35.300000	2.000000	33.500000
-35.266667	3.000000	39.000000
-35.233333	5.500000	50.000000
-35.200000	2.000000	16.500000
-35.166667	2.000000	15.500000
-35.133333	2.000000	33.000000
-35.100000	3.000000	38.500000
-35.066667	4.000000	42.000000
-35.033333	6.000000	49.500000
-35.000000	2.000000	13.500000
-34.966667	2.000000	31.500000
-34.933333	2.500000	35.500000
-34.900000	3.500000	38.500000
-34.866667	4.000000	41.500000
-34.833333	6.000000	48.500000
-34.800000	2.000000	32.500000
-34.766667	2.000000	31.000000
-34.733333	3.000000	37.500000
-34.700000	3.500000	38.000000
-34.666667	4.500000	41.500000
-34.633333	6.000000	48.500000
-34.600000	2.000000	33.000000
-34.566667	2.000000	30.500000
-34.533333	3.000000	38.500000
-34.500000	3.500000	36.500000
-34.466667	4.500000	41.500000
-34.433333	6.000000	47.500000
-34.400000	6.000000	49.500000
-34.366667	2.000000	32.000000
-34.333333	4.000000	44.000000
-34.300000	3.500000	38.000000
-34.266667	4.500000	41.000000
-34.233333	6.500000	48.000000
-34.200000	1.500000	32.500000
-34.166667	1.500000	32.000000
-34.133333	2.000000	31.000000
-34.100000	3.500000	37.000000
-34.066667	5.000000	43.500000
-34.033333	6.000000	47.000000
-34.000000	4.500000	46.000000
-33.966667	3.000000	38.000000
-33.933333	4.500000	42.000000
-33.900000	5.000000	44.000000
-33.866667	5.500000	44.000000
-33.833333	6.500000	44.500000
-33.800000	6.500000	46.000000
-33.766667	4.500000	43.500000
-33.733333	4.500000	43.000000
-33.700000	5.000000	40.500000
-33.666667	6.000000	44.500000
-33.633333	7.500000	47.000000
-33.600000	8.500000	52.500000
-33.566667	5.000000	45.000000
-33.533333	4.000000	39.000000
-33.500000	6.000000	40.500000
-33.466667	7.000000	43.500000
-33.433333	7.500000	46.500000
-33.400000	8.000000	53.000000
-33.366667	8.000000	53.000000
-33.333333	4.500000	38.000000
-33.300000	5.500000	39.500000
-33.266667	6.500000	43.500000
-33.233333	5.000000	41.000000
-33.200000	8.000000	53.000000
-33.166667	2.000000	0.500000
-33.133333	4.500000	37.500000
-33.100000	5.000000	37.000000
-33.066667	7.000000	44.000000
-33.033333	9.000000	50.500000
-33.000000	1.000000	6.500000
-32.966667	1.000000	6.500000
-32.933333	4.500000	34.000000
-32.900000	5.000000	36.500000
-32.866667	6.500000	42.500000
-32.833333	9.000000	50.000000
-32.800000	2.000000	0.500000
-32.766667	2.000000	0.500000
-32.733333	4.500000	33.000000
-32.700000	6.500000	41.500000
-32.666667	7.000000	42.000000
-32.633333	9.500000	49.500000
-32.600000	3.000000	0.500000
-32.566667	4.000000	32.500000
-32.533333	4.500000	33.500000
-32.500000	6.500000	39.500000
-32.466667	9.000000	47.500000
-32.433333	9.000000	47.500000
-32.400000	5.000000	14.000000
-32.366667	5.000000	33.500000
-32.333333	6.500000	38.500000
-32.300000	8.000000	42.500000
-32.266667	9.500000	47.000000
-32.233333	10.000000	51.000000
-32.200000	10.000000	53.000000
-32.166667	4.500000	33.000000
-32.133333	5.500000	35.500000
-32.100000	9.000000	47.500000
-32.066667	10.000000	50.500000
-32.033333	10.000000	50.500000
-32.000000	4.500000	32.500000
-31.966667	6.000000	36.000000
-31.933333	7.000000	41.500000
-31.900000	10.000000	50.000000
-31.866667	0.500000	0.500000
-31.833333	4.500000	14.000000
-31.800000	4.500000	32.000000
-31.766667	6.000000	36.000000
-31.733333	7.500000	41.500000
-31.700000	11.000000	49.500000
-31.666667	10.000000	51.000000
-31.633333	4.000000	14.000000
-31.600000	4.000000	32.000000
-31.566667	6.000000	37.500000
-31.533333	10.000000	48.000000
-31.500000	10.000000	48.000000
-31.466667	10.000000	48.000000
-31.433333	10.000000	48.000000
-31.400000	4.000000	31.000000
-31.366667	5.500000	35.500000
-31.333333	0.500000	0.500000
-31.300000	0.500000	0.500000
-31.266667	2.500000	0.500000
-31.233333	2.500000	0.500000
-31.200000	6.000000	37.000000
-31.166667	6.500000	38.000000
-31.133333	10.000000	48.000000
-31.100000	10.000000	48.000000
-31.066667	10.000000	48.000000
-31.033333	10.000000	48.000000
-31.000000	10.000000	48.000000
-30.966667	10.000000	48.000000
-30.933333	10.000000	48.000000
-30.900000	10.000000	48.000000
-30.866667	10.000000	48.000000
-30.833333	10.000000	48.000000
-30.800000	10.000000	48.000000
-30.766667	10.000000	48.000000
-30.733333	10.000000	48.000000
-30.700000	10.000000	48.000000
-30.666667	10.000000	48.000000
-30.633333	10.000000	48.000000
-30.600000	10.000000	48.000000
-30.566667	0.500000	17.000000
-30.533333	0.500000	19.000000
-30.500000	0.500000	19.000000
-30.466667	0.500000	19.000000
-30.433333	0.500000	19.000000
-30.400000	0.500000	19.000000
-30.366667	0.500000	18.000000
-30.333333	0.500000	17.500000
-30.300000	0.500000	17.500000
-30.266667	0.500000	17.500000
-30.233333	0.500000	17.500000
-30.200000	0.500000	17.500000
-30.166667	0.500000	19.000000
-30.133333	0.500000	18.000000
-30.100000	0.500000	18.000000
-30.066667	0.500000	18.000000
-30.033333	0.500000	18.000000
-30.000000	0.500000	18.000000
-29.966667	0.500000	18.000000
-29.933333	0.500000	18.000000
-29.900000	0.500000	18.000000
-29.866667	2.500000	0.500000
-29.833333	2.500000	0.500000
-29.800000	2.500000	0.500000
-29.766667	2.500000	0.500000
-29.733333	2.500000	0.500000
-29.700000	2.500000	0.500000
-29.666667	2.500000	0.500000
-29.633333	2.500000	0.500000
-29.600000	2.500000	0.500000
-29.566667	2.500000	0.500000
-29.533333	2.500000	0.500000
-29.500000	2.500000	0.500000
-29.466667	2.500000	0.500000
-29.433333	2.500000	0.500000
-29.400000	2.500000	0.500000
-29.366667	2.500000	0.500000
-29.333333	2.500000	0.500000
-29.300000	2.500000	0.500000
-29.266667	2.500000	0.500000
-29.233333	2.500000	0.500000
-29.200000	2.500000	0.500000
-29.166667	2.500000	0.500000
-29.133333	2.500000	0.500000
-29.100000	2.500000	0.500000
-29.066667	2.500000	0.500000
-29.033333	2.500000	0.500000
-29.000000	2.500000	0.500000
-28.966667	2.500000	0.500000
-28.933333	2.500000	0.500000
-28.900000	2.500000	0.500000
-28.866667	2.500000	0.500000
-28.833333	2.500000	0.500000
-28.800000	2.500000	0.500000
-28.766667	2.500000	0.500000
-28.733333	2.500000	0.500000
-28.700000	2.500000	0.500000
-28.666667	2.500000	0.500000
-28.633333	2.500000	0.500000
-28.600000	2.500000	0.500000
-28.566667	2.500000	0.500000
-28.533333	2.500000	0.500000
-28.500000	2.500000	0.500000
-28.466667	2.500000	0.500000
-28.433333	2.500000	0.500000
-28.400000	2.500000	0.500000
-28.366667	2.500000	0.500000
-28.333333	2.500000	0.500000
-28.300000	2.500000	0.500000
-28.266667	2.500000	0.500000
-28.233333	2.500000	0.500000
-28.200000	2.500000	0.500000
-28.166667	2.500000	0.500000
-28.133333	2.500000	0.500000
-28.100000	2.500000	0.500000
-28.066667	2.500000	0.500000
-28.033333	2.500000	0.500000
-28.000000	2.500000	0.500000
-27.966667	2.500000	0.500000
-27.933333	2.500000	0.500000
-27.900000	2.500000	0.500000
-27.866667	2.500000	0.500000
-27.833333	2.500000	0.500000
-27.800000	2.500000	0.500000
-27.766667	2.500000	0.500000
-27.733333	2.500000	0.500000
-27.700000	2.500000	0.500000
-27.666667	2.500000	0.500000
-27.633333	2.500000	0.500000
-27.600000	2.500000	0.500000
-27.566667	2.500000	0.500000
-27.533333	2.500000	0.500000
-27.500000	2.500000	0.500000
-27.466667	2.500000	0.500000
-27.433333	2.500000	0.500000
-27.400000	2.500000	0.500000
-27.366667	2.500000	0.500000
-27.333333	2.500000	0.500000
-27.300000	2.500000	0.500000
-27.266667	2.500000	0.500000
-27.233333	2.500000	0.500000
-27.200000	2.500000	0.500000
-27.166667	2.500000	0.500000
-27.133333	2.500000	0.500000
-27.100000	2.500000	0.500000
-27.066667	2.500000	0.500000
-27.033333	2.500000	0.500000
-27.000000	2.500000	0.500000
-26.966667	2.500000	0.500000
-26.933333	2.500000	0.500000
-26.900000	2.500000	0.500000
-26.866667	2.500000	0.500000
-26.833333	2.500000	0.500000
-26.800000	2.500000	0.500000
-26.766667	2.500000	0.500000
-26.733333	2.500000	0.500000
-26.700000	2.500000	0.500000
-26.666667	2.500000	0.500000
-26.633333	2.500000	0.500000
-26.600000	2.500000	0.500000
-26.566667	2.500000	0.500000
-26.533333	2.500000	0.500000
-26.500000	2.500000	0.500000
-26.466667	2.500000	0.500000
-26.433333	2.500000	0.500000
-26.400000	2.500000	0.500000
-26.366667	2.500000	0.500000
-26.333333	2.500000	0.500000
-26.300000	2.500000	0.500000
-26.266667	2.500000	0.500000
-26.233333	2.500000	0.500000
-26.200000	2.500000	0.500000
-26.166667	2.500000	0.500000
-26.133333	2.500000	0.500000
-26.100000	2.500000	0.500000
-26.066667	2.500000	0.500000
-26.033333	2.500000	0.500000
-26.000000	2.500000	0.500000
-25.966667	2.500000	0.500000
-25.933333	2.500000	0.500000
-25.900000	2.500000	0.500000
-25.866667	2.500000	0.500000
-25.833333	2.500000	0.500000
-25.800000	2.500000	0.500000
-25.766667	2.500000	0.500000
-25.733333	2.500000	0.500000
-25.700000	2.500000	0.500000
-25.666667	2.500000	0.500000
-25.633333	2.500000	0.500000
-25.600000	2.500000	0.500000
-25.566667	2.500000	0.500000
-25.533333	2.500000	0.500000
-25.500000	2.500000	0.500000
-25.466667	2.500000	0.500000
-25.433333	2.500000	0.500000
-25.400000	2.500000	0.500000
-25.366667	2.500000	0.500000
-25.333333	2.500000	0.500000
-25.300000	2.500000	0.500000
-25.266667	2.500000	0.500000
-25.233333	2.500000	0.500000
-25.200000	2.500000	0.500000
-25.166667	2.500000	0.500000
-25.133333	2.500000	0.500000
-25.100000	2.500000	0.500000
-25.066667	2.500000	0.500000
-25.033333	2.500000	0.500000
-25.000000	2.500000	0.500000
-24.966667	2.500000	0.500000
-24.933333	2.500000	0.500000
-24.900000	2.500000	0.500000
-24.866667	2.500000	0.500000
-24.833333	2.500000	0.500000
-24.800000	2.500000	0.500000
-24.766667	2.500000	0.500000
-24.733333	2.500000	0.500000
-24.700000	2.500000	0.500000
-24.666667	2.500000	0.500000
-24.633333	2.500000	0.500000
-24.600000	2.500000	0.500000
-24.566667	2.500000	0.500000
-24.533333	2.500000	0.500000
-24.500000	2.500000	0.500000
-24.466667	2.500000	0.500000
-24.433333	2.500000	0.500000
-24.400000	2.500000	0.500000
-24.366667	2.500000	0.500000
-24.333333	2.500000	0.500000
-24.300000	2.500000	0.500000
-24.266667	2.500000	0.500000
-24.233333	2.500000	0.500000
-24.200000	2.500000	0.500000
-24.166667	2.500000	0.500000
-24.133333	2.500000	0.500000
-24.100000	2.500000	0.500000
-24.066667	2.500000	0.500000
-24.033333	2.500000	0.500000
-24.000000	2.500000	0.500000
-23.966667	2.500000	0.500000
-23.933333	2.500000	0.500000
-23.900000	2.500000	0.500000
-23.866667	2.500000	0.500000
-23.833333	2.500000	0.500000
-23.800000	2.500000	0.500000
-23.766667	2.500000	0.500000
-23.733333	2.500000	0.500000
-23.700000	2.500000	0.500000
-23.666667	2.500000	0.500000
-23.633333	2.500000	0.500000
-23.600000	2.500000	0.500000
-23.566667	2.500000	0.500000
-23.533333	2.500000	0.500000
-23.500000	2.500000	0.500000
-23.466667	2.500000	0.500000
-23.433333	2.500000	0.500000
-23.400000	2.500000	0.500000
-23.366667	2.500000	0.500000
-23.333333	2.500000	0.500000
-23.300000	2.500000	0.500000
-23.266667	2.500000	0.500000
-23.233333	2.500000	0.500000
-23.200000	2.500000	0.500000
-23.166667	2.500000	0.500000
-23.133333	2.500000	0.500000
-23.100000	2.500000	0.500000
-23.066667	2.500000	0.500000
-23.033333	2.500000	0.500000
-23.000000	2.500000	0.500000
-22.966667	2.500000	0.500000
-22.933333	2.500000	0.500000
-22.900000	2.500000	0.500000
-22.866667	2.500000	0.500000
-22.833333	2.500000	0.500000
-22.800000	2.500000	0.500000
-22.766667	2.500000	0.500000
-22.733333	2.500000	0.500000
-22.700000	2.500000	0.500000
-22.666667	2.500000	0.500000
-22.633333	2.500000	0.500000
-22.600000	2.500000	0.500000
-22.566667	2.500000	0.500000
-22.533333	2.500000	0.500000
-22.500000	2.500000	0.500000
-22.466667	2.500000	0.500000
-22.433333	2.500000	0.500000
-22.400000	2.500000	0.500000
-22.366667	2.500000	0.500000
-22.333333	2.500000	0.500000
-22.300000	2.500000	0.500000
-22.266667	2.500000	0.500000
-22.233333	2.500000	0.500000
-22.200000	2.500000	0.500000
-22.166667	2.500000	0.500000
-22.133333	2.500000	0.500000
-22.100000	2.500000	0.500000
-22.066667	2.500000	0.500000
-22.033333	2.500000	0.500000
-22.000000	2.500000	0.500000
-21.966667	2.500000	0.500000
-21.933333	2.500000	0.500000
-21.900000	2.500000	0.500000
-21.866667	2.500000	0.500000
-21.833333	2.500000	0.500000
-21.800000	2.500000	0.500000
-21.766667	2.500000	0.500000
-21.733333	2.500000	0.500000
-21.700000	2.500000	0.500000
-21.666667	2.500000	0.500000
-21.633333	2.500000	0.500000
-21.600000	2.500000	0.500000
-21.566667	2.500000	0.500000
-21.533333	2.500000	0.500000
-21.500000	2.500000	0.500000
-21.466667	2.500000	0.500000
-21.433333	2.500000	0.500000
-21.400000	2.500000	0.500000
-21.366667	2.500000	0.500000
-21.333333	2.500000	0.500000
-21.300000	2.500000	0.500000
-21.266667	2.500000	0.500000
-21.233333	2.500000	0.500000
-21.200000	2.500000	0.500000
-21.166667	2.500000	0.500000
-21.133333	2.500000	0.500000
-21.100000	2.500000	0.500000
-21.066667	2.500000	0.500000
-21.033333	2.500000	0.500000
-21.000000	2.500000	0.500000
-20.966667	2.500000	0.500000
-20.933333	2.500000	0.500000
-20.900000	2.500000	0.500000
-20.866667	2.500000	0.500000
-20.833333	2.500000	0.500000
-20.800000	2.500000	0.500000
-20.766667	2.500000	0.500000
-20.733333	2.500000	0.500000
-20.700000	2.500000	0.500000
-20.666667	2.500000	0.500000
-20.633333	2.500000	0.500000
-20.600000	2.500000	0.500000
-20.566667	2.500000	0.500000
-20.533333	2.500000	0.500000
-20.500000	2.500000	0.500000
-20.466667	2.500000	0.500000
-20.433333	2.500000	0.500000
-20.400000	2.500000	0.500000
-20.366667	2.500000	0.500000
-20.333333	2.500000	0.500000
-20.300000	2.500000	0.500000
-20.266667	2.500000	0.500000
-20.233333	2.500000	0.500000
-20.200000	2.500000	0.500000
-20.166667	2.500000	0.500000
-20.133333	2.500000	0.500000
-20.100000	2.500000	0.500000
-20.066667	2.500000	0.500000
-20.033333	2.500000	0.500000
-20.000000	2.500000	0.500000
-19.966667	2.500000	0.500000
-19.933333	2.500000	0.500000
-19.900000	2.500000	0.500000
-19.866667	2.500000	0.500000
-19.833333	2.500000	0.500000
-19.800000	2.500000	0.500000
-19.766667	2.500000	0.500000
-19.733333	2.500000	0.500000
-19.700000	2.500000	0.500000
-19.666667	2.500000	0.500000
-19.633333	2.500000	0.500000
-19.600000	2.500000	0.500000
-19.566667	2.500000	0.500000
-19.533333	2.500000	0.500000
-19.500000	2.500000	0.500000
-19.466667	2.500000	0.500000
-19.433333	2.500000	0.500000
-19.400000	2.500000	0.500000
-19.366667	2.500000	0.500000
-19.333333	2.500000	0.500000
-19.300000	2.500000	0.500000
-19.266667	2.500000	0.500000
-19.233333	2.500000	0.500000
-19.200000	2.500000	0.500000
-19.166667	2.500000	0.500000
-19.133333	2.500000	0.500000
-19.100000	2.500000	0.500000
-19.066667	2.500000	0.500000
-19.033333	2.500000	0.500000
-19.000000	2.500000	0.500000
-18.966667	2.500000	0.500000
-18.933333	2.500000	0.500000
-18.900000	2.500000	0.500000
-18.866667	2.500000	0.500000
-18.833333	2.500000	0.500000
-18.800000	2.500000	0.500000
-18.766667	2.500000	0.500000
-18.733333	2.500000	0.500000
-18.700000	2.500000	0.500000
-18.666667	2.500000	0.500000
-18.633333	2.500000	0.500000
-18.600000	2.500000	0.500000
-18.566667	2.500000	0.500000
-18.533333	2.500000	0.500000
-18.500000	2.500000	0.500000
-18.466667	2.500000	0.500000
-18.433333	2.500000	0.500000
-18.400000	2.500000	0.500000
-18.366667	2.500000	0.500000
-18.333333	2.500000	0.500000
-18.300000	2.500000	0.500000
-18.266667	2.500000	0.500000
-18.233333	2.500000	0.500000
-18.200000	2.500000	0.500000
-18.166667	2.500000	0.500000
-18.133333	2.500000	0.500000
-18.100000	2.500000	0.500000
-18.066667	2.500000	0.500000
-18.033333	2.500000	0.500000
-18.000000	2.500000	0.500000
-17.966667	2.500000	0.500000
-17.933333	2.500000	0.500000
-17.900000	2.500000	0.500000
-17.866667	2.500000	0.500000
-17.833333	2.500000	0.500000
-17.800000	2.500000	0.500000
-17.766667	2.500000	0.500000
-17.733333	2.500000	0.500000
-17.700000	2.500000	0.500000
-17.666667	2.500000	0.500000
-17.633333	2.500000	0.500000
-17.600000	2.500000	0.500000
-17.566667	2.500000	0.500000
-17.533333	2.500000	0.500000
-17.500000	2.500000	0.500000
-17.466667	2.500000	0.500000
-17.433333	2.500000	0.500000
-17.400000	2.500000	0.500000
-17.366667	2.500000	0.500000
-17.333333	2.500000	0.500000
-17.300000	2.500000	0.500000
-17.266667	2.500000	0.500000
-17.233333	2.500000	0.500000
-17.200000	2.500000	0.500000
-17.166667	2.500000	0.500000
-17.133333	2.500000	0.500000
-17.100000	2.500000	0.500000
-17.066667	2.500000	0.500000
-17.033333	2.500000	0.500000
-17.000000	2.500000	0.500000
-16.966667	2.500000	0.500000
-16.933333	2.500000	0.500000
-16.900000	2.500000	0.500000
-16.866667	2.500000	0.500000
-16.833333	2.500000	0.500000
-16.800000	2.500000	0.500000
-16.766667	2.500000	0.500000
-16.733333	2.500000	0.500000
-16.700000	2.500000	0.500000
-16.666667	2.500000	0.500000
-16.633333	2.500000	0.500000
-16.600000	2.500000	0.500000
-16.566667	2.500000	0.500000
-16.533333	2.500000	0.500000
-16.500000	2.500000	0.500000
-16.466667	2.500000	0.500000
-16.433333	2.500000	0.500000
-16.400000	2.500000	0.500000
-16.366667	4.000000	72.000000
-16.333333	4.000000	72.500000
-16.300000	4.000000	73.000000
-16.266667	4.000000	72.000000
-16.233333	4.000000	71.500000
-16.200000	4.000000	71.000000
-16.166667	4.000000	70.500000
-16.133333	4.000000	72.000000
-16.100000	4.000000	72.500000
-16.066667	4.000000	72.500000
-16.033333	4.000000	72.500000
-16.000000	4.000000	73.500000
-15.966667	4.000000	73.500000
-15.933333	4.000000	73.500000
-15.900000	4.000000	74.500000
-15.866667	4.000000	75.000000
-15.833333	4.000000	75.000000
-15.800000	4.000000	75.000000
-15.766667	4.000000	75.000000
-15.733333	4.000000	75.500000
-15.700000	4.000000	75.500000
-15.666667	4.000000	75.500000
-15.633333	4.000000	77.000000
-15.600000	4.000000	77.000000
-15.566667	3.000000	72.000000
-15.533333	3.000000	72.000000
-15.500000	3.000000	72.000000
-15.466667	3.000000	72.000000
-15.433333	3.000000	72.000000
-15.400000	3.000000	72.000000
-15.366667	3.000000	72.000000
-15.333333	3.000000	72.000000
-15.300000	3.000000	72.000000
-15.266667	3.000000	72.000000
-15.233333	3.000000	72.000000
-15.200000	3.000000	72.000000
-15.166667	3.000000	72.000000
-15.133333	3.000000	72.000000
-15.100000	3.000000	72.000000
-15.066667	3.000000	72.000000
-15.033333	3.000000	72.000000
-15.000000	3.000000	72.000000
-14.966667	3.000000	72.000000
-14.933333	3.000000	72.000000
-14.900000	3.000000	72.000000
-14.866667	3.000000	72.000000
-14.833333	3.000000	72.000000
-14.800000	3.000000	72.000000
-14.766667	3.000000	72.000000
-14.733333	3.000000	72.000000
-14.700000	3.000000	72.000000
-14.666667	3.000000	72.000000
-14.633333	3.000000	72.000000
-14.600000	3.000000	72.000000
-14.566667	3.000000	72.000000
-14.533333	3.000000	72.000000
-14.500000	3.000000	72.000000
-14.466667	3.000000	72.000000
-14.433333	3.000000	72.000000
-14.400000	3.000000	72.000000
-14.366667	3.000000	72.000000
-14.333333	3.000000	72.000000
-14.300000	3.000000	72.000000
-14.266667	3.000000	72.000000
-14.233333	3.000000	72.000000
-14.200000	3.000000	72.000000
-14.166667	3.000000	72.000000
-14.133333	3.000000	72.000000
-14.100000	3.000000	72.000000
-14.066667	3.000000	72.000000
-14.033333	3.000000	72.000000
-14.000000	3.000000	72.000000
-13.966667	3.000000	72.000000
-13.933333	3.000000	72.000000
-13.900000	3.000000	72.000000
-13.866667	3.000000	72.000000
-13.833333	3.000000	72.000000
-13.800000	3.000000	72.000000
-13.766667	3.000000	72.000000
-13.733333	3.000000	72.000000
-13.700000	3.000000	72.000000
-13.666667	3.000000	72.000000
-13.633333	3.000000	72.000000
-13.600000	3.000000	72.000000
-13.566667	3.000000	72.000000
-13.533333	3.000000	72.000000
-13.500000	3.000000	72.000000
-13.466667	3.000000	72.000000
-13.433333	3.000000	72.000000
-13.400000	3.000000	72.000000
-13.366667	3.000000	72.000000
-13.333333	3.000000	72.000000
-13.300000	3.000000	72.000000
-13.266667	3.000000	72.000000
-13.233333	3.000000	72.000000
-13.200000	3.000000	72.000000
-13.166667	3.000000	72.000000
-13.133333	3.000000	72.000000
-13.100000	3.000000	72.000000
-13.066667	3.000000	72.000000
-13.033333	3.000000	72.000000
-13.000000	3.000000	72.000000
-12.966667	3.000000	72.000000
-12.933333	3.000000	72.000000
-12.900000	3.000000	72.000000
-12.866667	3.000000	72.000000
-12.833333	3.000000	72.000000
-12.800000	3.000000	72.000000
-12.766667	3.000000	72.000000
-12.733333	3.000000	72.000000
-12.700000	3.000000	72.000000
-12.666667	3.000000	72.000000
-12.633333	3.000000	72.000000
-12.600000	3.000000	72.000000
-12.566667	3.000000	72.000000
-12.533333	3.000000	72.000000
-12.500000	3.000000	72.000000
-12.466667	3.000000	72.000000
-12.433333	3.000000	72.000000
-12.400000	3.000000	72.000000
-12.366667	3.000000	72.000000
-12.333333	3.000000	72.000000
-12.300000	3.000000	72.000000
-12.266667	3.000000	72.000000
-12.233333	3.000000	72.000000
-12.200000	3.000000	72.000000
-12.166667	3.000000	72.000000
-12.133333	3.000000	72.000000
-12.100000	3.000000	72.000000
-12.066667	3.000000	72.000000
-12.033333	3.000000	72.000000
-12.000000	3.000000	72.000000
-11.966667	3.000000	72.000000
-11.933333	3.000000	72.000000
-11.900000	3.000000	72.000000
-11.866667	3.000000	72.000000
-11.833333	3.000000	72.000000
-11.800000	3.000000	72.000000
-11.766667	3.000000	72.000000
-11.733333	3.000000	72.000000
-11.700000	3.000000	72.000000
-11.666667	3.000000	72.000000
-11.633333	3.000000	72.000000
-11.600000	3.000000	72.000000
-11.566667	3.000000	72.000000
-11.533333	3.000000	72.000000
-11.500000	3.000000	72.000000
-11.466667	3.000000	72.000000
-11.433333	3.000000	72.000000
-11.400000	3.000000	72.000000
-11.366667	3.000000	72.000000
-11.333333	3.000000	72.000000
-11.300000	3.000000	72.000000
-11.266667	3.000000	72.000000
-11.233333	3.000000	72.000000
-11.200000	3.000000	72.000000
-11.166667	3.000000	72.000000
-11.133333	3.000000	72.000000
-11.100000	3.000000	72.000000
-11.066667	3.000000	72.000000
-11.033333	3.000000	72.000000
-11.000000	3.000000	72.000000
-10.966667	3.000000	72.000000
-10.933333	3.000000	72.000000
-10.900000	3.000000	72.000000
-10.866667	3.000000	72.000000
-10.833333	3.000000	72.000000
-10.800000	3.000000	72.000000
-10.766667	3.000000	72.000000
-10.733333	3.000000	72.000000
-10.700000	3.000000	72.000000
-10.666667	3.000000	72.000000
-10.633333	3.000000	72.000000
-10.600000	3.000000	72.000000
-10.566667	3.000000	72.000000
-10.533333	3.000000	72.000000
-10.500000	3.000000	72.000000
-10.466667	3.000000	72.000000
-10.433333	3.000000	72.000000
-10.400000	3.000000	72.000000
-10.366667	3.000000	72.000000
-10.333333	3.000000	72.000000
-10.300000	3.000000	72.000000
-10.266667	3.000000	72.000000
-10.233333	3.000000	72.000000
-10.200000	3.000000	72.000000
-10.166667	3.000000	72.000000
-10.133333	3.000000	72.000000
-10.100000	3.000000	72.000000
-10.066667	3.000000	72.000000
-10.033333	3.000000	72.000000
-10.000000	3.000000	72.000000
-9.966667	3.000000	72.000000
-9.933333	3.000000	72.000000
-9.900000	3.000000	72.000000
-9.866667	3.000000	72.000000
-9.833333	3.000000	72.000000
-9.800000	3.000000	72.000000
-9.766667	3.000000	72.000000
-9.733333	3.000000	72.000000
-9.700000	3.000000	72.000000
-9.666667	3.000000	72.000000
-9.633333	3.000000	72.000000
-9.600000	3.000000	72.000000
-9.566667	3.000000	72.000000
-9.533333	3.000000	72.000000
-9.500000	3.000000	72.000000
-9.466667	3.000000	72.000000
-9.433333	3.000000	72.000000
-9.400000	3.000000	72.000000
-9.366667	3.000000	72.000000
-9.333333	3.000000	72.000000
-9.300000	3.000000	72.000000
-9.266667	3.000000	72.000000
-9.233333	3.000000	72.000000
-9.200000	3.000000	72.000000
-9.166667	3.000000	72.000000
-9.133333	3.000000	72.000000
-9.100000	3.000000	72.000000
-9.066667	3.000000	72.000000
-9.033333	3.000000	72.000000
-9.000000	3.000000	72.000000
-8.966667	3.000000	72.000000
-8.933333	3.000000	72.000000
-8.900000	3.000000	72.000000
-8.866667	3.000000	72.000000
-8.833333	3.000000	72.000000
-8.800000	3.000000	72.000000
-8.766667	3.000000	72.000000
-8.733333	3.000000	72.000000
-8.700000	3.000000	72.000000
-8.666667	3.000000	72.000000
-8.633333	3.000000	72.000000
-8.600000	3.000000	72.000000
-8.566667	3.000000	72.000000
-8.533333	3.000000	72.000000
-8.500000	3.000000	72.000000
-8.466667	3.000000	72.000000
-8.433333	3.000000	72.000000
-8.400000	3.000000	72.000000
-8.366667	3.000000	72.000000
-8.333333	3.000000	72.000000
-8.300000	3.000000	72.000000
-8.266667	3.000000	72.000000
-8.233333	3.000000	72.000000
-8.200000	3.000000	72.000000
-8.166667	3.000000	72.000000
-8.133333	3.000000	72.000000
-8.100000	3.000000	72.000000
-8.066667	3.000000	72.000000
-8.033333	3.000000	72.000000
-8.000000	3.000000	72.000000
-7.966667	3.000000	72.000000
-7.933333	3.000000	72.000000
-7.900000	3.000000	72.000000
-7.866667	3.000000	72.000000
-7.833333	3.000000	72.000000
-7.800000	3.000000	72.000000
-7.766667	3.000000	72.000000
-7.733333	3.000000	72.000000
-7.700000	3.000000	72.000000
-7.666667	3.000000	72.000000
-7.633333	3.000000	72.000000
-7.600000	3.000000	72.000000
-7.566667	3.000000	72.000000
-7.533333	3.000000	72.000000
-7.500000	3.000000	72.000000
-7.466667	3.000000	72.000000
-7.433333	3.000000	72.000000
-7.400000	3.000000	72.000000
-7.366667	3.000000	72.000000
-7.333333	3.000000	72.000000
-7.300000	3.000000	72.000000
-7.266667	3.000000	72.000000
-7.233333	1.500000	0.500000
-7.200000	1.500000	0.500000
-7.166667	1.500000	0.500000
-7.133333	1.500000	0.500000
-7.100000	1.500000	0.500000
-7.066667	1.500000	0.500000
-7.033333	1.500000	0.500000
-7.000000	1.500000	0.500000
-6.966667	1.500000	0.500000
-6.933333	1.500000	0.500000
-6.900000	1.500000	0.500000
-6.866667	3.500000	75.500000
-6.833333	3.500000	75.500000
-6.800000	3.500000	75.500000
-6.766667	3.500000	75.500000
-6.733333	4.000000	73.500000
-6.700000	4.000000	69.000000
-6.666667	4.000000	70.000000
-6.633333	4.000000	74.500000
-6.600000	4.000000	74.500000
-6.566667	4.000000	74.500000
-6.533333	4.000000	72.000000
-6.500000	4.000000	72.000000
-6.466667	4.000000	72.000000
-6.433333	4.000000	73.500000
-6.400000	4.000000	72.000000
-6.366667	4.000000	72.000000
-6.333333	4.000000	72.000000
-6.300000	4.000000	72.000000
-6.266667	4.000000	72.000000
-6.233333	4.000000	72.500000
-6.200000	4.000000	71.000000
-6.166667	4.000000	71.000000
-6.133333	4.000000	71.000000
-6.100000	4.000000	71.000000
-6.066667	4.000000	71.000000
-6.033333	4.000000	71.000000
-6.000000	4.000000	71.000000
-5.966667	4.000000	71.000000
-5.933333	1.500000	0.500000
-5.900000	1.500000	0.500000
-5.866667	1.500000	0.500000
-5.833333	4.000000	75.000000
-5.800000	4.000000	75.000000
-5.766667	4.000000	75.000000
-5.733333	4.000000	75.000000
-5.700000	4.000000	75.000000
-5.666667	4.000000	75.000000
-5.633333	4.000000	75.000000
-5.600000	4.000000	75.000000
-5.566667	4.000000	75.000000
-5.533333	4.000000	75.000000
-5.500000	4.000000	75.000000
-5.466667	10.000000	60.500000
-5.433333	10.000000	60.500000
-5.400000	10.000000	60.500000
-5.366667	10.000000	60.500000
-5.333333	10.000000	60.500000
-5.300000	10.000000	60.500000
-5.266667	10.000000	60.500000
-5.233333	10.000000	60.500000
-5.200000	10.000000	60.500000
-5.166667	10.000000	60.500000
-5.133333	10.000000	60.500000
-5.100000	10.000000	60.500000
-5.066667	10.000000	61.000000
-5.033333	10.000000	61.000000
-5.000000	10.000000	61.000000
-4.966667	10.000000	61.000000
-4.933333	10.000000	61.000000
-4.900000	10.000000	59.500000
-4.866667	10.500000	60.500000
-4.833333	10.500000	60.500000
-4.800000	10.500000	60.500000
-4.766667	10.500000	60.500000
-4.733333	10.500000	60.500000
-4.700000	10.500000	60.000000
-4.666667	10.500000	60.000000
-4.633333	10.500000	60.000000
-4.600000	10.500000	60.000000
-4.566667	10.500000	60.000000
-4.533333	10.000000	60.000000
-4.500000	10.500000	59.000000
-4.466667	10.500000	61.000000
-4.433333	2.000000	0.500000
-4.400000	2.000000	0.500000
-4.366667	8.000000	55.000000
-4.333333	9.000000	55.500000
-4.300000	11.000000	56.500000
-4.266667	11.000000	59.500000
-4.233333	11.000000	62.000000
-4.200000	10.000000	62.000000
-4.166667	10.000000	59.500000
-4.133333	11.000000	60.500000
-4.100000	11.000000	60.500000
-4.066667	10.500000	63.500000
-4.033333	10.500000	63.500000
-4.000000	10.500000	63.500000
-3.966667	10.500000	63.500000
-3.933333	10.000000	60.000000
-3.900000	11.000000	63.000000
-3.866667	11.000000	63.000000
-3.833333	9.000000	64.000000
-3.800000	6.500000	48.000000
-3.766667	10.500000	59.500000
-3.733333	11.500000	62.000000
-3.700000	11.000000	62.000000
-3.666667	11.000000	62.000000
-3.633333	10.000000	63.500000
-3.600000	9.500000	55.500000
-3.566667	11.000000	57.000000
-3.533333	11.500000	59.500000
-3.500000	11.500000	62.000000
-3.466667	11.000000	63.500000
-3.433333	10.000000	58.000000
-3.400000	11.000000	57.500000
-3.366667	11.500000	58.500000
-3.333333	11.000000	61.500000
-3.300000	10.500000	63.500000
-3.266667	10.000000	63.500000
-3.233333	11.000000	61.000000
-3.200000	11.000000	58.500000
-3.166667	12.000000	60.000000
-3.133333	11.500000	61.500000
-3.100000	11.000000	63.000000
-3.066667	10.000000	62.500000
-3.033333	11.000000	59.500000
-3.000000	11.500000	59.500000
-2.966667	11.500000	59.500000
-2.933333	11.500000	59.500000
-2.900000	9.000000	64.000000
-2.866667	10.000000	65.000000
-2.833333	11.000000	57.500000
-2.800000	12.000000	60.000000
-2.766667	12.000000	60.000000
-2.733333	12.000000	60.000000
-2.700000	12.000000	60.000000
-2.666667	10.000000	65.000000
-2.633333	10.000000	65.000000
-2.600000	10.000000	65.000000
-2.566667	10.000000	65.000000
-2.533333	10.000000	65.000000
-2.500000	8.000000	65.000000
-2.466667	8.000000	65.000000
-2.433333	8.000000	65.000000
-2.400000	8.000000	65.000000
-2.366667	8.000000	65.000000
-2.333333	9.000000	65.000000
-2.300000	9.000000	65.000000
-2.266667	7.000000	65.000000
-2.233333	7.000000	65.000000
-2.200000	10.000000	65.000000
-2.166667	10.000000	65.000000
-2.133333	9.000000	65.000000
-2.100000	9.000000	65.000000
-2.066667	7.000000	66.000000
-2.033333	8.000000	65.500000
-2.000000	8.000000	65.500000
-1.966667	8.000000	65.500000
-1.933333	8.000000	65.500000
-1.900000	2.000000	0.500000
-1.866667	7.000000	65.000000
-1.833333	9.000000	66.000000
-1.800000	9.000000	66.000000
-1.766667	9.000000	66.000000
-1.733333	9.000000	66.000000
-1.700000	9.000000	66.000000
-1.666667	9.000000	66.000000
-1.633333	9.000000	66.000000
-1.600000	9.000000	66.000000
-1.566667	9.000000	66.000000
-1.533333	9.000000	66.000000
-1.500000	9.000000	66.000000
-1.466667	9.000000	66.000000
-1.433333	9.000000	66.000000
-1.400000	9.000000	66.000000
-1.366667	9.000000	66.000000
-1.333333	9.000000	66.000000
-1.300000	9.000000	66.000000
-1.266667	9.000000	66.000000
-1.233333	9.000000	66.000000
-1.200000	9.000000	66.000000
-1.166667	9.000000	66.000000
-1.133333	9.000000	66.000000
-1.100000	9.000000	66.000000
-1.066667	9.000000	66.000000
-1.033333	9.000000	66.000000
-1.000000	9.000000	66.000000
-0.966667	9.000000	66.000000
-0.933333	9.000000	66.000000
-0.900000	9.000000	66.000000
-0.866667	9.000000	66.000000
-0.833333	9.000000	66.000000
-0.800000	9.000000	66.000000
-0.766667	9.000000	66.000000
-0.733333	9.000000	66.000000
-0.700000	9.000000	66.000000
-0.666667	9.000000	66.000000
-0.633333	9.000000	66.000000
-0.600000	9.000000	66.000000
-0.566667	9.000000	66.000000
-0.533333	9.000000	66.000000
-0.500000	9.000000	66.000000
-0.466667	9.000000	66.000000
-0.433333	9.000000	66.000000
-0.400000	9.000000	66.000000
-0.366667	9.000000	66.000000
-0.333333	9.000000	66.000000
-0.300000	9.000000	66.000000
-0.266667	9.000000	66.000000
-0.233333	9.000000	66.000000
-0.200000	9.000000	66.000000
-0.166667	9.000000	66.000000
-0.133333	9.000000	66.000000
-0.100000	9.000000	66.000000
-0.066667	9.000000	66.000000
-0.033333	9.000000	66.000000
0.000000	9.000000	66.000000
0.033333	9.000000	66.000000
0.066667	9.000000	66.000000
0.100000	9.000000	66.000000
0.133333	9.000000	66.000000
0.166667	9.000000	66.000000
0.200000	9.000000	66.000000
0.233333	9.000000	66.000000
0.266667	9.000000	66.000000
0.300000	9.000000	66.000000
0.333333	9.000000	66.000000
0.366667	9.000000	66.000000
0.400000	9.000000	66.000000
0.433333	9.000000	66.000000
0.466667	9.000000	66.000000
0.500000	9.000000	66.000000
0.533333	9.000000	66.000000
0.566667	9.000000	66.000000
0.600000	9.000000	66.000000
0.633333	9.000000	66.000000
0.666667	9.000000	66.000000
0.700000	9.000000	66.000000
0.733333	9.000000	66.000000
0.766667	9.000000	66.000000
0.800000	9.000000	66.000000
0.833333	9.000000	66.000000
0.866667	9.000000	66.000000
0.900000	9.000000	66.000000
0.933333	9.000000	66.000000
0.966667	9.000000	66.000000
1.000000	9.000000	66.000000
1.033333	9.000000	66.000000
1.066667	9.000000	66.000000
1.100000	9.000000	66.000000
1.133333	9.000000	66.000000
1.166667	9.000000	66.000000
1.200000	9.000000	66.000000
1.233333	9.000000	66.000000
1.266667	9.000000	66.000000
1.300000	9.000000	66.000000
1.333333	9.000000	66.000000
1.366667	9.000000	66.000000
1.400000	9.000000	66.000000
1.433333	9.000000	66.000000
1.466667	9.000000	66.000000
1.500000	9.000000	66.000000
1.533333	9.000000	66.000000
1.566667	4.000000	68.000000
1.600000	4.000000	68.000000
1.633333	4.000000	68.000000
1.666667	4.000000	68.000000
1.700000	4.000000	68.000000
1.733333	4.000000	68.000000
1.766667	4.000000	68.000000
1.800000	4.000000	68.000000
1.833333	4.000000	69.000000
1.866667	4.000000	69.000000
1.900000	4.000000	69.000000
1.933333	4.000000	69.000000
1.966667	4.000000	69.000000
2.000000	4.000000	69.000000
2.033333	4.000000	69.000000
2.066667	4.000000	69.000000
2.100000	4.000000	69.000000
2.133333	152.000000	1.500000
2.166667	152.000000	1.500000
2.200000	152.000000	1.500000
2.233333	165.000000	1.000000
2.266667	162.000000	1.000000
2.300000	5.000000	81.000000
2.333333	161.000000	1.000000
2.366667	161.000000	1.000000
2.400000	161.500000	1.500000
2.433333	4.000000	71.000000
2.466667	4.000000	71.000000
2.500000	4.000000	79.000000
2.533333	4.000000	78.500000
2.566667	4.000000	75.500000
2.600000	3.500000	75.500000
2.633333	3.500000	75.000000
2.666667	3.500000	76.000000
2.700000	3.500000	76.000000
2.733333	4.000000	76.000000
2.766667	4.000000	76.000000
2.800000	4.000000	75.000000
2.833333	4.000000	73.500000
2.866667	4.000000	75.500000
2.900000	4.000000	73.500000
2.933333	3.500000	74.500000
2.966667	3.500000	76.000000
3.000000	4.000000	76.000000
3.033333	3.500000	77.500000
3.066667	3.500000	77.500000
3.100000	3.500000	77.500000
3.133333	3.500000	77.500000
3.166667	3.500000	77.500000
3.200000	4.000000	75.500000
3.233333	3.500000	78.000000
3.266667	3.500000	78.000000
3.300000	4.000000	78.000000
3.333333	4.000000	78.000000
3.366667	4.000000	78.000000
3.400000	4.000000	78.000000
3.433333	4.000000	75.000000
3.466667	3.500000	78.500000
3.500000	4.000000	76.500000
3.533333	2.000000	69.000000
3.566667	2.000000	69.000000
3.600000	4.000000	78.500000
3.633333	4.000000	78.500000
3.666667	4.000000	78.500000
3.700000	4.000000	78.500000
3.733333	4.000000	78.500000
3.766667	4.000000	76.500000
3.800000	4.000000	76.500000
3.833333	4.000000	76.500000
3.866667	4.000000	76.500000
3.900000	4.000000	76.500000
3.933333	4.000000	76.500000
3.966667	4.000000	76.500000
4.000000	4.000000	76.500000
4.033333	4.000000	76.500000
4.066667	4.000000	76.500000
4.100000	4.000000	76.500000
4.133333	4.000000	76.500000
4.166667	4.000000	76.500000
4.200000	4.000000	76.500000
4.233333	4.000000	76.500000
4.266667	4.000000	76.500000
4.300000	4.000000	76.500000
4.333333	4.000000	76.500000
4.366667	4.000000	76.500000
4.400000	4.000000	76.500000
4.433333	4.000000	76.500000
4.466667	4.000000	76.500000
4.500000	4.000000	76.500000
4.533333	4.000000	76.500000
4.566667	4.000000	76.500000
4.600000	4.000000	76.500000
4.633333	4.000000	76.500000
4.666667	4.000000	76.500000
4.700000	4.000000	76.500000
4.733333	4.000000	76.500000
4.766667	4.000000	76.500000
4.800000	4.000000	76.500000
4.833333	4.000000	76.500000
4.866667	4.000000	76.500000
4.900000	4.000000	76.500000
4.933333	4.000000	76.500000
4.966667	4.000000	76.500000
5.000000	4.000000	76.500000
5.033333	4.000000	76.500000
5.066667	4.000000	76.500000
5.100000	4.000000	76.500000
5.133333	4.000000	76.500000
5.166667	4.000000	76.500000
5.200000	4.000000	76.500000
5.233333	4.000000	76.500000
5.266667	4.000000	76.500000
5.300000	4.000000	76.500000
5.333333	4.000000	76.500000
5.366667	4.000000	76.500000
5.400000	4.000000	76.500000
5.433333	4.000000	76.500000
5.466667	4.000000	76.500000
5.500000	4.000000	76.500000
5.533333	4.000000	76.500000
5.566667	4.000000	76.500000
5.600000	4.000000	76.500000
5.633333	4.000000	76.500000
5.666667	4.000000	76.500000
5.700000	4.000000	76.500000
5.733333	4.000000	76.500000
5.766667	4.000000	76.500000
5.800000	4.000000	76.500000
5.833333	4.000000	76.500000
5.866667	4.000000	76.500000
5.900000	4.000000	76.500000
5.933333	4.000000	76.500000
5.966667	4.000000	76.500000
6.000000	4.000000	76.500000
6.033333	4.000000	76.500000
6.066667	4.000000	76.500000
6.100000	4.000000	76.500000
6.133333	4.000000	76.500000
6.166667	4.000000	76.500000
6.200000	4.000000	76.500000
6.233333	4.000000	76.500000
6.266667	4.000000	76.500000
6.300000	4.000000	76.500000
6.333333	4.000000	76.500000
6.366667	4.000000	76.500000
6.400000	4.000000	76.500000
6.433333	4.000000	76.500000
6.466667	4.000000	76.500000
6.500000	4.000000	76.500000
6.533333	0.500000	18.000000
6.566667	0.500000	18.000000
6.600000	0.500000	18.000000
[truncated: 8,801 more rows]
