# Supplementary material for: Attraction of posture and motion-trajectory elements of conspecific biological motion in medaka fish
Source: Sci Rep. 2018 Jun 5;8:8589. doi: 10.1038/s41598-018-26186-x (PMC5988670; doi:10.1038/s41598-018-26186-x)
Supplement: Supplementary file 4 — Dataset 3 [file 41598_2018_26186_MOESM4_ESM.zip › DataExperiments/Bioposture_06.csv]

time[sec]	x	y
-60.000000	154.500000	93.000000
-59.966667	154.500000	94.500000
-59.933333	154.500000	94.000000
-59.900000	154.500000	94.000000
-59.866667	154.500000	94.000000
-59.833333	154.500000	94.000000
-59.800000	154.500000	92.500000
-59.766667	154.500000	94.500000
-59.733333	154.500000	94.000000
-59.700000	154.500000	94.000000
-59.666667	154.500000	94.500000
-59.633333	154.500000	94.000000
-59.600000	154.500000	92.500000
-59.566667	154.500000	94.000000
-59.533333	154.500000	94.500000
-59.500000	154.500000	94.000000
-59.466667	154.500000	94.000000
-59.433333	154.500000	94.500000
-59.400000	154.500000	94.500000
-59.366667	154.500000	94.000000
-59.333333	154.500000	94.000000
-59.300000	154.500000	94.500000
-59.266667	154.500000	87.000000
-59.233333	154.500000	94.500000
-59.200000	154.500000	94.000000
-59.166667	154.500000	94.500000
-59.133333	154.500000	93.500000
-59.100000	154.500000	94.000000
-59.066667	154.500000	93.000000
-59.033333	154.500000	94.000000
-59.000000	154.500000	94.000000
-58.966667	154.500000	94.000000
-58.933333	154.500000	94.500000
-58.900000	154.500000	94.500000
-58.866667	154.500000	94.000000
-58.833333	154.500000	94.000000
-58.800000	154.500000	94.500000
-58.766667	154.500000	94.000000
-58.733333	154.500000	94.000000
-58.700000	154.500000	92.500000
-58.666667	154.500000	92.500000
-58.633333	154.500000	94.000000
-58.600000	154.500000	94.000000
-58.566667	154.500000	94.000000
-58.533333	154.500000	94.000000
-58.500000	154.500000	94.500000
-58.466667	154.500000	94.000000
-58.433333	154.500000	94.000000
-58.400000	154.500000	94.500000
-58.366667	154.500000	94.000000
-58.333333	154.500000	94.000000
-58.300000	154.500000	94.000000
-58.266667	154.500000	94.500000
-58.233333	154.500000	94.000000
-58.200000	154.500000	93.000000
-58.166667	27.000000	34.500000
-58.133333	25.500000	34.000000
-58.100000	25.500000	35.000000
-58.066667	27.000000	31.000000
-58.033333	29.500000	27.500000
-58.000000	31.500000	21.000000
-57.966667	34.000000	21.500000
-57.933333	33.500000	25.500000
-57.900000	34.000000	25.500000
-57.866667	34.000000	28.000000
-57.833333	35.000000	27.000000
-57.800000	35.000000	27.500000
-57.766667	35.500000	28.500000
-57.733333	35.000000	42.000000
-57.700000	28.000000	42.500000
-57.666667	29.500000	38.000000
-57.633333	32.500000	34.500000
-57.600000	32.500000	27.000000
-57.566667	34.000000	29.500000
-57.533333	35.500000	36.000000
-57.500000	29.500000	39.500000
-57.466667	29.000000	37.500000
-57.433333	34.500000	36.000000
-57.400000	34.000000	32.500000
-57.366667	29.000000	41.000000
-57.333333	33.000000	42.000000
-57.300000	30.500000	42.500000
-57.266667	28.000000	42.000000
-57.233333	26.000000	43.000000
-57.200000	25.000000	51.000000
-57.166667	23.000000	51.000000
-57.133333	16.000000	58.000000
-57.100000	14.500000	57.500000
-57.066667	15.500000	60.500000
-57.033333	16.500000	63.500000
-57.000000	16.000000	71.000000
-56.966667	15.000000	71.500000
-56.933333	15.500000	79.500000
-56.900000	16.500000	84.000000
-56.866667	14.500000	88.000000
-56.833333	15.000000	93.000000
-56.800000	14.500000	95.500000
-56.766667	15.000000	100.500000
-56.733333	14.000000	106.000000
-56.700000	11.500000	108.500000
-56.666667	16.000000	110.000000
-56.633333	13.000000	117.500000
-56.600000	12.500000	123.000000
-56.566667	10.000000	126.000000
-56.533333	10.000000	131.500000
-56.500000	11.500000	134.000000
-56.466667	12.500000	138.500000
-56.433333	12.500000	143.500000
-56.400000	12.500000	147.500000
-56.366667	11.000000	150.000000
-56.333333	13.500000	154.000000
-56.300000	14.000000	159.500000
-56.266667	13.000000	163.500000
-56.233333	11.000000	167.500000
-56.200000	11.500000	175.000000
-56.166667	9.000000	181.500000
-56.133333	8.000000	181.000000
-56.100000	9.000000	189.000000
-56.066667	9.500000	189.500000
-56.033333	11.500000	192.500000
-56.000000	10.000000	197.500000
-55.966667	9.500000	201.500000
-55.933333	12.000000	206.000000
-55.900000	13.000000	207.500000
-55.866667	10.500000	211.500000
-55.833333	11.000000	216.500000
-55.800000	12.000000	219.000000
-55.766667	10.500000	222.500000
-55.733333	8.500000	229.000000
-55.700000	10.500000	231.000000
-55.666667	11.000000	234.000000
-55.633333	11.000000	235.000000
-55.600000	8.500000	238.500000
-55.566667	8.500000	239.500000
-55.533333	9.500000	242.500000
-55.500000	4.500000	247.500000
-55.466667	5.500000	251.000000
-55.433333	7.000000	253.000000
-55.400000	8.000000	253.000000
-55.366667	9.500000	253.000000
-55.333333	11.500000	250.500000
-55.300000	12.000000	253.500000
-55.266667	12.500000	252.500000
-55.233333	13.500000	253.500000
-55.200000	15.500000	254.000000
-55.166667	17.000000	254.500000
-55.133333	15.500000	252.500000
-55.100000	17.000000	252.000000
-55.066667	19.000000	250.500000
-55.033333	21.000000	250.000000
-55.000000	22.500000	253.000000
-54.966667	23.500000	253.000000
-54.933333	23.000000	253.000000
-54.900000	23.500000	251.500000
-54.866667	23.000000	249.500000
-54.833333	24.000000	248.500000
-54.800000	24.500000	248.500000
-54.766667	26.000000	248.500000
-54.733333	26.500000	248.000000
-54.700000	27.000000	246.000000
-54.666667	26.500000	244.000000
-54.633333	25.000000	245.000000
-54.600000	26.000000	245.000000
-54.566667	27.000000	244.000000
-54.533333	26.000000	244.000000
-54.500000	24.000000	242.500000
-54.466667	25.500000	242.500000
-54.433333	26.500000	242.000000
-54.400000	26.500000	241.500000
-54.366667	25.500000	240.500000
-54.333333	25.500000	240.000000
-54.300000	25.000000	240.000000
-54.266667	27.000000	239.500000
-54.233333	26.500000	239.000000
-54.200000	25.500000	237.500000
-54.166667	25.500000	237.500000
-54.133333	25.000000	238.000000
-54.100000	24.500000	237.500000
-54.066667	21.500000	235.500000
-54.033333	22.500000	233.500000
-54.000000	22.000000	234.500000
-53.966667	22.500000	235.000000
-53.933333	19.500000	233.500000
-53.900000	22.000000	234.000000
-53.866667	18.500000	228.500000
-53.833333	18.000000	226.500000
-53.800000	16.000000	226.500000
-53.766667	15.000000	227.500000
-53.733333	15.000000	224.500000
-53.700000	12.500000	219.000000
-53.666667	12.500000	219.000000
-53.633333	12.000000	219.000000
-53.600000	13.000000	216.500000
-53.566667	14.000000	216.000000
-53.533333	14.500000	213.500000
-53.500000	13.500000	211.500000
-53.466667	13.000000	211.000000
-53.433333	14.500000	209.000000
-53.400000	13.000000	203.000000
-53.366667	11.500000	197.000000
-53.333333	13.500000	203.500000
-53.300000	12.500000	201.000000
-53.266667	13.000000	198.500000
-53.233333	10.500000	186.000000
-53.200000	9.500000	183.000000
-53.166667	13.000000	186.500000
-53.133333	13.500000	186.000000
-53.100000	13.000000	181.500000
-53.066667	14.000000	179.500000
-53.033333	13.000000	176.000000
-53.000000	15.000000	177.500000
-52.966667	16.500000	176.500000
-52.933333	16.500000	173.000000
-52.900000	19.500000	175.000000
-52.866667	13.000000	168.000000
-52.833333	29.000000	185.500000
-52.800000	34.500000	187.000000
-52.766667	4.500000	165.500000
-52.733333	4.000000	163.500000
-52.700000	4.000000	162.500000
-52.666667	4.000000	162.000000
-52.633333	12.000000	164.500000
-52.600000	15.000000	165.500000
-52.566667	15.000000	164.500000
-52.533333	16.500000	164.000000
-52.500000	15.000000	160.500000
-52.466667	17.500000	162.000000
-52.433333	21.000000	162.000000
-52.400000	28.500000	157.500000
-52.366667	4.000000	164.500000
-52.333333	20.500000	157.000000
-52.300000	23.000000	158.000000
-52.266667	26.000000	161.000000
-52.233333	22.000000	161.000000
-52.200000	19.000000	166.500000
-52.166667	18.000000	170.000000
-52.133333	16.500000	172.000000
-52.100000	16.000000	174.500000
-52.066667	16.500000	175.000000
-52.033333	14.000000	182.500000
-52.000000	11.500000	188.500000
-51.966667	12.000000	187.500000
-51.933333	11.000000	190.500000
-51.900000	11.500000	196.000000
-51.866667	11.000000	203.000000
-51.833333	10.500000	206.000000
-51.800000	11.500000	212.000000
-51.766667	11.000000	218.500000
-51.733333	11.500000	219.500000
-51.700000	12.000000	223.000000
-51.666667	12.000000	228.000000
-51.633333	11.500000	230.500000
-51.600000	12.000000	232.000000
-51.566667	12.500000	236.000000
-51.533333	13.000000	236.000000
-51.500000	13.000000	239.500000
-51.466667	12.500000	242.000000
-51.433333	13.000000	244.000000
-51.400000	12.500000	245.000000
-51.366667	13.500000	246.500000
-51.333333	14.000000	247.000000
-51.300000	13.500000	247.500000
-51.266667	14.000000	250.000000
-51.233333	14.500000	251.500000
-51.200000	16.000000	252.000000
-51.166667	16.000000	253.000000
-51.133333	14.500000	253.500000
-51.100000	12.500000	258.000000
-51.066667	13.500000	259.500000
-51.033333	14.500000	259.500000
-51.000000	15.500000	260.500000
-50.966667	14.000000	259.500000
-50.933333	13.000000	261.500000
-50.900000	15.500000	262.000000
-50.866667	17.500000	261.000000
-50.833333	19.000000	262.000000
-50.800000	20.000000	261.500000
-50.766667	20.000000	261.000000
-50.733333	20.500000	258.000000
-50.700000	19.500000	258.000000
-50.666667	20.000000	258.000000
-50.633333	20.500000	258.000000
-50.600000	20.000000	258.500000
-50.566667	21.500000	256.000000
-50.533333	20.000000	255.000000
-50.500000	21.500000	255.000000
-50.466667	22.500000	255.500000
-50.433333	23.500000	256.000000
-50.400000	22.000000	254.500000
-50.366667	23.500000	252.000000
-50.333333	22.500000	251.000000
-50.300000	21.000000	250.500000
-50.266667	20.000000	250.500000
-50.233333	19.500000	250.000000
-50.200000	19.500000	248.500000
-50.166667	19.500000	247.000000
-50.133333	19.500000	245.000000
-50.100000	20.500000	243.500000
-50.066667	20.500000	240.000000
-50.033333	20.500000	237.500000
-50.000000	23.000000	239.500000
-49.966667	22.500000	238.500000
-49.933333	19.000000	237.000000
-49.900000	19.000000	233.500000
-49.866667	20.500000	233.000000
-49.833333	16.000000	231.500000
-49.800000	14.500000	229.000000
-49.766667	15.000000	227.500000
-49.733333	16.000000	226.500000
-49.700000	15.000000	225.500000
-49.666667	14.500000	224.500000
-49.633333	19.000000	225.500000
-49.600000	13.000000	213.000000
-49.566667	13.000000	215.500000
-49.533333	13.500000	217.000000
-49.500000	16.000000	216.000000
-49.466667	14.000000	205.500000
-49.433333	16.500000	212.000000
-49.400000	20.000000	210.000000
-49.366667	23.000000	204.500000
-49.333333	25.000000	204.000000
-49.300000	25.500000	202.500000
-49.266667	30.000000	199.000000
-49.233333	30.000000	199.000000
-49.200000	30.000000	199.000000
-49.166667	30.000000	199.000000
-49.133333	40.000000	194.000000
-49.100000	40.000000	194.000000
-49.066667	40.000000	194.000000
-49.033333	40.000000	194.000000
-49.000000	40.000000	194.000000
-48.966667	40.000000	194.000000
-48.933333	16.500000	193.500000
-48.900000	21.000000	200.000000
-48.866667	14.500000	189.000000
-48.833333	13.000000	184.000000
-48.800000	13.500000	186.500000
-48.766667	13.500000	177.500000
-48.733333	14.000000	173.500000
-48.700000	13.000000	171.000000
-48.666667	10.500000	166.000000
-48.633333	13.500000	168.000000
-48.600000	11.500000	162.500000
-48.566667	11.000000	158.500000
-48.533333	12.500000	156.500000
-48.500000	12.500000	157.000000
-48.466667	12.500000	155.000000
-48.433333	13.500000	153.500000
-48.400000	13.000000	149.000000
-48.366667	13.000000	145.000000
-48.333333	16.000000	146.000000
-48.300000	16.500000	147.500000
-48.266667	17.000000	147.000000
-48.233333	19.000000	142.000000
-48.200000	21.500000	143.500000
-48.166667	23.000000	144.500000
-48.133333	23.000000	143.500000
-48.100000	23.000000	142.500000
-48.066667	24.000000	140.000000
-48.033333	22.000000	138.000000
-48.000000	20.000000	137.500000
-47.966667	16.500000	136.500000
-47.933333	15.500000	131.500000
-47.900000	16.000000	129.500000
-47.866667	15.500000	128.500000
-47.833333	14.500000	125.500000
-47.800000	14.500000	122.000000
-47.766667	15.000000	120.500000
-47.733333	16.000000	118.500000
-47.700000	16.500000	116.500000
-47.666667	15.500000	115.500000
-47.633333	14.000000	113.500000
-47.600000	14.000000	111.500000
-47.566667	14.500000	110.000000
-47.533333	16.000000	110.000000
-47.500000	16.000000	108.000000
-47.466667	16.500000	107.500000
-47.433333	16.500000	107.000000
-47.400000	16.500000	106.500000
-47.366667	16.000000	106.000000
-47.333333	17.000000	106.000000
-47.300000	16.500000	103.500000
-47.266667	17.000000	103.500000
-47.233333	16.000000	103.000000
-47.200000	15.000000	102.500000
-47.166667	15.000000	102.500000
-47.133333	15.000000	101.500000
-47.100000	15.500000	101.000000
-47.066667	16.000000	100.000000
-47.033333	16.000000	99.500000
-47.000000	16.000000	98.500000
-46.966667	16.500000	99.500000
-46.933333	16.000000	99.000000
-46.900000	16.000000	98.500000
-46.866667	15.500000	97.500000
-46.833333	16.000000	97.000000
-46.800000	16.500000	96.500000
-46.766667	15.500000	95.500000
-46.733333	14.000000	95.500000
-46.700000	13.500000	95.500000
-46.666667	13.000000	95.000000
-46.633333	13.000000	93.500000
-46.600000	13.000000	91.500000
-46.566667	13.500000	88.000000
-46.533333	8.500000	84.500000
-46.500000	9.000000	82.000000
-46.466667	10.000000	77.500000
-46.433333	12.000000	67.500000
-46.400000	13.000000	68.000000
-46.366667	13.500000	62.000000
-46.333333	15.500000	56.000000
-46.300000	16.500000	56.000000
-46.266667	19.500000	50.000000
-46.233333	20.000000	47.500000
-46.200000	22.000000	41.500000
-46.166667	23.500000	39.000000
-46.133333	26.000000	36.000000
-46.100000	28.000000	34.500000
-46.066667	31.000000	33.000000
-46.033333	33.000000	30.500000
-46.000000	32.500000	30.500000
-45.966667	37.500000	28.500000
-45.933333	37.000000	25.500000
-45.900000	38.000000	21.000000
-45.866667	41.000000	20.000000
-45.833333	47.500000	18.500000
-45.800000	51.500000	13.500000
-45.766667	55.500000	11.500000
-45.733333	61.000000	11.000000
-45.700000	65.000000	11.500000
-45.666667	67.500000	12.500000
-45.633333	68.500000	13.500000
-45.600000	70.000000	14.500000
-45.566667	70.000000	15.500000
-45.533333	69.500000	16.000000
-45.500000	73.000000	16.000000
-45.466667	74.500000	16.500000
-45.433333	73.500000	18.000000
-45.400000	73.000000	19.500000
-45.366667	71.500000	20.000000
-45.333333	76.000000	21.000000
-45.300000	79.000000	21.500000
-45.266667	79.500000	21.500000
-45.233333	79.500000	21.500000
-45.200000	79.000000	21.500000
-45.166667	79.500000	22.000000
-45.133333	80.500000	23.000000
-45.100000	82.000000	23.500000
-45.066667	82.500000	23.500000
-45.033333	82.000000	23.000000
-45.000000	82.000000	22.000000
-44.966667	83.000000	23.500000
-44.933333	85.000000	24.500000
-44.900000	86.000000	24.000000
-44.866667	85.000000	22.500000
-44.833333	85.500000	20.000000
-44.800000	86.000000	20.500000
-44.766667	87.500000	21.500000
-44.733333	85.500000	21.000000
-44.700000	90.500000	21.500000
-44.666667	90.500000	19.500000
-44.633333	91.000000	19.000000
-44.600000	92.000000	19.500000
-44.566667	94.500000	21.000000
-44.533333	96.500000	20.500000
-44.500000	94.000000	24.500000
-44.466667	93.500000	22.500000
-44.433333	98.000000	16.500000
-44.400000	100.000000	17.000000
-44.366667	223.000000	4.000000
-44.333333	226.500000	4.000000
-44.300000	106.500000	14.500000
-44.266667	108.500000	14.000000
-44.233333	100.000000	11.500000
-44.200000	112.000000	12.000000
-44.166667	116.500000	15.000000
-44.133333	117.500000	15.000000
-44.100000	235.000000	4.000000
-44.066667	123.000000	18.500000
-44.033333	123.500000	14.500000
-44.000000	233.000000	4.000000
-43.966667	235.500000	4.000000
-43.933333	231.000000	4.500000
-43.900000	131.000000	18.000000
-43.866667	237.000000	4.000000
-43.833333	134.000000	16.000000
-43.800000	238.500000	4.000000
-43.766667	235.500000	4.000000
-43.733333	145.500000	19.500000
-43.700000	152.500000	19.500000
-43.666667	155.500000	20.000000
-43.633333	156.000000	21.000000
-43.600000	158.500000	22.500000
-43.566667	161.000000	23.500000
-43.533333	162.500000	24.500000
-43.500000	165.000000	25.000000
-43.466667	165.500000	26.000000
-43.433333	167.500000	27.500000
-43.400000	184.500000	28.000000
-43.366667	170.500000	31.000000
-43.333333	171.000000	33.000000
-43.300000	190.500000	35.000000
-43.266667	192.000000	33.000000
-43.233333	192.500000	30.000000
-43.200000	194.000000	31.500000
-43.166667	196.500000	35.000000
-43.133333	199.000000	35.500000
-43.100000	202.000000	34.500000
-43.066667	204.500000	35.000000
-43.033333	208.000000	36.500000
-43.000000	213.000000	38.000000
-42.966667	215.500000	40.500000
-42.933333	219.000000	39.500000
-42.900000	222.500000	35.500000
-42.866667	225.000000	37.500000
-42.833333	228.000000	40.000000
-42.800000	230.000000	42.000000
-42.766667	233.500000	42.500000
-42.733333	236.500000	41.000000
-42.700000	238.000000	41.500000
-42.666667	239.500000	41.500000
-42.633333	241.000000	42.000000
-42.600000	243.000000	45.500000
-42.566667	244.500000	45.000000
-42.533333	247.500000	45.000000
-42.500000	249.500000	44.000000
-42.466667	249.500000	44.000000
-42.433333	250.500000	45.000000
-42.400000	253.500000	46.500000
-42.366667	250.000000	46.500000
-42.333333	258.000000	46.000000
-42.300000	257.500000	45.500000
-42.266667	257.500000	48.000000
-42.233333	264.000000	51.500000
-42.200000	264.000000	51.500000
-42.166667	269.500000	51.500000
-42.133333	273.000000	52.000000
-42.100000	276.000000	53.500000
-42.066667	277.000000	59.000000
-42.033333	275.500000	61.500000
-42.000000	274.000000	66.000000
-41.966667	273.000000	72.500000
-41.933333	269.500000	77.500000
-41.900000	264.500000	78.000000
-41.866667	260.000000	83.500000
-41.833333	257.500000	88.500000
-41.800000	252.500000	92.000000
-41.766667	244.000000	92.000000
-41.733333	239.000000	94.000000
-41.700000	233.500000	99.000000
-41.666667	227.000000	100.500000
-41.633333	221.500000	102.000000
-41.600000	216.500000	102.500000
-41.566667	212.000000	103.000000
-41.533333	207.000000	104.500000
-41.500000	220.500000	107.000000
-41.466667	199.000000	107.500000
-41.433333	195.000000	107.000000
-41.400000	188.500000	106.500000
-41.366667	202.500000	111.000000
-41.333333	196.500000	112.500000
-41.300000	171.000000	111.000000
-41.266667	163.500000	110.500000
-41.233333	175.500000	114.500000
-41.200000	169.000000	116.000000
-41.166667	143.000000	116.000000
-41.133333	134.500000	116.000000
-41.100000	127.500000	114.000000
-41.066667	121.500000	114.000000
-41.033333	115.000000	115.500000
-41.000000	108.000000	115.000000
-40.966667	102.000000	114.000000
-40.933333	97.500000	114.500000
-40.900000	92.000000	114.000000
-40.866667	88.000000	114.500000
-40.833333	84.000000	113.000000
-40.800000	86.500000	113.500000
-40.766667	76.500000	112.000000
-40.733333	74.000000	112.000000
-40.700000	71.000000	113.000000
-40.666667	68.500000	112.500000
-40.633333	71.000000	112.000000
-40.600000	61.000000	110.000000
-40.566667	57.500000	111.000000
-40.533333	52.500000	111.500000
-40.500000	48.500000	108.500000
-40.466667	44.500000	106.000000
-40.433333	41.500000	105.500000
-40.400000	36.500000	105.500000
-40.366667	33.000000	106.000000
-40.333333	31.000000	106.000000
-40.300000	29.500000	103.500000
-40.266667	27.500000	101.000000
-40.233333	20.000000	100.000000
-40.200000	16.000000	98.000000
-40.166667	17.000000	95.000000
-40.133333	17.000000	91.000000
-40.100000	18.000000	86.000000
-40.066667	19.500000	81.000000
-40.033333	20.000000	72.500000
-40.000000	20.500000	67.000000
-39.966667	25.000000	63.500000
-39.933333	27.000000	54.000000
-39.900000	28.000000	49.000000
-39.866667	31.000000	43.000000
-39.833333	34.000000	39.500000
-39.800000	39.000000	37.000000
-39.766667	40.500000	31.500000
-39.733333	41.500000	27.500000
-39.700000	45.000000	25.000000
-39.666667	48.500000	25.000000
-39.633333	51.000000	21.500000
-39.600000	54.000000	22.500000
-39.566667	56.500000	21.500000
-39.533333	55.000000	20.500000
-39.500000	59.500000	22.000000
-39.466667	60.000000	24.000000
-39.433333	57.000000	26.500000
-39.400000	60.500000	28.500000
-39.366667	62.500000	26.000000
-39.333333	62.000000	25.000000
-39.300000	61.500000	22.000000
-39.266667	61.500000	23.500000
-39.233333	57.500000	17.000000
-39.200000	58.000000	15.500000
-39.166667	54.500000	16.000000
-39.133333	51.000000	16.500000
-39.100000	49.500000	16.000000
-39.066667	55.000000	16.500000
-39.033333	55.500000	15.500000
-39.000000	53.000000	18.500000
-38.966667	50.500000	22.500000
-38.933333	48.500000	23.000000
-38.900000	44.500000	27.000000
-38.866667	39.500000	24.000000
-38.833333	43.000000	24.500000
-38.800000	50.000000	27.500000
-38.766667	47.500000	28.000000
-38.733333	41.000000	26.500000
-38.700000	41.000000	26.000000
-38.666667	43.000000	25.500000
-38.633333	45.000000	25.000000
-38.600000	46.000000	27.000000
-38.566667	44.000000	25.500000
-38.533333	44.000000	27.500000
-38.500000	44.000000	26.000000
-38.466667	46.000000	26.500000
-38.433333	48.000000	27.000000
-38.400000	47.000000	27.000000
-38.366667	43.000000	26.500000
-38.333333	44.000000	28.000000
-38.300000	48.500000	25.000000
-38.266667	48.000000	25.000000
-38.233333	46.500000	27.000000
-38.200000	39.500000	24.000000
-38.166667	48.000000	22.500000
-38.133333	46.500000	25.000000
-38.100000	38.500000	23.000000
-38.066667	40.500000	25.000000
-38.033333	42.000000	24.500000
-38.000000	40.500000	21.000000
-37.966667	40.500000	24.000000
-37.933333	42.000000	23.500000
-37.900000	39.000000	21.000000
-37.866667	36.500000	22.500000
-37.833333	35.500000	26.500000
-37.800000	35.000000	27.500000
-37.766667	37.500000	27.000000
-37.733333	34.500000	25.500000
-37.700000	32.500000	26.500000
-37.666667	34.000000	26.000000
-37.633333	36.500000	25.000000
-37.600000	33.500000	25.500000
-37.566667	30.500000	26.500000
-37.533333	32.000000	23.000000
-37.500000	34.500000	23.500000
-37.466667	30.500000	25.000000
-37.433333	27.500000	27.000000
-37.400000	26.500000	24.500000
-37.366667	28.000000	28.500000
-37.333333	28.500000	25.000000
-37.300000	28.000000	27.000000
-37.266667	27.500000	28.500000
-37.233333	28.000000	31.000000
-37.200000	29.000000	27.000000
-37.166667	25.500000	27.000000
-37.133333	29.500000	26.000000
-37.100000	31.500000	26.000000
-37.066667	27.000000	23.500000
-37.033333	32.000000	21.500000
-37.000000	34.500000	21.000000
-36.966667	35.000000	17.500000
-36.933333	35.500000	17.500000
-36.900000	37.500000	18.000000
-36.866667	39.500000	20.000000
-36.833333	45.000000	24.000000
-36.800000	46.000000	26.000000
-36.766667	44.500000	28.500000
-36.733333	44.000000	29.500000
-36.700000	47.000000	27.000000
-36.666667	43.500000	25.500000
-36.633333	47.500000	26.500000
-36.600000	42.000000	22.500000
-36.566667	40.000000	22.000000
-36.533333	40.000000	20.500000
-36.500000	39.500000	20.500000
-36.466667	38.000000	23.500000
-36.433333	36.500000	25.000000
-36.400000	36.000000	26.000000
-36.366667	37.500000	25.000000
-36.333333	34.000000	28.000000
-36.300000	36.500000	31.500000
-36.266667	32.500000	31.500000
-36.233333	34.500000	31.500000
-36.200000	35.000000	28.500000
-36.166667	37.500000	27.000000
-36.133333	40.000000	25.500000
-36.100000	43.000000	26.000000
-36.066667	43.500000	23.000000
-36.033333	49.500000	23.500000
-36.000000	52.000000	22.000000
-35.966667	54.000000	18.500000
-35.933333	60.500000	20.000000
-35.900000	64.000000	19.500000
-35.866667	67.500000	17.500000
-35.833333	73.500000	20.000000
-35.800000	76.000000	20.000000
-35.766667	79.000000	20.000000
-35.733333	87.000000	22.500000
-35.700000	89.500000	24.500000
-35.666667	93.500000	19.500000
-35.633333	100.000000	22.000000
-35.600000	103.000000	25.000000
-35.566667	106.500000	21.500000
-35.533333	109.500000	22.000000
-35.500000	117.000000	26.000000
-35.466667	121.000000	24.500000
-35.433333	124.000000	22.000000
-35.400000	128.500000	20.000000
-35.366667	133.000000	22.000000
-35.333333	138.500000	19.000000
-35.300000	147.500000	15.000000
-35.266667	154.000000	14.500000
-35.233333	157.500000	15.500000
-35.200000	160.000000	16.000000
-35.166667	144.500000	18.500000
-35.133333	146.000000	23.000000
-35.100000	150.500000	26.000000
-35.066667	156.000000	28.500000
-35.033333	153.500000	31.000000
-35.000000	145.500000	30.500000
-34.966667	150.500000	31.500000
-34.933333	149.500000	31.500000
-34.900000	143.000000	31.000000
-34.866667	146.500000	23.500000
-34.833333	143.500000	23.500000
-34.800000	139.500000	24.000000
-34.766667	139.500000	28.500000
-34.733333	135.000000	20.500000
-34.700000	131.000000	19.500000
-34.666667	132.500000	20.500000
-34.633333	123.500000	21.500000
-34.600000	120.000000	18.500000
-34.566667	117.500000	19.000000
-34.533333	118.000000	19.000000
-34.500000	108.500000	19.500000
-34.466667	105.000000	19.000000
-34.433333	103.000000	18.500000
-34.400000	99.500000	17.000000
-34.366667	98.500000	17.500000
-34.333333	98.500000	18.500000
-34.300000	94.000000	19.000000
-34.266667	94.000000	20.000000
-34.233333	88.500000	17.500000
-34.200000	85.500000	18.000000
-34.166667	85.000000	19.000000
-34.133333	88.000000	19.500000
-34.100000	81.500000	20.000000
-34.066667	81.000000	19.000000
-34.033333	80.500000	18.500000
-34.000000	84.500000	20.000000
-33.966667	77.500000	21.500000
-33.933333	77.500000	24.500000
-33.900000	75.500000	23.500000
-33.866667	75.500000	20.500000
-33.833333	76.000000	18.000000
-33.800000	72.500000	16.000000
-33.766667	59.500000	15.000000
-33.733333	72.500000	17.000000
-33.700000	71.000000	17.500000
-33.666667	65.000000	16.000000
-33.633333	68.500000	16.500000
-33.600000	67.000000	17.500000
-33.566667	65.000000	19.000000
-33.533333	64.500000	18.000000
-33.500000	65.000000	15.500000
-33.466667	63.000000	20.000000
-33.433333	62.000000	21.000000
-33.400000	61.000000	22.000000
-33.366667	60.000000	24.000000
-33.333333	53.000000	24.500000
-33.300000	51.000000	23.000000
-33.266667	54.500000	22.500000
-33.233333	55.500000	20.500000
-33.200000	50.000000	21.500000
-33.166667	45.000000	20.500000
-33.133333	45.000000	19.000000
-33.100000	45.500000	18.000000
-33.066667	44.500000	18.500000
-33.033333	38.500000	14.500000
-33.000000	36.500000	16.000000
-32.966667	37.500000	19.000000
-32.933333	32.000000	17.000000
-32.900000	31.000000	14.500000
-32.866667	30.000000	17.000000
-32.833333	16.500000	22.000000
-32.800000	26.000000	19.500000
-32.766667	18.000000	18.000000
-32.733333	32.500000	17.000000
-32.700000	27.000000	21.500000
-32.666667	28.500000	15.500000
-32.633333	29.000000	18.500000
-32.600000	30.000000	21.500000
-32.566667	31.500000	25.500000
-32.533333	26.500000	24.500000
-32.500000	31.000000	23.000000
-32.466667	31.000000	20.000000
-32.433333	30.500000	25.000000
-32.400000	25.000000	25.000000
-32.366667	29.500000	23.000000
-32.333333	30.000000	21.000000
-32.300000	30.000000	21.500000
-32.266667	30.500000	23.000000
-32.233333	25.000000	22.000000
-32.200000	26.500000	21.000000
-32.166667	30.000000	20.500000
-32.133333	30.500000	22.000000
-32.100000	24.500000	23.000000
-32.066667	28.500000	25.500000
-32.033333	29.500000	22.000000
-32.000000	24.500000	22.000000
-31.966667	26.500000	28.500000
-31.933333	26.500000	25.500000
-31.900000	28.000000	23.000000
-31.866667	26.000000	25.500000
-31.833333	24.500000	25.000000
-31.800000	17.000000	26.500000
-31.766667	18.500000	31.000000
-31.733333	14.000000	33.000000
-31.700000	13.000000	34.500000
-31.666667	13.500000	35.000000
-31.633333	14.500000	38.500000
-31.600000	14.000000	49.000000
-31.566667	14.500000	50.000000
-31.533333	14.500000	53.500000
-31.500000	15.000000	57.500000
-31.466667	14.000000	65.000000
-31.433333	14.000000	65.000000
-31.400000	13.500000	68.000000
-31.366667	15.500000	75.500000
-31.333333	16.500000	81.500000
-31.300000	14.000000	86.500000
-31.266667	11.000000	89.500000
-31.233333	14.000000	89.500000
-31.200000	14.000000	93.500000
-31.166667	14.500000	97.500000
-31.133333	14.500000	100.000000
-31.100000	13.000000	103.000000
-31.066667	12.000000	108.000000
-31.033333	13.500000	112.500000
-31.000000	12.500000	115.000000
-30.966667	11.500000	118.000000
-30.933333	12.500000	120.000000
-30.900000	13.500000	123.000000
-30.866667	13.500000	124.500000
-30.833333	13.500000	125.500000
-30.800000	15.000000	127.000000
-30.766667	16.500000	129.000000
-30.733333	17.000000	129.000000
-30.700000	18.000000	127.500000
-30.666667	19.000000	130.000000
-30.633333	23.500000	127.500000
-30.600000	22.000000	130.000000
-30.566667	21.500000	129.000000
-30.533333	21.000000	129.500000
-30.500000	22.500000	128.500000
-30.466667	24.000000	127.500000
-30.433333	24.000000	126.000000
-30.400000	24.000000	122.500000
-30.366667	22.500000	121.000000
-30.333333	21.000000	120.500000
-30.300000	21.000000	119.500000
-30.266667	19.500000	117.500000
-30.233333	19.000000	115.000000
-30.200000	19.000000	113.000000
-30.166667	19.000000	110.500000
-30.133333	18.000000	108.500000
-30.100000	16.500000	106.500000
-30.066667	16.000000	105.500000
-30.033333	16.000000	103.500000
-30.000000	16.000000	101.500000
-29.966667	16.500000	99.500000
-29.933333	16.500000	99.000000
-29.900000	15.500000	97.500000
-29.866667	16.000000	98.000000
-29.833333	15.500000	97.000000
-29.800000	15.000000	94.500000
-29.766667	16.000000	94.000000
-29.733333	15.500000	93.000000
-29.700000	14.000000	92.000000
-29.666667	13.000000	91.000000
-29.633333	13.000000	88.000000
-29.600000	13.500000	86.000000
-29.566667	14.000000	86.000000
-29.533333	13.500000	86.000000
-29.500000	13.000000	85.000000
-29.466667	13.500000	83.500000
-29.433333	15.000000	83.500000
-29.400000	16.000000	81.000000
-29.366667	15.000000	78.000000
-29.333333	14.000000	77.000000
-29.300000	13.000000	76.500000
-29.266667	13.000000	73.500000
-29.233333	14.000000	73.000000
-29.200000	15.500000	71.500000
-29.166667	14.500000	67.500000
-29.133333	13.000000	65.500000
-29.100000	13.000000	65.500000
-29.066667	13.000000	64.500000
-29.033333	13.500000	64.000000
-29.000000	14.500000	62.500000
-28.966667	15.000000	61.000000
-28.933333	15.500000	60.500000
-28.900000	15.500000	60.000000
-28.866667	15.000000	59.500000
-28.833333	15.000000	58.500000
-28.800000	16.000000	57.500000
-28.766667	16.500000	55.500000
-28.733333	16.000000	53.000000
-28.700000	15.500000	52.500000
-28.666667	14.500000	52.000000
-28.633333	13.500000	50.500000
-28.600000	13.500000	49.500000
-28.566667	14.500000	48.500000
-28.533333	14.500000	46.500000
-28.500000	14.500000	46.000000
-28.466667	13.500000	45.000000
-28.433333	13.500000	45.000000
-28.400000	14.000000	44.500000
-28.366667	14.500000	43.500000
-28.333333	15.000000	42.500000
-28.300000	15.000000	40.500000
-28.266667	13.000000	37.000000
-28.233333	15.000000	35.000000
-28.200000	16.000000	32.000000
-28.166667	18.000000	30.000000
-28.133333	19.500000	25.500000
-28.100000	20.500000	22.500000
-28.066667	21.000000	22.000000
-28.033333	25.500000	23.000000
-28.000000	26.500000	19.500000
-27.966667	28.000000	16.500000
-27.933333	32.000000	18.000000
-27.900000	34.500000	17.500000
-27.866667	35.000000	17.000000
-27.833333	41.500000	21.500000
-27.800000	45.000000	25.000000
-27.766667	47.000000	27.500000
-27.733333	48.000000	30.000000
-27.700000	49.000000	30.500000
-27.666667	50.000000	29.000000
-27.633333	48.000000	29.000000
-27.600000	48.000000	28.500000
-27.566667	47.000000	25.500000
-27.533333	44.500000	24.500000
-27.500000	43.000000	24.500000
-27.466667	42.000000	22.500000
-27.433333	41.000000	21.000000
-27.400000	41.000000	21.000000
-27.366667	41.000000	22.000000
-27.333333	39.000000	21.500000
-27.300000	39.500000	22.000000
-27.266667	39.500000	22.500000
-27.233333	38.000000	25.000000
-27.200000	37.500000	27.000000
-27.166667	43.500000	27.000000
-27.133333	35.500000	27.500000
-27.100000	39.500000	32.000000
-27.066667	37.000000	33.000000
-27.033333	41.500000	34.000000
-27.000000	43.000000	33.500000
-26.966667	39.500000	33.000000
-26.933333	39.500000	33.000000
-26.900000	47.500000	34.000000
-26.866667	48.000000	29.500000
-26.833333	48.500000	27.500000
-26.800000	50.500000	27.500000
-26.766667	54.500000	28.500000
-26.733333	55.500000	25.000000
-26.700000	55.500000	22.000000
-26.666667	66.500000	21.500000
-26.633333	69.000000	18.500000
-26.600000	69.500000	17.500000
-26.566667	70.500000	20.500000
-26.533333	75.500000	19.500000
-26.500000	79.000000	18.000000
-26.466667	80.500000	21.500000
-26.433333	90.500000	21.500000
-26.400000	92.000000	20.500000
-26.366667	90.000000	20.500000
-26.333333	97.500000	21.500000
-26.300000	102.500000	20.500000
-26.266667	102.500000	16.000000
-26.233333	103.500000	17.500000
-26.200000	113.500000	15.000000
-26.166667	114.500000	13.500000
-26.133333	114.500000	13.500000
-26.100000	116.500000	14.500000
-26.066667	121.500000	16.000000
-26.033333	127.500000	19.000000
-26.000000	129.000000	22.000000
-25.966667	132.000000	25.000000
-25.933333	139.000000	27.000000
-25.900000	140.000000	29.000000
-25.866667	137.000000	29.000000
-25.833333	136.500000	28.000000
-25.800000	135.500000	30.000000
-25.766667	135.500000	31.000000
-25.733333	135.000000	30.000000
-25.700000	131.500000	24.000000
-25.666667	128.500000	25.500000
-25.633333	127.000000	28.000000
-25.600000	127.000000	23.500000
-25.566667	124.000000	20.500000
-25.533333	119.000000	25.000000
-25.500000	113.500000	20.500000
-25.466667	111.000000	20.000000
-25.433333	106.500000	19.500000
-25.400000	102.500000	18.500000
-25.366667	102.500000	19.500000
-25.333333	96.000000	20.000000
-25.300000	92.500000	19.000000
-25.266667	91.500000	19.500000
-25.233333	92.000000	19.500000
-25.200000	90.500000	19.500000
-25.166667	88.000000	19.500000
-25.133333	86.000000	20.500000
-25.100000	84.500000	19.000000
-25.066667	83.000000	17.500000
-25.033333	80.000000	18.500000
-25.000000	76.500000	20.000000
-24.966667	73.000000	23.500000
-24.933333	72.000000	23.500000
-24.900000	71.000000	19.000000
-24.866667	69.500000	16.500000
-24.833333	66.500000	17.500000
-24.800000	63.000000	20.000000
-24.766667	54.500000	17.500000
-24.733333	55.000000	16.500000
-24.700000	61.500000	17.000000
-24.666667	60.000000	18.500000
-24.633333	58.500000	19.500000
-24.600000	57.500000	21.000000
-24.566667	50.000000	21.000000
-24.533333	50.000000	21.500000
-24.500000	48.000000	20.500000
-24.466667	47.500000	20.500000
-24.433333	47.000000	20.500000
-24.400000	45.500000	21.500000
-24.366667	46.500000	22.000000
-24.333333	47.000000	23.000000
-24.300000	50.000000	25.500000
-24.266667	53.500000	21.500000
-24.233333	47.500000	23.000000
-24.200000	46.000000	25.000000
-24.166667	44.500000	26.500000
-24.133333	42.500000	25.500000
-24.100000	49.500000	26.000000
-24.066667	42.500000	27.000000
-24.033333	43.000000	32.000000
-24.000000	44.500000	29.500000
-23.966667	44.500000	30.500000
-23.933333	46.000000	28.000000
-23.900000	47.000000	28.000000
-23.866667	48.000000	25.500000
-23.833333	48.000000	26.000000
-23.800000	47.500000	23.500000
-23.766667	49.000000	21.000000
-23.733333	50.000000	20.500000
-23.700000	51.000000	20.500000
-23.666667	52.500000	21.500000
-23.633333	57.500000	24.500000
-23.600000	64.500000	26.500000
-23.566667	63.500000	27.000000
-23.533333	63.000000	28.000000
-23.500000	64.500000	27.500000
-23.466667	64.500000	27.500000
-23.433333	65.000000	30.500000
-23.400000	65.500000	30.500000
-23.366667	63.500000	24.500000
-23.333333	61.500000	26.000000
-23.300000	62.500000	26.000000
-23.266667	65.000000	26.000000
-23.233333	60.500000	19.000000
-23.200000	56.000000	21.500000
-23.166667	58.000000	19.500000
-23.133333	59.000000	17.500000
-23.100000	58.500000	13.500000
-23.066667	55.500000	15.000000
-23.033333	45.500000	11.500000
-23.000000	50.500000	13.000000
-22.966667	49.000000	15.500000
-22.933333	40.000000	13.000000
-22.900000	38.500000	13.000000
-22.866667	32.500000	12.000000
-22.833333	45.500000	14.500000
-22.800000	43.000000	16.500000
-22.766667	42.500000	18.000000
-22.733333	40.000000	21.000000
-22.700000	34.500000	24.000000
-22.666667	28.000000	26.500000
-22.633333	32.000000	27.500000
-22.600000	38.000000	27.000000
-22.566667	34.000000	31.500000
-22.533333	35.000000	32.000000
-22.500000	37.500000	26.000000
-22.466667	37.000000	30.000000
-22.433333	36.500000	30.000000
-22.400000	39.500000	29.000000
-22.366667	35.500000	29.500000
-22.333333	31.000000	28.000000
-22.300000	33.500000	26.000000
-22.266667	31.500000	22.500000
-22.233333	31.000000	24.000000
-22.200000	36.000000	24.000000
-22.166667	36.500000	22.500000
-22.133333	38.500000	24.500000
-22.100000	48.500000	27.500000
-22.066667	51.500000	23.500000
-22.033333	52.500000	20.500000
-22.000000	59.500000	20.500000
-21.966667	62.500000	23.500000
-21.933333	67.000000	18.000000
-21.900000	78.500000	20.000000
-21.866667	80.500000	22.500000
-21.833333	87.000000	17.000000
-21.800000	96.000000	19.000000
-21.766667	98.000000	21.000000
-21.733333	103.500000	20.000000
-21.700000	111.500000	24.500000
-21.666667	111.000000	27.000000
-21.633333	111.000000	29.000000
-21.600000	114.000000	26.000000
-21.566667	114.500000	23.500000
-21.533333	111.000000	19.000000
-21.500000	104.500000	16.500000
-21.466667	102.000000	16.000000
-21.433333	98.000000	13.000000
-21.400000	93.500000	13.000000
-21.366667	85.500000	13.500000
-21.333333	79.500000	11.000000
-21.300000	75.000000	11.000000
-21.266667	74.000000	11.500000
-21.233333	62.500000	11.000000
-21.200000	57.000000	10.000000
-21.166667	53.500000	10.000000
-21.133333	52.000000	10.500000
-21.100000	52.000000	11.500000
-21.066667	53.500000	13.500000
-21.033333	52.500000	14.000000
-21.000000	48.000000	13.500000
-20.966667	45.500000	14.000000
-20.933333	45.000000	15.000000
-20.900000	45.500000	16.500000
-20.866667	42.500000	17.500000
-20.833333	41.500000	18.000000
-20.800000	39.500000	17.000000
-20.766667	39.000000	17.500000
-20.733333	38.000000	18.500000
-20.700000	42.500000	19.000000
-20.666667	43.000000	20.000000
-20.633333	38.500000	19.000000
-20.600000	42.000000	20.000000
-20.566667	41.500000	21.500000
-20.533333	42.500000	22.000000
-20.500000	40.500000	22.000000
-20.466667	43.000000	23.000000
-20.433333	45.500000	25.500000
-20.400000	42.000000	27.500000
-20.366667	45.000000	29.500000
-20.333333	44.000000	28.500000
-20.300000	41.000000	30.500000
-20.266667	42.500000	31.500000
-20.233333	46.000000	33.000000
-20.200000	45.500000	32.500000
-20.166667	50.500000	30.500000
-20.133333	46.500000	27.000000
-20.100000	55.000000	25.500000
-20.066667	59.000000	25.000000
-20.033333	65.500000	15.500000
-20.000000	67.500000	15.500000
-19.966667	70.000000	17.000000
-19.933333	71.000000	17.000000
-19.900000	71.000000	17.500000
-19.866667	70.500000	19.000000
-19.833333	72.000000	22.000000
-19.800000	73.500000	24.500000
-19.766667	77.000000	28.500000
-19.733333	84.000000	26.000000
-19.700000	81.000000	26.000000
-19.666667	81.000000	26.000000
-19.633333	80.500000	26.500000
-19.600000	60.500000	21.500000
-19.566667	77.000000	25.500000
-19.533333	76.000000	25.000000
-19.500000	76.500000	24.500000
-19.466667	76.500000	23.000000
-19.433333	75.500000	22.000000
-19.400000	77.000000	24.000000
-19.366667	74.500000	25.000000
-19.333333	70.000000	23.000000
-19.300000	71.500000	23.000000
-19.266667	71.500000	24.000000
-19.233333	62.500000	22.000000
-19.200000	62.500000	20.500000
-19.166667	63.500000	18.000000
-19.133333	61.500000	12.500000
-19.100000	64.000000	14.000000
-19.066667	61.500000	16.000000
-19.033333	59.500000	18.000000
-19.000000	58.500000	16.000000
-18.966667	59.500000	14.500000
-18.933333	58.500000	17.500000
-18.900000	56.500000	18.500000
-18.866667	55.000000	18.000000
-18.833333	50.500000	19.500000
-18.800000	39.500000	11.500000
-18.766667	36.000000	11.500000
-18.733333	52.500000	19.500000
-18.700000	46.500000	18.500000
-18.666667	67.000000	32.000000
-18.633333	57.500000	19.500000
-18.600000	60.500000	27.000000
-18.566667	60.500000	28.500000
-18.533333	54.500000	23.000000
-18.500000	60.500000	34.500000
-18.466667	46.000000	22.500000
-18.433333	48.000000	22.000000
-18.400000	50.000000	23.000000
-18.366667	50.000000	21.500000
-18.333333	45.500000	19.500000
-18.300000	46.000000	18.500000
-18.266667	31.500000	10.000000
-18.233333	32.000000	7.000000
-18.200000	27.500000	9.000000
-18.166667	41.500000	10.500000
-18.133333	23.500000	9.500000
-18.100000	23.500000	10.000000
-18.066667	25.000000	10.000000
-18.033333	24.500000	8.000000
-18.000000	22.500000	8.500000
-17.966667	22.000000	10.000000
-17.933333	66.500000	28.000000
-17.900000	62.000000	27.500000
-17.866667	23.000000	10.500000
-17.833333	45.000000	18.000000
-17.800000	43.500000	20.000000
-17.766667	45.000000	25.500000
-17.733333	33.500000	21.000000
-17.700000	42.000000	24.500000
-17.666667	38.000000	27.500000
-17.633333	33.500000	30.500000
-17.600000	36.000000	29.000000
-17.566667	34.000000	29.500000
-17.533333	35.000000	34.000000
-17.500000	38.000000	32.000000
-17.466667	39.500000	34.000000
-17.433333	40.500000	41.000000
-17.400000	39.000000	32.000000
-17.366667	39.000000	31.000000
-17.333333	34.000000	34.000000
-17.300000	35.500000	33.000000
-17.266667	34.000000	33.000000
-17.233333	34.000000	31.500000
-17.200000	34.000000	29.500000
-17.166667	48.500000	16.000000
-17.133333	38.500000	21.000000
-17.100000	44.500000	24.000000
-17.066667	47.500000	22.000000
-17.033333	58.000000	24.500000
-17.000000	60.000000	27.500000
-16.966667	59.000000	29.000000
-16.933333	58.500000	27.500000
-16.900000	59.500000	27.500000
-16.866667	59.000000	22.000000
-16.833333	68.000000	30.500000
-16.800000	66.500000	29.500000
-16.766667	34.500000	11.500000
-16.733333	29.000000	10.500000
-16.700000	26.500000	10.000000
-16.666667	56.000000	30.000000
-16.633333	48.000000	26.000000
-16.600000	43.000000	29.500000
-16.566667	41.000000	33.500000
-16.533333	41.500000	33.000000
-16.500000	42.000000	32.500000
-16.466667	39.000000	33.000000
-16.433333	48.500000	31.500000
-16.400000	46.500000	28.000000
-16.366667	50.000000	24.500000
-16.333333	54.500000	23.000000
-16.300000	57.000000	20.000000
-16.266667	62.000000	21.500000
-16.233333	64.000000	22.000000
-16.200000	67.000000	23.500000
-16.166667	73.000000	26.500000
-16.133333	76.000000	28.000000
-16.100000	78.000000	27.500000
-16.066667	84.500000	26.500000
-16.033333	87.000000	29.500000
-16.000000	89.000000	19.500000
-15.966667	94.000000	15.500000
-15.933333	96.000000	16.500000
-15.900000	96.000000	18.000000
-15.866667	101.500000	21.000000
-15.833333	98.500000	24.000000
-15.800000	96.500000	26.000000
-15.766667	100.500000	24.500000
-15.733333	105.500000	26.000000
-15.700000	105.000000	21.500000
-15.666667	104.500000	18.000000
-15.633333	104.000000	17.500000
-15.600000	97.000000	17.500000
-15.566667	92.500000	16.500000
-15.533333	91.000000	15.000000
-15.500000	90.500000	14.500000
-15.466667	90.500000	16.500000
-15.433333	82.000000	17.000000
-15.400000	83.000000	18.500000
-15.366667	83.500000	18.500000
-15.333333	83.000000	15.500000
-15.300000	76.000000	16.500000
-15.266667	75.500000	18.500000
-15.233333	75.000000	15.000000
-15.200000	73.000000	14.500000
-15.166667	70.500000	14.000000
-15.133333	69.000000	14.000000
-15.100000	60.000000	16.000000
-15.066667	57.000000	15.000000
-15.033333	75.000000	17.500000
-15.000000	74.000000	18.500000
-14.966667	34.000000	13.000000
-14.933333	32.000000	12.500000
-14.900000	31.500000	12.000000
-14.866667	30.500000	12.000000
-14.833333	30.500000	12.000000
-14.800000	29.500000	12.000000
-14.766667	29.500000	12.500000
-14.733333	29.000000	12.500000
-14.700000	28.500000	12.500000
-14.666667	28.000000	15.500000
-14.633333	27.500000	12.500000
-14.600000	26.500000	13.500000
-14.566667	26.500000	13.000000
-14.533333	19.000000	10.500000
-14.500000	18.500000	11.000000
-14.466667	17.500000	10.500000
-14.433333	17.000000	13.500000
-14.400000	17.000000	11.500000
-14.366667	25.000000	15.000000
-14.333333	29.000000	16.000000
-14.300000	29.000000	16.000000
-14.266667	27.500000	15.500000
-14.233333	17.000000	13.000000
-14.200000	29.500000	16.500000
-14.166667	30.500000	17.000000
-14.133333	36.500000	17.500000
-14.100000	31.000000	17.500000
-14.066667	19.000000	13.500000
-14.033333	18.000000	14.000000
-14.000000	18.500000	13.500000
-13.966667	18.500000	16.000000
-13.933333	29.000000	19.000000
-13.900000	32.000000	21.500000
-13.866667	28.500000	23.000000
-13.833333	31.500000	25.000000
-13.800000	32.500000	24.000000
-13.766667	28.500000	27.000000
-13.733333	22.500000	23.500000
-13.700000	23.500000	26.500000
-13.666667	20.000000	25.000000
-13.633333	23.000000	25.500000
-13.600000	21.500000	24.500000
-13.566667	25.500000	30.500000
-13.533333	33.500000	36.000000
-13.500000	35.500000	40.500000
-13.466667	12.000000	22.000000
-13.433333	38.500000	39.000000
-13.400000	36.500000	31.500000
-13.366667	28.500000	33.000000
-13.333333	26.000000	31.500000
-13.300000	26.500000	32.000000
-13.266667	25.000000	32.000000
-13.233333	31.000000	32.500000
-13.200000	39.000000	22.500000
-13.166667	45.000000	26.000000
-13.133333	50.000000	29.500000
-13.100000	52.000000	22.000000
-13.066667	64.500000	25.500000
-13.033333	69.000000	22.500000
-13.000000	76.500000	21.000000
-12.966667	82.500000	24.500000
-12.933333	86.500000	20.000000
-12.900000	93.500000	23.000000
-12.866667	102.500000	29.000000
-12.833333	103.000000	30.500000
-12.800000	105.000000	31.500000
-12.766667	104.000000	26.500000
-12.733333	104.000000	24.000000
-12.700000	101.500000	20.500000
-12.666667	100.000000	21.500000
-12.633333	99.000000	17.000000
-12.600000	93.000000	17.500000
-12.566667	89.000000	15.500000
-12.533333	82.000000	13.000000
-12.500000	79.000000	14.000000
-12.466667	74.500000	12.500000
-12.433333	69.500000	12.000000
-12.400000	65.000000	12.500000
-12.366667	61.000000	13.000000
-12.333333	58.000000	13.500000
-12.300000	52.500000	13.500000
-12.266667	32.000000	9.500000
-12.233333	32.500000	11.500000
-12.200000	31.500000	12.000000
-12.166667	31.000000	12.500000
-12.133333	32.500000	14.000000
-12.100000	32.000000	16.000000
-12.066667	43.500000	21.000000
-12.033333	42.500000	22.500000
-12.000000	42.500000	23.500000
-11.966667	26.000000	12.000000
-11.933333	42.500000	23.000000
-11.900000	25.500000	11.500000
-11.866667	39.000000	24.000000
-11.833333	22.500000	10.500000
-11.800000	21.500000	11.000000
-11.766667	21.000000	11.000000
-11.733333	20.500000	11.000000
-11.700000	20.000000	14.000000
-11.666667	19.500000	13.000000
-11.633333	19.000000	13.500000
-11.600000	18.500000	13.500000
-11.566667	16.000000	14.500000
-11.533333	16.500000	15.000000
-11.500000	16.500000	15.000000
-11.466667	16.500000	15.000000
-11.433333	16.000000	15.000000
-11.400000	15.500000	14.000000
-11.366667	15.000000	13.500000
-11.333333	15.000000	13.500000
-11.300000	15.000000	13.500000
-11.266667	15.500000	14.000000
-11.233333	15.500000	14.000000
-11.200000	15.500000	13.000000
-11.166667	15.000000	12.500000
-11.133333	15.000000	12.500000
-11.100000	14.500000	12.500000
-11.066667	14.500000	12.500000
-11.033333	14.500000	12.500000
-11.000000	13.000000	10.000000
-10.966667	14.500000	10.000000
-10.933333	12.500000	9.500000
-10.900000	12.500000	9.500000
-10.866667	13.000000	9.500000
-10.833333	14.000000	11.500000
-10.800000	13.000000	14.000000
-10.766667	11.500000	16.000000
-10.733333	11.500000	18.000000
-10.700000	11.500000	19.000000
-10.666667	12.000000	20.000000
-10.633333	12.500000	21.000000
-10.600000	12.500000	22.000000
-10.566667	12.500000	23.500000
-10.533333	12.500000	27.500000
-10.500000	11.000000	30.500000
-10.466667	7.500000	33.000000
-10.433333	6.500000	35.500000
-10.400000	7.000000	37.500000
-10.366667	7.000000	39.000000
-10.333333	7.500000	41.500000
-10.300000	7.000000	42.000000
-10.266667	8.000000	42.500000
-10.233333	8.500000	51.000000
-10.200000	8.500000	52.000000
-10.166667	9.500000	55.500000
-10.133333	8.500000	57.000000
-10.100000	9.000000	59.500000
-10.066667	10.500000	62.500000
-10.033333	11.000000	64.500000
-10.000000	11.000000	68.500000
-9.966667	9.500000	70.000000
-9.933333	10.000000	73.500000
-9.900000	10.500000	77.000000
-9.866667	11.500000	79.500000
-9.833333	11.500000	83.000000
-9.800000	10.000000	86.000000
-9.766667	9.500000	88.500000
-9.733333	10.500000	91.500000
-9.700000	11.500000	93.000000
-9.666667	12.000000	97.000000
-9.633333	12.500000	99.000000
-9.600000	11.000000	101.500000
-9.566667	10.000000	103.000000
-9.533333	11.500000	106.000000
-9.500000	13.000000	110.500000
-9.466667	12.000000	113.500000
-9.433333	9.000000	116.000000
-9.400000	7.500000	119.000000
-9.366667	8.500000	121.500000
-9.333333	9.500000	126.000000
-9.300000	9.000000	129.000000
-9.266667	8.500000	130.500000
-9.233333	8.000000	132.500000
-9.200000	8.500000	133.500000
-9.166667	9.500000	136.500000
-9.133333	10.500000	136.000000
-9.100000	9.000000	135.500000
-9.066667	11.000000	136.500000
-9.033333	14.500000	138.000000
-9.000000	17.000000	137.500000
-8.966667	18.500000	136.500000
-8.933333	18.000000	136.500000
-8.900000	19.500000	137.000000
-8.866667	21.500000	138.000000
-8.833333	23.000000	138.500000
-8.800000	24.000000	139.000000
-8.766667	22.000000	137.500000
-8.733333	15.500000	142.000000
-8.700000	14.000000	138.500000
-8.666667	14.000000	135.500000
-8.633333	14.500000	133.000000
-8.600000	15.500000	130.500000
-8.566667	15.000000	127.500000
-8.533333	15.500000	126.000000
-8.500000	15.500000	124.500000
-8.466667	15.500000	122.500000
-8.433333	16.000000	119.500000
-8.400000	16.500000	116.500000
-8.366667	16.500000	115.500000
-8.333333	15.000000	114.000000
-8.300000	15.000000	111.000000
-8.266667	15.000000	108.500000
-8.233333	16.000000	103.500000
-8.200000	15.000000	100.500000
-8.166667	14.500000	100.000000
-8.133333	14.500000	97.500000
-8.100000	14.500000	96.000000
-8.066667	16.500000	92.000000
-8.033333	17.500000	85.500000
-8.000000	17.500000	83.500000
-7.966667	19.000000	78.000000
-7.933333	21.500000	75.000000
-7.900000	22.000000	69.500000
-7.866667	21.500000	66.000000
-7.833333	27.000000	62.500000
-7.800000	29.000000	56.000000
-7.766667	29.500000	52.500000
-7.733333	31.500000	46.000000
-7.700000	36.000000	40.500000
-7.666667	37.000000	37.000000
-7.633333	38.500000	31.500000
-7.600000	42.000000	30.500000
-7.566667	44.000000	28.000000
-7.533333	44.500000	25.000000
-7.500000	43.000000	25.000000
-7.466667	47.000000	24.500000
-7.433333	48.500000	23.000000
-7.400000	50.000000	21.000000
-7.366667	51.500000	22.500000
-7.333333	55.500000	24.500000
-7.300000	59.000000	26.000000
-7.266667	62.000000	26.000000
-7.233333	61.500000	26.000000
-7.200000	62.500000	27.500000
-7.166667	63.500000	29.000000
-7.133333	67.000000	30.000000
-7.100000	65.500000	30.500000
-7.066667	66.500000	30.500000
-7.033333	66.500000	29.500000
-7.000000	69.000000	29.000000
-6.966667	71.500000	26.000000
-6.933333	71.500000	23.000000
-6.900000	72.000000	20.000000
-6.866667	76.000000	20.500000
-6.833333	77.000000	19.000000
-6.800000	77.000000	19.000000
-6.766667	86.000000	23.000000
-6.733333	88.000000	26.000000
-6.700000	88.000000	28.000000
-6.666667	88.000000	29.500000
-6.633333	88.000000	29.000000
-6.600000	87.000000	29.500000
-6.566667	86.500000	29.000000
-6.533333	86.500000	26.500000
-6.500000	82.500000	26.000000
-6.466667	79.000000	23.000000
-6.433333	81.000000	18.500000
-6.400000	75.500000	14.500000
-6.366667	71.500000	13.000000
-6.333333	68.000000	14.000000
-6.300000	66.500000	14.000000
-6.266667	63.000000	12.000000
-6.233333	60.500000	10.500000
-6.200000	56.000000	11.000000
-6.166667	54.500000	13.000000
-6.133333	34.500000	13.000000
-6.100000	41.000000	16.500000
-6.066667	37.000000	15.500000
-6.033333	37.000000	17.000000
-6.000000	50.000000	21.000000
-5.966667	50.000000	23.000000
-5.933333	47.500000	26.500000
-5.900000	46.500000	27.000000
-5.866667	47.500000	29.000000
-5.833333	45.000000	28.000000
-5.800000	40.000000	31.000000
-5.766667	42.500000	33.000000
-5.733333	43.000000	34.500000
-5.700000	42.500000	33.500000
-5.666667	43.000000	32.500000
-5.633333	43.000000	32.500000
-5.600000	40.500000	16.000000
-5.566667	43.500000	14.500000
-5.533333	42.500000	13.500000
-5.500000	36.500000	13.000000
-5.466667	35.000000	14.000000
-5.433333	30.000000	11.500000
-5.400000	25.500000	11.500000
-5.366667	25.000000	12.000000
-5.333333	24.000000	13.000000
-5.300000	23.500000	14.000000
-5.266667	21.000000	15.000000
-5.233333	21.500000	16.500000
-5.200000	24.000000	17.500000
-5.166667	25.500000	18.500000
-5.133333	34.000000	21.000000
-5.100000	33.000000	23.000000
-5.066667	21.500000	15.000000
-5.033333	20.000000	11.000000
-5.000000	20.000000	11.000000
-4.966667	20.000000	9.500000
-4.933333	20.000000	10.000000
-4.900000	19.000000	10.500000
-4.866667	19.000000	10.500000
-4.833333	18.500000	10.500000
-4.800000	18.000000	9.000000
-4.766667	17.000000	9.000000
-4.733333	16.500000	10.500000
-4.700000	15.500000	10.000000
-4.666667	15.500000	9.000000
-4.633333	15.500000	9.500000
-4.600000	15.000000	9.000000
-4.566667	13.500000	9.500000
-4.533333	14.000000	9.000000
-4.500000	14.000000	9.000000
-4.466667	13.500000	9.000000
-4.433333	13.500000	9.500000
-4.400000	13.500000	8.500000
-4.366667	13.500000	8.500000
-4.333333	13.500000	8.500000
-4.300000	14.500000	8.500000
-4.266667	14.500000	8.000000
-4.233333	13.000000	8.000000
-4.200000	12.500000	9.500000
-4.166667	12.500000	8.500000
-4.133333	12.500000	8.500000
-4.100000	12.500000	8.000000
-4.066667	12.500000	8.000000
-4.033333	12.500000	8.000000
-4.000000	13.500000	9.500000
-3.966667	14.000000	8.000000
-3.933333	13.000000	6.500000
-3.900000	14.000000	8.000000
-3.866667	15.000000	9.500000
-3.833333	14.000000	8.000000
-3.800000	14.500000	8.000000
-3.766667	17.000000	10.500000
-3.733333	17.500000	14.500000
-3.700000	11.500000	13.000000
-3.666667	11.500000	14.500000
-3.633333	11.500000	18.000000
-3.600000	11.500000	20.500000
-3.566667	10.000000	23.500000
-3.533333	10.500000	25.500000
-3.500000	11.000000	28.000000
-3.466667	12.000000	29.500000
-3.433333	13.000000	31.500000
-3.400000	13.000000	35.000000
-3.366667	11.500000	36.500000
-3.333333	11.000000	38.500000
-3.300000	12.000000	40.000000
-3.266667	12.500000	44.000000
-3.233333	10.500000	46.500000
-3.200000	9.500000	45.500000
-3.166667	11.000000	48.500000
-3.133333	12.500000	55.500000
-3.100000	7.000000	63.500000
-3.066667	7.500000	63.500000
-3.033333	8.000000	68.500000
-3.000000	7.000000	79.000000
-2.966667	8.000000	81.500000
-2.933333	9.000000	82.000000
-2.900000	10.000000	88.500000
-2.866667	8.500000	99.500000
-2.833333	7.500000	104.000000
-2.800000	8.000000	108.000000
-2.766667	8.000000	112.500000
-2.733333	8.500000	118.000000
-2.700000	8.500000	126.000000
-2.666667	9.000000	129.000000
-2.633333	9.500000	133.000000
-2.600000	10.000000	141.000000
-2.566667	8.500000	145.500000
-2.533333	8.500000	150.000000
-2.500000	9.000000	161.500000
-2.466667	8.000000	168.500000
-2.433333	8.000000	164.500000
-2.400000	9.000000	174.500000
-2.366667	9.500000	179.500000
-2.333333	10.000000	182.000000
-2.300000	12.000000	175.000000
-2.266667	14.000000	177.000000
-2.233333	16.500000	179.000000
-2.200000	18.000000	178.000000
-2.166667	19.000000	176.000000
-2.133333	21.500000	177.500000
-2.100000	24.000000	178.500000
-2.066667	25.000000	182.000000
-2.033333	26.000000	181.000000
-2.000000	23.500000	179.000000
-1.966667	25.000000	177.500000
-1.933333	25.500000	176.500000
-1.900000	22.500000	175.000000
-1.866667	21.500000	172.500000
-1.833333	21.500000	171.000000
-1.800000	22.500000	170.500000
-1.766667	21.500000	169.500000
-1.733333	20.500000	168.500000
-1.700000	20.500000	167.500000
-1.666667	20.000000	164.500000
-1.633333	21.500000	164.000000
-1.600000	22.500000	162.500000
-1.566667	22.500000	162.500000
-1.533333	20.000000	161.000000
-1.500000	22.000000	161.500000
-1.466667	22.000000	159.500000
-1.433333	23.000000	158.500000
-1.400000	25.500000	158.500000
-1.366667	27.000000	161.000000
-1.333333	27.000000	161.500000
-1.300000	26.500000	162.500000
-1.266667	19.500000	165.000000
-1.233333	18.500000	167.500000
-1.200000	17.000000	169.000000
-1.166667	15.500000	171.500000
-1.133333	16.500000	172.000000
-1.100000	15.000000	177.000000
-1.066667	13.500000	179.500000
-1.033333	13.000000	180.000000
-1.000000	12.500000	181.000000
-0.966667	13.000000	185.000000
-0.933333	12.000000	195.000000
-0.900000	12.500000	196.000000
-0.866667	13.000000	199.500000
-0.833333	15.000000	199.000000
-0.800000	14.000000	204.000000
-0.766667	14.000000	205.500000
-0.733333	15.000000	205.500000
-0.700000	17.000000	205.500000
-0.666667	18.500000	206.500000
-0.633333	19.500000	206.500000
-0.600000	21.000000	205.000000
-0.566667	19.000000	206.500000
-0.533333	20.500000	206.000000
-0.500000	20.500000	206.500000
-0.466667	20.500000	205.500000
-0.433333	20.000000	204.500000
-0.400000	20.000000	204.000000
-0.366667	21.500000	203.000000
-0.333333	19.500000	202.000000
-0.300000	19.000000	202.000000
-0.266667	20.500000	201.500000
-0.233333	19.500000	200.500000
-0.200000	19.500000	200.000000
-0.166667	19.000000	200.000000
-0.133333	20.500000	199.000000
-0.100000	19.000000	199.500000
-0.066667	20.000000	199.000000
-0.033333	21.000000	199.000000
0.000000	20.500000	199.000000
0.033333	20.000000	199.500000
0.066667	19.500000	199.500000
0.100000	23.500000	199.500000
0.133333	21.000000	199.500000
0.166667	19.500000	199.500000
0.200000	20.500000	199.500000
0.233333	20.500000	199.500000
0.266667	20.000000	200.000000
0.300000	21.000000	200.000000
0.333333	22.500000	199.500000
0.366667	18.500000	199.500000
0.400000	20.500000	199.500000
0.433333	19.500000	199.500000
0.466667	21.000000	199.500000
0.500000	20.000000	199.500000
0.533333	21.500000	199.500000
0.566667	22.500000	199.000000
0.600000	20.500000	199.500000
0.633333	22.000000	199.000000
0.666667	20.000000	199.000000
0.700000	22.000000	198.500000
0.733333	21.000000	196.500000
0.766667	20.500000	195.500000
0.800000	21.000000	195.500000
0.833333	21.500000	195.500000
0.866667	21.000000	195.500000
0.900000	19.500000	194.000000
0.933333	19.000000	193.000000
0.966667	18.000000	191.000000
1.000000	20.000000	191.500000
1.033333	18.500000	190.500000
1.066667	19.000000	190.500000
1.100000	19.500000	190.000000
1.133333	20.500000	190.000000
1.166667	20.500000	189.000000
1.200000	21.000000	188.500000
1.233333	21.500000	189.000000
1.266667	20.500000	188.000000
1.300000	20.500000	187.500000
1.333333	21.000000	187.000000
1.366667	21.000000	186.000000
1.400000	21.500000	186.000000
1.433333	18.000000	183.500000
1.466667	20.000000	184.500000
1.500000	18.000000	182.500000
1.533333	19.500000	184.000000
1.566667	17.000000	179.500000
1.600000	19.500000	181.500000
1.633333	15.500000	177.500000
1.666667	16.000000	177.000000
1.700000	18.000000	179.000000
1.733333	17.000000	177.500000
1.766667	17.500000	177.500000
1.800000	15.500000	175.000000
1.833333	15.500000	175.000000
1.866667	11.500000	170.000000
1.900000	13.500000	172.000000
1.933333	12.500000	170.500000
1.966667	13.500000	170.500000
2.000000	11.500000	168.000000
2.033333	12.000000	169.000000
2.066667	12.000000	167.500000
2.100000	11.500000	166.500000
2.133333	12.500000	167.500000
2.166667	13.000000	167.500000
2.200000	11.000000	165.500000
2.233333	9.500000	163.000000
2.266667	9.500000	161.500000
2.300000	9.500000	161.000000
2.333333	9.000000	159.500000
2.366667	9.500000	159.000000
2.400000	9.000000	158.500000
2.433333	8.000000	156.500000
2.466667	9.000000	157.500000
2.500000	8.500000	156.000000
2.533333	8.000000	155.500000
2.566667	8.000000	154.500000
2.600000	9.000000	156.000000
2.633333	8.500000	155.000000
2.666667	8.000000	154.000000
2.700000	7.000000	152.500000
2.733333	7.000000	151.500000
2.766667	8.000000	151.500000
2.800000	8.000000	152.500000
2.833333	7.000000	150.500000
2.866667	7.000000	150.500000
2.900000	7.500000	150.500000
2.933333	6.500000	148.500000
2.966667	7.000000	149.000000
3.000000	8.000000	150.000000
3.033333	7.000000	148.000000
3.066667	7.000000	148.500000
3.100000	8.000000	149.500000
3.133333	8.500000	150.000000
3.166667	8.500000	149.500000
3.200000	10.000000	150.500000
3.233333	10.500000	151.500000
3.266667	9.000000	149.500000
3.300000	9.500000	150.000000
3.333333	10.500000	151.500000
3.366667	9.500000	149.500000
3.400000	10.500000	150.000000
3.433333	10.000000	149.500000
3.466667	9.000000	148.500000
3.500000	9.000000	147.500000
3.533333	9.000000	146.500000
3.566667	9.500000	146.500000
3.600000	8.500000	144.000000
3.633333	10.500000	145.500000
3.666667	10.500000	145.000000
3.700000	9.500000	143.500000
3.733333	10.000000	143.500000
3.766667	11.000000	144.500000
3.800000	10.500000	143.000000
3.833333	12.000000	144.500000
3.866667	12.500000	143.500000
3.900000	12.500000	143.500000
3.933333	12.000000	143.000000
3.966667	11.500000	142.500000
4.000000	11.000000	140.500000
4.033333	12.500000	141.500000
4.066667	9.500000	137.500000
4.100000	7.500000	134.000000
4.133333	7.500000	130.000000
4.166667	7.000000	128.500000
4.200000	6.500000	124.500000
4.233333	7.000000	122.500000
4.266667	8.500000	118.000000
4.300000	9.500000	115.000000
4.333333	10.000000	111.000000
4.366667	11.000000	107.000000
4.400000	12.000000	105.000000
4.433333	12.000000	102.000000
4.466667	12.500000	99.500000
4.500000	12.500000	97.500000
4.533333	12.000000	96.500000
4.566667	12.500000	96.000000
4.600000	13.500000	92.500000
4.633333	13.500000	88.500000
4.666667	13.000000	85.500000
4.700000	12.500000	82.500000
4.733333	13.500000	79.000000
4.766667	13.000000	76.000000
4.800000	14.000000	72.500000
4.833333	13.500000	72.000000
4.866667	13.500000	69.500000
4.900000	15.500000	67.000000
4.933333	14.000000	65.500000
4.966667	14.500000	63.500000
5.000000	15.000000	62.500000
5.033333	14.000000	60.500000
5.066667	14.000000	59.500000
5.100000	16.000000	57.500000
5.133333	15.500000	54.500000
5.166667	16.500000	51.000000
5.200000	18.500000	48.500000
5.233333	21.500000	45.000000
5.266667	19.500000	42.500000
5.300000	18.500000	41.000000
5.333333	17.500000	39.000000
5.366667	21.000000	37.500000
5.400000	23.000000	34.000000
5.433333	22.000000	34.500000
5.466667	24.000000	34.000000
5.500000	22.000000	32.000000
5.533333	24.000000	32.000000
5.566667	25.500000	31.500000
5.600000	24.000000	34.000000
5.633333	25.500000	33.500000
5.666667	23.500000	34.500000
5.700000	22.500000	34.000000
5.733333	25.000000	32.000000
5.766667	26.500000	33.000000
5.800000	28.000000	32.000000
5.833333	25.000000	32.000000
5.866667	26.000000	31.500000
5.900000	28.500000	31.000000
5.933333	29.000000	30.500000
5.966667	30.500000	30.000000
6.000000	34.000000	31.000000
6.033333	30.500000	31.000000
6.066667	29.500000	32.500000
6.100000	28.500000	31.500000
6.133333	31.000000	31.500000
6.166667	31.000000	30.000000
6.200000	31.500000	29.500000
6.233333	32.500000	30.500000
6.266667	35.000000	30.500000
6.300000	36.500000	31.000000
6.333333	38.000000	31.500000
6.366667	38.000000	32.500000
6.400000	36.500000	34.000000
6.433333	35.500000	34.500000
6.466667	37.000000	34.500000
6.500000	34.000000	34.500000
6.533333	40.000000	35.000000
6.566667	37.500000	34.500000
6.600000	35.500000	35.000000
[truncated: 8,801 more rows]
