# Supplementary material for: Attraction of posture and motion-trajectory elements of conspecific biological motion in medaka fish
Source: Sci Rep. 2018 Jun 5;8:8589. doi: 10.1038/s41598-018-26186-x (PMC5988670; doi:10.1038/s41598-018-26186-x)
Supplement: Supplementary file 4 — Dataset 3 [file 41598_2018_26186_MOESM4_ESM.zip › DataExperiments/Bioposture_07.csv]

time[sec]	x	y
-60.000000	155.000000	21.500000
-59.966667	155.000000	20.500000
-59.933333	155.000000	24.500000
-59.900000	155.000000	20.500000
-59.866667	155.000000	25.000000
-59.833333	155.000000	21.500000
-59.800000	155.000000	28.500000
-59.766667	155.000000	23.500000
-59.733333	155.000000	21.000000
-59.700000	155.000000	27.500000
-59.666667	155.000000	21.500000
-59.633333	155.000000	21.500000
-59.600000	155.000000	26.000000
-59.566667	155.000000	26.500000
-59.533333	155.000000	21.000000
-59.500000	155.000000	25.000000
-59.466667	155.000000	22.000000
-59.433333	155.000000	21.500000
-59.400000	155.000000	21.500000
-59.366667	155.000000	26.500000
-59.333333	155.000000	21.500000
-59.300000	155.000000	23.500000
-59.266667	155.000000	25.500000
-59.233333	155.000000	21.000000
-59.200000	155.000000	21.500000
-59.166667	155.000000	21.500000
-59.133333	155.000000	23.500000
-59.100000	155.000000	24.500000
-59.066667	155.000000	21.000000
-59.033333	155.000000	21.000000
-59.000000	155.000000	23.500000
-58.966667	155.000000	21.500000
-58.933333	155.000000	21.500000
-58.900000	155.000000	21.500000
-58.866667	155.000000	19.500000
-58.833333	155.000000	23.500000
-58.800000	155.000000	25.500000
-58.766667	155.000000	21.000000
-58.733333	155.000000	22.000000
-58.700000	155.000000	21.500000
-58.666667	155.000000	19.500000
-58.633333	155.000000	22.500000
-58.600000	155.000000	26.000000
-58.566667	155.000000	21.500000
-58.533333	155.000000	22.500000
-58.500000	155.000000	21.500000
-58.466667	155.000000	27.500000
-58.433333	155.000000	21.000000
-58.400000	155.500000	21.500000
-58.366667	155.000000	21.000000
-58.333333	155.000000	21.500000
-58.300000	155.000000	21.500000
-58.266667	155.000000	26.000000
-58.233333	155.000000	21.500000
-58.200000	155.000000	19.000000
-58.166667	183.500000	91.500000
-58.133333	182.000000	90.500000
-58.100000	181.500000	91.000000
-58.066667	179.500000	90.000000
-58.033333	178.500000	89.500000
-58.000000	172.500000	86.000000
-57.966667	172.000000	86.000000
-57.933333	172.000000	85.500000
-57.900000	171.500000	85.000000
-57.866667	170.000000	85.500000
-57.833333	169.500000	85.000000
-57.800000	169.000000	85.000000
-57.766667	168.000000	84.500000
-57.733333	168.000000	83.000000
-57.700000	167.500000	83.000000
-57.666667	167.000000	82.500000
-57.633333	166.000000	83.000000
-57.600000	165.000000	84.500000
-57.566667	163.000000	84.500000
-57.533333	162.000000	82.000000
-57.500000	160.500000	80.500000
-57.466667	159.500000	79.500000
-57.433333	157.000000	78.500000
-57.400000	155.500000	77.500000
-57.366667	154.500000	77.000000
-57.333333	153.000000	76.000000
-57.300000	151.500000	75.000000
-57.266667	150.500000	74.500000
-57.233333	149.500000	73.000000
-57.200000	148.000000	72.500000
-57.166667	146.500000	72.000000
-57.133333	145.500000	71.000000
-57.100000	144.500000	70.500000
-57.066667	144.000000	70.000000
-57.033333	142.500000	69.000000
-57.000000	142.000000	68.000000
-56.966667	141.000000	68.000000
-56.933333	140.000000	67.000000
-56.900000	139.500000	66.500000
-56.866667	138.500000	66.000000
-56.833333	137.500000	65.000000
-56.800000	136.500000	64.500000
-56.766667	136.000000	64.000000
-56.733333	136.000000	63.500000
-56.700000	134.500000	62.500000
-56.666667	134.000000	62.000000
-56.633333	134.000000	62.000000
-56.600000	133.000000	61.000000
-56.566667	132.000000	61.000000
-56.533333	132.000000	60.500000
-56.500000	130.500000	60.000000
-56.466667	131.000000	59.500000
-56.433333	130.000000	59.000000
-56.400000	129.500000	58.500000
-56.366667	129.000000	58.000000
-56.333333	128.500000	57.500000
-56.300000	127.000000	56.500000
-56.266667	127.000000	56.500000
-56.233333	126.500000	56.500000
-56.200000	125.500000	56.000000
-56.166667	126.000000	55.000000
-56.133333	127.000000	52.000000
-56.100000	126.500000	50.500000
-56.066667	125.500000	50.000000
-56.033333	124.500000	50.000000
-56.000000	122.500000	50.000000
-55.966667	121.000000	49.500000
-55.933333	119.500000	49.000000
-55.900000	119.000000	48.000000
-55.866667	118.000000	46.500000
-55.833333	118.000000	46.000000
-55.800000	117.000000	44.500000
-55.766667	116.000000	43.500000
-55.733333	115.000000	42.000000
-55.700000	114.500000	41.000000
-55.666667	114.000000	40.000000
-55.633333	114.000000	38.500000
-55.600000	113.500000	37.500000
-55.566667	113.500000	37.500000
-55.533333	86.000000	30.500000
-55.500000	86.000000	30.000000
-55.466667	86.000000	29.500000
-55.433333	86.000000	29.500000
-55.400000	86.000000	30.000000
-55.366667	84.000000	26.500000
-55.333333	84.000000	26.000000
-55.300000	83.500000	25.500000
-55.266667	84.500000	24.000000
-55.233333	83.500000	23.000000
-55.200000	84.000000	23.000000
-55.166667	82.500000	21.000000
-55.133333	83.000000	20.500000
-55.100000	83.500000	20.500000
-55.066667	84.000000	20.000000
-55.033333	83.500000	20.000000
-55.000000	83.500000	20.000000
-54.966667	112.500000	27.500000
-54.933333	84.000000	19.500000
-54.900000	112.500000	27.500000
-54.866667	111.000000	27.500000
-54.833333	110.000000	27.500000
-54.800000	85.000000	19.500000
-54.766667	85.000000	19.500000
-54.733333	112.500000	26.500000
-54.700000	113.000000	27.000000
-54.666667	113.000000	26.500000
-54.633333	112.500000	26.000000
-54.600000	111.000000	26.000000
-54.566667	110.500000	25.500000
-54.533333	111.000000	26.000000
-54.500000	111.500000	26.500000
-54.466667	112.000000	25.500000
-54.433333	88.000000	20.000000
-54.400000	88.500000	19.500000
-54.366667	89.000000	20.500000
-54.333333	89.500000	21.000000
-54.300000	89.500000	21.000000
-54.266667	91.000000	21.500000
-54.233333	89.500000	22.000000
-54.200000	114.500000	21.000000
-54.166667	113.500000	20.500000
-54.133333	112.000000	19.500000
-54.100000	112.000000	19.500000
-54.066667	113.000000	19.500000
-54.033333	93.500000	22.500000
-54.000000	94.000000	22.000000
-53.966667	95.000000	22.500000
-53.933333	96.000000	25.000000
-53.900000	98.500000	22.500000
-53.866667	99.000000	21.000000
-53.833333	100.000000	20.000000
-53.800000	100.500000	19.000000
-53.766667	101.500000	19.500000
-53.733333	102.000000	19.500000
-53.700000	102.500000	19.000000
-53.666667	102.500000	21.000000
-53.633333	104.000000	17.500000
-53.600000	105.000000	17.000000
-53.566667	106.000000	15.000000
-53.533333	107.000000	16.000000
-53.500000	108.000000	17.000000
-53.466667	124.000000	14.500000
-53.433333	126.000000	14.000000
-53.400000	127.500000	14.500000
-53.366667	128.000000	15.000000
-53.333333	129.500000	14.500000
-53.300000	130.500000	16.000000
-53.266667	131.500000	17.000000
-53.233333	133.000000	17.500000
-53.200000	134.000000	18.000000
-53.166667	134.500000	18.000000
-53.133333	136.000000	18.500000
-53.100000	137.000000	18.500000
-53.066667	137.500000	18.500000
-53.033333	138.000000	18.500000
-53.000000	144.500000	19.000000
-52.966667	139.500000	19.500000
-52.933333	140.000000	19.500000
-52.900000	146.500000	20.000000
-52.866667	141.500000	19.500000
-52.833333	142.000000	19.500000
-52.800000	142.500000	19.500000
-52.766667	143.000000	19.500000
-52.733333	143.500000	20.500000
-52.700000	149.500000	22.000000
-52.666667	150.000000	21.500000
-52.633333	150.500000	21.500000
-52.600000	151.000000	21.500000
-52.566667	151.500000	21.000000
-52.533333	147.000000	20.500000
-52.500000	147.500000	21.500000
-52.466667	153.000000	22.500000
-52.433333	153.000000	22.500000
-52.400000	154.000000	22.500000
-52.366667	154.500000	21.500000
-52.333333	156.000000	22.000000
-52.300000	156.000000	22.000000
-52.266667	158.000000	22.500000
-52.233333	159.500000	23.000000
-52.200000	159.500000	22.500000
-52.166667	161.000000	22.500000
-52.133333	162.500000	22.500000
-52.100000	163.000000	22.500000
-52.066667	164.000000	22.500000
-52.033333	165.000000	22.500000
-52.000000	167.000000	22.500000
-51.966667	167.500000	23.000000
-51.933333	168.000000	23.000000
-51.900000	168.500000	23.000000
-51.866667	173.000000	22.500000
-51.833333	173.000000	22.500000
-51.800000	173.500000	23.000000
-51.766667	175.000000	22.500000
-51.733333	175.500000	22.500000
-51.700000	176.000000	22.500000
-51.666667	176.000000	23.000000
-51.633333	177.000000	22.500000
-51.600000	177.000000	22.500000
-51.566667	178.000000	22.500000
-51.533333	179.500000	22.500000
-51.500000	179.500000	22.500000
-51.466667	181.500000	22.500000
-51.433333	182.000000	22.500000
-51.400000	182.500000	22.500000
-51.366667	184.500000	22.500000
-51.333333	184.500000	22.500000
-51.300000	185.500000	22.500000
-51.266667	186.000000	21.500000
-51.233333	188.000000	22.000000
-51.200000	187.500000	22.500000
-51.166667	189.000000	23.000000
-51.133333	189.500000	23.000000
-51.100000	190.000000	22.500000
-51.066667	188.500000	22.000000
-51.033333	190.500000	21.500000
-51.000000	190.500000	21.000000
-50.966667	192.000000	21.500000
-50.933333	192.500000	22.000000
-50.900000	194.000000	23.000000
-50.866667	194.500000	23.500000
-50.833333	195.500000	22.500000
-50.800000	197.000000	22.000000
-50.766667	200.000000	21.500000
-50.733333	201.000000	21.500000
-50.700000	202.000000	21.500000
-50.666667	203.000000	21.500000
-50.633333	204.000000	22.500000
-50.600000	204.000000	22.500000
-50.566667	205.500000	21.500000
-50.533333	203.500000	21.000000
-50.500000	204.500000	20.500000
-50.466667	208.500000	21.000000
-50.433333	206.500000	21.000000
-50.400000	210.000000	20.000000
-50.366667	211.500000	19.500000
-50.333333	213.500000	19.000000
-50.300000	215.000000	19.500000
-50.266667	216.500000	19.000000
-50.233333	217.500000	18.500000
-50.200000	216.500000	18.500000
-50.166667	220.500000	18.000000
-50.133333	221.000000	17.500000
-50.100000	222.500000	17.000000
-50.066667	224.000000	16.500000
-50.033333	221.500000	16.500000
-50.000000	222.000000	17.000000
-49.966667	226.000000	16.500000
-49.933333	227.000000	17.000000
-49.900000	224.500000	16.500000
-49.866667	228.500000	17.000000
-49.833333	229.000000	17.000000
-49.800000	230.000000	17.000000
-49.766667	226.500000	17.500000
-49.733333	230.500000	17.500000
-49.700000	226.500000	17.500000
-49.666667	232.000000	17.000000
-49.633333	232.500000	17.000000
-49.600000	233.000000	17.000000
-49.566667	233.500000	17.000000
-49.533333	233.500000	17.000000
-49.500000	230.500000	17.000000
-49.466667	234.500000	16.500000
-49.433333	235.500000	17.500000
-49.400000	236.500000	17.500000
-49.366667	239.000000	17.000000
-49.333333	239.000000	16.500000
-49.300000	238.000000	16.000000
-49.266667	233.000000	15.000000
-49.233333	233.500000	15.000000
-49.200000	239.500000	14.000000
-49.166667	235.000000	14.500000
-49.133333	235.000000	14.500000
-49.100000	242.000000	14.000000
-49.066667	236.500000	14.000000
-49.033333	242.000000	14.500000
-49.000000	236.500000	14.500000
-48.966667	243.000000	14.000000
-48.933333	238.000000	14.500000
-48.900000	238.500000	13.500000
-48.866667	245.500000	13.000000
-48.833333	239.000000	15.000000
-48.800000	246.000000	14.500000
-48.766667	246.500000	14.000000
-48.733333	239.500000	14.500000
-48.700000	240.000000	14.000000
-48.666667	253.500000	13.500000
-48.633333	247.000000	13.000000
-48.600000	247.000000	13.000000
-48.566667	254.000000	12.500000
-48.533333	254.500000	12.500000
-48.500000	254.500000	13.000000
-48.466667	247.500000	12.000000
-48.433333	260.500000	12.500000
-48.400000	260.000000	13.000000
-48.366667	260.000000	13.000000
-48.333333	260.500000	13.500000
-48.300000	260.500000	12.500000
-48.266667	261.000000	11.500000
-48.233333	262.500000	12.500000
-48.200000	255.000000	11.500000
-48.166667	255.000000	12.000000
-48.133333	264.500000	12.500000
-48.100000	257.500000	11.500000
-48.066667	265.000000	13.000000
-48.033333	257.500000	12.500000
-48.000000	257.500000	13.000000
-47.966667	265.500000	12.000000
-47.933333	265.500000	12.500000
-47.900000	265.500000	12.000000
-47.866667	258.000000	11.500000
-47.833333	258.000000	11.000000
-47.800000	266.500000	12.000000
-47.766667	266.500000	12.500000
-47.733333	266.500000	12.500000
-47.700000	267.000000	12.500000
-47.666667	259.500000	11.500000
-47.633333	259.500000	11.000000
-47.600000	270.000000	13.000000
-47.566667	270.500000	12.500000
-47.533333	263.000000	11.000000
-47.500000	263.000000	11.500000
-47.466667	270.500000	12.500000
-47.433333	270.500000	12.500000
-47.400000	277.500000	12.000000
-47.366667	277.500000	13.000000
-47.333333	277.500000	13.000000
-47.300000	284.000000	14.000000
-47.266667	284.000000	14.000000
-47.233333	284.500000	14.000000
-47.200000	285.000000	13.500000
-47.166667	285.000000	14.000000
-47.133333	286.000000	13.500000
-47.100000	285.500000	14.000000
-47.066667	286.000000	13.500000
-47.033333	286.500000	13.000000
-47.000000	286.500000	13.500000
-46.966667	287.000000	13.000000
-46.933333	287.000000	13.500000
-46.900000	287.500000	13.500000
-46.866667	287.500000	13.000000
-46.833333	288.000000	13.000000
-46.800000	287.500000	13.000000
-46.766667	288.500000	13.000000
-46.733333	288.500000	13.500000
-46.700000	288.500000	12.500000
-46.666667	289.000000	12.500000
-46.633333	288.500000	12.500000
-46.600000	289.500000	12.000000
-46.566667	289.500000	12.500000
-46.533333	289.500000	12.000000
-46.500000	290.000000	12.000000
-46.466667	290.000000	13.000000
-46.433333	290.000000	12.500000
-46.400000	290.500000	12.000000
-46.366667	290.500000	10.500000
-46.333333	291.000000	10.500000
-46.300000	245.000000	17.000000
-46.266667	245.000000	17.000000
-46.233333	245.000000	17.000000
-46.200000	276.000000	7.000000
-46.166667	276.000000	7.000000
-46.133333	276.000000	7.000000
-46.100000	276.000000	7.000000
-46.066667	276.000000	7.000000
-46.033333	276.000000	7.000000
-46.000000	276.000000	7.000000
-45.966667	276.000000	7.000000
-45.933333	276.000000	7.000000
-45.900000	276.000000	7.000000
-45.866667	276.000000	7.000000
-45.833333	276.000000	7.000000
-45.800000	276.000000	7.000000
-45.766667	276.000000	7.000000
-45.733333	276.000000	7.000000
-45.700000	276.000000	7.000000
-45.666667	276.000000	7.000000
-45.633333	278.000000	9.000000
-45.600000	278.000000	9.000000
-45.566667	278.000000	10.000000
-45.533333	278.000000	10.000000
-45.500000	278.000000	10.000000
-45.466667	278.000000	10.000000
-45.433333	278.000000	10.000000
-45.400000	278.000000	10.000000
-45.366667	278.000000	10.000000
-45.333333	278.000000	10.000000
-45.300000	278.000000	10.000000
-45.266667	278.000000	10.000000
-45.233333	278.000000	10.000000
-45.200000	278.000000	10.000000
-45.166667	278.000000	10.000000
-45.133333	278.000000	10.000000
-45.100000	278.000000	10.000000
-45.066667	278.000000	10.000000
-45.033333	278.000000	7.000000
-45.000000	277.500000	6.500000
-44.966667	272.000000	6.000000
-44.933333	272.000000	6.000000
-44.900000	272.000000	6.000000
-44.866667	272.000000	6.000000
-44.833333	272.000000	6.000000
-44.800000	272.000000	6.000000
-44.766667	272.000000	6.000000
-44.733333	272.000000	6.000000
-44.700000	277.000000	6.000000
-44.666667	277.000000	6.000000
-44.633333	277.000000	6.000000
-44.600000	277.000000	6.000000
-44.566667	277.000000	6.000000
-44.533333	263.000000	9.000000
-44.500000	263.000000	9.000000
-44.466667	263.000000	9.000000
-44.433333	263.000000	9.000000
-44.400000	264.000000	9.000000
-44.366667	279.000000	7.500000
-44.333333	264.000000	9.000000
-44.300000	264.000000	9.000000
-44.266667	264.000000	9.000000
-44.233333	261.000000	14.000000
-44.200000	261.000000	14.000000
-44.166667	261.000000	14.000000
-44.133333	261.000000	14.000000
-44.100000	261.000000	14.000000
-44.066667	261.000000	14.000000
-44.033333	268.000000	14.000000
-44.000000	258.500000	13.500000
-43.966667	259.000000	13.500000
-43.933333	259.000000	13.000000
-43.900000	259.000000	13.500000
-43.866667	259.000000	13.000000
-43.833333	259.000000	13.000000
-43.800000	260.000000	13.000000
-43.766667	257.000000	14.000000
-43.733333	258.500000	14.000000
-43.700000	258.500000	14.000000
-43.666667	258.500000	14.000000
-43.633333	268.000000	14.000000
-43.600000	269.000000	14.000000
-43.566667	269.000000	14.000000
-43.533333	269.000000	14.000000
-43.500000	265.000000	7.500000
-43.466667	265.000000	8.000000
-43.433333	264.000000	9.000000
-43.400000	264.000000	9.000000
-43.366667	264.000000	9.000000
-43.333333	264.000000	9.000000
-43.300000	264.000000	9.000000
-43.266667	264.000000	9.000000
-43.233333	264.000000	9.000000
-43.200000	264.000000	9.000000
-43.166667	264.000000	9.000000
-43.133333	264.000000	9.000000
-43.100000	264.000000	9.000000
-43.066667	264.000000	9.000000
-43.033333	265.000000	8.000000
-43.000000	285.000000	2.500000
-42.966667	281.500000	2.500000
-42.933333	281.500000	3.500000
-42.900000	281.500000	3.500000
-42.866667	281.500000	3.500000
-42.833333	281.000000	3.000000
-42.800000	281.500000	3.500000
-42.766667	280.500000	3.500000
-42.733333	280.500000	3.500000
-42.700000	280.500000	2.500000
-42.666667	281.000000	2.500000
-42.633333	280.500000	3.000000
-42.600000	233.000000	22.000000
-42.566667	233.500000	22.000000
-42.533333	234.000000	22.500000
-42.500000	234.000000	22.500000
-42.466667	234.500000	23.000000
-42.433333	235.000000	23.000000
-42.400000	236.000000	22.500000
-42.366667	234.500000	23.000000
-42.333333	235.500000	22.500000
-42.300000	235.000000	22.500000
-42.266667	234.500000	23.000000
-42.233333	235.000000	23.000000
-42.200000	235.500000	23.000000
-42.166667	234.500000	23.500000
-42.133333	234.500000	23.500000
-42.100000	233.000000	24.000000
-42.066667	232.500000	24.000000
-42.033333	233.000000	23.500000
-42.000000	232.500000	24.000000
-41.966667	233.000000	24.500000
-41.933333	236.500000	20.000000
-41.900000	238.000000	18.500000
-41.866667	237.000000	17.500000
-41.833333	246.000000	16.000000
-41.800000	245.000000	17.000000
-41.766667	235.000000	21.000000
-41.733333	234.000000	22.000000
-41.700000	233.500000	22.500000
-41.666667	234.000000	22.500000
-41.633333	233.500000	23.000000
-41.600000	233.500000	22.000000
-41.566667	235.500000	22.000000
-41.533333	235.000000	25.500000
-41.500000	234.500000	26.500000
-41.466667	240.000000	24.500000
-41.433333	241.000000	25.500000
-41.400000	241.000000	26.000000
-41.366667	234.000000	29.000000
-41.333333	233.500000	26.500000
-41.300000	233.000000	27.500000
-41.266667	238.000000	27.000000
-41.233333	238.000000	28.000000
-41.200000	237.500000	29.000000
-41.166667	238.500000	29.500000
-41.133333	238.000000	31.500000
-41.100000	238.000000	32.000000
-41.066667	238.000000	30.500000
-41.033333	237.500000	31.500000
-41.000000	237.000000	32.000000
-40.966667	241.500000	32.000000
-40.933333	241.000000	34.000000
-40.900000	236.000000	35.500000
-40.866667	234.500000	35.000000
-40.833333	233.500000	33.500000
-40.800000	233.000000	33.000000
-40.766667	232.500000	33.500000
-40.733333	232.500000	33.000000
-40.700000	240.000000	35.000000
-40.666667	239.500000	34.500000
-40.633333	231.500000	33.000000
-40.600000	231.500000	30.500000
-40.566667	238.000000	29.000000
-40.533333	222.500000	26.000000
-40.500000	222.000000	26.000000
-40.466667	221.000000	24.500000
-40.433333	220.500000	24.500000
-40.400000	220.500000	24.000000
-40.366667	218.500000	23.500000
-40.333333	217.000000	26.000000
-40.300000	216.000000	28.500000
-40.266667	216.000000	27.000000
-40.233333	216.000000	26.000000
-40.200000	217.000000	25.000000
-40.166667	213.500000	18.500000
-40.133333	211.500000	17.500000
-40.100000	211.000000	18.000000
-40.066667	209.500000	18.000000
-40.033333	208.500000	17.500000
-40.000000	208.500000	17.000000
-39.966667	207.500000	15.500000
-39.933333	195.500000	14.000000
-39.900000	196.500000	14.000000
-39.866667	206.000000	16.500000
-39.833333	205.000000	16.500000
-39.800000	193.500000	14.000000
-39.766667	204.000000	15.000000
-39.733333	203.500000	14.500000
-39.700000	200.000000	14.500000
-39.666667	199.500000	15.000000
-39.633333	199.000000	15.500000
-39.600000	201.500000	14.000000
-39.566667	197.500000	15.500000
-39.533333	197.000000	14.500000
-39.500000	196.500000	14.000000
-39.466667	195.500000	12.500000
-39.433333	195.000000	11.000000
-39.400000	188.000000	13.000000
-39.366667	188.000000	14.500000
-39.333333	187.000000	17.000000
-39.300000	190.000000	16.000000
-39.266667	186.000000	16.500000
-39.233333	186.000000	14.500000
-39.200000	186.500000	13.500000
-39.166667	185.000000	16.000000
-39.133333	185.000000	16.500000
-39.100000	183.500000	17.000000
-39.066667	182.500000	19.000000
-39.033333	182.000000	17.000000
-39.000000	182.500000	17.500000
-38.966667	183.500000	16.000000
-38.933333	183.000000	16.500000
-38.900000	183.000000	17.000000
-38.866667	182.500000	16.500000
-38.833333	179.000000	18.500000
-38.800000	175.500000	18.000000
-38.766667	176.000000	17.500000
-38.733333	181.000000	16.000000
-38.700000	180.500000	14.000000
-38.666667	174.000000	15.500000
-38.633333	169.500000	16.500000
-38.600000	172.500000	17.500000
-38.566667	168.500000	18.000000
-38.533333	170.500000	16.500000
-38.500000	172.000000	17.000000
-38.466667	178.000000	15.500000
-38.433333	165.000000	13.000000
-38.400000	177.000000	15.500000
-38.366667	164.000000	15.500000
-38.333333	169.000000	16.500000
-38.300000	168.500000	16.500000
-38.266667	161.500000	16.500000
-38.233333	161.000000	13.000000
-38.200000	160.500000	12.000000
-38.166667	160.000000	13.000000
-38.133333	159.500000	13.500000
-38.100000	158.500000	17.000000
-38.066667	157.500000	16.500000
-38.033333	156.500000	15.000000
-38.000000	156.000000	13.500000
-37.966667	155.000000	12.500000
-37.933333	154.000000	12.500000
-37.900000	153.500000	13.500000
-37.866667	152.500000	15.500000
-37.833333	151.500000	16.000000
-37.800000	151.500000	15.500000
-37.766667	150.500000	15.000000
-37.733333	149.500000	14.500000
-37.700000	149.000000	13.500000
-37.666667	148.000000	13.500000
-37.633333	147.500000	13.000000
-37.600000	146.500000	13.500000
-37.566667	146.500000	13.500000
-37.533333	146.000000	13.500000
-37.500000	145.000000	14.000000
-37.466667	145.000000	14.000000
-37.433333	144.000000	14.000000
-37.400000	143.500000	14.000000
-37.366667	143.000000	13.500000
-37.333333	143.000000	13.500000
-37.300000	142.500000	13.000000
-37.266667	142.000000	13.500000
-37.233333	141.500000	13.500000
-37.200000	141.000000	13.000000
-37.166667	140.500000	13.500000
-37.133333	140.000000	13.500000
-37.100000	139.000000	13.500000
-37.066667	138.500000	13.500000
-37.033333	138.500000	13.500000
-37.000000	138.000000	13.500000
-36.966667	137.500000	13.000000
-36.933333	136.500000	12.500000
-36.900000	136.500000	13.000000
-36.866667	134.500000	13.000000
-36.833333	133.000000	13.500000
-36.800000	132.000000	13.500000
-36.766667	132.000000	13.500000
-36.733333	132.000000	13.500000
-36.700000	131.500000	13.500000
-36.666667	131.500000	13.000000
-36.633333	128.500000	12.500000
-36.600000	127.000000	12.000000
-36.566667	127.000000	12.500000
-36.533333	126.500000	13.000000
-36.500000	126.500000	13.000000
-36.466667	128.000000	13.500000
-36.433333	127.000000	13.500000
-36.400000	124.000000	13.000000
-36.366667	125.000000	12.500000
-36.333333	124.500000	12.000000
-36.300000	124.500000	12.000000
-36.266667	124.500000	12.000000
-36.233333	124.500000	12.500000
-36.200000	124.500000	13.000000
-36.166667	124.000000	13.000000
-36.133333	119.500000	12.500000
-36.100000	121.000000	11.000000
-36.066667	121.500000	11.500000
-36.033333	122.000000	12.000000
-36.000000	125.000000	13.500000
-35.966667	124.000000	13.500000
-35.933333	122.500000	14.000000
-35.900000	121.000000	14.000000
-35.866667	120.000000	13.500000
-35.833333	119.500000	13.000000
-35.800000	119.000000	12.500000
-35.766667	118.000000	13.500000
-35.733333	118.000000	13.500000
-35.700000	116.500000	14.000000
-35.666667	115.500000	14.000000
-35.633333	115.000000	14.000000
-35.600000	114.000000	13.000000
-35.566667	112.000000	13.000000
-35.533333	110.500000	12.000000
-35.500000	108.500000	12.500000
-35.466667	109.500000	13.000000
-35.433333	111.000000	13.500000
-35.400000	110.500000	12.500000
-35.366667	108.500000	12.500000
-35.333333	112.000000	13.500000
-35.300000	112.000000	14.500000
-35.266667	112.500000	15.000000
-35.233333	110.000000	16.000000
-35.200000	107.000000	16.000000
-35.166667	106.000000	16.500000
-35.133333	105.500000	16.500000
-35.100000	105.000000	17.000000
-35.066667	104.000000	17.500000
-35.033333	104.000000	18.000000
-35.000000	103.000000	18.000000
-34.966667	102.500000	18.500000
-34.933333	102.000000	18.500000
-34.900000	104.000000	20.000000
-34.866667	101.000000	18.500000
-34.833333	100.500000	18.500000
-34.800000	100.000000	18.500000
-34.766667	99.000000	18.500000
-34.733333	99.000000	19.000000
-34.700000	98.500000	19.000000
-34.666667	98.500000	19.000000
-34.633333	97.500000	19.000000
-34.600000	97.500000	19.000000
-34.566667	98.500000	19.500000
-34.533333	98.000000	19.500000
-34.500000	97.000000	19.000000
-34.466667	97.500000	19.500000
-34.433333	96.500000	19.000000
-34.400000	96.500000	19.500000
-34.366667	96.000000	19.500000
-34.333333	96.500000	19.500000
-34.300000	96.000000	19.500000
-34.266667	95.500000	19.500000
-34.233333	98.000000	24.000000
-34.200000	98.000000	24.000000
-34.166667	94.500000	19.000000
-34.133333	95.000000	19.500000
-34.100000	95.000000	19.500000
-34.066667	94.000000	19.500000
-34.033333	94.000000	19.500000
-34.000000	94.000000	19.500000
-33.966667	94.000000	19.500000
-33.933333	93.500000	19.500000
-33.900000	93.500000	19.500000
-33.866667	93.000000	19.000000
-33.833333	93.000000	19.500000
-33.800000	93.000000	19.500000
-33.766667	92.500000	19.500000
-33.733333	92.500000	19.500000
-33.700000	92.000000	19.500000
-33.666667	92.500000	19.500000
-33.633333	92.000000	19.500000
-33.600000	92.000000	19.500000
-33.566667	91.000000	19.500000
-33.533333	92.000000	19.500000
-33.500000	91.000000	19.500000
-33.466667	91.500000	19.500000
-33.433333	91.500000	20.000000
-33.400000	91.500000	20.000000
-33.366667	90.500000	19.500000
-33.333333	91.000000	20.000000
-33.300000	90.000000	20.000000
-33.266667	90.000000	21.000000
-33.233333	89.000000	24.500000
-33.200000	85.500000	25.000000
-33.166667	86.000000	23.500000
-33.133333	86.500000	22.000000
-33.100000	87.500000	20.500000
-33.066667	87.500000	17.500000
-33.033333	86.000000	14.500000
-33.000000	84.500000	13.500000
-32.966667	83.500000	13.500000
-32.933333	82.000000	13.500000
-32.900000	81.000000	13.500000
-32.866667	81.000000	13.500000
-32.833333	80.000000	13.500000
-32.800000	79.500000	13.000000
-32.766667	79.000000	13.000000
-32.733333	78.500000	13.500000
-32.700000	77.500000	12.500000
-32.666667	76.000000	13.500000
-32.633333	77.000000	13.500000
-32.600000	75.000000	13.500000
-32.566667	75.000000	14.000000
-32.533333	75.000000	14.000000
-32.500000	71.000000	13.500000
-32.466667	70.500000	13.500000
-32.433333	70.500000	13.500000
-32.400000	70.000000	14.000000
-32.366667	69.500000	14.000000
-32.333333	69.000000	14.500000
-32.300000	69.000000	14.500000
-32.266667	66.000000	13.500000
-32.233333	66.000000	14.000000
-32.200000	65.500000	14.000000
-32.166667	67.500000	14.500000
-32.133333	67.000000	15.000000
-32.100000	67.000000	14.500000
-32.066667	66.500000	15.000000
-32.033333	69.000000	14.500000
-32.000000	66.000000	13.000000
-31.966667	65.000000	14.000000
-31.933333	66.500000	15.500000
-31.900000	67.000000	17.000000
-31.866667	67.000000	18.500000
-31.833333	68.000000	19.500000
-31.800000	63.500000	20.500000
-31.766667	61.500000	21.000000
-31.733333	62.000000	21.500000
-31.700000	62.500000	22.500000
-31.666667	63.000000	24.000000
-31.633333	59.500000	25.500000
-31.600000	61.000000	25.000000
-31.566667	60.500000	24.000000
-31.533333	61.000000	24.500000
-31.500000	61.500000	24.500000
-31.466667	62.500000	24.000000
-31.433333	63.000000	23.000000
-31.400000	65.500000	21.500000
-31.366667	65.000000	20.000000
-31.333333	66.000000	19.000000
-31.300000	66.500000	16.000000
-31.266667	68.500000	14.000000
-31.233333	69.500000	14.000000
-31.200000	72.500000	13.000000
-31.166667	74.000000	12.500000
-31.133333	75.500000	11.500000
-31.100000	76.500000	10.500000
-31.066667	82.000000	9.000000
-31.033333	82.000000	9.500000
-31.000000	82.500000	10.000000
-30.966667	83.000000	10.000000
-30.933333	86.500000	8.000000
-30.900000	88.000000	6.500000
-30.866667	91.500000	6.500000
-30.833333	92.500000	6.500000
-30.800000	95.000000	5.500000
-30.766667	98.000000	6.000000
-30.733333	99.500000	5.500000
-30.700000	100.000000	6.000000
-30.666667	102.500000	6.500000
-30.633333	104.500000	6.000000
-30.600000	105.500000	5.500000
-30.566667	107.500000	5.500000
-30.533333	109.000000	5.500000
-30.500000	111.000000	5.000000
-30.466667	112.500000	5.000000
-30.433333	114.500000	5.000000
-30.400000	115.500000	5.000000
-30.366667	118.000000	4.500000
-30.333333	118.500000	5.000000
-30.300000	120.500000	4.500000
-30.266667	121.000000	4.500000
-30.233333	122.500000	4.000000
-30.200000	202.000000	4.000000
-30.166667	201.500000	4.000000
-30.133333	207.000000	4.000000
-30.100000	207.000000	4.000000
-30.066667	209.000000	4.000000
-30.033333	209.500000	4.000000
-30.000000	213.000000	4.000000
-29.966667	215.500000	4.000000
-29.933333	215.500000	4.500000
-29.900000	221.000000	4.500000
-29.866667	221.500000	4.500000
-29.833333	221.500000	4.500000
-29.800000	221.500000	4.500000
-29.766667	224.000000	5.000000
-29.733333	225.000000	4.500000
-29.700000	228.000000	4.500000
-29.666667	228.000000	5.000000
-29.633333	229.000000	4.500000
-29.600000	230.500000	5.500000
-29.566667	231.000000	5.000000
-29.533333	233.000000	5.000000
-29.500000	233.500000	5.000000
-29.466667	222.000000	6.000000
-29.433333	216.500000	6.000000
-29.400000	240.500000	5.500000
-29.366667	221.000000	6.500000
-29.333333	221.000000	6.500000
-29.300000	222.000000	7.000000
-29.266667	224.500000	7.000000
-29.233333	227.000000	7.000000
-29.200000	237.000000	7.500000
-29.166667	237.000000	7.500000
-29.133333	208.000000	7.500000
-29.100000	208.000000	7.500000
-29.066667	237.000000	7.500000
-29.033333	237.500000	7.500000
-29.000000	238.000000	8.000000
-28.966667	238.000000	8.000000
-28.933333	237.500000	8.000000
-28.900000	237.500000	8.000000
-28.866667	238.000000	8.000000
-28.833333	241.500000	8.000000
-28.800000	239.500000	8.000000
-28.766667	263.500000	7.500000
-28.733333	243.500000	8.000000
-28.700000	241.500000	8.000000
-28.666667	242.000000	8.000000
-28.633333	240.500000	8.500000
-28.600000	241.500000	8.500000
-28.566667	241.500000	9.000000
-28.533333	208.500000	10.000000
-28.500000	209.500000	10.000000
-28.466667	211.000000	10.000000
-28.433333	212.000000	10.000000
-28.400000	213.000000	10.000000
-28.366667	213.500000	10.000000
-28.333333	214.500000	10.500000
-28.300000	215.500000	9.000000
-28.266667	215.500000	9.500000
-28.233333	217.000000	9.500000
-28.200000	218.000000	9.000000
-28.166667	218.500000	9.000000
-28.133333	219.500000	10.000000
-28.100000	220.500000	9.000000
-28.066667	220.500000	10.000000
-28.033333	221.000000	10.000000
-28.000000	221.500000	10.000000
-27.966667	222.500000	9.500000
-27.933333	223.000000	9.500000
-27.900000	224.000000	10.000000
-27.866667	224.500000	9.500000
-27.833333	225.000000	9.500000
-27.800000	225.000000	9.500000
-27.766667	226.500000	9.500000
-27.733333	228.500000	10.500000
-27.700000	227.000000	10.000000
-27.666667	227.500000	9.500000
-27.633333	231.500000	10.500000
-27.600000	229.000000	9.500000
-27.566667	233.000000	10.500000
-27.533333	233.500000	10.000000
-27.500000	234.500000	10.000000
-27.466667	235.000000	10.000000
-27.433333	235.500000	10.500000
-27.400000	236.500000	10.500000
-27.366667	236.500000	10.500000
-27.333333	236.500000	10.500000
-27.300000	237.500000	10.500000
-27.266667	238.500000	10.500000
-27.233333	237.500000	11.000000
-27.200000	238.500000	11.000000
-27.166667	237.000000	10.500000
-27.133333	236.500000	10.500000
-27.100000	238.000000	12.000000
-27.066667	238.000000	13.000000
-27.033333	237.500000	13.500000
-27.000000	238.500000	13.500000
-26.966667	238.500000	14.000000
-26.933333	239.000000	14.000000
-26.900000	239.000000	14.000000
-26.866667	240.500000	13.000000
-26.833333	241.500000	13.000000
-26.800000	242.500000	13.000000
-26.766667	243.500000	13.000000
-26.733333	244.500000	13.000000
-26.700000	245.000000	13.000000
-26.666667	246.000000	13.000000
-26.633333	246.000000	13.500000
-26.600000	246.500000	13.500000
-26.566667	247.500000	13.000000
-26.533333	248.500000	13.000000
-26.500000	248.000000	12.500000
-26.466667	248.000000	12.500000
-26.433333	249.000000	12.500000
-26.400000	249.000000	12.500000
-26.366667	261.500000	7.000000
-26.333333	261.500000	7.000000
-26.300000	261.500000	6.500000
-26.266667	261.500000	6.500000
-26.233333	260.500000	7.000000
-26.200000	261.000000	6.500000
-26.166667	261.500000	6.500000
-26.133333	262.500000	6.500000
-26.100000	270.000000	6.000000
-26.066667	264.000000	6.000000
-26.033333	265.000000	6.000000
-26.000000	274.500000	3.500000
-25.966667	263.500000	7.500000
-25.933333	270.000000	6.000000
-25.900000	275.000000	2.000000
-25.866667	276.000000	4.000000
-25.833333	275.500000	4.000000
-25.800000	277.000000	4.000000
-25.766667	276.500000	4.000000
-25.733333	283.000000	4.000000
-25.700000	278.000000	7.500000
-25.666667	281.000000	8.500000
-25.633333	283.000000	7.500000
-25.600000	285.000000	7.500000
-25.566667	288.000000	8.000000
-25.533333	288.500000	8.000000
-25.500000	287.000000	9.500000
-25.466667	287.500000	9.000000
-25.433333	290.000000	9.000000
-25.400000	291.000000	11.000000
-25.366667	291.000000	11.000000
-25.333333	290.500000	11.500000
-25.300000	287.500000	12.500000
-25.266667	287.500000	12.500000
-25.233333	288.000000	13.000000
-25.200000	288.000000	13.000000
-25.166667	293.000000	13.000000
-25.133333	293.000000	13.500000
-25.100000	293.000000	13.500000
-25.066667	293.000000	14.000000
-25.033333	293.000000	14.000000
-25.000000	293.000000	14.000000
-24.966667	293.000000	14.000000
-24.933333	293.000000	15.000000
-24.900000	293.000000	15.500000
-24.866667	287.000000	15.000000
-24.833333	287.000000	15.500000
-24.800000	287.000000	15.500000
-24.766667	286.000000	14.000000
-24.733333	281.000000	15.500000
-24.700000	281.000000	15.500000
-24.666667	285.500000	14.500000
-24.633333	285.000000	14.000000
-24.600000	285.000000	14.500000
-24.566667	285.500000	16.500000
-24.533333	285.500000	16.500000
-24.500000	285.500000	16.500000
-24.466667	285.500000	16.500000
-24.433333	285.500000	14.500000
-24.400000	285.500000	17.000000
-24.366667	285.000000	17.000000
-24.333333	285.000000	16.500000
-24.300000	285.000000	16.000000
-24.266667	283.500000	16.000000
-24.233333	284.000000	16.000000
-24.200000	283.500000	14.500000
-24.166667	281.500000	14.000000
-24.133333	281.000000	14.500000
-24.100000	278.000000	16.000000
-24.066667	276.500000	16.500000
-24.033333	275.500000	14.000000
-24.000000	275.500000	15.000000
-23.966667	277.000000	17.000000
-23.933333	272.000000	16.000000
-23.900000	272.500000	18.000000
-23.866667	275.000000	17.500000
-23.833333	275.000000	19.000000
-23.800000	275.000000	20.000000
-23.766667	276.000000	21.500000
-23.733333	279.500000	21.500000
-23.700000	279.000000	22.000000
-23.666667	274.500000	24.000000
-23.633333	274.500000	25.000000
-23.600000	280.000000	23.000000
-23.566667	280.000000	23.500000
-23.533333	279.500000	24.000000
-23.500000	279.500000	24.000000
-23.466667	279.000000	26.500000
-23.433333	279.000000	26.500000
-23.400000	279.000000	27.000000
-23.366667	279.000000	27.500000
-23.333333	279.000000	25.000000
-23.300000	277.500000	25.000000
-23.266667	277.500000	24.500000
-23.233333	278.000000	27.500000
-23.200000	279.000000	27.500000
-23.166667	279.000000	24.500000
-23.133333	278.500000	28.000000
-23.100000	278.500000	25.500000
-23.066667	278.500000	25.000000
-23.033333	278.000000	25.000000
-23.000000	278.500000	26.000000
-22.966667	279.000000	25.000000
-22.933333	278.500000	26.000000
-22.900000	278.500000	28.000000
-22.866667	278.500000	27.500000
-22.833333	278.000000	28.000000
-22.800000	278.500000	26.000000
-22.766667	278.000000	28.000000
-22.733333	277.500000	28.500000
-22.700000	277.500000	28.000000
-22.666667	277.500000	27.500000
-22.633333	278.000000	27.500000
-22.600000	278.000000	26.500000
-22.566667	278.500000	26.000000
-22.533333	277.500000	28.500000
-22.500000	276.500000	28.000000
-22.466667	276.000000	28.000000
-22.433333	276.500000	28.000000
-22.400000	276.500000	29.500000
-22.366667	275.500000	30.000000
-22.333333	275.000000	30.500000
-22.300000	274.500000	30.000000
-22.266667	297.000000	35.500000
-22.233333	273.500000	31.500000
-22.200000	273.000000	31.500000
-22.166667	273.500000	32.000000
-22.133333	273.500000	30.500000
-22.100000	273.500000	30.000000
-22.066667	293.000000	33.000000
-22.033333	292.500000	35.000000
-22.000000	292.000000	38.000000
-21.966667	290.000000	29.500000
-21.933333	289.500000	29.500000
-21.900000	261.500000	18.500000
-21.866667	288.000000	30.500000
-21.833333	259.500000	18.500000
-21.800000	259.000000	19.000000
-21.766667	263.000000	22.500000
-21.733333	261.000000	22.500000
-21.700000	258.500000	23.500000
-21.666667	254.500000	18.500000
-21.633333	277.500000	23.500000
-21.600000	253.000000	18.000000
-21.566667	252.500000	18.500000
-21.533333	251.500000	19.000000
-21.500000	250.500000	19.000000
-21.466667	251.000000	18.500000
-21.433333	250.500000	19.000000
-21.400000	250.000000	19.000000
-21.366667	248.500000	20.500000
-21.333333	247.000000	20.000000
-21.300000	246.500000	18.500000
-21.266667	245.000000	18.000000
-21.233333	244.000000	18.000000
-21.200000	243.500000	18.500000
-21.166667	242.500000	18.500000
-21.133333	242.500000	18.500000
-21.100000	241.500000	19.500000
-21.066667	241.500000	18.000000
-21.033333	241.000000	18.000000
-21.000000	240.000000	19.500000
-20.966667	237.500000	18.500000
-20.933333	236.500000	19.000000
-20.900000	235.500000	18.000000
-20.866667	233.500000	17.000000
-20.833333	233.500000	16.000000
-20.800000	232.000000	15.500000
-20.766667	218.500000	11.500000
-20.733333	230.500000	15.500000
-20.700000	228.500000	15.000000
-20.666667	228.000000	15.500000
-20.633333	226.000000	15.000000
-20.600000	225.500000	15.500000
-20.566667	224.000000	15.000000
-20.533333	223.500000	14.500000
-20.500000	223.000000	15.000000
-20.466667	221.500000	15.000000
-20.433333	220.000000	15.000000
-20.400000	220.500000	15.500000
-20.366667	219.000000	15.500000
-20.333333	218.500000	15.500000
-20.300000	217.500000	15.500000
-20.266667	216.500000	15.000000
-20.233333	215.500000	15.000000
-20.200000	215.500000	15.500000
-20.166667	215.000000	15.500000
-20.133333	214.000000	15.500000
-20.100000	213.500000	15.500000
-20.066667	212.500000	15.500000
-20.033333	212.500000	15.500000
-20.000000	211.500000	15.500000
-19.966667	211.000000	15.500000
-19.933333	210.500000	15.500000
-19.900000	210.000000	16.000000
-19.866667	209.500000	16.000000
-19.833333	209.000000	16.500000
-19.800000	208.000000	16.000000
-19.766667	208.000000	16.500000
-19.733333	212.000000	16.500000
-19.700000	207.000000	16.000000
-19.666667	206.000000	16.000000
-19.633333	205.500000	15.500000
-19.600000	206.000000	16.500000
-19.566667	205.000000	16.000000
-19.533333	204.000000	16.000000
-19.500000	204.000000	17.000000
-19.466667	202.500000	16.000000
-19.433333	202.000000	15.500000
-19.400000	201.500000	16.000000
-19.366667	201.500000	16.000000
-19.333333	200.500000	15.500000
-19.300000	200.000000	15.500000
-19.266667	198.500000	16.000000
-19.233333	199.000000	16.500000
-19.200000	198.000000	15.500000
-19.166667	197.000000	15.500000
-19.133333	197.000000	15.500000
-19.100000	196.500000	16.000000
-19.066667	196.500000	16.000000
-19.033333	195.500000	16.000000
-19.000000	195.000000	16.500000
-18.966667	195.000000	16.500000
-18.933333	195.000000	17.000000
-18.900000	195.500000	17.000000
-18.866667	195.000000	17.000000
-18.833333	195.000000	17.000000
-18.800000	195.500000	18.000000
-18.766667	196.000000	18.500000
-18.733333	196.500000	18.000000
-18.700000	197.500000	18.000000
-18.666667	199.000000	18.500000
-18.633333	201.000000	19.500000
-18.600000	200.500000	20.500000
-18.566667	201.500000	21.500000
-18.533333	203.500000	22.000000
-18.500000	206.000000	23.000000
-18.466667	207.000000	23.000000
-18.433333	208.500000	24.000000
-18.400000	209.000000	24.000000
-18.366667	209.500000	24.500000
-18.333333	210.500000	25.000000
-18.300000	211.500000	25.500000
-18.266667	212.000000	26.500000
-18.233333	212.500000	27.500000
-18.200000	213.500000	28.500000
-18.166667	216.500000	31.000000
-18.133333	217.000000	31.500000
-18.100000	217.000000	31.500000
-18.066667	217.500000	32.000000
-18.033333	218.000000	32.000000
-18.000000	218.000000	32.000000
-17.966667	217.500000	32.500000
-17.933333	218.500000	33.000000
-17.900000	218.500000	33.000000
-17.866667	219.000000	33.000000
-17.833333	219.000000	33.000000
-17.800000	220.500000	32.500000
-17.766667	220.500000	27.500000
-17.733333	221.000000	26.500000
-17.700000	227.500000	26.000000
-17.666667	227.000000	27.500000
-17.633333	227.000000	28.000000
-17.600000	226.500000	28.500000
-17.566667	226.500000	30.000000
-17.533333	228.500000	33.000000
-17.500000	229.000000	29.000000
-17.466667	230.000000	27.500000
-17.433333	230.500000	27.500000
-17.400000	234.000000	28.000000
-17.366667	233.500000	29.500000
-17.333333	233.500000	30.500000
-17.300000	234.500000	30.500000
-17.266667	237.500000	30.000000
-17.233333	238.000000	28.000000
-17.200000	219.500000	24.500000
-17.166667	221.000000	22.000000
-17.133333	238.500000	24.000000
-17.100000	238.500000	22.500000
-17.066667	242.000000	21.500000
-17.033333	243.000000	22.500000
-17.000000	244.000000	22.500000
-16.966667	247.500000	20.000000
-16.933333	228.500000	18.500000
-16.900000	229.000000	18.500000
-16.866667	228.000000	20.000000
-16.833333	230.000000	20.000000
-16.800000	232.000000	18.500000
-16.766667	232.500000	18.500000
-16.733333	232.500000	19.500000
-16.700000	237.500000	16.500000
-16.666667	233.500000	17.000000
-16.633333	242.500000	11.000000
-16.600000	243.000000	10.500000
-16.566667	244.000000	10.500000
-16.533333	244.000000	10.500000
-16.500000	247.500000	10.500000
-16.466667	246.500000	10.500000
-16.433333	245.500000	10.000000
-16.400000	246.000000	9.500000
-16.366667	246.500000	10.500000
-16.333333	246.000000	10.500000
-16.300000	251.500000	9.500000
-16.266667	251.000000	10.500000
-16.233333	253.000000	10.500000
-16.200000	253.500000	10.500000
-16.166667	252.500000	8.500000
-16.133333	255.000000	9.000000
-16.100000	255.000000	9.000000
-16.066667	254.000000	8.000000
-16.033333	256.500000	8.000000
-16.000000	256.500000	7.500000
-15.966667	256.000000	7.500000
-15.933333	259.500000	6.000000
-15.900000	262.500000	6.000000
-15.866667	263.000000	6.500000
-15.833333	261.500000	6.000000
-15.800000	267.500000	4.500000
-15.766667	261.500000	6.000000
-15.733333	267.500000	5.000000
-15.700000	268.000000	5.000000
-15.666667	270.500000	7.000000
-15.633333	272.500000	9.500000
-15.600000	273.500000	8.000000
-15.566667	272.000000	8.000000
-15.533333	277.000000	8.000000
-15.500000	276.500000	8.000000
-15.466667	277.500000	8.500000
-15.433333	278.000000	8.500000
-15.400000	278.500000	9.000000
-15.366667	279.000000	10.000000
-15.333333	279.500000	9.000000
-15.300000	279.500000	9.000000
-15.266667	280.000000	8.500000
-15.233333	277.000000	9.000000
-15.200000	272.000000	8.500000
-15.166667	281.500000	8.000000
-15.133333	281.500000	9.000000
-15.100000	282.000000	9.500000
-15.066667	282.500000	9.500000
-15.033333	282.500000	8.500000
-15.000000	283.000000	8.500000
-14.966667	283.000000	9.500000
-14.933333	283.500000	9.500000
-14.900000	283.500000	9.500000
-14.866667	284.000000	10.000000
-14.833333	284.000000	10.000000
-14.800000	284.500000	9.500000
-14.766667	286.500000	9.500000
-14.733333	286.500000	9.500000
-14.700000	287.500000	9.500000
-14.666667	288.000000	9.000000
-14.633333	292.000000	9.000000
-14.600000	292.000000	9.500000
-14.566667	292.000000	9.500000
-14.533333	288.500000	9.500000
-14.500000	288.500000	9.500000
-14.466667	293.000000	9.000000
-14.433333	291.000000	9.000000
-14.400000	291.500000	8.000000
-14.366667	293.500000	8.000000
-14.333333	291.500000	8.000000
-14.300000	293.500000	8.500000
-14.266667	293.500000	8.500000
-14.233333	293.500000	8.500000
-14.200000	293.500000	8.500000
-14.166667	293.500000	8.000000
-14.133333	293.500000	8.000000
-14.100000	293.500000	8.000000
-14.066667	293.500000	8.000000
-14.033333	295.000000	8.000000
-14.000000	295.000000	8.000000
-13.966667	295.000000	8.000000
-13.933333	296.000000	7.500000
-13.900000	296.000000	7.500000
-13.866667	296.000000	7.500000
-13.833333	296.000000	7.500000
-13.800000	296.000000	7.500000
-13.766667	296.000000	7.500000
-13.733333	296.000000	7.500000
-13.700000	296.000000	8.000000
-13.666667	296.000000	8.000000
-13.633333	296.000000	8.000000
-13.600000	296.000000	8.000000
-13.566667	296.000000	8.000000
-13.533333	296.000000	8.000000
-13.500000	296.000000	8.000000
-13.466667	296.000000	8.000000
-13.433333	296.000000	8.000000
-13.400000	297.500000	8.000000
-13.366667	298.000000	8.000000
-13.333333	298.000000	8.000000
-13.300000	298.000000	8.000000
-13.266667	298.000000	9.500000
-13.233333	298.000000	9.500000
-13.200000	298.000000	9.500000
-13.166667	298.000000	9.500000
-13.133333	298.000000	9.500000
-13.100000	298.000000	9.500000
-13.066667	298.000000	9.500000
-13.033333	298.000000	9.500000
-13.000000	298.000000	9.000000
-12.966667	298.500000	8.500000
-12.933333	298.500000	8.500000
-12.900000	295.000000	8.500000
-12.866667	293.000000	11.000000
-12.833333	304.000000	8.000000
-12.800000	299.500000	8.000000
-12.766667	301.500000	7.000000
-12.733333	301.500000	6.500000
-12.700000	274.000000	16.500000
-12.666667	271.500000	17.000000
-12.633333	272.500000	18.000000
-12.600000	273.000000	19.000000
-12.566667	271.000000	19.500000
-12.533333	273.000000	20.000000
-12.500000	273.000000	20.500000
-12.466667	273.000000	21.000000
-12.433333	273.000000	21.500000
-12.400000	273.500000	21.500000
-12.366667	273.000000	22.000000
-12.333333	273.000000	22.000000
-12.300000	273.000000	22.000000
-12.266667	273.500000	22.000000
-12.233333	274.000000	22.000000
-12.200000	274.000000	22.000000
-12.166667	273.000000	23.000000
-12.133333	274.000000	22.500000
-12.100000	273.000000	22.500000
-12.066667	273.500000	22.500000
-12.033333	273.000000	23.000000
-12.000000	269.000000	24.500000
-11.966667	269.000000	25.500000
-11.933333	270.000000	27.000000
-11.900000	270.000000	28.500000
-11.866667	274.500000	26.500000
-11.833333	274.500000	26.500000
-11.800000	272.500000	26.000000
-11.766667	270.500000	26.500000
-11.733333	273.000000	28.000000
-11.700000	275.000000	31.000000
-11.666667	281.000000	26.500000
-11.633333	281.500000	30.500000
-11.600000	281.500000	28.000000
-11.566667	281.500000	30.000000
-11.533333	282.500000	27.000000
-11.500000	282.500000	28.500000
-11.466667	282.500000	27.500000
-11.433333	282.000000	27.500000
-11.400000	281.500000	26.500000
-11.366667	283.000000	27.000000
-11.333333	283.000000	27.500000
-11.300000	282.500000	26.000000
-11.266667	280.500000	26.000000
-11.233333	280.500000	27.000000
-11.200000	280.500000	26.500000
-11.166667	280.000000	26.500000
-11.133333	279.000000	27.000000
-11.100000	279.500000	26.000000
-11.066667	279.000000	26.000000
-11.033333	279.500000	26.000000
-11.000000	277.500000	25.500000
-10.966667	277.000000	24.500000
-10.933333	275.500000	24.000000
-10.900000	276.000000	23.000000
-10.866667	274.000000	22.000000
-10.833333	274.500000	22.000000
-10.800000	273.000000	21.000000
-10.766667	272.500000	19.500000
-10.733333	272.000000	21.000000
-10.700000	272.500000	21.000000
-10.666667	267.500000	20.500000
-10.633333	267.000000	20.000000
-10.600000	269.000000	20.500000
-10.566667	266.000000	20.000000
-10.533333	264.500000	20.500000
-10.500000	264.000000	22.000000
-10.466667	261.000000	21.500000
-10.433333	266.000000	25.500000
-10.400000	261.000000	22.000000
-10.366667	261.000000	22.500000
-10.333333	260.000000	24.000000
-10.300000	255.000000	21.500000
-10.266667	255.000000	21.500000
-10.233333	255.500000	23.000000
-10.200000	256.000000	22.500000
-10.166667	255.500000	23.500000
-10.133333	254.500000	24.000000
-10.100000	250.500000	22.500000
-10.066667	250.000000	21.000000
-10.033333	251.500000	22.500000
-10.000000	254.500000	24.000000
-9.966667	282.500000	25.000000
-9.933333	282.000000	28.000000
-9.900000	278.000000	29.500000
-9.866667	277.500000	31.000000
-9.833333	278.000000	33.500000
-9.800000	275.000000	34.000000
-9.766667	275.000000	36.000000
-9.733333	273.000000	36.500000
-9.700000	272.000000	36.500000
-9.666667	273.000000	35.500000
-9.633333	273.500000	36.500000
-9.600000	269.500000	36.000000
-9.566667	268.000000	36.500000
-9.533333	268.000000	37.000000
-9.500000	267.500000	38.500000
-9.466667	267.500000	38.500000
-9.433333	267.500000	38.000000
-9.400000	267.500000	39.000000
-9.366667	267.500000	39.500000
-9.333333	267.500000	40.000000
-9.300000	267.500000	39.500000
-9.266667	268.000000	38.500000
-9.233333	268.500000	38.000000
-9.200000	268.500000	38.500000
-9.166667	268.500000	39.500000
-9.133333	268.500000	40.500000
-9.100000	267.500000	40.500000
-9.066667	268.000000	39.500000
-9.033333	268.000000	40.000000
-9.000000	268.000000	40.000000
-8.966667	268.000000	38.500000
-8.933333	267.500000	39.000000
-8.900000	267.000000	40.500000
-8.866667	266.500000	41.000000
-8.833333	250.500000	28.500000
-8.800000	252.000000	29.000000
-8.766667	254.000000	29.500000
-8.733333	254.000000	30.000000
-8.700000	252.500000	29.000000
-8.666667	252.000000	32.500000
-8.633333	252.500000	27.000000
-8.600000	252.000000	27.500000
-8.566667	252.500000	26.500000
-8.533333	254.000000	26.500000
-8.500000	254.000000	26.500000
-8.466667	256.500000	25.500000
-8.433333	257.000000	24.500000
-8.400000	257.000000	24.500000
-8.366667	258.000000	24.500000
-8.333333	259.000000	24.500000
-8.300000	259.000000	25.000000
-8.266667	259.500000	25.000000
-8.233333	259.500000	25.000000
-8.200000	259.500000	25.000000
-8.166667	260.000000	24.500000
-8.133333	260.000000	25.500000
-8.100000	260.500000	25.500000
-8.066667	261.000000	25.500000
-8.033333	260.500000	26.000000
-8.000000	260.500000	26.000000
-7.966667	260.500000	25.500000
-7.933333	259.500000	26.500000
-7.900000	260.000000	26.500000
-7.866667	259.500000	27.500000
-7.833333	260.000000	27.500000
-7.800000	259.000000	28.000000
-7.766667	259.000000	28.000000
-7.733333	256.500000	28.000000
-7.700000	256.500000	28.000000
-7.666667	252.000000	29.000000
-7.633333	256.000000	30.000000
-7.600000	258.500000	30.000000
-7.566667	259.500000	30.500000
-7.533333	259.000000	31.000000
-7.500000	258.500000	29.000000
-7.466667	257.500000	29.000000
-7.433333	257.000000	29.500000
-7.400000	256.500000	29.500000
-7.366667	256.500000	28.500000
-7.333333	254.000000	28.000000
-7.300000	254.000000	27.000000
-7.266667	254.000000	26.000000
-7.233333	253.500000	24.000000
-7.200000	252.000000	23.500000
-7.166667	249.500000	21.000000
-7.133333	248.500000	22.500000
-7.100000	247.500000	19.000000
-7.066667	246.500000	21.500000
-7.033333	245.000000	21.500000
-7.000000	242.500000	21.000000
-6.966667	241.000000	20.500000
-6.933333	240.000000	20.000000
-6.900000	239.000000	17.000000
-6.866667	237.500000	16.500000
-6.833333	236.500000	16.000000
-6.800000	234.500000	18.000000
-6.766667	232.500000	17.500000
-6.733333	231.500000	16.500000
-6.700000	230.500000	16.000000
-6.666667	230.000000	16.000000
-6.633333	228.500000	16.000000
-6.600000	217.000000	11.000000
-6.566667	216.500000	10.500000
-6.533333	216.000000	10.000000
-6.500000	215.000000	10.500000
-6.466667	214.000000	10.500000
-6.433333	213.500000	10.000000
-6.400000	210.000000	10.000000
-6.366667	209.500000	10.000000
-6.333333	210.000000	10.500000
-6.300000	207.500000	10.000000
-6.266667	209.000000	10.000000
-6.233333	208.000000	10.000000
-6.200000	205.500000	10.000000
-6.166667	204.000000	10.000000
-6.133333	203.500000	10.000000
-6.100000	201.500000	10.000000
-6.066667	200.500000	10.000000
-6.033333	199.500000	9.500000
-6.000000	199.000000	9.500000
-5.966667	195.000000	9.500000
-5.933333	195.500000	9.500000
-5.900000	194.000000	9.500000
-5.866667	191.500000	9.500000
-5.833333	191.500000	9.500000
-5.800000	190.500000	9.000000
-5.766667	189.000000	9.500000
-5.733333	187.000000	9.500000
-5.700000	185.500000	10.000000
-5.666667	184.500000	10.500000
-5.633333	182.500000	10.500000
-5.600000	181.500000	10.500000
-5.566667	178.000000	10.500000
-5.533333	178.000000	10.500000
-5.500000	175.500000	11.000000
-5.466667	175.500000	11.000000
-5.433333	174.500000	11.500000
-5.400000	172.000000	11.500000
-5.366667	170.500000	12.000000
-5.333333	171.500000	11.500000
-5.300000	169.000000	11.500000
-5.266667	168.500000	11.500000
-5.233333	168.000000	11.500000
-5.200000	167.000000	11.500000
-5.166667	163.500000	11.500000
-5.133333	162.500000	12.000000
-5.100000	163.000000	13.000000
-5.066667	162.000000	13.000000
-5.033333	160.500000	12.500000
-5.000000	160.000000	13.000000
-4.966667	159.000000	13.000000
-4.933333	155.500000	12.500000
-4.900000	155.500000	12.500000
-4.866667	154.500000	13.000000
-4.833333	155.500000	13.000000
-4.800000	154.500000	13.500000
-4.766667	153.500000	13.500000
-4.733333	152.000000	13.500000
-4.700000	152.000000	13.500000
-4.666667	148.500000	13.500000
-4.633333	148.000000	13.500000
-4.600000	149.500000	13.500000
-4.566667	148.500000	13.000000
-4.533333	146.000000	14.000000
-4.500000	145.000000	14.500000
-4.466667	144.000000	14.500000
-4.433333	145.500000	14.500000
-4.400000	144.000000	14.500000
-4.366667	144.000000	14.500000
-4.333333	140.500000	13.500000
-4.300000	142.500000	14.500000
-4.266667	142.000000	15.000000
-4.233333	140.500000	15.000000
-4.200000	139.500000	15.000000
-4.166667	139.000000	15.000000
-4.133333	138.500000	14.000000
-4.100000	135.500000	14.000000
-4.066667	137.500000	13.500000
-4.033333	136.000000	13.500000
-4.000000	135.000000	14.500000
-3.966667	134.500000	15.000000
-3.933333	134.000000	15.000000
-3.900000	131.000000	15.000000
-3.866667	132.500000	14.500000
-3.833333	131.500000	14.500000
-3.800000	128.500000	14.000000
-3.766667	130.500000	14.000000
-3.733333	130.000000	14.500000
-3.700000	129.000000	14.500000
-3.666667	126.500000	15.000000
-3.633333	125.000000	15.500000
-3.600000	126.500000	15.000000
-3.566667	125.500000	14.500000
-3.533333	123.000000	14.500000
-3.500000	124.500000	14.000000
-3.466667	124.000000	14.500000
-3.433333	120.500000	15.000000
-3.400000	120.500000	15.000000
-3.366667	121.500000	15.500000
-3.333333	121.000000	15.000000
-3.300000	119.500000	14.500000
-3.266667	119.000000	14.500000
-3.233333	117.500000	14.500000
-3.200000	116.500000	15.000000
-3.166667	115.500000	15.000000
-3.133333	115.000000	15.000000
-3.100000	113.500000	15.000000
-3.066667	112.500000	15.000000
-3.033333	111.500000	14.500000
-3.000000	110.500000	14.500000
-2.966667	109.500000	14.500000
-2.933333	108.000000	15.000000
-2.900000	104.500000	15.000000
-2.866667	103.000000	15.000000
-2.833333	105.000000	15.000000
-2.800000	104.500000	15.000000
-2.766667	100.500000	14.500000
-2.733333	103.000000	14.000000
-2.700000	99.000000	14.500000
-2.666667	100.500000	15.000000
-2.633333	99.500000	15.000000
-2.600000	96.500000	15.000000
-2.566667	95.500000	15.000000
-2.533333	97.000000	14.500000
-2.500000	93.500000	14.500000
-2.466667	95.500000	14.500000
-2.433333	95.000000	14.500000
-2.400000	94.000000	14.000000
-2.366667	90.000000	14.000000
-2.333333	89.500000	14.000000
-2.300000	91.500000	14.500000
-2.266667	90.500000	14.500000
-2.233333	89.500000	14.000000
-2.200000	89.500000	13.500000
-2.166667	88.500000	13.500000
-2.133333	85.000000	13.500000
-2.100000	87.000000	13.500000
-2.066667	86.000000	13.500000
-2.033333	84.500000	13.500000
-2.000000	84.500000	13.500000
-1.966667	83.500000	13.500000
-1.933333	81.000000	13.000000
-1.900000	82.000000	13.000000
-1.866667	81.500000	13.000000
-1.833333	80.500000	13.000000
-1.800000	79.500000	12.500000
-1.766667	75.000000	11.500000
-1.733333	73.500000	11.500000
-1.700000	71.500000	11.500000
-1.666667	73.000000	12.000000
-1.633333	70.000000	11.500000
-1.600000	70.000000	12.500000
-1.566667	67.500000	12.000000
-1.533333	66.000000	11.500000
-1.500000	68.000000	12.000000
-1.466667	67.000000	12.000000
-1.433333	64.500000	12.500000
-1.400000	63.500000	12.500000
-1.366667	62.500000	12.500000
-1.333333	64.500000	12.500000
-1.300000	61.500000	12.500000
-1.266667	63.000000	12.500000
-1.233333	60.000000	13.000000
-1.200000	59.000000	13.000000
-1.166667	58.500000	13.500000
-1.133333	57.500000	13.500000
-1.100000	60.000000	13.500000
-1.066667	56.000000	13.500000
-1.033333	55.000000	12.500000
-1.000000	55.000000	13.500000
-0.966667	54.500000	13.500000
-0.933333	54.000000	14.000000
-0.900000	53.500000	14.000000
-0.866667	52.500000	13.500000
-0.833333	52.500000	13.500000
-0.800000	51.500000	13.500000
-0.766667	51.500000	14.000000
-0.733333	50.500000	14.500000
-0.700000	49.000000	14.000000
-0.666667	48.500000	13.500000
-0.633333	48.000000	13.500000
-0.600000	48.000000	13.000000
-0.566667	47.500000	13.500000
-0.533333	47.000000	13.500000
-0.500000	45.500000	14.000000
-0.466667	45.000000	13.500000
-0.433333	44.500000	13.500000
-0.400000	45.000000	13.500000
-0.366667	44.500000	14.000000
-0.333333	45.000000	14.000000
-0.300000	44.000000	14.000000
-0.266667	43.000000	14.500000
-0.233333	42.000000	14.500000
-0.200000	41.000000	14.500000
-0.166667	46.000000	14.500000
-0.133333	41.500000	14.500000
-0.100000	41.000000	14.500000
-0.066667	45.000000	15.500000
-0.033333	40.500000	15.000000
0.000000	44.000000	17.000000
0.033333	38.500000	17.500000
0.066667	39.000000	20.000000
0.100000	44.500000	22.000000
0.133333	44.500000	22.500000
0.166667	45.000000	23.000000
0.200000	41.500000	23.500000
0.233333	41.500000	21.500000
0.266667	40.000000	23.000000
0.300000	39.000000	23.000000
0.333333	38.500000	24.000000
0.366667	38.500000	24.000000
0.400000	40.500000	22.500000
0.433333	37.500000	26.000000
0.466667	37.500000	26.500000
0.500000	40.000000	25.500000
0.533333	42.500000	26.000000
0.566667	43.500000	25.500000
0.600000	46.500000	26.500000
0.633333	48.500000	27.000000
0.666667	48.500000	27.500000
0.700000	49.500000	27.500000
0.733333	24.500000	30.000000
0.766667	24.000000	26.000000
0.800000	23.000000	27.500000
0.833333	50.500000	27.000000
0.866667	24.000000	26.500000
0.900000	23.500000	29.000000
0.933333	23.500000	28.000000
0.966667	22.500000	29.000000
1.000000	23.000000	28.000000
1.033333	54.000000	25.000000
1.066667	54.000000	26.500000
1.100000	57.000000	26.000000
1.133333	56.500000	26.000000
1.166667	57.500000	25.500000
1.200000	58.500000	25.000000
1.233333	59.500000	26.000000
1.266667	59.500000	25.500000
1.300000	60.000000	25.000000
1.333333	61.500000	25.000000
1.366667	62.500000	25.500000
1.400000	62.500000	25.500000
1.433333	63.500000	25.000000
1.466667	63.500000	25.500000
1.500000	63.000000	26.000000
1.533333	64.500000	25.500000
1.566667	65.500000	26.000000
1.600000	66.000000	26.500000
1.633333	67.000000	26.000000
1.666667	67.000000	26.000000
1.700000	66.500000	26.000000
1.733333	66.500000	25.000000
1.766667	66.500000	26.000000
1.800000	66.500000	26.000000
1.833333	67.500000	26.000000
1.866667	67.000000	25.500000
1.900000	67.500000	26.000000
1.933333	67.500000	26.000000
1.966667	68.000000	25.500000
2.000000	69.000000	25.500000
2.033333	68.500000	26.000000
2.066667	68.500000	26.000000
2.100000	69.000000	24.500000
2.133333	70.000000	24.500000
2.166667	70.000000	25.500000
2.200000	70.000000	24.500000
2.233333	70.000000	24.000000
2.266667	71.000000	23.500000
2.300000	71.500000	24.500000
2.333333	72.000000	24.000000
2.366667	71.500000	24.000000
2.400000	72.000000	23.500000
2.433333	72.500000	24.000000
2.466667	74.500000	24.500000
2.500000	75.000000	24.500000
2.533333	75.500000	24.000000
2.566667	75.500000	24.000000
2.600000	76.000000	24.000000
2.633333	77.000000	24.500000
2.666667	78.500000	23.500000
2.700000	78.500000	24.500000
2.733333	79.000000	24.000000
2.766667	79.000000	24.000000
2.800000	80.000000	24.000000
2.833333	80.500000	24.000000
2.866667	80.500000	24.500000
2.900000	81.000000	24.000000
2.933333	82.500000	23.500000
2.966667	81.000000	24.000000
3.000000	82.000000	24.500000
3.033333	83.000000	24.500000
3.066667	83.000000	25.000000
3.100000	82.500000	25.500000
3.133333	82.000000	26.000000
3.166667	82.000000	26.000000
3.200000	82.500000	25.500000
3.233333	82.500000	26.000000
3.266667	82.500000	26.500000
3.300000	82.500000	26.000000
3.333333	82.500000	26.500000
3.366667	82.000000	26.000000
3.400000	82.500000	25.500000
3.433333	82.500000	26.000000
3.466667	83.000000	25.500000
3.500000	82.500000	26.500000
3.533333	82.500000	26.000000
3.566667	83.000000	25.500000
3.600000	82.000000	26.000000
3.633333	84.500000	9.000000
3.666667	83.500000	9.000000
3.700000	82.000000	26.000000
3.733333	82.000000	26.000000
3.766667	83.500000	10.000000
3.800000	83.500000	9.000000
3.833333	81.000000	25.000000
3.866667	81.000000	26.000000
3.900000	80.500000	26.000000
3.933333	81.000000	25.500000
3.966667	81.000000	25.500000
4.000000	81.000000	25.500000
4.033333	83.000000	8.500000
4.066667	83.500000	8.500000
4.100000	83.500000	9.000000
4.133333	83.000000	9.500000
4.166667	84.000000	8.500000
4.200000	84.000000	8.000000
4.233333	81.500000	8.500000
4.266667	82.500000	9.000000
4.300000	84.500000	7.500000
4.333333	84.500000	7.000000
4.366667	84.500000	9.000000
4.400000	85.000000	9.500000
4.433333	85.000000	8.500000
4.466667	76.500000	35.500000
4.500000	85.500000	5.500000
4.533333	85.000000	5.500000
4.566667	74.000000	40.000000
4.600000	73.500000	41.000000
4.633333	85.000000	6.500000
4.666667	85.500000	6.500000
4.700000	84.500000	6.500000
4.733333	84.000000	6.000000
4.766667	83.500000	6.500000
4.800000	83.000000	7.500000
4.833333	81.000000	9.500000
4.866667	80.500000	11.500000
4.900000	80.500000	11.500000
4.933333	79.500000	14.500000
4.966667	79.500000	17.000000
5.000000	78.500000	25.500000
5.033333	78.000000	26.000000
5.066667	78.000000	25.500000
5.100000	77.500000	26.000000
5.133333	77.500000	25.500000
5.166667	78.000000	26.000000
5.200000	77.500000	26.000000
5.233333	77.500000	26.000000
5.266667	77.500000	25.500000
5.300000	77.000000	26.500000
5.333333	77.000000	26.500000
5.366667	77.000000	26.000000
5.400000	77.000000	26.000000
5.433333	76.500000	26.000000
5.466667	76.500000	26.500000
5.500000	76.500000	26.500000
5.533333	77.000000	25.500000
5.566667	77.500000	21.500000
5.600000	76.500000	26.000000
5.633333	79.500000	9.500000
5.666667	79.500000	9.500000
5.700000	79.500000	9.500000
5.733333	79.500000	9.500000
5.766667	79.500000	9.000000
5.800000	79.500000	8.500000
5.833333	79.500000	8.000000
5.866667	79.500000	8.500000
5.900000	79.500000	8.000000
5.933333	70.500000	34.000000
5.966667	70.500000	36.000000
6.000000	70.500000	36.000000
6.033333	70.500000	36.000000
6.066667	70.500000	36.000000
6.100000	71.000000	35.500000
6.133333	71.500000	31.500000
6.166667	71.500000	31.500000
6.200000	75.500000	6.500000
6.233333	75.500000	6.500000
6.266667	75.500000	6.500000
6.300000	69.500000	35.000000
6.333333	69.000000	36.500000
6.366667	69.000000	36.500000
6.400000	69.000000	36.500000
6.433333	69.500000	34.500000
6.466667	75.500000	3.000000
6.500000	75.500000	3.000000
6.533333	75.500000	3.000000
6.566667	75.500000	3.000000
6.600000	75.500000	3.000000
[truncated: 8,801 more rows]
