# Supplementary material for: Attraction of posture and motion-trajectory elements of conspecific biological motion in medaka fish
Source: Sci Rep. 2018 Jun 5;8:8589. doi: 10.1038/s41598-018-26186-x (PMC5988670; doi:10.1038/s41598-018-26186-x)
Supplement: Supplementary file 4 — Dataset 3 [file 41598_2018_26186_MOESM4_ESM.zip › DataExperiments/Bioposture_08.csv]

time[sec]	x	y
-60.000000	97.500000	84.000000
-59.966667	97.000000	84.500000
-59.933333	97.000000	84.000000
-59.900000	97.500000	83.500000
-59.866667	97.500000	85.000000
-59.833333	97.500000	83.500000
-59.800000	97.000000	85.000000
-59.766667	97.500000	85.000000
-59.733333	97.500000	83.000000
-59.700000	97.500000	84.000000
-59.666667	97.500000	85.000000
-59.633333	97.500000	85.500000
-59.600000	98.000000	85.000000
-59.566667	97.500000	83.000000
-59.533333	97.500000	85.000000
-59.500000	97.500000	84.500000
-59.466667	97.500000	83.500000
-59.433333	97.500000	83.500000
-59.400000	97.500000	83.500000
-59.366667	97.500000	84.000000
-59.333333	97.000000	82.500000
-59.300000	97.500000	82.500000
-59.266667	134.000000	83.500000
-59.233333	135.500000	83.500000
-59.200000	135.500000	83.500000
-59.166667	136.000000	84.000000
-59.133333	135.500000	83.500000
-59.100000	140.500000	81.000000
-59.066667	140.000000	83.000000
-59.033333	140.500000	84.000000
-59.000000	138.000000	83.500000
-58.966667	139.000000	84.000000
-58.933333	141.000000	83.500000
-58.900000	140.500000	82.500000
-58.866667	138.500000	83.000000
-58.833333	146.000000	83.500000
-58.800000	144.000000	84.500000
-58.766667	144.000000	82.500000
-58.733333	141.500000	83.000000
-58.700000	145.000000	85.000000
-58.666667	145.500000	85.000000
-58.633333	146.000000	84.500000
-58.600000	150.500000	83.500000
-58.566667	150.000000	83.000000
-58.533333	203.500000	83.500000
-58.500000	150.500000	84.000000
-58.466667	151.000000	83.500000
-58.433333	151.000000	83.500000
-58.400000	151.000000	83.000000
-58.366667	155.000000	85.000000
-58.333333	154.000000	83.500000
-58.300000	153.500000	83.000000
-58.266667	154.500000	85.000000
-58.233333	153.000000	83.500000
-58.200000	153.500000	85.500000
-58.166667	273.000000	20.000000
-58.133333	271.500000	20.500000
-58.100000	269.000000	21.000000
-58.066667	268.500000	22.500000
-58.033333	269.000000	22.500000
-58.000000	270.000000	21.500000
-57.966667	269.500000	22.000000
-57.933333	270.000000	22.500000
-57.900000	270.000000	23.500000
-57.866667	271.500000	22.000000
-57.833333	271.000000	22.000000
-57.800000	270.500000	24.500000
-57.766667	269.500000	24.500000
-57.733333	268.500000	24.000000
-57.700000	267.000000	23.500000
-57.666667	266.500000	23.000000
-57.633333	271.500000	18.500000
-57.600000	272.000000	18.500000
-57.566667	268.500000	22.000000
-57.533333	268.000000	21.500000
-57.500000	268.000000	20.000000
-57.466667	274.000000	17.500000
-57.433333	275.500000	17.500000
-57.400000	276.000000	18.000000
-57.366667	277.500000	18.000000
-57.333333	272.000000	20.000000
-57.300000	271.500000	20.000000
-57.266667	278.500000	18.000000
-57.233333	280.000000	18.500000
-57.200000	280.500000	19.500000
-57.166667	281.000000	19.000000
-57.133333	280.500000	19.000000
-57.100000	281.000000	18.500000
-57.066667	281.000000	18.500000
-57.033333	281.500000	18.500000
-57.000000	281.000000	18.500000
-56.966667	281.000000	18.500000
-56.933333	281.000000	18.500000
-56.900000	276.500000	19.500000
-56.866667	277.500000	19.000000
-56.833333	280.000000	19.000000
-56.800000	283.500000	19.500000
-56.766667	283.000000	21.000000
-56.733333	280.000000	25.500000
-56.700000	281.000000	26.500000
-56.666667	284.000000	21.500000
-56.633333	284.500000	22.000000
-56.600000	284.000000	24.500000
-56.566667	283.000000	23.500000
-56.533333	284.000000	23.500000
-56.500000	285.000000	25.000000
-56.466667	287.000000	28.000000
-56.433333	288.500000	28.000000
-56.400000	289.000000	28.500000
-56.366667	291.500000	29.000000
-56.333333	294.000000	32.000000
-56.300000	293.500000	35.000000
-56.266667	295.000000	36.500000
-56.233333	298.500000	39.500000
-56.200000	299.500000	44.000000
-56.166667	300.000000	47.500000
-56.133333	300.500000	51.000000
-56.100000	300.500000	50.500000
-56.066667	301.000000	53.000000
-56.033333	300.000000	59.000000
-56.000000	299.500000	59.500000
-55.966667	299.000000	61.000000
-55.933333	299.500000	64.000000
-55.900000	298.000000	74.000000
-55.866667	298.000000	73.000000
-55.833333	298.500000	76.000000
-55.800000	296.500000	80.000000
-55.766667	295.000000	84.000000
-55.733333	295.000000	87.500000
-55.700000	296.000000	90.500000
-55.666667	295.500000	92.500000
-55.633333	293.500000	96.500000
-55.600000	293.500000	99.500000
-55.566667	293.000000	102.500000
-55.533333	293.500000	105.000000
-55.500000	294.000000	107.500000
-55.466667	293.500000	109.500000
-55.433333	293.500000	113.000000
-55.400000	293.500000	114.500000
-55.366667	293.000000	116.000000
-55.333333	293.500000	119.000000
-55.300000	292.500000	123.000000
-55.266667	291.000000	125.000000
-55.233333	291.000000	127.500000
-55.200000	291.500000	129.500000
-55.166667	289.000000	133.500000
-55.133333	288.500000	140.000000
-55.100000	288.000000	144.000000
-55.066667	288.000000	145.500000
-55.033333	287.000000	148.000000
-55.000000	285.500000	150.000000
-54.966667	283.000000	152.500000
-54.933333	280.500000	154.500000
-54.900000	278.500000	157.000000
-54.866667	278.000000	159.500000
-54.833333	277.000000	161.500000
-54.800000	279.000000	161.500000
-54.766667	273.000000	165.500000
-54.733333	271.500000	168.000000
-54.700000	270.500000	170.000000
-54.666667	270.500000	172.500000
-54.633333	269.500000	174.000000
-54.600000	268.500000	176.000000
-54.566667	267.500000	177.500000
-54.533333	266.000000	180.000000
-54.500000	265.500000	181.500000
-54.466667	265.500000	183.500000
-54.433333	265.500000	185.000000
-54.400000	264.500000	187.000000
-54.366667	264.500000	189.500000
-54.333333	263.500000	192.000000
-54.300000	263.000000	191.500000
-54.266667	263.000000	194.000000
-54.233333	263.000000	195.000000
-54.200000	263.000000	197.000000
-54.166667	262.500000	200.500000
-54.133333	262.500000	201.500000
-54.100000	262.000000	203.000000
-54.066667	263.000000	203.500000
-54.033333	263.000000	206.500000
-54.000000	263.500000	208.000000
-53.966667	264.000000	213.500000
-53.933333	264.000000	216.000000
-53.900000	264.500000	217.500000
-53.866667	264.500000	221.000000
-53.833333	265.000000	226.500000
-53.800000	265.000000	228.500000
-53.766667	266.000000	231.000000
-53.733333	266.500000	232.500000
-53.700000	267.000000	234.500000
-53.666667	267.000000	236.500000
-53.633333	267.500000	237.500000
-53.600000	267.000000	238.000000
-53.566667	268.000000	239.500000
-53.533333	268.000000	240.500000
-53.500000	268.000000	241.500000
-53.466667	268.500000	242.000000
-53.433333	269.000000	247.000000
-53.400000	269.000000	247.500000
-53.366667	270.500000	250.000000
-53.333333	271.500000	251.500000
-53.300000	271.500000	253.000000
-53.266667	271.500000	254.000000
-53.233333	271.500000	256.000000
-53.200000	272.000000	257.000000
-53.166667	272.500000	258.500000
-53.133333	272.500000	259.000000
-53.100000	273.000000	261.500000
-53.066667	273.000000	262.000000
-53.033333	273.000000	263.000000
-53.000000	273.500000	265.500000
-52.966667	274.000000	265.000000
-52.933333	274.000000	266.000000
-52.900000	274.000000	267.500000
-52.866667	274.000000	268.000000
-52.833333	274.500000	269.500000
-52.800000	275.000000	270.000000
-52.766667	275.000000	270.000000
-52.733333	275.500000	271.500000
-52.700000	275.500000	271.000000
-52.666667	275.500000	271.500000
-52.633333	275.000000	269.500000
-52.600000	275.500000	273.500000
-52.566667	275.500000	270.500000
-52.533333	276.000000	275.000000
-52.500000	276.500000	275.000000
-52.466667	276.000000	276.000000
-52.433333	276.000000	276.000000
-52.400000	276.000000	276.500000
-52.366667	276.000000	276.500000
-52.333333	276.000000	276.500000
-52.300000	276.000000	277.000000
-52.266667	276.000000	276.500000
-52.233333	276.000000	277.500000
-52.200000	276.500000	277.500000
-52.166667	275.500000	276.500000
-52.133333	276.000000	277.500000
-52.100000	275.500000	277.000000
-52.066667	275.500000	277.000000
-52.033333	275.500000	277.000000
-52.000000	276.500000	279.000000
-51.966667	276.000000	278.500000
-51.933333	275.000000	277.500000
-51.900000	275.000000	277.000000
-51.866667	276.000000	278.500000
-51.833333	275.000000	277.000000
-51.800000	274.500000	277.500000
-51.766667	274.500000	278.000000
-51.733333	274.500000	277.500000
-51.700000	274.000000	279.000000
-51.666667	272.500000	278.000000
-51.633333	273.000000	278.000000
-51.600000	272.500000	278.500000
-51.566667	271.500000	277.500000
-51.533333	271.500000	285.500000
-51.500000	270.500000	286.500000
-51.466667	269.500000	287.500000
-51.433333	269.000000	287.500000
-51.400000	268.500000	287.500000
-51.366667	268.000000	286.000000
-51.333333	268.000000	286.000000
-51.300000	268.000000	281.500000
-51.266667	267.000000	281.500000
-51.233333	267.000000	282.000000
-51.200000	267.000000	283.500000
-51.166667	267.000000	282.000000
-51.133333	266.500000	282.500000
-51.100000	266.500000	281.500000
-51.066667	266.000000	282.500000
-51.033333	266.000000	283.500000
-51.000000	266.000000	282.000000
-50.966667	265.500000	282.500000
-50.933333	264.500000	287.500000
-50.900000	263.500000	289.000000
-50.866667	262.000000	289.000000
-50.833333	261.500000	288.000000
-50.800000	260.500000	288.500000
-50.766667	259.500000	289.000000
-50.733333	258.500000	290.500000
-50.700000	258.000000	291.000000
-50.666667	257.000000	288.000000
-50.633333	256.500000	287.500000
-50.600000	256.500000	287.000000
-50.566667	256.000000	288.500000
-50.533333	255.500000	292.000000
-50.500000	255.500000	288.000000
-50.466667	256.000000	288.000000
-50.433333	256.000000	287.500000
-50.400000	256.000000	288.500000
-50.366667	255.500000	288.500000
-50.333333	257.000000	291.000000
-50.300000	260.000000	292.000000
-50.266667	260.000000	291.500000
-50.233333	260.000000	291.500000
-50.200000	260.000000	289.500000
-50.166667	261.000000	290.500000
-50.133333	261.500000	288.500000
-50.100000	262.500000	289.500000
-50.066667	262.500000	289.000000
-50.033333	264.000000	290.000000
-50.000000	264.500000	289.000000
-49.966667	266.000000	287.000000
-49.933333	267.500000	289.000000
-49.900000	268.500000	288.000000
-49.866667	264.000000	288.000000
-49.833333	270.000000	286.000000
-49.800000	263.500000	286.000000
-49.766667	289.500000	282.000000
-49.733333	291.000000	281.000000
-49.700000	291.500000	280.500000
-49.666667	292.500000	280.500000
-49.633333	293.500000	279.500000
-49.600000	294.500000	278.500000
-49.566667	295.000000	278.500000
-49.533333	295.000000	278.000000
-49.500000	295.000000	277.500000
-49.466667	294.500000	277.500000
-49.433333	295.000000	277.000000
-49.400000	295.000000	277.000000
-49.366667	294.500000	277.000000
-49.333333	294.500000	277.000000
-49.300000	294.500000	277.000000
-49.266667	294.000000	277.000000
-49.233333	293.500000	277.000000
-49.200000	293.500000	277.000000
-49.166667	293.500000	276.000000
-49.133333	293.500000	276.000000
-49.100000	294.000000	276.000000
-49.066667	292.500000	276.000000
-49.033333	293.000000	276.000000
-49.000000	292.500000	275.500000
-48.966667	293.000000	275.500000
-48.933333	292.000000	275.000000
-48.900000	291.500000	275.000000
-48.866667	291.500000	274.500000
-48.833333	291.500000	274.500000
-48.800000	292.000000	275.000000
-48.766667	292.000000	275.000000
-48.733333	293.500000	274.500000
-48.700000	293.500000	274.500000
-48.666667	291.500000	275.000000
-48.633333	290.500000	275.000000
-48.600000	287.500000	275.000000
-48.566667	287.500000	275.000000
-48.533333	288.000000	274.500000
-48.500000	295.000000	278.000000
-48.466667	294.000000	279.500000
-48.433333	287.500000	276.500000
-48.400000	289.500000	276.000000
-48.366667	290.000000	283.000000
-48.333333	288.000000	284.500000
-48.300000	287.000000	286.000000
-48.266667	286.500000	286.000000
-48.233333	286.500000	285.000000
-48.200000	286.000000	285.000000
-48.166667	284.000000	285.000000
-48.133333	277.500000	292.000000
-48.100000	278.000000	292.000000
-48.066667	278.500000	291.000000
-48.033333	278.500000	291.500000
-48.000000	279.000000	292.500000
-47.966667	279.500000	293.500000
-47.933333	281.000000	294.000000
-47.900000	280.500000	291.000000
-47.866667	281.500000	297.500000
-47.833333	282.500000	297.500000
-47.800000	282.500000	296.500000
-47.766667	282.500000	296.000000
-47.733333	283.000000	296.500000
-47.700000	283.500000	297.500000
-47.666667	284.000000	297.500000
-47.633333	284.500000	297.500000
-47.600000	285.000000	297.500000
-47.566667	287.500000	300.000000
-47.533333	288.000000	299.500000
-47.500000	288.000000	299.000000
-47.466667	288.500000	298.500000
-47.433333	288.500000	298.000000
-47.400000	288.500000	297.000000
-47.366667	288.500000	298.000000
-47.333333	288.000000	297.000000
-47.300000	288.500000	297.000000
-47.266667	288.500000	297.000000
-47.233333	288.500000	297.000000
-47.200000	289.500000	297.000000
-47.166667	289.500000	296.500000
-47.133333	289.500000	296.000000
-47.100000	289.500000	295.000000
-47.066667	289.500000	295.000000
-47.033333	289.500000	294.500000
-47.000000	289.500000	295.000000
-46.966667	289.500000	294.500000
-46.933333	289.500000	295.000000
-46.900000	289.500000	294.500000
-46.866667	289.000000	293.500000
-46.833333	289.000000	293.500000
-46.800000	289.500000	293.500000
-46.766667	289.500000	293.500000
-46.733333	289.500000	293.500000
-46.700000	290.000000	293.500000
-46.666667	292.500000	297.500000
-46.633333	292.500000	295.000000
-46.600000	293.000000	295.000000
-46.566667	293.500000	294.500000
-46.533333	294.000000	295.000000
-46.500000	294.000000	295.000000
-46.466667	294.500000	295.000000
-46.433333	295.500000	295.500000
-46.400000	296.000000	296.000000
-46.366667	295.500000	295.500000
-46.333333	295.500000	295.500000
-46.300000	295.500000	295.500000
-46.266667	295.500000	295.000000
-46.233333	295.500000	295.000000
-46.200000	295.500000	294.500000
-46.166667	296.000000	295.000000
-46.133333	295.500000	295.000000
-46.100000	296.000000	295.000000
-46.066667	294.500000	295.000000
-46.033333	287.000000	288.000000
-46.000000	283.000000	285.000000
-45.966667	279.500000	275.000000
-45.933333	280.000000	273.000000
-45.900000	280.500000	271.500000
-45.866667	281.500000	272.500000
-45.833333	279.000000	271.500000
-45.800000	282.000000	272.500000
-45.766667	281.500000	271.000000
-45.733333	283.000000	272.000000
-45.700000	284.000000	277.000000
-45.666667	284.000000	275.500000
-45.633333	283.500000	275.500000
-45.600000	283.500000	274.000000
-45.566667	284.000000	276.000000
-45.533333	284.000000	276.000000
-45.500000	284.000000	274.500000
-45.466667	284.000000	274.500000
-45.433333	284.500000	274.500000
-45.400000	284.500000	274.000000
-45.366667	284.000000	274.000000
-45.333333	283.500000	271.500000
-45.300000	283.500000	270.000000
-45.266667	283.500000	270.000000
-45.233333	283.500000	270.000000
-45.200000	284.500000	269.000000
-45.166667	284.500000	269.000000
-45.133333	284.000000	268.000000
-45.100000	291.500000	285.500000
-45.066667	283.500000	266.500000
-45.033333	284.000000	267.500000
-45.000000	283.500000	266.500000
-44.966667	283.000000	262.000000
-44.933333	287.500000	271.500000
-44.900000	287.500000	277.000000
-44.866667	287.500000	276.500000
-44.833333	288.500000	278.500000
-44.800000	293.500000	288.500000
-44.766667	293.500000	289.000000
-44.733333	293.500000	289.500000
-44.700000	294.000000	289.500000
-44.666667	294.000000	290.500000
-44.633333	295.000000	290.000000
-44.600000	295.500000	289.000000
-44.566667	296.500000	287.500000
-44.533333	297.000000	286.500000
-44.500000	297.500000	286.000000
-44.466667	297.500000	286.000000
-44.433333	298.000000	285.500000
-44.400000	298.000000	285.000000
-44.366667	298.500000	285.000000
-44.333333	298.500000	284.000000
-44.300000	298.500000	284.000000
-44.266667	298.500000	284.000000
-44.233333	298.500000	283.500000
-44.200000	299.000000	283.500000
-44.166667	298.500000	283.500000
-44.133333	298.500000	284.000000
-44.100000	298.500000	284.500000
-44.066667	299.000000	286.500000
-44.033333	299.000000	287.000000
-44.000000	299.000000	287.000000
-43.966667	298.500000	287.500000
-43.933333	298.500000	288.000000
-43.900000	298.500000	289.000000
-43.866667	298.500000	289.500000
-43.833333	298.500000	290.500000
-43.800000	298.500000	290.500000
-43.766667	298.500000	294.000000
-43.733333	299.000000	294.000000
-43.700000	299.000000	294.500000
-43.666667	298.500000	294.500000
-43.633333	298.500000	295.500000
-43.600000	298.500000	296.500000
-43.566667	298.500000	297.000000
-43.533333	298.500000	297.500000
-43.500000	298.000000	298.500000
-43.466667	298.000000	298.500000
-43.433333	298.000000	299.000000
-43.400000	298.000000	299.000000
-43.366667	298.500000	300.000000
-43.333333	298.500000	300.000000
-43.300000	298.500000	300.000000
-43.266667	299.000000	302.000000
-43.233333	299.500000	302.000000
-43.200000	300.000000	302.000000
-43.166667	300.000000	302.000000
-43.133333	301.000000	303.000000
-43.100000	301.000000	303.000000
-43.066667	301.000000	303.000000
-43.033333	301.000000	303.000000
-43.000000	301.500000	302.500000
-42.966667	301.500000	303.000000
-42.933333	301.000000	301.000000
-42.900000	299.000000	298.000000
-42.866667	301.500000	295.000000
-42.833333	303.500000	293.000000
-42.800000	302.500000	291.500000
-42.766667	303.500000	290.500000
-42.733333	301.500000	289.000000
-42.700000	301.500000	288.000000
-42.666667	301.000000	287.500000
-42.633333	301.000000	286.500000
-42.600000	301.000000	285.500000
-42.566667	301.000000	285.000000
-42.533333	300.500000	284.500000
-42.500000	301.000000	284.000000
-42.466667	302.000000	283.500000
-42.433333	302.000000	283.500000
-42.400000	304.000000	283.000000
-42.366667	304.000000	283.500000
-42.333333	303.500000	283.500000
-42.300000	304.000000	283.000000
-42.266667	304.000000	283.000000
-42.233333	304.000000	282.500000
-42.200000	304.000000	282.500000
-42.166667	304.000000	282.500000
-42.133333	304.000000	282.500000
-42.100000	304.000000	282.000000
-42.066667	304.000000	281.000000
-42.033333	304.000000	280.500000
-42.000000	304.000000	280.500000
-41.966667	304.000000	281.500000
-41.933333	304.000000	280.500000
-41.900000	304.500000	280.500000
-41.866667	304.000000	280.000000
-41.833333	304.000000	280.000000
-41.800000	305.000000	279.500000
-41.766667	305.000000	280.500000
-41.733333	305.000000	280.500000
-41.700000	305.000000	279.000000
-41.666667	305.000000	276.500000
-41.633333	305.000000	274.000000
-41.600000	305.000000	271.500000
-41.566667	304.500000	270.000000
-41.533333	304.500000	268.000000
-41.500000	305.000000	266.000000
-41.466667	305.000000	265.000000
-41.433333	304.500000	264.000000
-41.400000	304.500000	262.500000
-41.366667	305.000000	261.000000
-41.333333	305.500000	260.000000
-41.300000	305.500000	258.000000
-41.266667	305.000000	254.000000
-41.233333	305.000000	251.000000
-41.200000	305.500000	247.500000
-41.166667	305.500000	246.500000
-41.133333	307.000000	240.000000
-41.100000	306.500000	236.500000
-41.066667	306.000000	229.500000
-41.033333	305.500000	229.000000
-41.000000	305.000000	228.000000
-40.966667	305.000000	222.000000
-40.933333	304.500000	221.000000
-40.900000	304.500000	216.500000
-40.866667	304.000000	213.000000
-40.833333	304.000000	208.500000
-40.800000	303.500000	207.500000
-40.766667	303.500000	205.000000
-40.733333	303.000000	203.000000
-40.700000	303.000000	200.500000
-40.666667	303.000000	198.000000
-40.633333	303.000000	196.500000
-40.600000	302.500000	194.500000
-40.566667	302.000000	193.000000
-40.533333	302.500000	190.500000
-40.500000	302.500000	189.500000
-40.466667	302.500000	189.000000
-40.433333	302.000000	186.500000
-40.400000	302.000000	185.500000
-40.366667	302.500000	183.000000
-40.333333	302.000000	183.000000
-40.300000	301.500000	181.500000
-40.266667	301.500000	175.000000
-40.233333	301.000000	178.500000
-40.200000	301.500000	177.000000
-40.166667	301.000000	176.000000
-40.133333	300.000000	174.500000
-40.100000	299.500000	173.000000
-40.066667	300.000000	171.500000
-40.033333	300.500000	165.500000
-40.000000	299.500000	169.000000
-39.966667	299.000000	170.000000
-39.933333	298.500000	168.000000
-39.900000	298.500000	167.500000
-39.866667	298.500000	167.500000
-39.833333	297.500000	169.500000
-39.800000	296.000000	172.000000
-39.766667	295.000000	173.500000
-39.733333	294.500000	174.500000
-39.700000	293.500000	176.000000
-39.666667	291.500000	174.500000
-39.633333	289.000000	175.000000
-39.600000	288.500000	174.000000
-39.566667	288.000000	173.000000
-39.533333	286.500000	173.000000
-39.500000	284.500000	171.000000
-39.466667	283.500000	172.000000
-39.433333	282.000000	171.500000
-39.400000	280.500000	172.500000
-39.366667	279.500000	173.000000
-39.333333	283.500000	174.000000
-39.300000	284.500000	174.500000
-39.266667	287.500000	175.500000
-39.233333	288.000000	176.500000
-39.200000	288.000000	177.500000
-39.166667	289.000000	180.000000
-39.133333	289.000000	180.000000
-39.100000	290.000000	180.500000
-39.066667	293.500000	228.500000
-39.033333	292.500000	233.000000
-39.000000	292.500000	234.000000
-38.966667	291.500000	236.500000
-38.933333	290.500000	238.500000
-38.900000	288.500000	239.500000
-38.866667	287.000000	243.000000
-38.833333	286.000000	246.500000
-38.800000	285.500000	249.000000
-38.766667	284.000000	251.000000
-38.733333	281.000000	253.000000
-38.700000	280.000000	255.000000
-38.666667	279.000000	257.500000
-38.633333	278.000000	260.000000
-38.600000	276.500000	263.000000
-38.566667	275.000000	265.500000
-38.533333	273.500000	268.000000
-38.500000	272.500000	270.000000
-38.466667	271.500000	271.000000
-38.433333	271.500000	272.000000
-38.400000	271.500000	273.000000
-38.366667	271.000000	275.000000
-38.333333	270.000000	277.000000
-38.300000	270.000000	276.000000
-38.266667	269.500000	280.000000
-38.233333	269.500000	280.000000
-38.200000	269.000000	279.000000
-38.166667	269.000000	281.500000
-38.133333	269.000000	280.500000
-38.100000	269.000000	279.000000
-38.066667	268.500000	280.000000
-38.033333	268.500000	279.000000
-38.000000	268.500000	280.000000
-37.966667	268.500000	285.500000
-37.933333	268.500000	280.500000
-37.900000	268.500000	280.000000
-37.866667	267.500000	278.500000
-37.833333	267.500000	276.500000
-37.800000	267.500000	279.000000
-37.766667	267.500000	279.000000
-37.733333	267.500000	279.500000
-37.700000	267.500000	279.500000
-37.666667	267.500000	280.000000
-37.633333	267.500000	279.500000
-37.600000	267.500000	279.500000
-37.566667	267.500000	279.500000
-37.533333	267.500000	279.000000
-37.500000	267.500000	279.000000
-37.466667	268.000000	279.000000
-37.433333	268.500000	279.500000
-37.400000	269.000000	279.000000
-37.366667	269.500000	278.500000
-37.333333	269.500000	277.500000
-37.300000	269.500000	277.000000
-37.266667	269.000000	276.500000
-37.233333	269.500000	277.000000
-37.200000	269.000000	277.000000
-37.166667	269.500000	276.500000
-37.133333	269.500000	276.500000
-37.100000	269.500000	277.000000
-37.066667	269.000000	277.500000
-37.033333	269.500000	277.500000
-37.000000	269.500000	278.000000
-36.966667	270.500000	278.500000
-36.933333	279.500000	287.500000
-36.900000	260.000000	269.500000
-36.866667	260.000000	270.500000
-36.833333	259.000000	270.000000
-36.800000	261.500000	273.000000
-36.766667	262.000000	273.500000
-36.733333	263.000000	274.000000
-36.700000	263.500000	275.000000
-36.666667	262.000000	275.000000
-36.633333	261.000000	275.500000
-36.600000	261.500000	275.500000
-36.566667	262.500000	276.000000
-36.533333	261.500000	275.500000
-36.500000	260.500000	275.500000
-36.466667	261.000000	274.000000
-36.433333	262.500000	272.000000
-36.400000	263.500000	270.500000
-36.366667	265.000000	270.500000
-36.333333	265.500000	271.000000
-36.300000	263.500000	269.500000
-36.266667	286.500000	296.500000
-36.233333	286.500000	297.000000
-36.200000	286.000000	297.000000
-36.166667	285.000000	298.000000
-36.133333	283.500000	296.500000
-36.100000	283.000000	297.000000
-36.066667	282.500000	298.000000
-36.033333	281.500000	297.500000
-36.000000	280.500000	294.500000
-35.966667	280.500000	294.500000
-35.933333	280.500000	295.000000
-35.900000	280.500000	295.000000
-35.866667	280.500000	296.000000
-35.833333	280.000000	295.500000
-35.800000	279.000000	294.500000
-35.766667	281.500000	297.500000
-35.733333	282.500000	297.500000
-35.700000	283.000000	297.500000
-35.666667	283.500000	297.500000
-35.633333	283.500000	298.000000
-35.600000	287.000000	302.000000
-35.566667	287.500000	302.000000
-35.533333	288.000000	302.000000
-35.500000	288.500000	302.000000
-35.466667	288.500000	302.000000
-35.433333	289.500000	302.500000
-35.400000	289.500000	302.500000
-35.366667	290.000000	302.500000
-35.333333	290.000000	302.500000
-35.300000	290.500000	303.000000
-35.266667	291.000000	303.000000
-35.233333	290.500000	303.000000
-35.200000	290.500000	303.000000
-35.166667	291.000000	303.000000
-35.133333	291.000000	303.000000
-35.100000	291.000000	303.000000
-35.066667	293.000000	304.500000
-35.033333	291.500000	303.500000
-35.000000	293.000000	304.500000
-34.966667	293.500000	304.500000
-34.933333	294.000000	304.500000
-34.900000	294.500000	304.500000
-34.866667	294.500000	304.500000
-34.833333	294.500000	304.500000
-34.800000	294.500000	304.500000
-34.766667	294.500000	305.000000
-34.733333	295.000000	304.500000
-34.700000	295.000000	304.500000
-34.666667	296.000000	304.500000
-34.633333	295.500000	305.000000
-34.600000	296.000000	305.000000
-34.566667	295.500000	305.000000
-34.533333	296.000000	305.500000
-34.500000	295.000000	304.000000
-34.466667	290.000000	300.000000
-34.433333	298.500000	303.500000
-34.400000	299.000000	303.000000
-34.366667	299.500000	302.000000
-34.333333	301.500000	301.000000
-34.300000	300.000000	300.000000
-34.266667	300.000000	299.000000
-34.233333	300.000000	298.000000
-34.200000	300.000000	298.000000
-34.166667	300.000000	297.500000
-34.133333	299.500000	297.000000
-34.100000	300.000000	296.000000
-34.066667	300.000000	296.000000
-34.033333	300.000000	296.000000
-34.000000	300.000000	295.500000
-33.966667	300.000000	296.000000
-33.933333	300.000000	296.000000
-33.900000	300.000000	296.000000
-33.866667	300.000000	296.000000
-33.833333	301.000000	295.000000
-33.800000	300.500000	295.000000
-33.766667	301.000000	295.000000
-33.733333	301.000000	294.500000
-33.700000	301.500000	294.500000
-33.666667	301.500000	294.000000
-33.633333	301.500000	294.000000
-33.600000	301.500000	293.500000
-33.566667	301.500000	293.500000
-33.533333	302.000000	292.500000
-33.500000	300.500000	291.500000
-33.466667	300.000000	290.000000
-33.433333	300.500000	288.500000
-33.400000	302.500000	284.500000
-33.366667	302.000000	283.000000
-33.333333	301.500000	282.000000
-33.300000	302.000000	280.500000
-33.266667	303.000000	279.000000
-33.233333	303.000000	276.000000
-33.200000	303.000000	274.500000
-33.166667	303.000000	273.500000
-33.133333	303.000000	273.000000
-33.100000	303.500000	270.000000
-33.066667	304.500000	265.500000
-33.033333	304.000000	266.000000
-33.000000	304.000000	266.000000
-32.966667	304.500000	260.000000
-32.933333	303.500000	257.500000
-32.900000	304.000000	255.500000
-32.866667	304.000000	256.000000
-32.833333	303.500000	255.500000
-32.800000	303.500000	247.000000
-32.766667	305.500000	242.000000
-32.733333	305.500000	243.000000
-32.700000	305.000000	236.500000
-32.666667	304.500000	235.500000
-32.633333	304.500000	234.500000
-32.600000	304.000000	231.500000
-32.566667	303.500000	234.000000
-32.533333	303.500000	231.000000
-32.500000	303.000000	230.500000
-32.466667	302.500000	228.500000
-32.433333	302.500000	226.500000
-32.400000	301.500000	226.000000
-32.366667	301.000000	223.500000
-32.333333	300.500000	221.500000
-32.300000	300.500000	220.500000
-32.266667	300.000000	219.500000
-32.233333	299.500000	218.000000
-32.200000	299.000000	215.000000
-32.166667	299.500000	213.500000
-32.133333	299.000000	212.500000
-32.100000	298.500000	212.000000
-32.066667	298.500000	209.500000
-32.033333	298.000000	208.500000
-32.000000	298.500000	208.500000
-31.966667	298.000000	208.500000
-31.933333	297.500000	209.000000
-31.900000	297.000000	208.000000
-31.866667	297.000000	207.500000
-31.833333	297.500000	209.000000
-31.800000	296.000000	210.000000
-31.766667	294.500000	212.000000
-31.733333	293.500000	212.000000
-31.700000	292.500000	212.000000
-31.666667	291.000000	212.500000
-31.633333	289.500000	212.000000
-31.600000	288.500000	210.000000
-31.566667	288.000000	210.000000
-31.533333	286.500000	210.500000
-31.500000	284.500000	210.500000
-31.466667	286.500000	212.000000
-31.433333	289.500000	214.000000
-31.400000	289.500000	216.000000
-31.366667	290.500000	219.000000
-31.333333	289.500000	220.000000
-31.300000	289.000000	219.500000
-31.266667	287.500000	226.500000
-31.233333	286.500000	228.000000
-31.200000	285.500000	228.000000
-31.166667	282.500000	230.000000
-31.133333	279.000000	234.500000
-31.100000	279.500000	235.500000
-31.066667	279.500000	236.000000
-31.033333	277.500000	237.000000
-31.000000	275.500000	239.000000
-30.966667	273.500000	241.000000
-30.933333	273.000000	242.500000
-30.900000	272.000000	243.000000
-30.866667	270.000000	244.500000
-30.833333	266.000000	245.500000
-30.800000	265.000000	247.500000
-30.766667	265.500000	249.500000
-30.733333	266.000000	250.500000
-30.700000	263.000000	251.000000
-30.666667	263.500000	253.500000
-30.633333	263.500000	258.500000
-30.600000	264.000000	259.500000
-30.566667	264.000000	258.000000
-30.533333	264.000000	259.500000
-30.500000	264.000000	262.000000
-30.466667	264.000000	265.000000
-30.433333	264.000000	267.500000
-30.400000	264.500000	269.000000
-30.366667	264.500000	269.000000
-30.333333	265.000000	267.000000
-30.300000	264.500000	267.500000
-30.266667	264.000000	268.000000
-30.233333	262.500000	267.500000
-30.200000	262.500000	267.000000
-30.166667	262.500000	266.500000
-30.133333	262.000000	267.000000
-30.100000	262.000000	267.000000
-30.066667	262.000000	268.000000
-30.033333	262.000000	268.500000
-30.000000	266.500000	275.000000
-29.966667	261.500000	267.500000
-29.933333	261.500000	268.000000
-29.900000	267.000000	277.000000
-29.866667	261.000000	269.500000
-29.833333	261.000000	270.500000
-29.800000	267.500000	280.500000
-29.766667	268.000000	279.000000
-29.733333	262.500000	274.000000
-29.700000	259.500000	271.500000
-29.666667	258.500000	272.000000
-29.633333	257.500000	273.500000
-29.600000	256.500000	274.000000
-29.566667	258.000000	277.500000
-29.533333	256.000000	275.000000
-29.500000	256.000000	275.500000
-29.466667	258.500000	278.500000
-29.433333	258.000000	278.500000
-29.400000	258.500000	279.000000
-29.366667	254.500000	276.500000
-29.333333	254.000000	277.000000
-29.300000	254.000000	276.500000
-29.266667	254.000000	277.000000
-29.233333	290.000000	286.500000
-29.200000	288.000000	285.500000
-29.166667	288.500000	285.500000
-29.133333	288.500000	283.000000
-29.100000	288.500000	280.000000
-29.066667	286.000000	278.000000
-29.033333	285.500000	276.000000
-29.000000	285.500000	275.500000
-28.966667	285.000000	275.000000
-28.933333	285.000000	274.500000
-28.900000	284.500000	272.500000
-28.866667	284.000000	272.000000
-28.833333	284.500000	271.000000
-28.800000	284.000000	269.500000
-28.766667	284.500000	267.500000
-28.733333	284.000000	265.500000
-28.700000	284.500000	263.500000
-28.666667	285.000000	262.000000
-28.633333	285.500000	260.500000
-28.600000	285.500000	259.000000
-28.566667	286.000000	258.000000
-28.533333	286.500000	253.500000
-28.500000	288.000000	252.000000
-28.466667	288.000000	250.000000
-28.433333	289.000000	247.000000
-28.400000	289.500000	243.500000
-28.366667	290.500000	241.500000
-28.333333	291.500000	240.500000
-28.300000	291.500000	237.500000
-28.266667	294.000000	234.000000
-28.233333	294.500000	233.000000
-28.200000	295.000000	231.500000
-28.166667	295.000000	229.000000
-28.133333	295.500000	227.500000
-28.100000	295.500000	227.500000
-28.066667	295.000000	228.500000
-28.033333	293.500000	227.500000
-28.000000	293.000000	226.500000
-27.966667	293.000000	226.500000
-27.933333	293.500000	227.000000
-27.900000	296.000000	228.500000
-27.866667	295.000000	230.000000
-27.833333	295.500000	229.500000
-27.800000	301.500000	233.000000
-27.766667	301.000000	234.000000
-27.733333	301.500000	237.000000
-27.700000	301.000000	238.000000
-27.666667	302.000000	240.000000
-27.633333	302.500000	242.000000
-27.600000	302.000000	242.000000
-27.566667	302.000000	243.500000
-27.533333	302.000000	244.500000
-27.500000	303.000000	247.000000
-27.466667	304.500000	249.500000
-27.433333	305.000000	251.000000
-27.400000	306.000000	253.500000
-27.366667	306.000000	255.000000
-27.333333	306.000000	257.500000
-27.300000	306.000000	260.000000
-27.266667	306.000000	262.000000
-27.233333	305.500000	261.000000
-27.200000	305.500000	264.000000
-27.166667	305.500000	267.000000
-27.133333	305.000000	267.000000
-27.100000	305.500000	270.500000
-27.066667	305.500000	270.500000
-27.033333	306.000000	271.000000
-27.000000	306.000000	272.500000
-26.966667	306.000000	276.000000
-26.933333	305.500000	274.000000
-26.900000	305.500000	275.500000
-26.866667	305.500000	279.500000
-26.833333	305.000000	279.500000
-26.800000	305.000000	280.000000
-26.766667	305.000000	280.000000
-26.733333	305.000000	281.000000
-26.700000	305.000000	281.000000
-26.666667	304.500000	281.500000
-26.633333	304.500000	282.000000
-26.600000	304.500000	281.500000
-26.566667	304.000000	283.000000
-26.533333	304.000000	282.000000
-26.500000	304.000000	282.000000
-26.466667	303.500000	283.000000
-26.433333	303.000000	283.000000
-26.400000	303.000000	285.500000
-26.366667	303.000000	286.000000
-26.333333	303.000000	287.000000
-26.300000	302.500000	285.000000
-26.266667	302.000000	286.500000
-26.233333	301.500000	287.000000
-26.200000	301.000000	286.000000
-26.166667	301.000000	286.500000
-26.133333	301.000000	287.500000
-26.100000	301.000000	288.000000
-26.066667	300.000000	288.000000
-26.033333	300.000000	288.500000
-26.000000	300.000000	288.500000
-25.966667	300.000000	289.000000
-25.933333	300.000000	290.000000
-25.900000	300.000000	290.500000
-25.866667	300.000000	289.000000
-25.833333	299.500000	291.500000
-25.800000	299.500000	289.500000
-25.766667	299.500000	290.000000
-25.733333	299.000000	290.000000
-25.700000	299.000000	290.000000
-25.666667	299.000000	292.000000
-25.633333	298.500000	290.000000
-25.600000	298.500000	292.000000
-25.566667	298.500000	289.000000
-25.533333	298.500000	290.000000
-25.500000	298.500000	302.500000
-25.466667	298.000000	302.500000
-25.433333	297.500000	302.500000
-25.400000	297.500000	303.000000
-25.366667	296.500000	303.000000
-25.333333	291.000000	302.000000
-25.300000	287.500000	301.000000
-25.266667	285.500000	299.500000
-25.233333	284.500000	299.500000
-25.200000	283.000000	300.000000
-25.166667	278.500000	302.000000
-25.133333	276.500000	302.000000
-25.100000	275.000000	302.000000
-25.066667	274.000000	301.500000
-25.033333	273.000000	301.500000
-25.000000	271.000000	301.500000
-24.966667	269.000000	303.000000
-24.933333	266.500000	302.500000
-24.900000	266.000000	301.000000
-24.866667	264.500000	301.500000
-24.833333	262.000000	301.000000
-24.800000	259.500000	300.500000
-24.766667	257.500000	301.000000
-24.733333	257.500000	297.500000
-24.700000	255.500000	299.000000
-24.666667	255.500000	294.500000
-24.633333	253.000000	297.500000
-24.600000	254.000000	296.500000
-24.566667	254.000000	295.500000
-24.533333	253.500000	294.000000
-24.500000	251.000000	293.500000
-24.466667	250.000000	293.000000
-24.433333	251.500000	293.500000
-24.400000	250.000000	292.000000
-24.366667	247.500000	291.000000
-24.333333	246.500000	289.500000
-24.300000	247.500000	289.500000
-24.266667	247.500000	289.500000
-24.233333	246.000000	289.000000
-24.200000	244.500000	289.000000
-24.166667	245.500000	288.500000
-24.133333	245.500000	288.000000
-24.100000	243.000000	287.000000
-24.066667	244.000000	285.500000
-24.033333	244.500000	285.000000
-24.000000	245.000000	285.000000
-23.966667	245.000000	285.500000
-23.933333	244.000000	285.000000
-23.900000	245.000000	284.500000
-23.866667	245.000000	285.500000
-23.833333	246.000000	285.500000
-23.800000	247.000000	284.000000
-23.766667	246.500000	283.500000
-23.733333	246.000000	286.500000
-23.700000	247.500000	288.500000
-23.666667	247.500000	288.000000
-23.633333	248.000000	286.500000
-23.600000	248.000000	286.500000
-23.566667	248.500000	286.500000
-23.533333	248.500000	287.000000
-23.500000	254.000000	284.500000
-23.466667	255.000000	285.500000
-23.433333	274.500000	274.000000
-23.400000	275.000000	272.500000
-23.366667	267.000000	279.000000
-23.333333	269.000000	276.500000
-23.300000	276.500000	268.500000
-23.266667	277.000000	267.500000
-23.233333	277.500000	267.000000
-23.200000	274.000000	271.500000
-23.166667	276.000000	267.500000
-23.133333	276.500000	266.500000
-23.100000	279.000000	264.500000
-23.066667	280.500000	262.500000
-23.033333	281.000000	262.000000
-23.000000	281.500000	260.500000
-22.966667	281.500000	260.000000
-22.933333	282.500000	258.500000
-22.900000	284.000000	257.000000
-22.866667	283.500000	257.000000
-22.833333	284.000000	255.500000
-22.800000	285.000000	253.500000
-22.766667	286.500000	253.000000
-22.733333	288.000000	252.000000
-22.700000	288.500000	250.500000
-22.666667	289.500000	247.500000
-22.633333	291.500000	245.500000
-22.600000	294.000000	244.000000
-22.566667	295.000000	241.000000
-22.533333	296.000000	236.500000
-22.500000	296.500000	233.500000
-22.466667	297.500000	231.000000
-22.433333	298.000000	227.500000
-22.400000	297.500000	226.000000
-22.366667	297.500000	224.000000
-22.333333	298.500000	221.000000
-22.300000	299.000000	219.000000
-22.266667	299.000000	217.000000
-22.233333	299.500000	214.000000
-22.200000	301.000000	211.000000
-22.166667	301.000000	210.500000
-22.133333	299.500000	209.500000
-22.100000	299.000000	208.000000
-22.066667	299.500000	205.500000
-22.033333	300.000000	204.000000
-22.000000	300.000000	203.000000
-21.966667	299.500000	202.500000
-21.933333	299.000000	200.500000
-21.900000	299.000000	198.500000
-21.866667	299.500000	197.500000
-21.833333	299.500000	197.000000
-21.800000	299.000000	196.000000
-21.766667	299.000000	193.500000
-21.733333	299.000000	193.500000
-21.700000	299.000000	193.000000
-21.666667	297.500000	194.000000
-21.633333	296.000000	192.500000
-21.600000	295.500000	189.500000
-21.566667	296.000000	188.000000
-21.533333	295.000000	188.000000
-21.500000	294.500000	187.000000
-21.466667	294.500000	184.000000
-21.433333	294.000000	183.500000
-21.400000	294.000000	182.500000
-21.366667	295.500000	180.500000
-21.333333	294.000000	180.500000
-21.300000	292.500000	182.000000
-21.266667	291.500000	182.000000
-21.233333	291.500000	181.500000
-21.200000	290.500000	181.000000
-21.166667	290.000000	179.500000
-21.133333	290.500000	179.000000
-21.100000	291.000000	178.000000
-21.066667	290.500000	178.500000
-21.033333	290.500000	178.000000
-21.000000	290.500000	177.000000
-20.966667	290.500000	177.000000
-20.933333	292.000000	175.500000
-20.900000	293.000000	173.500000
-20.866667	296.000000	172.000000
-20.833333	298.500000	171.000000
-20.800000	300.000000	168.500000
-20.766667	299.500000	166.500000
-20.733333	303.000000	158.500000
-20.700000	301.500000	162.000000
-20.666667	301.500000	157.000000
-20.633333	301.000000	155.000000
-20.600000	300.000000	154.000000
-20.566667	299.500000	153.000000
-20.533333	298.500000	148.000000
-20.500000	298.500000	146.000000
-20.466667	298.000000	144.000000
-20.433333	298.000000	143.000000
-20.400000	298.000000	141.500000
-20.366667	296.500000	141.500000
-20.333333	297.000000	137.500000
-20.300000	297.000000	138.500000
-20.266667	296.500000	137.500000
-20.233333	296.500000	136.000000
-20.200000	297.000000	134.000000
-20.166667	297.000000	132.000000
-20.133333	296.500000	131.000000
-20.100000	296.000000	129.000000
-20.066667	295.500000	127.500000
-20.033333	295.500000	125.500000
-20.000000	294.500000	122.500000
-19.966667	295.000000	120.500000
-19.933333	293.500000	118.500000
-19.900000	292.500000	118.000000
-19.866667	294.000000	115.000000
-19.833333	294.000000	113.500000
-19.800000	293.500000	112.000000
-19.766667	293.500000	110.500000
-19.733333	293.500000	109.000000
-19.700000	293.500000	108.500000
-19.666667	293.000000	106.000000
-19.633333	292.000000	104.500000
-19.600000	291.500000	102.000000
-19.566667	291.000000	100.000000
-19.533333	291.000000	98.000000
-19.500000	292.000000	95.500000
-19.466667	291.000000	93.000000
-19.433333	290.500000	91.000000
-19.400000	290.000000	89.000000
-19.366667	291.000000	85.500000
-19.333333	288.000000	81.000000
-19.300000	287.000000	76.000000
-19.266667	287.500000	71.500000
-19.233333	286.000000	67.500000
-19.200000	283.500000	65.500000
-19.166667	283.000000	63.500000
-19.133333	282.000000	60.500000
-19.100000	281.500000	58.000000
-19.066667	283.500000	57.500000
-19.033333	279.500000	53.000000
-19.000000	276.500000	51.500000
-18.966667	274.000000	49.000000
-18.933333	275.500000	48.000000
-18.900000	277.500000	48.000000
-18.866667	277.500000	50.000000
-18.833333	275.500000	50.000000
-18.800000	274.000000	45.000000
-18.766667	275.500000	46.500000
-18.733333	275.500000	47.500000
-18.700000	275.500000	46.500000
-18.666667	275.000000	46.500000
-18.633333	275.500000	42.500000
-18.600000	275.500000	42.500000
-18.566667	275.000000	44.500000
-18.533333	274.500000	44.000000
-18.500000	274.000000	43.000000
-18.466667	273.000000	37.500000
-18.433333	272.500000	37.500000
-18.400000	274.000000	35.500000
-18.366667	275.000000	34.500000
-18.333333	274.000000	35.000000
-18.300000	274.000000	34.000000
-18.266667	274.500000	33.500000
-18.233333	274.500000	33.000000
-18.200000	275.000000	33.000000
-18.166667	275.500000	32.500000
-18.133333	275.500000	33.500000
-18.100000	275.500000	32.000000
-18.066667	275.500000	31.000000
-18.033333	275.000000	32.500000
-18.000000	276.000000	31.500000
-17.966667	277.000000	32.000000
-17.933333	276.500000	32.500000
-17.900000	276.500000	33.000000
-17.866667	276.000000	33.000000
-17.833333	276.500000	32.500000
-17.800000	276.500000	38.000000
-17.766667	278.000000	37.000000
-17.733333	282.500000	37.500000
-17.700000	275.000000	35.500000
-17.666667	273.500000	35.000000
-17.633333	272.000000	35.000000
-17.600000	270.500000	36.500000
-17.566667	271.500000	34.000000
-17.533333	269.500000	34.000000
-17.500000	268.500000	34.000000
-17.466667	267.500000	35.000000
-17.433333	272.500000	38.000000
-17.400000	269.500000	38.500000
-17.366667	270.500000	37.500000
-17.333333	277.500000	38.500000
-17.300000	279.000000	40.500000
-17.266667	278.500000	42.500000
-17.233333	280.500000	44.500000
-17.200000	281.000000	45.000000
-17.166667	282.000000	44.500000
-17.133333	283.000000	44.000000
-17.100000	283.000000	42.500000
-17.066667	283.500000	51.000000
-17.033333	285.000000	53.000000
-17.000000	289.000000	55.500000
-16.966667	289.000000	56.500000
-16.933333	289.500000	57.000000
-16.900000	289.500000	59.500000
-16.866667	290.000000	61.500000
-16.833333	291.000000	63.000000
-16.800000	289.000000	59.500000
-16.766667	292.000000	65.000000
-16.733333	292.000000	68.500000
-16.700000	290.500000	74.000000
-16.666667	293.000000	76.500000
-16.633333	295.000000	80.000000
-16.600000	294.500000	84.000000
-16.566667	294.500000	88.500000
-16.533333	293.000000	91.500000
-16.500000	292.500000	94.500000
-16.466667	292.500000	97.500000
-16.433333	293.000000	101.000000
-16.400000	293.000000	104.500000
-16.366667	292.000000	105.500000
-16.333333	292.000000	108.000000
-16.300000	292.500000	111.000000
-16.266667	291.000000	113.500000
-16.233333	292.000000	116.000000
-16.200000	291.000000	119.500000
-16.166667	290.000000	124.000000
-16.133333	290.000000	127.000000
-16.100000	290.000000	130.500000
-16.066667	289.000000	133.500000
-16.033333	287.000000	137.000000
-16.000000	288.000000	139.500000
-15.966667	288.000000	143.000000
-15.933333	287.500000	146.500000
-15.900000	285.000000	150.000000
-15.866667	285.000000	154.500000
-15.833333	285.000000	157.500000
-15.800000	285.000000	162.000000
-15.766667	283.500000	164.500000
-15.733333	282.000000	166.500000
-15.700000	281.000000	169.500000
-15.666667	280.500000	172.500000
-15.633333	279.500000	177.000000
-15.600000	278.500000	179.500000
-15.566667	277.000000	181.000000
-15.533333	276.500000	184.500000
-15.500000	276.500000	186.000000
-15.466667	275.500000	189.500000
-15.433333	274.500000	192.000000
-15.400000	273.500000	193.500000
-15.366667	273.000000	194.000000
-15.333333	271.500000	196.500000
-15.300000	271.500000	198.000000
-15.266667	272.000000	200.000000
-15.233333	272.500000	201.500000
-15.200000	273.000000	204.000000
-15.166667	273.000000	204.500000
-15.133333	273.000000	205.000000
-15.100000	272.500000	205.500000
-15.066667	273.000000	207.500000
-15.033333	273.000000	208.500000
-15.000000	273.000000	209.000000
-14.966667	273.000000	211.500000
-14.933333	272.500000	212.500000
-14.900000	272.500000	216.000000
-14.866667	274.000000	218.000000
-14.833333	275.000000	219.500000
-14.800000	275.000000	220.000000
-14.766667	275.000000	221.500000
-14.733333	275.500000	224.000000
-14.700000	276.000000	225.500000
-14.666667	277.000000	227.000000
-14.633333	277.500000	228.000000
-14.600000	277.500000	228.000000
-14.566667	278.000000	230.000000
-14.533333	278.500000	230.500000
-14.500000	278.500000	231.000000
-14.466667	279.000000	232.500000
-14.433333	279.000000	233.000000
-14.400000	280.000000	235.000000
-14.366667	280.500000	235.500000
-14.333333	279.500000	234.000000
-14.300000	280.500000	236.500000
-14.266667	279.500000	235.000000
-14.233333	280.500000	238.000000
-14.200000	280.000000	236.500000
-14.166667	280.500000	238.000000
-14.133333	280.000000	237.000000
-14.100000	280.500000	239.500000
-14.066667	281.500000	240.500000
-14.033333	280.500000	240.000000
-14.000000	281.000000	240.500000
-13.966667	281.000000	241.500000
-13.933333	280.000000	242.500000
-13.900000	281.000000	245.500000
-13.866667	280.500000	246.500000
-13.833333	279.500000	249.000000
-13.800000	279.000000	252.000000
-13.766667	278.500000	254.500000
-13.733333	278.000000	256.500000
-13.700000	277.000000	257.500000
-13.666667	277.000000	260.000000
-13.633333	276.000000	262.000000
-13.600000	275.000000	263.500000
-13.566667	274.000000	264.000000
-13.533333	273.000000	267.500000
-13.500000	272.500000	271.000000
-13.466667	271.000000	274.000000
-13.433333	269.000000	275.500000
-13.400000	267.000000	277.500000
-13.366667	265.500000	280.500000
-13.333333	264.500000	282.000000
-13.300000	263.000000	283.000000
-13.266667	263.500000	282.500000
-13.233333	260.500000	284.500000
-13.200000	258.500000	286.000000
-13.166667	258.000000	287.000000
-13.133333	259.000000	285.000000
-13.100000	258.500000	285.000000
-13.066667	258.000000	285.000000
-13.033333	257.000000	284.500000
-13.000000	256.000000	284.500000
-12.966667	257.000000	283.500000
-12.933333	256.500000	284.000000
-12.900000	256.500000	283.500000
-12.866667	256.500000	282.500000
-12.833333	256.000000	281.500000
-12.800000	255.500000	280.500000
-12.766667	254.000000	280.500000
-12.733333	254.000000	280.000000
-12.700000	253.500000	280.000000
-12.666667	253.000000	279.000000
-12.633333	252.500000	277.000000
-12.600000	251.500000	277.500000
-12.566667	252.500000	277.500000
-12.533333	254.000000	276.500000
-12.500000	254.500000	275.000000
-12.466667	255.000000	274.000000
-12.433333	255.000000	273.500000
-12.400000	255.000000	274.000000
-12.366667	255.500000	274.500000
-12.333333	256.000000	275.500000
-12.300000	256.000000	275.500000
-12.266667	256.000000	275.500000
-12.233333	258.000000	278.500000
-12.200000	259.000000	279.000000
-12.166667	260.000000	279.000000
-12.133333	261.000000	279.000000
-12.100000	261.500000	278.500000
-12.066667	262.500000	279.000000
-12.033333	262.000000	278.500000
-12.000000	262.500000	278.500000
-11.966667	262.000000	278.000000
-11.933333	263.500000	278.500000
-11.900000	263.000000	277.500000
-11.866667	264.000000	280.000000
-11.833333	264.000000	280.500000
-11.800000	274.000000	289.000000
-11.766667	274.500000	288.500000
-11.733333	274.500000	290.500000
-11.700000	274.500000	291.500000
-11.666667	274.000000	292.500000
-11.633333	274.000000	293.000000
-11.600000	272.500000	292.000000
-11.566667	273.000000	292.000000
-11.533333	273.500000	294.000000
-11.500000	273.000000	295.000000
-11.466667	272.500000	295.000000
-11.433333	272.000000	294.000000
-11.400000	271.000000	292.500000
-11.366667	271.000000	293.500000
-11.333333	271.000000	294.500000
-11.300000	271.000000	294.500000
-11.266667	271.500000	294.500000
-11.233333	271.500000	294.500000
-11.200000	271.500000	296.000000
-11.166667	271.500000	296.500000
-11.133333	272.500000	296.000000
-11.100000	273.500000	296.500000
-11.066667	273.500000	297.000000
-11.033333	274.000000	298.000000
-11.000000	273.500000	297.500000
-10.966667	274.500000	297.500000
-10.933333	276.000000	298.000000
-10.900000	276.500000	298.500000
-10.866667	277.000000	299.000000
-10.833333	277.000000	299.500000
-10.800000	277.000000	300.000000
-10.766667	278.000000	300.000000
-10.733333	277.500000	299.500000
-10.700000	280.000000	300.000000
-10.666667	280.000000	300.000000
-10.633333	280.500000	300.500000
-10.600000	281.000000	301.000000
-10.566667	282.000000	301.000000
-10.533333	287.500000	304.000000
-10.500000	288.000000	302.000000
-10.466667	289.000000	301.500000
-10.433333	289.500000	300.000000
-10.400000	291.000000	299.000000
-10.366667	291.000000	298.000000
-10.333333	290.500000	297.500000
-10.300000	290.500000	296.500000
-10.266667	286.000000	297.000000
-10.233333	290.000000	295.500000
-10.200000	288.500000	294.500000
-10.166667	288.500000	294.500000
-10.133333	288.500000	293.500000
-10.100000	289.000000	293.500000
-10.066667	288.500000	293.000000
-10.033333	288.000000	293.000000
-10.000000	289.500000	292.500000
-9.966667	290.000000	292.000000
-9.933333	290.500000	291.500000
-9.900000	291.000000	292.000000
-9.866667	291.000000	291.500000
-9.833333	291.500000	291.000000
-9.800000	291.500000	291.000000
-9.766667	292.000000	291.000000
-9.733333	292.500000	290.500000
-9.700000	292.000000	290.500000
-9.666667	292.500000	290.500000
-9.633333	292.000000	290.500000
-9.600000	293.000000	290.500000
-9.566667	292.500000	290.500000
-9.533333	292.000000	290.500000
-9.500000	292.500000	290.500000
-9.466667	291.500000	290.500000
-9.433333	293.000000	290.000000
-9.400000	292.500000	290.000000
-9.366667	292.500000	289.500000
-9.333333	293.000000	289.000000
-9.300000	293.000000	289.500000
-9.266667	293.000000	289.000000
-9.233333	293.000000	288.000000
-9.200000	293.000000	284.500000
-9.166667	295.500000	282.500000
-9.133333	297.000000	281.000000
-9.100000	299.500000	278.500000
-9.066667	302.500000	270.000000
-9.033333	302.500000	266.500000
-9.000000	303.500000	264.000000
-8.966667	303.500000	262.000000
-8.933333	304.000000	257.000000
-8.900000	304.000000	253.000000
-8.866667	304.500000	252.000000
-8.833333	304.500000	251.500000
-8.800000	304.500000	244.500000
-8.766667	304.500000	241.000000
-8.733333	304.500000	237.500000
-8.700000	304.500000	239.500000
-8.666667	304.000000	236.000000
-8.633333	304.000000	229.500000
-8.600000	303.500000	227.500000
-8.566667	304.500000	224.500000
-8.533333	304.500000	225.000000
-8.500000	304.000000	222.500000
-8.466667	304.000000	217.000000
-8.433333	304.500000	212.000000
-8.400000	304.500000	209.500000
-8.366667	304.500000	207.000000
-8.333333	304.500000	203.500000
-8.300000	304.000000	197.000000
-8.266667	303.000000	193.500000
-8.233333	302.500000	187.500000
-8.200000	302.000000	183.500000
-8.166667	301.500000	181.500000
-8.133333	301.000000	179.500000
-8.100000	299.500000	175.500000
-8.066667	298.500000	173.000000
-8.033333	298.500000	170.500000
-8.000000	300.500000	171.000000
-7.966667	297.000000	166.000000
-7.933333	296.000000	164.000000
-7.900000	295.000000	162.000000
-7.866667	296.000000	159.500000
-7.833333	295.000000	157.000000
-7.800000	294.500000	155.000000
-7.766667	294.000000	152.500000
-7.733333	293.000000	151.500000
-7.700000	293.500000	150.500000
-7.666667	294.000000	149.500000
-7.633333	292.500000	147.500000
-7.600000	291.500000	146.000000
-7.566667	291.000000	143.500000
-7.533333	292.000000	144.000000
-7.500000	291.500000	142.000000
-7.466667	290.500000	141.000000
-7.433333	291.000000	141.000000
-7.400000	290.500000	139.000000
-7.366667	290.500000	139.000000
-7.333333	288.000000	137.000000
-7.300000	286.500000	128.500000
-7.266667	285.500000	123.000000
-7.233333	284.000000	120.000000
-7.200000	283.000000	118.500000
-7.166667	281.000000	116.500000
-7.133333	278.500000	114.000000
-7.100000	276.500000	110.000000
-7.066667	275.500000	107.500000
-7.033333	272.500000	105.000000
-7.000000	270.000000	102.500000
-6.966667	270.000000	98.500000
-6.933333	269.000000	94.000000
-6.900000	292.000000	92.000000
-6.866667	290.000000	91.000000
-6.833333	288.000000	86.000000
-6.800000	287.500000	83.000000
-6.766667	286.500000	80.500000
-6.733333	284.000000	76.500000
-6.700000	282.000000	73.000000
-6.666667	281.000000	71.000000
-6.633333	281.500000	69.500000
-6.600000	258.500000	64.500000
-6.566667	280.000000	63.000000
-6.533333	279.500000	60.500000
-6.500000	279.000000	57.500000
-6.466667	279.000000	55.000000
-6.433333	279.000000	53.000000
-6.400000	278.500000	50.500000
-6.366667	279.000000	48.000000
-6.333333	278.500000	44.500000
-6.300000	280.000000	42.500000
-6.266667	281.000000	40.500000
-6.233333	282.000000	37.000000
-6.200000	281.500000	34.500000
-6.166667	281.000000	33.500000
-6.133333	282.000000	32.500000
-6.100000	283.000000	30.500000
-6.066667	284.500000	28.500000
-6.033333	285.000000	26.500000
-6.000000	285.000000	25.500000
-5.966667	286.500000	23.000000
-5.933333	286.000000	24.500000
-5.900000	286.500000	24.500000
-5.866667	287.500000	23.000000
-5.833333	288.000000	22.500000
-5.800000	288.000000	22.000000
-5.766667	287.500000	22.500000
-5.733333	287.000000	22.500000
-5.700000	287.500000	21.500000
-5.666667	288.500000	20.000000
-5.633333	288.500000	18.500000
-5.600000	290.000000	18.500000
-5.566667	269.000000	18.500000
-5.533333	269.000000	17.000000
-5.500000	268.500000	16.000000
-5.466667	268.000000	15.500000
-5.433333	269.000000	15.500000
-5.400000	269.000000	16.000000
-5.366667	270.500000	16.000000
-5.333333	271.000000	16.000000
-5.300000	271.000000	15.500000
-5.266667	271.500000	15.500000
-5.233333	271.000000	16.000000
-5.200000	271.000000	16.500000
-5.166667	272.000000	16.500000
-5.133333	271.000000	16.500000
-5.100000	271.000000	16.500000
-5.066667	270.000000	17.000000
-5.033333	270.500000	17.500000
-5.000000	266.000000	18.000000
-4.966667	266.500000	19.000000
-4.933333	272.000000	19.000000
-4.900000	272.000000	19.000000
-4.866667	272.000000	19.000000
-4.833333	272.000000	19.000000
-4.800000	272.000000	19.500000
-4.766667	272.500000	19.500000
-4.733333	272.000000	19.500000
-4.700000	271.500000	19.500000
-4.666667	270.500000	19.000000
-4.633333	270.500000	19.500000
-4.600000	268.500000	20.500000
-4.566667	267.000000	22.000000
-4.533333	267.000000	23.500000
-4.500000	266.500000	25.000000
-4.466667	269.000000	24.000000
-4.433333	265.500000	23.000000
-4.400000	268.000000	23.500000
-4.366667	270.500000	25.500000
-4.333333	270.000000	27.000000
-4.300000	268.500000	23.500000
-4.266667	268.000000	23.000000
-4.233333	268.500000	21.500000
-4.200000	266.500000	19.000000
-4.166667	265.000000	19.000000
-4.133333	264.000000	18.500000
-4.100000	264.000000	18.000000
-4.066667	265.000000	17.500000
-4.033333	264.500000	18.000000
-4.000000	266.500000	17.500000
-3.966667	266.500000	19.500000
-3.933333	295.000000	20.500000
-3.900000	294.500000	21.500000
-3.866667	294.500000	24.000000
-3.833333	294.500000	23.500000
-3.800000	292.000000	23.500000
-3.766667	290.000000	25.000000
-3.733333	290.500000	23.500000
-3.700000	291.000000	22.500000
-3.666667	291.000000	23.500000
-3.633333	266.000000	22.000000
-3.600000	265.500000	21.500000
-3.566667	265.000000	20.500000
-3.533333	266.000000	21.000000
-3.500000	267.000000	20.500000
-3.466667	267.000000	20.000000
-3.433333	267.000000	20.000000
-3.400000	267.500000	20.500000
-3.366667	268.500000	20.500000
-3.333333	269.000000	19.500000
-3.300000	269.000000	19.000000
-3.266667	268.500000	19.000000
-3.233333	271.000000	19.000000
-3.200000	271.000000	19.000000
-3.166667	270.500000	18.000000
-3.133333	281.500000	8.500000
-3.100000	282.000000	9.000000
-3.066667	281.500000	9.500000
-3.033333	283.000000	9.000000
-3.000000	283.000000	9.500000
-2.966667	283.000000	9.500000
-2.933333	279.000000	12.000000
-2.900000	278.500000	12.500000
-2.866667	279.000000	12.500000
-2.833333	279.000000	12.500000
-2.800000	279.000000	13.000000
-2.766667	278.500000	13.500000
-2.733333	285.500000	9.000000
-2.700000	286.500000	9.000000
-2.666667	286.500000	9.000000
-2.633333	286.500000	9.000000
-2.600000	286.500000	9.500000
-2.566667	286.500000	9.500000
-2.533333	287.500000	9.000000
-2.500000	287.500000	9.000000
-2.466667	287.500000	9.000000
-2.433333	288.000000	9.000000
-2.400000	288.000000	9.000000
-2.366667	287.500000	9.500000
-2.333333	287.000000	10.000000
-2.300000	290.500000	7.000000
-2.266667	290.500000	6.500000
-2.233333	291.000000	7.500000
-2.200000	291.000000	7.500000
-2.166667	290.500000	6.000000
-2.133333	290.500000	5.500000
-2.100000	291.000000	5.500000
-2.066667	272.000000	21.500000
-2.033333	272.500000	22.000000
-2.000000	273.000000	22.000000
-1.966667	273.000000	21.500000
-1.933333	272.000000	22.000000
-1.900000	270.500000	22.500000
-1.866667	270.000000	22.000000
-1.833333	274.500000	22.000000
-1.800000	274.500000	22.500000
-1.766667	279.500000	15.500000
-1.733333	281.000000	15.000000
-1.700000	276.500000	16.000000
-1.666667	272.500000	22.500000
-1.633333	275.000000	18.500000
-1.600000	272.000000	26.000000
-1.566667	278.500000	25.000000
-1.533333	276.500000	26.500000
-1.500000	276.000000	25.500000
-1.466667	275.500000	26.000000
-1.433333	275.000000	26.500000
-1.400000	275.000000	27.500000
-1.366667	274.500000	27.000000
-1.333333	274.000000	26.000000
-1.300000	271.500000	27.000000
-1.266667	271.500000	26.500000
-1.233333	271.000000	26.500000
-1.200000	272.500000	24.500000
-1.166667	270.500000	27.000000
-1.133333	268.500000	28.500000
-1.100000	265.500000	34.500000
-1.066667	265.500000	29.000000
-1.033333	295.500000	2.500000
-1.000000	296.000000	2.500000
-0.966667	269.500000	25.500000
-0.933333	265.000000	29.500000
-0.900000	271.500000	25.000000
-0.866667	272.500000	24.500000
-0.833333	275.500000	18.000000
-0.800000	276.500000	21.000000
-0.766667	276.000000	23.000000
-0.733333	276.500000	25.000000
-0.700000	275.000000	26.500000
-0.666667	271.000000	28.500000
-0.633333	276.000000	23.000000
-0.600000	276.000000	29.500000
-0.566667	275.000000	32.000000
-0.533333	274.000000	33.500000
-0.500000	276.500000	31.000000
-0.466667	282.000000	31.000000
-0.433333	271.500000	7.000000
-0.400000	270.500000	6.000000
-0.366667	269.500000	6.000000
-0.333333	269.500000	7.000000
-0.300000	268.500000	7.000000
-0.266667	263.500000	7.000000
-0.233333	263.500000	7.500000
-0.200000	264.000000	9.500000
-0.166667	274.000000	17.000000
-0.133333	274.000000	18.500000
-0.100000	272.000000	20.000000
-0.066667	270.500000	21.000000
-0.033333	267.500000	21.000000
0.000000	269.500000	22.000000
0.033333	268.000000	23.000000
0.066667	268.500000	24.000000
0.100000	267.500000	9.500000
0.133333	269.000000	9.000000
0.166667	269.000000	9.000000
0.200000	269.500000	8.500000
0.233333	270.500000	8.000000
0.266667	270.000000	9.000000
0.300000	270.500000	9.000000
0.333333	272.500000	7.000000
0.366667	273.000000	6.500000
0.400000	273.000000	7.500000
0.433333	273.000000	7.500000
0.466667	273.500000	7.000000
0.500000	273.500000	7.500000
0.533333	251.500000	37.500000
0.566667	273.500000	7.500000
0.600000	274.000000	7.500000
0.633333	275.000000	7.500000
0.666667	250.000000	34.000000
0.700000	278.500000	4.500000
0.733333	249.000000	32.000000
0.766667	249.500000	31.500000
0.800000	249.500000	28.000000
0.833333	267.500000	26.500000
0.866667	262.000000	28.000000
0.900000	262.500000	28.500000
0.933333	272.000000	26.000000
0.966667	271.000000	26.500000
1.000000	272.500000	29.000000
1.033333	278.000000	27.000000
1.066667	277.000000	28.000000
1.100000	281.500000	28.000000
1.133333	267.000000	5.000000
1.166667	264.500000	5.000000
1.200000	263.000000	6.500000
1.233333	261.500000	6.500000
1.266667	259.500000	6.500000
1.300000	258.000000	7.000000
1.333333	257.500000	7.500000
1.366667	257.500000	7.500000
1.400000	256.500000	8.000000
1.433333	255.500000	8.000000
1.466667	255.000000	8.500000
1.500000	255.000000	8.500000
1.533333	252.500000	9.000000
1.566667	251.500000	9.500000
1.600000	250.500000	9.500000
1.633333	248.500000	10.500000
1.666667	248.000000	12.000000
1.700000	250.000000	13.500000
1.733333	252.000000	16.500000
1.766667	257.000000	18.000000
1.800000	256.000000	19.500000
1.833333	257.000000	20.000000
1.866667	255.000000	20.000000
1.900000	254.000000	22.000000
1.933333	255.000000	24.000000
1.966667	255.500000	23.500000
2.000000	255.500000	21.500000
2.033333	255.000000	22.500000
2.066667	255.500000	22.500000
2.100000	258.000000	18.000000
2.133333	258.000000	21.500000
2.166667	257.000000	21.000000
2.200000	256.500000	20.500000
2.233333	258.500000	14.500000
2.266667	259.000000	14.500000
2.300000	261.000000	14.000000
2.333333	262.500000	13.500000
2.366667	261.000000	13.500000
2.400000	261.000000	13.500000
2.433333	261.000000	13.500000
2.466667	262.500000	14.000000
2.500000	256.500000	14.500000
2.533333	257.000000	16.000000
2.566667	252.500000	20.000000
2.600000	247.000000	21.500000
2.633333	247.500000	22.500000
2.666667	247.000000	24.500000
2.700000	247.000000	25.500000
2.733333	245.500000	28.000000
2.766667	242.500000	30.000000
2.800000	302.500000	5.500000
2.833333	243.500000	32.000000
2.866667	243.500000	33.000000
2.900000	243.500000	33.500000
2.933333	244.500000	34.500000
2.966667	244.500000	35.000000
3.000000	245.000000	36.000000
3.033333	284.500000	8.500000
3.066667	284.000000	9.500000
3.100000	282.000000	10.500000
3.133333	267.000000	17.000000
3.166667	276.000000	9.500000
3.200000	255.500000	8.500000
3.233333	272.500000	11.000000
3.266667	273.000000	10.500000
3.300000	272.500000	11.000000
3.333333	273.000000	12.500000
3.366667	273.500000	13.000000
3.400000	262.500000	20.000000
3.433333	282.000000	20.500000
3.466667	284.000000	22.000000
3.500000	278.000000	21.000000
3.533333	275.000000	22.500000
3.566667	275.000000	24.000000
3.600000	275.500000	26.000000
3.633333	275.500000	27.500000
3.666667	274.000000	25.500000
3.700000	274.000000	25.500000
3.733333	274.000000	26.000000
3.766667	274.500000	28.000000
3.800000	275.500000	28.000000
3.833333	275.000000	24.500000
3.866667	274.000000	24.000000
3.900000	274.500000	22.000000
3.933333	275.000000	26.500000
3.966667	275.500000	27.500000
4.000000	275.000000	26.500000
4.033333	269.000000	34.500000
4.066667	268.000000	35.000000
4.100000	267.000000	36.000000
4.133333	271.000000	34.500000
4.166667	270.500000	34.500000
4.200000	271.000000	34.500000
4.233333	267.500000	34.500000
4.266667	267.500000	33.000000
4.300000	273.000000	27.500000
4.333333	273.000000	28.500000
4.366667	274.000000	28.000000
4.400000	274.500000	28.500000
4.433333	277.500000	25.500000
4.466667	277.500000	26.500000
4.500000	277.000000	28.000000
4.533333	275.000000	29.500000
4.566667	274.000000	31.000000
4.600000	287.000000	2.500000
4.633333	265.000000	41.000000
4.666667	290.500000	3.500000
4.700000	291.000000	4.500000
4.733333	290.500000	5.500000
4.766667	290.500000	5.000000
4.800000	290.500000	4.500000
4.833333	291.000000	4.500000
4.866667	291.500000	5.000000
4.900000	292.500000	5.500000
4.933333	292.500000	5.000000
4.966667	292.000000	5.500000
5.000000	292.500000	6.000000
5.033333	293.500000	5.000000
5.066667	292.000000	4.500000
5.100000	290.500000	6.000000
5.133333	291.500000	5.500000
5.166667	291.500000	5.500000
5.200000	290.500000	4.500000
5.233333	291.000000	4.500000
5.266667	290.000000	5.000000
5.300000	291.000000	6.000000
5.333333	290.000000	4.000000
5.366667	292.000000	4.500000
5.400000	289.500000	5.000000
5.433333	290.000000	5.000000
5.466667	290.500000	5.500000
5.500000	291.000000	4.000000
5.533333	290.500000	4.500000
5.566667	290.500000	5.000000
5.600000	291.000000	4.500000
5.633333	290.500000	4.000000
5.666667	293.500000	4.500000
5.700000	291.000000	4.500000
5.733333	292.500000	3.500000
5.766667	293.500000	3.500000
5.800000	293.500000	3.500000
5.833333	293.500000	3.000000
5.866667	294.000000	3.000000
5.900000	294.500000	3.500000
5.933333	296.000000	5.000000
5.966667	296.000000	3.500000
6.000000	297.000000	5.500000
6.033333	296.500000	5.500000
6.066667	296.000000	6.000000
6.100000	296.000000	6.000000
6.133333	296.500000	3.500000
6.166667	296.500000	3.500000
6.200000	295.000000	5.500000
6.233333	296.500000	5.000000
6.266667	296.000000	5.500000
6.300000	297.000000	4.000000
6.333333	297.000000	6.000000
6.366667	296.000000	5.000000
6.400000	292.000000	9.000000
6.433333	292.000000	9.000000
6.466667	292.000000	9.000000
6.500000	291.000000	10.500000
6.533333	291.000000	11.000000
6.566667	288.500000	14.000000
6.600000	286.500000	15.000000
[truncated: 8,801 more rows]
