# Supplementary material for: Attraction of posture and motion-trajectory elements of conspecific biological motion in medaka fish
Source: Sci Rep. 2018 Jun 5;8:8589. doi: 10.1038/s41598-018-26186-x (PMC5988670; doi:10.1038/s41598-018-26186-x)
Supplement: Supplementary file 4 — Dataset 3 [file 41598_2018_26186_MOESM4_ESM.zip › DataExperiments/Bioposture_09.csv]

time[sec]	x	y
-60.000000	94.500000	69.000000
-59.966667	250.500000	19.500000
-59.933333	95.000000	68.000000
-59.900000	94.500000	68.000000
-59.866667	94.500000	68.500000
-59.833333	250.500000	19.000000
-59.800000	94.500000	70.000000
-59.766667	250.500000	18.500000
-59.733333	250.500000	20.000000
-59.700000	94.500000	68.000000
-59.666667	94.500000	70.000000
-59.633333	94.500000	66.000000
-59.600000	94.500000	70.000000
-59.566667	250.500000	19.000000
-59.533333	94.500000	67.000000
-59.500000	250.500000	18.500000
-59.466667	94.500000	46.500000
-59.433333	250.500000	20.000000
-59.400000	250.500000	18.500000
-59.366667	94.500000	67.500000
-59.333333	94.500000	69.000000
-59.300000	250.500000	18.500000
-59.266667	250.500000	18.500000
-59.233333	94.500000	70.500000
-59.200000	250.500000	19.000000
-59.166667	250.500000	20.500000
-59.133333	250.500000	18.500000
-59.100000	250.500000	21.000000
-59.066667	250.500000	20.000000
-59.033333	94.500000	71.000000
-59.000000	94.500000	68.000000
-58.966667	250.500000	18.500000
-58.933333	250.500000	19.000000
-58.900000	250.500000	21.500000
-58.866667	250.500000	19.500000
-58.833333	94.500000	45.500000
-58.800000	94.500000	68.500000
-58.766667	250.500000	18.500000
-58.733333	250.500000	20.500000
-58.700000	250.500000	20.500000
-58.666667	94.500000	70.500000
-58.633333	94.500000	68.500000
-58.600000	94.500000	68.000000
-58.566667	250.500000	18.500000
-58.533333	250.500000	20.000000
-58.500000	94.500000	65.500000
-58.466667	250.500000	19.000000
-58.433333	250.500000	20.000000
-58.400000	250.500000	18.500000
-58.366667	250.500000	20.000000
-58.333333	94.500000	66.500000
-58.300000	250.500000	19.500000
-58.266667	250.500000	19.000000
-58.233333	94.500000	55.500000
-58.200000	94.500000	55.000000
-58.166667	287.500000	128.000000
-58.133333	287.500000	127.500000
-58.100000	287.000000	121.500000
-58.066667	287.000000	119.500000
-58.033333	287.000000	120.000000
-58.000000	287.500000	116.500000
-57.966667	287.000000	117.000000
-57.933333	287.500000	116.000000
-57.900000	287.500000	116.000000
-57.866667	287.500000	114.500000
-57.833333	287.500000	114.000000
-57.800000	287.500000	114.000000
-57.766667	287.500000	114.000000
-57.733333	287.500000	114.000000
-57.700000	287.500000	114.000000
-57.666667	287.500000	113.500000
-57.633333	287.500000	113.000000
-57.600000	287.500000	113.000000
-57.566667	287.500000	113.000000
-57.533333	287.500000	113.000000
-57.500000	287.500000	112.500000
-57.466667	287.500000	112.000000
-57.433333	287.500000	111.500000
-57.400000	287.500000	111.500000
-57.366667	287.500000	111.000000
-57.333333	287.500000	111.000000
-57.300000	287.500000	110.500000
-57.266667	288.000000	110.500000
-57.233333	287.500000	110.000000
-57.200000	287.500000	110.000000
-57.166667	288.000000	110.000000
-57.133333	288.000000	110.000000
-57.100000	288.500000	110.000000
-57.066667	288.500000	110.000000
-57.033333	288.500000	110.000000
-57.000000	288.500000	110.000000
-56.966667	288.500000	110.000000
-56.933333	288.500000	110.000000
-56.900000	289.000000	110.000000
-56.866667	289.000000	108.500000
-56.833333	289.000000	108.500000
-56.800000	289.000000	108.500000
-56.766667	289.000000	108.000000
-56.733333	289.000000	108.000000
-56.700000	289.000000	108.000000
-56.666667	289.000000	108.000000
-56.633333	289.000000	108.000000
-56.600000	289.000000	108.000000
-56.566667	289.000000	108.000000
-56.533333	289.000000	107.500000
-56.500000	289.000000	107.500000
-56.466667	289.000000	107.500000
-56.433333	289.000000	107.000000
-56.400000	289.000000	107.500000
-56.366667	289.000000	107.500000
-56.333333	289.000000	107.500000
-56.300000	289.000000	107.000000
-56.266667	289.000000	106.500000
-56.233333	288.500000	106.500000
-56.200000	288.500000	106.500000
-56.166667	289.500000	106.000000
-56.133333	289.500000	106.000000
-56.100000	290.000000	105.000000
-56.066667	290.000000	105.000000
-56.033333	290.500000	105.000000
-56.000000	290.000000	105.000000
-55.966667	289.500000	104.500000
-55.933333	289.500000	104.500000
-55.900000	289.500000	104.500000
-55.866667	290.000000	104.500000
-55.833333	289.500000	104.500000
-55.800000	289.500000	104.500000
-55.766667	289.500000	104.000000
-55.733333	289.500000	104.000000
-55.700000	285.000000	109.000000
-55.666667	284.500000	109.000000
-55.633333	284.500000	109.000000
-55.600000	284.500000	109.000000
-55.566667	284.500000	109.000000
-55.533333	284.500000	109.000000
-55.500000	284.500000	109.500000
-55.466667	284.500000	109.000000
-55.433333	284.000000	109.000000
-55.400000	284.000000	109.000000
-55.366667	284.000000	108.500000
-55.333333	284.000000	108.500000
-55.300000	284.000000	108.500000
-55.266667	285.000000	113.500000
-55.233333	284.000000	111.000000
-55.200000	284.000000	110.000000
-55.166667	284.000000	110.000000
-55.133333	283.500000	112.000000
-55.100000	283.500000	116.000000
-55.066667	283.500000	116.500000
-55.033333	283.500000	116.500000
-55.000000	283.500000	116.500000
-54.966667	283.500000	116.500000
-54.933333	283.500000	116.500000
-54.900000	283.500000	112.500000
-54.866667	283.000000	113.000000
-54.833333	283.500000	111.000000
-54.800000	283.500000	111.000000
-54.766667	283.500000	111.000000
-54.733333	283.500000	111.000000
-54.700000	283.500000	111.000000
-54.666667	283.500000	112.500000
-54.633333	283.500000	113.500000
-54.600000	288.500000	132.000000
-54.566667	288.500000	130.500000
-54.533333	288.500000	131.000000
-54.500000	288.500000	130.500000
-54.466667	288.500000	131.000000
-54.433333	288.500000	131.000000
-54.400000	288.500000	130.500000
-54.366667	288.500000	131.000000
-54.333333	288.500000	130.500000
-54.300000	288.500000	130.500000
-54.266667	288.500000	130.000000
-54.233333	288.500000	131.000000
-54.200000	288.500000	132.000000
-54.166667	288.500000	132.500000
-54.133333	288.500000	132.500000
-54.100000	288.500000	132.500000
-54.066667	288.500000	132.500000
-54.033333	288.500000	132.000000
-54.000000	288.500000	132.000000
-53.966667	288.500000	130.500000
-53.933333	288.000000	132.000000
-53.900000	288.000000	132.000000
-53.866667	287.500000	132.500000
-53.833333	288.500000	132.500000
-53.800000	288.000000	134.500000
-53.766667	288.000000	134.500000
-53.733333	288.000000	133.500000
-53.700000	288.000000	134.000000
-53.666667	287.500000	135.000000
-53.633333	287.500000	135.000000
-53.600000	287.500000	135.000000
-53.566667	287.500000	135.000000
-53.533333	287.500000	135.000000
-53.500000	287.500000	135.000000
-53.466667	287.500000	135.000000
-53.433333	287.500000	135.000000
-53.400000	287.000000	135.000000
-53.366667	287.000000	135.000000
-53.333333	287.000000	135.000000
-53.300000	287.000000	135.000000
-53.266667	287.000000	135.000000
-53.233333	286.000000	102.000000
-53.200000	286.000000	102.000000
-53.166667	286.000000	102.000000
-53.133333	286.000000	102.000000
-53.100000	286.000000	102.000000
-53.066667	286.000000	102.000000
-53.033333	286.000000	102.000000
-53.000000	286.000000	102.000000
-52.966667	286.000000	102.000000
-52.933333	286.000000	102.000000
-52.900000	286.000000	102.000000
-52.866667	286.000000	102.000000
-52.833333	286.000000	102.000000
-52.800000	286.000000	102.000000
-52.766667	286.000000	102.000000
-52.733333	286.000000	102.000000
-52.700000	286.000000	102.000000
-52.666667	286.000000	102.000000
-52.633333	286.000000	102.000000
-52.600000	286.000000	102.000000
-52.566667	286.000000	102.000000
-52.533333	286.000000	102.000000
-52.500000	286.000000	102.000000
-52.466667	286.000000	102.000000
-52.433333	286.000000	102.000000
-52.400000	286.000000	102.000000
-52.366667	286.000000	102.000000
-52.333333	286.000000	102.000000
-52.300000	286.000000	102.000000
-52.266667	286.000000	102.000000
-52.233333	286.000000	102.000000
-52.200000	286.000000	102.000000
-52.166667	286.000000	102.000000
-52.133333	286.000000	102.000000
-52.100000	286.000000	102.000000
-52.066667	286.000000	102.000000
-52.033333	286.000000	102.000000
-52.000000	286.000000	102.000000
-51.966667	286.000000	102.000000
-51.933333	286.000000	102.000000
-51.900000	286.000000	102.000000
-51.866667	286.000000	102.000000
-51.833333	286.000000	102.000000
-51.800000	286.000000	102.000000
-51.766667	286.000000	102.000000
-51.733333	286.000000	102.000000
-51.700000	286.000000	102.000000
-51.666667	286.000000	102.000000
-51.633333	286.000000	102.000000
-51.600000	286.000000	102.000000
-51.566667	286.000000	102.000000
-51.533333	286.000000	102.000000
-51.500000	286.000000	102.000000
-51.466667	286.000000	102.000000
-51.433333	286.000000	102.000000
-51.400000	286.000000	102.000000
-51.366667	286.000000	102.000000
-51.333333	286.000000	102.000000
-51.300000	286.000000	102.000000
-51.266667	286.000000	102.000000
-51.233333	286.000000	102.000000
-51.200000	286.000000	102.000000
-51.166667	286.000000	102.000000
-51.133333	286.000000	102.000000
-51.100000	286.000000	102.000000
-51.066667	286.000000	102.000000
-51.033333	286.000000	102.000000
-51.000000	286.000000	102.000000
-50.966667	286.000000	102.000000
-50.933333	286.000000	102.000000
-50.900000	286.000000	102.000000
-50.866667	286.000000	102.000000
-50.833333	286.000000	102.000000
-50.800000	286.000000	102.000000
-50.766667	286.000000	102.000000
-50.733333	286.000000	102.000000
-50.700000	286.000000	102.000000
-50.666667	286.000000	102.000000
-50.633333	286.000000	102.000000
-50.600000	286.000000	102.000000
-50.566667	286.000000	102.000000
-50.533333	286.000000	102.000000
-50.500000	286.000000	102.000000
-50.466667	286.000000	102.000000
-50.433333	286.000000	102.000000
-50.400000	286.000000	102.000000
-50.366667	286.000000	102.000000
-50.333333	286.000000	102.000000
-50.300000	286.000000	102.000000
-50.266667	286.000000	102.000000
-50.233333	286.000000	102.000000
-50.200000	286.000000	102.000000
-50.166667	286.000000	102.000000
-50.133333	286.000000	102.000000
-50.100000	286.000000	102.000000
-50.066667	286.000000	102.000000
-50.033333	286.000000	102.000000
-50.000000	286.000000	102.000000
-49.966667	286.000000	102.000000
-49.933333	286.000000	102.000000
-49.900000	286.000000	102.000000
-49.866667	286.000000	102.000000
-49.833333	286.000000	102.000000
-49.800000	286.000000	102.000000
-49.766667	286.000000	102.000000
-49.733333	286.000000	102.000000
-49.700000	286.000000	102.000000
-49.666667	286.000000	102.000000
-49.633333	286.000000	102.000000
-49.600000	286.000000	102.000000
-49.566667	286.000000	102.000000
-49.533333	286.000000	102.000000
-49.500000	286.000000	102.000000
-49.466667	286.000000	102.000000
-49.433333	286.000000	102.000000
-49.400000	286.000000	102.000000
-49.366667	286.000000	102.000000
-49.333333	286.000000	102.000000
-49.300000	286.000000	102.000000
-49.266667	286.000000	102.000000
-49.233333	286.000000	102.000000
-49.200000	286.000000	102.000000
-49.166667	286.000000	102.000000
-49.133333	286.000000	102.000000
-49.100000	286.000000	102.000000
-49.066667	286.000000	102.000000
-49.033333	286.000000	102.000000
-49.000000	286.000000	102.000000
-48.966667	286.000000	102.000000
-48.933333	286.000000	102.000000
-48.900000	286.000000	102.000000
-48.866667	286.000000	102.000000
-48.833333	286.000000	102.000000
-48.800000	286.000000	102.000000
-48.766667	286.000000	102.000000
-48.733333	286.000000	102.000000
-48.700000	286.000000	102.000000
-48.666667	286.000000	102.000000
-48.633333	286.000000	102.000000
-48.600000	286.000000	102.000000
-48.566667	286.000000	102.000000
-48.533333	286.000000	102.000000
-48.500000	286.000000	102.000000
-48.466667	286.000000	102.000000
-48.433333	286.000000	102.000000
-48.400000	286.000000	102.000000
-48.366667	286.000000	102.000000
-48.333333	286.000000	102.000000
-48.300000	286.000000	102.000000
-48.266667	286.000000	102.000000
-48.233333	286.000000	102.000000
-48.200000	286.000000	102.000000
-48.166667	286.000000	102.000000
-48.133333	286.000000	102.000000
-48.100000	286.000000	102.000000
-48.066667	286.000000	102.000000
-48.033333	286.000000	102.000000
-48.000000	286.000000	102.000000
-47.966667	286.000000	102.000000
-47.933333	286.000000	102.000000
-47.900000	286.000000	102.000000
-47.866667	286.000000	102.000000
-47.833333	286.000000	102.000000
-47.800000	286.000000	102.000000
-47.766667	286.000000	102.000000
-47.733333	286.000000	102.000000
-47.700000	286.000000	102.000000
-47.666667	286.000000	102.000000
-47.633333	286.000000	102.000000
-47.600000	286.000000	102.000000
-47.566667	286.000000	102.000000
-47.533333	286.000000	102.000000
-47.500000	286.000000	102.000000
-47.466667	286.000000	102.000000
-47.433333	286.000000	102.000000
-47.400000	286.000000	102.000000
-47.366667	286.000000	102.000000
-47.333333	286.000000	102.000000
-47.300000	286.000000	102.000000
-47.266667	286.000000	102.000000
-47.233333	286.000000	102.000000
-47.200000	286.000000	102.000000
-47.166667	286.000000	102.000000
-47.133333	286.000000	102.000000
-47.100000	286.000000	102.000000
-47.066667	286.000000	102.000000
-47.033333	286.000000	102.000000
-47.000000	286.000000	102.000000
-46.966667	286.000000	102.000000
-46.933333	286.000000	102.000000
-46.900000	286.000000	102.000000
-46.866667	286.000000	102.000000
-46.833333	286.000000	102.000000
-46.800000	286.000000	102.000000
-46.766667	286.000000	102.000000
-46.733333	286.000000	102.000000
-46.700000	286.000000	102.000000
-46.666667	286.000000	102.000000
-46.633333	286.000000	102.000000
-46.600000	286.000000	102.000000
-46.566667	286.000000	102.000000
-46.533333	286.000000	102.000000
-46.500000	286.000000	102.000000
-46.466667	286.000000	102.000000
-46.433333	286.000000	102.000000
-46.400000	286.000000	102.000000
-46.366667	286.000000	102.000000
-46.333333	286.000000	102.000000
-46.300000	286.000000	102.000000
-46.266667	286.000000	102.000000
-46.233333	286.000000	102.000000
-46.200000	286.000000	102.000000
-46.166667	286.000000	102.000000
-46.133333	286.000000	102.000000
-46.100000	286.000000	102.000000
-46.066667	286.000000	102.000000
-46.033333	286.000000	102.000000
-46.000000	286.000000	102.000000
-45.966667	286.000000	102.000000
-45.933333	286.000000	102.000000
-45.900000	286.000000	102.000000
-45.866667	286.000000	102.000000
-45.833333	286.000000	102.000000
-45.800000	286.000000	102.000000
-45.766667	286.000000	102.000000
-45.733333	286.000000	102.000000
-45.700000	286.000000	102.000000
-45.666667	286.000000	102.000000
-45.633333	286.000000	102.000000
-45.600000	286.000000	102.000000
-45.566667	286.000000	102.000000
-45.533333	286.000000	102.000000
-45.500000	286.000000	102.000000
-45.466667	286.000000	102.000000
-45.433333	286.000000	102.000000
-45.400000	286.000000	102.000000
-45.366667	286.000000	102.000000
-45.333333	286.000000	102.000000
-45.300000	286.000000	102.000000
-45.266667	286.000000	102.000000
-45.233333	286.000000	102.000000
-45.200000	286.000000	102.000000
-45.166667	286.000000	102.000000
-45.133333	286.000000	102.000000
-45.100000	286.000000	102.000000
-45.066667	286.000000	102.000000
-45.033333	286.000000	102.000000
-45.000000	286.000000	102.000000
-44.966667	286.000000	102.000000
-44.933333	286.000000	102.000000
-44.900000	286.000000	102.000000
-44.866667	286.000000	102.000000
-44.833333	286.000000	102.000000
-44.800000	286.000000	102.000000
-44.766667	286.000000	102.000000
-44.733333	286.000000	102.000000
-44.700000	286.000000	102.000000
-44.666667	286.000000	102.000000
-44.633333	286.000000	102.000000
-44.600000	286.000000	102.000000
-44.566667	286.000000	102.000000
-44.533333	286.000000	102.000000
-44.500000	286.000000	102.000000
-44.466667	286.000000	102.000000
-44.433333	286.000000	102.000000
-44.400000	286.000000	102.000000
-44.366667	286.000000	102.000000
-44.333333	286.000000	102.000000
-44.300000	286.000000	102.000000
-44.266667	286.000000	102.000000
-44.233333	286.000000	102.000000
-44.200000	286.000000	102.000000
-44.166667	286.000000	102.000000
-44.133333	286.000000	102.000000
-44.100000	286.000000	102.000000
-44.066667	286.000000	102.000000
-44.033333	286.000000	102.000000
-44.000000	286.000000	102.000000
-43.966667	286.000000	102.000000
-43.933333	286.000000	102.000000
-43.900000	286.000000	102.000000
-43.866667	286.000000	102.000000
-43.833333	286.000000	102.000000
-43.800000	286.000000	102.000000
-43.766667	286.000000	102.000000
-43.733333	286.000000	102.000000
-43.700000	286.000000	102.000000
-43.666667	286.000000	102.000000
-43.633333	286.000000	102.000000
-43.600000	286.000000	102.000000
-43.566667	286.000000	102.000000
-43.533333	286.000000	102.000000
-43.500000	286.000000	102.000000
-43.466667	286.000000	102.000000
-43.433333	286.000000	102.000000
-43.400000	286.000000	102.000000
-43.366667	286.000000	102.000000
-43.333333	286.000000	102.000000
-43.300000	286.000000	102.000000
-43.266667	286.000000	102.000000
-43.233333	286.000000	102.000000
-43.200000	286.000000	102.000000
-43.166667	286.000000	102.000000
-43.133333	286.000000	102.000000
-43.100000	286.000000	102.000000
-43.066667	286.000000	102.000000
-43.033333	286.000000	102.000000
-43.000000	286.000000	102.000000
-42.966667	286.000000	102.000000
-42.933333	286.000000	102.000000
-42.900000	286.000000	102.000000
-42.866667	286.000000	102.000000
-42.833333	286.000000	102.000000
-42.800000	286.000000	102.000000
-42.766667	286.000000	102.000000
-42.733333	286.000000	102.000000
-42.700000	286.000000	102.000000
-42.666667	286.000000	102.000000
-42.633333	286.000000	102.000000
-42.600000	286.000000	102.000000
-42.566667	286.000000	102.000000
-42.533333	286.000000	102.000000
-42.500000	286.000000	102.000000
-42.466667	286.000000	102.000000
-42.433333	286.000000	102.000000
-42.400000	286.000000	102.000000
-42.366667	286.000000	102.000000
-42.333333	286.000000	102.000000
-42.300000	286.000000	102.000000
-42.266667	286.000000	102.000000
-42.233333	286.000000	102.000000
-42.200000	286.000000	102.000000
-42.166667	286.000000	102.000000
-42.133333	286.000000	102.000000
-42.100000	286.000000	102.000000
-42.066667	286.000000	102.000000
-42.033333	286.000000	102.000000
-42.000000	286.000000	102.000000
-41.966667	286.000000	102.000000
-41.933333	286.000000	102.000000
-41.900000	286.000000	102.000000
-41.866667	286.000000	102.000000
-41.833333	286.000000	102.000000
-41.800000	286.000000	102.000000
-41.766667	286.000000	102.000000
-41.733333	286.000000	102.000000
-41.700000	286.000000	102.000000
-41.666667	286.000000	102.000000
-41.633333	286.000000	102.000000
-41.600000	286.000000	102.000000
-41.566667	286.000000	102.000000
-41.533333	286.000000	102.000000
-41.500000	286.000000	102.000000
-41.466667	286.000000	102.000000
-41.433333	286.000000	102.000000
-41.400000	286.000000	102.000000
-41.366667	286.000000	102.000000
-41.333333	286.000000	102.000000
-41.300000	286.000000	102.000000
-41.266667	286.000000	102.000000
-41.233333	286.000000	102.000000
-41.200000	286.000000	102.000000
-41.166667	286.000000	102.000000
-41.133333	286.000000	102.000000
-41.100000	286.000000	102.000000
-41.066667	286.000000	102.000000
-41.033333	286.000000	102.000000
-41.000000	286.000000	102.000000
-40.966667	286.000000	102.000000
-40.933333	286.000000	102.000000
-40.900000	286.000000	102.000000
-40.866667	286.000000	102.000000
-40.833333	286.000000	102.000000
-40.800000	286.000000	102.000000
-40.766667	286.000000	102.000000
-40.733333	286.000000	102.000000
-40.700000	286.000000	102.000000
-40.666667	286.000000	102.000000
-40.633333	286.000000	102.000000
-40.600000	286.000000	102.000000
-40.566667	286.000000	102.000000
-40.533333	286.000000	102.000000
-40.500000	286.000000	102.000000
-40.466667	286.000000	102.000000
-40.433333	286.000000	102.000000
-40.400000	286.000000	102.000000
-40.366667	286.000000	102.000000
-40.333333	286.000000	102.000000
-40.300000	286.000000	102.000000
-40.266667	286.000000	102.000000
-40.233333	286.000000	102.000000
-40.200000	286.000000	102.000000
-40.166667	286.000000	102.000000
-40.133333	286.000000	102.000000
-40.100000	286.000000	102.000000
-40.066667	286.000000	102.000000
-40.033333	286.000000	102.000000
-40.000000	286.000000	102.000000
-39.966667	286.000000	102.000000
-39.933333	286.000000	102.000000
-39.900000	286.000000	102.000000
-39.866667	286.000000	102.000000
-39.833333	286.000000	102.000000
-39.800000	286.000000	102.000000
-39.766667	286.000000	102.000000
-39.733333	286.000000	102.000000
-39.700000	286.000000	102.000000
-39.666667	286.000000	102.000000
-39.633333	286.000000	102.000000
-39.600000	286.000000	102.000000
-39.566667	286.000000	102.000000
-39.533333	286.000000	102.000000
-39.500000	286.000000	102.000000
-39.466667	286.000000	102.000000
-39.433333	286.000000	102.000000
-39.400000	286.000000	102.000000
-39.366667	286.000000	102.000000
-39.333333	286.000000	102.000000
-39.300000	286.000000	102.000000
-39.266667	286.000000	102.000000
-39.233333	286.000000	102.000000
-39.200000	286.000000	102.000000
-39.166667	286.000000	102.000000
-39.133333	286.000000	102.000000
-39.100000	286.000000	102.000000
-39.066667	286.000000	102.000000
-39.033333	286.000000	102.000000
-39.000000	286.000000	102.000000
-38.966667	286.000000	102.000000
-38.933333	286.000000	102.000000
-38.900000	286.000000	102.000000
-38.866667	286.000000	102.000000
-38.833333	286.000000	102.000000
-38.800000	286.000000	102.000000
-38.766667	286.000000	102.000000
-38.733333	286.000000	102.000000
-38.700000	286.000000	102.000000
-38.666667	286.000000	102.000000
-38.633333	286.000000	102.000000
-38.600000	286.000000	102.000000
-38.566667	286.000000	102.000000
-38.533333	286.000000	102.000000
-38.500000	286.000000	102.000000
-38.466667	286.000000	102.000000
-38.433333	286.000000	102.000000
-38.400000	286.000000	102.000000
-38.366667	286.000000	102.000000
-38.333333	286.000000	102.000000
-38.300000	286.000000	102.000000
-38.266667	286.000000	102.000000
-38.233333	286.000000	102.000000
-38.200000	286.000000	102.000000
-38.166667	286.000000	102.000000
-38.133333	286.000000	102.000000
-38.100000	286.000000	102.000000
-38.066667	286.000000	102.000000
-38.033333	286.000000	102.000000
-38.000000	286.000000	102.000000
-37.966667	286.000000	102.000000
-37.933333	286.000000	102.000000
-37.900000	286.000000	102.000000
-37.866667	286.000000	102.000000
-37.833333	286.000000	102.000000
-37.800000	286.000000	102.000000
-37.766667	286.000000	102.000000
-37.733333	286.000000	102.000000
-37.700000	286.000000	102.000000
-37.666667	286.000000	102.000000
-37.633333	286.000000	102.000000
-37.600000	286.000000	102.000000
-37.566667	286.000000	102.000000
-37.533333	286.000000	102.000000
-37.500000	286.000000	102.000000
-37.466667	286.000000	102.000000
-37.433333	286.000000	102.000000
-37.400000	286.000000	102.000000
-37.366667	286.000000	102.000000
-37.333333	286.000000	102.000000
-37.300000	286.000000	102.000000
-37.266667	286.000000	102.000000
-37.233333	286.000000	102.000000
-37.200000	286.000000	102.000000
-37.166667	286.000000	102.000000
-37.133333	286.000000	102.000000
-37.100000	286.000000	102.000000
-37.066667	286.000000	102.000000
-37.033333	286.000000	102.000000
-37.000000	286.000000	102.000000
-36.966667	286.000000	102.000000
-36.933333	286.000000	102.000000
-36.900000	286.000000	102.000000
-36.866667	286.000000	102.000000
-36.833333	280.000000	105.000000
-36.800000	280.000000	105.000000
-36.766667	280.000000	105.000000
-36.733333	280.000000	105.000000
-36.700000	280.000000	106.000000
-36.666667	280.000000	106.000000
-36.633333	280.000000	106.000000
-36.600000	280.000000	106.000000
-36.566667	280.000000	106.000000
-36.533333	280.000000	106.000000
-36.500000	280.000000	106.000000
-36.466667	280.000000	106.000000
-36.433333	280.000000	106.000000
-36.400000	280.000000	106.000000
-36.366667	280.000000	106.000000
-36.333333	280.000000	106.000000
-36.300000	280.000000	106.000000
-36.266667	280.000000	106.000000
-36.233333	280.000000	106.000000
-36.200000	280.000000	106.000000
-36.166667	280.000000	106.000000
-36.133333	280.000000	106.000000
-36.100000	280.000000	106.000000
-36.066667	280.000000	106.000000
-36.033333	280.000000	106.000000
-36.000000	280.000000	106.000000
-35.966667	280.000000	106.000000
-35.933333	280.000000	106.000000
-35.900000	280.000000	106.000000
-35.866667	280.000000	106.000000
-35.833333	280.000000	106.000000
-35.800000	280.000000	106.000000
-35.766667	280.000000	106.000000
-35.733333	280.000000	106.000000
-35.700000	280.000000	106.000000
-35.666667	280.000000	106.000000
-35.633333	280.000000	106.000000
-35.600000	280.000000	106.000000
-35.566667	280.000000	106.000000
-35.533333	280.000000	106.000000
-35.500000	280.000000	106.000000
-35.466667	280.000000	106.000000
-35.433333	280.000000	106.000000
-35.400000	280.000000	106.000000
-35.366667	280.000000	106.000000
-35.333333	280.000000	106.000000
-35.300000	280.000000	106.000000
-35.266667	280.000000	106.000000
-35.233333	280.000000	106.000000
-35.200000	280.000000	106.000000
-35.166667	280.000000	106.000000
-35.133333	280.000000	106.000000
-35.100000	280.000000	106.000000
-35.066667	280.000000	106.000000
-35.033333	280.000000	106.000000
-35.000000	280.000000	106.000000
-34.966667	280.000000	106.000000
-34.933333	280.000000	106.000000
-34.900000	280.000000	106.000000
-34.866667	280.000000	106.000000
-34.833333	280.000000	106.000000
-34.800000	280.000000	106.000000
-34.766667	280.000000	106.000000
-34.733333	280.000000	106.000000
-34.700000	280.000000	106.000000
-34.666667	280.000000	106.000000
-34.633333	280.000000	106.000000
-34.600000	280.000000	106.000000
-34.566667	280.000000	106.000000
-34.533333	280.000000	106.000000
-34.500000	280.000000	106.000000
-34.466667	280.000000	106.000000
-34.433333	280.000000	106.000000
-34.400000	280.000000	106.000000
-34.366667	280.000000	106.000000
-34.333333	280.000000	106.000000
-34.300000	280.000000	106.000000
-34.266667	280.000000	106.000000
-34.233333	280.000000	106.000000
-34.200000	280.000000	106.000000
-34.166667	280.000000	106.000000
-34.133333	280.000000	106.000000
-34.100000	280.000000	106.000000
-34.066667	280.000000	106.000000
-34.033333	280.000000	106.000000
-34.000000	280.000000	106.000000
-33.966667	280.000000	106.000000
-33.933333	280.000000	106.000000
-33.900000	280.000000	106.000000
-33.866667	280.000000	106.000000
-33.833333	280.000000	106.000000
-33.800000	280.000000	106.000000
-33.766667	280.000000	106.000000
-33.733333	278.000000	114.000000
-33.700000	278.000000	115.000000
-33.666667	278.000000	115.000000
-33.633333	278.000000	115.000000
-33.600000	278.000000	115.000000
-33.566667	278.000000	114.000000
-33.533333	278.000000	114.500000
-33.500000	278.000000	114.000000
-33.466667	278.000000	114.000000
-33.433333	278.000000	114.000000
-33.400000	278.000000	114.500000
-33.366667	278.000000	114.500000
-33.333333	278.000000	114.500000
-33.300000	278.000000	114.500000
-33.266667	278.000000	114.500000
-33.233333	278.000000	114.500000
-33.200000	278.000000	114.500000
-33.166667	278.000000	114.500000
-33.133333	278.000000	114.500000
-33.100000	278.000000	114.500000
-33.066667	278.000000	114.500000
-33.033333	278.000000	114.500000
-33.000000	278.000000	114.500000
-32.966667	278.000000	114.500000
-32.933333	278.000000	114.500000
-32.900000	278.000000	114.500000
-32.866667	278.000000	114.500000
-32.833333	278.000000	114.500000
-32.800000	278.000000	114.500000
-32.766667	278.000000	114.500000
-32.733333	278.000000	114.500000
-32.700000	278.000000	114.500000
-32.666667	278.000000	114.500000
-32.633333	278.000000	114.500000
-32.600000	278.000000	114.500000
-32.566667	278.000000	114.500000
-32.533333	278.000000	114.500000
-32.500000	278.000000	114.500000
-32.466667	278.000000	114.500000
-32.433333	278.000000	114.500000
-32.400000	278.000000	114.500000
-32.366667	278.000000	114.500000
-32.333333	278.000000	114.500000
-32.300000	278.000000	114.500000
-32.266667	278.000000	114.500000
-32.233333	278.000000	114.500000
-32.200000	278.000000	114.500000
-32.166667	278.000000	114.500000
-32.133333	278.000000	114.500000
-32.100000	278.000000	114.500000
-32.066667	278.000000	114.500000
-32.033333	278.000000	114.500000
-32.000000	278.000000	114.500000
-31.966667	278.000000	114.500000
-31.933333	278.000000	114.500000
-31.900000	278.000000	114.500000
-31.866667	278.000000	114.500000
-31.833333	278.000000	114.500000
-31.800000	278.000000	114.500000
-31.766667	278.000000	114.500000
-31.733333	278.000000	114.500000
-31.700000	278.000000	114.500000
-31.666667	278.000000	114.500000
-31.633333	278.000000	114.500000
-31.600000	278.000000	114.500000
-31.566667	278.000000	114.500000
-31.533333	278.000000	114.500000
-31.500000	278.000000	114.500000
-31.466667	278.000000	114.500000
-31.433333	278.000000	114.500000
-31.400000	278.000000	114.500000
-31.366667	278.000000	114.500000
-31.333333	278.000000	114.500000
-31.300000	278.000000	114.500000
-31.266667	278.000000	114.500000
-31.233333	278.000000	114.500000
-31.200000	278.000000	114.500000
-31.166667	278.000000	114.500000
-31.133333	278.000000	114.500000
-31.100000	278.000000	114.500000
-31.066667	278.000000	114.500000
-31.033333	278.000000	114.500000
-31.000000	278.000000	114.500000
-30.966667	278.000000	114.500000
-30.933333	278.000000	114.500000
-30.900000	278.000000	114.500000
-30.866667	278.000000	114.500000
-30.833333	278.000000	114.500000
-30.800000	278.000000	114.500000
-30.766667	278.000000	114.500000
-30.733333	278.000000	114.500000
-30.700000	278.000000	114.500000
-30.666667	278.000000	114.500000
-30.633333	278.000000	114.500000
-30.600000	278.000000	114.500000
-30.566667	278.000000	114.500000
-30.533333	278.000000	114.500000
-30.500000	278.000000	114.500000
-30.466667	278.000000	114.500000
-30.433333	278.000000	114.500000
-30.400000	278.000000	114.500000
-30.366667	278.000000	114.500000
-30.333333	278.000000	114.500000
-30.300000	278.000000	114.500000
-30.266667	278.000000	114.500000
-30.233333	278.000000	114.500000
-30.200000	278.000000	114.500000
-30.166667	278.000000	114.500000
-30.133333	278.000000	114.500000
-30.100000	278.000000	114.500000
-30.066667	278.000000	114.500000
-30.033333	278.000000	114.500000
-30.000000	278.000000	114.500000
-29.966667	278.000000	114.500000
-29.933333	278.000000	114.500000
-29.900000	278.000000	114.500000
-29.866667	278.000000	114.500000
-29.833333	278.000000	114.500000
-29.800000	278.000000	114.500000
-29.766667	278.000000	114.500000
-29.733333	278.000000	114.500000
-29.700000	278.000000	114.500000
-29.666667	278.000000	114.500000
-29.633333	278.000000	114.500000
-29.600000	278.000000	114.500000
-29.566667	278.000000	114.500000
-29.533333	278.000000	114.500000
-29.500000	278.000000	114.500000
-29.466667	278.000000	114.500000
-29.433333	278.000000	114.500000
-29.400000	278.000000	114.500000
-29.366667	278.000000	114.500000
-29.333333	278.000000	114.500000
-29.300000	278.000000	114.500000
-29.266667	278.000000	114.500000
-29.233333	278.000000	114.500000
-29.200000	278.000000	114.500000
-29.166667	278.000000	114.500000
-29.133333	278.000000	114.500000
-29.100000	278.000000	114.500000
-29.066667	278.000000	114.500000
-29.033333	278.000000	114.500000
-29.000000	278.000000	114.500000
-28.966667	278.000000	114.500000
-28.933333	278.000000	114.500000
-28.900000	278.000000	114.500000
-28.866667	278.000000	114.500000
-28.833333	278.000000	114.500000
-28.800000	278.000000	114.500000
-28.766667	278.000000	114.500000
-28.733333	278.000000	114.500000
-28.700000	277.000000	112.000000
-28.666667	277.000000	112.500000
-28.633333	277.000000	113.000000
-28.600000	277.000000	113.500000
-28.566667	277.000000	112.500000
-28.533333	277.000000	114.000000
-28.500000	277.000000	114.000000
-28.466667	277.000000	114.000000
-28.433333	277.000000	114.000000
-28.400000	277.000000	114.000000
-28.366667	277.000000	114.000000
-28.333333	277.000000	104.000000
-28.300000	277.000000	104.000000
-28.266667	277.000000	104.000000
-28.233333	277.000000	104.000000
-28.200000	277.000000	104.000000
-28.166667	277.000000	104.000000
-28.133333	277.000000	109.000000
-28.100000	277.000000	109.000000
-28.066667	277.000000	109.000000
-28.033333	277.000000	109.000000
-28.000000	277.000000	109.000000
-27.966667	277.000000	109.000000
-27.933333	277.000000	109.000000
-27.900000	277.000000	109.000000
-27.866667	277.000000	109.000000
-27.833333	277.000000	109.000000
-27.800000	277.000000	109.000000
-27.766667	277.000000	109.000000
-27.733333	277.000000	109.000000
-27.700000	277.000000	109.000000
-27.666667	277.000000	109.000000
-27.633333	277.000000	109.000000
-27.600000	277.000000	109.000000
-27.566667	277.000000	109.000000
-27.533333	277.000000	109.000000
-27.500000	277.000000	109.000000
-27.466667	277.000000	109.000000
-27.433333	277.000000	109.000000
-27.400000	277.000000	109.000000
-27.366667	277.000000	109.000000
-27.333333	277.000000	109.000000
-27.300000	277.000000	109.000000
-27.266667	277.000000	109.000000
-27.233333	277.000000	109.000000
-27.200000	277.000000	109.000000
-27.166667	277.000000	109.000000
-27.133333	277.000000	109.000000
-27.100000	277.000000	109.000000
-27.066667	277.000000	109.000000
-27.033333	277.000000	109.000000
-27.000000	277.000000	109.000000
-26.966667	277.000000	109.000000
-26.933333	277.000000	109.000000
-26.900000	277.000000	109.000000
-26.866667	277.000000	109.000000
-26.833333	277.000000	109.000000
-26.800000	277.000000	109.000000
-26.766667	277.000000	109.000000
-26.733333	277.000000	109.000000
-26.700000	277.000000	109.000000
-26.666667	277.000000	109.000000
-26.633333	277.000000	109.000000
-26.600000	277.000000	109.000000
-26.566667	277.000000	109.000000
-26.533333	277.000000	109.000000
-26.500000	277.000000	109.000000
-26.466667	277.000000	109.000000
-26.433333	277.000000	109.000000
-26.400000	277.000000	109.000000
-26.366667	277.000000	109.000000
-26.333333	277.000000	109.000000
-26.300000	277.000000	109.000000
-26.266667	277.000000	109.000000
-26.233333	277.000000	109.000000
-26.200000	277.000000	109.000000
-26.166667	277.000000	109.000000
-26.133333	277.000000	109.000000
-26.100000	277.000000	109.000000
-26.066667	277.000000	109.000000
-26.033333	277.000000	109.000000
-26.000000	277.000000	109.000000
-25.966667	277.000000	109.000000
-25.933333	277.000000	109.000000
-25.900000	277.000000	109.000000
-25.866667	277.000000	109.000000
-25.833333	277.000000	109.000000
-25.800000	277.000000	109.000000
-25.766667	277.000000	109.000000
-25.733333	277.000000	109.000000
-25.700000	277.000000	109.000000
-25.666667	277.000000	109.000000
-25.633333	277.000000	109.000000
-25.600000	277.000000	109.000000
-25.566667	277.000000	109.000000
-25.533333	277.000000	109.000000
-25.500000	277.000000	109.000000
-25.466667	277.000000	109.000000
-25.433333	277.000000	109.000000
-25.400000	277.000000	109.000000
-25.366667	277.000000	109.000000
-25.333333	277.000000	109.000000
-25.300000	277.000000	109.000000
-25.266667	277.000000	109.000000
-25.233333	277.000000	109.000000
-25.200000	277.000000	109.000000
-25.166667	277.000000	109.000000
-25.133333	277.000000	109.000000
-25.100000	277.000000	109.000000
-25.066667	277.000000	109.000000
-25.033333	277.000000	109.000000
-25.000000	277.000000	109.000000
-24.966667	277.000000	109.000000
-24.933333	277.000000	109.000000
-24.900000	277.000000	109.000000
-24.866667	277.000000	109.000000
-24.833333	277.000000	109.000000
-24.800000	277.000000	109.000000
-24.766667	277.000000	109.000000
-24.733333	277.000000	109.000000
-24.700000	277.000000	109.000000
-24.666667	277.000000	109.000000
-24.633333	277.000000	109.000000
-24.600000	277.000000	109.000000
-24.566667	277.000000	109.000000
-24.533333	277.000000	109.000000
-24.500000	277.000000	109.000000
-24.466667	277.000000	109.000000
-24.433333	277.000000	109.000000
-24.400000	277.000000	109.000000
-24.366667	277.000000	109.000000
-24.333333	277.000000	109.000000
-24.300000	277.000000	109.000000
-24.266667	277.000000	109.000000
-24.233333	277.000000	109.000000
-24.200000	277.000000	109.000000
-24.166667	277.000000	109.000000
-24.133333	277.000000	109.000000
-24.100000	277.000000	109.000000
-24.066667	277.000000	109.000000
-24.033333	277.000000	109.000000
-24.000000	277.000000	109.000000
-23.966667	277.000000	109.000000
-23.933333	277.000000	109.000000
-23.900000	277.000000	109.000000
-23.866667	277.000000	109.000000
-23.833333	277.000000	109.000000
-23.800000	277.000000	109.000000
-23.766667	277.000000	109.000000
-23.733333	277.000000	109.000000
-23.700000	277.000000	109.000000
-23.666667	277.000000	109.000000
-23.633333	277.000000	109.000000
-23.600000	277.000000	109.000000
-23.566667	277.000000	109.000000
-23.533333	277.000000	109.000000
-23.500000	277.000000	109.000000
-23.466667	277.000000	109.000000
-23.433333	277.000000	109.000000
-23.400000	277.000000	109.000000
-23.366667	277.000000	109.000000
-23.333333	277.000000	109.000000
-23.300000	277.000000	109.000000
-23.266667	277.000000	109.000000
-23.233333	277.000000	109.000000
-23.200000	277.000000	109.000000
-23.166667	277.000000	109.000000
-23.133333	277.000000	109.000000
-23.100000	277.000000	109.000000
-23.066667	277.000000	109.000000
-23.033333	277.000000	109.000000
-23.000000	277.000000	109.000000
-22.966667	277.000000	109.000000
-22.933333	277.000000	109.000000
-22.900000	276.000000	105.000000
-22.866667	276.000000	105.000000
-22.833333	276.000000	105.000000
-22.800000	276.000000	105.000000
-22.766667	276.000000	105.000000
-22.733333	276.000000	105.000000
-22.700000	276.000000	105.000000
-22.666667	276.000000	105.000000
-22.633333	276.000000	105.000000
-22.600000	276.000000	105.000000
-22.566667	276.000000	105.000000
-22.533333	276.000000	105.000000
-22.500000	276.000000	105.000000
-22.466667	276.000000	105.000000
-22.433333	276.000000	105.000000
-22.400000	276.000000	105.000000
-22.366667	276.000000	105.000000
-22.333333	276.000000	105.000000
-22.300000	276.000000	105.000000
-22.266667	276.000000	105.000000
-22.233333	276.000000	105.000000
-22.200000	276.000000	105.000000
-22.166667	276.000000	105.000000
-22.133333	276.000000	105.000000
-22.100000	276.000000	105.000000
-22.066667	276.000000	105.000000
-22.033333	276.000000	105.000000
-22.000000	276.000000	105.000000
-21.966667	276.000000	105.000000
-21.933333	276.000000	105.000000
-21.900000	276.000000	105.000000
-21.866667	276.000000	105.000000
-21.833333	276.000000	105.000000
-21.800000	276.000000	105.000000
-21.766667	276.000000	105.000000
-21.733333	276.000000	105.000000
-21.700000	276.000000	105.000000
-21.666667	276.000000	105.000000
-21.633333	276.000000	105.000000
-21.600000	276.000000	105.000000
-21.566667	277.000000	141.000000
-21.533333	276.000000	105.000000
-21.500000	277.000000	141.000000
-21.466667	277.000000	141.000000
-21.433333	277.000000	141.000000
-21.400000	277.000000	141.000000
-21.366667	277.000000	141.000000
-21.333333	277.000000	141.000000
-21.300000	277.000000	141.000000
-21.266667	277.000000	141.000000
-21.233333	277.000000	141.000000
-21.200000	277.000000	141.000000
-21.166667	277.000000	141.000000
-21.133333	277.000000	141.000000
-21.100000	277.000000	141.000000
-21.066667	277.000000	141.000000
-21.033333	277.000000	141.000000
-21.000000	277.000000	141.000000
-20.966667	277.000000	141.000000
-20.933333	277.000000	141.000000
-20.900000	277.000000	141.000000
-20.866667	277.000000	141.000000
-20.833333	277.000000	141.000000
-20.800000	277.000000	141.000000
-20.766667	277.000000	141.000000
-20.733333	277.000000	141.000000
-20.700000	277.000000	141.000000
-20.666667	277.000000	141.000000
-20.633333	277.000000	141.000000
-20.600000	277.000000	141.000000
-20.566667	277.000000	141.000000
-20.533333	277.000000	141.000000
-20.500000	277.000000	141.000000
-20.466667	277.000000	141.000000
-20.433333	277.000000	141.000000
-20.400000	277.000000	141.000000
-20.366667	277.000000	141.000000
-20.333333	277.000000	141.000000
-20.300000	277.000000	141.000000
-20.266667	277.000000	141.000000
-20.233333	277.000000	141.000000
-20.200000	277.000000	141.000000
-20.166667	277.000000	141.000000
-20.133333	277.000000	141.000000
-20.100000	277.000000	141.000000
-20.066667	277.000000	141.000000
-20.033333	277.000000	141.000000
-20.000000	277.000000	141.000000
-19.966667	277.000000	141.000000
-19.933333	277.000000	141.000000
-19.900000	277.000000	141.000000
-19.866667	277.000000	141.000000
-19.833333	277.000000	141.000000
-19.800000	277.000000	141.000000
-19.766667	277.000000	141.000000
-19.733333	277.000000	141.000000
-19.700000	277.000000	141.000000
-19.666667	277.000000	141.000000
-19.633333	277.000000	141.000000
-19.600000	277.000000	141.000000
-19.566667	277.000000	141.000000
-19.533333	277.000000	141.000000
-19.500000	277.000000	141.000000
-19.466667	277.000000	141.000000
-19.433333	277.000000	141.000000
-19.400000	277.000000	141.000000
-19.366667	277.000000	141.000000
-19.333333	277.000000	141.000000
-19.300000	277.000000	141.000000
-19.266667	277.000000	141.000000
-19.233333	277.000000	141.000000
-19.200000	277.000000	141.000000
-19.166667	277.000000	141.000000
-19.133333	277.000000	141.000000
-19.100000	277.000000	141.000000
-19.066667	277.000000	141.000000
-19.033333	277.000000	141.000000
-19.000000	277.000000	141.000000
-18.966667	277.000000	141.000000
-18.933333	277.000000	141.000000
-18.900000	277.000000	141.000000
-18.866667	277.000000	141.000000
-18.833333	277.000000	141.000000
-18.800000	277.000000	141.000000
-18.766667	277.000000	141.000000
-18.733333	277.000000	141.000000
-18.700000	277.000000	141.000000
-18.666667	277.000000	141.000000
-18.633333	277.000000	141.000000
-18.600000	277.000000	141.000000
-18.566667	277.000000	141.000000
-18.533333	277.000000	141.000000
-18.500000	277.000000	141.000000
-18.466667	277.000000	141.000000
-18.433333	277.000000	141.000000
-18.400000	277.000000	141.000000
-18.366667	277.000000	141.000000
-18.333333	277.000000	141.000000
-18.300000	277.000000	141.000000
-18.266667	277.000000	141.000000
-18.233333	277.000000	141.000000
-18.200000	277.000000	141.000000
-18.166667	277.000000	141.000000
-18.133333	277.000000	141.000000
-18.100000	277.000000	141.000000
-18.066667	277.000000	141.000000
-18.033333	277.000000	141.000000
-18.000000	277.000000	141.000000
-17.966667	277.000000	141.000000
-17.933333	277.000000	141.000000
-17.900000	277.000000	141.000000
-17.866667	277.000000	141.000000
-17.833333	277.000000	141.000000
-17.800000	277.000000	141.000000
-17.766667	277.000000	141.000000
-17.733333	277.000000	141.000000
-17.700000	277.000000	141.000000
-17.666667	277.000000	141.000000
-17.633333	277.000000	141.000000
-17.600000	277.000000	141.000000
-17.566667	277.000000	141.000000
-17.533333	277.000000	141.000000
-17.500000	277.000000	141.000000
-17.466667	277.000000	141.000000
-17.433333	277.000000	141.000000
-17.400000	277.000000	141.000000
-17.366667	277.000000	141.000000
-17.333333	277.000000	141.000000
-17.300000	277.000000	141.000000
-17.266667	277.000000	141.000000
-17.233333	277.000000	141.000000
-17.200000	276.000000	102.000000
-17.166667	276.000000	102.000000
-17.133333	276.000000	102.000000
-17.100000	276.000000	102.000000
-17.066667	276.000000	102.000000
-17.033333	276.000000	102.000000
-17.000000	276.000000	102.000000
-16.966667	276.000000	102.000000
-16.933333	276.000000	101.500000
-16.900000	276.000000	102.000000
-16.866667	276.000000	102.000000
-16.833333	276.000000	102.000000
-16.800000	276.000000	102.000000
-16.766667	276.000000	102.000000
-16.733333	276.000000	102.000000
-16.700000	276.000000	102.000000
-16.666667	276.000000	102.000000
-16.633333	276.000000	102.000000
-16.600000	276.000000	102.000000
-16.566667	276.000000	102.000000
-16.533333	276.000000	102.000000
-16.500000	276.000000	102.000000
-16.466667	276.000000	102.000000
-16.433333	276.000000	102.000000
-16.400000	276.000000	101.000000
-16.366667	276.000000	101.000000
-16.333333	276.000000	101.000000
-16.300000	276.000000	101.000000
-16.266667	276.000000	101.000000
-16.233333	276.000000	101.000000
-16.200000	276.000000	101.000000
-16.166667	276.000000	101.000000
-16.133333	276.000000	101.000000
-16.100000	276.000000	101.000000
-16.066667	276.000000	101.000000
-16.033333	276.000000	101.000000
-16.000000	275.500000	101.500000
-15.966667	275.500000	101.500000
-15.933333	275.500000	101.500000
-15.900000	276.000000	101.000000
-15.866667	276.000000	101.000000
-15.833333	276.000000	101.000000
-15.800000	276.000000	101.000000
-15.766667	276.000000	101.000000
-15.733333	276.000000	101.000000
-15.700000	277.000000	99.000000
-15.666667	275.500000	101.000000
-15.633333	276.000000	100.500000
-15.600000	276.000000	100.500000
-15.566667	276.000000	100.500000
-15.533333	276.000000	100.500000
-15.500000	276.000000	101.000000
-15.466667	276.000000	101.000000
-15.433333	276.000000	101.000000
-15.400000	276.000000	101.000000
-15.366667	276.000000	101.000000
-15.333333	276.000000	101.000000
-15.300000	276.000000	101.000000
-15.266667	276.000000	101.000000
-15.233333	276.000000	101.000000
-15.200000	276.000000	101.000000
-15.166667	276.000000	101.000000
-15.133333	276.000000	101.000000
-15.100000	276.000000	101.000000
-15.066667	276.000000	101.000000
-15.033333	276.000000	101.000000
-15.000000	276.000000	101.000000
-14.966667	276.000000	101.000000
-14.933333	276.000000	101.000000
-14.900000	276.000000	101.000000
-14.866667	276.000000	101.000000
-14.833333	276.000000	101.000000
-14.800000	276.000000	101.000000
-14.766667	276.000000	101.000000
-14.733333	276.000000	101.000000
-14.700000	276.000000	101.000000
-14.666667	276.000000	101.000000
-14.633333	276.000000	101.000000
-14.600000	276.000000	101.000000
-14.566667	276.000000	101.000000
-14.533333	276.000000	101.000000
-14.500000	276.000000	101.000000
-14.466667	276.000000	101.000000
-14.433333	276.000000	101.000000
-14.400000	276.000000	101.000000
-14.366667	276.000000	101.000000
-14.333333	276.000000	101.000000
-14.300000	276.000000	101.000000
-14.266667	276.000000	101.000000
-14.233333	276.000000	101.000000
-14.200000	276.000000	101.000000
-14.166667	276.000000	101.000000
-14.133333	276.000000	101.000000
-14.100000	276.000000	101.000000
-14.066667	276.000000	101.000000
-14.033333	276.000000	101.000000
-14.000000	276.000000	101.000000
-13.966667	276.000000	101.000000
-13.933333	276.000000	101.000000
-13.900000	276.000000	101.000000
-13.866667	276.000000	101.000000
-13.833333	276.000000	101.000000
-13.800000	276.000000	101.000000
-13.766667	276.000000	101.000000
-13.733333	276.000000	101.000000
-13.700000	276.000000	101.000000
-13.666667	276.000000	101.000000
-13.633333	276.000000	101.000000
-13.600000	276.000000	101.000000
-13.566667	276.000000	101.000000
-13.533333	276.000000	101.000000
-13.500000	276.000000	101.000000
-13.466667	276.000000	101.000000
-13.433333	276.000000	101.000000
-13.400000	276.000000	101.000000
-13.366667	276.000000	101.000000
-13.333333	276.000000	101.000000
-13.300000	276.000000	101.000000
-13.266667	276.000000	101.000000
-13.233333	276.000000	101.000000
-13.200000	276.000000	101.000000
-13.166667	276.000000	101.000000
-13.133333	276.000000	101.000000
-13.100000	276.000000	101.000000
-13.066667	276.000000	101.000000
-13.033333	276.000000	101.000000
-13.000000	276.000000	101.000000
-12.966667	276.000000	101.000000
-12.933333	276.000000	101.000000
-12.900000	276.000000	101.000000
-12.866667	276.000000	101.000000
-12.833333	276.000000	101.000000
-12.800000	276.000000	101.000000
-12.766667	276.000000	101.000000
-12.733333	276.000000	101.000000
-12.700000	276.000000	101.000000
-12.666667	276.000000	101.000000
-12.633333	276.000000	101.000000
-12.600000	276.000000	101.000000
-12.566667	274.000000	101.000000
-12.533333	274.000000	101.000000
-12.500000	274.000000	101.000000
-12.466667	274.000000	101.000000
-12.433333	274.000000	101.000000
-12.400000	274.000000	101.000000
-12.366667	274.000000	101.000000
-12.333333	274.000000	101.000000
-12.300000	274.000000	101.000000
-12.266667	274.000000	101.000000
-12.233333	274.000000	101.000000
-12.200000	274.000000	101.000000
-12.166667	274.000000	101.000000
-12.133333	274.000000	101.000000
-12.100000	274.000000	101.000000
-12.066667	273.000000	110.000000
-12.033333	273.000000	109.000000
-12.000000	273.000000	108.500000
-11.966667	273.000000	108.500000
-11.933333	273.000000	108.000000
-11.900000	273.000000	108.000000
-11.866667	273.000000	108.500000
-11.833333	273.500000	108.000000
-11.800000	273.500000	107.500000
-11.766667	274.000000	108.000000
-11.733333	274.000000	107.000000
-11.700000	274.000000	107.000000
-11.666667	274.000000	107.000000
-11.633333	274.000000	107.500000
-11.600000	274.000000	109.000000
-11.566667	274.000000	109.000000
-11.533333	274.000000	109.000000
-11.500000	274.000000	109.000000
-11.466667	274.000000	109.000000
-11.433333	274.000000	109.000000
-11.400000	274.000000	108.500000
-11.366667	275.500000	96.500000
-11.333333	275.500000	96.500000
-11.300000	275.500000	96.500000
-11.266667	274.500000	97.500000
-11.233333	275.000000	97.000000
-11.200000	275.500000	96.000000
-11.166667	275.500000	96.000000
-11.133333	274.500000	97.000000
-11.100000	274.500000	96.500000
-11.066667	273.500000	109.500000
-11.033333	275.500000	96.000000
-11.000000	275.500000	96.500000
-10.966667	275.500000	96.000000
-10.933333	275.500000	96.000000
-10.900000	275.500000	96.000000
-10.866667	275.500000	96.000000
-10.833333	275.500000	96.000000
-10.800000	275.500000	96.000000
-10.766667	273.500000	98.000000
-10.733333	273.500000	97.500000
-10.700000	278.000000	92.500000
-10.666667	273.500000	97.500000
-10.633333	273.500000	98.000000
-10.600000	273.500000	97.500000
-10.566667	275.000000	95.500000
-10.533333	273.500000	97.000000
-10.500000	274.500000	95.500000
-10.466667	274.500000	95.500000
-10.433333	275.000000	95.000000
-10.400000	276.500000	95.000000
-10.366667	277.000000	95.000000
-10.333333	277.000000	95.000000
-10.300000	277.000000	95.000000
-10.266667	277.000000	95.000000
-10.233333	277.000000	95.000000
-10.200000	277.000000	94.500000
-10.166667	277.000000	94.000000
-10.133333	277.000000	94.500000
-10.100000	277.000000	94.000000
-10.066667	277.000000	94.000000
-10.033333	277.000000	94.000000
-10.000000	277.000000	94.000000
-9.966667	277.000000	94.000000
-9.933333	277.000000	94.000000
-9.900000	277.000000	94.000000
-9.866667	277.000000	93.500000
-9.833333	277.000000	93.500000
-9.800000	277.000000	94.500000
-9.766667	277.000000	94.500000
-9.733333	277.000000	94.500000
-9.700000	277.000000	94.500000
-9.666667	277.500000	94.500000
-9.633333	277.000000	94.500000
-9.600000	277.000000	94.500000
-9.566667	277.000000	94.500000
-9.533333	277.000000	94.000000
-9.500000	277.000000	94.000000
-9.466667	277.000000	94.000000
-9.433333	277.000000	93.500000
-9.400000	277.000000	93.500000
-9.366667	277.000000	93.500000
-9.333333	277.000000	93.000000
-9.300000	277.000000	93.000000
-9.266667	277.000000	93.000000
-9.233333	277.000000	93.000000
-9.200000	277.500000	93.000000
-9.166667	277.500000	93.000000
-9.133333	277.500000	93.000000
-9.100000	277.500000	92.500000
-9.066667	277.500000	92.500000
-9.033333	277.000000	92.500000
-9.000000	277.000000	92.500000
-8.966667	277.000000	92.500000
-8.933333	277.500000	92.500000
-8.900000	277.500000	91.000000
-8.866667	277.500000	91.000000
-8.833333	277.500000	91.000000
-8.800000	277.500000	91.000000
-8.766667	277.500000	91.000000
-8.733333	277.500000	91.000000
-8.700000	277.500000	90.500000
-8.666667	277.500000	90.500000
-8.633333	277.500000	90.500000
-8.600000	277.500000	90.500000
-8.566667	277.500000	90.500000
-8.533333	277.500000	90.000000
-8.500000	277.500000	90.000000
-8.466667	277.500000	90.000000
-8.433333	277.500000	90.000000
-8.400000	277.500000	90.000000
-8.366667	277.500000	90.000000
-8.333333	277.500000	89.000000
-8.300000	277.500000	89.000000
-8.266667	277.500000	89.000000
-8.233333	277.500000	89.000000
-8.200000	277.500000	88.500000
-8.166667	277.500000	88.500000
-8.133333	277.500000	88.000000
-8.100000	278.000000	88.000000
-8.066667	277.500000	87.500000
-8.033333	277.500000	87.500000
-8.000000	277.500000	87.500000
-7.966667	277.500000	87.500000
-7.933333	277.500000	87.000000
-7.900000	277.500000	86.500000
-7.866667	278.000000	86.500000
-7.833333	278.000000	86.500000
-7.800000	277.500000	86.500000
-7.766667	278.000000	86.500000
-7.733333	277.500000	86.000000
-7.700000	278.000000	85.000000
-7.666667	278.000000	85.000000
-7.633333	278.000000	84.500000
-7.600000	278.000000	84.500000
-7.566667	278.000000	84.500000
-7.533333	278.000000	84.000000
-7.500000	278.000000	84.000000
-7.466667	278.000000	83.500000
-7.433333	278.000000	83.000000
-7.400000	278.000000	83.000000
-7.366667	278.000000	83.000000
-7.333333	278.000000	82.500000
-7.300000	278.000000	82.500000
-7.266667	278.000000	82.500000
-7.233333	278.000000	82.000000
-7.200000	278.000000	81.500000
-7.166667	278.000000	81.000000
-7.133333	278.500000	80.500000
-7.100000	278.500000	80.500000
-7.066667	278.500000	80.500000
-7.033333	279.000000	80.500000
-7.000000	279.000000	80.000000
-6.966667	279.500000	81.000000
-6.933333	279.500000	81.000000
-6.900000	279.500000	80.500000
-6.866667	279.500000	79.500000
-6.833333	279.500000	80.500000
-6.800000	280.000000	78.500000
-6.766667	280.500000	78.000000
-6.733333	280.500000	78.000000
-6.700000	280.500000	78.000000
-6.666667	280.000000	78.000000
-6.633333	280.500000	77.500000
-6.600000	280.000000	77.500000
-6.566667	281.000000	77.000000
-6.533333	281.500000	76.500000
-6.500000	281.500000	76.500000
-6.466667	281.500000	76.000000
-6.433333	281.000000	76.000000
-6.400000	281.000000	76.000000
-6.366667	281.000000	75.000000
-6.333333	281.500000	75.000000
-6.300000	282.000000	75.500000
-6.266667	282.000000	75.000000
-6.233333	282.500000	75.000000
-6.200000	282.500000	74.500000
-6.166667	282.500000	74.000000
-6.133333	282.500000	74.000000
-6.100000	282.000000	74.000000
-6.066667	280.500000	73.500000
-6.033333	282.500000	73.500000
-6.000000	281.500000	73.500000
-5.966667	283.000000	73.000000
-5.933333	284.000000	72.500000
-5.900000	284.000000	72.000000
-5.866667	283.500000	74.500000
-5.833333	284.000000	73.000000
-5.800000	283.500000	74.000000
-5.766667	283.500000	72.500000
-5.733333	283.500000	72.000000
-5.700000	283.500000	72.500000
-5.666667	284.000000	72.500000
-5.633333	284.000000	73.000000
-5.600000	284.500000	73.000000
-5.566667	284.500000	72.500000
-5.533333	284.500000	71.500000
-5.500000	284.500000	71.000000
-5.466667	285.000000	70.500000
-5.433333	285.000000	69.500000
-5.400000	284.500000	71.500000
-5.366667	285.000000	71.500000
-5.333333	285.000000	69.500000
-5.300000	285.000000	69.500000
-5.266667	285.000000	68.000000
-5.233333	285.000000	68.000000
-5.200000	285.000000	68.000000
-5.166667	285.000000	67.000000
-5.133333	285.000000	67.000000
-5.100000	285.000000	67.000000
-5.066667	285.000000	66.500000
-5.033333	285.500000	66.500000
-5.000000	286.000000	65.500000
-4.966667	285.500000	65.500000
-4.933333	286.000000	65.000000
-4.900000	286.000000	64.500000
-4.866667	285.500000	63.500000
-4.833333	285.500000	63.500000
-4.800000	286.000000	63.000000
-4.766667	286.000000	63.000000
-4.733333	286.000000	63.000000
-4.700000	286.000000	62.500000
-4.666667	286.000000	62.000000
-4.633333	286.000000	62.000000
-4.600000	285.500000	62.500000
-4.566667	286.000000	62.000000
-4.533333	286.000000	62.000000
-4.500000	285.500000	62.000000
-4.466667	285.500000	61.500000
-4.433333	285.000000	61.500000
-4.400000	285.000000	59.000000
-4.366667	285.500000	58.000000
-4.333333	285.000000	58.000000
-4.300000	285.000000	57.000000
-4.266667	284.500000	57.500000
-4.233333	284.500000	57.500000
-4.200000	284.500000	57.000000
-4.166667	284.000000	57.500000
-4.133333	284.500000	57.000000
-4.100000	284.000000	57.000000
-4.066667	284.000000	57.000000
-4.033333	284.000000	58.000000
-4.000000	284.000000	56.500000
-3.966667	283.500000	56.500000
-3.933333	282.500000	58.500000
-3.900000	282.500000	57.000000
-3.866667	282.500000	57.000000
-3.833333	283.500000	56.000000
-3.800000	284.000000	56.000000
-3.766667	284.000000	56.000000
-3.733333	283.500000	56.000000
-3.700000	283.500000	55.000000
-3.666667	283.000000	55.500000
-3.633333	283.000000	55.000000
-3.600000	282.500000	54.500000
-3.566667	283.000000	54.500000
-3.533333	283.000000	52.500000
-3.500000	283.000000	53.000000
-3.466667	283.000000	54.000000
-3.433333	282.500000	54.000000
-3.400000	282.500000	53.500000
-3.366667	282.500000	53.500000
-3.333333	282.500000	53.500000
-3.300000	283.000000	51.000000
-3.266667	283.000000	50.500000
-3.233333	283.000000	52.000000
-3.200000	282.500000	52.000000
-3.166667	282.500000	53.000000
-3.133333	282.500000	51.500000
-3.100000	282.500000	51.500000
-3.066667	282.500000	52.500000
-3.033333	283.000000	49.500000
-3.000000	283.000000	49.000000
-2.966667	283.000000	50.500000
-2.933333	282.500000	50.500000
-2.900000	282.500000	50.500000
-2.866667	282.500000	49.500000
-2.833333	282.500000	50.000000
-2.800000	283.000000	48.000000
-2.766667	283.000000	48.000000
-2.733333	283.000000	47.500000
-2.700000	283.000000	48.000000
-2.666667	282.500000	48.000000
-2.633333	282.500000	48.000000
-2.600000	282.500000	47.500000
-2.566667	283.000000	47.500000
-2.533333	283.000000	45.500000
-2.500000	283.000000	45.000000
-2.466667	283.000000	45.000000
-2.433333	283.000000	45.000000
-2.400000	283.000000	44.000000
-2.366667	282.500000	44.000000
-2.333333	282.500000	44.000000
-2.300000	282.000000	42.500000
-2.266667	283.000000	41.500000
-2.233333	283.000000	41.500000
-2.200000	282.500000	40.500000
-2.166667	282.500000	41.500000
-2.133333	282.500000	41.500000
-2.100000	282.000000	40.500000
-2.066667	282.500000	40.500000
-2.033333	282.500000	39.000000
-2.000000	282.500000	38.000000
-1.966667	282.500000	38.000000
-1.933333	282.000000	37.500000
-1.900000	282.000000	37.000000
-1.866667	282.500000	37.000000
-1.833333	282.000000	37.000000
-1.800000	282.500000	37.000000
-1.766667	282.500000	36.500000
-1.733333	282.500000	36.500000
-1.700000	282.500000	36.000000
-1.666667	282.500000	36.000000
-1.633333	282.500000	35.500000
-1.600000	282.500000	33.500000
-1.566667	282.500000	33.000000
-1.533333	282.500000	32.500000
-1.500000	283.000000	32.500000
-1.466667	282.500000	32.500000
-1.433333	283.000000	32.500000
-1.400000	283.000000	31.000000
-1.366667	283.000000	31.000000
-1.333333	283.000000	31.000000
-1.300000	282.500000	30.500000
-1.266667	282.500000	30.000000
-1.233333	283.000000	29.500000
-1.200000	282.500000	29.000000
-1.166667	282.500000	29.000000
-1.133333	282.500000	28.500000
-1.100000	282.500000	28.000000
-1.066667	282.500000	28.000000
-1.033333	282.500000	27.500000
-1.000000	282.500000	27.500000
-0.966667	282.500000	27.500000
-0.933333	282.500000	27.000000
-0.900000	282.000000	27.000000
-0.866667	282.500000	26.500000
-0.833333	282.000000	26.000000
-0.800000	282.000000	26.000000
-0.766667	282.000000	26.000000
-0.733333	282.500000	25.500000
-0.700000	282.000000	25.000000
-0.666667	282.000000	25.000000
-0.633333	282.000000	24.500000
-0.600000	282.000000	24.500000
-0.566667	282.000000	24.500000
-0.533333	282.000000	24.000000
-0.500000	282.000000	23.500000
-0.466667	282.000000	23.000000
-0.433333	282.000000	22.500000
-0.400000	282.000000	22.500000
-0.366667	282.000000	22.500000
-0.333333	282.000000	22.000000
-0.300000	282.000000	21.500000
-0.266667	282.000000	21.500000
-0.233333	282.000000	20.500000
-0.200000	282.000000	20.500000
-0.166667	282.000000	20.000000
-0.133333	282.000000	20.000000
-0.100000	282.000000	19.500000
-0.066667	282.000000	19.500000
-0.033333	282.000000	19.500000
0.000000	282.000000	19.000000
0.033333	282.000000	19.000000
0.066667	282.000000	19.000000
0.100000	282.000000	19.000000
0.133333	282.000000	17.500000
0.166667	282.000000	17.500000
0.200000	282.000000	16.500000
0.233333	282.000000	16.500000
0.266667	282.000000	16.000000
0.300000	282.000000	16.000000
0.333333	282.000000	16.000000
0.366667	282.000000	16.000000
0.400000	282.000000	15.000000
0.433333	282.000000	15.000000
0.466667	282.000000	15.000000
0.500000	282.000000	14.000000
0.533333	282.000000	14.000000
0.566667	282.000000	14.000000
0.600000	282.000000	13.000000
0.633333	282.000000	13.000000
0.666667	282.000000	12.500000
0.700000	282.000000	12.500000
0.733333	282.000000	12.500000
0.766667	282.000000	12.500000
0.800000	282.000000	11.500000
0.833333	282.000000	11.000000
0.866667	282.000000	11.000000
0.900000	282.000000	11.000000
0.933333	282.000000	10.500000
0.966667	282.000000	9.500000
1.000000	282.000000	9.500000
1.033333	282.000000	10.500000
1.066667	282.000000	10.500000
1.100000	281.500000	10.000000
1.133333	282.000000	10.500000
1.166667	281.500000	10.500000
1.200000	282.000000	10.000000
1.233333	281.500000	10.000000
1.266667	281.500000	8.500000
1.300000	281.000000	9.500000
1.333333	281.500000	9.000000
1.366667	281.000000	9.000000
1.400000	281.000000	9.000000
1.433333	281.000000	8.500000
1.466667	281.000000	8.500000
1.500000	281.000000	8.500000
1.533333	281.000000	8.500000
1.566667	281.000000	8.500000
1.600000	281.000000	7.500000
1.633333	281.000000	7.000000
1.666667	281.000000	8.500000
1.700000	281.000000	8.000000
1.733333	281.000000	7.000000
1.766667	281.000000	7.000000
1.800000	281.000000	7.000000
1.833333	281.000000	6.000000
1.866667	281.000000	6.000000
1.900000	281.000000	6.500000
1.933333	281.000000	6.500000
1.966667	281.000000	6.500000
2.000000	281.000000	6.500000
2.033333	281.000000	6.500000
2.066667	281.000000	6.000000
2.100000	281.000000	6.000000
2.133333	281.500000	6.000000
2.166667	282.000000	5.500000
2.200000	282.000000	5.000000
2.233333	282.000000	5.000000
2.266667	282.000000	4.500000
2.300000	282.000000	4.500000
2.333333	282.000000	4.500000
2.366667	280.500000	4.500000
2.400000	282.000000	3.500000
2.433333	282.000000	4.500000
2.466667	281.500000	4.500000
2.500000	281.000000	4.500000
2.533333	280.500000	5.000000
2.566667	279.500000	5.000000
2.600000	279.500000	3.500000
2.633333	279.500000	3.500000
2.666667	279.500000	3.500000
2.700000	279.500000	3.500000
2.733333	279.500000	3.500000
2.766667	279.500000	3.500000
2.800000	279.500000	3.500000
2.833333	279.500000	26.000000
2.866667	279.500000	25.500000
2.900000	279.500000	25.500000
2.933333	279.500000	25.000000
2.966667	279.500000	23.000000
3.000000	279.500000	23.000000
3.033333	279.500000	23.000000
3.066667	279.500000	22.500000
3.100000	279.500000	22.500000
3.133333	279.500000	22.500000
3.166667	279.500000	22.500000
3.200000	279.500000	22.500000
3.233333	279.000000	19.500000
3.266667	279.000000	19.000000
3.300000	279.000000	17.000000
3.333333	279.000000	16.500000
3.366667	279.500000	16.500000
3.400000	279.500000	16.500000
3.433333	279.000000	16.500000
3.466667	279.500000	16.500000
3.500000	279.500000	16.500000
3.533333	279.500000	16.500000
3.566667	279.500000	18.500000
3.600000	279.500000	18.500000
3.633333	279.500000	18.500000
3.666667	279.500000	18.500000
3.700000	279.500000	18.000000
3.733333	279.500000	18.500000
3.766667	279.500000	18.500000
3.800000	279.500000	18.500000
3.833333	279.500000	18.000000
3.866667	279.500000	15.000000
3.900000	279.500000	15.500000
3.933333	279.500000	15.500000
3.966667	279.500000	15.500000
4.000000	279.500000	17.500000
4.033333	279.500000	16.000000
4.066667	279.500000	16.000000
4.100000	280.000000	17.000000
4.133333	280.000000	17.000000
4.166667	280.000000	16.000000
4.200000	280.000000	16.000000
4.233333	280.000000	18.000000
4.266667	279.500000	15.500000
4.300000	279.500000	17.000000
4.333333	279.000000	16.500000
4.366667	279.500000	17.500000
4.400000	278.000000	6.500000
4.433333	280.000000	16.000000
4.466667	280.000000	16.000000
4.500000	280.000000	16.000000
4.533333	280.000000	15.000000
4.566667	279.500000	15.000000
4.600000	279.500000	15.000000
4.633333	279.500000	15.000000
4.666667	279.500000	15.000000
4.700000	280.000000	14.500000
4.733333	281.000000	19.500000
4.766667	280.000000	14.000000
4.800000	280.000000	14.000000
4.833333	280.000000	14.000000
4.866667	285.000000	20.000000
4.900000	285.000000	20.000000
4.933333	285.000000	20.000000
4.966667	285.000000	20.000000
5.000000	280.000000	14.000000
5.033333	280.000000	13.500000
5.066667	280.000000	13.000000
5.100000	280.000000	13.000000
5.133333	280.000000	13.000000
5.166667	280.000000	13.000000
5.200000	280.000000	13.000000
5.233333	288.000000	33.000000
5.266667	287.500000	32.000000
5.300000	288.000000	33.500000
5.333333	288.500000	33.500000
5.366667	288.500000	33.500000
5.400000	288.000000	32.000000
5.433333	288.500000	33.500000
5.466667	288.500000	33.000000
5.500000	288.500000	33.000000
5.533333	288.500000	33.000000
5.566667	288.500000	33.000000
5.600000	288.500000	37.000000
5.633333	288.500000	37.000000
5.666667	288.500000	36.500000
5.700000	288.500000	32.500000
5.733333	289.000000	35.500000
5.766667	289.000000	35.500000
5.800000	289.500000	41.000000
5.833333	289.500000	37.000000
5.866667	290.000000	37.500000
5.900000	289.500000	35.500000
5.933333	289.500000	36.000000
5.966667	289.500000	36.000000
6.000000	289.500000	36.000000
6.033333	290.000000	37.000000
6.066667	290.000000	36.500000
6.100000	290.000000	36.500000
6.133333	290.000000	36.000000
6.166667	290.000000	35.000000
6.200000	290.000000	36.000000
6.233333	290.000000	36.000000
6.266667	290.000000	35.500000
6.300000	290.000000	36.000000
6.333333	290.000000	35.000000
6.366667	290.500000	35.500000
6.400000	291.000000	37.000000
6.433333	290.500000	35.000000
6.466667	290.500000	35.000000
6.500000	290.500000	35.500000
6.533333	274.500000	4.000000
6.566667	274.500000	4.000000
6.600000	274.500000	4.000000
[truncated: 8,801 more rows]
