# Supplementary material for: Attraction of posture and motion-trajectory elements of conspecific biological motion in medaka fish
Source: Sci Rep. 2018 Jun 5;8:8589. doi: 10.1038/s41598-018-26186-x (PMC5988670; doi:10.1038/s41598-018-26186-x)
Supplement: Supplementary file 4 — Dataset 3 [file 41598_2018_26186_MOESM4_ESM.zip › DataExperiments/Bioposture_10.csv]

time[sec]	x	y
-60.000000	153.500000	12.500000
-59.966667	153.500000	14.000000
-59.933333	153.500000	14.000000
-59.900000	153.500000	14.000000
-59.866667	153.500000	12.500000
-59.833333	153.500000	10.000000
-59.800000	153.500000	12.000000
-59.766667	153.500000	12.500000
-59.733333	188.500000	6.500000
-59.700000	153.500000	12.500000
-59.666667	153.500000	11.500000
-59.633333	153.500000	12.500000
-59.600000	153.500000	12.000000
-59.566667	153.500000	12.500000
-59.533333	188.500000	6.500000
-59.500000	153.500000	12.500000
-59.466667	153.500000	11.500000
-59.433333	188.500000	6.500000
-59.400000	153.500000	14.000000
-59.366667	153.500000	12.500000
-59.333333	153.500000	14.000000
-59.300000	188.500000	6.500000
-59.266667	153.500000	14.000000
-59.233333	153.500000	11.500000
-59.200000	142.500000	12.500000
-59.166667	142.500000	12.000000
-59.133333	138.000000	12.500000
-59.100000	138.000000	10.000000
-59.066667	136.500000	14.000000
-59.033333	136.500000	12.500000
-59.000000	133.000000	12.000000
-58.966667	168.000000	2.000000
-58.933333	133.000000	12.500000
-58.900000	168.000000	2.000000
-58.866667	168.000000	2.500000
-58.833333	91.500000	11.500000
-58.800000	109.000000	80.500000
-58.766667	91.000000	12.000000
-58.733333	91.000000	12.000000
-58.700000	91.000000	11.500000
-58.666667	90.500000	13.500000
-58.633333	90.500000	14.000000
-58.600000	90.500000	14.000000
-58.566667	109.500000	80.000000
-58.533333	87.000000	14.000000
-58.500000	110.000000	79.500000
-58.466667	87.000000	12.500000
-58.433333	87.000000	14.000000
-58.400000	110.000000	79.000000
-58.366667	87.000000	14.000000
-58.333333	87.000000	12.500000
-58.300000	87.000000	14.000000
-58.266667	85.000000	12.500000
-58.233333	85.000000	14.000000
-58.200000	85.000000	12.500000
-58.166667	115.000000	69.500000
-58.133333	115.000000	69.500000
-58.100000	115.000000	68.000000
-58.066667	115.000000	68.000000
-58.033333	115.500000	65.500000
-58.000000	115.500000	65.500000
-57.966667	116.500000	65.000000
-57.933333	117.500000	65.000000
-57.900000	117.500000	64.500000
-57.866667	117.500000	64.000000
-57.833333	117.000000	64.000000
-57.800000	122.000000	63.000000
-57.766667	122.000000	63.000000
-57.733333	122.000000	63.000000
-57.700000	122.000000	64.000000
-57.666667	122.500000	63.500000
-57.633333	123.500000	65.000000
-57.600000	123.500000	64.500000
-57.566667	123.000000	64.500000
-57.533333	123.000000	62.500000
-57.500000	123.000000	63.000000
-57.466667	122.500000	65.500000
-57.433333	123.500000	64.500000
-57.400000	122.000000	65.000000
-57.366667	122.000000	65.500000
-57.333333	123.000000	65.500000
-57.300000	123.000000	63.000000
-57.266667	123.000000	63.500000
-57.233333	123.000000	64.000000
-57.200000	121.000000	64.000000
-57.166667	121.000000	67.000000
-57.133333	121.000000	64.500000
-57.100000	121.000000	66.000000
-57.066667	123.000000	62.500000
-57.033333	123.500000	62.500000
-57.000000	123.500000	63.500000
-56.966667	120.500000	62.500000
-56.933333	124.000000	63.500000
-56.900000	123.500000	67.000000
-56.866667	121.000000	67.000000
-56.833333	121.500000	66.500000
-56.800000	121.000000	64.000000
-56.766667	120.500000	63.000000
-56.733333	121.000000	64.000000
-56.700000	121.000000	62.500000
-56.666667	121.500000	66.500000
-56.633333	121.000000	66.000000
-56.600000	121.500000	65.000000
-56.566667	121.500000	63.000000
-56.533333	122.000000	63.500000
-56.500000	122.000000	63.500000
-56.466667	122.500000	63.500000
-56.433333	120.500000	68.500000
-56.400000	120.500000	68.500000
-56.366667	121.000000	68.500000
-56.333333	121.000000	68.500000
-56.300000	121.500000	68.000000
-56.266667	121.500000	68.000000
-56.233333	121.500000	68.500000
-56.200000	122.000000	67.500000
-56.166667	122.500000	67.500000
-56.133333	122.500000	67.500000
-56.100000	122.000000	68.000000
-56.066667	122.500000	67.500000
-56.033333	122.500000	67.500000
-56.000000	123.000000	67.500000
-55.966667	124.000000	66.000000
-55.933333	124.500000	65.500000
-55.900000	124.500000	65.500000
-55.866667	124.500000	65.500000
-55.833333	124.000000	66.500000
-55.800000	123.500000	67.000000
-55.766667	124.000000	66.500000
-55.733333	123.500000	67.000000
-55.700000	124.500000	66.000000
-55.666667	125.000000	65.000000
-55.633333	125.000000	64.500000
-55.600000	125.000000	64.500000
-55.566667	125.000000	64.500000
-55.533333	125.000000	64.500000
-55.500000	125.000000	64.500000
-55.466667	125.000000	63.000000
-55.433333	134.000000	60.500000
-55.400000	134.000000	60.000000
-55.366667	133.500000	60.500000
-55.333333	133.500000	60.000000
-55.300000	133.500000	59.500000
-55.266667	133.500000	59.500000
-55.233333	133.500000	60.500000
-55.200000	134.500000	59.500000
-55.166667	134.500000	60.500000
-55.133333	134.000000	60.500000
-55.100000	134.000000	59.500000
-55.066667	134.500000	58.500000
-55.033333	134.000000	59.500000
-55.000000	134.000000	60.000000
-54.966667	135.000000	60.000000
-54.933333	135.000000	60.500000
-54.900000	135.000000	60.500000
-54.866667	134.500000	60.000000
-54.833333	135.000000	58.500000
-54.800000	135.500000	58.000000
-54.766667	135.000000	59.000000
-54.733333	134.500000	60.500000
-54.700000	136.500000	59.500000
-54.666667	136.000000	60.500000
-54.633333	135.500000	59.500000
-54.600000	136.500000	55.500000
-54.566667	137.000000	55.000000
-54.533333	137.000000	55.000000
-54.500000	137.000000	55.000000
-54.466667	137.000000	54.500000
-54.433333	137.500000	54.500000
-54.400000	137.000000	54.500000
-54.366667	137.500000	55.000000
-54.333333	138.000000	55.000000
-54.300000	137.000000	55.500000
-54.266667	137.500000	55.500000
-54.233333	137.500000	55.500000
-54.200000	139.000000	56.500000
-54.166667	139.000000	56.500000
-54.133333	138.000000	56.500000
-54.100000	138.500000	56.500000
-54.066667	138.000000	57.000000
-54.033333	138.000000	57.000000
-54.000000	137.000000	57.500000
-53.966667	138.500000	56.500000
-53.933333	138.500000	56.500000
-53.900000	138.500000	56.500000
-53.866667	139.000000	56.500000
-53.833333	139.000000	55.500000
-53.800000	132.000000	56.000000
-53.766667	132.000000	55.500000
-53.733333	139.000000	55.000000
-53.700000	139.000000	54.500000
-53.666667	139.500000	55.000000
-53.633333	140.000000	54.500000
-53.600000	140.000000	54.500000
-53.566667	140.000000	54.500000
-53.533333	140.500000	54.500000
-53.500000	140.000000	54.500000
-53.466667	139.000000	58.500000
-53.433333	140.500000	57.000000
-53.400000	141.000000	52.500000
-53.366667	136.500000	51.500000
-53.333333	143.000000	51.000000
-53.300000	143.000000	51.000000
-53.266667	143.000000	51.000000
-53.233333	143.000000	50.500000
-53.200000	143.000000	50.500000
-53.166667	143.000000	50.500000
-53.133333	143.500000	50.500000
-53.100000	143.500000	50.500000
-53.066667	143.500000	50.500000
-53.033333	143.500000	50.500000
-53.000000	143.500000	50.500000
-52.966667	143.500000	49.500000
-52.933333	143.500000	49.500000
-52.900000	143.500000	48.500000
-52.866667	143.500000	48.500000
-52.833333	143.500000	48.500000
-52.800000	143.500000	48.500000
-52.766667	143.500000	49.000000
-52.733333	143.500000	48.500000
-52.700000	143.500000	48.500000
-52.666667	144.000000	48.500000
-52.633333	144.500000	48.500000
-52.600000	144.500000	49.500000
-52.566667	145.000000	50.500000
-52.533333	143.000000	52.000000
-52.500000	142.500000	53.500000
-52.466667	146.500000	54.500000
-52.433333	146.500000	55.500000
-52.400000	146.500000	57.000000
-52.366667	139.000000	58.500000
-52.333333	141.000000	57.500000
-52.300000	141.500000	57.500000
-52.266667	141.500000	57.500000
-52.233333	142.000000	58.000000
-52.200000	142.500000	57.500000
-52.166667	142.500000	57.500000
-52.133333	143.500000	57.000000
-52.100000	144.000000	56.500000
-52.066667	144.000000	56.500000
-52.033333	143.500000	57.000000
-52.000000	144.000000	57.500000
-51.966667	144.500000	58.000000
-51.933333	146.000000	57.500000
-51.900000	146.000000	57.000000
-51.866667	146.000000	56.500000
-51.833333	146.500000	57.000000
-51.800000	147.000000	57.000000
-51.766667	154.000000	56.500000
-51.733333	154.500000	57.000000
-51.700000	155.000000	57.000000
-51.666667	155.500000	56.500000
-51.633333	155.500000	55.500000
-51.600000	156.000000	55.000000
-51.566667	156.500000	55.500000
-51.533333	150.000000	56.500000
-51.500000	150.000000	56.500000
-51.466667	150.500000	57.500000
-51.433333	158.500000	57.000000
-51.400000	159.000000	56.500000
-51.366667	152.000000	57.000000
-51.333333	160.500000	56.000000
-51.300000	161.500000	57.000000
-51.266667	162.500000	58.000000
-51.233333	163.000000	58.500000
-51.200000	163.500000	58.500000
-51.166667	164.000000	58.500000
-51.133333	164.500000	58.500000
-51.100000	165.000000	59.000000
-51.066667	165.500000	59.500000
-51.033333	166.000000	60.000000
-51.000000	167.000000	61.000000
-50.966667	167.500000	62.500000
-50.933333	167.500000	61.500000
-50.900000	167.500000	60.500000
-50.866667	168.000000	60.000000
-50.833333	168.500000	60.500000
-50.800000	169.000000	60.500000
-50.766667	169.500000	62.000000
-50.733333	169.500000	62.000000
-50.700000	170.000000	64.500000
-50.666667	170.500000	62.000000
-50.633333	170.500000	60.500000
-50.600000	171.000000	61.500000
-50.566667	171.500000	61.500000
-50.533333	171.500000	61.500000
-50.500000	172.500000	63.000000
-50.466667	172.500000	63.000000
-50.433333	173.000000	63.500000
-50.400000	173.000000	62.500000
-50.366667	174.000000	62.000000
-50.333333	174.000000	62.000000
-50.300000	177.000000	61.500000
-50.266667	177.000000	62.500000
-50.233333	177.500000	63.500000
-50.200000	176.000000	63.000000
-50.166667	177.500000	62.500000
-50.133333	177.500000	63.000000
-50.100000	177.500000	63.000000
-50.066667	177.500000	62.500000
-50.033333	179.000000	62.500000
-50.000000	178.500000	63.000000
-49.966667	178.500000	63.000000
-49.933333	178.500000	63.000000
-49.900000	178.500000	62.500000
-49.866667	181.000000	62.000000
-49.833333	179.500000	61.500000
-49.800000	179.000000	62.500000
-49.766667	179.000000	62.500000
-49.733333	179.000000	63.500000
-49.700000	179.500000	63.000000
-49.666667	185.500000	61.500000
-49.633333	185.500000	61.500000
-49.600000	185.500000	61.500000
-49.566667	185.500000	62.500000
-49.533333	185.500000	63.000000
-49.500000	185.500000	63.500000
-49.466667	185.500000	62.000000
-49.433333	185.500000	61.500000
-49.400000	185.500000	61.500000
-49.366667	185.500000	62.000000
-49.333333	185.500000	62.500000
-49.300000	186.000000	63.000000
-49.266667	186.000000	62.500000
-49.233333	186.500000	61.500000
-49.200000	186.000000	62.000000
-49.166667	186.500000	61.000000
-49.133333	186.500000	62.000000
-49.100000	189.500000	63.000000
-49.066667	190.500000	63.500000
-49.033333	190.500000	63.500000
-49.000000	192.500000	63.500000
-48.966667	192.500000	63.500000
-48.933333	192.500000	64.000000
-48.900000	193.500000	64.500000
-48.866667	194.000000	64.500000
-48.833333	194.500000	64.500000
-48.800000	195.000000	64.500000
-48.766667	195.000000	64.500000
-48.733333	198.000000	64.500000
-48.700000	199.000000	67.500000
-48.666667	199.000000	67.500000
-48.633333	199.000000	67.500000
-48.600000	199.000000	67.500000
-48.566667	199.000000	67.000000
-48.533333	197.000000	67.500000
-48.500000	197.500000	67.500000
-48.466667	197.000000	67.500000
-48.433333	197.000000	68.000000
-48.400000	196.500000	68.000000
-48.366667	196.500000	68.000000
-48.333333	177.000000	70.500000
-48.300000	196.500000	68.000000
-48.266667	197.000000	68.000000
-48.233333	197.000000	68.000000
-48.200000	181.000000	53.000000
-48.166667	181.000000	53.000000
-48.133333	181.000000	53.000000
-48.100000	181.000000	53.000000
-48.066667	177.000000	71.000000
-48.033333	177.000000	71.000000
-48.000000	177.000000	71.000000
-47.966667	177.000000	71.000000
-47.933333	196.000000	70.000000
-47.900000	196.000000	70.000000
-47.866667	196.000000	70.000000
-47.833333	176.500000	70.500000
-47.800000	176.500000	70.500000
-47.766667	176.500000	70.500000
-47.733333	195.000000	70.000000
-47.700000	193.500000	69.000000
-47.666667	193.500000	69.000000
-47.633333	192.500000	68.500000
-47.600000	191.500000	68.500000
-47.566667	191.500000	68.000000
-47.533333	190.500000	68.000000
-47.500000	190.500000	68.000000
-47.466667	190.500000	68.000000
-47.433333	190.500000	68.000000
-47.400000	190.000000	68.000000
-47.366667	190.000000	68.000000
-47.333333	190.500000	68.000000
-47.300000	190.500000	68.000000
-47.266667	190.000000	68.000000
-47.233333	190.000000	68.000000
-47.200000	192.000000	68.500000
-47.166667	190.500000	68.500000
-47.133333	190.500000	68.500000
-47.100000	191.000000	68.500000
-47.066667	191.000000	65.000000
-47.033333	191.000000	65.000000
-47.000000	191.000000	65.500000
-46.966667	190.500000	65.500000
-46.933333	190.000000	65.500000
-46.900000	188.500000	65.500000
-46.866667	187.500000	66.000000
-46.833333	187.500000	66.000000
-46.800000	188.000000	66.000000
-46.766667	187.500000	66.000000
-46.733333	187.500000	66.500000
-46.700000	187.000000	66.500000
-46.666667	187.000000	66.500000
-46.633333	187.000000	67.000000
-46.600000	187.000000	67.000000
-46.566667	187.000000	67.000000
-46.533333	187.000000	67.500000
-46.500000	187.000000	67.500000
-46.466667	187.000000	68.000000
-46.433333	187.000000	68.000000
-46.400000	187.000000	68.000000
-46.366667	187.000000	68.500000
-46.333333	186.500000	68.500000
-46.300000	187.000000	68.500000
-46.266667	187.000000	69.000000
-46.233333	187.000000	69.500000
-46.200000	187.000000	69.500000
-46.166667	187.000000	70.000000
-46.133333	187.500000	70.000000
-46.100000	186.500000	69.500000
-46.066667	186.500000	70.000000
-46.033333	186.000000	70.000000
-46.000000	186.000000	70.000000
-45.966667	186.500000	70.500000
-45.933333	186.500000	70.500000
-45.900000	186.500000	70.500000
-45.866667	187.000000	71.000000
-45.833333	186.500000	71.000000
-45.800000	188.500000	74.000000
-45.766667	185.000000	71.500000
-45.733333	189.500000	74.500000
-45.700000	185.500000	72.000000
-45.666667	190.500000	76.500000
-45.633333	191.000000	77.500000
-45.600000	191.500000	78.000000
-45.566667	191.000000	78.000000
-45.533333	191.500000	78.500000
-45.500000	191.500000	79.000000
-45.466667	192.000000	80.000000
-45.433333	192.000000	80.500000
-45.400000	192.000000	81.000000
-45.366667	188.500000	77.000000
-45.333333	192.500000	81.500000
-45.300000	192.500000	82.000000
-45.266667	193.000000	82.500000
-45.233333	193.000000	83.000000
-45.200000	193.000000	84.000000
-45.166667	193.000000	84.000000
-45.133333	194.000000	84.500000
-45.100000	193.500000	84.500000
-45.066667	193.500000	85.000000
-45.033333	194.000000	85.500000
-45.000000	194.000000	85.500000
-44.966667	194.000000	86.000000
-44.933333	194.500000	86.500000
-44.900000	194.500000	87.000000
-44.866667	195.000000	87.500000
-44.833333	195.000000	87.500000
-44.800000	195.000000	88.000000
-44.766667	195.500000	88.500000
-44.733333	196.000000	89.000000
-44.700000	196.000000	89.500000
-44.666667	196.000000	90.000000
-44.633333	196.000000	90.000000
-44.600000	196.500000	90.500000
-44.566667	197.500000	91.500000
-44.533333	197.500000	92.000000
-44.500000	198.000000	92.500000
-44.466667	198.500000	92.500000
-44.433333	198.500000	94.000000
-44.400000	199.500000	94.500000
-44.366667	199.500000	95.000000
-44.333333	200.000000	95.500000
-44.300000	200.000000	95.500000
-44.266667	199.500000	96.500000
-44.233333	199.500000	96.500000
-44.200000	200.000000	97.000000
-44.166667	200.000000	97.500000
-44.133333	200.500000	98.000000
-44.100000	201.000000	98.500000
-44.066667	200.500000	98.500000
-44.033333	201.000000	99.500000
-44.000000	201.500000	100.000000
-43.966667	201.500000	100.000000
-43.933333	202.500000	99.000000
-43.900000	201.000000	100.000000
-43.866667	200.500000	100.500000
-43.833333	202.000000	101.000000
-43.800000	202.000000	102.000000
-43.766667	202.500000	102.500000
-43.733333	204.000000	103.500000
-43.700000	203.500000	103.500000
-43.666667	203.500000	103.500000
-43.633333	204.500000	104.500000
-43.600000	206.000000	105.000000
-43.566667	207.000000	104.500000
-43.533333	207.500000	105.500000
-43.500000	207.500000	106.000000
-43.466667	207.500000	105.500000
-43.433333	208.000000	106.500000
-43.400000	206.000000	104.000000
-43.366667	206.500000	104.500000
-43.333333	207.000000	105.000000
-43.300000	207.000000	105.500000
-43.266667	208.000000	106.500000
-43.233333	210.000000	108.500000
-43.200000	210.000000	109.000000
-43.166667	210.000000	109.000000
-43.133333	212.500000	110.500000
-43.100000	212.500000	113.000000
-43.066667	214.500000	113.000000
-43.033333	213.500000	113.500000
-43.000000	215.000000	113.500000
-42.966667	215.000000	114.000000
-42.933333	214.500000	114.000000
-42.900000	215.000000	114.500000
-42.866667	215.000000	115.000000
-42.833333	215.500000	115.000000
-42.800000	217.500000	117.500000
-42.766667	217.500000	117.500000
-42.733333	218.000000	120.500000
-42.700000	218.500000	120.500000
-42.666667	219.000000	121.500000
-42.633333	217.500000	118.500000
-42.600000	217.500000	119.000000
-42.566667	217.500000	119.000000
-42.533333	218.000000	119.500000
-42.500000	218.000000	120.000000
-42.466667	218.500000	120.000000
-42.433333	218.500000	120.500000
-42.400000	220.000000	121.500000
-42.366667	219.500000	121.500000
-42.333333	218.500000	120.500000
-42.300000	219.500000	121.500000
-42.266667	219.000000	121.500000
-42.233333	219.500000	122.000000
-42.200000	220.500000	122.000000
-42.166667	221.000000	123.000000
-42.133333	221.000000	122.500000
-42.100000	220.500000	123.000000
-42.066667	222.000000	123.500000
-42.033333	222.000000	124.000000
-42.000000	222.000000	124.500000
-41.966667	222.500000	124.500000
-41.933333	222.500000	125.000000
-41.900000	223.000000	125.000000
-41.866667	223.000000	125.500000
-41.833333	223.500000	126.000000
-41.800000	224.000000	127.500000
-41.766667	225.000000	128.500000
-41.733333	224.500000	128.000000
-41.700000	225.000000	128.500000
-41.666667	226.500000	129.500000
-41.633333	226.500000	130.000000
-41.600000	226.000000	130.500000
-41.566667	226.000000	131.500000
-41.533333	231.500000	138.500000
-41.500000	232.000000	140.500000
-41.466667	234.000000	143.500000
-41.433333	234.000000	144.500000
-41.400000	234.500000	145.500000
-41.366667	235.000000	146.000000
-41.333333	235.000000	146.500000
-41.300000	235.000000	147.000000
-41.266667	235.000000	148.000000
-41.233333	235.500000	148.500000
-41.200000	236.000000	149.500000
-41.166667	236.000000	150.000000
-41.133333	236.000000	151.000000
-41.100000	236.000000	151.500000
-41.066667	236.500000	151.500000
-41.033333	236.500000	152.500000
-41.000000	236.500000	153.000000
-40.966667	237.000000	153.000000
-40.933333	237.000000	154.500000
-40.900000	237.000000	154.500000
-40.866667	237.500000	157.000000
-40.833333	237.500000	157.500000
-40.800000	237.500000	158.000000
-40.766667	238.000000	159.000000
-40.733333	238.000000	159.500000
-40.700000	238.500000	159.500000
-40.666667	238.500000	160.000000
-40.633333	238.500000	160.500000
-40.600000	238.500000	161.000000
-40.566667	238.500000	162.000000
-40.533333	238.500000	162.500000
-40.500000	238.500000	162.500000
-40.466667	239.000000	164.000000
-40.433333	239.000000	165.000000
-40.400000	239.000000	166.000000
-40.366667	239.000000	166.000000
-40.333333	239.000000	166.500000
-40.300000	239.500000	167.000000
-40.266667	239.500000	167.500000
-40.233333	240.000000	168.000000
-40.200000	240.000000	168.500000
-40.166667	240.500000	170.500000
-40.133333	240.500000	171.500000
-40.100000	240.500000	172.500000
-40.066667	240.500000	173.000000
-40.033333	240.500000	173.500000
-40.000000	241.000000	173.500000
-39.966667	241.500000	175.000000
-39.933333	241.500000	175.500000
-39.900000	241.500000	176.000000
-39.866667	241.500000	177.000000
-39.833333	241.500000	177.500000
-39.800000	241.500000	177.000000
-39.766667	242.000000	177.500000
-39.733333	242.500000	178.000000
-39.700000	243.000000	179.000000
-39.666667	242.500000	179.500000
-39.633333	242.500000	182.000000
-39.600000	242.500000	182.500000
-39.566667	242.500000	183.000000
-39.533333	242.000000	183.500000
-39.500000	241.500000	184.000000
-39.466667	241.500000	182.500000
-39.433333	241.500000	182.500000
-39.400000	242.000000	190.000000
-39.366667	242.000000	190.500000
-39.333333	242.000000	193.000000
-39.300000	241.000000	194.000000
-39.266667	241.000000	194.500000
-39.233333	241.000000	195.000000
-39.200000	241.000000	195.500000
-39.166667	241.500000	198.500000
-39.133333	242.000000	198.000000
-39.100000	242.000000	198.500000
-39.066667	241.500000	199.500000
-39.033333	241.000000	201.500000
-39.000000	241.000000	204.000000
-38.966667	241.000000	203.000000
-38.933333	241.000000	203.500000
-38.900000	241.500000	203.000000
-38.866667	241.500000	204.000000
-38.833333	240.000000	204.000000
-38.800000	239.500000	208.500000
-38.766667	239.500000	208.500000
-38.733333	239.500000	210.000000
-38.700000	239.500000	211.500000
-38.666667	239.000000	212.500000
-38.633333	239.000000	213.000000
-38.600000	239.000000	214.000000
-38.566667	239.000000	215.000000
-38.533333	239.000000	215.500000
-38.500000	239.000000	216.500000
-38.466667	239.000000	217.000000
-38.433333	238.500000	217.500000
-38.400000	239.000000	218.000000
-38.366667	238.500000	219.500000
-38.333333	238.500000	220.000000
-38.300000	238.500000	220.000000
-38.266667	238.000000	221.000000
-38.233333	238.000000	221.000000
-38.200000	237.500000	221.500000
-38.166667	238.000000	223.000000
-38.133333	237.000000	224.000000
-38.100000	237.000000	223.500000
-38.066667	237.000000	217.500000
-38.033333	237.000000	217.500000
-38.000000	237.000000	218.500000
-37.966667	237.000000	219.500000
-37.933333	236.500000	221.500000
-37.900000	236.500000	222.500000
-37.866667	236.000000	223.500000
-37.833333	235.500000	224.000000
-37.800000	234.500000	225.500000
-37.766667	234.000000	227.000000
-37.733333	234.500000	227.000000
-37.700000	234.000000	228.000000
-37.666667	233.000000	229.500000
-37.633333	232.000000	230.000000
-37.600000	231.500000	230.500000
-37.566667	231.000000	231.500000
-37.533333	231.000000	232.000000
-37.500000	230.000000	234.500000
-37.466667	226.500000	237.000000
-37.433333	225.500000	238.000000
-37.400000	225.000000	238.500000
-37.366667	224.500000	239.000000
-37.333333	224.000000	240.000000
-37.300000	223.500000	241.000000
-37.266667	223.500000	241.500000
-37.233333	223.000000	242.500000
-37.200000	222.500000	242.500000
-37.166667	222.500000	242.500000
-37.133333	222.000000	243.500000
-37.100000	222.000000	243.500000
-37.066667	222.000000	244.500000
-37.033333	221.500000	245.000000
-37.000000	221.500000	245.000000
-36.966667	221.000000	245.500000
-36.933333	218.500000	247.500000
-36.900000	218.000000	248.000000
-36.866667	217.500000	249.000000
-36.833333	217.500000	249.500000
-36.800000	217.500000	250.000000
-36.766667	217.000000	250.000000
-36.733333	215.500000	250.000000
-36.700000	215.500000	250.000000
-36.666667	215.500000	248.500000
-36.633333	216.000000	248.500000
-36.600000	215.500000	249.000000
-36.566667	214.500000	251.000000
-36.533333	213.000000	252.500000
-36.500000	212.500000	252.500000
-36.466667	211.500000	253.000000
-36.433333	211.000000	253.000000
-36.400000	210.000000	253.500000
-36.366667	210.000000	254.000000
-36.333333	208.500000	255.500000
-36.300000	207.500000	256.500000
-36.266667	206.500000	256.500000
-36.233333	206.000000	256.500000
-36.200000	205.000000	256.500000
-36.166667	204.500000	256.500000
-36.133333	203.500000	257.000000
-36.100000	202.500000	258.500000
-36.066667	201.500000	259.000000
-36.033333	201.000000	259.000000
-36.000000	200.000000	259.000000
-35.966667	199.000000	259.500000
-35.933333	194.000000	260.500000
-35.900000	194.000000	261.000000
-35.866667	197.500000	260.000000
-35.833333	196.500000	260.500000
-35.800000	191.500000	262.000000
-35.766667	191.000000	262.000000
-35.733333	190.500000	261.500000
-35.700000	190.000000	261.000000
-35.666667	189.500000	260.500000
-35.633333	188.000000	261.500000
-35.600000	189.000000	261.500000
-35.566667	188.500000	262.000000
-35.533333	186.500000	262.500000
-35.500000	185.500000	262.500000
-35.466667	184.500000	263.500000
-35.433333	184.000000	263.000000
-35.400000	183.500000	262.500000
-35.366667	182.000000	262.000000
-35.333333	180.500000	261.000000
-35.300000	179.500000	261.000000
-35.266667	178.500000	261.000000
-35.233333	177.000000	261.000000
-35.200000	175.500000	261.500000
-35.166667	175.000000	261.500000
-35.133333	174.500000	261.000000
-35.100000	172.500000	260.500000
-35.066667	172.000000	260.000000
-35.033333	170.500000	260.000000
-35.000000	170.500000	260.000000
-34.966667	169.500000	260.000000
-34.933333	167.500000	260.000000
-34.900000	167.500000	259.500000
-34.866667	166.500000	259.000000
-34.833333	165.500000	259.000000
-34.800000	164.000000	259.000000
-34.766667	163.000000	259.000000
-34.733333	163.000000	258.500000
-34.700000	161.500000	258.500000
-34.666667	160.500000	258.000000
-34.633333	160.500000	258.000000
-34.600000	159.500000	257.500000
-34.566667	158.500000	257.500000
-34.533333	159.000000	258.000000
-34.500000	158.000000	257.500000
-34.466667	158.500000	258.000000
-34.433333	159.000000	257.500000
-34.400000	159.500000	257.000000
-34.366667	160.000000	256.500000
-34.333333	160.000000	256.500000
-34.300000	160.000000	256.500000
-34.266667	159.000000	258.000000
-34.233333	160.500000	258.500000
-34.200000	159.500000	259.000000
-34.166667	159.500000	258.500000
-34.133333	153.500000	257.000000
-34.100000	152.500000	256.500000
-34.066667	136.500000	251.000000
-34.033333	126.500000	232.500000
-34.000000	110.500000	219.500000
-33.966667	112.500000	210.000000
-33.933333	113.500000	201.500000
-33.900000	116.500000	195.500000
-33.866667	118.000000	193.500000
-33.833333	121.000000	190.500000
-33.800000	122.000000	189.500000
-33.766667	124.000000	187.500000
-33.733333	125.500000	185.500000
-33.700000	127.000000	184.000000
-33.666667	127.500000	182.000000
-33.633333	128.000000	181.500000
-33.600000	127.000000	179.500000
-33.566667	127.500000	179.000000
-33.533333	127.500000	178.500000
-33.500000	128.000000	177.000000
-33.466667	129.000000	176.500000
-33.433333	128.500000	175.500000
-33.400000	127.500000	175.000000
-33.366667	128.500000	175.500000
-33.333333	128.500000	173.000000
-33.300000	128.500000	173.500000
-33.266667	128.500000	172.500000
-33.233333	130.000000	172.500000
-33.200000	129.500000	171.500000
-33.166667	130.000000	172.000000
-33.133333	129.500000	170.000000
-33.100000	129.000000	171.000000
-33.066667	129.500000	171.500000
-33.033333	129.500000	170.500000
-33.000000	130.500000	169.500000
-32.966667	130.500000	168.500000
-32.933333	131.000000	169.000000
-32.900000	130.500000	168.000000
-32.866667	130.500000	168.500000
-32.833333	130.500000	166.500000
-32.800000	130.500000	166.500000
-32.766667	131.000000	167.000000
-32.733333	131.500000	166.000000
-32.700000	131.500000	166.000000
-32.666667	131.500000	165.000000
-32.633333	131.000000	164.500000
-32.600000	131.000000	164.500000
-32.566667	131.500000	164.500000
-32.533333	131.000000	164.500000
-32.500000	132.000000	163.000000
-32.466667	132.500000	163.000000
-32.433333	132.500000	162.500000
-32.400000	132.500000	162.500000
-32.366667	132.000000	161.500000
-32.333333	131.500000	161.500000
-32.300000	132.000000	161.500000
-32.266667	132.000000	161.000000
-32.233333	133.000000	160.000000
-32.200000	134.000000	159.500000
-32.166667	133.500000	159.500000
-32.133333	133.500000	160.000000
-32.100000	132.500000	153.500000
-32.066667	132.500000	150.500000
-32.033333	133.000000	149.500000
-32.000000	133.000000	149.000000
-31.966667	133.500000	149.500000
-31.933333	134.000000	146.000000
-31.900000	133.500000	146.500000
-31.866667	133.500000	145.500000
-31.833333	133.000000	145.000000
-31.800000	133.000000	145.000000
-31.766667	133.500000	141.500000
-31.733333	134.000000	142.000000
-31.700000	134.500000	142.000000
-31.666667	134.500000	141.500000
-31.633333	134.500000	142.000000
-31.600000	134.000000	142.000000
-31.566667	134.000000	138.500000
-31.533333	134.000000	139.000000
-31.500000	134.000000	138.500000
-31.466667	134.000000	138.500000
-31.433333	135.000000	138.500000
-31.400000	135.500000	136.000000
-31.366667	135.500000	135.000000
-31.333333	135.000000	135.000000
-31.300000	134.000000	135.000000
-31.266667	134.500000	134.500000
-31.233333	134.000000	133.500000
-31.200000	135.000000	134.000000
-31.166667	135.500000	133.000000
-31.133333	135.500000	132.000000
-31.100000	135.500000	132.000000
-31.066667	135.500000	132.000000
-31.033333	135.000000	131.500000
-31.000000	135.000000	131.500000
-30.966667	135.000000	131.500000
-30.933333	135.500000	131.500000
-30.900000	136.500000	130.500000
-30.866667	136.500000	129.000000
-30.833333	136.500000	128.000000
-30.800000	136.000000	128.500000
-30.766667	136.000000	129.500000
-30.733333	136.000000	128.500000
-30.700000	136.000000	128.000000
-30.666667	136.000000	128.500000
-30.633333	136.500000	127.500000
-30.600000	137.000000	127.500000
-30.566667	137.500000	127.500000
-30.533333	136.500000	124.500000
-30.500000	137.500000	124.500000
-30.466667	138.500000	123.500000
-30.433333	140.000000	123.500000
-30.400000	141.500000	124.000000
-30.366667	141.500000	124.500000
-30.333333	142.000000	125.000000
-30.300000	142.000000	124.000000
-30.266667	139.500000	137.000000
-30.233333	140.000000	136.500000
-30.200000	140.500000	135.000000
-30.166667	141.000000	132.500000
-30.133333	142.000000	129.500000
-30.100000	143.000000	127.500000
-30.066667	143.000000	127.000000
-30.033333	145.500000	118.000000
-30.000000	145.500000	117.500000
-29.966667	146.000000	116.500000
-29.933333	146.000000	116.000000
-29.900000	143.500000	126.500000
-29.866667	147.000000	114.000000
-29.833333	147.500000	113.500000
-29.800000	148.000000	113.000000
-29.766667	148.000000	113.000000
-29.733333	148.500000	112.000000
-29.700000	148.500000	111.500000
-29.666667	149.000000	110.500000
-29.633333	149.000000	110.500000
-29.600000	149.500000	110.000000
-29.566667	150.000000	109.000000
-29.533333	150.000000	108.500000
-29.500000	150.500000	108.000000
-29.466667	150.500000	108.000000
-29.433333	151.000000	107.000000
-29.400000	151.000000	106.500000
-29.366667	151.000000	106.000000
-29.333333	151.500000	105.000000
-29.300000	151.500000	105.000000
-29.266667	151.500000	104.500000
-29.233333	152.000000	104.000000
-29.200000	152.500000	103.000000
-29.166667	153.000000	102.500000
-29.133333	153.000000	102.500000
-29.100000	153.000000	102.000000
-29.066667	153.000000	101.500000
-29.033333	153.000000	101.000000
-29.000000	153.000000	100.500000
-28.966667	153.000000	100.000000
-28.933333	153.500000	100.500000
-28.900000	154.000000	100.000000
-28.866667	154.000000	99.500000
-28.833333	154.000000	98.500000
-28.800000	154.000000	97.000000
-28.766667	154.000000	96.000000
-28.733333	154.500000	95.500000
-28.700000	154.500000	96.500000
-28.666667	155.000000	96.000000
-28.633333	156.000000	94.000000
-28.600000	156.500000	93.500000
-28.566667	156.500000	90.000000
-28.533333	156.000000	89.500000
-28.500000	156.500000	88.500000
-28.466667	157.000000	87.500000
-28.433333	157.500000	86.500000
-28.400000	158.000000	85.500000
-28.366667	158.000000	85.500000
-28.333333	158.500000	84.000000
-28.300000	158.500000	83.000000
-28.266667	158.500000	81.500000
-28.233333	158.500000	81.000000
-28.200000	159.000000	80.500000
-28.166667	159.500000	78.500000
-28.133333	160.000000	78.000000
-28.100000	160.000000	76.500000
-28.066667	159.500000	76.500000
-28.033333	160.000000	75.500000
-28.000000	160.000000	74.500000
-27.966667	160.500000	73.000000
-27.933333	160.500000	73.000000
-27.900000	161.500000	71.000000
-27.866667	161.500000	70.000000
-27.833333	162.500000	68.500000
-27.800000	163.000000	67.000000
-27.766667	162.500000	65.500000
-27.733333	162.500000	65.500000
-27.700000	162.500000	64.500000
-27.666667	163.000000	63.500000
-27.633333	163.000000	62.500000
-27.600000	163.000000	62.500000
-27.566667	163.500000	62.000000
-27.533333	163.000000	60.500000
-27.500000	163.000000	60.500000
-27.466667	163.500000	59.000000
-27.433333	163.500000	58.500000
-27.400000	164.000000	58.500000
-27.366667	164.000000	57.500000
-27.333333	164.000000	57.500000
-27.300000	164.000000	57.000000
-27.266667	163.500000	57.500000
-27.233333	164.500000	56.000000
-27.200000	163.500000	58.500000
-27.166667	164.000000	56.000000
-27.133333	164.500000	55.000000
-27.100000	168.500000	42.500000
-27.066667	169.500000	42.000000
-27.033333	169.000000	41.500000
-27.000000	169.500000	41.000000
-26.966667	170.000000	40.500000
-26.933333	170.000000	40.500000
-26.900000	170.500000	40.000000
-26.866667	170.500000	39.500000
-26.833333	170.500000	39.500000
-26.800000	171.500000	39.500000
-26.766667	171.500000	42.000000
-26.733333	167.000000	51.500000
-26.700000	167.000000	51.000000
-26.666667	167.000000	52.000000
-26.633333	167.500000	49.500000
-26.600000	166.500000	50.500000
-26.566667	168.000000	47.500000
-26.533333	168.000000	47.000000
-26.500000	169.000000	47.000000
-26.466667	170.000000	45.500000
-26.433333	170.000000	45.000000
-26.400000	170.000000	43.500000
-26.366667	170.500000	42.000000
-26.333333	171.000000	42.000000
-26.300000	172.000000	41.500000
-26.266667	173.500000	41.000000
-26.233333	174.000000	40.000000
-26.200000	174.000000	39.000000
-26.166667	174.500000	37.500000
-26.133333	175.500000	36.000000
-26.100000	182.000000	31.000000
-26.066667	182.500000	30.000000
-26.033333	178.500000	35.000000
-26.000000	179.500000	34.500000
-25.966667	179.500000	34.000000
-25.933333	191.000000	36.500000
-25.900000	191.500000	30.500000
-25.866667	192.000000	30.000000
-25.833333	193.500000	28.500000
-25.800000	194.500000	28.000000
-25.766667	195.000000	28.000000
-25.733333	196.000000	27.500000
-25.700000	197.000000	26.500000
-25.666667	197.500000	26.000000
-25.633333	198.500000	25.000000
-25.600000	198.500000	25.000000
-25.566667	199.000000	25.000000
-25.533333	201.000000	24.000000
-25.500000	201.500000	24.000000
-25.466667	202.500000	23.500000
-25.433333	203.500000	23.000000
-25.400000	204.000000	22.000000
-25.366667	204.000000	22.000000
-25.333333	205.000000	21.500000
-25.300000	206.500000	21.000000
-25.266667	207.000000	21.000000
-25.233333	207.500000	20.500000
-25.200000	208.500000	20.000000
-25.166667	208.000000	20.000000
-25.133333	203.500000	22.000000
-25.100000	209.500000	19.500000
-25.066667	204.500000	21.000000
-25.033333	210.500000	19.000000
-25.000000	211.000000	18.000000
-24.966667	211.000000	18.500000
-24.933333	211.500000	18.000000
-24.900000	211.500000	18.000000
-24.866667	211.500000	18.000000
-24.833333	211.500000	19.000000
-24.800000	212.500000	19.000000
-24.766667	212.500000	17.500000
-24.733333	212.500000	17.000000
-24.700000	212.500000	17.500000
-24.666667	212.500000	17.000000
-24.633333	213.000000	17.000000
-24.600000	211.500000	17.000000
-24.566667	212.000000	17.000000
-24.533333	212.000000	17.000000
-24.500000	213.000000	17.000000
-24.466667	212.500000	15.500000
-24.433333	213.000000	16.000000
-24.400000	212.500000	16.500000
-24.366667	212.000000	16.500000
-24.333333	207.500000	18.500000
-24.300000	206.500000	19.000000
-24.266667	207.000000	19.000000
-24.233333	213.000000	17.000000
-24.200000	213.500000	15.500000
-24.166667	214.000000	16.000000
-24.133333	213.000000	17.000000
-24.100000	213.000000	17.000000
-24.066667	210.000000	19.500000
-24.033333	209.000000	19.000000
-24.000000	208.500000	17.500000
-23.966667	215.500000	16.000000
-23.933333	215.500000	16.000000
-23.900000	217.000000	16.000000
-23.866667	216.500000	17.500000
-23.833333	228.000000	17.500000
-23.800000	228.000000	18.500000
-23.766667	228.500000	18.500000
-23.733333	228.500000	17.500000
-23.700000	229.000000	16.000000
-23.666667	229.000000	16.000000
-23.633333	229.000000	15.500000
-23.600000	229.500000	17.000000
-23.566667	229.000000	18.000000
-23.533333	232.000000	18.000000
-23.500000	223.500000	18.000000
-23.466667	223.500000	17.500000
-23.433333	224.000000	16.500000
-23.400000	223.500000	15.500000
-23.366667	223.500000	15.500000
-23.333333	224.000000	17.500000
-23.300000	224.000000	19.000000
-23.266667	232.000000	18.500000
-23.233333	232.500000	18.500000
-23.200000	232.500000	18.500000
-23.166667	232.500000	18.000000
-23.133333	233.000000	18.000000
-23.100000	232.500000	18.000000
-23.066667	233.000000	19.000000
-23.033333	233.500000	19.000000
-23.000000	233.500000	18.500000
-22.966667	234.500000	18.500000
-22.933333	234.500000	18.500000
-22.900000	234.500000	18.000000
-22.866667	234.500000	18.000000
-22.833333	235.000000	18.000000
-22.800000	235.000000	18.000000
-22.766667	235.500000	18.500000
-22.733333	246.000000	18.500000
-22.700000	245.500000	18.500000
-22.666667	238.000000	18.500000
-22.633333	238.500000	18.500000
-22.600000	247.500000	19.000000
-22.566667	247.500000	19.000000
-22.533333	238.500000	19.000000
-22.500000	248.000000	19.500000
-22.466667	239.000000	19.000000
-22.433333	235.500000	19.000000
-22.400000	245.000000	19.500000
-22.366667	236.500000	19.000000
-22.333333	243.000000	19.000000
-22.300000	246.500000	19.000000
-22.266667	237.500000	18.500000
-22.233333	247.000000	19.000000
-22.200000	247.000000	19.500000
-22.166667	239.000000	19.500000
-22.133333	230.500000	19.000000
-22.100000	238.500000	20.000000
-22.066667	237.500000	21.000000
-22.033333	247.500000	22.500000
-22.000000	249.000000	24.000000
-21.966667	241.500000	24.500000
-21.933333	241.500000	25.500000
-21.900000	242.000000	26.500000
-21.866667	242.500000	27.500000
-21.833333	242.500000	27.500000
-21.800000	242.500000	28.000000
-21.766667	242.500000	28.500000
-21.733333	242.500000	28.500000
-21.700000	244.000000	29.000000
-21.666667	244.000000	29.500000
-21.633333	244.500000	30.000000
-21.600000	244.000000	30.500000
-21.566667	252.500000	31.000000
-21.533333	244.500000	31.500000
-21.500000	245.500000	32.000000
-21.466667	245.500000	32.000000
-21.433333	245.500000	32.500000
-21.400000	250.000000	36.500000
-21.366667	250.000000	37.000000
-21.333333	258.500000	38.500000
-21.300000	258.500000	38.500000
-21.266667	250.000000	39.000000
-21.233333	250.000000	39.500000
-21.200000	258.500000	39.500000
-21.166667	251.000000	39.500000
-21.133333	259.000000	39.500000
-21.100000	259.000000	40.000000
-21.066667	252.000000	40.500000
-21.033333	260.000000	41.000000
-21.000000	261.000000	41.500000
-20.966667	261.500000	42.000000
-20.933333	254.000000	42.000000
-20.900000	262.000000	42.500000
-20.866667	262.500000	43.000000
-20.833333	255.000000	43.000000
-20.800000	263.000000	43.500000
-20.766667	255.500000	43.500000
-20.733333	263.500000	43.500000
-20.700000	263.500000	44.000000
-20.666667	256.500000	44.000000
-20.633333	256.500000	44.000000
-20.600000	264.000000	44.500000
-20.566667	265.500000	44.500000
-20.533333	266.000000	44.500000
-20.500000	266.500000	45.500000
-20.466667	259.500000	46.500000
-20.433333	259.500000	46.500000
-20.400000	267.000000	46.500000
-20.366667	267.000000	47.000000
-20.333333	260.000000	46.500000
-20.300000	268.000000	47.000000
-20.266667	268.000000	47.500000
-20.233333	268.000000	47.500000
-20.200000	268.000000	48.000000
-20.166667	261.500000	48.000000
-20.133333	268.500000	48.500000
-20.100000	262.000000	48.500000
-20.066667	269.500000	48.000000
-20.033333	263.000000	48.000000
-20.000000	264.000000	49.500000
-19.966667	270.000000	49.500000
-19.933333	264.000000	49.500000
-19.900000	265.500000	50.500000
-19.866667	266.500000	52.000000
-19.833333	271.500000	50.500000
-19.800000	264.500000	50.000000
-19.766667	270.500000	49.500000
-19.733333	270.000000	49.500000
-19.700000	272.000000	51.000000
-19.666667	272.000000	51.000000
-19.633333	276.500000	57.000000
-19.600000	277.500000	58.000000
-19.566667	278.000000	58.500000
-19.533333	278.000000	59.000000
-19.500000	278.500000	59.500000
-19.466667	273.000000	59.500000
-19.433333	271.500000	57.000000
-19.400000	272.500000	57.000000
-19.366667	272.500000	55.000000
-19.333333	271.500000	54.000000
-19.300000	273.500000	51.000000
-19.266667	274.000000	52.500000
-19.233333	274.500000	52.000000
-19.200000	274.500000	52.500000
-19.166667	273.500000	53.500000
-19.133333	273.500000	54.500000
-19.100000	272.000000	56.000000
-19.066667	273.000000	56.500000
-19.033333	285.000000	58.000000
-19.000000	274.500000	57.000000
-18.966667	274.500000	56.500000
-18.933333	275.500000	55.500000
-18.900000	275.000000	55.000000
-18.866667	275.000000	55.000000
-18.833333	275.000000	54.500000
-18.800000	276.000000	54.500000
-18.766667	287.000000	54.500000
-18.733333	290.500000	49.000000
-18.700000	291.000000	48.500000
-18.666667	291.000000	47.500000
-18.633333	290.500000	46.500000
-18.600000	289.500000	46.500000
-18.566667	289.000000	46.000000
-18.533333	289.500000	45.000000
-18.500000	289.500000	45.000000
-18.466667	289.500000	44.000000
-18.433333	290.000000	44.000000
-18.400000	289.500000	43.500000
-18.366667	289.500000	43.000000
-18.333333	289.000000	42.500000
-18.300000	289.000000	42.500000
-18.266667	288.500000	42.500000
-18.233333	288.500000	42.000000
-18.200000	288.000000	42.000000
-18.166667	289.000000	41.000000
-18.133333	289.500000	40.000000
-18.100000	289.500000	39.500000
-18.066667	289.500000	38.500000
-18.033333	289.500000	38.500000
-18.000000	289.000000	38.000000
-17.966667	289.000000	37.500000
-17.933333	289.000000	36.500000
-17.900000	288.500000	36.500000
-17.866667	288.500000	35.500000
-17.833333	288.000000	35.000000
-17.800000	288.000000	34.500000
-17.766667	287.000000	34.500000
-17.733333	286.000000	33.500000
-17.700000	286.500000	33.500000
-17.666667	286.500000	33.500000
-17.633333	280.500000	33.000000
-17.600000	280.500000	32.500000
-17.566667	279.500000	33.000000
-17.533333	278.500000	32.000000
-17.500000	276.000000	32.000000
-17.466667	274.500000	31.500000
-17.433333	274.500000	32.000000
-17.400000	274.500000	31.500000
-17.366667	288.500000	32.000000
-17.333333	280.500000	30.000000
-17.300000	272.500000	30.000000
-17.266667	279.000000	29.500000
-17.233333	278.500000	29.000000
-17.200000	278.000000	28.000000
-17.166667	270.500000	27.500000
-17.133333	277.500000	27.000000
-17.100000	276.500000	26.500000
-17.066667	268.500000	26.000000
-17.033333	276.000000	25.500000
-17.000000	275.500000	25.000000
-16.966667	267.500000	25.000000
-16.933333	282.000000	23.000000
-16.900000	282.000000	23.000000
-16.866667	281.500000	23.000000
-16.833333	281.000000	22.000000
-16.800000	265.000000	24.500000
-16.766667	272.000000	24.500000
-16.733333	272.500000	24.500000
-16.700000	265.000000	25.000000
-16.666667	271.500000	25.000000
-16.633333	270.500000	25.000000
-16.600000	264.000000	25.000000
-16.566667	263.500000	25.000000
-16.533333	269.000000	25.000000
-16.500000	269.000000	24.500000
-16.466667	268.000000	24.500000
-16.433333	267.000000	24.500000
-16.400000	266.500000	24.500000
-16.366667	265.500000	24.000000
-16.333333	264.500000	24.000000
-16.300000	263.500000	24.000000
-16.266667	263.000000	24.000000
-16.233333	262.000000	25.500000
-16.200000	261.500000	24.000000
-16.166667	261.000000	24.000000
-16.133333	260.500000	17.000000
-16.100000	260.000000	17.000000
-16.066667	259.000000	18.000000
-16.033333	258.500000	17.000000
-16.000000	258.000000	17.000000
-15.966667	257.500000	17.000000
-15.933333	257.000000	17.000000
-15.900000	256.500000	17.000000
-15.866667	256.000000	17.000000
-15.833333	245.500000	15.500000
-15.800000	254.500000	17.000000
-15.766667	243.500000	15.000000
-15.733333	242.500000	15.000000
-15.700000	242.000000	15.000000
-15.666667	240.500000	14.500000
-15.633333	239.500000	14.000000
-15.600000	239.000000	13.500000
-15.566667	239.500000	13.500000
-15.533333	239.000000	14.500000
-15.500000	238.500000	14.000000
-15.466667	238.500000	14.000000
-15.433333	238.000000	14.000000
-15.400000	236.000000	13.500000
-15.366667	235.000000	13.500000
-15.333333	234.500000	13.000000
-15.300000	234.500000	13.000000
-15.266667	233.000000	12.000000
-15.233333	232.500000	12.500000
-15.200000	230.000000	11.500000
-15.166667	229.000000	11.500000
-15.133333	228.000000	11.500000
-15.100000	227.500000	11.500000
-15.066667	213.500000	11.500000
-15.033333	213.000000	12.000000
-15.000000	211.500000	11.500000
-14.966667	211.000000	11.500000
-14.933333	209.000000	10.000000
-14.900000	208.500000	10.000000
-14.866667	208.000000	10.500000
-14.833333	207.500000	13.500000
-14.800000	202.000000	13.000000
-14.766667	204.500000	13.500000
-14.733333	205.000000	12.500000
-14.700000	204.500000	11.000000
-14.666667	204.000000	11.500000
-14.633333	199.500000	13.000000
-14.600000	199.000000	14.500000
-14.566667	198.000000	16.000000
-14.533333	202.000000	16.500000
-14.500000	201.500000	15.000000
-14.466667	197.000000	14.000000
-14.433333	196.000000	14.000000
-14.400000	196.000000	14.500000
-14.366667	194.500000	17.000000
-14.333333	194.000000	17.500000
-14.300000	193.500000	18.000000
-14.266667	194.000000	18.500000
-14.233333	200.000000	17.500000
-14.200000	194.500000	18.500000
-14.166667	194.500000	16.500000
-14.133333	194.500000	17.500000
-14.100000	194.500000	20.000000
-14.066667	194.000000	21.000000
-14.033333	199.000000	20.500000
-14.000000	190.500000	20.000000
-13.966667	193.500000	19.000000
-13.933333	193.500000	18.500000
-13.900000	193.500000	17.500000
-13.866667	192.500000	19.000000
-13.833333	192.000000	19.500000
-13.800000	190.000000	22.000000
-13.766667	188.500000	21.500000
-13.733333	189.000000	21.000000
-13.700000	189.500000	19.500000
-13.666667	193.500000	19.500000
-13.633333	193.500000	18.000000
-13.600000	188.500000	19.000000
-13.566667	194.000000	21.000000
-13.533333	192.500000	22.000000
-13.500000	187.500000	22.500000
-13.466667	188.000000	21.500000
-13.433333	188.500000	20.000000
-13.400000	189.000000	19.000000
-13.366667	188.000000	19.500000
-13.333333	188.000000	20.000000
-13.300000	193.000000	21.000000
-13.266667	190.000000	20.500000
-13.233333	187.500000	21.000000
-13.200000	187.500000	20.500000
-13.166667	187.500000	21.000000
-13.133333	187.500000	22.000000
-13.100000	187.500000	22.500000
-13.066667	187.500000	21.500000
-13.033333	187.500000	22.000000
-13.000000	187.500000	21.500000
-12.966667	187.500000	21.000000
-12.933333	187.500000	21.500000
-12.900000	190.000000	24.000000
-12.866667	187.500000	24.000000
-12.833333	187.500000	23.000000
-12.800000	187.500000	22.500000
-12.766667	189.500000	23.500000
-12.733333	189.500000	23.500000
-12.700000	189.500000	23.500000
-12.666667	189.500000	23.500000
-12.633333	189.000000	23.500000
-12.600000	189.000000	23.500000
-12.566667	188.500000	23.500000
-12.533333	186.500000	24.500000
-12.500000	187.000000	24.500000
-12.466667	187.000000	24.500000
-12.433333	187.000000	24.500000
-12.400000	188.000000	24.500000
-12.366667	188.000000	24.500000
-12.333333	187.500000	25.000000
-12.300000	188.500000	25.000000
-12.266667	188.000000	25.000000
-12.233333	189.000000	25.000000
-12.200000	189.500000	25.500000
-12.166667	193.000000	25.000000
-12.133333	180.500000	26.000000
-12.100000	182.000000	26.000000
-12.066667	202.500000	24.000000
-12.033333	195.500000	25.000000
-12.000000	182.000000	26.000000
-11.966667	182.000000	26.000000
-11.933333	182.000000	26.000000
-11.900000	182.000000	26.000000
-11.866667	182.000000	26.000000
-11.833333	196.500000	25.000000
-11.800000	181.500000	25.500000
-11.766667	181.500000	25.500000
-11.733333	179.000000	25.500000
-11.700000	179.000000	25.500000
-11.666667	179.000000	24.500000
-11.633333	179.000000	24.500000
-11.600000	179.000000	24.500000
-11.566667	179.000000	24.500000
-11.533333	179.000000	24.000000
-11.500000	179.500000	24.000000
-11.466667	179.500000	23.500000
-11.433333	179.500000	23.500000
-11.400000	180.000000	22.000000
-11.366667	180.500000	22.000000
-11.333333	198.000000	10.500000
-11.300000	179.500000	23.500000
-11.266667	179.500000	23.500000
-11.233333	179.500000	23.500000
-11.200000	179.500000	23.500000
-11.166667	179.500000	22.500000
-11.133333	179.500000	22.500000
-11.100000	179.000000	22.500000
-11.066667	179.500000	23.000000
-11.033333	199.000000	11.000000
-11.000000	179.000000	23.500000
-10.966667	177.500000	25.000000
-10.933333	180.000000	23.500000
-10.900000	180.000000	23.500000
-10.866667	180.000000	23.500000
-10.833333	180.000000	23.500000
-10.800000	198.500000	10.500000
-10.766667	199.500000	11.000000
-10.733333	180.500000	23.500000
-10.700000	180.000000	23.500000
-10.666667	180.500000	23.000000
-10.633333	180.500000	23.500000
-10.600000	180.500000	23.500000
-10.566667	180.500000	23.500000
-10.533333	180.500000	23.500000
-10.500000	200.000000	11.000000
-10.466667	181.500000	23.000000
-10.433333	182.000000	21.500000
-10.400000	179.000000	22.000000
-10.366667	179.500000	20.500000
-10.333333	179.500000	22.000000
-10.300000	179.500000	22.000000
-10.266667	180.500000	22.500000
-10.233333	181.000000	22.500000
-10.200000	181.500000	22.500000
-10.166667	181.500000	23.000000
-10.133333	181.500000	23.000000
-10.100000	181.500000	23.000000
-10.066667	181.500000	23.000000
-10.033333	182.500000	23.000000
-10.000000	182.500000	23.000000
-9.966667	182.500000	23.000000
-9.933333	182.500000	23.000000
-9.900000	182.500000	23.000000
-9.866667	182.000000	22.500000
-9.833333	182.000000	22.500000
-9.800000	183.500000	21.000000
-9.766667	182.500000	23.000000
-9.733333	202.000000	10.500000
-9.700000	182.000000	23.000000
-9.666667	182.000000	23.000000
-9.633333	182.500000	23.000000
-9.600000	182.500000	23.000000
-9.566667	182.500000	23.000000
-9.533333	180.500000	24.000000
-9.500000	202.000000	10.000000
-9.466667	183.000000	22.500000
-9.433333	183.000000	22.500000
-9.400000	193.000000	21.000000
-9.366667	184.500000	21.000000
-9.333333	184.500000	21.000000
-9.300000	184.500000	21.000000
-9.266667	203.500000	9.500000
-9.233333	202.000000	9.500000
-9.200000	203.500000	11.000000
-9.166667	185.000000	21.500000
-9.133333	185.000000	21.500000
-9.100000	185.000000	21.500000
-9.066667	183.500000	20.500000
-9.033333	183.500000	21.000000
-9.000000	185.000000	22.000000
-8.966667	184.000000	20.500000
-8.933333	184.000000	20.500000
-8.900000	185.000000	21.500000
-8.866667	185.000000	21.000000
-8.833333	185.000000	21.000000
-8.800000	185.000000	21.000000
-8.766667	185.000000	21.000000
-8.733333	184.000000	20.500000
-8.700000	184.500000	20.000000
-8.666667	184.500000	20.000000
-8.633333	184.500000	20.500000
-8.600000	184.500000	20.500000
-8.566667	186.000000	21.500000
-8.533333	186.000000	22.500000
-8.500000	186.000000	22.500000
-8.466667	184.500000	22.000000
-8.433333	215.500000	16.000000
-8.400000	215.000000	17.500000
-8.366667	215.000000	17.500000
-8.333333	214.000000	17.000000
-8.300000	207.500000	17.000000
-8.266667	213.500000	18.000000
-8.233333	207.000000	18.500000
-8.200000	207.500000	15.000000
-8.166667	209.500000	16.500000
-8.133333	208.000000	17.500000
-8.100000	208.000000	17.500000
-8.066667	205.500000	17.500000
-8.033333	213.000000	16.000000
-8.000000	213.000000	17.500000
-7.966667	215.500000	18.000000
-7.933333	215.500000	15.000000
-7.900000	215.500000	16.500000
-7.866667	215.500000	17.500000
-7.833333	215.500000	17.500000
-7.800000	215.500000	17.000000
-7.766667	215.500000	16.500000
-7.733333	215.500000	18.000000
-7.700000	215.500000	17.500000
-7.666667	210.500000	15.500000
-7.633333	215.500000	16.000000
-7.600000	216.500000	17.000000
-7.566667	212.500000	17.000000
-7.533333	201.000000	18.500000
-7.500000	212.500000	16.000000
-7.466667	201.000000	19.500000
-7.433333	201.000000	19.500000
-7.400000	199.500000	20.000000
-7.366667	211.500000	15.500000
-7.333333	189.500000	22.000000
-7.300000	190.000000	22.000000
-7.266667	216.500000	21.000000
-7.233333	214.000000	23.500000
-7.200000	214.500000	23.000000
-7.166667	215.000000	23.000000
-7.133333	214.500000	22.500000
-7.100000	212.500000	23.000000
-7.066667	217.000000	21.500000
-7.033333	189.000000	21.500000
-7.000000	218.500000	22.000000
-6.966667	218.500000	22.500000
-6.933333	191.500000	21.500000
-6.900000	218.500000	22.500000
-6.866667	218.500000	23.500000
-6.833333	218.500000	23.000000
-6.800000	192.000000	21.500000
-6.766667	190.500000	22.000000
-6.733333	192.000000	21.500000
-6.700000	192.000000	21.500000
-6.666667	190.500000	20.500000
-6.633333	192.500000	21.000000
-6.600000	192.500000	21.000000
-6.566667	212.000000	25.000000
-6.533333	192.500000	21.000000
-6.500000	192.500000	20.500000
-6.466667	228.000000	22.000000
-6.433333	192.000000	20.500000
-6.400000	228.000000	22.000000
-6.366667	213.000000	10.500000
-6.333333	213.000000	26.000000
-6.300000	228.500000	22.000000
-6.266667	228.500000	22.000000
-6.233333	194.000000	23.000000
-6.200000	239.500000	22.000000
-6.166667	239.500000	22.000000
-6.133333	194.000000	23.000000
-6.100000	194.000000	23.000000
-6.066667	193.500000	23.000000
-6.033333	221.000000	16.500000
-6.000000	221.500000	16.500000
-5.966667	225.500000	16.500000
-5.933333	222.000000	17.000000
-5.900000	259.000000	22.500000
-5.866667	259.000000	22.500000
-5.833333	259.000000	22.500000
-5.800000	190.000000	22.000000
-5.766667	212.000000	10.000000
-5.733333	190.000000	22.000000
-5.700000	189.500000	21.000000
-5.666667	189.500000	21.000000
-5.633333	189.500000	21.000000
-5.600000	189.500000	21.000000
-5.566667	212.000000	10.000000
-5.533333	189.500000	21.500000
-5.500000	189.500000	21.000000
-5.466667	189.500000	21.000000
-5.433333	189.500000	21.000000
-5.400000	189.500000	21.000000
-5.366667	189.500000	21.000000
-5.333333	189.500000	21.500000
-5.300000	200.500000	24.500000
-5.266667	200.500000	24.500000
-5.233333	201.000000	24.500000
-5.200000	201.000000	25.000000
-5.166667	203.500000	25.000000
-5.133333	204.500000	25.000000
-5.100000	205.000000	25.000000
-5.066667	206.500000	25.000000
-5.033333	207.000000	25.500000
-5.000000	207.000000	26.000000
-4.966667	207.000000	26.000000
-4.933333	207.000000	26.000000
-4.900000	207.000000	26.000000
-4.866667	206.500000	26.000000
-4.833333	207.000000	26.000000
-4.800000	207.000000	26.000000
-4.766667	206.500000	25.500000
-4.733333	206.500000	26.500000
-4.700000	206.000000	26.500000
-4.666667	206.000000	26.500000
-4.633333	205.500000	26.500000
-4.600000	205.500000	26.500000
-4.566667	205.500000	26.500000
-4.533333	205.000000	27.000000
-4.500000	204.500000	27.000000
-4.466667	205.000000	27.000000
-4.433333	205.000000	27.000000
-4.400000	205.000000	27.000000
-4.366667	202.000000	27.000000
-4.333333	202.000000	27.500000
-4.300000	205.000000	25.000000
-4.266667	205.000000	25.000000
-4.233333	207.000000	25.000000
-4.200000	207.000000	25.000000
-4.166667	206.000000	25.500000
-4.133333	206.000000	25.000000
-4.100000	205.500000	25.500000
-4.066667	205.500000	25.500000
-4.033333	205.500000	25.500000
-4.000000	205.500000	25.500000
-3.966667	205.500000	25.500000
-3.933333	204.500000	27.000000
-3.900000	204.500000	26.000000
-3.866667	204.500000	27.000000
-3.833333	204.500000	25.500000
-3.800000	204.500000	26.000000
-3.766667	204.500000	29.000000
-3.733333	204.500000	29.000000
-3.700000	199.500000	29.500000
-3.666667	200.000000	29.500000
-3.633333	200.000000	29.500000
-3.600000	205.500000	29.500000
-3.566667	205.000000	29.500000
-3.533333	205.500000	29.500000
-3.500000	205.500000	29.500000
-3.466667	205.000000	29.500000
-3.433333	205.500000	29.500000
-3.400000	205.000000	29.500000
-3.366667	204.500000	29.500000
-3.333333	204.000000	29.500000
-3.300000	204.000000	29.500000
-3.266667	205.000000	29.000000
-3.233333	205.000000	30.000000
-3.200000	204.500000	28.500000
-3.166667	207.500000	30.500000
-3.133333	208.500000	31.000000
-3.100000	204.500000	28.500000
-3.066667	204.500000	28.500000
-3.033333	209.000000	30.000000
-3.000000	204.500000	30.000000
-2.966667	205.000000	30.000000
-2.933333	204.000000	30.000000
-2.900000	205.000000	30.000000
-2.866667	204.500000	30.500000
-2.833333	204.500000	30.000000
-2.800000	204.500000	30.000000
-2.766667	206.000000	30.000000
-2.733333	206.000000	30.500000
-2.700000	206.500000	30.500000
-2.666667	207.000000	30.500000
-2.633333	205.500000	30.500000
-2.600000	205.500000	30.500000
-2.566667	205.500000	30.500000
-2.533333	205.500000	31.000000
-2.500000	205.500000	31.000000
-2.466667	201.000000	29.000000
-2.433333	201.000000	28.500000
-2.400000	195.500000	28.500000
-2.366667	198.500000	28.500000
-2.333333	198.500000	31.000000
-2.300000	197.000000	31.000000
-2.266667	195.500000	31.000000
-2.233333	197.000000	31.500000
-2.200000	197.000000	31.500000
-2.166667	196.000000	31.500000
-2.133333	197.000000	31.500000
-2.100000	195.500000	33.000000
-2.066667	195.500000	33.000000
-2.033333	195.500000	33.000000
-2.000000	195.500000	33.000000
-1.966667	195.000000	33.000000
-1.933333	196.500000	25.000000
-1.900000	197.000000	25.000000
-1.866667	197.000000	25.000000
-1.833333	197.000000	25.000000
-1.800000	197.000000	25.000000
-1.766667	197.000000	25.000000
-1.733333	197.000000	25.000000
-1.700000	197.000000	25.000000
-1.666667	197.000000	25.000000
-1.633333	197.000000	25.000000
-1.600000	197.000000	25.000000
-1.566667	197.000000	33.000000
-1.533333	197.500000	33.500000
-1.500000	198.000000	33.500000
-1.466667	223.000000	27.500000
-1.433333	223.500000	27.500000
-1.400000	215.500000	30.500000
-1.366667	218.500000	29.000000
-1.333333	218.500000	29.500000
-1.300000	211.000000	30.500000
-1.266667	213.000000	30.000000
-1.233333	213.500000	30.000000
-1.200000	214.000000	30.000000
-1.166667	214.000000	30.000000
-1.133333	214.500000	30.000000
-1.100000	220.500000	29.500000
-1.066667	218.500000	29.000000
-1.033333	220.000000	29.000000
-1.000000	219.500000	29.000000
-0.966667	220.000000	29.000000
-0.933333	220.000000	29.000000
-0.900000	218.500000	29.000000
-0.866667	216.500000	29.500000
-0.833333	222.000000	29.000000
-0.800000	215.000000	30.000000
-0.766667	215.000000	30.000000
-0.733333	214.500000	30.000000
-0.700000	225.000000	28.000000
-0.666667	222.000000	28.000000
-0.633333	221.500000	28.000000
-0.600000	221.500000	28.500000
-0.566667	205.500000	32.500000
-0.533333	223.500000	27.500000
-0.500000	223.500000	27.500000
-0.466667	223.500000	27.500000
-0.433333	223.500000	27.500000
-0.400000	213.500000	30.000000
-0.366667	213.000000	30.000000
-0.333333	213.000000	30.000000
-0.300000	213.000000	30.000000
-0.266667	213.000000	30.000000
-0.233333	213.000000	30.000000
-0.200000	213.000000	30.000000
-0.166667	213.000000	30.000000
-0.133333	213.000000	30.000000
-0.100000	213.000000	30.000000
-0.066667	213.000000	30.000000
-0.033333	213.000000	30.000000
0.000000	213.000000	30.000000
0.033333	213.000000	30.000000
0.066667	213.000000	30.000000
0.100000	213.000000	30.000000
0.133333	213.000000	30.000000
0.166667	213.000000	30.000000
0.200000	213.000000	30.000000
0.233333	213.000000	30.000000
0.266667	213.000000	30.000000
0.300000	213.000000	30.000000
0.333333	213.000000	30.000000
0.366667	213.000000	30.000000
0.400000	213.000000	30.000000
0.433333	213.000000	30.000000
0.466667	213.000000	30.000000
0.500000	213.000000	30.000000
0.533333	213.000000	30.000000
0.566667	213.000000	30.000000
0.600000	213.000000	30.000000
0.633333	213.000000	30.000000
0.666667	213.000000	30.000000
0.700000	213.000000	30.000000
0.733333	213.000000	30.000000
0.766667	213.000000	30.000000
0.800000	213.000000	30.000000
0.833333	213.000000	30.000000
0.866667	213.000000	30.000000
0.900000	213.000000	30.000000
0.933333	213.000000	30.000000
0.966667	213.000000	30.000000
1.000000	213.000000	30.000000
1.033333	213.000000	30.000000
1.066667	213.000000	30.000000
1.100000	213.000000	30.000000
1.133333	213.000000	30.000000
1.166667	267.000000	15.000000
1.200000	267.000000	15.000000
1.233333	209.000000	29.000000
1.266667	209.000000	29.000000
1.300000	209.000000	29.000000
1.333333	209.000000	29.000000
1.366667	205.000000	31.000000
1.400000	201.000000	28.500000
1.433333	201.000000	28.500000
1.466667	201.000000	28.500000
1.500000	201.500000	34.500000
1.533333	200.500000	35.000000
1.566667	201.000000	35.000000
1.600000	205.000000	31.000000
1.633333	205.000000	31.000000
1.666667	201.000000	35.000000
1.700000	268.000000	15.500000
1.733333	201.000000	34.500000
1.766667	209.000000	29.000000
1.800000	205.000000	31.000000
1.833333	210.000000	28.500000
1.866667	195.000000	29.000000
1.900000	195.000000	29.000000
1.933333	197.000000	28.000000
1.966667	197.000000	28.000000
2.000000	197.000000	28.000000
2.033333	200.000000	25.000000
2.066667	209.000000	27.000000
2.100000	209.000000	27.000000
2.133333	207.500000	27.000000
2.166667	209.000000	27.000000
2.200000	209.000000	27.000000
2.233333	209.000000	27.000000
2.266667	209.000000	27.000000
2.300000	209.000000	27.000000
2.333333	209.000000	27.000000
2.366667	209.000000	27.000000
2.400000	209.000000	27.000000
2.433333	200.000000	24.000000
2.466667	200.000000	24.000000
2.500000	217.000000	14.000000
2.533333	217.000000	14.000000
2.566667	217.000000	14.000000
2.600000	217.000000	14.000000
2.633333	217.000000	14.000000
2.666667	217.000000	14.000000
2.700000	200.000000	24.000000
2.733333	200.000000	24.000000
2.766667	200.000000	24.000000
2.800000	200.000000	24.000000
2.833333	208.000000	26.000000
2.866667	206.500000	25.500000
2.900000	206.500000	25.500000
2.933333	206.500000	25.500000
2.966667	206.500000	25.500000
3.000000	206.000000	25.500000
3.033333	206.000000	25.500000
3.066667	206.000000	25.500000
3.100000	205.500000	30.500000
3.133333	204.500000	30.500000
3.166667	205.000000	30.500000
3.200000	206.000000	30.000000
3.233333	202.000000	22.000000
3.266667	206.000000	30.500000
3.300000	206.500000	29.500000
3.333333	206.500000	29.500000
3.366667	206.500000	29.500000
3.400000	206.500000	29.500000
3.433333	206.500000	29.500000
3.466667	206.500000	29.500000
3.500000	206.500000	29.500000
3.533333	206.500000	29.500000
3.566667	207.000000	29.500000
3.600000	205.000000	29.500000
3.633333	206.500000	29.500000
3.666667	209.000000	29.000000
3.700000	208.000000	29.500000
3.733333	208.500000	29.000000
3.766667	208.500000	29.000000
3.800000	208.000000	29.000000
3.833333	208.000000	29.000000
3.866667	208.500000	29.000000
3.900000	208.000000	28.500000
3.933333	208.500000	28.500000
3.966667	208.500000	28.500000
4.000000	209.000000	28.500000
4.033333	209.000000	28.500000
4.066667	209.000000	28.500000
4.100000	209.000000	28.500000
4.133333	208.000000	28.500000
4.166667	207.500000	28.500000
4.200000	208.000000	28.500000
4.233333	209.000000	28.500000
4.266667	208.500000	26.500000
4.300000	209.000000	28.500000
4.333333	209.000000	28.500000
4.366667	212.500000	28.500000
4.400000	195.000000	22.000000
4.433333	195.000000	22.000000
4.466667	211.500000	28.500000
4.500000	210.500000	28.500000
4.533333	210.500000	28.500000
4.566667	210.500000	28.500000
4.600000	210.000000	28.500000
4.633333	210.500000	28.500000
4.666667	209.500000	28.000000
4.700000	209.500000	28.000000
4.733333	207.000000	29.000000
4.766667	195.500000	21.000000
4.800000	207.000000	29.000000
4.833333	195.500000	21.000000
4.866667	217.500000	14.000000
4.900000	217.500000	14.000000
4.933333	217.500000	14.000000
4.966667	217.500000	14.000000
5.000000	217.500000	14.000000
5.033333	217.500000	14.000000
5.066667	217.500000	14.000000
5.100000	215.500000	12.500000
5.133333	215.500000	12.500000
5.166667	215.500000	12.500000
5.200000	215.500000	12.500000
5.233333	215.500000	12.500000
5.266667	203.000000	28.000000
5.300000	203.500000	28.000000
5.333333	216.000000	12.000000
5.366667	203.000000	28.000000
5.400000	203.000000	28.000000
5.433333	203.000000	28.000000
5.466667	203.000000	28.000000
5.500000	203.000000	28.000000
5.533333	203.000000	28.000000
5.566667	203.000000	28.000000
5.600000	217.000000	12.000000
5.633333	218.000000	13.000000
5.666667	218.000000	13.000000
5.700000	218.000000	13.000000
5.733333	218.000000	13.000000
5.766667	218.000000	13.000000
5.800000	218.000000	13.000000
5.833333	218.000000	13.000000
5.866667	217.500000	12.500000
5.900000	219.500000	13.500000
5.933333	219.500000	13.500000
5.966667	219.500000	13.500000
6.000000	219.500000	13.500000
6.033333	197.500000	22.000000
6.066667	197.500000	22.000000
6.100000	197.500000	22.000000
6.133333	220.000000	13.000000
6.166667	222.000000	15.000000
6.200000	222.000000	15.000000
6.233333	222.000000	15.000000
6.266667	222.000000	15.000000
6.300000	198.500000	22.000000
6.333333	198.500000	22.000000
6.366667	198.500000	22.000000
6.400000	220.500000	13.500000
6.433333	198.500000	22.000000
6.466667	198.500000	22.000000
6.500000	198.500000	22.000000
6.533333	210.000000	23.000000
6.566667	210.000000	23.000000
6.600000	198.500000	22.000000
[truncated: 8,801 more rows]
