# Supplementary material for: Attraction of posture and motion-trajectory elements of conspecific biological motion in medaka fish
Source: Sci Rep. 2018 Jun 5;8:8589. doi: 10.1038/s41598-018-26186-x (PMC5988670; doi:10.1038/s41598-018-26186-x)
Supplement: Supplementary file 4 — Dataset 3 [file 41598_2018_26186_MOESM4_ESM.zip › DataExperiments/Bioposture_11.csv]

time[sec]	x	y
-60.000000	193.500000	149.500000
-59.966667	194.000000	149.000000
-59.933333	193.500000	149.000000
-59.900000	194.000000	149.000000
-59.866667	193.000000	149.000000
-59.833333	193.500000	149.000000
-59.800000	193.500000	149.000000
-59.766667	193.000000	149.000000
-59.733333	193.500000	149.000000
-59.700000	193.500000	149.000000
-59.666667	193.500000	149.000000
-59.633333	194.000000	149.000000
-59.600000	193.000000	149.500000
-59.566667	193.500000	149.000000
-59.533333	193.500000	149.000000
-59.500000	193.500000	149.500000
-59.466667	193.500000	149.500000
-59.433333	193.500000	149.000000
-59.400000	193.500000	149.000000
-59.366667	193.500000	149.000000
-59.333333	193.000000	149.000000
-59.300000	192.500000	149.000000
-59.266667	193.500000	149.000000
-59.233333	193.500000	149.000000
-59.200000	193.000000	149.000000
-59.166667	193.500000	149.000000
-59.133333	193.500000	149.000000
-59.100000	194.000000	149.000000
-59.066667	194.000000	149.000000
-59.033333	194.000000	149.500000
-59.000000	193.500000	149.000000
-58.966667	193.500000	149.000000
-58.933333	193.500000	149.500000
-58.900000	193.500000	149.500000
-58.866667	193.000000	149.500000
-58.833333	194.000000	149.500000
-58.800000	193.500000	150.000000
-58.766667	193.500000	149.500000
-58.733333	193.500000	149.500000
-58.700000	193.500000	149.500000
-58.666667	193.000000	149.500000
-58.633333	193.500000	149.500000
-58.600000	194.000000	149.500000
-58.566667	193.500000	149.500000
-58.533333	193.500000	150.500000
-58.500000	193.500000	150.000000
-58.466667	194.000000	150.000000
-58.433333	193.000000	150.500000
-58.400000	193.500000	150.000000
-58.366667	193.500000	155.500000
-58.333333	193.500000	149.500000
-58.300000	193.500000	159.500000
-58.266667	193.500000	156.500000
-58.233333	193.500000	156.500000
-58.200000	193.500000	159.000000
-58.166667	222.500000	16.500000
-58.133333	230.500000	15.000000
-58.100000	230.500000	15.000000
-58.066667	231.500000	15.000000
-58.033333	232.000000	14.500000
-58.000000	231.500000	15.000000
-57.966667	226.000000	15.500000
-57.933333	226.000000	16.000000
-57.900000	224.500000	16.500000
-57.866667	224.500000	17.500000
-57.833333	223.500000	18.000000
-57.800000	222.000000	18.500000
-57.766667	222.500000	19.000000
-57.733333	223.000000	19.000000
-57.700000	222.000000	19.000000
-57.666667	222.000000	19.500000
-57.633333	223.000000	19.500000
-57.600000	223.000000	20.000000
-57.566667	223.000000	20.500000
-57.533333	239.500000	13.500000
-57.500000	239.500000	13.500000
-57.466667	239.500000	12.000000
-57.433333	221.000000	27.000000
-57.400000	220.000000	26.000000
-57.366667	221.000000	25.500000
-57.333333	216.500000	27.500000
-57.300000	217.000000	27.500000
-57.266667	216.000000	28.000000
-57.233333	216.000000	30.000000
-57.200000	242.500000	13.500000
-57.166667	242.500000	12.500000
-57.133333	221.000000	29.500000
-57.100000	218.000000	30.000000
-57.066667	218.500000	30.000000
-57.033333	218.500000	30.000000
-57.000000	218.500000	30.500000
-56.966667	219.000000	31.000000
-56.933333	219.000000	32.500000
-56.900000	224.500000	31.000000
-56.866667	222.000000	32.500000
-56.833333	219.000000	33.000000
-56.800000	219.000000	33.500000
-56.766667	219.500000	33.500000
-56.733333	220.000000	34.500000
-56.700000	220.500000	35.000000
-56.666667	221.000000	36.500000
-56.633333	225.000000	33.000000
-56.600000	221.500000	35.500000
-56.566667	220.500000	35.500000
-56.533333	220.500000	36.000000
-56.500000	221.000000	36.500000
-56.466667	221.500000	37.500000
-56.433333	221.500000	38.000000
-56.400000	225.500000	35.500000
-56.366667	227.500000	27.000000
-56.333333	224.000000	27.500000
-56.300000	224.500000	27.500000
-56.266667	225.500000	28.000000
-56.233333	226.500000	29.000000
-56.200000	227.500000	30.000000
-56.166667	230.500000	29.000000
-56.133333	230.500000	29.500000
-56.100000	227.500000	31.000000
-56.066667	227.500000	30.500000
-56.033333	228.000000	31.000000
-56.000000	228.000000	31.500000
-55.966667	226.500000	32.500000
-55.933333	227.000000	33.000000
-55.900000	227.000000	28.500000
-55.866667	226.500000	29.000000
-55.833333	226.500000	29.000000
-55.800000	225.000000	28.500000
-55.766667	223.500000	32.000000
-55.733333	223.500000	30.000000
-55.700000	223.500000	32.500000
-55.666667	223.500000	30.000000
-55.633333	223.500000	30.000000
-55.600000	223.500000	30.500000
-55.566667	223.500000	29.000000
-55.533333	223.000000	30.000000
-55.500000	222.500000	28.500000
-55.466667	222.000000	29.500000
-55.433333	222.500000	29.500000
-55.400000	223.000000	28.000000
-55.366667	222.500000	28.000000
-55.333333	222.500000	28.000000
-55.300000	221.000000	27.000000
-55.266667	220.500000	28.000000
-55.233333	220.500000	28.000000
-55.200000	220.000000	27.000000
-55.166667	220.500000	27.000000
-55.133333	220.500000	26.500000
-55.100000	220.000000	26.500000
-55.066667	219.500000	26.000000
-55.033333	219.000000	26.500000
-55.000000	218.500000	26.500000
-54.966667	218.000000	26.500000
-54.933333	218.500000	26.500000
-54.900000	218.500000	25.000000
-54.866667	218.000000	25.000000
-54.833333	217.500000	25.500000
-54.800000	216.500000	25.500000
-54.766667	215.500000	25.000000
-54.733333	215.500000	25.000000
-54.700000	215.000000	25.000000
-54.666667	215.000000	24.500000
-54.633333	215.000000	24.000000
-54.600000	214.500000	23.500000
-54.566667	214.000000	24.000000
-54.533333	212.500000	23.500000
-54.500000	212.500000	24.500000
-54.466667	212.000000	24.000000
-54.433333	211.000000	23.500000
-54.400000	210.500000	22.500000
-54.366667	210.500000	22.000000
-54.333333	210.500000	23.000000
-54.300000	209.500000	23.000000
-54.266667	210.500000	23.000000
-54.233333	209.500000	23.000000
-54.200000	209.000000	23.000000
-54.166667	208.500000	23.000000
-54.133333	209.000000	22.500000
-54.100000	208.500000	23.000000
-54.066667	208.000000	22.500000
-54.033333	208.000000	22.500000
-54.000000	208.000000	22.500000
-53.966667	207.000000	23.000000
-53.933333	207.000000	22.000000
-53.900000	206.500000	21.500000
-53.866667	207.000000	23.000000
-53.833333	206.500000	22.500000
-53.800000	206.000000	22.000000
-53.766667	206.000000	23.000000
-53.733333	206.000000	22.000000
-53.700000	206.000000	23.000000
-53.666667	206.000000	23.000000
-53.633333	205.000000	21.500000
-53.600000	205.000000	21.500000
-53.566667	205.000000	22.000000
-53.533333	204.500000	22.500000
-53.500000	205.000000	23.000000
-53.466667	205.000000	23.000000
-53.433333	205.000000	23.000000
-53.400000	205.000000	22.500000
-53.366667	205.500000	22.000000
-53.333333	205.500000	21.500000
-53.300000	210.000000	23.000000
-53.266667	210.000000	22.000000
-53.233333	209.000000	23.500000
-53.200000	209.000000	24.000000
-53.166667	210.000000	25.000000
-53.133333	210.000000	25.500000
-53.100000	208.500000	24.500000
-53.066667	208.500000	24.500000
-53.033333	208.500000	24.500000
-53.000000	209.000000	25.000000
-52.966667	209.000000	26.000000
-52.933333	208.000000	27.000000
-52.900000	207.000000	28.000000
-52.866667	203.000000	24.500000
-52.833333	204.000000	25.000000
-52.800000	203.000000	24.500000
-52.766667	207.500000	27.000000
-52.733333	207.000000	27.500000
-52.700000	206.500000	28.500000
-52.666667	206.000000	29.000000
-52.633333	205.000000	29.500000
-52.600000	201.500000	24.500000
-52.566667	201.500000	23.500000
-52.533333	201.500000	24.000000
-52.500000	201.000000	24.000000
-52.466667	201.000000	25.000000
-52.433333	201.000000	24.500000
-52.400000	200.000000	25.000000
-52.366667	200.000000	25.000000
-52.333333	200.000000	25.000000
-52.300000	200.500000	24.500000
-52.266667	200.500000	25.000000
-52.233333	200.500000	26.000000
-52.200000	200.500000	26.000000
-52.166667	200.500000	26.000000
-52.133333	200.500000	26.000000
-52.100000	200.000000	25.500000
-52.066667	200.500000	26.500000
-52.033333	200.000000	26.000000
-52.000000	200.000000	26.000000
-51.966667	200.000000	26.000000
-51.933333	200.000000	26.500000
-51.900000	200.000000	27.000000
-51.866667	199.500000	27.000000
-51.833333	199.500000	27.000000
-51.800000	199.000000	26.000000
-51.766667	199.000000	26.000000
-51.733333	199.500000	27.000000
-51.700000	199.500000	27.500000
-51.666667	199.500000	28.000000
-51.633333	199.000000	27.000000
-51.600000	199.000000	27.000000
-51.566667	199.000000	27.000000
-51.533333	199.000000	27.500000
-51.500000	198.500000	27.500000
-51.466667	198.500000	27.000000
-51.433333	198.500000	27.000000
-51.400000	198.500000	27.000000
-51.366667	196.000000	21.000000
-51.333333	198.500000	27.000000
-51.300000	198.500000	27.500000
-51.266667	198.500000	27.500000
-51.233333	198.500000	27.500000
-51.200000	198.000000	26.500000
-51.166667	198.500000	27.500000
-51.133333	198.500000	27.500000
-51.100000	196.000000	21.000000
-51.066667	198.500000	27.500000
-51.033333	198.500000	27.500000
-51.000000	198.500000	27.500000
-50.966667	198.000000	26.500000
-50.933333	198.000000	27.500000
-50.900000	197.500000	27.500000
-50.866667	197.500000	27.000000
-50.833333	197.500000	27.000000
-50.800000	198.000000	27.500000
-50.766667	198.000000	27.500000
-50.733333	197.500000	26.500000
-50.700000	197.500000	27.500000
-50.666667	197.500000	27.500000
-50.633333	197.500000	27.500000
-50.600000	197.000000	27.500000
-50.566667	197.000000	27.500000
-50.533333	197.000000	27.500000
-50.500000	194.500000	22.500000
-50.466667	192.500000	16.000000
-50.433333	197.000000	28.000000
-50.400000	196.500000	27.000000
-50.366667	196.500000	26.500000
-50.333333	196.500000	26.500000
-50.300000	196.500000	26.500000
-50.266667	194.000000	21.500000
-50.233333	194.000000	21.500000
-50.200000	197.000000	27.000000
-50.166667	196.500000	26.500000
-50.133333	195.500000	25.500000
-50.100000	196.000000	26.500000
-50.066667	196.500000	27.500000
-50.033333	196.000000	27.000000
-50.000000	195.000000	26.000000
-49.966667	195.500000	25.500000
-49.933333	196.000000	26.500000
-49.900000	196.000000	27.000000
-49.866667	195.500000	27.500000
-49.833333	195.000000	27.000000
-49.800000	195.000000	27.000000
-49.766667	195.000000	26.000000
-49.733333	194.000000	24.500000
-49.700000	194.500000	26.000000
-49.666667	194.500000	25.500000
-49.633333	194.000000	26.000000
-49.600000	194.000000	26.500000
-49.566667	194.000000	26.500000
-49.533333	194.000000	26.500000
-49.500000	194.000000	26.500000
-49.466667	194.000000	26.500000
-49.433333	193.500000	25.500000
-49.400000	193.500000	26.000000
-49.366667	193.500000	26.500000
-49.333333	193.500000	26.500000
-49.300000	193.000000	26.500000
-49.266667	192.500000	26.000000
-49.233333	192.500000	26.500000
-49.200000	192.500000	26.500000
-49.166667	192.500000	26.500000
-49.133333	192.500000	26.000000
-49.100000	192.500000	26.000000
-49.066667	192.500000	26.000000
-49.033333	192.500000	26.500000
-49.000000	192.500000	26.500000
-48.966667	192.500000	26.500000
-48.933333	192.500000	26.000000
-48.900000	192.000000	26.000000
-48.866667	192.000000	26.000000
-48.833333	191.500000	26.000000
-48.800000	191.500000	26.000000
-48.766667	191.500000	26.000000
-48.733333	191.500000	26.000000
-48.700000	191.500000	26.000000
-48.666667	191.500000	26.000000
-48.633333	191.500000	26.500000
-48.600000	191.500000	26.500000
-48.566667	190.500000	26.000000
-48.533333	191.000000	26.500000
-48.500000	190.500000	26.000000
-48.466667	190.000000	25.500000
-48.433333	190.500000	25.500000
-48.400000	190.000000	25.500000
-48.366667	190.000000	26.000000
-48.333333	189.000000	26.000000
-48.300000	189.000000	25.500000
-48.266667	188.500000	25.500000
-48.233333	188.500000	26.000000
-48.200000	189.000000	27.500000
-48.166667	189.000000	25.500000
-48.133333	188.500000	24.500000
-48.100000	188.500000	25.000000
-48.066667	188.500000	24.500000
-48.033333	188.000000	24.000000
-48.000000	187.500000	23.000000
-47.966667	188.500000	24.500000
-47.933333	187.500000	24.000000
-47.900000	187.000000	23.500000
-47.866667	187.000000	23.000000
-47.833333	186.500000	23.500000
-47.800000	186.500000	23.500000
-47.766667	186.500000	23.500000
-47.733333	185.000000	21.500000
-47.700000	185.000000	21.500000
-47.666667	185.000000	22.000000
-47.633333	185.000000	21.500000
-47.600000	185.000000	22.000000
-47.566667	185.000000	22.500000
-47.533333	184.500000	21.500000
-47.500000	184.500000	22.500000
-47.466667	184.500000	22.000000
-47.433333	183.000000	21.500000
-47.400000	183.000000	21.000000
-47.366667	182.500000	19.500000
-47.333333	183.500000	22.000000
-47.300000	181.500000	19.500000
-47.266667	181.000000	19.500000
-47.233333	181.000000	19.500000
-47.200000	180.500000	18.500000
-47.166667	180.000000	18.500000
-47.133333	178.500000	17.000000
-47.100000	178.000000	16.500000
-47.066667	178.000000	16.500000
-47.033333	177.500000	16.500000
-47.000000	177.500000	17.000000
-46.966667	177.000000	17.000000
-46.933333	177.000000	16.500000
-46.900000	177.000000	17.000000
-46.866667	176.500000	17.000000
-46.833333	177.000000	17.500000
-46.800000	177.000000	18.000000
-46.766667	177.000000	18.000000
-46.733333	176.500000	19.000000
-46.700000	176.500000	19.000000
-46.666667	176.500000	19.000000
-46.633333	176.000000	18.000000
-46.600000	175.500000	19.000000
-46.566667	175.500000	18.500000
-46.533333	175.500000	19.500000
-46.500000	175.500000	20.000000
-46.466667	175.500000	20.000000
-46.433333	175.500000	20.000000
-46.400000	175.000000	20.000000
-46.366667	175.000000	20.000000
-46.333333	175.000000	20.000000
-46.300000	175.000000	19.500000
-46.266667	175.000000	20.500000
-46.233333	174.500000	19.500000
-46.200000	174.500000	19.500000
-46.166667	174.500000	19.500000
-46.133333	174.000000	19.500000
-46.100000	174.000000	19.500000
-46.066667	174.000000	20.000000
-46.033333	174.500000	20.500000
-46.000000	175.500000	21.500000
-45.966667	174.500000	20.500000
-45.933333	174.500000	20.500000
-45.900000	175.000000	21.500000
-45.866667	174.000000	20.500000
-45.833333	174.000000	20.500000
-45.800000	174.000000	20.500000
-45.766667	174.000000	20.500000
-45.733333	174.000000	20.500000
-45.700000	174.000000	20.500000
-45.666667	174.000000	20.500000
-45.633333	174.000000	20.500000
-45.600000	173.500000	20.000000
-45.566667	173.500000	20.000000
-45.533333	173.500000	20.500000
-45.500000	173.500000	20.500000
-45.466667	173.500000	20.500000
-45.433333	173.000000	20.500000
-45.400000	172.000000	20.000000
-45.366667	172.500000	20.000000
-45.333333	172.000000	19.000000
-45.300000	173.000000	20.000000
-45.266667	173.000000	20.000000
-45.233333	173.500000	20.500000
-45.200000	172.000000	19.000000
-45.166667	172.000000	18.500000
-45.133333	172.000000	18.500000
-45.100000	172.000000	18.500000
-45.066667	173.500000	19.500000
-45.033333	173.500000	20.000000
-45.000000	173.500000	20.000000
-44.966667	172.500000	18.500000
-44.933333	172.500000	18.500000
-44.900000	172.500000	18.500000
-44.866667	173.000000	19.000000
-44.833333	174.000000	20.000000
-44.800000	174.000000	20.000000
-44.766667	174.000000	20.000000
-44.733333	168.500000	14.500000
-44.700000	168.500000	14.500000
-44.666667	168.500000	13.000000
-44.633333	169.000000	13.000000
-44.600000	169.000000	12.500000
-44.566667	169.500000	12.000000
-44.533333	170.000000	13.000000
-44.500000	170.000000	13.500000
-44.466667	170.500000	12.500000
-44.433333	170.500000	13.500000
-44.400000	170.500000	13.000000
-44.366667	170.500000	13.000000
-44.333333	172.000000	14.000000
-44.300000	171.500000	14.000000
-44.266667	171.000000	13.000000
-44.233333	170.000000	12.500000
-44.200000	170.500000	13.000000
-44.166667	170.500000	13.000000
-44.133333	171.000000	13.000000
-44.100000	171.000000	13.000000
-44.066667	170.000000	12.500000
-44.033333	170.000000	12.500000
-44.000000	167.500000	11.000000
-43.966667	167.000000	11.000000
-43.933333	169.000000	11.500000
-43.900000	166.000000	11.500000
-43.866667	166.500000	12.500000
-43.833333	167.000000	13.500000
-43.800000	170.000000	15.500000
-43.766667	166.000000	12.000000
-43.733333	169.000000	13.000000
-43.700000	170.500000	15.000000
-43.666667	170.000000	14.500000
-43.633333	170.000000	14.500000
-43.600000	171.000000	16.000000
-43.566667	163.000000	11.500000
-43.533333	163.500000	11.500000
-43.500000	163.000000	13.000000
-43.466667	163.000000	13.000000
-43.433333	162.500000	12.000000
-43.400000	162.500000	12.500000
-43.366667	163.000000	13.000000
-43.333333	163.000000	13.500000
-43.300000	163.000000	13.500000
-43.266667	162.000000	14.000000
-43.233333	161.500000	12.500000
-43.200000	161.500000	14.000000
-43.166667	162.000000	14.500000
-43.133333	162.000000	14.000000
-43.100000	163.500000	15.000000
-43.066667	162.000000	13.000000
-43.033333	161.500000	13.000000
-43.000000	164.000000	16.000000
-42.966667	162.500000	15.000000
-42.933333	162.500000	15.000000
-42.900000	159.500000	13.000000
-42.866667	159.000000	13.500000
-42.833333	159.000000	14.000000
-42.800000	160.000000	15.500000
-42.766667	160.000000	15.500000
-42.733333	160.000000	16.000000
-42.700000	159.500000	15.500000
-42.666667	159.000000	15.000000
-42.633333	157.500000	14.500000
-42.600000	157.500000	14.500000
-42.566667	159.000000	15.500000
-42.533333	159.000000	16.000000
-42.500000	159.500000	16.500000
-42.466667	159.000000	16.000000
-42.433333	158.500000	16.000000
-42.400000	159.000000	16.000000
-42.366667	157.000000	15.000000
-42.333333	157.000000	15.000000
-42.300000	158.500000	16.000000
-42.266667	158.000000	16.000000
-42.233333	158.500000	16.000000
-42.200000	158.500000	16.500000
-42.166667	158.000000	16.500000
-42.133333	157.500000	16.000000
-42.100000	157.000000	16.000000
-42.066667	157.500000	16.000000
-42.033333	157.000000	16.000000
-42.000000	157.500000	16.500000
-41.966667	157.500000	16.500000
-41.933333	157.500000	17.000000
-41.900000	157.500000	17.000000
-41.866667	157.000000	17.000000
-41.833333	156.500000	16.500000
-41.800000	156.500000	16.500000
-41.766667	156.500000	16.500000
-41.733333	156.500000	17.000000
-41.700000	156.500000	17.000000
-41.666667	156.500000	16.500000
-41.633333	155.500000	16.500000
-41.600000	154.500000	16.500000
-41.566667	156.000000	17.000000
-41.533333	155.000000	16.500000
-41.500000	155.500000	16.500000
-41.466667	154.000000	16.000000
-41.433333	153.500000	16.500000
-41.400000	155.000000	16.500000
-41.366667	154.500000	17.000000
-41.333333	153.000000	16.500000
-41.300000	153.000000	16.500000
-41.266667	148.500000	14.000000
-41.233333	150.500000	14.000000
-41.200000	150.500000	14.000000
-41.166667	150.000000	13.500000
-41.133333	150.000000	14.500000
-41.100000	150.000000	14.500000
-41.066667	149.500000	14.500000
-41.033333	148.500000	14.000000
-41.000000	149.500000	14.000000
-40.966667	149.500000	14.000000
-40.933333	148.500000	13.000000
-40.900000	144.000000	9.000000
-40.866667	144.000000	8.500000
-40.833333	148.500000	13.500000
-40.800000	143.000000	9.500000
-40.766667	144.000000	9.500000
-40.733333	144.000000	9.500000
-40.700000	144.000000	9.000000
-40.666667	144.000000	9.500000
-40.633333	144.000000	10.000000
-40.600000	148.500000	13.500000
-40.566667	148.500000	13.500000
-40.533333	148.500000	13.500000
-40.500000	148.500000	13.500000
-40.466667	143.000000	10.000000
-40.433333	143.000000	10.000000
-40.400000	142.000000	9.000000
-40.366667	142.000000	10.500000
-40.333333	144.000000	12.000000
-40.300000	144.500000	12.500000
-40.266667	144.500000	12.500000
-40.233333	144.000000	12.000000
-40.200000	141.500000	11.000000
-40.166667	141.500000	11.000000
-40.133333	139.000000	9.000000
-40.100000	139.000000	9.500000
-40.066667	139.500000	9.000000
-40.033333	139.500000	10.000000
-40.000000	139.000000	9.500000
-39.966667	139.000000	10.000000
-39.933333	139.000000	10.500000
-39.900000	138.500000	9.500000
-39.866667	138.500000	10.000000
-39.833333	136.500000	10.500000
-39.800000	136.500000	10.500000
-39.766667	136.000000	8.000000
-39.733333	136.000000	9.500000
-39.700000	136.000000	10.000000
-39.666667	135.500000	10.500000
-39.633333	136.500000	10.500000
-39.600000	136.500000	10.000000
-39.566667	136.500000	9.500000
-39.533333	136.500000	10.500000
-39.500000	137.000000	9.500000
-39.466667	137.500000	9.500000
-39.433333	137.500000	10.000000
-39.400000	138.000000	10.500000
-39.366667	138.000000	9.500000
-39.333333	138.000000	10.000000
-39.300000	138.000000	10.000000
-39.266667	138.000000	10.000000
-39.233333	138.500000	10.000000
-39.200000	138.500000	10.000000
-39.166667	138.500000	10.000000
-39.133333	138.500000	10.000000
-39.100000	138.000000	10.500000
-39.066667	138.000000	10.000000
-39.033333	138.000000	10.500000
-39.000000	138.000000	10.500000
-38.966667	138.500000	11.000000
-38.933333	138.500000	10.500000
-38.900000	138.500000	11.000000
-38.866667	139.000000	11.000000
-38.833333	139.000000	11.000000
-38.800000	139.000000	11.000000
-38.766667	139.000000	11.000000
-38.733333	139.000000	11.000000
-38.700000	139.500000	11.500000
-38.666667	139.500000	12.000000
-38.633333	139.500000	12.000000
-38.600000	139.500000	12.000000
-38.566667	138.500000	12.500000
-38.533333	139.000000	12.500000
-38.500000	139.000000	12.500000
-38.466667	138.000000	12.500000
-38.433333	138.000000	12.500000
-38.400000	138.500000	13.000000
-38.366667	140.500000	13.000000
-38.333333	140.500000	13.000000
-38.300000	137.500000	12.500000
-38.266667	137.500000	14.500000
-38.233333	137.000000	14.500000
-38.200000	137.500000	14.500000
-38.166667	137.500000	14.500000
-38.133333	137.500000	14.500000
-38.100000	138.000000	14.500000
-38.066667	138.000000	13.000000
-38.033333	138.000000	13.000000
-38.000000	135.500000	13.000000
-37.966667	137.500000	14.000000
-37.933333	137.500000	15.000000
-37.900000	136.500000	15.500000
-37.866667	136.500000	15.500000
-37.833333	136.500000	15.500000
-37.800000	136.500000	15.000000
-37.766667	136.000000	15.000000
-37.733333	136.500000	15.500000
-37.700000	136.000000	15.500000
-37.666667	136.000000	16.500000
-37.633333	136.000000	16.500000
-37.600000	136.500000	16.500000
-37.566667	136.500000	16.500000
-37.533333	137.000000	17.000000
-37.500000	139.500000	17.000000
-37.466667	139.500000	16.500000
-37.433333	137.500000	16.500000
-37.400000	137.500000	16.000000
-37.366667	137.000000	16.500000
-37.333333	137.000000	17.000000
-37.300000	137.000000	17.500000
-37.266667	139.000000	17.500000
-37.233333	137.000000	17.500000
-37.200000	137.500000	18.000000
-37.166667	138.000000	18.000000
-37.133333	138.500000	18.500000
-37.100000	139.000000	18.500000
-37.066667	139.000000	18.500000
-37.033333	139.000000	19.000000
-37.000000	139.000000	19.500000
-36.966667	137.500000	19.000000
-36.933333	137.500000	19.500000
-36.900000	137.500000	19.500000
-36.866667	138.000000	18.500000
-36.833333	138.500000	19.000000
-36.800000	138.500000	19.000000
-36.766667	138.500000	19.000000
-36.733333	138.500000	19.000000
-36.700000	138.000000	19.000000
-36.666667	137.000000	18.500000
-36.633333	137.000000	19.000000
-36.600000	137.000000	18.500000
-36.566667	137.000000	18.500000
-36.533333	137.000000	19.000000
-36.500000	138.000000	19.000000
-36.466667	138.000000	19.000000
-36.433333	138.000000	19.000000
-36.400000	137.500000	19.000000
-36.366667	137.500000	19.500000
-36.333333	137.500000	19.500000
-36.300000	135.000000	19.500000
-36.266667	135.000000	19.500000
-36.233333	135.000000	20.000000
-36.200000	135.000000	19.000000
-36.166667	134.000000	19.000000
-36.133333	133.500000	19.000000
-36.100000	129.000000	19.000000
-36.066667	128.500000	19.500000
-36.033333	128.500000	19.500000
-36.000000	128.500000	20.000000
-35.966667	128.500000	21.000000
-35.933333	132.500000	20.500000
-35.900000	133.000000	20.500000
-35.866667	133.000000	20.000000
-35.833333	133.000000	20.000000
-35.800000	133.000000	20.000000
-35.766667	133.000000	20.000000
-35.733333	131.500000	20.000000
-35.700000	131.500000	20.000000
-35.666667	131.500000	20.500000
-35.633333	132.000000	20.500000
-35.600000	132.000000	20.500000
-35.566667	132.000000	20.500000
-35.533333	132.000000	20.000000
-35.500000	131.500000	20.500000
-35.466667	131.500000	20.000000
-35.433333	131.500000	20.500000
-35.400000	131.500000	20.500000
-35.366667	131.500000	20.500000
-35.333333	131.500000	20.500000
-35.300000	131.500000	21.000000
-35.266667	132.000000	20.500000
-35.233333	132.000000	21.000000
-35.200000	132.000000	21.000000
-35.166667	132.000000	21.000000
-35.133333	132.000000	21.000000
-35.100000	130.000000	21.000000
-35.066667	130.000000	21.000000
-35.033333	132.000000	21.000000
-35.000000	132.000000	21.000000
-34.966667	132.000000	21.000000
-34.933333	132.500000	22.000000
-34.900000	131.500000	21.500000
-34.866667	131.500000	21.500000
-34.833333	131.500000	21.500000
-34.800000	131.500000	22.000000
-34.766667	128.000000	21.500000
-34.733333	131.500000	22.000000
-34.700000	126.000000	22.500000
-34.666667	126.500000	22.000000
-34.633333	126.000000	21.500000
-34.600000	123.500000	21.500000
-34.566667	123.500000	20.500000
-34.533333	123.500000	23.000000
-34.500000	122.000000	23.500000
-34.466667	122.000000	22.500000
-34.433333	122.500000	23.500000
-34.400000	123.500000	23.000000
-34.366667	123.500000	22.000000
-34.333333	123.500000	21.500000
-34.300000	123.500000	20.500000
-34.266667	123.500000	21.500000
-34.233333	123.000000	23.000000
-34.200000	123.000000	22.500000
-34.166667	123.000000	24.000000
-34.133333	123.000000	24.000000
-34.100000	123.000000	23.500000
-34.066667	122.500000	22.500000
-34.033333	122.000000	22.000000
-34.000000	122.000000	22.000000
-33.966667	122.000000	22.000000
-33.933333	122.000000	22.000000
-33.900000	122.500000	23.500000
-33.866667	122.000000	23.500000
-33.833333	122.000000	23.500000
-33.800000	119.500000	23.500000
-33.766667	122.000000	22.500000
-33.733333	114.000000	21.500000
-33.700000	123.000000	22.000000
-33.666667	119.000000	22.000000
-33.633333	119.000000	23.500000
-33.600000	119.000000	24.500000
-33.566667	119.000000	24.000000
-33.533333	113.500000	24.000000
-33.500000	114.000000	24.000000
-33.466667	114.500000	23.000000
-33.433333	113.500000	22.000000
-33.400000	113.500000	21.500000
-33.366667	114.500000	22.500000
-33.333333	114.000000	23.500000
-33.300000	111.000000	23.000000
-33.266667	111.500000	24.000000
-33.233333	112.000000	23.500000
-33.200000	113.000000	23.500000
-33.166667	114.000000	22.500000
-33.133333	111.000000	21.500000
-33.100000	109.000000	21.000000
-33.066667	108.500000	21.000000
-33.033333	114.000000	22.500000
-33.000000	112.000000	23.000000
-32.966667	110.500000	22.500000
-32.933333	111.000000	23.000000
-32.900000	111.500000	23.000000
-32.866667	112.500000	22.500000
-32.833333	107.500000	21.000000
-32.800000	107.000000	21.500000
-32.766667	108.500000	22.000000
-32.733333	106.500000	21.500000
-32.700000	108.000000	22.000000
-32.666667	110.500000	23.500000
-32.633333	110.500000	23.500000
-32.600000	112.000000	23.000000
-32.566667	109.000000	22.500000
-32.533333	108.500000	22.500000
-32.500000	109.000000	23.000000
-32.466667	111.500000	24.500000
-32.433333	114.000000	24.500000
-32.400000	109.500000	25.000000
-32.366667	115.500000	24.500000
-32.333333	111.000000	23.500000
-32.300000	108.500000	23.000000
-32.266667	108.500000	23.000000
-32.233333	108.500000	23.000000
-32.200000	108.000000	23.500000
-32.166667	109.000000	24.000000
-32.133333	107.500000	24.000000
-32.100000	107.500000	24.000000
-32.066667	107.500000	23.500000
-32.033333	107.000000	23.000000
-32.000000	113.000000	22.500000
-31.966667	115.500000	23.000000
-31.933333	114.000000	23.000000
-31.900000	116.000000	23.500000
-31.866667	113.000000	24.000000
-31.833333	111.500000	23.500000
-31.800000	113.000000	23.500000
-31.766667	112.000000	22.500000
-31.733333	111.500000	22.000000
-31.700000	111.000000	22.000000
-31.666667	111.000000	22.000000
-31.633333	111.500000	22.000000
-31.600000	111.500000	22.500000
-31.566667	114.000000	23.000000
-31.533333	113.000000	23.000000
-31.500000	113.000000	23.000000
-31.466667	108.500000	23.500000
-31.433333	109.000000	23.000000
-31.400000	108.000000	23.000000
-31.366667	110.000000	22.000000
-31.333333	108.000000	22.000000
-31.300000	109.500000	22.500000
-31.266667	110.000000	23.000000
-31.233333	109.500000	23.500000
-31.200000	106.500000	23.000000
-31.166667	108.000000	23.000000
-31.133333	107.500000	22.500000
-31.100000	105.000000	22.000000
-31.066667	107.000000	22.000000
-31.033333	107.500000	22.000000
-31.000000	105.500000	22.500000
-30.966667	106.000000	23.500000
-30.933333	105.500000	23.500000
-30.900000	103.500000	23.500000
-30.866667	105.000000	23.500000
-30.833333	103.000000	22.500000
-30.800000	102.000000	21.500000
-30.766667	102.000000	21.500000
-30.733333	102.000000	21.500000
-30.700000	103.500000	21.500000
-30.666667	104.000000	21.500000
-30.633333	103.500000	22.000000
-30.600000	103.000000	22.500000
-30.566667	102.500000	22.500000
-30.533333	102.000000	22.000000
-30.500000	101.500000	21.500000
-30.466667	99.000000	21.500000
-30.433333	101.000000	21.000000
-30.400000	99.500000	21.500000
-30.366667	100.500000	21.500000
-30.333333	89.500000	21.500000
-30.300000	89.500000	22.000000
-30.266667	98.000000	22.500000
-30.233333	99.500000	22.500000
-30.200000	97.500000	22.000000
-30.166667	97.000000	21.500000
-30.133333	95.000000	21.500000
-30.100000	94.500000	21.500000
-30.066667	96.500000	21.500000
-30.033333	96.500000	21.500000
-30.000000	96.500000	22.000000
-29.966667	98.000000	22.500000
-29.933333	97.500000	22.500000
-29.900000	97.500000	22.500000
-29.866667	95.000000	22.500000
-29.833333	95.000000	21.500000
-29.800000	95.000000	21.000000
-29.766667	94.000000	21.000000
-29.733333	94.500000	21.000000
-29.700000	94.500000	21.000000
-29.666667	87.000000	21.000000
-29.633333	94.000000	22.000000
-29.600000	86.000000	22.500000
-29.566667	93.500000	22.500000
-29.533333	93.500000	22.500000
-29.500000	93.000000	21.500000
-29.466667	93.000000	20.500000
-29.433333	84.500000	20.500000
-29.400000	84.000000	20.000000
-29.366667	90.000000	20.000000
-29.333333	90.000000	20.500000
-29.300000	84.000000	20.500000
-29.266667	90.000000	20.000000
-29.233333	90.000000	20.000000
-29.200000	89.500000	20.000000
-29.166667	91.500000	20.000000
-29.133333	91.000000	20.000000
-29.100000	89.000000	20.000000
-29.066667	84.000000	20.000000
-29.033333	90.500000	20.000000
-29.000000	90.500000	20.000000
-28.966667	89.000000	20.000000
-28.933333	88.000000	20.000000
-28.900000	90.000000	20.000000
-28.866667	90.000000	22.000000
-28.833333	90.000000	20.000000
-28.800000	88.500000	20.000000
-28.766667	78.500000	20.000000
-28.733333	89.000000	20.000000
-28.700000	76.000000	20.000000
-28.666667	75.000000	20.000000
-28.633333	75.500000	20.000000
-28.600000	89.000000	20.000000
-28.566667	89.000000	21.000000
-28.533333	85.500000	20.500000
-28.500000	85.500000	20.500000
-28.466667	85.000000	20.500000
-28.433333	83.500000	20.500000
-28.400000	72.500000	20.500000
-28.366667	72.000000	20.000000
-28.333333	72.000000	20.000000
-28.300000	72.000000	20.500000
-28.266667	72.000000	20.500000
-28.233333	72.000000	20.500000
-28.200000	71.500000	20.500000
-28.166667	71.500000	20.000000
-28.133333	71.500000	20.000000
-28.100000	71.000000	20.500000
-28.066667	71.000000	19.500000
-28.033333	70.500000	19.500000
-28.000000	70.500000	19.500000
-27.966667	70.500000	19.500000
-27.933333	70.500000	19.500000
-27.900000	70.500000	19.500000
-27.866667	70.500000	19.500000
-27.833333	70.500000	20.000000
-27.800000	70.000000	20.000000
-27.766667	69.500000	19.500000
-27.733333	70.000000	20.000000
-27.700000	69.500000	19.500000
-27.666667	69.500000	19.500000
-27.633333	69.500000	19.500000
-27.600000	69.000000	20.000000
-27.566667	69.000000	20.000000
-27.533333	69.000000	20.000000
-27.500000	69.000000	20.000000
-27.466667	69.000000	20.000000
-27.433333	69.000000	20.000000
-27.400000	69.000000	20.000000
-27.366667	69.000000	20.000000
-27.333333	69.000000	20.000000
-27.300000	68.500000	20.000000
-27.266667	68.500000	20.000000
-27.233333	68.000000	20.000000
-27.200000	68.000000	20.000000
-27.166667	67.500000	20.000000
-27.133333	67.500000	20.000000
-27.100000	67.500000	20.000000
-27.066667	67.500000	20.000000
-27.033333	67.500000	20.000000
-27.000000	67.000000	20.000000
-26.966667	67.000000	20.000000
-26.933333	67.000000	20.000000
-26.900000	67.000000	20.000000
-26.866667	67.000000	20.000000
-26.833333	67.000000	20.000000
-26.800000	66.000000	20.000000
-26.766667	66.000000	20.000000
-26.733333	65.500000	20.500000
-26.700000	65.500000	20.500000
-26.666667	65.500000	20.500000
-26.633333	65.500000	20.500000
-26.600000	68.500000	21.000000
-26.566667	68.500000	21.000000
-26.533333	65.000000	20.500000
-26.500000	66.000000	20.500000
-26.466667	64.500000	20.500000
-26.433333	65.000000	20.500000
-26.400000	65.000000	20.500000
-26.366667	65.000000	20.500000
-26.333333	65.000000	20.500000
-26.300000	97.000000	27.500000
-26.266667	99.000000	25.000000
-26.233333	100.000000	26.500000
-26.200000	100.000000	27.000000
-26.166667	101.500000	26.000000
-26.133333	102.500000	26.500000
-26.100000	102.000000	27.000000
-26.066667	69.000000	15.000000
-26.033333	72.500000	18.000000
-26.000000	72.500000	18.000000
-25.966667	72.500000	18.000000
-25.933333	72.500000	17.500000
-25.900000	72.500000	17.000000
-25.866667	72.500000	16.500000
-25.833333	72.000000	17.000000
-25.800000	72.000000	17.000000
-25.766667	69.000000	13.500000
-25.733333	68.500000	13.500000
-25.700000	68.500000	14.000000
-25.666667	68.000000	14.000000
-25.633333	68.500000	13.000000
-25.600000	71.500000	16.000000
-25.566667	68.500000	12.500000
-25.533333	69.000000	12.500000
-25.500000	68.500000	12.000000
-25.466667	68.000000	13.000000
-25.433333	68.000000	12.500000
-25.400000	68.500000	12.000000
-25.366667	68.500000	12.000000
-25.333333	68.000000	12.000000
-25.300000	68.000000	12.000000
-25.266667	68.000000	12.000000
-25.233333	68.000000	12.000000
-25.200000	68.000000	12.000000
-25.166667	68.000000	12.000000
-25.133333	68.500000	12.000000
-25.100000	70.000000	11.500000
-25.066667	69.000000	11.500000
-25.033333	68.000000	11.500000
-25.000000	67.500000	11.500000
-24.966667	67.500000	11.500000
-24.933333	67.500000	11.500000
-24.900000	67.000000	11.500000
-24.866667	68.500000	11.000000
-24.833333	68.000000	11.000000
-24.800000	68.000000	11.000000
-24.766667	68.500000	11.000000
-24.733333	68.500000	11.000000
-24.700000	67.000000	11.000000
-24.666667	66.500000	11.000000
-24.633333	65.500000	11.000000
-24.600000	65.000000	11.000000
-24.566667	65.000000	10.500000
-24.533333	67.000000	10.500000
-24.500000	66.000000	10.000000
-24.466667	67.000000	10.500000
-24.433333	67.500000	10.000000
-24.400000	63.000000	10.500000
-24.366667	63.000000	10.500000
-24.333333	64.500000	10.500000
-24.300000	64.500000	10.500000
-24.266667	64.500000	10.500000
-24.233333	64.500000	10.500000
-24.200000	59.000000	9.500000
-24.166667	59.000000	9.500000
-24.133333	59.000000	10.000000
-24.100000	58.500000	10.500000
-24.066667	58.500000	10.500000
-24.033333	58.000000	10.500000
-24.000000	58.000000	10.500000
-23.966667	58.000000	10.500000
-23.933333	58.000000	10.000000
-23.900000	58.000000	10.000000
-23.866667	58.000000	10.000000
-23.833333	58.000000	10.000000
-23.800000	58.000000	10.500000
-23.766667	58.000000	10.500000
-23.733333	58.000000	10.500000
-23.700000	57.500000	10.500000
-23.666667	57.500000	10.500000
-23.633333	57.500000	10.500000
-23.600000	57.500000	10.500000
-23.566667	57.500000	10.500000
-23.533333	57.500000	10.500000
-23.500000	57.000000	10.500000
-23.466667	57.000000	10.500000
-23.433333	57.000000	10.000000
-23.400000	56.500000	9.500000
-23.366667	56.500000	9.500000
-23.333333	56.500000	9.500000
-23.300000	56.500000	9.500000
-23.266667	56.500000	9.500000
-23.233333	55.000000	9.500000
-23.200000	55.000000	9.500000
-23.166667	55.000000	9.500000
-23.133333	55.000000	9.500000
-23.100000	55.000000	10.000000
-23.066667	55.000000	10.000000
-23.033333	54.000000	10.000000
-23.000000	54.500000	9.500000
-22.966667	54.000000	9.500000
-22.933333	54.000000	9.500000
-22.900000	53.500000	9.500000
-22.866667	53.500000	9.500000
-22.833333	53.500000	9.500000
-22.800000	53.500000	9.500000
-22.766667	53.500000	9.500000
-22.733333	53.500000	9.500000
-22.700000	53.500000	9.500000
-22.666667	53.500000	9.500000
-22.633333	53.000000	9.500000
-22.600000	53.000000	9.500000
-22.566667	53.000000	9.500000
-22.533333	53.000000	9.500000
-22.500000	53.000000	9.500000
-22.466667	53.500000	9.500000
-22.433333	53.000000	9.500000
-22.400000	52.500000	9.500000
-22.366667	52.000000	9.500000
-22.333333	52.500000	9.500000
-22.300000	52.000000	9.000000
-22.266667	52.000000	9.000000
-22.233333	52.000000	9.000000
-22.200000	52.000000	9.000000
-22.166667	52.000000	9.000000
-22.133333	52.000000	9.000000
-22.100000	52.000000	9.000000
-22.066667	50.000000	9.000000
-22.033333	70.500000	13.000000
-22.000000	70.500000	13.000000
-21.966667	50.000000	8.500000
-21.933333	52.500000	8.000000
-21.900000	52.500000	8.000000
-21.866667	53.500000	8.000000
-21.833333	54.000000	7.500000
-21.800000	55.500000	7.500000
-21.766667	58.500000	6.000000
-21.733333	58.500000	7.500000
-21.700000	59.500000	5.000000
-21.666667	60.500000	9.000000
-21.633333	63.000000	5.000000
-21.600000	65.000000	5.500000
-21.566667	92.500000	33.500000
-21.533333	92.500000	33.500000
-21.500000	96.000000	33.500000
-21.466667	61.000000	10.000000
-21.433333	91.000000	34.000000
-21.400000	62.500000	10.500000
-21.366667	63.000000	10.000000
-21.333333	63.000000	10.500000
-21.300000	61.500000	9.500000
-21.266667	61.500000	9.500000
-21.233333	61.500000	9.500000
-21.200000	63.000000	9.500000
-21.166667	63.000000	10.000000
-21.133333	64.000000	10.000000
-21.100000	64.000000	10.000000
-21.066667	62.500000	9.500000
-21.033333	61.500000	8.500000
-21.000000	63.000000	8.500000
-20.966667	63.500000	10.000000
-20.933333	65.500000	8.000000
-20.900000	65.000000	10.000000
-20.866667	64.000000	10.000000
-20.833333	63.000000	10.000000
-20.800000	64.000000	9.000000
-20.766667	65.500000	10.000000
-20.733333	67.000000	10.500000
-20.700000	67.500000	10.000000
-20.666667	66.000000	10.000000
-20.633333	65.000000	10.000000
-20.600000	65.000000	10.000000
-20.566667	63.500000	8.500000
-20.533333	66.000000	8.500000
-20.500000	85.500000	35.000000
-20.466667	68.000000	9.000000
-20.433333	65.000000	6.000000
-20.400000	63.000000	6.500000
-20.366667	66.000000	9.000000
-20.333333	69.500000	9.000000
-20.300000	70.000000	4.500000
-20.266667	67.500000	9.000000
-20.233333	64.000000	9.500000
-20.200000	63.000000	9.500000
-20.166667	66.500000	9.500000
-20.133333	64.500000	10.000000
-20.100000	68.000000	9.500000
-20.066667	66.500000	6.000000
-20.033333	63.500000	6.500000
-20.000000	65.500000	6.500000
-19.966667	69.500000	8.500000
-19.933333	70.000000	8.000000
-19.900000	67.500000	6.000000
-19.866667	64.000000	6.000000
-19.833333	64.000000	7.500000
-19.800000	78.000000	32.000000
-19.766667	81.500000	35.500000
-19.733333	81.500000	35.500000
-19.700000	80.500000	36.500000
-19.666667	63.500000	8.000000
-19.633333	67.500000	8.000000
-19.600000	72.000000	8.000000
-19.566667	80.500000	37.000000
-19.533333	80.000000	38.000000
-19.500000	64.500000	8.000000
-19.466667	78.500000	36.500000
-19.433333	79.500000	35.000000
-19.400000	79.500000	35.500000
-19.366667	79.000000	36.500000
-19.333333	77.000000	37.000000
-19.300000	76.500000	37.000000
-19.266667	114.000000	27.500000
-19.233333	78.500000	36.500000
-19.200000	78.000000	37.000000
-19.166667	77.000000	38.000000
-19.133333	75.500000	38.000000
-19.100000	75.500000	38.000000
-19.066667	110.500000	28.000000
-19.033333	76.500000	38.000000
-19.000000	76.500000	38.500000
-18.966667	75.000000	38.500000
-18.933333	35.500000	31.500000
-18.900000	36.000000	31.000000
-18.866667	36.000000	30.000000
-18.833333	36.500000	28.500000
-18.800000	37.500000	30.000000
-18.766667	38.000000	29.000000
-18.733333	38.000000	30.000000
-18.700000	38.500000	32.000000
-18.666667	39.500000	32.000000
-18.633333	40.000000	30.000000
-18.600000	39.500000	29.000000
-18.566667	40.000000	31.000000
-18.533333	41.000000	29.500000
-18.500000	41.000000	31.000000
-18.466667	41.500000	32.000000
-18.433333	42.000000	30.500000
-18.400000	42.000000	29.000000
-18.366667	42.500000	28.500000
-18.333333	43.000000	27.500000
-18.300000	42.500000	28.500000
-18.266667	43.500000	28.000000
-18.233333	43.500000	30.500000
-18.200000	44.000000	28.500000
-18.166667	45.000000	30.500000
-18.133333	45.000000	28.000000
-18.100000	45.000000	30.000000
-18.066667	45.500000	31.000000
-18.033333	45.500000	32.500000
-18.000000	46.500000	32.000000
-17.966667	46.000000	30.000000
-17.933333	46.500000	27.500000
-17.900000	47.500000	28.000000
-17.866667	47.500000	28.500000
-17.833333	47.500000	30.000000
-17.800000	47.500000	31.000000
-17.766667	47.500000	30.000000
-17.733333	48.500000	28.500000
-17.700000	49.000000	27.500000
-17.666667	49.000000	28.000000
-17.633333	48.500000	30.500000
-17.600000	48.500000	31.000000
-17.566667	77.500000	42.500000
-17.533333	77.000000	40.500000
-17.500000	76.000000	40.500000
-17.466667	74.500000	41.000000
-17.433333	72.000000	41.500000
-17.400000	70.500000	43.500000
-17.366667	84.000000	7.500000
-17.333333	85.000000	8.000000
-17.300000	86.500000	8.000000
-17.266667	86.500000	9.500000
-17.233333	87.500000	9.500000
-17.200000	87.000000	9.000000
-17.166667	87.000000	8.000000
-17.133333	89.000000	9.000000
-17.100000	91.000000	9.500000
-17.066667	92.000000	10.000000
-17.033333	93.000000	10.500000
-17.000000	94.000000	9.500000
-16.966667	94.500000	10.000000
-16.933333	91.000000	11.500000
-16.900000	92.000000	11.500000
-16.866667	97.000000	10.500000
-16.833333	93.500000	12.000000
-16.800000	94.000000	12.000000
-16.766667	94.500000	11.500000
-16.733333	95.000000	11.500000
-16.700000	95.000000	12.000000
-16.666667	95.500000	12.000000
-16.633333	97.000000	12.000000
-16.600000	96.500000	12.000000
-16.566667	98.000000	12.000000
-16.533333	98.000000	12.000000
-16.500000	99.000000	12.000000
-16.466667	99.500000	12.000000
-16.433333	99.500000	12.000000
-16.400000	100.500000	12.000000
-16.366667	100.500000	12.500000
-16.333333	102.000000	12.500000
-16.300000	102.500000	12.500000
-16.266667	103.000000	12.500000
-16.233333	103.000000	12.500000
-16.200000	104.000000	12.500000
-16.166667	103.000000	12.500000
-16.133333	104.000000	12.500000
-16.100000	108.000000	10.500000
-16.066667	104.000000	12.500000
-16.033333	106.000000	12.500000
-16.000000	106.000000	13.000000
-15.966667	106.500000	13.000000
-15.933333	104.500000	13.000000
-15.900000	105.500000	13.000000
-15.866667	106.000000	13.000000
-15.833333	107.000000	13.000000
-15.800000	107.000000	13.000000
-15.766667	109.000000	13.500000
-15.733333	108.500000	13.500000
-15.700000	108.000000	13.500000
-15.666667	108.500000	13.000000
-15.633333	109.500000	13.000000
-15.600000	110.000000	13.500000
-15.566667	111.000000	13.500000
-15.533333	123.500000	13.500000
-15.500000	124.500000	13.500000
-15.466667	125.500000	13.500000
-15.433333	112.000000	13.000000
-15.400000	112.000000	13.500000
-15.366667	113.000000	13.500000
-15.333333	126.500000	13.500000
-15.300000	116.000000	13.500000
-15.266667	118.500000	13.500000
-15.233333	118.500000	13.500000
-15.200000	115.000000	13.500000
-15.166667	115.500000	13.500000
-15.133333	118.000000	13.500000
-15.100000	118.500000	13.500000
-15.066667	120.000000	13.500000
-15.033333	120.000000	13.500000
-15.000000	121.000000	12.500000
-14.966667	121.500000	12.500000
-14.933333	122.500000	13.000000
-14.900000	120.000000	13.500000
-14.866667	121.500000	13.500000
-14.833333	123.000000	13.000000
-14.800000	123.000000	12.500000
-14.766667	124.000000	12.000000
-14.733333	124.000000	13.500000
-14.700000	126.000000	13.000000
-14.666667	127.500000	11.000000
-14.633333	126.500000	12.000000
-14.600000	126.500000	12.000000
-14.566667	130.000000	12.000000
-14.533333	130.000000	12.500000
-14.500000	131.000000	12.500000
-14.466667	132.500000	12.500000
-14.433333	130.500000	13.000000
-14.400000	131.500000	13.000000
-14.366667	130.500000	13.000000
-14.333333	130.000000	13.500000
-14.300000	138.000000	13.500000
-14.266667	132.000000	13.500000
-14.233333	136.500000	12.500000
-14.200000	136.500000	13.500000
-14.166667	136.500000	13.500000
-14.133333	137.000000	13.500000
-14.100000	138.500000	13.000000
-14.066667	139.000000	13.000000
-14.033333	139.500000	13.500000
-14.000000	139.500000	13.500000
-13.966667	140.000000	13.500000
-13.933333	141.500000	13.500000
-13.900000	142.000000	14.000000
-13.866667	142.000000	13.500000
-13.833333	143.000000	13.500000
-13.800000	143.500000	13.500000
-13.766667	144.000000	13.000000
-13.733333	145.000000	14.000000
-13.700000	145.000000	13.500000
-13.666667	145.500000	13.500000
-13.633333	145.500000	13.500000
-13.600000	148.000000	13.500000
-13.566667	148.000000	13.500000
-13.533333	149.000000	13.500000
-13.500000	149.000000	14.000000
-13.466667	149.500000	14.000000
-13.433333	149.500000	14.000000
-13.400000	150.500000	13.000000
-13.366667	150.500000	13.500000
-13.333333	151.000000	13.500000
-13.300000	151.500000	13.500000
-13.266667	151.500000	13.500000
-13.233333	151.500000	13.500000
-13.200000	152.000000	13.500000
-13.166667	152.000000	13.500000
-13.133333	153.000000	13.500000
-13.100000	153.000000	13.500000
-13.066667	153.500000	13.500000
-13.033333	154.000000	13.500000
-13.000000	154.000000	13.500000
-12.966667	154.500000	13.500000
-12.933333	155.000000	13.500000
-12.900000	155.000000	13.500000
-12.866667	155.000000	13.500000
-12.833333	155.500000	13.500000
-12.800000	156.500000	14.000000
-12.766667	145.000000	19.500000
-12.733333	145.500000	19.500000
-12.700000	145.500000	19.500000
-12.666667	151.000000	19.000000
-12.633333	149.500000	19.000000
-12.600000	145.000000	19.000000
-12.566667	145.500000	19.500000
-12.533333	147.000000	19.000000
-12.500000	148.000000	20.500000
-12.466667	147.000000	21.500000
-12.433333	147.000000	22.000000
-12.400000	152.000000	21.500000
-12.366667	147.500000	22.500000
-12.333333	147.000000	22.500000
-12.300000	147.000000	23.000000
-12.266667	148.000000	24.000000
-12.233333	148.500000	24.500000
-12.200000	154.000000	23.000000
-12.166667	154.000000	23.000000
-12.133333	154.500000	23.000000
-12.100000	149.000000	25.500000
-12.066667	148.500000	25.500000
-12.033333	149.000000	26.000000
-12.000000	154.000000	23.500000
-11.966667	152.500000	24.000000
-11.933333	146.500000	24.500000
-11.900000	146.500000	25.000000
-11.866667	147.500000	25.500000
-11.833333	152.000000	25.000000
-11.800000	153.000000	24.000000
-11.766667	148.500000	26.000000
-11.733333	147.000000	25.500000
-11.700000	147.500000	25.500000
-11.666667	148.500000	26.500000
-11.633333	153.500000	25.500000
-11.600000	152.000000	25.000000
-11.566667	151.000000	26.000000
-11.533333	147.500000	26.500000
-11.500000	146.500000	27.000000
-11.466667	147.500000	28.500000
-11.433333	152.000000	26.500000
-11.400000	151.500000	27.500000
-11.366667	151.000000	26.500000
-11.333333	149.000000	26.500000
-11.300000	149.500000	27.000000
-11.266667	152.000000	27.500000
-11.233333	153.500000	27.000000
-11.200000	151.000000	27.000000
-11.166667	147.000000	27.000000
-11.133333	147.000000	27.000000
-11.100000	147.000000	27.000000
-11.066667	150.500000	28.500000
-11.033333	151.000000	26.500000
-11.000000	149.500000	27.500000
-10.966667	146.000000	26.000000
-10.933333	145.000000	32.500000
-10.900000	147.500000	32.500000
-10.866667	149.000000	27.000000
-10.833333	151.500000	27.000000
-10.800000	147.500000	27.500000
-10.766667	144.500000	27.500000
-10.733333	144.500000	31.000000
-10.700000	148.000000	31.500000
-10.666667	147.500000	27.500000
-10.633333	145.500000	27.500000
-10.600000	145.500000	31.000000
-10.566667	144.500000	31.000000
-10.533333	145.000000	33.000000
-10.500000	145.500000	28.000000
-10.466667	143.500000	28.500000
-10.433333	143.500000	29.000000
-10.400000	144.000000	33.500000
-10.366667	141.500000	19.000000
-10.333333	143.000000	29.000000
-10.300000	142.500000	30.000000
-10.266667	141.500000	29.500000
-10.233333	140.500000	20.500000
-10.200000	139.000000	21.000000
-10.166667	139.000000	21.000000
-10.133333	141.000000	28.500000
-10.100000	140.000000	28.000000
-10.066667	140.000000	28.500000
-10.033333	138.000000	21.500000
-10.000000	137.000000	21.500000
-9.966667	137.500000	23.500000
-9.933333	137.500000	23.500000
-9.900000	136.000000	24.000000
-9.866667	135.000000	21.500000
-9.833333	135.000000	21.000000
-9.800000	134.500000	21.000000
-9.766667	134.500000	21.500000
-9.733333	134.500000	22.000000
-9.700000	134.000000	23.000000
-9.666667	134.000000	23.500000
-9.633333	133.500000	24.000000
-9.600000	134.000000	23.500000
-9.566667	133.000000	23.500000
-9.533333	133.000000	24.500000
-9.500000	133.000000	25.000000
-9.466667	133.000000	25.500000
-9.433333	133.000000	26.500000
-9.400000	132.500000	26.500000
-9.366667	132.000000	26.500000
-9.333333	132.000000	26.500000
-9.300000	131.500000	26.000000
-9.266667	131.500000	26.000000
-9.233333	131.500000	26.000000
-9.200000	131.500000	26.500000
-9.166667	131.000000	26.500000
-9.133333	131.000000	26.500000
-9.100000	130.500000	26.500000
-9.066667	130.500000	27.000000
-9.033333	130.500000	26.500000
-9.000000	130.500000	27.000000
-8.966667	130.500000	27.000000
-8.933333	130.500000	27.000000
-8.900000	130.500000	27.500000
-8.866667	130.500000	27.500000
-8.833333	130.000000	27.500000
-8.800000	130.000000	28.000000
-8.766667	130.000000	28.000000
-8.733333	130.000000	28.000000
-8.700000	130.000000	28.500000
-8.666667	130.500000	28.500000
-8.633333	130.500000	28.500000
-8.600000	131.000000	29.500000
-8.566667	130.500000	29.000000
-8.533333	130.500000	29.500000
-8.500000	131.000000	30.500000
-8.466667	131.000000	30.500000
-8.433333	131.000000	30.500000
-8.400000	130.500000	30.000000
-8.366667	131.000000	30.500000
-8.333333	131.000000	30.500000
-8.300000	131.000000	30.500000
-8.266667	130.000000	29.500000
-8.233333	130.000000	29.500000
-8.200000	130.500000	31.000000
-8.166667	129.500000	29.500000
-8.133333	130.500000	31.000000
-8.100000	129.000000	29.000000
-8.066667	130.500000	31.000000
-8.033333	130.000000	30.500000
-8.000000	130.000000	30.500000
-7.966667	130.500000	31.000000
-7.933333	130.500000	31.000000
-7.900000	130.500000	31.000000
-7.866667	130.000000	30.500000
-7.833333	122.500000	14.000000
-7.800000	123.000000	14.500000
-7.766667	122.000000	15.000000
-7.733333	124.500000	21.000000
-7.700000	122.500000	14.000000
-7.666667	121.500000	14.500000
-7.633333	120.500000	14.500000
-7.600000	120.500000	15.000000
-7.566667	126.500000	35.000000
-7.533333	126.500000	27.500000
-7.500000	126.500000	28.000000
-7.466667	127.500000	28.000000
-7.433333	128.000000	27.500000
-7.400000	127.500000	27.500000
-7.366667	119.000000	22.000000
-7.333333	118.500000	22.000000
-7.300000	118.000000	22.000000
-7.266667	118.500000	23.000000
-7.233333	118.500000	23.000000
-7.200000	118.000000	21.000000
-7.166667	117.500000	21.000000
-7.133333	117.000000	21.000000
-7.100000	117.500000	21.000000
-7.066667	117.000000	21.000000
-7.033333	117.000000	21.000000
-7.000000	118.000000	23.500000
-6.966667	116.000000	21.500000
-6.933333	116.000000	21.500000
-6.900000	117.500000	24.000000
-6.866667	117.000000	24.000000
-6.833333	117.000000	23.500000
-6.800000	117.000000	23.500000
-6.766667	113.500000	21.000000
-6.733333	113.000000	21.500000
-6.700000	113.500000	22.000000
-6.666667	113.000000	22.000000
-6.633333	113.000000	22.000000
-6.600000	113.000000	22.000000
-6.566667	113.000000	22.000000
-6.533333	112.500000	22.000000
-6.500000	112.500000	22.500000
-6.466667	112.500000	22.500000
-6.433333	111.500000	22.500000
-6.400000	112.000000	23.000000
-6.366667	112.000000	23.000000
-6.333333	111.500000	23.000000
-6.300000	111.000000	22.500000
-6.266667	110.500000	22.500000
-6.233333	110.500000	22.500000
-6.200000	110.500000	22.500000
-6.166667	110.000000	22.500000
-6.133333	109.500000	22.500000
-6.100000	110.000000	23.000000
-6.066667	110.000000	23.000000
-6.033333	109.500000	23.000000
-6.000000	109.500000	23.500000
-5.966667	109.500000	23.500000
-5.933333	109.500000	23.500000
-5.900000	109.000000	23.500000
-5.866667	109.000000	23.500000
-5.833333	109.000000	23.500000
-5.800000	108.500000	23.500000
-5.766667	108.500000	23.500000
-5.733333	107.500000	23.500000
-5.700000	107.500000	23.500000
-5.666667	107.500000	23.500000
-5.633333	107.500000	23.500000
-5.600000	107.000000	23.500000
-5.566667	107.000000	23.500000
-5.533333	107.000000	24.000000
-5.500000	107.000000	24.000000
-5.466667	107.000000	23.500000
-5.433333	107.000000	24.500000
-5.400000	107.000000	24.500000
-5.366667	106.500000	24.500000
-5.333333	106.500000	24.500000
-5.300000	106.500000	24.500000
-5.266667	106.000000	24.000000
-5.233333	106.000000	24.500000
-5.200000	106.000000	24.000000
-5.166667	105.500000	24.500000
-5.133333	107.000000	25.500000
-5.100000	108.000000	26.000000
-5.066667	108.000000	26.000000
-5.033333	108.000000	26.000000
-5.000000	106.500000	25.500000
-4.966667	106.000000	25.000000
-4.933333	106.500000	25.500000
-4.900000	106.000000	25.500000
-4.866667	107.500000	26.500000
-4.833333	107.000000	26.500000
-4.800000	106.000000	26.000000
-4.766667	107.500000	27.000000
-4.733333	107.500000	27.000000
-4.700000	107.500000	27.000000
-4.666667	107.500000	27.000000
-4.633333	107.500000	27.000000
-4.600000	107.500000	27.000000
-4.566667	108.000000	27.500000
-4.533333	108.000000	27.500000
-4.500000	108.000000	27.500000
-4.466667	108.000000	28.000000
-4.433333	108.000000	28.000000
-4.400000	108.000000	28.000000
-4.366667	108.000000	28.000000
-4.333333	108.000000	28.000000
-4.300000	108.000000	28.000000
-4.266667	108.000000	28.500000
-4.233333	107.500000	28.500000
-4.200000	107.500000	28.500000
-4.166667	108.500000	29.000000
-4.133333	107.500000	28.500000
-4.100000	108.000000	29.000000
-4.066667	108.000000	29.000000
-4.033333	108.000000	29.000000
-4.000000	107.500000	29.000000
-3.966667	100.500000	25.500000
-3.933333	107.500000	29.000000
-3.900000	100.500000	25.500000
-3.866667	100.500000	25.500000
-3.833333	101.000000	26.000000
-3.800000	101.000000	26.000000
-3.766667	101.000000	26.000000
-3.733333	107.500000	29.500000
-3.700000	107.500000	29.500000
-3.666667	107.000000	30.500000
-3.633333	112.500000	31.000000
-3.600000	112.500000	31.000000
-3.566667	110.000000	30.000000
-3.533333	111.000000	30.500000
-3.500000	111.500000	30.500000
-3.466667	111.000000	30.500000
-3.433333	111.000000	30.500000
-3.400000	110.000000	30.000000
-3.366667	112.000000	35.500000
-3.333333	112.500000	36.000000
-3.300000	112.000000	35.500000
-3.266667	112.500000	36.000000
-3.233333	107.500000	33.500000
-3.200000	112.000000	35.500000
-3.166667	113.500000	37.000000
-3.133333	112.500000	36.000000
-3.100000	112.000000	36.500000
-3.066667	111.500000	36.000000
-3.033333	112.000000	36.500000
-3.000000	112.000000	36.500000
-2.966667	109.000000	30.500000
-2.933333	110.500000	31.500000
-2.900000	111.500000	36.500000
-2.866667	111.500000	36.500000
-2.833333	111.500000	36.500000
-2.800000	112.000000	37.000000
-2.766667	111.000000	36.500000
-2.733333	111.000000	36.500000
-2.700000	111.500000	37.000000
-2.666667	111.500000	37.000000
-2.633333	110.500000	36.000000
-2.600000	111.000000	36.500000
-2.566667	111.000000	37.000000
-2.533333	111.500000	37.500000
-2.500000	112.000000	38.000000
-2.466667	110.500000	37.000000
-2.433333	111.000000	37.500000
-2.400000	110.000000	37.000000
-2.366667	110.500000	37.000000
-2.333333	109.500000	37.000000
-2.300000	109.000000	36.500000
-2.266667	110.000000	37.000000
-2.233333	109.500000	36.500000
-2.200000	110.500000	37.500000
-2.166667	110.500000	37.500000
-2.133333	110.000000	37.500000
-2.100000	109.000000	37.500000
-2.066667	110.000000	38.000000
-2.033333	110.000000	38.000000
-2.000000	110.000000	38.000000
-1.966667	110.000000	38.000000
-1.933333	110.000000	38.000000
-1.900000	111.000000	38.500000
-1.866667	110.500000	38.000000
-1.833333	110.500000	39.000000
-1.800000	111.500000	39.500000
-1.766667	112.000000	40.000000
-1.733333	113.000000	40.500000
-1.700000	112.500000	40.500000
-1.666667	113.500000	41.500000
-1.633333	113.500000	41.500000
-1.600000	114.000000	41.500000
-1.566667	114.000000	42.000000
-1.533333	114.000000	42.000000
-1.500000	114.500000	42.500000
-1.466667	113.500000	42.500000
-1.433333	113.000000	42.500000
-1.400000	113.000000	42.500000
-1.366667	113.500000	43.000000
-1.333333	114.000000	43.000000
-1.300000	87.000000	15.500000
-1.266667	88.000000	15.500000
-1.233333	112.500000	43.000000
-1.200000	89.500000	15.500000
-1.166667	90.500000	15.000000
-1.133333	111.500000	43.500000
-1.100000	91.000000	15.000000
-1.066667	111.500000	43.500000
-1.033333	111.500000	44.000000
-1.000000	90.500000	12.500000
-0.966667	90.500000	13.500000
-0.933333	90.500000	14.500000
-0.900000	91.000000	14.500000
-0.866667	91.500000	14.000000
-0.833333	91.500000	14.000000
-0.800000	91.000000	14.000000
-0.766667	90.500000	14.000000
-0.733333	90.500000	14.000000
-0.700000	90.500000	14.000000
-0.666667	90.500000	14.000000
-0.633333	90.500000	14.500000
-0.600000	90.500000	13.000000
-0.566667	91.000000	14.500000
-0.533333	91.000000	13.000000
-0.500000	91.000000	12.000000
-0.466667	90.500000	13.000000
-0.433333	90.500000	12.000000
-0.400000	90.500000	12.000000
-0.366667	90.500000	12.000000
-0.333333	90.500000	10.000000
-0.300000	90.500000	10.000000
-0.266667	89.000000	7.500000
-0.233333	89.500000	7.000000
-0.200000	89.000000	7.500000
-0.166667	89.000000	7.500000
-0.133333	89.000000	7.500000
-0.100000	88.000000	7.000000
-0.066667	88.000000	7.000000
-0.033333	88.500000	7.000000
0.000000	88.500000	7.000000
0.033333	88.500000	7.000000
0.066667	88.500000	7.000000
0.100000	89.000000	7.000000
0.133333	89.000000	7.000000
0.166667	110.000000	51.000000
0.200000	88.000000	7.000000
0.233333	110.000000	51.500000
0.266667	110.000000	52.000000
0.300000	88.500000	7.000000
0.333333	110.000000	53.000000
0.366667	89.000000	7.000000
0.400000	109.500000	49.000000
0.433333	109.000000	48.500000
0.466667	88.500000	7.000000
0.500000	109.500000	50.000000
0.533333	110.000000	52.500000
0.566667	110.000000	51.500000
0.600000	111.000000	54.000000
0.633333	113.000000	56.500000
0.666667	91.000000	6.000000
0.700000	91.000000	6.000000
0.733333	91.000000	5.500000
0.766667	91.000000	5.500000
0.800000	90.500000	4.500000
0.833333	90.500000	4.500000
0.866667	113.000000	58.500000
0.900000	91.500000	5.000000
0.933333	91.500000	5.000000
0.966667	115.000000	61.500000
1.000000	91.000000	5.000000
1.033333	117.000000	65.500000
1.066667	118.000000	65.000000
1.100000	118.000000	65.000000
1.133333	117.000000	61.500000
1.166667	92.500000	6.500000
1.200000	96.000000	7.000000
1.233333	98.000000	43.000000
1.266667	97.500000	13.500000
1.300000	98.000000	13.500000
1.333333	102.500000	13.500000
1.366667	101.000000	14.000000
1.400000	102.000000	13.500000
1.433333	100.500000	13.500000
1.466667	94.500000	30.000000
1.500000	88.500000	45.000000
1.533333	90.000000	44.500000
1.566667	89.000000	43.500000
1.600000	107.000000	13.000000
1.633333	108.500000	12.500000
1.666667	233.000000	193.000000
1.700000	109.500000	12.500000
1.733333	237.000000	202.000000
1.766667	108.500000	12.500000
1.800000	112.500000	12.500000
1.833333	112.000000	13.000000
1.866667	112.000000	13.000000
1.900000	113.500000	13.000000
1.933333	115.500000	13.000000
1.966667	113.000000	13.000000
2.000000	115.000000	13.000000
2.033333	113.000000	13.500000
2.066667	116.000000	16.500000
2.100000	116.500000	17.000000
2.133333	115.500000	17.500000
2.166667	115.500000	17.500000
2.200000	116.000000	17.500000
2.233333	116.500000	18.500000
2.266667	115.000000	20.500000
2.300000	117.000000	19.500000
2.333333	118.000000	20.500000
2.366667	115.000000	17.500000
2.400000	118.500000	21.000000
2.433333	119.000000	20.000000
2.466667	118.000000	17.000000
2.500000	120.500000	16.000000
2.533333	119.000000	16.500000
2.566667	120.000000	22.000000
2.600000	122.500000	17.000000
2.633333	120.500000	13.500000
2.666667	120.500000	13.500000
2.700000	122.000000	13.500000
2.733333	123.500000	13.500000
2.766667	122.500000	13.500000
2.800000	123.000000	13.500000
2.833333	123.500000	13.500000
2.866667	123.500000	14.000000
2.900000	125.500000	14.000000
2.933333	125.500000	16.000000
2.966667	126.500000	16.000000
3.000000	124.500000	20.000000
3.033333	124.500000	20.500000
3.066667	125.000000	21.000000
3.100000	125.500000	22.000000
3.133333	125.500000	22.000000
3.166667	126.000000	22.000000
3.200000	126.000000	23.000000
3.233333	125.000000	25.000000
3.266667	127.000000	23.000000
3.300000	126.500000	22.500000
3.333333	126.000000	24.500000
3.366667	126.500000	25.500000
3.400000	126.500000	25.500000
3.433333	126.500000	24.000000
3.466667	125.500000	25.500000
3.500000	126.000000	27.000000
3.533333	127.500000	24.000000
3.566667	126.500000	24.500000
3.600000	125.500000	27.500000
3.633333	127.000000	25.000000
3.666667	127.000000	25.500000
3.700000	126.500000	25.500000
3.733333	125.000000	18.500000
3.766667	125.500000	18.500000
3.800000	126.000000	30.000000
3.833333	125.500000	31.000000
3.866667	123.500000	18.500000
3.900000	126.000000	28.000000
3.933333	126.000000	17.500000
3.966667	123.500000	18.000000
4.000000	125.500000	18.000000
4.033333	123.500000	18.000000
4.066667	122.000000	17.500000
4.100000	121.500000	17.500000
4.133333	123.000000	18.500000
4.166667	123.500000	18.000000
4.200000	121.000000	18.000000
4.233333	120.000000	18.500000
4.266667	120.500000	19.000000
4.300000	123.000000	19.500000
4.333333	123.000000	19.500000
4.366667	120.000000	19.500000
4.400000	119.000000	19.500000
4.433333	121.000000	19.500000
4.466667	123.500000	19.500000
4.500000	122.000000	19.500000
4.533333	119.500000	19.000000
4.566667	119.500000	19.000000
4.600000	121.000000	19.500000
4.633333	122.500000	18.500000
4.666667	121.000000	18.500000
4.700000	121.000000	18.000000
4.733333	121.500000	18.000000
4.766667	123.000000	16.500000
4.800000	121.000000	16.000000
4.833333	120.000000	16.000000
4.866667	122.000000	16.000000
4.900000	123.000000	16.500000
4.933333	121.000000	15.500000
4.966667	119.500000	15.500000
5.000000	121.500000	15.500000
5.033333	124.500000	15.500000
5.066667	122.000000	15.500000
5.100000	120.000000	16.000000
5.133333	120.500000	16.500000
5.166667	124.000000	15.500000
5.200000	124.500000	15.500000
5.233333	120.500000	15.500000
5.266667	120.000000	15.500000
5.300000	121.500000	14.000000
5.333333	124.500000	14.000000
5.366667	122.000000	13.500000
5.400000	120.500000	13.500000
5.433333	123.500000	13.500000
5.466667	126.500000	13.500000
5.500000	124.500000	15.000000
5.533333	122.500000	15.000000
5.566667	124.000000	14.500000
5.600000	127.500000	14.500000
5.633333	127.500000	14.500000
5.666667	125.500000	13.500000
5.700000	125.000000	13.500000
5.733333	127.500000	13.000000
5.766667	129.000000	13.000000
5.800000	128.000000	13.500000
5.833333	125.500000	13.500000
5.866667	126.500000	13.500000
5.900000	128.000000	13.500000
5.933333	129.500000	13.500000
5.966667	128.500000	14.000000
6.000000	127.000000	16.000000
6.033333	128.500000	16.500000
6.066667	130.000000	16.500000
6.100000	130.500000	18.000000
6.133333	130.000000	18.500000
6.166667	129.000000	20.000000
6.200000	129.000000	20.000000
6.233333	130.000000	20.000000
6.266667	130.000000	19.500000
6.300000	130.500000	19.500000
6.333333	129.500000	20.000000
6.366667	130.000000	22.000000
6.400000	130.500000	23.000000
6.433333	131.500000	22.500000
6.466667	133.000000	19.000000
6.500000	132.000000	19.000000
6.533333	131.500000	19.000000
6.566667	132.500000	19.500000
6.600000	131.500000	22.000000
[truncated: 8,801 more rows]
