# Supplementary material for: Attraction of posture and motion-trajectory elements of conspecific biological motion in medaka fish
Source: Sci Rep. 2018 Jun 5;8:8589. doi: 10.1038/s41598-018-26186-x (PMC5988670; doi:10.1038/s41598-018-26186-x)
Supplement: Supplementary file 4 — Dataset 3 [file 41598_2018_26186_MOESM4_ESM.zip › DataExperiments/Bioposture_12.csv]

time[sec]	x	y
-60.000000	154.500000	153.000000
-59.966667	119.500000	153.000000
-59.933333	154.500000	153.000000
-59.900000	119.000000	153.000000
-59.866667	120.500000	153.000000
-59.833333	120.000000	153.000000
-59.800000	120.000000	153.000000
-59.766667	120.500000	153.000000
-59.733333	119.500000	153.000000
-59.700000	120.500000	153.000000
-59.666667	119.500000	153.000000
-59.633333	154.500000	153.000000
-59.600000	120.000000	153.000000
-59.566667	120.000000	153.000000
-59.533333	118.500000	153.000000
-59.500000	118.000000	153.000000
-59.466667	154.500000	153.000000
-59.433333	119.000000	153.000000
-59.400000	118.500000	153.000000
-59.366667	154.500000	153.000000
-59.333333	120.000000	153.000000
-59.300000	118.500000	153.000000
-59.266667	120.000000	153.000000
-59.233333	154.500000	153.000000
-59.200000	119.500000	153.000000
-59.166667	154.500000	153.000000
-59.133333	120.000000	153.000000
-59.100000	154.500000	153.000000
-59.066667	154.500000	153.000000
-59.033333	119.000000	153.000000
-59.000000	118.000000	153.000000
-58.966667	120.500000	152.500000
-58.933333	120.000000	153.000000
-58.900000	119.000000	153.000000
-58.866667	119.500000	153.000000
-58.833333	154.500000	153.000000
-58.800000	120.500000	153.000000
-58.766667	154.500000	153.000000
-58.733333	154.500000	153.000000
-58.700000	154.500000	153.000000
-58.666667	119.500000	153.000000
-58.633333	118.500000	153.000000
-58.600000	119.500000	153.000000
-58.566667	120.000000	153.000000
-58.533333	118.500000	153.000000
-58.500000	121.500000	153.000000
-58.466667	120.000000	152.500000
-58.433333	118.500000	153.000000
-58.400000	120.000000	153.000000
-58.366667	152.500000	153.000000
-58.333333	120.000000	153.000000
-58.300000	118.500000	153.000000
-58.266667	119.000000	153.000000
-58.233333	120.000000	153.000000
-58.200000	154.500000	153.000000
-58.166667	61.000000	213.000000
-58.133333	63.000000	211.500000
-58.100000	63.000000	211.500000
-58.066667	63.500000	211.000000
-58.033333	63.000000	212.000000
-58.000000	63.000000	212.000000
-57.966667	64.000000	211.500000
-57.933333	64.000000	211.500000
-57.900000	64.000000	212.000000
-57.866667	65.000000	211.500000
-57.833333	65.000000	211.500000
-57.800000	65.000000	211.500000
-57.766667	64.000000	212.500000
-57.733333	64.500000	212.500000
-57.700000	64.500000	213.000000
-57.666667	65.000000	212.500000
-57.633333	65.000000	213.000000
-57.600000	65.000000	212.500000
-57.566667	66.000000	212.000000
-57.533333	65.500000	212.000000
-57.500000	66.000000	212.000000
-57.466667	66.000000	212.000000
-57.433333	66.500000	212.000000
-57.400000	66.000000	212.000000
-57.366667	66.000000	212.500000
-57.333333	66.000000	212.500000
-57.300000	66.000000	212.500000
-57.266667	67.000000	211.500000
-57.233333	67.000000	211.500000
-57.200000	66.500000	212.000000
-57.166667	67.500000	212.000000
-57.133333	67.000000	212.000000
-57.100000	67.000000	212.000000
-57.066667	67.000000	212.500000
-57.033333	69.500000	210.500000
-57.000000	74.500000	207.500000
-56.966667	73.500000	208.000000
-56.933333	74.500000	208.500000
-56.900000	73.000000	209.000000
-56.866667	73.000000	209.000000
-56.833333	73.000000	209.000000
-56.800000	73.000000	209.000000
-56.766667	72.500000	209.000000
-56.733333	73.000000	208.500000
-56.700000	75.000000	206.000000
-56.666667	75.000000	206.000000
-56.633333	75.000000	204.500000
-56.600000	76.000000	204.000000
-56.566667	75.000000	206.000000
-56.533333	77.000000	204.000000
-56.500000	79.000000	202.000000
-56.466667	79.000000	200.000000
-56.433333	79.000000	200.000000
-56.400000	77.500000	200.500000
-56.366667	77.500000	202.000000
-56.333333	79.000000	202.000000
-56.300000	79.000000	202.000000
-56.266667	79.000000	202.000000
-56.233333	79.000000	202.000000
-56.200000	79.500000	202.000000
-56.166667	79.500000	202.000000
-56.133333	79.500000	202.000000
-56.100000	78.000000	201.500000
-56.066667	80.500000	199.000000
-56.033333	80.500000	199.000000
-56.000000	80.500000	199.000000
-55.966667	80.500000	199.000000
-55.933333	80.500000	199.000000
-55.900000	80.500000	199.000000
-55.866667	80.500000	199.000000
-55.833333	80.500000	199.000000
-55.800000	80.500000	199.500000
-55.766667	80.500000	199.500000
-55.733333	81.000000	199.500000
-55.700000	81.000000	201.500000
-55.666667	81.000000	201.500000
-55.633333	81.500000	199.000000
-55.600000	81.500000	199.000000
-55.566667	82.000000	199.500000
-55.533333	82.000000	199.500000
-55.500000	82.000000	199.500000
-55.466667	82.000000	200.000000
-55.433333	82.000000	200.000000
-55.400000	80.500000	203.000000
-55.366667	77.000000	208.500000
-55.333333	77.000000	208.500000
-55.300000	71.000000	215.000000
-55.266667	75.000000	208.500000
-55.233333	72.000000	211.500000
-55.200000	72.500000	211.500000
-55.166667	72.000000	211.500000
-55.133333	72.000000	211.500000
-55.100000	70.500000	214.500000
-55.066667	70.000000	216.000000
-55.033333	70.000000	216.000000
-55.000000	62.500000	222.500000
-54.966667	70.000000	216.000000
-54.933333	70.000000	216.000000
-54.900000	70.000000	216.000000
-54.866667	70.000000	216.000000
-54.833333	70.000000	216.000000
-54.800000	68.500000	217.000000
-54.766667	68.500000	217.000000
-54.733333	68.500000	217.000000
-54.700000	50.000000	235.000000
-54.666667	50.500000	235.000000
-54.633333	58.500000	226.000000
-54.600000	57.000000	228.500000
-54.566667	57.000000	228.500000
-54.533333	58.000000	227.500000
-54.500000	57.000000	228.500000
-54.466667	57.000000	228.500000
-54.433333	57.000000	228.500000
-54.400000	57.000000	228.500000
-54.366667	51.500000	234.500000
-54.333333	52.000000	234.000000
-54.300000	52.500000	234.000000
-54.266667	56.500000	229.500000
-54.233333	52.000000	235.000000
-54.200000	52.500000	234.000000
-54.166667	52.000000	235.000000
-54.133333	52.000000	235.000000
-54.100000	82.000000	199.500000
-54.066667	82.000000	199.500000
-54.033333	82.500000	200.000000
-54.000000	82.500000	200.000000
-53.966667	82.500000	200.000000
-53.933333	82.500000	199.000000
-53.900000	82.500000	199.000000
-53.866667	83.000000	199.500000
-53.833333	52.500000	234.500000
-53.800000	51.000000	236.500000
-53.766667	52.500000	235.500000
-53.733333	52.000000	235.500000
-53.700000	53.000000	235.000000
-53.666667	53.000000	235.000000
-53.633333	53.000000	235.000000
-53.600000	52.000000	236.000000
-53.566667	51.500000	236.500000
-53.533333	52.500000	235.500000
-53.500000	52.000000	236.000000
-53.466667	51.500000	237.000000
-53.433333	51.000000	238.500000
-53.400000	51.000000	238.500000
-53.366667	52.500000	236.500000
-53.333333	52.000000	237.000000
-53.300000	52.000000	237.000000
-53.266667	51.500000	237.500000
-53.233333	51.500000	237.500000
-53.200000	52.000000	237.000000
-53.166667	52.000000	237.000000
-53.133333	53.500000	236.000000
-53.100000	51.500000	238.500000
-53.066667	52.000000	238.000000
-53.033333	51.000000	239.000000
-53.000000	51.500000	238.500000
-52.966667	52.500000	237.500000
-52.933333	52.000000	238.000000
-52.900000	51.500000	238.500000
-52.866667	68.500000	220.500000
-52.833333	68.500000	221.000000
-52.800000	68.500000	221.000000
-52.766667	51.000000	240.000000
-52.733333	51.000000	240.000000
-52.700000	52.000000	239.000000
-52.666667	68.000000	221.500000
-52.633333	68.000000	221.500000
-52.600000	68.500000	221.500000
-52.566667	68.500000	221.500000
-52.533333	68.500000	221.500000
-52.500000	67.000000	223.500000
-52.466667	67.500000	223.000000
-52.433333	66.500000	224.000000
-52.400000	70.500000	220.500000
-52.366667	71.000000	218.500000
-52.333333	72.500000	217.000000
-52.300000	74.500000	215.500000
-52.266667	72.500000	217.500000
-52.233333	73.000000	217.500000
-52.200000	73.000000	217.500000
-52.166667	73.000000	217.500000
-52.133333	73.000000	217.500000
-52.100000	73.000000	217.500000
-52.066667	73.000000	218.000000
-52.033333	73.000000	218.000000
-52.000000	73.000000	218.500000
-51.966667	73.000000	218.500000
-51.933333	74.500000	217.000000
-51.900000	74.500000	217.000000
-51.866667	74.000000	217.500000
-51.833333	74.500000	217.000000
-51.800000	74.500000	217.000000
-51.766667	74.500000	217.500000
-51.733333	72.000000	220.000000
-51.700000	67.000000	225.500000
-51.666667	66.500000	226.500000
-51.633333	66.500000	226.500000
-51.600000	67.500000	226.000000
-51.566667	72.000000	221.000000
-51.533333	72.000000	221.000000
-51.500000	73.500000	219.500000
-51.466667	73.500000	219.500000
-51.433333	73.500000	219.500000
-51.400000	72.500000	221.000000
-51.366667	73.000000	220.500000
-51.333333	67.500000	227.000000
-51.300000	68.500000	226.000000
-51.266667	67.500000	227.000000
-51.233333	67.000000	227.500000
-51.200000	67.000000	227.500000
-51.166667	67.000000	228.500000
-51.133333	68.000000	227.000000
-51.100000	67.500000	228.000000
-51.066667	67.500000	228.000000
-51.033333	67.000000	229.000000
-51.000000	68.000000	227.500000
-50.966667	68.500000	227.000000
-50.933333	68.000000	227.500000
-50.900000	67.500000	229.000000
-50.866667	67.500000	229.000000
-50.833333	68.000000	228.500000
-50.800000	68.000000	229.000000
-50.766667	68.000000	229.000000
-50.733333	68.000000	229.000000
-50.700000	68.000000	229.000000
-50.666667	67.000000	230.500000
-50.633333	68.000000	229.000000
-50.600000	67.000000	230.500000
-50.566667	67.500000	230.000000
-50.533333	68.000000	229.500000
-50.500000	68.000000	230.000000
-50.466667	68.000000	230.000000
-50.433333	67.500000	230.000000
-50.400000	67.000000	231.000000
-50.366667	67.000000	231.000000
-50.333333	67.000000	231.000000
-50.300000	67.500000	231.000000
-50.266667	67.500000	231.000000
-50.233333	67.000000	232.000000
-50.200000	67.500000	231.500000
-50.166667	66.500000	233.000000
-50.133333	72.500000	225.000000
-50.100000	66.500000	233.000000
-50.066667	67.500000	232.000000
-50.033333	66.500000	233.500000
-50.000000	67.000000	233.000000
-49.966667	65.500000	236.000000
-49.933333	66.000000	235.500000
-49.900000	73.000000	227.000000
-49.866667	65.500000	236.500000
-49.833333	73.000000	227.000000
-49.800000	65.000000	237.000000
-49.766667	65.000000	237.000000
-49.733333	66.500000	235.000000
-49.700000	65.000000	237.000000
-49.666667	73.000000	227.000000
-49.633333	72.500000	228.000000
-49.600000	72.500000	228.000000
-49.566667	71.500000	229.500000
-49.533333	71.500000	229.500000
-49.500000	71.000000	230.000000
-49.466667	70.500000	230.500000
-49.433333	70.500000	230.500000
-49.400000	55.500000	249.000000
-49.366667	56.000000	249.000000
-49.333333	55.500000	250.000000
-49.300000	56.000000	249.500000
-49.266667	56.000000	249.500000
-49.233333	55.500000	250.000000
-49.200000	56.000000	249.500000
-49.166667	56.000000	249.500000
-49.133333	56.000000	249.000000
-49.100000	56.000000	249.000000
-49.066667	55.500000	250.000000
-49.033333	56.000000	249.500000
-49.000000	55.000000	251.000000
-48.966667	55.500000	250.500000
-48.933333	54.500000	252.000000
-48.900000	54.500000	252.000000
-48.866667	55.000000	251.000000
-48.833333	54.000000	252.500000
-48.800000	54.000000	252.500000
-48.766667	52.500000	254.500000
-48.733333	53.500000	253.500000
-48.700000	52.500000	254.500000
-48.666667	53.000000	254.000000
-48.633333	52.000000	256.000000
-48.600000	52.000000	256.000000
-48.566667	52.000000	256.000000
-48.533333	52.000000	256.000000
-48.500000	52.000000	256.000000
-48.466667	52.000000	256.000000
-48.433333	52.000000	256.000000
-48.400000	52.000000	256.000000
-48.366667	52.000000	256.000000
-48.333333	52.000000	256.000000
-48.300000	52.000000	256.000000
-48.266667	52.000000	256.000000
-48.233333	52.000000	256.000000
-48.200000	52.000000	256.000000
-48.166667	52.000000	256.000000
-48.133333	52.000000	256.000000
-48.100000	52.000000	256.000000
-48.066667	52.000000	256.000000
-48.033333	52.000000	256.000000
-48.000000	52.000000	256.000000
-47.966667	52.000000	256.000000
-47.933333	52.000000	256.000000
-47.900000	52.000000	256.000000
-47.866667	79.000000	212.000000
-47.833333	80.500000	212.000000
-47.800000	80.500000	212.000000
-47.766667	80.500000	212.000000
-47.733333	80.000000	212.000000
-47.700000	81.000000	211.000000
-47.666667	81.000000	211.000000
-47.633333	80.000000	211.000000
-47.600000	80.000000	211.000000
-47.566667	80.000000	211.000000
-47.533333	80.500000	209.500000
-47.500000	77.000000	221.000000
-47.466667	77.000000	221.000000
-47.433333	77.000000	221.000000
-47.400000	76.500000	221.500000
-47.366667	77.000000	220.000000
-47.333333	77.000000	220.000000
-47.300000	77.000000	220.000000
-47.266667	77.000000	220.000000
-47.233333	77.000000	220.000000
-47.200000	75.500000	221.500000
-47.166667	75.500000	221.500000
-47.133333	75.500000	222.000000
-47.100000	68.000000	228.000000
-47.066667	73.000000	223.500000
-47.033333	73.000000	224.000000
-47.000000	73.000000	223.500000
-46.966667	71.000000	226.500000
-46.933333	81.500000	198.500000
-46.900000	81.500000	197.500000
-46.866667	81.500000	197.500000
-46.833333	81.500000	197.000000
-46.800000	81.500000	196.500000
-46.766667	81.500000	196.000000
-46.733333	81.500000	196.000000
-46.700000	82.000000	195.500000
-46.666667	82.000000	195.500000
-46.633333	82.000000	195.000000
-46.600000	82.000000	195.000000
-46.566667	82.000000	195.000000
-46.533333	82.500000	194.500000
-46.500000	82.500000	194.000000
-46.466667	82.000000	194.000000
-46.433333	82.000000	193.500000
-46.400000	82.000000	193.500000
-46.366667	82.000000	193.000000
-46.333333	82.000000	193.000000
-46.300000	82.500000	192.500000
-46.266667	82.500000	192.500000
-46.233333	82.500000	192.000000
-46.200000	82.500000	192.000000
-46.166667	82.500000	191.000000
-46.133333	82.500000	191.000000
-46.100000	83.000000	190.500000
-46.066667	83.000000	190.500000
-46.033333	83.000000	190.000000
-46.000000	83.000000	190.000000
-45.966667	83.500000	189.500000
-45.933333	83.500000	189.500000
-45.900000	83.000000	189.000000
-45.866667	83.500000	188.500000
-45.833333	83.500000	188.000000
-45.800000	83.500000	187.500000
-45.766667	84.500000	187.500000
-45.733333	84.500000	185.500000
-45.700000	84.500000	185.000000
-45.666667	85.000000	185.000000
-45.633333	85.000000	184.000000
-45.600000	84.500000	184.000000
-45.566667	84.500000	183.000000
-45.533333	85.000000	183.000000
-45.500000	86.000000	182.500000
-45.466667	85.500000	182.000000
-45.433333	86.500000	182.000000
-45.400000	86.500000	181.000000
-45.366667	86.500000	181.000000
-45.333333	87.000000	180.500000
-45.300000	87.500000	179.500000
-45.266667	87.500000	179.500000
-45.233333	87.500000	179.000000
-45.200000	88.000000	178.500000
-45.166667	88.000000	178.000000
-45.133333	88.000000	178.000000
-45.100000	88.500000	177.500000
-45.066667	89.000000	176.500000
-45.033333	88.500000	177.000000
-45.000000	89.000000	176.000000
-44.966667	89.500000	175.500000
-44.933333	89.500000	175.500000
-44.900000	89.500000	175.000000
-44.866667	89.500000	174.500000
-44.833333	90.000000	174.500000
-44.800000	90.000000	174.000000
-44.766667	90.000000	174.000000
-44.733333	90.000000	173.500000
-44.700000	91.000000	173.000000
-44.666667	91.000000	172.000000
-44.633333	91.500000	171.500000
-44.600000	91.000000	171.000000
-44.566667	91.000000	170.000000
-44.533333	91.500000	170.000000
-44.500000	92.000000	168.500000
-44.466667	92.000000	168.500000
-44.433333	92.000000	168.000000
-44.400000	92.500000	167.000000
-44.366667	93.000000	167.000000
-44.333333	93.000000	166.500000
-44.300000	93.000000	166.000000
-44.266667	93.000000	165.000000
-44.233333	93.500000	165.000000
-44.200000	93.000000	164.500000
-44.166667	93.500000	164.500000
-44.133333	93.500000	164.000000
-44.100000	94.000000	163.000000
-44.066667	94.000000	163.000000
-44.033333	94.500000	162.000000
-44.000000	94.000000	161.500000
-43.966667	94.500000	161.000000
-43.933333	94.500000	160.500000
-43.900000	94.500000	160.500000
-43.866667	94.500000	160.000000
-43.833333	95.000000	160.000000
-43.800000	95.500000	160.000000
-43.766667	95.500000	159.000000
-43.733333	95.500000	158.500000
-43.700000	95.500000	158.500000
-43.666667	95.500000	158.000000
-43.633333	96.000000	157.500000
-43.600000	96.500000	156.500000
-43.566667	96.500000	156.000000
-43.533333	96.500000	155.500000
-43.500000	96.500000	155.000000
-43.466667	96.500000	155.000000
-43.433333	97.000000	154.500000
-43.400000	96.500000	153.000000
-43.366667	97.000000	153.000000
-43.333333	97.500000	153.000000
-43.300000	98.000000	153.000000
-43.266667	98.000000	152.500000
-43.233333	98.000000	152.500000
-43.200000	98.000000	152.000000
-43.166667	97.500000	153.000000
-43.133333	97.500000	153.000000
-43.100000	98.000000	151.500000
-43.066667	98.000000	151.500000
-43.033333	98.000000	151.500000
-43.000000	99.000000	149.500000
-42.966667	98.500000	149.500000
-42.933333	98.500000	149.500000
-42.900000	98.500000	149.500000
-42.866667	98.000000	149.500000
-42.833333	99.000000	149.000000
-42.800000	99.000000	146.500000
-42.766667	99.000000	146.500000
-42.733333	98.500000	146.000000
-42.700000	99.000000	146.000000
-42.666667	99.000000	146.500000
-42.633333	99.000000	146.000000
-42.600000	99.000000	145.500000
-42.566667	99.000000	145.500000
-42.533333	99.000000	145.000000
-42.500000	99.000000	145.000000
-42.466667	100.000000	145.500000
-42.433333	100.000000	145.500000
-42.400000	100.500000	146.000000
-42.366667	100.500000	145.500000
-42.333333	100.500000	145.500000
-42.300000	100.500000	145.500000
-42.266667	101.000000	145.500000
-42.233333	101.500000	147.000000
-42.200000	102.000000	147.500000
-42.166667	101.000000	147.000000
-42.133333	100.500000	147.000000
-42.100000	101.000000	147.500000
-42.066667	101.000000	147.500000
-42.033333	101.500000	148.000000
-42.000000	101.500000	147.500000
-41.966667	101.500000	147.500000
-41.933333	102.000000	147.500000
-41.900000	102.000000	147.500000
-41.866667	102.000000	147.500000
-41.833333	102.500000	147.500000
-41.800000	102.500000	147.000000
-41.766667	103.000000	147.000000
-41.733333	103.000000	146.500000
-41.700000	104.000000	146.000000
-41.666667	104.500000	149.000000
-41.633333	105.000000	148.000000
-41.600000	105.000000	148.500000
-41.566667	105.500000	148.500000
-41.533333	105.000000	149.000000
-41.500000	105.000000	149.000000
-41.466667	105.000000	148.500000
-41.433333	105.500000	148.000000
-41.400000	105.500000	148.000000
-41.366667	105.000000	147.500000
-41.333333	105.500000	147.000000
-41.300000	105.500000	147.000000
-41.266667	105.000000	147.500000
-41.233333	105.000000	147.000000
-41.200000	105.500000	147.000000
-41.166667	105.500000	147.000000
-41.133333	105.000000	146.500000
-41.100000	104.500000	146.500000
-41.066667	105.500000	145.000000
-41.033333	105.500000	144.500000
-41.000000	111.500000	136.000000
-40.966667	111.000000	135.000000
-40.933333	111.000000	134.500000
-40.900000	112.000000	133.500000
-40.866667	111.500000	133.000000
-40.833333	112.500000	132.000000
-40.800000	112.000000	132.500000
-40.766667	113.000000	132.000000
-40.733333	113.500000	131.500000
-40.700000	114.000000	131.000000
-40.666667	114.000000	131.000000
-40.633333	114.500000	130.000000
-40.600000	114.500000	129.000000
-40.566667	115.000000	128.000000
-40.533333	115.000000	128.000000
-40.500000	115.500000	127.500000
-40.466667	116.000000	128.000000
-40.433333	116.000000	127.500000
-40.400000	116.500000	126.000000
-40.366667	117.000000	125.000000
-40.333333	117.500000	125.000000
-40.300000	117.500000	124.000000
-40.266667	118.000000	123.500000
-40.233333	118.000000	123.500000
-40.200000	118.500000	123.500000
-40.166667	119.500000	123.000000
-40.133333	120.000000	122.500000
-40.100000	120.000000	121.000000
-40.066667	122.000000	117.500000
-40.033333	122.500000	116.000000
-40.000000	123.500000	115.500000
-39.966667	124.000000	115.500000
-39.933333	124.500000	115.500000
-39.900000	152.000000	110.000000
-39.866667	125.500000	114.000000
-39.833333	126.500000	110.000000
-39.800000	126.500000	110.000000
-39.766667	127.000000	109.500000
-39.733333	127.500000	109.000000
-39.700000	128.500000	108.000000
-39.666667	158.000000	102.000000
-39.633333	158.000000	102.000000
-39.600000	158.500000	101.500000
-39.566667	159.000000	100.500000
-39.533333	160.000000	99.500000
-39.500000	160.000000	99.500000
-39.466667	160.500000	98.500000
-39.433333	160.500000	98.500000
-39.400000	161.000000	98.000000
-39.366667	161.000000	97.500000
-39.333333	161.500000	97.000000
-39.300000	161.500000	96.500000
-39.266667	162.500000	94.000000
-39.233333	163.000000	93.500000
-39.200000	163.500000	93.000000
-39.166667	163.500000	93.000000
-39.133333	163.500000	92.500000
-39.100000	164.000000	92.000000
-39.066667	164.000000	91.500000
-39.033333	164.500000	91.000000
-39.000000	164.500000	90.500000
-38.966667	165.000000	89.000000
-38.933333	165.500000	89.000000
-38.900000	165.500000	88.000000
-38.866667	166.000000	87.500000
-38.833333	167.000000	86.500000
-38.800000	168.000000	86.000000
-38.766667	167.500000	85.500000
-38.733333	168.500000	85.000000
-38.700000	168.500000	84.000000
-38.666667	169.500000	83.000000
-38.633333	148.000000	86.500000
-38.600000	148.500000	86.500000
-38.566667	149.000000	85.500000
-38.533333	150.500000	85.000000
-38.500000	150.500000	84.500000
-38.466667	151.500000	84.000000
-38.433333	151.000000	84.000000
-38.400000	152.000000	82.500000
-38.366667	151.500000	82.000000
-38.333333	152.500000	81.500000
-38.300000	154.500000	81.500000
-38.266667	164.000000	81.500000
-38.233333	165.500000	79.500000
-38.200000	166.000000	77.500000
-38.166667	167.500000	76.000000
-38.133333	168.000000	75.500000
-38.100000	168.500000	74.500000
-38.066667	169.500000	73.500000
-38.033333	170.500000	72.500000
-38.000000	171.500000	72.000000
-37.966667	172.500000	71.500000
-37.933333	173.500000	70.500000
-37.900000	174.500000	69.500000
-37.866667	175.000000	69.000000
-37.833333	175.500000	68.000000
-37.800000	176.500000	67.500000
-37.766667	177.500000	68.000000
-37.733333	179.500000	68.500000
-37.700000	181.500000	68.000000
-37.666667	182.000000	68.000000
-37.633333	183.500000	65.500000
-37.600000	184.500000	69.500000
-37.566667	185.500000	63.500000
-37.533333	186.500000	62.500000
-37.500000	188.000000	63.000000
-37.466667	189.000000	62.500000
-37.433333	190.500000	62.500000
-37.400000	191.500000	62.500000
-37.366667	194.000000	62.500000
-37.333333	193.500000	62.500000
-37.300000	196.500000	63.000000
-37.266667	198.000000	63.500000
-37.233333	198.000000	64.000000
-37.200000	200.000000	64.000000
-37.166667	200.500000	63.500000
-37.133333	201.000000	63.500000
-37.100000	202.000000	63.500000
-37.066667	203.500000	64.500000
-37.033333	206.500000	64.000000
-37.000000	207.500000	64.500000
-36.966667	209.000000	64.000000
-36.933333	211.000000	64.500000
-36.900000	213.000000	65.500000
-36.866667	215.000000	66.000000
-36.833333	215.500000	66.500000
-36.800000	217.500000	66.500000
-36.766667	219.500000	66.500000
-36.733333	219.500000	67.000000
-36.700000	220.500000	67.500000
-36.666667	221.500000	68.000000
-36.633333	222.000000	68.000000
-36.600000	224.000000	68.000000
-36.566667	224.500000	69.000000
-36.533333	225.500000	69.500000
-36.500000	226.500000	69.500000
-36.466667	228.500000	70.000000
-36.433333	229.500000	70.500000
-36.400000	230.500000	70.000000
-36.366667	231.000000	71.000000
-36.333333	231.500000	71.500000
-36.300000	232.000000	71.500000
-36.266667	232.500000	72.000000
-36.233333	233.000000	72.000000
-36.200000	234.000000	72.500000
-36.166667	235.000000	73.000000
-36.133333	235.000000	73.000000
-36.100000	236.500000	74.000000
-36.066667	237.000000	74.500000
-36.033333	238.500000	74.000000
-36.000000	239.000000	74.500000
-35.966667	239.500000	74.500000
-35.933333	240.000000	75.000000
-35.900000	240.000000	75.000000
-35.866667	240.500000	75.500000
-35.833333	242.000000	76.000000
-35.800000	242.000000	77.500000
-35.766667	243.000000	79.000000
-35.733333	244.000000	79.000000
-35.700000	245.000000	79.500000
-35.666667	246.000000	79.500000
-35.633333	247.500000	79.500000
-35.600000	243.500000	80.500000
-35.566667	244.000000	81.000000
-35.533333	244.500000	82.000000
-35.500000	245.500000	83.500000
-35.466667	246.500000	84.000000
-35.433333	247.500000	84.500000
-35.400000	253.500000	84.500000
-35.366667	254.500000	85.000000
-35.333333	255.500000	85.500000
-35.300000	251.500000	87.500000
-35.266667	251.500000	88.500000
-35.233333	252.500000	89.000000
-35.200000	253.500000	90.000000
-35.166667	254.500000	90.500000
-35.133333	260.000000	91.000000
-35.100000	257.000000	92.500000
-35.066667	258.000000	93.500000
-35.033333	258.000000	94.000000
-35.000000	258.500000	95.000000
-34.966667	259.000000	96.000000
-34.933333	260.000000	97.000000
-34.900000	261.000000	98.000000
-34.866667	261.000000	97.500000
-34.833333	262.500000	99.000000
-34.800000	262.500000	99.500000
-34.766667	263.000000	100.500000
-34.733333	263.000000	101.000000
-34.700000	264.500000	102.500000
-34.666667	264.500000	103.000000
-34.633333	266.000000	104.500000
-34.600000	266.000000	104.000000
-34.566667	266.000000	105.500000
-34.533333	265.000000	107.000000
-34.500000	266.000000	109.500000
-34.466667	267.000000	111.000000
-34.433333	269.000000	112.000000
-34.400000	270.000000	113.000000
-34.366667	271.000000	114.000000
-34.333333	272.000000	116.000000
-34.300000	272.000000	117.000000
-34.266667	272.500000	119.000000
-34.233333	273.000000	120.500000
-34.200000	274.500000	122.500000
-34.166667	275.500000	124.500000
-34.133333	275.500000	125.000000
-34.100000	275.500000	129.000000
-34.066667	276.000000	130.000000
-34.033333	276.000000	130.000000
-34.000000	276.500000	131.500000
-33.966667	276.000000	132.000000
-33.933333	275.500000	134.000000
-33.900000	276.500000	135.000000
-33.866667	276.000000	136.000000
-33.833333	276.000000	137.000000
-33.800000	276.500000	139.000000
-33.766667	277.000000	139.500000
-33.733333	276.500000	140.500000
-33.700000	276.500000	141.500000
-33.666667	277.000000	144.000000
-33.633333	277.500000	144.500000
-33.600000	277.500000	144.500000
-33.566667	277.500000	146.500000
-33.533333	277.500000	148.500000
-33.500000	277.500000	148.500000
-33.466667	277.500000	149.500000
-33.433333	277.500000	150.000000
-33.400000	277.500000	150.500000
-33.366667	277.000000	152.500000
-33.333333	277.500000	153.500000
-33.300000	277.500000	156.500000
-33.266667	277.000000	156.000000
-33.233333	276.000000	158.000000
-33.200000	276.000000	160.500000
-33.166667	275.500000	162.500000
-33.133333	275.000000	166.000000
-33.100000	274.500000	166.000000
-33.066667	274.000000	167.500000
-33.033333	274.000000	170.500000
-33.000000	273.500000	171.500000
-32.966667	273.000000	172.500000
-32.933333	272.500000	173.000000
-32.900000	272.000000	175.000000
-32.866667	271.000000	178.500000
-32.833333	271.000000	179.000000
-32.800000	270.500000	180.000000
-32.766667	268.500000	183.500000
-32.733333	268.500000	183.500000
-32.700000	267.000000	185.500000
-32.666667	266.000000	185.500000
-32.633333	265.000000	186.000000
-32.600000	265.500000	184.500000
-32.566667	264.500000	187.500000
-32.533333	263.500000	190.500000
-32.500000	261.500000	192.500000
-32.466667	260.500000	194.000000
-32.433333	259.500000	194.500000
-32.400000	258.000000	195.000000
-32.366667	257.500000	195.500000
-32.333333	256.500000	196.500000
-32.300000	256.000000	197.500000
-32.266667	255.000000	198.000000
-32.233333	252.500000	200.500000
-32.200000	252.500000	201.000000
-32.166667	252.000000	201.000000
-32.133333	251.500000	201.500000
-32.100000	251.000000	201.500000
-32.066667	250.000000	202.500000
-32.033333	248.500000	203.500000
-32.000000	248.500000	203.500000
-31.966667	247.000000	204.000000
-31.933333	246.500000	204.000000
-31.900000	246.000000	202.500000
-31.866667	246.000000	202.000000
-31.833333	244.500000	204.000000
-31.800000	245.500000	202.500000
-31.766667	242.000000	206.500000
-31.733333	239.500000	207.500000
-31.700000	238.000000	208.000000
-31.666667	238.000000	208.000000
-31.633333	235.500000	208.500000
-31.600000	236.000000	208.000000
-31.566667	233.000000	208.500000
-31.533333	232.000000	208.500000
-31.500000	231.500000	208.500000
-31.466667	230.500000	209.000000
-31.433333	228.500000	208.500000
-31.400000	226.500000	209.500000
-31.366667	227.000000	209.500000
-31.333333	223.000000	209.500000
-31.300000	222.000000	209.000000
-31.266667	222.000000	209.000000
-31.233333	219.500000	209.000000
-31.200000	220.000000	209.000000
-31.166667	218.500000	209.000000
-31.133333	216.500000	208.500000
-31.100000	215.500000	209.000000
-31.066667	216.000000	209.000000
-31.033333	214.500000	209.000000
-31.000000	215.000000	209.000000
-30.966667	212.000000	209.000000
-30.933333	212.000000	209.000000
-30.900000	211.500000	209.000000
-30.866667	209.000000	208.500000
-30.833333	209.000000	208.000000
-30.800000	209.000000	209.000000
-30.766667	207.500000	208.500000
-30.733333	208.000000	208.000000
-30.700000	206.500000	208.000000
-30.666667	206.500000	207.500000
-30.633333	205.500000	207.500000
-30.600000	205.500000	207.000000
-30.566667	204.500000	207.500000
-30.533333	203.500000	207.000000
-30.500000	203.500000	207.000000
-30.466667	202.000000	206.500000
-30.433333	201.500000	207.000000
-30.400000	202.000000	206.500000
-30.366667	201.000000	206.500000
-30.333333	205.000000	206.500000
-30.300000	201.000000	207.000000
-30.266667	199.500000	206.000000
-30.233333	199.000000	206.000000
-30.200000	198.000000	205.500000
-30.166667	198.500000	205.500000
-30.133333	197.500000	205.500000
-30.100000	196.000000	206.000000
-30.066667	198.000000	205.500000
-30.033333	197.000000	205.500000
-30.000000	195.500000	204.500000
-29.966667	195.000000	204.000000
-29.933333	194.500000	203.500000
-29.900000	193.500000	203.000000
-29.866667	195.000000	202.500000
-29.833333	194.500000	202.500000
-29.800000	193.500000	202.500000
-29.766667	192.000000	201.500000
-29.733333	191.000000	201.000000
-29.700000	191.500000	201.000000
-29.666667	190.000000	201.500000
-29.633333	188.500000	201.000000
-29.600000	187.500000	201.000000
-29.566667	187.500000	201.500000
-29.533333	186.000000	201.000000
-29.500000	182.500000	199.500000
-29.466667	182.000000	199.000000
-29.433333	181.500000	198.500000
-29.400000	177.500000	198.000000
-29.366667	178.500000	197.500000
-29.333333	179.000000	197.500000
-29.300000	178.500000	198.000000
-29.266667	178.500000	198.000000
-29.233333	180.000000	198.500000
-29.200000	177.500000	197.000000
-29.166667	175.500000	196.000000
-29.133333	175.500000	196.000000
-29.100000	173.000000	195.500000
-29.066667	169.500000	194.500000
-29.033333	169.500000	194.000000
-29.000000	169.000000	194.000000
-28.966667	168.500000	194.000000
-28.933333	168.000000	193.000000
-28.900000	166.000000	192.000000
-28.866667	166.000000	191.500000
-28.833333	165.500000	191.500000
-28.800000	165.000000	191.000000
-28.766667	164.500000	190.500000
-28.733333	163.500000	190.500000
-28.700000	162.500000	189.500000
-28.666667	161.500000	189.000000
-28.633333	161.000000	188.500000
-28.600000	161.000000	187.500000
-28.566667	160.500000	186.500000
-28.533333	160.000000	186.000000
-28.500000	159.500000	186.000000
-28.466667	158.500000	186.500000
-28.433333	158.000000	186.500000
-28.400000	158.500000	185.500000
-28.366667	158.500000	185.500000
-28.333333	158.500000	185.500000
-28.300000	158.000000	184.500000
-28.266667	157.000000	184.500000
-28.233333	156.000000	184.000000
-28.200000	148.500000	180.000000
-28.166667	148.000000	179.000000
-28.133333	147.500000	179.000000
-28.100000	147.000000	178.500000
-28.066667	147.000000	178.500000
-28.033333	146.000000	178.000000
-28.000000	144.500000	177.000000
-27.966667	144.500000	177.000000
-27.933333	144.500000	176.500000
-27.900000	144.000000	176.500000
-27.866667	143.500000	176.500000
-27.833333	143.500000	175.500000
-27.800000	145.500000	177.000000
-27.766667	145.500000	176.500000
-27.733333	145.000000	176.000000
-27.700000	142.000000	175.000000
-27.666667	141.000000	174.500000
-27.633333	140.500000	174.500000
-27.600000	140.000000	174.500000
-27.566667	138.000000	173.000000
-27.533333	138.500000	173.000000
-27.500000	138.500000	173.000000
-27.466667	138.000000	172.500000
-27.433333	137.000000	172.000000
-27.400000	136.000000	171.500000
-27.366667	134.000000	171.000000
-27.333333	133.500000	170.500000
-27.300000	133.500000	171.000000
-27.266667	133.000000	170.000000
-27.233333	133.000000	170.000000
-27.200000	132.000000	169.000000
-27.166667	131.000000	169.000000
-27.133333	130.500000	169.000000
-27.100000	129.500000	168.500000
-27.066667	128.500000	168.500000
-27.033333	127.500000	168.000000
-27.000000	126.500000	166.500000
-26.966667	126.500000	165.000000
-26.933333	124.500000	163.500000
-26.900000	123.500000	163.000000
-26.866667	122.000000	163.000000
-26.833333	120.500000	162.500000
-26.800000	118.500000	161.500000
-26.766667	117.500000	161.000000
-26.733333	117.000000	160.000000
-26.700000	115.500000	158.500000
-26.666667	114.500000	156.500000
-26.633333	113.000000	156.000000
-26.600000	111.500000	154.500000
-26.566667	109.500000	153.000000
-26.533333	108.500000	152.500000
-26.500000	109.000000	152.500000
-26.466667	109.000000	152.000000
-26.433333	108.000000	150.500000
-26.400000	107.500000	148.500000
-26.366667	107.000000	148.000000
-26.333333	104.500000	145.000000
-26.300000	103.500000	144.000000
-26.266667	104.000000	145.000000
-26.233333	104.000000	142.500000
-26.200000	104.500000	140.000000
-26.166667	103.500000	138.500000
-26.133333	102.500000	137.500000
-26.100000	100.000000	134.000000
-26.066667	100.000000	133.500000
-26.033333	99.500000	133.500000
-26.000000	99.500000	131.500000
-25.966667	99.500000	129.500000
-25.933333	99.000000	128.000000
-25.900000	98.500000	125.500000
-25.866667	98.000000	125.000000
-25.833333	98.000000	122.500000
-25.800000	97.500000	122.500000
-25.766667	97.000000	120.000000
-25.733333	97.000000	118.500000
-25.700000	97.500000	116.500000
-25.666667	97.000000	114.000000
-25.633333	97.000000	111.500000
-25.600000	97.000000	109.000000
-25.566667	96.500000	109.000000
-25.533333	95.500000	107.000000
-25.500000	95.000000	104.500000
-25.466667	94.500000	104.500000
-25.433333	94.500000	101.000000
-25.400000	95.000000	99.500000
-25.366667	95.500000	98.500000
-25.333333	95.000000	96.000000
-25.300000	94.500000	96.000000
-25.266667	94.500000	94.000000
-25.233333	93.500000	92.000000
-25.200000	94.000000	92.500000
-25.166667	94.000000	91.000000
-25.133333	94.000000	89.500000
-25.100000	93.000000	87.500000
-25.066667	93.500000	86.500000
-25.033333	92.500000	85.000000
-25.000000	92.500000	84.000000
-24.966667	92.500000	83.000000
-24.933333	93.000000	81.500000
-24.900000	93.000000	79.500000
-24.866667	92.000000	78.000000
-24.833333	91.500000	76.000000
-24.800000	91.500000	75.500000
-24.766667	90.500000	73.500000
-24.733333	91.000000	73.000000
-24.700000	91.000000	72.500000
-24.666667	90.000000	71.500000
-24.633333	90.500000	70.500000
-24.600000	90.000000	70.000000
-24.566667	89.000000	69.000000
-24.533333	89.000000	67.500000
-24.500000	88.500000	67.500000
-24.466667	89.000000	68.000000
-24.433333	88.500000	65.000000
-24.400000	89.000000	63.500000
-24.366667	88.500000	62.500000
-24.333333	88.000000	62.000000
-24.300000	87.500000	61.000000
-24.266667	86.500000	61.500000
-24.233333	86.000000	59.500000
-24.200000	87.000000	59.000000
-24.166667	87.500000	57.500000
-24.133333	87.500000	56.500000
-24.100000	88.000000	55.500000
-24.066667	86.500000	56.000000
-24.033333	86.500000	56.000000
-24.000000	87.000000	58.500000
-23.966667	86.500000	51.500000
-23.933333	86.000000	51.000000
-23.900000	83.500000	50.500000
-23.866667	83.500000	50.500000
-23.833333	83.000000	51.500000
-23.800000	82.500000	49.500000
-23.766667	82.500000	47.500000
-23.733333	83.000000	45.500000
-23.700000	81.000000	39.000000
-23.666667	79.500000	37.500000
-23.633333	78.500000	37.000000
-23.600000	78.000000	34.500000
-23.566667	78.000000	36.000000
-23.533333	78.000000	35.500000
-23.500000	76.000000	30.000000
-23.466667	74.500000	31.000000
-23.433333	72.000000	31.000000
-23.400000	71.500000	32.000000
-23.366667	71.500000	30.500000
-23.333333	71.000000	28.500000
-23.300000	69.000000	22.000000
-23.266667	67.000000	21.000000
-23.233333	66.500000	20.000000
-23.200000	64.500000	19.500000
-23.166667	64.000000	19.500000
-23.133333	62.000000	18.000000
-23.100000	62.000000	18.000000
-23.066667	61.000000	17.500000
-23.033333	60.500000	16.500000
-23.000000	58.500000	16.500000
-22.966667	59.000000	16.500000
-22.933333	56.500000	16.500000
-22.900000	55.500000	16.000000
-22.866667	55.000000	16.000000
-22.833333	55.000000	15.500000
-22.800000	59.000000	17.500000
-22.766667	59.000000	18.000000
-22.733333	58.500000	17.500000
-22.700000	58.500000	18.000000
-22.666667	58.000000	18.000000
-22.633333	52.000000	15.500000
-22.600000	57.500000	18.000000
-22.566667	52.500000	16.000000
-22.533333	57.000000	17.500000
-22.500000	58.500000	17.500000
-22.466667	57.500000	18.000000
-22.433333	57.000000	19.000000
-22.400000	56.500000	18.500000
-22.366667	57.000000	19.000000
-22.333333	57.500000	19.000000
-22.300000	55.500000	18.500000
-22.266667	55.500000	18.500000
-22.233333	57.500000	16.500000
-22.200000	51.000000	16.500000
-22.166667	50.500000	17.000000
-22.133333	57.000000	21.000000
-22.100000	56.500000	21.500000
-22.066667	41.500000	21.000000
-22.033333	49.000000	20.000000
-22.000000	51.500000	19.500000
-21.966667	52.500000	19.000000
-21.933333	50.500000	18.500000
-21.900000	51.000000	18.000000
-21.866667	49.000000	15.000000
-21.833333	51.000000	18.000000
-21.800000	51.000000	18.000000
-21.766667	51.000000	18.500000
-21.733333	52.000000	17.000000
-21.700000	52.500000	16.500000
-21.666667	51.500000	15.500000
-21.633333	52.500000	15.500000
-21.600000	47.000000	13.000000
-21.566667	47.000000	13.000000
-21.533333	46.000000	12.500000
-21.500000	50.500000	15.000000
-21.466667	50.000000	16.500000
-21.433333	50.500000	17.000000
-21.400000	51.500000	15.500000
-21.366667	51.000000	16.000000
-21.333333	51.000000	15.500000
-21.300000	51.000000	15.500000
-21.266667	51.000000	15.000000
-21.233333	44.500000	14.000000
-21.200000	45.000000	14.000000
-21.166667	49.500000	16.500000
-21.133333	49.500000	16.000000
-21.100000	45.000000	14.000000
-21.066667	45.000000	14.000000
-21.033333	45.000000	14.500000
-21.000000	44.000000	16.000000
-20.966667	45.500000	17.000000
-20.933333	44.000000	18.000000
-20.900000	42.500000	18.500000
-20.866667	41.500000	17.000000
-20.833333	42.000000	17.000000
-20.800000	42.500000	17.000000
-20.766667	42.500000	16.500000
-20.733333	42.500000	17.000000
-20.700000	42.000000	17.000000
-20.666667	42.000000	17.500000
-20.633333	35.500000	18.000000
-20.600000	34.500000	18.000000
-20.566667	35.500000	18.500000
-20.533333	36.500000	19.000000
-20.500000	39.000000	19.500000
-20.466667	39.000000	20.000000
-20.433333	39.000000	20.000000
-20.400000	39.000000	20.500000
-20.366667	38.500000	21.000000
-20.333333	32.500000	21.000000
-20.300000	37.500000	21.000000
-20.266667	37.500000	21.500000
-20.233333	37.500000	21.500000
-20.200000	36.500000	23.000000
-20.166667	36.000000	23.000000
-20.133333	35.500000	23.000000
-20.100000	36.500000	22.500000
-20.066667	36.000000	23.000000
-20.033333	36.000000	23.500000
-20.000000	30.500000	23.500000
-19.966667	28.500000	24.500000
-19.933333	29.000000	24.000000
-19.900000	29.000000	24.500000
-19.866667	20.000000	28.500000
-19.833333	20.000000	28.500000
-19.800000	20.000000	29.000000
-19.766667	20.000000	29.000000
-19.733333	18.500000	32.500000
-19.700000	17.000000	32.500000
-19.666667	17.000000	33.500000
-19.633333	18.500000	34.000000
-19.600000	20.500000	32.000000
-19.566667	32.000000	29.000000
-19.533333	30.500000	29.000000
-19.500000	30.500000	29.500000
-19.466667	30.000000	28.500000
-19.433333	29.500000	28.500000
-19.400000	27.500000	29.000000
-19.366667	24.000000	31.000000
-19.333333	23.000000	31.500000
-19.300000	26.000000	30.000000
-19.266667	23.500000	31.500000
-19.233333	21.500000	32.500000
-19.200000	26.500000	30.500000
-19.166667	15.500000	38.500000
-19.133333	16.000000	39.500000
-19.100000	16.500000	39.500000
-19.066667	15.500000	40.000000
-19.033333	16.500000	40.000000
-19.000000	15.500000	40.500000
-18.966667	16.000000	41.500000
-18.933333	15.500000	40.500000
-18.900000	15.500000	41.500000
-18.866667	15.500000	41.500000
-18.833333	15.500000	42.000000
-18.800000	15.500000	42.000000
-18.766667	15.500000	42.000000
-18.733333	15.500000	43.500000
-18.700000	15.500000	42.500000
-18.666667	16.000000	42.500000
-18.633333	15.000000	43.000000
-18.600000	15.000000	43.000000
-18.566667	12.500000	47.000000
-18.533333	12.500000	48.000000
-18.500000	12.500000	47.000000
-18.466667	12.500000	48.000000
-18.433333	13.000000	49.000000
-18.400000	13.500000	49.500000
-18.366667	14.000000	50.000000
-18.333333	14.000000	50.500000
-18.300000	13.500000	51.500000
-18.266667	13.500000	50.500000
-18.233333	13.000000	52.500000
-18.200000	14.000000	51.000000
-18.166667	12.500000	52.500000
-18.133333	13.000000	53.500000
-18.100000	12.500000	53.500000
-18.066667	12.500000	54.000000
-18.033333	13.000000	54.000000
-18.000000	13.000000	54.000000
-17.966667	13.000000	54.500000
-17.933333	13.000000	54.500000
-17.900000	13.000000	54.500000
-17.866667	15.000000	54.500000
-17.833333	13.000000	55.000000
-17.800000	14.000000	54.500000
-17.766667	15.000000	54.500000
-17.733333	15.500000	54.000000
-17.700000	15.000000	54.000000
-17.666667	15.000000	54.000000
-17.633333	15.000000	54.000000
-17.600000	15.500000	54.000000
-17.566667	15.500000	54.500000
-17.533333	15.500000	54.500000
-17.500000	15.500000	54.500000
-17.466667	15.500000	54.500000
-17.433333	16.000000	55.000000
-17.400000	16.000000	54.500000
-17.366667	16.000000	55.500000
-17.333333	16.000000	56.000000
-17.300000	15.000000	58.500000
-17.266667	15.500000	58.000000
-17.233333	15.500000	58.000000
-17.200000	15.500000	58.000000
-17.166667	16.000000	57.000000
-17.133333	16.000000	57.000000
-17.100000	16.000000	57.000000
-17.066667	17.000000	56.000000
-17.033333	17.000000	56.000000
-17.000000	17.000000	56.500000
-16.966667	16.500000	58.000000
-16.933333	17.000000	56.500000
-16.900000	17.000000	56.500000
-16.866667	17.000000	56.500000
-16.833333	17.000000	56.500000
-16.800000	17.500000	56.500000
-16.766667	17.500000	56.500000
-16.733333	17.500000	57.000000
-16.700000	18.000000	57.000000
-16.666667	17.000000	60.000000
-16.633333	17.000000	60.000000
-16.600000	17.000000	60.500000
-16.566667	18.000000	60.000000
-16.533333	18.000000	60.000000
-16.500000	18.000000	59.500000
-16.466667	18.500000	57.500000
-16.433333	19.000000	56.500000
-16.400000	19.000000	56.500000
-16.366667	19.000000	56.500000
-16.333333	19.500000	56.500000
-16.300000	19.000000	58.000000
-16.266667	19.000000	58.000000
-16.233333	19.000000	58.000000
-16.200000	19.500000	57.000000
-16.166667	19.500000	57.000000
-16.133333	19.500000	57.000000
-16.100000	19.500000	57.000000
-16.066667	20.000000	56.000000
-16.033333	20.000000	57.000000
-16.000000	20.000000	57.000000
-15.966667	20.000000	57.500000
-15.933333	20.000000	57.500000
-15.900000	20.000000	57.500000
-15.866667	20.000000	57.500000
-15.833333	20.500000	56.500000
-15.800000	20.000000	59.000000
-15.766667	20.000000	59.000000
-15.733333	20.500000	59.000000
-15.700000	20.500000	59.000000
-15.666667	20.500000	59.000000
-15.633333	20.500000	59.000000
-15.600000	21.000000	57.000000
-15.566667	20.500000	59.000000
-15.533333	21.000000	57.000000
-15.500000	20.500000	59.000000
-15.466667	20.500000	59.000000
-15.433333	20.500000	59.000000
-15.400000	20.500000	59.000000
-15.366667	21.000000	58.000000
-15.333333	21.000000	58.000000
-15.300000	21.000000	58.000000
-15.266667	21.000000	58.000000
-15.233333	21.500000	58.000000
-15.200000	22.000000	56.500000
-15.166667	22.000000	58.000000
-15.133333	22.000000	58.000000
-15.100000	22.000000	58.500000
-15.066667	22.000000	59.000000
-15.033333	22.000000	59.000000
-15.000000	22.000000	59.000000
-14.966667	21.500000	61.000000
-14.933333	22.500000	59.000000
-14.900000	23.000000	59.000000
-14.866667	23.000000	59.000000
-14.833333	22.000000	72.000000
-14.800000	22.500000	72.000000
-14.766667	21.500000	72.000000
-14.733333	22.500000	62.000000
-14.700000	22.000000	71.500000
-14.666667	22.500000	62.000000
-14.633333	23.500000	73.000000
-14.600000	23.000000	72.500000
-14.566667	22.500000	73.500000
-14.533333	23.000000	73.500000
-14.500000	23.000000	74.000000
-14.466667	23.500000	66.000000
-14.433333	22.500000	74.000000
-14.400000	23.000000	74.500000
-14.366667	23.000000	74.500000
-14.333333	23.500000	73.500000
-14.300000	24.000000	73.500000
-14.266667	23.500000	75.000000
-14.233333	23.000000	76.000000
-14.200000	23.000000	76.000000
-14.166667	24.500000	73.000000
-14.133333	24.000000	75.000000
-14.100000	23.500000	76.500000
-14.066667	22.500000	80.000000
-14.033333	22.500000	80.000000
-14.000000	22.500000	80.500000
-13.966667	21.500000	83.000000
-13.933333	21.000000	84.500000
-13.900000	21.000000	84.500000
-13.866667	21.500000	83.500000
-13.833333	21.000000	84.500000
-13.800000	21.500000	83.500000
-13.766667	21.500000	83.500000
-13.733333	20.000000	83.500000
-13.700000	20.000000	83.500000
-13.666667	20.000000	83.500000
-13.633333	22.500000	83.000000
-13.600000	18.000000	88.000000
-13.566667	19.500000	85.500000
-13.533333	20.500000	85.500000
-13.500000	19.500000	86.000000
-13.466667	19.500000	86.000000
-13.433333	19.500000	86.000000
-13.400000	19.500000	86.000000
-13.366667	19.500000	86.000000
-13.333333	19.500000	86.000000
-13.300000	19.000000	86.000000
-13.266667	19.000000	86.000000
-13.233333	19.000000	86.000000
-13.200000	19.000000	86.000000
-13.166667	19.000000	86.000000
-13.133333	19.000000	86.500000
-13.100000	19.000000	86.500000
-13.066667	18.500000	87.500000
-13.033333	18.500000	87.500000
-13.000000	18.500000	87.500000
-12.966667	18.500000	87.500000
-12.933333	19.000000	87.500000
-12.900000	19.000000	87.000000
-12.866667	19.000000	87.000000
-12.833333	19.000000	87.000000
-12.800000	19.000000	87.000000
-12.766667	19.000000	87.000000
-12.733333	19.000000	88.000000
-12.700000	18.000000	89.500000
-12.666667	19.000000	87.000000
-12.633333	19.000000	87.000000
-12.600000	19.000000	88.000000
-12.566667	19.000000	88.000000
-12.533333	19.000000	88.500000
-12.500000	19.000000	88.000000
-12.466667	18.500000	90.500000
-12.433333	19.500000	88.000000
-12.400000	18.500000	90.500000
-12.366667	19.500000	88.500000
-12.333333	19.500000	87.500000
-12.300000	19.000000	87.500000
-12.266667	19.500000	87.500000
-12.233333	19.000000	87.500000
-12.200000	19.000000	87.500000
-12.166667	19.000000	87.500000
-12.133333	19.000000	87.500000
-12.100000	18.000000	91.000000
-12.066667	19.000000	87.500000
-12.033333	20.000000	85.000000
-12.000000	20.000000	85.000000
-11.966667	19.000000	88.000000
-11.933333	19.000000	88.000000
-11.900000	19.000000	88.000000
-11.866667	19.500000	88.500000
-11.833333	19.000000	88.000000
-11.800000	19.500000	88.500000
-11.766667	20.000000	88.000000
-11.733333	20.000000	88.000000
-11.700000	19.500000	89.000000
-11.666667	19.500000	89.000000
-11.633333	20.000000	88.000000
-11.600000	19.000000	89.500000
-11.566667	19.000000	89.500000
-11.533333	19.000000	89.500000
-11.500000	19.000000	89.500000
-11.466667	19.500000	89.500000
-11.433333	19.500000	89.500000
-11.400000	19.500000	89.500000
-11.366667	19.500000	89.500000
-11.333333	19.000000	89.500000
-11.300000	19.000000	89.500000
-11.266667	19.000000	91.000000
-11.233333	19.000000	91.000000
-11.200000	19.000000	91.000000
-11.166667	19.500000	91.000000
-11.133333	20.000000	91.000000
-11.100000	20.000000	91.000000
-11.066667	20.000000	91.000000
-11.033333	20.000000	91.000000
-11.000000	20.000000	91.000000
-10.966667	20.500000	91.500000
-10.933333	21.500000	90.000000
-10.900000	21.000000	90.000000
-10.866667	21.500000	90.000000
-10.833333	21.500000	90.000000
-10.800000	22.000000	88.500000
-10.766667	22.000000	88.500000
-10.733333	22.000000	85.000000
-10.700000	22.000000	88.500000
-10.666667	22.000000	85.000000
-10.633333	23.500000	85.000000
-10.600000	23.500000	83.000000
-10.566667	23.500000	83.000000
-10.533333	23.500000	83.000000
-10.500000	23.000000	83.000000
-10.466667	23.500000	83.000000
-10.433333	22.500000	83.000000
-10.400000	24.000000	82.500000
-10.366667	23.500000	86.000000
-10.333333	23.500000	82.500000
-10.300000	23.500000	86.000000
-10.266667	23.500000	82.500000
-10.233333	24.000000	82.500000
-10.200000	26.000000	79.500000
-10.166667	26.000000	78.500000
-10.133333	26.000000	83.000000
-10.100000	27.500000	81.500000
-10.066667	26.000000	83.000000
-10.033333	26.000000	79.000000
-10.000000	26.500000	78.000000
-9.966667	26.000000	83.000000
-9.933333	26.000000	83.000000
-9.900000	26.000000	83.000000
-9.866667	26.500000	76.500000
-9.833333	26.000000	76.500000
-9.800000	26.500000	76.500000
-9.766667	27.000000	78.500000
-9.733333	26.000000	82.500000
-9.700000	28.000000	79.000000
-9.666667	27.500000	76.000000
-9.633333	26.500000	75.500000
-9.600000	26.500000	75.500000
-9.566667	26.500000	76.000000
-9.533333	26.000000	83.000000
-9.500000	26.000000	82.500000
-9.466667	26.500000	82.500000
-9.433333	28.000000	75.500000
-9.400000	27.500000	74.500000
-9.366667	27.000000	74.500000
-9.333333	27.500000	74.500000
-9.300000	28.000000	74.500000
-9.266667	27.000000	81.500000
-9.233333	28.000000	74.500000
-9.200000	25.500000	82.000000
-9.166667	26.000000	82.000000
-9.133333	26.000000	82.000000
-9.100000	26.000000	81.500000
-9.066667	27.000000	81.500000
-9.033333	30.000000	63.500000
-9.000000	29.500000	63.500000
-8.966667	28.500000	64.500000
-8.933333	28.500000	64.500000
-8.900000	28.500000	65.000000
-8.866667	29.000000	64.000000
-8.833333	29.500000	65.500000
-8.800000	31.000000	65.000000
-8.766667	30.000000	63.500000
-8.733333	27.000000	82.500000
-8.700000	27.000000	79.500000
-8.666667	27.500000	73.000000
-8.633333	28.000000	73.000000
-8.600000	30.000000	69.000000
-8.566667	30.500000	69.000000
-8.533333	30.500000	67.000000
-8.500000	29.000000	67.000000
-8.466667	28.500000	67.000000
-8.433333	28.500000	67.000000
-8.400000	28.500000	66.500000
-8.366667	28.500000	67.000000
-8.333333	29.500000	63.500000
-8.300000	27.500000	81.500000
-8.266667	27.500000	81.500000
-8.233333	29.000000	68.000000
-8.200000	28.500000	67.500000
-8.166667	28.500000	72.000000
-8.133333	28.000000	76.500000
-8.100000	28.000000	76.500000
-8.066667	30.500000	61.000000
-8.033333	28.000000	71.500000
-8.000000	29.500000	61.000000
-7.966667	28.500000	67.000000
-7.933333	28.000000	70.000000
-7.900000	28.000000	69.500000
-7.866667	28.500000	69.500000
-7.833333	29.000000	70.000000
-7.800000	29.500000	70.000000
-7.766667	30.500000	70.000000
-7.733333	29.500000	64.500000
-7.700000	28.500000	65.000000
-7.666667	28.500000	69.500000
-7.633333	28.500000	67.500000
-7.600000	28.500000	62.000000
-7.566667	29.000000	64.000000
-7.533333	29.500000	63.500000
-7.500000	30.500000	64.000000
-7.466667	30.500000	59.500000
-7.433333	30.500000	7.500000
-7.400000	30.500000	8.000000
-7.366667	30.000000	7.500000
-7.333333	28.500000	78.000000
-7.300000	29.000000	53.500000
-7.266667	29.500000	55.000000
-7.233333	30.500000	8.500000
-7.200000	30.500000	8.500000
-7.166667	29.500000	55.000000
-7.133333	29.000000	54.000000
-7.100000	28.500000	53.500000
-7.066667	28.500000	53.500000
-7.033333	28.500000	53.000000
-7.000000	29.000000	53.500000
-6.966667	29.000000	9.000000
-6.933333	29.000000	12.000000
-6.900000	30.500000	53.500000
-6.866667	29.000000	53.000000
-6.833333	29.000000	52.500000
-6.800000	28.000000	52.500000
-6.766667	28.000000	53.000000
-6.733333	28.000000	53.000000
-6.700000	28.500000	53.000000
-6.666667	29.500000	11.000000
-6.633333	29.500000	54.000000
-6.600000	29.000000	11.000000
-6.566667	28.500000	53.500000
-6.533333	28.500000	11.000000
-6.500000	27.000000	13.000000
-6.466667	28.000000	11.000000
-6.433333	27.000000	56.000000
-6.400000	29.000000	11.000000
-6.366667	29.000000	11.000000
-6.333333	29.500000	56.500000
-6.300000	28.500000	53.000000
-6.266667	28.500000	56.000000
-6.233333	28.000000	52.500000
-6.200000	28.000000	52.000000
-6.166667	28.000000	51.500000
-6.133333	28.500000	47.500000
-6.100000	29.000000	47.500000
-6.066667	29.500000	47.000000
-6.033333	29.000000	50.500000
-6.000000	28.500000	50.500000
-5.966667	28.000000	52.500000
-5.933333	28.000000	52.000000
-5.900000	28.000000	48.000000
-5.866667	28.500000	54.000000
-5.833333	29.000000	55.000000
-5.800000	29.500000	53.500000
-5.766667	29.500000	53.500000
-5.733333	29.000000	54.500000
-5.700000	28.500000	53.500000
-5.666667	28.500000	49.500000
-5.633333	28.000000	49.500000
-5.600000	28.000000	53.500000
-5.566667	28.500000	53.000000
-5.533333	28.500000	52.500000
-5.500000	29.000000	49.500000
-5.466667	29.500000	49.500000
-5.433333	29.000000	49.500000
-5.400000	28.500000	49.500000
-5.366667	28.500000	52.000000
-5.333333	28.000000	52.000000
-5.300000	28.500000	53.000000
-5.266667	28.500000	53.000000
-5.233333	28.500000	53.000000
-5.200000	29.000000	53.000000
-5.166667	29.500000	53.000000
-5.133333	29.500000	52.500000
-5.100000	29.000000	53.000000
-5.066667	29.000000	52.500000
-5.033333	29.000000	52.500000
-5.000000	29.000000	53.000000
-4.966667	29.500000	52.500000
-4.933333	30.000000	53.500000
-4.900000	30.500000	54.000000
-4.866667	30.500000	53.000000
-4.833333	30.000000	48.500000
-4.800000	29.500000	48.500000
-4.766667	30.000000	48.500000
-4.733333	30.000000	54.500000
-4.700000	30.000000	54.500000
-4.666667	30.000000	54.000000
-4.633333	29.500000	53.500000
-4.600000	31.000000	51.000000
-4.566667	31.000000	50.500000
-4.533333	30.500000	50.500000
-4.500000	30.000000	50.500000
-4.466667	30.000000	50.500000
-4.433333	30.500000	50.000000
-4.400000	30.500000	50.000000
-4.366667	30.500000	50.000000
-4.333333	30.500000	49.500000
-4.300000	30.500000	49.000000
-4.266667	31.000000	49.000000
-4.233333	30.500000	48.000000
-4.200000	30.500000	48.000000
-4.166667	30.500000	48.000000
-4.133333	30.500000	47.500000
-4.100000	31.000000	47.500000
-4.066667	31.000000	47.500000
-4.033333	31.000000	46.500000
-4.000000	30.000000	45.500000
-3.966667	31.000000	45.500000
-3.933333	31.500000	45.500000
-3.900000	31.000000	45.000000
-3.866667	31.500000	44.500000
-3.833333	32.000000	44.500000
-3.800000	32.000000	44.500000
-3.766667	32.000000	44.500000
-3.733333	32.000000	44.500000
-3.700000	32.000000	44.000000
-3.666667	32.000000	44.000000
-3.633333	32.000000	44.000000
-3.600000	32.000000	44.000000
-3.566667	32.500000	44.500000
-3.533333	32.500000	45.000000
-3.500000	32.500000	45.000000
-3.466667	32.500000	45.000000
-3.433333	32.500000	46.000000
-3.400000	33.000000	46.000000
-3.366667	33.000000	46.000000
-3.333333	33.000000	46.000000
-3.300000	33.500000	49.500000
-3.266667	33.500000	50.000000
-3.233333	34.000000	49.500000
-3.200000	34.500000	49.500000
-3.166667	34.500000	49.500000
-3.133333	34.500000	49.500000
-3.100000	35.000000	49.500000
-3.066667	35.000000	50.000000
-3.033333	35.000000	50.000000
-3.000000	35.500000	49.500000
-2.966667	35.500000	49.500000
-2.933333	36.000000	49.500000
-2.900000	36.000000	49.500000
-2.866667	36.000000	49.500000
-2.833333	35.500000	49.500000
-2.800000	35.500000	49.000000
-2.766667	36.000000	49.500000
-2.733333	36.000000	49.000000
-2.700000	36.500000	49.500000
-2.666667	36.500000	49.500000
-2.633333	37.000000	49.500000
-2.600000	37.000000	49.500000
-2.566667	37.000000	49.500000
-2.533333	37.500000	49.500000
-2.500000	37.500000	49.500000
-2.466667	37.500000	49.500000
-2.433333	37.500000	49.500000
-2.400000	37.500000	49.500000
-2.366667	37.500000	49.500000
-2.333333	37.500000	49.500000
-2.300000	37.500000	49.500000
-2.266667	37.500000	50.000000
-2.233333	37.500000	50.000000
-2.200000	38.000000	49.500000
-2.166667	39.000000	49.500000
-2.133333	39.000000	49.500000
-2.100000	39.000000	49.500000
-2.066667	39.000000	49.500000
-2.033333	39.500000	49.500000
-2.000000	39.500000	49.500000
-1.966667	39.500000	52.000000
-1.933333	39.500000	52.000000
-1.900000	39.500000	52.000000
-1.866667	40.000000	52.000000
-1.833333	41.000000	52.000000
-1.800000	41.000000	52.500000
-1.766667	40.500000	52.000000
-1.733333	40.500000	53.000000
-1.700000	40.500000	53.000000
-1.666667	40.500000	53.000000
-1.633333	40.500000	53.000000
-1.600000	40.000000	53.500000
-1.566667	40.500000	53.000000
-1.533333	41.500000	53.000000
-1.500000	41.500000	53.000000
-1.466667	41.500000	53.000000
-1.433333	40.500000	53.000000
-1.400000	40.500000	53.500000
-1.366667	40.500000	53.500000
-1.333333	41.000000	53.500000
-1.300000	41.000000	53.500000
-1.266667	41.500000	53.500000
-1.233333	42.000000	54.000000
-1.200000	42.000000	53.500000
-1.166667	42.000000	53.500000
-1.133333	41.500000	53.500000
-1.100000	41.500000	54.000000
-1.066667	42.000000	53.500000
-1.033333	42.500000	53.500000
-1.000000	43.000000	53.500000
-0.966667	42.500000	54.000000
-0.933333	42.500000	54.000000
-0.900000	42.500000	50.000000
-0.866667	42.500000	49.000000
-0.833333	42.500000	49.500000
-0.800000	42.500000	49.000000
-0.766667	42.500000	49.000000
-0.733333	42.500000	49.000000
-0.700000	42.500000	49.000000
-0.666667	42.500000	48.500000
-0.633333	43.000000	48.500000
-0.600000	43.000000	48.500000
-0.566667	43.000000	48.500000
-0.533333	43.000000	48.500000
-0.500000	43.000000	48.500000
-0.466667	42.500000	48.000000
-0.433333	42.500000	48.000000
-0.400000	43.000000	48.000000
-0.366667	43.000000	48.000000
-0.333333	43.000000	48.000000
-0.300000	43.000000	47.500000
-0.266667	43.000000	47.500000
-0.233333	43.500000	47.500000
-0.200000	43.500000	48.000000
-0.166667	43.500000	47.500000
-0.133333	43.500000	47.500000
-0.100000	44.000000	50.500000
-0.066667	44.000000	50.000000
-0.033333	43.500000	47.000000
0.000000	44.000000	47.000000
0.033333	44.000000	47.000000
0.066667	44.000000	47.000000
0.100000	46.000000	49.500000
0.133333	44.000000	47.500000
0.166667	44.000000	47.500000
0.200000	44.000000	47.500000
0.233333	44.500000	47.500000
0.266667	44.500000	47.000000
0.300000	46.500000	49.500000
0.333333	46.500000	49.500000
0.366667	46.000000	49.500000
0.400000	46.000000	50.000000
0.433333	45.500000	50.000000
0.466667	46.500000	49.000000
0.500000	47.000000	49.000000
0.533333	45.500000	47.000000
0.566667	45.500000	47.000000
0.600000	45.500000	47.000000
0.633333	47.000000	49.000000
0.666667	47.000000	49.500000
0.700000	47.500000	49.500000
0.733333	47.500000	49.500000
0.766667	47.500000	49.500000
0.800000	47.500000	49.000000
0.833333	48.000000	49.500000
0.866667	48.500000	49.500000
0.900000	48.500000	49.500000
0.933333	48.000000	49.500000
0.966667	48.000000	49.500000
1.000000	48.500000	50.000000
1.033333	49.000000	50.000000
1.066667	49.000000	50.000000
1.100000	49.000000	50.000000
1.133333	48.500000	49.500000
1.166667	48.500000	49.500000
1.200000	48.500000	48.500000
1.233333	49.500000	49.000000
1.266667	49.500000	48.000000
1.300000	49.500000	48.000000
1.333333	48.500000	48.000000
1.366667	48.500000	48.000000
1.400000	48.500000	48.000000
1.433333	50.000000	48.000000
1.466667	49.500000	47.000000
1.500000	49.500000	47.000000
1.533333	49.500000	46.500000
1.566667	49.500000	46.500000
1.600000	49.000000	45.500000
1.633333	49.000000	45.500000
1.666667	49.000000	45.500000
1.700000	49.000000	45.500000
1.733333	49.500000	45.500000
1.766667	49.500000	45.500000
1.800000	49.500000	45.500000
1.833333	49.500000	45.000000
1.866667	49.500000	45.000000
1.900000	49.500000	45.000000
1.933333	49.500000	45.000000
1.966667	50.000000	45.000000
2.000000	50.000000	45.000000
2.033333	50.500000	44.500000
2.066667	52.000000	44.000000
2.100000	53.500000	47.000000
2.133333	52.000000	44.000000
2.166667	52.000000	40.500000
2.200000	52.500000	40.500000
2.233333	52.500000	43.000000
2.266667	53.000000	41.000000
2.300000	53.500000	38.500000
2.333333	54.000000	37.500000
2.366667	54.000000	37.500000
2.400000	54.500000	37.000000
2.433333	56.500000	36.000000
2.466667	58.000000	34.500000
2.500000	58.500000	35.000000
2.533333	61.000000	33.500000
2.566667	63.500000	34.500000
2.600000	67.000000	30.500000
2.633333	69.000000	26.000000
2.666667	110.500000	19.000000
2.700000	110.500000	20.500000
2.733333	77.000000	22.500000
2.766667	78.000000	20.000000
2.800000	80.000000	18.000000
2.833333	80.500000	18.000000
2.866667	82.000000	17.500000
2.900000	98.500000	17.000000
2.933333	83.500000	15.500000
2.966667	85.000000	14.000000
3.000000	100.500000	13.500000
3.033333	100.500000	13.500000
3.066667	101.500000	13.500000
3.100000	102.500000	12.500000
3.133333	102.000000	12.500000
3.166667	103.000000	13.000000
3.200000	90.500000	12.500000
3.233333	91.000000	12.500000
3.266667	104.500000	13.000000
3.300000	91.500000	12.000000
3.333333	106.000000	13.000000
3.366667	106.500000	13.000000
3.400000	108.000000	13.500000
3.433333	93.000000	14.000000
3.466667	108.000000	14.000000
3.500000	109.000000	14.000000
3.533333	94.500000	14.500000
3.566667	110.000000	15.000000
3.600000	97.500000	15.000000
3.633333	97.000000	16.000000
3.666667	112.000000	15.500000
3.700000	132.000000	13.500000
3.733333	113.500000	15.500000
3.766667	99.000000	16.000000
3.800000	115.000000	16.500000
3.833333	129.000000	15.000000
3.866667	129.500000	14.500000
3.900000	116.000000	16.500000
3.933333	101.500000	16.500000
3.966667	136.500000	13.500000
4.000000	137.000000	13.500000
4.033333	104.000000	17.500000
4.066667	104.000000	17.500000
4.100000	136.500000	14.000000
4.133333	136.000000	13.500000
4.166667	137.500000	14.500000
4.200000	137.500000	13.500000
4.233333	138.000000	14.000000
4.266667	138.000000	13.000000
4.300000	137.500000	14.000000
4.333333	137.000000	14.000000
4.366667	137.500000	14.000000
4.400000	139.500000	14.000000
4.433333	139.500000	14.000000
4.466667	139.000000	14.500000
4.500000	139.000000	14.000000
4.533333	107.500000	18.500000
4.566667	139.500000	14.500000
4.600000	141.000000	14.000000
4.633333	140.000000	14.500000
4.666667	141.000000	14.500000
4.700000	139.000000	14.500000
4.733333	108.000000	19.000000
4.766667	108.500000	19.000000
4.800000	108.500000	19.000000
4.833333	108.500000	19.000000
4.866667	108.500000	19.500000
4.900000	108.500000	19.500000
4.933333	108.000000	19.500000
4.966667	108.500000	20.500000
5.000000	114.500000	18.000000
5.033333	114.500000	17.500000
5.066667	115.500000	18.500000
5.100000	115.500000	17.500000
5.133333	110.000000	20.000000
5.166667	114.500000	18.500000
5.200000	111.000000	20.500000
5.233333	115.500000	18.500000
5.266667	115.500000	18.500000
5.300000	115.500000	18.500000
5.333333	115.500000	18.500000
5.366667	115.500000	18.500000
5.400000	115.500000	18.500000
5.433333	116.000000	18.500000
5.466667	116.000000	19.000000
5.500000	116.000000	18.500000
5.533333	118.500000	17.000000
5.566667	116.000000	18.500000
5.600000	121.000000	14.500000
5.633333	121.000000	14.500000
5.666667	120.500000	15.000000
5.700000	121.500000	14.500000
5.733333	121.500000	14.500000
5.766667	122.000000	14.500000
5.800000	122.500000	14.000000
5.833333	122.000000	14.500000
5.866667	122.000000	14.500000
5.900000	122.500000	14.500000
5.933333	123.500000	14.000000
5.966667	123.500000	14.000000
6.000000	123.500000	14.000000
6.033333	123.500000	14.500000
6.066667	123.500000	14.500000
6.100000	123.500000	14.500000
6.133333	123.500000	14.500000
6.166667	123.500000	14.500000
6.200000	123.500000	14.500000
6.233333	121.500000	16.500000
6.266667	118.500000	19.500000
6.300000	118.500000	19.500000
6.333333	118.500000	19.500000
6.366667	120.000000	19.500000
6.400000	118.500000	19.500000
6.433333	120.000000	19.500000
6.466667	119.000000	19.500000
6.500000	119.500000	19.500000
6.533333	119.500000	19.500000
6.566667	119.500000	19.500000
6.600000	119.500000	19.500000
[truncated: 8,801 more rows]
