# Supplementary material for: Attraction of posture and motion-trajectory elements of conspecific biological motion in medaka fish
Source: Sci Rep. 2018 Jun 5;8:8589. doi: 10.1038/s41598-018-26186-x (PMC5988670; doi:10.1038/s41598-018-26186-x)
Supplement: Supplementary file 4 — Dataset 3 [file 41598_2018_26186_MOESM4_ESM.zip › DataExperiments/Bioposture_13.csv]

time[sec]	x	y
-60.000000	154.500000	154.500000
-59.966667	154.500000	154.500000
-59.933333	154.500000	154.500000
-59.900000	154.500000	154.500000
-59.866667	154.500000	154.500000
-59.833333	154.500000	154.500000
-59.800000	154.500000	154.500000
-59.766667	154.500000	154.500000
-59.733333	154.500000	154.500000
-59.700000	154.500000	154.500000
-59.666667	154.500000	154.500000
-59.633333	154.500000	154.500000
-59.600000	154.500000	154.500000
-59.566667	154.500000	154.500000
-59.533333	154.500000	154.500000
-59.500000	154.500000	154.500000
-59.466667	154.500000	154.500000
-59.433333	154.500000	154.500000
-59.400000	154.500000	154.500000
-59.366667	154.500000	154.500000
-59.333333	154.500000	154.500000
-59.300000	154.500000	154.500000
-59.266667	154.500000	154.500000
-59.233333	154.500000	154.500000
-59.200000	154.500000	154.500000
-59.166667	154.500000	154.500000
-59.133333	154.500000	154.500000
-59.100000	154.500000	154.500000
-59.066667	154.500000	154.500000
-59.033333	154.500000	154.500000
-59.000000	154.500000	154.500000
-58.966667	154.500000	154.500000
-58.933333	154.500000	154.500000
-58.900000	154.500000	154.500000
-58.866667	154.500000	154.500000
-58.833333	154.500000	154.500000
-58.800000	154.500000	154.500000
-58.766667	154.500000	154.500000
-58.733333	154.500000	154.500000
-58.700000	154.500000	154.500000
-58.666667	154.500000	154.500000
-58.633333	154.500000	154.500000
-58.600000	154.500000	154.500000
-58.566667	154.500000	154.500000
-58.533333	154.500000	154.500000
-58.500000	154.500000	154.500000
-58.466667	154.500000	154.500000
-58.433333	154.500000	154.500000
-58.400000	154.500000	154.500000
-58.366667	154.500000	154.500000
-58.333333	154.500000	154.500000
-58.300000	154.500000	154.500000
-58.266667	154.500000	154.500000
-58.233333	154.500000	154.500000
-58.200000	154.500000	154.500000
-58.166667	143.500000	225.500000
-58.133333	219.500000	18.000000
-58.100000	216.500000	16.000000
-58.066667	215.000000	10.500000
-58.033333	213.000000	9.500000
-58.000000	212.000000	9.000000
-57.966667	211.500000	9.000000
-57.933333	201.000000	7.500000
-57.900000	208.000000	7.000000
-57.866667	207.500000	7.000000
-57.833333	198.500000	7.000000
-57.800000	206.500000	7.000000
-57.766667	206.500000	7.000000
-57.733333	198.500000	7.000000
-57.700000	193.000000	7.500000
-57.666667	171.500000	7.500000
-57.633333	171.000000	7.500000
-57.600000	171.000000	7.500000
-57.566667	171.000000	7.500000
-57.533333	170.500000	7.500000
-57.500000	170.000000	7.500000
-57.466667	162.000000	7.500000
-57.433333	161.000000	7.500000
-57.400000	161.500000	8.000000
-57.366667	169.500000	7.500000
-57.333333	169.500000	7.500000
-57.300000	170.000000	7.500000
-57.266667	169.500000	8.000000
-57.233333	169.000000	7.500000
-57.200000	169.000000	7.500000
-57.166667	169.000000	8.000000
-57.133333	169.000000	8.000000
-57.100000	161.000000	8.000000
-57.066667	169.500000	8.000000
-57.033333	169.500000	8.000000
-57.000000	169.000000	8.000000
-56.966667	168.000000	8.000000
-56.933333	160.500000	8.000000
-56.900000	168.500000	8.000000
-56.866667	169.000000	8.000000
-56.833333	169.000000	8.000000
-56.800000	169.000000	8.000000
-56.766667	169.000000	8.000000
-56.733333	169.000000	8.000000
-56.700000	169.500000	8.000000
-56.666667	168.500000	8.000000
-56.633333	168.500000	8.500000
-56.600000	168.500000	8.500000
-56.566667	169.000000	9.000000
-56.533333	168.500000	9.000000
-56.500000	168.500000	9.000000
-56.466667	167.500000	8.500000
-56.433333	168.000000	8.500000
-56.400000	167.000000	8.500000
-56.366667	167.000000	9.000000
-56.333333	167.500000	9.000000
-56.300000	167.500000	9.500000
-56.266667	167.500000	10.500000
-56.233333	165.000000	11.500000
-56.200000	163.500000	11.500000
-56.166667	166.500000	12.500000
-56.133333	161.000000	12.000000
-56.100000	160.000000	13.000000
-56.066667	162.000000	12.500000
-56.033333	159.500000	13.000000
-56.000000	156.500000	14.000000
-55.966667	155.000000	14.500000
-55.933333	153.500000	15.000000
-55.900000	152.500000	15.000000
-55.866667	148.500000	15.000000
-55.833333	152.000000	14.500000
-55.800000	151.000000	15.500000
-55.766667	149.500000	16.500000
-55.733333	147.500000	16.000000
-55.700000	146.000000	16.500000
-55.666667	145.000000	15.500000
-55.633333	144.500000	17.000000
-55.600000	142.500000	17.000000
-55.566667	142.000000	17.500000
-55.533333	139.500000	18.000000
-55.500000	140.500000	17.000000
-55.466667	140.500000	18.000000
-55.433333	139.000000	17.000000
-55.400000	139.500000	18.000000
-55.366667	139.500000	18.500000
-55.333333	139.500000	19.000000
-55.300000	139.500000	19.000000
-55.266667	139.000000	18.000000
-55.233333	139.000000	17.500000
-55.200000	138.500000	17.500000
-55.166667	139.000000	17.500000
-55.133333	138.500000	17.500000
-55.100000	138.500000	18.000000
-55.066667	138.500000	18.000000
-55.033333	138.500000	17.500000
-55.000000	138.000000	16.500000
-54.966667	138.000000	17.000000
-54.933333	138.000000	17.000000
-54.900000	138.000000	17.000000
-54.866667	138.000000	17.000000
-54.833333	137.500000	17.000000
-54.800000	137.500000	17.000000
-54.766667	137.500000	17.000000
-54.733333	138.000000	17.000000
-54.700000	137.500000	17.000000
-54.666667	137.000000	17.000000
-54.633333	137.000000	17.000000
-54.600000	136.500000	17.000000
-54.566667	137.000000	18.000000
-54.533333	136.000000	18.000000
-54.500000	135.500000	18.000000
-54.466667	135.000000	18.000000
-54.433333	134.500000	18.000000
-54.400000	134.500000	18.000000
-54.366667	134.000000	18.000000
-54.333333	133.500000	18.000000
-54.300000	132.500000	18.000000
-54.266667	130.500000	18.000000
-54.233333	130.500000	18.500000
-54.200000	129.500000	18.000000
-54.166667	129.500000	17.500000
-54.133333	128.500000	17.500000
-54.100000	128.500000	17.000000
-54.066667	128.000000	18.500000
-54.033333	128.000000	18.500000
-54.000000	124.500000	18.500000
-53.966667	124.500000	19.000000
-53.933333	124.000000	19.000000
-53.900000	124.000000	18.000000
-53.866667	123.000000	19.500000
-53.833333	98.500000	17.000000
-53.800000	121.000000	18.000000
-53.766667	120.500000	19.000000
-53.733333	119.500000	19.000000
-53.700000	119.000000	18.500000
-53.666667	96.500000	16.500000
-53.633333	95.500000	16.500000
-53.600000	94.000000	16.500000
-53.566667	94.500000	16.500000
-53.533333	115.500000	19.500000
-53.500000	115.000000	17.500000
-53.466667	115.000000	19.500000
-53.433333	114.500000	19.000000
-53.400000	114.000000	19.000000
-53.366667	92.000000	16.500000
-53.333333	92.000000	16.000000
-53.300000	112.000000	18.500000
-53.266667	110.500000	17.000000
-53.233333	110.000000	17.000000
-53.200000	105.000000	17.000000
-53.166667	108.500000	17.000000
-53.133333	86.500000	17.500000
-53.100000	86.000000	17.000000
-53.066667	86.000000	16.500000
-53.033333	106.000000	16.000000
-53.000000	85.000000	17.000000
-52.966667	85.000000	16.500000
-52.933333	104.500000	15.500000
-52.900000	84.500000	15.500000
-52.866667	84.000000	16.000000
-52.833333	85.000000	16.000000
-52.800000	84.000000	15.000000
-52.766667	83.000000	15.500000
-52.733333	98.500000	14.000000
-52.700000	80.500000	15.500000
-52.666667	80.000000	15.000000
-52.633333	90.000000	14.500000
-52.600000	90.000000	14.000000
-52.566667	81.500000	15.000000
-52.533333	81.500000	14.500000
-52.500000	81.000000	15.000000
-52.466667	94.000000	14.000000
-52.433333	91.500000	13.500000
-52.400000	91.000000	13.500000
-52.366667	86.000000	14.000000
-52.333333	90.000000	13.500000
-52.300000	90.000000	13.000000
-52.266667	90.000000	13.000000
-52.233333	89.500000	13.000000
-52.200000	82.000000	13.000000
-52.166667	82.000000	13.000000
-52.133333	85.000000	12.500000
-52.100000	80.500000	12.500000
-52.066667	86.000000	11.500000
-52.033333	80.500000	13.000000
-52.000000	79.500000	13.500000
-51.966667	83.500000	11.500000
-51.933333	83.000000	11.000000
-51.900000	82.500000	11.500000
-51.866667	82.000000	10.500000
-51.833333	81.500000	11.000000
-51.800000	81.000000	11.000000
-51.766667	81.000000	10.500000
-51.733333	75.500000	12.000000
-51.700000	75.500000	11.000000
-51.666667	79.500000	10.000000
-51.633333	79.000000	10.000000
-51.600000	74.500000	10.500000
-51.566667	74.000000	10.500000
-51.533333	78.000000	9.000000
-51.500000	77.500000	9.000000
-51.466667	77.000000	9.500000
-51.433333	72.500000	11.000000
-51.400000	72.500000	10.500000
-51.366667	73.000000	11.500000
-51.333333	71.000000	10.500000
-51.300000	71.000000	10.500000
-51.266667	70.000000	10.500000
-51.233333	73.500000	9.000000
-51.200000	69.500000	8.500000
-51.166667	69.000000	9.000000
-51.133333	72.000000	8.000000
-51.100000	68.500000	10.000000
-51.066667	65.500000	9.500000
-51.033333	65.000000	9.000000
-51.000000	68.500000	8.000000
-50.966667	64.500000	9.000000
-50.933333	67.500000	6.500000
-50.900000	64.000000	8.000000
-50.866667	66.000000	6.000000
-50.833333	62.500000	8.500000
-50.800000	65.500000	7.000000
-50.766667	59.000000	7.500000
-50.733333	58.500000	6.500000
-50.700000	58.000000	6.500000
-50.666667	57.000000	6.500000
-50.633333	57.000000	6.500000
-50.600000	56.500000	6.500000
-50.566667	56.500000	8.000000
-50.533333	56.500000	7.000000
-50.500000	56.000000	6.500000
-50.466667	56.000000	7.000000
-50.433333	53.500000	7.500000
-50.400000	53.000000	7.000000
-50.366667	53.000000	7.000000
-50.333333	52.500000	6.500000
-50.300000	52.500000	6.500000
-50.266667	52.000000	6.500000
-50.233333	53.500000	5.500000
-50.200000	55.500000	7.000000
-50.166667	58.500000	8.500000
-50.133333	61.000000	9.000000
-50.100000	61.500000	9.000000
-50.066667	62.500000	9.500000
-50.033333	62.500000	10.000000
-50.000000	61.500000	10.000000
-49.966667	59.000000	11.000000
-49.933333	58.500000	11.500000
-49.900000	56.500000	11.500000
-49.866667	55.000000	12.000000
-49.833333	49.000000	15.500000
-49.800000	48.500000	16.000000
-49.766667	48.000000	16.000000
-49.733333	47.500000	16.500000
-49.700000	47.500000	17.000000
-49.666667	46.500000	17.000000
-49.633333	46.500000	17.500000
-49.600000	46.000000	17.500000
-49.566667	45.500000	18.500000
-49.533333	43.000000	20.000000
-49.500000	42.500000	20.500000
-49.466667	42.500000	20.500000
-49.433333	43.500000	20.000000
-49.400000	43.000000	20.000000
-49.366667	42.500000	21.000000
-49.333333	40.500000	23.000000
-49.300000	40.000000	24.000000
-49.266667	42.000000	23.000000
-49.233333	41.500000	23.000000
-49.200000	40.000000	24.500000
-49.166667	39.000000	25.000000
-49.133333	39.500000	24.500000
-49.100000	38.000000	26.000000
-49.066667	37.000000	27.000000
-49.033333	37.000000	27.500000
-49.000000	37.000000	28.000000
-48.966667	37.000000	28.500000
-48.933333	34.500000	31.000000
-48.900000	34.500000	31.500000
-48.866667	34.500000	31.500000
-48.833333	34.500000	31.500000
-48.800000	34.000000	32.500000
-48.766667	34.000000	32.500000
-48.733333	33.500000	32.000000
-48.700000	33.500000	33.000000
-48.666667	34.000000	33.000000
-48.633333	33.500000	33.000000
-48.600000	33.000000	33.500000
-48.566667	33.500000	33.500000
-48.533333	33.500000	33.500000
-48.500000	33.500000	33.500000
-48.466667	33.000000	33.500000
-48.433333	33.500000	34.000000
-48.400000	33.500000	34.500000
-48.366667	33.500000	34.000000
-48.333333	33.000000	34.000000
-48.300000	33.500000	34.000000
-48.266667	33.500000	34.000000
-48.233333	33.000000	34.000000
-48.200000	32.500000	35.500000
-48.166667	32.500000	35.500000
-48.133333	32.000000	36.000000
-48.100000	32.000000	36.000000
-48.066667	32.000000	36.000000
-48.033333	31.500000	36.500000
-48.000000	32.000000	36.500000
-47.966667	31.000000	36.500000
-47.933333	30.500000	38.000000
-47.900000	31.000000	38.000000
-47.866667	30.500000	38.000000
-47.833333	30.500000	39.500000
-47.800000	30.500000	40.000000
-47.766667	30.000000	41.000000
-47.733333	28.500000	44.000000
-47.700000	28.500000	44.000000
-47.666667	28.500000	44.000000
-47.633333	28.500000	44.000000
-47.600000	28.500000	44.000000
-47.566667	28.500000	44.000000
-47.533333	28.500000	44.000000
-47.500000	29.000000	44.500000
-47.466667	29.000000	45.000000
-47.433333	28.500000	45.500000
-47.400000	29.000000	46.000000
-47.366667	28.500000	46.500000
-47.333333	28.500000	46.500000
-47.300000	28.500000	47.000000
-47.266667	29.000000	47.000000
-47.233333	29.000000	47.000000
-47.200000	29.000000	47.500000
-47.166667	29.500000	47.000000
-47.133333	29.500000	47.000000
-47.100000	29.500000	47.000000
-47.066667	30.500000	44.000000
-47.033333	31.000000	44.000000
-47.000000	31.000000	44.000000
-46.966667	29.500000	48.500000
-46.933333	31.000000	44.000000
-46.900000	31.000000	44.000000
-46.866667	31.000000	44.000000
-46.833333	31.500000	43.500000
-46.800000	32.000000	43.500000
-46.766667	32.000000	43.500000
-46.733333	32.000000	43.500000
-46.700000	32.000000	43.500000
-46.666667	32.000000	43.500000
-46.633333	32.500000	43.500000
-46.600000	32.500000	43.500000
-46.566667	32.500000	43.500000
-46.533333	33.000000	43.000000
-46.500000	31.000000	48.500000
-46.466667	32.500000	43.500000
-46.433333	32.500000	43.500000
-46.400000	32.500000	43.500000
-46.366667	33.000000	43.000000
-46.333333	32.500000	43.500000
-46.300000	33.000000	43.000000
-46.266667	33.000000	43.000000
-46.233333	33.000000	43.500000
-46.200000	33.000000	43.500000
-46.166667	32.500000	44.000000
-46.133333	32.500000	43.500000
-46.100000	32.500000	43.500000
-46.066667	32.500000	44.000000
-46.033333	32.000000	47.000000
-46.000000	32.000000	47.000000
-45.966667	32.000000	47.000000
-45.933333	32.000000	47.000000
-45.900000	32.000000	47.000000
-45.866667	32.000000	46.000000
-45.833333	32.500000	46.000000
-45.800000	32.500000	47.000000
-45.766667	33.000000	46.500000
-45.733333	33.000000	46.500000
-45.700000	34.000000	44.000000
-45.666667	34.000000	44.000000
-45.633333	34.000000	44.000000
-45.600000	33.000000	46.500000
-45.566667	33.000000	46.500000
-45.533333	33.000000	46.500000
-45.500000	32.500000	49.500000
-45.466667	32.500000	49.500000
-45.433333	33.000000	49.500000
-45.400000	33.000000	49.500000
-45.366667	33.000000	49.500000
-45.333333	33.000000	49.500000
-45.300000	32.500000	51.500000
-45.266667	32.000000	52.500000
-45.233333	32.500000	52.000000
-45.200000	34.000000	50.500000
-45.166667	33.000000	51.500000
-45.133333	34.000000	50.500000
-45.100000	34.000000	50.500000
-45.066667	36.000000	45.500000
-45.033333	33.000000	52.000000
-45.000000	36.000000	45.500000
-44.966667	33.000000	52.000000
-44.933333	33.000000	52.000000
-44.900000	33.000000	52.000000
-44.866667	33.000000	52.000000
-44.833333	33.000000	52.000000
-44.800000	33.000000	52.000000
-44.766667	33.000000	52.000000
-44.733333	33.000000	52.000000
-44.700000	33.000000	52.000000
-44.666667	33.000000	52.000000
-44.633333	33.000000	52.000000
-44.600000	33.000000	52.000000
-44.566667	33.000000	52.000000
-44.533333	33.000000	52.000000
-44.500000	33.000000	52.000000
-44.466667	33.000000	52.000000
-44.433333	33.000000	52.000000
-44.400000	33.000000	52.000000
-44.366667	33.000000	52.000000
-44.333333	33.000000	52.000000
-44.300000	33.000000	52.000000
-44.266667	33.000000	52.000000
-44.233333	33.000000	52.000000
-44.200000	33.000000	52.000000
-44.166667	33.000000	52.000000
-44.133333	33.000000	52.000000
-44.100000	33.000000	52.000000
-44.066667	33.000000	52.000000
-44.033333	33.000000	52.000000
-44.000000	33.000000	52.000000
-43.966667	33.000000	52.000000
-43.933333	33.000000	52.000000
-43.900000	33.000000	52.000000
-43.866667	33.000000	52.000000
-43.833333	33.000000	52.000000
-43.800000	33.000000	52.000000
-43.766667	33.000000	52.000000
-43.733333	33.000000	52.000000
-43.700000	33.000000	52.000000
-43.666667	33.000000	52.000000
-43.633333	33.000000	52.000000
-43.600000	33.000000	52.000000
-43.566667	33.000000	52.000000
-43.533333	33.000000	52.000000
-43.500000	33.000000	52.000000
-43.466667	33.000000	52.000000
-43.433333	33.000000	52.000000
-43.400000	33.000000	52.000000
-43.366667	33.000000	52.000000
-43.333333	33.000000	52.000000
-43.300000	33.000000	52.000000
-43.266667	33.000000	52.000000
-43.233333	33.000000	52.000000
-43.200000	33.000000	52.000000
-43.166667	33.000000	52.000000
-43.133333	33.000000	52.000000
-43.100000	33.000000	52.000000
-43.066667	33.000000	52.000000
-43.033333	33.000000	52.000000
-43.000000	33.000000	52.000000
-42.966667	33.000000	52.000000
-42.933333	33.000000	52.000000
-42.900000	33.000000	52.000000
-42.866667	31.000000	59.000000
-42.833333	30.500000	59.000000
-42.800000	31.000000	59.000000
-42.766667	31.500000	58.500000
-42.733333	32.500000	58.500000
-42.700000	33.000000	58.000000
-42.666667	33.500000	54.500000
-42.633333	33.500000	54.500000
-42.600000	33.500000	55.000000
-42.566667	33.500000	55.000000
-42.533333	33.500000	55.000000
-42.500000	33.500000	55.000000
-42.466667	33.500000	55.000000
-42.433333	33.500000	55.000000
-42.400000	34.000000	55.500000
-42.366667	34.000000	55.000000
-42.333333	34.500000	55.000000
-42.300000	34.500000	55.000000
-42.266667	34.500000	55.000000
-42.233333	34.500000	55.000000
-42.200000	34.500000	55.500000
-42.166667	35.000000	55.500000
-42.133333	34.500000	55.500000
-42.100000	34.500000	55.500000
-42.066667	35.000000	53.000000
-42.033333	35.000000	53.000000
-42.000000	35.000000	53.000000
-41.966667	35.000000	53.500000
-41.933333	35.500000	53.500000
-41.900000	35.500000	54.000000
-41.866667	35.500000	53.500000
-41.833333	35.500000	54.000000
-41.800000	35.500000	54.000000
-41.766667	35.500000	54.000000
-41.733333	35.500000	54.000000
-41.700000	35.500000	54.000000
-41.666667	36.000000	54.000000
-41.633333	35.500000	54.000000
-41.600000	35.500000	54.000000
-41.566667	35.500000	54.000000
-41.533333	35.500000	54.500000
-41.500000	36.000000	54.000000
-41.466667	35.500000	54.500000
-41.433333	36.000000	54.000000
-41.400000	36.000000	54.000000
-41.366667	35.500000	54.000000
-41.333333	35.500000	57.000000
-41.300000	35.500000	57.000000
-41.266667	35.500000	57.000000
-41.233333	36.000000	56.500000
-41.200000	35.500000	57.000000
-41.166667	35.500000	57.000000
-41.133333	35.500000	57.000000
-41.100000	36.000000	57.000000
-41.066667	36.500000	56.500000
-41.033333	36.500000	57.000000
-41.000000	36.500000	56.500000
-40.966667	36.500000	57.000000
-40.933333	36.500000	57.000000
-40.900000	36.000000	57.500000
-40.866667	36.000000	57.500000
-40.833333	36.000000	57.500000
-40.800000	36.500000	57.500000
-40.766667	36.000000	60.000000
-40.733333	36.000000	60.000000
-40.700000	36.000000	60.000000
-40.666667	36.500000	60.000000
-40.633333	36.500000	60.500000
-40.600000	37.000000	60.500000
-40.566667	37.000000	61.500000
-40.533333	37.000000	62.000000
-40.500000	37.000000	62.000000
-40.466667	37.000000	62.500000
-40.433333	37.000000	62.500000
-40.400000	37.000000	62.500000
-40.366667	37.000000	62.500000
-40.333333	37.000000	62.500000
-40.300000	37.000000	62.500000
-40.266667	37.000000	62.500000
-40.233333	37.000000	62.500000
-40.200000	37.000000	62.500000
-40.166667	37.000000	62.500000
-40.133333	37.000000	62.500000
-40.100000	37.000000	62.500000
-40.066667	37.000000	62.500000
-40.033333	37.000000	62.500000
-40.000000	37.000000	62.500000
-39.966667	37.000000	62.500000
-39.933333	37.000000	62.500000
-39.900000	37.000000	62.500000
-39.866667	37.000000	62.500000
-39.833333	37.000000	62.500000
-39.800000	37.000000	62.500000
-39.766667	37.000000	62.500000
-39.733333	37.000000	62.500000
-39.700000	37.000000	62.500000
-39.666667	37.000000	62.500000
-39.633333	37.000000	62.500000
-39.600000	37.000000	62.500000
-39.566667	37.000000	62.500000
-39.533333	37.000000	62.500000
-39.500000	37.000000	62.500000
-39.466667	37.000000	62.500000
-39.433333	37.000000	62.500000
-39.400000	37.000000	62.500000
-39.366667	37.000000	62.500000
-39.333333	37.000000	62.500000
-39.300000	37.000000	62.500000
-39.266667	37.000000	62.500000
-39.233333	37.000000	62.500000
-39.200000	37.000000	62.500000
-39.166667	37.000000	62.500000
-39.133333	37.000000	62.500000
-39.100000	37.000000	62.500000
-39.066667	37.000000	62.500000
-39.033333	37.000000	62.500000
-39.000000	37.000000	62.500000
-38.966667	37.000000	62.500000
-38.933333	37.000000	62.500000
-38.900000	37.000000	62.500000
-38.866667	37.000000	62.500000
-38.833333	37.000000	62.500000
-38.800000	37.000000	62.500000
-38.766667	37.000000	62.500000
-38.733333	37.000000	62.500000
-38.700000	37.000000	62.500000
-38.666667	37.000000	62.500000
-38.633333	37.000000	62.500000
-38.600000	37.000000	62.500000
-38.566667	37.000000	62.500000
-38.533333	37.000000	62.500000
-38.500000	37.000000	62.500000
-38.466667	37.000000	62.500000
-38.433333	37.000000	62.500000
-38.400000	37.000000	62.500000
-38.366667	37.000000	62.500000
-38.333333	37.000000	62.500000
-38.300000	37.000000	62.500000
-38.266667	37.000000	62.500000
-38.233333	37.000000	62.500000
-38.200000	37.000000	62.500000
-38.166667	37.000000	62.500000
-38.133333	37.000000	62.500000
-38.100000	37.000000	62.500000
-38.066667	37.000000	62.500000
-38.033333	37.000000	62.500000
-38.000000	37.000000	62.500000
-37.966667	37.000000	62.500000
-37.933333	37.000000	62.500000
-37.900000	37.000000	62.500000
-37.866667	37.000000	62.500000
-37.833333	37.000000	62.500000
-37.800000	37.000000	62.500000
-37.766667	37.000000	62.500000
-37.733333	37.000000	62.500000
-37.700000	37.000000	62.500000
-37.666667	37.000000	62.500000
-37.633333	37.000000	62.500000
-37.600000	37.000000	62.500000
-37.566667	37.000000	62.500000
-37.533333	37.000000	62.500000
-37.500000	37.000000	62.500000
-37.466667	37.000000	62.500000
-37.433333	37.000000	62.500000
-37.400000	37.000000	62.500000
-37.366667	37.000000	62.500000
-37.333333	37.000000	62.500000
-37.300000	37.000000	62.500000
-37.266667	37.000000	62.500000
-37.233333	37.000000	62.500000
-37.200000	37.000000	62.500000
-37.166667	37.000000	62.500000
-37.133333	37.000000	62.500000
-37.100000	37.000000	62.500000
-37.066667	37.000000	62.500000
-37.033333	37.000000	62.500000
-37.000000	37.000000	62.500000
-36.966667	37.000000	62.500000
-36.933333	37.000000	62.500000
-36.900000	37.000000	62.500000
-36.866667	37.000000	62.500000
-36.833333	37.000000	62.500000
-36.800000	37.000000	62.500000
-36.766667	37.000000	62.500000
-36.733333	37.000000	62.500000
-36.700000	37.000000	62.500000
-36.666667	37.000000	62.500000
-36.633333	37.000000	62.500000
-36.600000	37.000000	62.500000
-36.566667	37.000000	62.500000
-36.533333	37.000000	62.500000
-36.500000	37.000000	62.500000
-36.466667	37.000000	62.500000
-36.433333	37.000000	62.500000
-36.400000	37.000000	62.500000
-36.366667	37.000000	62.500000
-36.333333	37.000000	62.500000
-36.300000	37.000000	62.500000
-36.266667	37.000000	62.500000
-36.233333	37.000000	62.500000
-36.200000	37.000000	62.500000
-36.166667	37.000000	62.500000
-36.133333	37.000000	62.500000
-36.100000	37.000000	62.500000
-36.066667	37.000000	62.500000
-36.033333	37.000000	62.500000
-36.000000	37.000000	62.500000
-35.966667	37.000000	62.500000
-35.933333	37.000000	62.500000
-35.900000	37.000000	62.500000
-35.866667	37.000000	62.500000
-35.833333	37.000000	62.500000
-35.800000	37.000000	62.500000
-35.766667	37.000000	62.500000
-35.733333	37.000000	62.500000
-35.700000	37.000000	62.500000
-35.666667	37.000000	62.500000
-35.633333	37.000000	62.500000
-35.600000	37.000000	62.500000
-35.566667	37.000000	62.500000
-35.533333	37.000000	62.500000
-35.500000	37.000000	62.500000
-35.466667	37.000000	62.500000
-35.433333	37.000000	62.500000
-35.400000	37.000000	62.500000
-35.366667	37.000000	62.500000
-35.333333	37.000000	62.500000
-35.300000	37.000000	62.500000
-35.266667	37.000000	62.500000
-35.233333	37.000000	62.500000
-35.200000	37.000000	62.500000
-35.166667	37.000000	62.500000
-35.133333	37.000000	62.500000
-35.100000	37.000000	62.500000
-35.066667	37.000000	62.500000
-35.033333	37.000000	62.500000
-35.000000	37.000000	62.500000
-34.966667	37.000000	62.500000
-34.933333	37.000000	62.500000
-34.900000	37.000000	62.500000
-34.866667	37.000000	62.500000
-34.833333	37.000000	62.500000
-34.800000	37.000000	62.500000
-34.766667	37.000000	62.500000
-34.733333	37.000000	62.500000
-34.700000	37.000000	62.500000
-34.666667	37.000000	62.500000
-34.633333	37.000000	62.500000
-34.600000	37.000000	62.500000
-34.566667	37.000000	62.500000
-34.533333	37.000000	62.500000
-34.500000	37.000000	62.500000
-34.466667	37.000000	62.500000
-34.433333	37.000000	62.500000
-34.400000	37.000000	62.500000
-34.366667	37.000000	62.500000
-34.333333	37.000000	62.500000
-34.300000	37.000000	62.500000
-34.266667	37.000000	62.500000
-34.233333	37.000000	62.500000
-34.200000	37.000000	62.500000
-34.166667	37.000000	62.500000
-34.133333	37.000000	62.500000
-34.100000	37.000000	62.500000
-34.066667	37.000000	62.500000
-34.033333	37.000000	62.500000
-34.000000	37.000000	62.500000
-33.966667	37.000000	62.500000
-33.933333	37.000000	62.500000
-33.900000	37.000000	62.500000
-33.866667	37.000000	62.500000
-33.833333	37.000000	62.500000
-33.800000	37.000000	62.500000
-33.766667	37.000000	62.500000
-33.733333	37.000000	62.500000
-33.700000	37.000000	62.500000
-33.666667	37.000000	62.500000
-33.633333	37.000000	62.500000
-33.600000	37.000000	62.500000
-33.566667	37.000000	62.500000
-33.533333	37.000000	62.500000
-33.500000	37.000000	62.500000
-33.466667	37.000000	62.500000
-33.433333	37.000000	62.500000
-33.400000	37.000000	62.500000
-33.366667	37.000000	62.500000
-33.333333	37.000000	62.500000
-33.300000	37.000000	62.500000
-33.266667	37.000000	62.500000
-33.233333	37.000000	62.500000
-33.200000	37.000000	62.500000
-33.166667	37.000000	62.500000
-33.133333	37.000000	62.500000
-33.100000	37.000000	62.500000
-33.066667	37.000000	62.500000
-33.033333	37.000000	62.500000
-33.000000	37.000000	62.500000
-32.966667	37.000000	62.500000
-32.933333	37.000000	62.500000
-32.900000	37.000000	62.500000
-32.866667	37.000000	62.500000
-32.833333	37.000000	62.500000
-32.800000	37.000000	62.500000
-32.766667	37.000000	62.500000
-32.733333	37.000000	62.500000
-32.700000	37.000000	62.500000
-32.666667	37.000000	62.500000
-32.633333	37.000000	62.500000
-32.600000	37.000000	62.500000
-32.566667	37.000000	62.500000
-32.533333	37.000000	62.500000
-32.500000	37.000000	62.500000
-32.466667	37.000000	62.500000
-32.433333	37.000000	62.500000
-32.400000	37.000000	62.500000
-32.366667	37.000000	62.500000
-32.333333	37.000000	62.500000
-32.300000	37.000000	62.500000
-32.266667	37.000000	62.500000
-32.233333	37.000000	62.500000
-32.200000	37.000000	62.500000
-32.166667	37.000000	62.500000
-32.133333	37.000000	62.500000
-32.100000	37.000000	62.500000
-32.066667	37.000000	62.500000
-32.033333	37.000000	62.500000
-32.000000	37.000000	62.500000
-31.966667	37.000000	62.500000
-31.933333	37.000000	62.500000
-31.900000	42.000000	61.000000
-31.866667	42.500000	59.500000
-31.833333	42.500000	59.500000
-31.800000	42.000000	43.000000
-31.766667	42.500000	59.500000
-31.733333	42.500000	60.500000
-31.700000	42.500000	60.500000
-31.666667	42.000000	42.000000
-31.633333	42.500000	41.500000
-31.600000	42.500000	41.500000
-31.566667	42.500000	41.500000
-31.533333	43.000000	41.000000
-31.500000	42.500000	41.500000
-31.466667	42.500000	41.500000
-31.433333	42.500000	41.000000
-31.400000	43.000000	41.000000
-31.366667	43.000000	41.500000
-31.333333	43.000000	41.000000
-31.300000	43.000000	41.000000
-31.266667	43.500000	56.000000
-31.233333	43.500000	49.500000
-31.200000	43.500000	49.500000
-31.166667	43.500000	49.500000
-31.133333	43.500000	49.500000
-31.100000	43.500000	49.500000
-31.066667	43.500000	49.000000
-31.033333	43.500000	48.500000
-31.000000	43.500000	48.500000
-30.966667	43.500000	48.500000
-30.933333	43.500000	52.500000
-30.900000	43.500000	52.500000
-30.866667	43.500000	52.500000
-30.833333	43.500000	52.500000
-30.800000	43.500000	54.000000
-30.766667	44.000000	54.000000
-30.733333	44.000000	54.000000
-30.700000	44.000000	55.500000
-30.666667	44.000000	55.000000
-30.633333	44.500000	55.500000
-30.600000	44.500000	59.000000
-30.566667	44.500000	56.000000
-30.533333	44.500000	56.000000
-30.500000	45.000000	58.000000
-30.466667	45.000000	57.500000
-30.433333	45.000000	58.000000
-30.400000	45.000000	58.000000
-30.366667	44.500000	56.000000
-30.333333	44.500000	56.000000
-30.300000	44.500000	56.000000
-30.266667	45.000000	56.000000
-30.233333	45.000000	56.000000
-30.200000	45.000000	52.500000
-30.166667	45.000000	55.000000
-30.133333	45.000000	55.000000
-30.100000	45.000000	55.000000
-30.066667	45.000000	55.000000
-30.033333	45.000000	50.500000
-30.000000	45.000000	49.500000
-29.966667	44.500000	49.500000
-29.933333	46.000000	57.500000
-29.900000	45.000000	62.000000
-29.866667	46.000000	59.500000
-29.833333	46.000000	59.000000
-29.800000	46.000000	60.000000
-29.766667	46.000000	60.000000
-29.733333	46.000000	60.000000
-29.700000	46.000000	60.000000
-29.666667	44.000000	39.000000
-29.633333	44.000000	39.000000
-29.600000	44.000000	39.000000
-29.566667	44.000000	39.000000
-29.533333	44.000000	39.000000
-29.500000	44.000000	39.000000
-29.466667	44.000000	39.000000
-29.433333	44.000000	39.000000
-29.400000	44.000000	39.000000
-29.366667	44.000000	39.000000
-29.333333	44.000000	39.000000
-29.300000	44.000000	39.000000
-29.266667	44.000000	39.000000
-29.233333	44.000000	39.000000
-29.200000	44.000000	39.000000
-29.166667	44.000000	39.000000
-29.133333	44.000000	39.000000
-29.100000	44.000000	39.000000
-29.066667	44.000000	39.000000
-29.033333	44.000000	39.000000
-29.000000	44.000000	39.000000
-28.966667	44.000000	39.000000
-28.933333	44.000000	39.000000
-28.900000	44.000000	39.000000
-28.866667	44.000000	39.000000
-28.833333	44.000000	39.000000
-28.800000	44.000000	39.000000
-28.766667	44.000000	39.000000
-28.733333	44.000000	39.000000
-28.700000	44.000000	39.000000
-28.666667	44.000000	39.000000
-28.633333	44.000000	39.000000
-28.600000	44.000000	39.000000
-28.566667	44.000000	39.000000
-28.533333	44.000000	39.000000
-28.500000	44.000000	39.000000
-28.466667	44.000000	39.000000
-28.433333	44.000000	39.000000
-28.400000	44.000000	39.000000
-28.366667	44.000000	39.000000
-28.333333	44.000000	39.000000
-28.300000	44.000000	39.000000
-28.266667	44.000000	39.000000
-28.233333	44.000000	39.000000
-28.200000	44.000000	39.000000
-28.166667	44.000000	39.000000
-28.133333	44.000000	39.000000
-28.100000	47.500000	54.000000
-28.066667	47.500000	50.500000
-28.033333	46.000000	42.000000
-28.000000	46.500000	44.500000
-27.966667	46.500000	44.500000
-27.933333	46.500000	43.500000
-27.900000	46.500000	43.000000
-27.866667	46.500000	43.000000
-27.833333	46.500000	43.000000
-27.800000	46.500000	43.000000
-27.766667	47.000000	43.000000
-27.733333	47.000000	47.000000
-27.700000	46.500000	47.000000
-27.666667	47.000000	46.500000
-27.633333	46.500000	46.500000
-27.600000	46.500000	46.500000
-27.566667	46.500000	46.500000
-27.533333	46.500000	46.500000
-27.500000	47.000000	46.500000
-27.466667	47.000000	46.500000
-27.433333	47.500000	46.500000
-27.400000	47.500000	46.000000
-27.366667	47.500000	46.000000
-27.333333	47.500000	46.000000
-27.300000	47.000000	46.000000
-27.266667	47.000000	45.500000
-27.233333	47.000000	46.000000
-27.200000	47.500000	45.500000
-27.166667	47.500000	45.000000
-27.133333	47.500000	45.500000
-27.100000	47.500000	45.000000
-27.066667	47.500000	45.000000
-27.033333	48.000000	45.000000
-27.000000	48.500000	47.000000
-26.966667	48.500000	47.000000
-26.933333	48.500000	47.000000
-26.900000	48.500000	47.000000
-26.866667	48.500000	47.000000
-26.833333	48.500000	47.000000
-26.800000	48.500000	47.000000
-26.766667	49.000000	48.000000
-26.733333	49.000000	48.000000
-26.700000	49.000000	48.000000
-26.666667	49.000000	46.500000
-26.633333	49.000000	46.500000
-26.600000	49.000000	46.500000
-26.566667	48.000000	45.500000
-26.533333	49.000000	46.500000
-26.500000	48.500000	45.500000
-26.466667	48.500000	45.000000
-26.433333	48.500000	45.000000
-26.400000	49.000000	45.000000
-26.366667	49.000000	45.000000
-26.333333	49.000000	44.000000
-26.300000	49.000000	45.000000
-26.266667	49.000000	44.000000
-26.233333	49.000000	44.500000
-26.200000	49.000000	44.000000
-26.166667	49.000000	44.000000
-26.133333	49.000000	44.000000
-26.100000	49.000000	43.500000
-26.066667	49.000000	44.000000
-26.033333	49.500000	44.500000
-26.000000	49.500000	44.000000
-25.966667	50.500000	45.500000
-25.933333	50.500000	46.500000
-25.900000	50.500000	46.500000
-25.866667	50.500000	46.500000
-25.833333	50.500000	46.500000
-25.800000	50.500000	46.000000
-25.766667	50.500000	45.500000
-25.733333	50.500000	45.500000
-25.700000	52.000000	49.500000
-25.666667	49.000000	38.000000
-25.633333	52.000000	47.500000
-25.600000	52.000000	46.500000
-25.566667	51.500000	45.000000
-25.533333	51.500000	45.000000
-25.500000	51.500000	44.500000
-25.466667	52.000000	46.000000
-25.433333	49.000000	36.500000
-25.400000	53.500000	51.000000
-25.366667	49.000000	37.000000
-25.333333	54.000000	53.000000
-25.300000	53.000000	50.500000
-25.266667	53.000000	49.500000
-25.233333	53.000000	49.000000
-25.200000	53.000000	47.500000
-25.166667	44.000000	51.500000
-25.133333	48.500000	35.500000
-25.100000	43.000000	49.000000
-25.066667	53.000000	46.500000
-25.033333	52.000000	45.000000
-25.000000	52.000000	45.000000
-24.966667	52.000000	45.000000
-24.933333	52.000000	45.000000
-24.900000	48.500000	34.500000
-24.866667	48.500000	34.500000
-24.833333	48.500000	35.000000
-24.800000	49.000000	36.500000
-24.766667	49.500000	36.500000
-24.733333	49.500000	36.500000
-24.700000	49.500000	36.500000
-24.666667	49.500000	36.500000
-24.633333	49.500000	36.500000
-24.600000	49.500000	36.500000
-24.566667	48.000000	33.500000
-24.533333	49.000000	34.500000
-24.500000	53.500000	45.500000
-24.466667	53.500000	45.500000
-24.433333	53.500000	45.500000
-24.400000	45.500000	51.000000
-24.366667	53.000000	44.000000
-24.333333	53.000000	43.500000
-24.300000	53.000000	43.500000
-24.266667	53.500000	44.500000
-24.233333	54.000000	47.500000
-24.200000	54.000000	47.500000
-24.166667	53.500000	46.500000
-24.133333	53.000000	43.500000
-24.100000	53.000000	43.000000
-24.066667	52.500000	42.000000
-24.033333	53.000000	42.500000
-24.000000	53.500000	45.500000
-23.966667	53.500000	45.500000
-23.933333	53.500000	45.500000
-23.900000	53.500000	45.500000
-23.866667	53.500000	45.000000
-23.833333	53.500000	45.000000
-23.800000	53.500000	45.000000
-23.766667	53.500000	45.000000
-23.733333	50.500000	39.500000
-23.700000	50.500000	39.500000
-23.666667	51.000000	39.500000
-23.633333	51.000000	39.500000
-23.600000	52.000000	40.000000
-23.566667	52.000000	40.000000
-23.533333	52.000000	40.000000
-23.500000	52.000000	40.000000
-23.466667	49.500000	33.500000
-23.433333	54.500000	45.500000
-23.400000	53.500000	42.500000
-23.366667	56.000000	46.000000
-23.333333	54.000000	44.000000
-23.300000	54.000000	44.000000
-23.266667	54.000000	44.000000
-23.233333	54.000000	44.000000
-23.200000	51.500000	39.000000
-23.166667	54.000000	45.000000
-23.133333	54.500000	45.000000
-23.100000	54.500000	45.000000
-23.066667	55.000000	45.000000
-23.033333	54.500000	44.000000
-23.000000	54.500000	43.500000
-22.966667	54.500000	43.500000
-22.933333	54.500000	43.500000
-22.900000	55.000000	43.500000
-22.866667	54.000000	42.000000
-22.833333	55.000000	43.500000
-22.800000	55.000000	43.000000
-22.766667	55.000000	43.500000
-22.733333	55.000000	43.500000
-22.700000	55.000000	43.000000
-22.666667	53.000000	39.000000
-22.633333	53.500000	38.000000
-22.600000	53.500000	38.000000
-22.566667	53.500000	38.000000
-22.533333	53.500000	38.000000
-22.500000	53.000000	37.000000
-22.466667	52.000000	35.500000
-22.433333	50.000000	32.500000
-22.400000	58.500000	47.000000
-22.366667	53.000000	37.000000
-22.333333	58.500000	47.000000
-22.300000	58.500000	46.500000
-22.266667	58.500000	47.000000
-22.233333	58.500000	47.000000
-22.200000	58.500000	47.000000
-22.166667	58.500000	47.000000
-22.133333	55.500000	39.000000
-22.100000	58.500000	47.000000
-22.066667	58.500000	47.000000
-22.033333	58.500000	47.000000
-22.000000	58.500000	47.000000
-21.966667	58.500000	47.000000
-21.933333	53.000000	35.500000
-21.900000	59.000000	46.500000
-21.866667	59.000000	45.500000
-21.833333	50.000000	31.000000
-21.800000	25.000000	1.000000
-21.766667	59.000000	44.500000
-21.733333	59.000000	44.500000
-21.700000	59.000000	44.500000
-21.666667	59.000000	44.500000
-21.633333	25.000000	0.500000
-21.600000	59.000000	44.000000
-21.566667	24.500000	1.000000
-21.533333	24.500000	1.000000
-21.500000	24.500000	1.000000
-21.466667	24.500000	1.000000
-21.433333	24.500000	1.000000
-21.400000	24.500000	1.000000
-21.366667	24.500000	1.000000
-21.333333	24.500000	1.000000
-21.300000	60.000000	45.000000
-21.266667	60.000000	45.000000
-21.233333	60.000000	45.000000
-21.200000	60.000000	45.000000
-21.166667	60.000000	45.000000
-21.133333	60.000000	45.000000
-21.100000	60.000000	45.000000
-21.066667	60.000000	45.000000
-21.033333	60.000000	45.000000
-21.000000	60.000000	45.000000
-20.966667	60.000000	45.000000
-20.933333	60.000000	45.000000
-20.900000	60.000000	45.000000
-20.866667	60.000000	45.000000
-20.833333	60.000000	45.000000
-20.800000	60.000000	45.000000
-20.766667	60.000000	45.000000
-20.733333	60.000000	45.000000
-20.700000	60.000000	45.000000
-20.666667	60.000000	45.000000
-20.633333	60.000000	45.000000
-20.600000	60.000000	45.000000
-20.566667	60.000000	45.000000
-20.533333	60.000000	45.000000
-20.500000	60.000000	45.000000
-20.466667	60.000000	45.000000
-20.433333	60.000000	45.000000
-20.400000	60.000000	45.000000
-20.366667	60.000000	45.000000
-20.333333	60.000000	45.000000
-20.300000	60.000000	45.000000
-20.266667	60.000000	45.000000
-20.233333	60.000000	45.000000
-20.200000	60.000000	45.000000
-20.166667	60.000000	45.000000
-20.133333	62.000000	46.000000
-20.100000	62.000000	46.000000
-20.066667	62.000000	46.000000
-20.033333	62.000000	45.500000
-20.000000	62.000000	45.500000
-19.966667	62.000000	45.500000
-19.933333	62.000000	45.500000
-19.900000	62.500000	46.000000
-19.866667	61.500000	43.500000
-19.833333	60.000000	42.500000
-19.800000	60.000000	42.000000
-19.766667	60.000000	42.000000
-19.733333	60.500000	42.000000
-19.700000	61.000000	41.500000
-19.666667	61.000000	42.000000
-19.633333	61.000000	41.500000
-19.600000	61.000000	41.500000
-19.566667	61.000000	41.500000
-19.533333	58.000000	39.000000
-19.500000	58.000000	38.500000
-19.466667	58.000000	38.500000
-19.433333	58.000000	38.500000
-19.400000	58.000000	38.500000
-19.366667	58.000000	38.500000
-19.333333	59.000000	38.500000
-19.300000	58.500000	38.500000
-19.266667	58.500000	38.500000
-19.233333	59.000000	38.500000
-19.200000	58.500000	38.500000
-19.166667	59.000000	38.000000
-19.133333	58.500000	38.000000
-19.100000	59.000000	38.000000
-19.066667	59.000000	38.000000
-19.033333	59.000000	38.000000
-19.000000	58.500000	38.000000
-18.966667	58.500000	38.000000
-18.933333	58.500000	38.000000
-18.900000	58.500000	37.500000
-18.866667	56.500000	34.500000
-18.833333	56.500000	34.500000
-18.800000	56.500000	34.500000
-18.766667	57.500000	36.000000
-18.733333	63.000000	43.000000
-18.700000	56.500000	33.500000
-18.666667	64.000000	44.500000
-18.633333	64.000000	44.500000
-18.600000	55.000000	46.000000
-18.566667	55.000000	46.000000
-18.533333	55.000000	46.000000
-18.500000	55.000000	46.000000
-18.466667	54.000000	31.000000
-18.433333	54.000000	31.000000
-18.400000	54.000000	31.000000
-18.366667	54.000000	31.000000
-18.333333	54.000000	31.000000
-18.300000	21.000000	2.000000
-18.266667	21.000000	2.000000
-18.233333	21.000000	2.000000
-18.200000	21.000000	2.000000
-18.166667	21.000000	2.000000
-18.133333	21.000000	2.000000
-18.100000	21.000000	2.000000
-18.066667	21.000000	2.000000
-18.033333	21.000000	2.000000
-18.000000	21.000000	2.000000
-17.966667	21.000000	2.000000
-17.933333	53.000000	29.000000
-17.900000	53.000000	29.000000
-17.866667	53.000000	29.000000
-17.833333	53.000000	29.000000
-17.800000	53.000000	29.000000
-17.766667	53.000000	29.000000
-17.733333	53.000000	29.000000
-17.700000	53.000000	29.000000
-17.666667	53.000000	29.000000
-17.633333	53.000000	29.000000
-17.600000	53.000000	29.000000
-17.566667	66.000000	42.000000
-17.533333	66.000000	42.000000
-17.500000	62.500000	36.500000
-17.466667	66.000000	42.000000
-17.433333	66.000000	42.000000
-17.400000	66.000000	42.000000
-17.366667	66.000000	42.000000
-17.333333	66.000000	42.000000
-17.300000	66.000000	42.000000
-17.266667	62.000000	36.000000
-17.233333	62.000000	36.000000
-17.200000	62.000000	36.000000
-17.166667	62.000000	36.000000
-17.133333	62.000000	36.000000
-17.100000	62.000000	36.000000
-17.066667	62.000000	36.000000
-17.033333	62.000000	36.000000
-17.000000	62.000000	36.000000
-16.966667	62.000000	36.000000
-16.933333	62.000000	36.000000
-16.900000	62.000000	36.000000
-16.866667	62.000000	36.000000
-16.833333	62.000000	36.000000
-16.800000	62.000000	36.000000
-16.766667	62.000000	36.000000
-16.733333	62.000000	36.000000
-16.700000	62.000000	36.000000
-16.666667	62.000000	36.000000
-16.633333	62.000000	36.000000
-16.600000	62.000000	36.000000
-16.566667	62.000000	36.000000
-16.533333	62.000000	36.000000
-16.500000	62.000000	36.000000
-16.466667	62.000000	36.000000
-16.433333	62.000000	36.000000
-16.400000	62.000000	36.000000
-16.366667	62.000000	36.000000
-16.333333	62.000000	36.000000
-16.300000	62.000000	36.000000
-16.266667	62.000000	36.000000
-16.233333	62.000000	36.000000
-16.200000	62.000000	36.000000
-16.166667	56.000000	30.000000
-16.133333	56.000000	30.000000
-16.100000	56.000000	30.000000
-16.066667	56.000000	30.000000
-16.033333	56.000000	30.000000
-16.000000	56.000000	30.000000
-15.966667	56.000000	30.000000
-15.933333	56.000000	30.000000
-15.900000	56.000000	30.000000
-15.866667	56.000000	30.000000
-15.833333	56.000000	30.000000
-15.800000	68.000000	40.000000
-15.766667	68.000000	40.000000
-15.733333	68.000000	40.000000
-15.700000	68.000000	40.000000
-15.666667	68.000000	40.000000
-15.633333	68.000000	40.000000
-15.600000	68.000000	40.000000
-15.566667	68.000000	40.000000
-15.533333	68.000000	40.000000
-15.500000	68.000000	40.000000
-15.466667	68.000000	40.000000
-15.433333	70.000000	46.000000
-15.400000	70.500000	45.000000
-15.366667	70.500000	45.000000
-15.333333	70.500000	45.000000
-15.300000	70.000000	43.000000
-15.266667	70.000000	43.000000
-15.233333	70.000000	45.500000
-15.200000	70.000000	45.000000
-15.166667	70.000000	43.500000
-15.133333	70.000000	45.000000
-15.100000	70.000000	45.500000
-15.066667	70.000000	44.000000
-15.033333	70.000000	44.000000
-15.000000	67.500000	42.000000
-14.966667	70.000000	44.000000
-14.933333	67.000000	41.500000
-14.900000	68.000000	42.000000
-14.866667	67.000000	39.000000
-14.833333	65.500000	37.000000
-14.800000	66.000000	37.500000
-14.766667	66.000000	37.500000
-14.733333	65.500000	37.000000
-14.700000	65.500000	37.000000
-14.666667	65.000000	37.000000
-14.633333	65.500000	37.000000
-14.600000	65.500000	37.000000
-14.566667	64.000000	37.000000
-14.533333	64.000000	37.000000
-14.500000	64.000000	37.000000
-14.466667	64.000000	37.000000
-14.433333	64.000000	37.000000
-14.400000	64.000000	37.000000
-14.366667	64.000000	37.000000
-14.333333	64.000000	37.000000
-14.300000	64.000000	37.000000
-14.266667	64.000000	37.000000
-14.233333	64.000000	37.000000
-14.200000	64.000000	37.000000
-14.166667	64.000000	37.000000
-14.133333	64.000000	37.000000
-14.100000	64.000000	37.000000
-14.066667	64.000000	37.000000
-14.033333	64.000000	37.000000
-14.000000	64.000000	37.000000
-13.966667	64.000000	37.000000
-13.933333	64.000000	37.000000
-13.900000	64.000000	37.000000
-13.866667	64.000000	37.000000
-13.833333	64.000000	37.000000
-13.800000	64.000000	37.000000
-13.766667	64.000000	37.000000
-13.733333	64.000000	37.000000
-13.700000	64.000000	37.000000
-13.666667	64.000000	37.000000
-13.633333	64.000000	37.000000
-13.600000	64.000000	37.000000
-13.566667	64.000000	37.000000
-13.533333	64.000000	37.000000
-13.500000	64.000000	37.000000
-13.466667	64.000000	37.000000
-13.433333	64.000000	37.000000
-13.400000	64.000000	37.000000
-13.366667	64.000000	37.000000
-13.333333	64.000000	37.000000
-13.300000	64.000000	37.000000
-13.266667	64.000000	37.000000
-13.233333	64.000000	37.000000
-13.200000	64.000000	37.000000
-13.166667	64.000000	37.000000
-13.133333	64.000000	37.000000
-13.100000	64.000000	37.000000
-13.066667	64.000000	37.000000
-13.033333	64.000000	37.000000
-13.000000	64.000000	37.000000
-12.966667	64.000000	37.000000
-12.933333	64.000000	37.000000
-12.900000	64.000000	37.000000
-12.866667	64.000000	37.000000
-12.833333	64.000000	37.000000
-12.800000	64.000000	37.000000
-12.766667	64.000000	37.000000
-12.733333	64.000000	37.000000
-12.700000	64.000000	37.000000
-12.666667	64.000000	37.000000
-12.633333	64.000000	37.000000
-12.600000	64.000000	37.000000
-12.566667	64.000000	37.000000
-12.533333	64.000000	37.000000
-12.500000	64.000000	37.000000
-12.466667	64.000000	37.000000
-12.433333	64.000000	37.000000
-12.400000	64.000000	37.000000
-12.366667	64.000000	37.000000
-12.333333	64.000000	37.000000
-12.300000	64.000000	37.000000
-12.266667	64.000000	37.000000
-12.233333	64.000000	37.000000
-12.200000	64.000000	37.000000
-12.166667	64.000000	37.000000
-12.133333	64.000000	37.000000
-12.100000	64.000000	37.000000
-12.066667	64.000000	37.000000
-12.033333	64.000000	37.000000
-12.000000	64.000000	37.000000
-11.966667	64.000000	37.000000
-11.933333	64.000000	37.000000
-11.900000	64.000000	37.000000
-11.866667	64.000000	37.000000
-11.833333	64.000000	37.000000
-11.800000	64.000000	37.000000
-11.766667	64.000000	37.000000
-11.733333	64.000000	37.000000
-11.700000	64.000000	37.000000
-11.666667	64.000000	37.000000
-11.633333	64.000000	37.000000
-11.600000	64.000000	37.000000
-11.566667	64.000000	37.000000
-11.533333	64.000000	37.000000
-11.500000	64.000000	37.000000
-11.466667	64.000000	37.000000
-11.433333	64.000000	37.000000
-11.400000	64.000000	37.000000
-11.366667	64.000000	37.000000
-11.333333	64.000000	37.000000
-11.300000	64.000000	37.000000
-11.266667	64.000000	37.000000
-11.233333	64.000000	37.000000
-11.200000	64.000000	37.000000
-11.166667	64.000000	37.000000
-11.133333	64.000000	37.000000
-11.100000	64.000000	37.000000
-11.066667	64.000000	37.000000
-11.033333	64.000000	37.000000
-11.000000	64.000000	37.000000
-10.966667	64.000000	37.000000
-10.933333	64.000000	37.000000
-10.900000	64.000000	37.000000
-10.866667	64.000000	37.000000
-10.833333	64.000000	37.000000
-10.800000	64.000000	37.000000
-10.766667	64.000000	37.000000
-10.733333	64.000000	37.000000
-10.700000	64.000000	37.000000
-10.666667	64.000000	37.000000
-10.633333	54.000000	26.000000
-10.600000	54.000000	26.000000
-10.566667	54.000000	26.000000
-10.533333	54.000000	26.000000
-10.500000	54.000000	26.000000
-10.466667	54.000000	26.000000
-10.433333	54.000000	26.000000
-10.400000	54.000000	26.000000
-10.366667	55.000000	26.500000
-10.333333	55.000000	26.500000
-10.300000	54.000000	26.000000
-10.266667	54.000000	26.000000
-10.233333	54.000000	26.000000
-10.200000	54.000000	26.000000
-10.166667	54.000000	26.000000
-10.133333	54.000000	26.000000
-10.100000	54.000000	26.000000
-10.066667	54.000000	26.000000
-10.033333	54.000000	26.000000
-10.000000	54.000000	26.000000
-9.966667	54.000000	26.000000
-9.933333	54.000000	26.000000
-9.900000	54.000000	26.000000
-9.866667	54.000000	26.000000
-9.833333	54.000000	26.000000
-9.800000	54.000000	26.000000
-9.766667	54.000000	26.000000
-9.733333	54.000000	26.000000
-9.700000	59.000000	30.000000
-9.666667	59.000000	30.000000
-9.633333	59.000000	30.000000
-9.600000	59.000000	30.000000
-9.566667	59.000000	30.000000
-9.533333	59.000000	30.000000
-9.500000	59.000000	30.000000
-9.466667	59.000000	30.000000
-9.433333	59.000000	30.000000
-9.400000	59.000000	30.000000
-9.366667	59.000000	30.000000
-9.333333	59.000000	30.000000
-9.300000	59.000000	30.000000
-9.266667	59.000000	30.000000
-9.233333	59.000000	30.000000
-9.200000	59.000000	30.000000
-9.166667	59.000000	30.000000
-9.133333	59.000000	30.000000
-9.100000	59.000000	30.000000
-9.066667	59.000000	30.000000
-9.033333	59.000000	30.000000
-9.000000	59.000000	30.000000
-8.966667	59.000000	30.000000
-8.933333	59.000000	30.000000
-8.900000	57.500000	27.000000
-8.866667	57.500000	27.000000
-8.833333	57.500000	27.000000
-8.800000	57.500000	27.000000
-8.766667	57.500000	26.500000
-8.733333	56.500000	26.500000
-8.700000	57.500000	27.000000
-8.666667	57.500000	27.000000
-8.633333	57.500000	27.000000
-8.600000	57.000000	26.000000
-8.566667	56.500000	26.000000
-8.533333	57.000000	26.000000
-8.500000	58.000000	26.500000
-8.466667	58.000000	26.500000
-8.433333	56.500000	26.000000
-8.400000	57.500000	26.500000
-8.366667	57.000000	26.000000
-8.333333	57.500000	26.500000
-8.300000	57.500000	26.500000
-8.266667	57.000000	26.000000
-8.233333	57.500000	26.500000
-8.200000	57.000000	26.000000
-8.166667	57.000000	26.000000
-8.133333	57.000000	26.000000
-8.100000	57.000000	26.000000
-8.066667	57.000000	26.000000
-8.033333	57.000000	26.000000
-8.000000	57.500000	26.500000
-7.966667	57.500000	26.000000
-7.933333	60.000000	27.500000
-7.900000	60.000000	27.500000
-7.866667	55.000000	24.500000
-7.833333	55.000000	24.500000
-7.800000	60.500000	28.000000
-7.766667	60.500000	28.000000
-7.733333	60.500000	28.000000
-7.700000	60.500000	28.000000
-7.666667	61.000000	27.500000
-7.633333	60.500000	28.000000
-7.600000	60.500000	28.500000
-7.566667	60.500000	28.500000
-7.533333	60.500000	28.500000
-7.500000	60.500000	28.500000
-7.466667	62.000000	27.000000
-7.433333	62.000000	27.000000
-7.400000	62.000000	27.000000
-7.366667	62.000000	27.000000
-7.333333	62.000000	27.000000
-7.300000	62.000000	27.000000
-7.266667	62.000000	27.000000
-7.233333	62.000000	27.000000
-7.200000	58.000000	24.000000
-7.166667	59.500000	26.500000
-7.133333	61.000000	28.000000
-7.100000	61.000000	28.000000
-7.066667	61.000000	28.000000
-7.033333	61.000000	28.000000
-7.000000	61.000000	28.000000
-6.966667	61.000000	28.000000
-6.933333	61.000000	28.000000
-6.900000	61.000000	28.000000
-6.866667	68.000000	31.000000
-6.833333	68.000000	31.000000
-6.800000	68.000000	31.000000
-6.766667	68.000000	31.000000
-6.733333	68.000000	31.000000
-6.700000	68.000000	31.000000
-6.666667	68.000000	31.000000
-6.633333	68.000000	31.000000
-6.600000	68.000000	31.000000
-6.566667	73.000000	35.000000
-6.533333	73.000000	35.000000
-6.500000	73.000000	35.000000
-6.466667	73.000000	35.000000
-6.433333	73.000000	35.000000
-6.400000	73.000000	35.000000
-6.366667	74.000000	36.000000
-6.333333	74.000000	36.000000
-6.300000	74.000000	36.000000
-6.266667	74.000000	36.000000
-6.233333	74.000000	36.000000
-6.200000	74.000000	36.000000
-6.166667	74.000000	36.000000
-6.133333	74.000000	35.000000
-6.100000	75.000000	36.500000
-6.066667	75.000000	36.500000
-6.033333	74.000000	35.000000
-6.000000	74.000000	35.000000
-5.966667	74.000000	35.000000
-5.933333	74.000000	35.000000
-5.900000	74.000000	35.000000
-5.866667	74.000000	35.000000
-5.833333	74.000000	35.000000
-5.800000	76.000000	37.000000
-5.766667	77.000000	38.000000
-5.733333	77.000000	39.000000
-5.700000	76.000000	36.500000
-5.666667	77.000000	38.500000
-5.633333	77.000000	38.500000
-5.600000	76.500000	37.500000
-5.566667	76.500000	37.500000
-5.533333	76.500000	37.500000
-5.500000	76.500000	37.000000
-5.466667	76.500000	37.000000
-5.433333	76.500000	37.000000
-5.400000	70.500000	31.000000
-5.366667	70.500000	31.000000
-5.333333	70.000000	31.000000
-5.300000	76.000000	36.000000
-5.266667	77.000000	37.000000
-5.233333	77.000000	37.000000
-5.200000	75.500000	35.500000
-5.166667	76.000000	36.500000
-5.133333	75.500000	36.000000
-5.100000	77.000000	37.500000
-5.066667	77.500000	37.500000
-5.033333	77.500000	38.000000
-5.000000	77.500000	38.000000
-4.966667	77.500000	38.000000
-4.933333	77.500000	38.000000
-4.900000	77.500000	38.500000
-4.866667	75.500000	36.500000
-4.833333	75.500000	37.000000
-4.800000	75.500000	37.000000
-4.766667	75.500000	37.000000
-4.733333	75.500000	37.000000
-4.700000	77.000000	37.000000
-4.666667	76.500000	37.000000
-4.633333	76.500000	37.000000
-4.600000	76.000000	37.000000
-4.566667	76.500000	37.000000
-4.533333	76.000000	37.000000
-4.500000	76.000000	37.000000
-4.466667	76.000000	37.000000
-4.433333	76.500000	36.500000
-4.400000	76.500000	37.500000
-4.366667	79.500000	38.000000
-4.333333	79.500000	38.500000
-4.300000	79.500000	38.500000
-4.266667	79.500000	38.500000
-4.233333	79.500000	38.500000
-4.200000	79.500000	38.500000
-4.166667	79.500000	38.500000
-4.133333	79.500000	38.500000
-4.100000	80.000000	39.000000
-4.066667	79.000000	38.000000
-4.033333	79.000000	38.000000
-4.000000	79.000000	37.500000
-3.966667	80.500000	38.500000
-3.933333	80.500000	38.500000
-3.900000	80.500000	38.500000
-3.866667	80.500000	38.500000
-3.833333	81.000000	38.500000
-3.800000	81.000000	38.500000
-3.766667	81.500000	39.000000
-3.733333	81.500000	39.000000
-3.700000	81.500000	39.500000
-3.666667	82.000000	40.000000
-3.633333	82.000000	40.500000
-3.600000	80.500000	38.500000
-3.566667	82.000000	40.500000
-3.533333	82.000000	40.500000
-3.500000	82.000000	40.500000
-3.466667	82.500000	40.500000
-3.433333	82.500000	40.500000
-3.400000	82.500000	40.500000
-3.366667	82.500000	40.000000
-3.333333	82.500000	40.500000
-3.300000	82.500000	40.500000
-3.266667	83.000000	40.500000
-3.233333	83.000000	40.500000
-3.200000	83.500000	41.000000
-3.166667	83.500000	41.000000
-3.133333	83.500000	41.000000
-3.100000	83.500000	41.000000
-3.066667	84.000000	41.000000
-3.033333	84.000000	41.000000
-3.000000	84.000000	41.000000
-2.966667	85.000000	40.000000
-2.933333	85.000000	38.500000
-2.900000	85.000000	37.000000
-2.866667	85.000000	35.500000
-2.833333	84.500000	35.000000
-2.800000	84.500000	35.000000
-2.766667	84.500000	35.000000
-2.733333	85.000000	35.000000
-2.700000	84.500000	35.000000
-2.666667	85.000000	34.500000
-2.633333	84.500000	34.000000
-2.600000	85.000000	34.000000
-2.566667	85.500000	34.000000
-2.533333	85.500000	34.000000
-2.500000	85.500000	33.000000
-2.466667	86.000000	34.000000
-2.433333	86.500000	33.000000
-2.400000	86.500000	33.000000
-2.366667	87.000000	33.000000
-2.333333	87.000000	33.000000
-2.300000	87.000000	33.000000
-2.266667	87.500000	33.000000
-2.233333	87.500000	33.000000
-2.200000	87.500000	33.000000
-2.166667	87.500000	33.000000
-2.133333	87.500000	33.000000
-2.100000	87.500000	32.500000
-2.066667	88.000000	32.500000
-2.033333	88.000000	32.500000
-2.000000	88.000000	32.500000
-1.966667	88.000000	32.500000
-1.933333	88.500000	33.000000
-1.900000	88.500000	32.500000
-1.866667	88.500000	32.500000
-1.833333	88.500000	32.500000
-1.800000	88.500000	32.500000
-1.766667	88.500000	32.500000
-1.733333	89.000000	32.500000
-1.700000	89.500000	33.000000
-1.666667	89.500000	32.500000
-1.633333	89.500000	32.500000
-1.600000	90.500000	32.500000
-1.566667	90.500000	32.500000
-1.533333	91.000000	32.500000
-1.500000	91.000000	33.000000
-1.466667	91.000000	33.000000
-1.433333	91.500000	33.000000
-1.400000	91.500000	33.000000
-1.366667	92.000000	32.500000
-1.333333	92.000000	32.500000
-1.300000	92.000000	32.500000
-1.266667	92.500000	33.000000
-1.233333	92.500000	33.000000
-1.200000	92.500000	33.000000
-1.166667	93.500000	33.000000
-1.133333	93.500000	32.500000
-1.100000	93.500000	32.500000
-1.066667	93.500000	32.500000
-1.033333	94.000000	32.500000
-1.000000	94.000000	33.000000
-0.966667	98.000000	33.000000
-0.933333	98.500000	33.000000
-0.900000	99.000000	33.000000
-0.866667	100.000000	33.000000
-0.833333	101.000000	32.500000
-0.800000	101.000000	33.000000
-0.766667	101.500000	33.000000
-0.733333	101.500000	33.000000
-0.700000	103.000000	32.500000
-0.666667	103.500000	33.500000
-0.633333	104.000000	33.500000
-0.600000	105.000000	33.500000
-0.566667	105.500000	33.500000
-0.533333	105.500000	33.500000
-0.500000	106.000000	33.000000
-0.466667	106.000000	33.500000
-0.433333	106.500000	34.000000
-0.400000	107.000000	34.000000
-0.366667	107.000000	33.500000
-0.333333	106.500000	33.500000
-0.300000	108.000000	34.000000
-0.266667	107.500000	33.500000
-0.233333	108.000000	33.000000
-0.200000	108.000000	33.500000
-0.166667	108.500000	34.000000
-0.133333	108.000000	33.000000
-0.100000	108.000000	33.000000
-0.066667	108.000000	33.000000
-0.033333	107.500000	32.500000
0.000000	108.000000	32.500000
0.033333	107.500000	32.500000
0.066667	106.500000	31.000000
0.100000	84.500000	24.000000
0.133333	81.500000	23.500000
0.166667	80.000000	24.500000
0.200000	79.500000	24.500000
0.233333	80.000000	25.500000
0.266667	79.500000	25.500000
0.300000	78.000000	19.000000
0.333333	77.000000	18.500000
0.366667	76.500000	18.500000
0.400000	76.000000	18.000000
0.433333	75.000000	18.000000
0.466667	74.500000	30.000000
0.500000	74.500000	22.000000
0.533333	74.000000	21.500000
0.566667	73.500000	21.500000
0.600000	74.000000	21.500000
0.633333	74.000000	21.500000
0.666667	74.000000	17.000000
0.700000	73.500000	21.500000
0.733333	73.500000	17.000000
0.766667	73.000000	17.000000
0.800000	73.500000	17.000000
0.833333	74.000000	17.000000
0.866667	73.500000	17.000000
0.900000	73.000000	17.000000
0.933333	73.500000	17.000000
0.966667	74.000000	17.500000
1.000000	73.500000	17.000000
1.033333	73.500000	17.500000
1.066667	73.500000	17.000000
1.100000	73.500000	17.500000
1.133333	73.000000	17.500000
1.166667	73.000000	21.500000
1.200000	72.500000	17.500000
1.233333	73.000000	17.500000
1.266667	73.500000	17.500000
1.300000	85.500000	14.000000
1.333333	73.000000	13.500000
1.366667	73.000000	13.500000
1.400000	85.000000	14.000000
1.433333	73.000000	13.000000
1.466667	73.000000	13.500000
1.500000	73.500000	13.500000
1.533333	73.000000	13.500000
1.566667	73.000000	13.500000
1.600000	85.000000	13.500000
1.633333	85.000000	14.000000
1.666667	85.500000	14.000000
1.700000	85.500000	14.000000
1.733333	80.000000	13.500000
1.766667	73.500000	13.000000
1.800000	85.500000	14.000000
1.833333	72.500000	13.000000
1.866667	85.000000	14.000000
1.900000	73.000000	13.000000
1.933333	73.500000	12.500000
1.966667	85.500000	13.500000
2.000000	85.500000	13.500000
2.033333	85.500000	13.500000
2.066667	85.500000	13.500000
2.100000	85.000000	13.500000
2.133333	71.000000	12.500000
2.166667	71.000000	12.500000
2.200000	82.000000	5.000000
2.233333	90.000000	23.000000
2.266667	90.000000	23.000000
2.300000	90.000000	23.000000
2.333333	90.000000	23.000000
2.366667	90.000000	23.000000
2.400000	90.000000	23.000000
2.433333	90.000000	23.000000
2.466667	90.000000	23.000000
2.500000	90.000000	23.000000
2.533333	90.000000	23.000000
2.566667	90.000000	23.000000
2.600000	90.000000	23.000000
2.633333	90.000000	23.000000
2.666667	90.000000	23.000000
2.700000	90.000000	23.000000
2.733333	90.000000	23.000000
2.766667	90.000000	23.000000
2.800000	90.000000	23.000000
2.833333	90.000000	23.000000
2.866667	90.000000	23.000000
2.900000	90.000000	23.000000
2.933333	90.000000	23.000000
2.966667	90.000000	23.000000
3.000000	90.000000	23.000000
3.033333	90.000000	23.000000
3.066667	90.000000	23.000000
3.100000	90.000000	23.000000
3.133333	90.000000	23.000000
3.166667	90.000000	23.000000
3.200000	90.000000	23.000000
3.233333	90.000000	23.000000
3.266667	90.000000	23.000000
3.300000	90.000000	23.000000
3.333333	90.000000	23.000000
3.366667	90.000000	23.000000
3.400000	90.000000	23.000000
3.433333	86.000000	48.500000
3.466667	87.500000	4.500000
3.500000	89.000000	9.500000
3.533333	88.000000	13.500000
3.566667	90.000000	13.500000
3.600000	90.500000	13.500000
3.633333	90.500000	13.500000
3.666667	90.500000	13.500000
3.700000	90.000000	13.500000
3.733333	90.500000	13.500000
3.766667	91.000000	13.500000
3.800000	91.000000	13.500000
3.833333	92.000000	13.500000
3.866667	91.000000	13.500000
3.900000	91.500000	13.500000
3.933333	92.000000	13.500000
3.966667	92.000000	13.500000
4.000000	93.000000	14.000000
4.033333	93.000000	14.000000
4.066667	94.000000	14.000000
4.100000	95.000000	14.000000
4.133333	96.500000	14.000000
4.166667	97.000000	14.500000
4.200000	100.000000	14.000000
4.233333	85.500000	16.000000
4.266667	87.500000	18.000000
4.300000	88.000000	17.500000
4.333333	89.500000	18.000000
4.366667	90.500000	19.500000
4.400000	91.500000	23.000000
4.433333	92.000000	21.500000
4.466667	93.000000	22.000000
4.500000	94.000000	26.000000
4.533333	94.500000	23.000000
4.566667	94.500000	23.500000
4.600000	95.500000	23.500000
4.633333	94.000000	23.500000
4.666667	94.000000	23.000000
4.700000	94.500000	24.000000
4.733333	94.000000	25.500000
4.766667	93.500000	19.500000
4.800000	92.000000	21.500000
4.833333	92.000000	23.000000
4.866667	91.000000	23.500000
4.900000	90.500000	22.000000
4.933333	90.500000	21.000000
4.966667	90.000000	22.000000
5.000000	90.000000	22.000000
5.033333	89.000000	24.000000
5.066667	89.000000	21.000000
5.100000	89.500000	21.000000
5.133333	89.000000	22.500000
5.166667	88.000000	22.000000
5.200000	89.000000	24.000000
5.233333	88.000000	22.000000
5.266667	87.500000	21.500000
5.300000	88.500000	22.500000
5.333333	88.500000	24.000000
5.366667	88.500000	25.000000
5.400000	107.000000	21.500000
5.433333	108.500000	21.500000
5.466667	108.500000	22.000000
5.500000	108.500000	21.000000
5.533333	107.500000	21.500000
5.566667	106.500000	21.000000
5.600000	107.500000	21.000000
5.633333	107.500000	20.500000
5.666667	108.000000	21.000000
5.700000	108.500000	21.500000
5.733333	107.500000	21.500000
5.766667	106.500000	22.000000
5.800000	106.000000	21.500000
5.833333	107.500000	21.000000
5.866667	107.500000	21.500000
5.900000	108.500000	22.000000
5.933333	108.000000	21.500000
5.966667	107.500000	21.000000
6.000000	107.000000	22.000000
6.033333	106.500000	21.000000
6.066667	107.000000	21.500000
6.100000	107.000000	21.500000
6.133333	107.000000	21.000000
6.166667	106.000000	16.500000
6.200000	106.000000	16.500000
6.233333	106.500000	16.000000
6.266667	108.000000	16.500000
6.300000	108.000000	16.000000
6.333333	106.500000	16.000000
6.366667	106.000000	14.500000
6.400000	105.500000	15.000000
6.433333	106.000000	15.000000
6.466667	105.500000	19.000000
6.500000	106.500000	21.000000
6.533333	106.500000	21.000000
6.566667	106.000000	21.000000
6.600000	106.500000	28.500000
[truncated: 8,801 more rows]
