# Supplementary material for: Attraction of posture and motion-trajectory elements of conspecific biological motion in medaka fish
Source: Sci Rep. 2018 Jun 5;8:8589. doi: 10.1038/s41598-018-26186-x (PMC5988670; doi:10.1038/s41598-018-26186-x)
Supplement: Supplementary file 4 — Dataset 3 [file 41598_2018_26186_MOESM4_ESM.zip › DataExperiments/Bioposture_14.csv]

time[sec]	x	y
-60	192.5	184
-59.966667	154.5	112.5
-59.933333	192	180
-59.9	189.5	181.5
-59.866667	195	156.5
-59.833333	154.5	26.5
-59.8	154.5	154.5
-59.766667	154.5	31.5
-59.733333	192.5	181.5
-59.7	154.5	115
-59.666667	192.5	181.5
-59.633333	154.5	31
-59.6	195.5	181.5
-59.566667	154.5	112.5
-59.533333	154.5	154.5
-59.5	154.5	31
-59.466667	154.5	154.5
-59.433333	154.5	154.5
-59.4	154.5	113
-59.366667	195	182.5
-59.333333	154.5	31
-59.3	158.5	154.5
-59.266667	158.5	113
-59.233333	192.5	181.5
-59.2	154.5	154.5
-59.166667	192	181.5
-59.133333	154.5	114.5
-59.1	154.5	154.5
-59.066667	154.5	154.5
-59.033333	149.5	154.5
-59	156.5	154.5
-58.966667	191.5	268.5
-58.933333	131	114.5
-58.9	149.5	154.5
-58.866667	152.5	154.5
-58.833333	131	113.5
-58.8	131	114.5
-58.766667	149.5	154.5
-58.733333	131	114.5
-58.7	152.5	154.5
-58.666667	192.5	182.5
-58.633333	156.5	154.5
-58.6	156.5	154.5
-58.566667	152.5	154.5
-58.533333	149.5	154.5
-58.5	149.5	154.5
-58.466667	192.5	181.5
-58.433333	149.5	154.5
-58.4	130.5	113.5
-58.366667	130.5	115
-58.333333	149.5	154.5
-58.3	149.5	154.5
-58.266667	130.5	113.5
-58.233333	149.5	154.5
-58.2	152.5	154.5
-58.166667	168	17
-58.133333	168	16.5
-58.1	168.5	16.5
-58.066667	166.5	17
-58.033333	165	17.5
-58	164.5	17.5
-57.966667	164	18
-57.933333	164	18
-57.9	155.5	18
-57.866667	155.5	18
-57.833333	155	18
-57.8	154.5	18.5
-57.766667	154.5	18.5
-57.733333	154	18.5
-57.7	154	19
-57.666667	153.5	19
-57.633333	153.5	19
-57.6	153.5	19
-57.566667	160.5	19
-57.533333	161	19
-57.5	160.5	19
-57.466667	160.5	19
-57.433333	160	19
-57.4	151	19.5
-57.366667	158.5	20
-57.333333	155.5	20
-57.3	157.5	20
-57.266667	155.5	20
-57.233333	154	20
-57.2	154	20
-57.166667	154	20
-57.133333	153.5	20.5
-57.1	144	20.5
-57.066667	143.5	21
-57.033333	143.5	21
-57	143.5	21
-56.966667	144.5	21
-56.933333	144.5	21
-56.9	144	21
-56.866667	145	21
-56.833333	145	21
-56.8	146.5	21
-56.766667	146.5	21
-56.733333	144.5	21
-56.7	144	21
-56.666667	144	21
-56.633333	143.5	21.5
-56.6	143.5	21.5
-56.566667	145	21
-56.533333	144.5	21.5
-56.5	145	21.5
-56.466667	145	22
-56.433333	145	22
-56.4	142.5	22
-56.366667	141	22
-56.333333	141.5	22
-56.3	141.5	22
-56.266667	141	22
-56.233333	141	22
-56.2	141	22
-56.166667	135	22
-56.133333	135	22
-56.1	134.5	22.5
-56.066667	138.5	22.5
-56.033333	138.5	22.5
-56	138.5	22.5
-55.966667	138.5	23
-55.933333	131.5	23.5
-55.9	131.5	23.5
-55.866667	131	23.5
-55.833333	130.5	23.5
-55.8	130	23.5
-55.766667	130	23.5
-55.733333	130	23.5
-55.7	129.5	23.5
-55.666667	129.5	23.5
-55.633333	129.5	24
-55.6	129	24
-55.566667	129	24
-55.533333	131.5	24
-55.5	132.5	24
-55.466667	131.5	24
-55.433333	131	24
-55.4	126	24.5
-55.366667	126	24.5
-55.333333	125	24.5
-55.3	124.5	24
-55.266667	124.5	24.5
-55.233333	124.5	25
-55.2	124.5	25
-55.166667	124.5	25
-55.133333	124	25
-55.1	124	25
-55.066667	124	25
-55.033333	124.5	25
-55	126.5	25
-54.966667	123.5	25
-54.933333	122	25.5
-54.9	122	25.5
-54.866667	122	26
-54.833333	120.5	26
-54.8	119	26
-54.766667	119	26
-54.733333	119	26
-54.7	119	26
-54.666667	119	26
-54.633333	123	26.5
-54.6	119.5	26
-54.566667	118	26
-54.533333	117.5	26.5
-54.5	118.5	26.5
-54.466667	116.5	26.5
-54.433333	118.5	26.5
-54.4	116.5	26.5
-54.366667	116.5	26.5
-54.333333	118.5	26.5
-54.3	117.5	26.5
-54.266667	116	26.5
-54.233333	115	26.5
-54.2	116.5	27
-54.166667	115	27
-54.133333	116	27
-54.1	115.5	27.5
-54.066667	114.5	27.5
-54.033333	114	27.5
-54	114.5	27.5
-53.966667	114.5	27.5
-53.933333	115	27.5
-53.9	113.5	27.5
-53.866667	112.5	27.5
-53.833333	111.5	27.5
-53.8	112	27.5
-53.766667	112.5	28
-53.733333	111.5	28
-53.7	109	28
-53.666667	108.5	28
-53.633333	109.5	28
-53.6	110.5	28
-53.566667	108.5	28
-53.533333	107.5	27.5
-53.5	107	28
-53.466667	106.5	28.5
-53.433333	105.5	28.5
-53.4	106	28.5
-53.366667	105	28.5
-53.333333	104	28.5
-53.3	105	28.5
-53.266667	106.5	28.5
-53.233333	103.5	28.5
-53.2	102	28
-53.166667	101.5	28.5
-53.133333	102	28.5
-53.1	101	28.5
-53.066667	101.5	28.5
-53.033333	98.5	28.5
-53	101	28.5
-52.966667	100.5	28.5
-52.933333	99.5	28.5
-52.9	97.5	28
-52.866667	96.5	28
-52.833333	96.5	28
-52.8	95	28
-52.766667	97.5	28
-52.733333	97	28
-52.7	94.5	28
-52.666667	94	28
-52.633333	94	28
-52.6	95.5	28
-52.566667	95	28
-52.533333	93	28
-52.5	93	28
-52.466667	92.5	28
-52.433333	92	28
-52.4	93	28
-52.366667	92.5	28
-52.333333	92	28
-52.3	92	28
-52.266667	92	28.5
-52.233333	92	28.5
-52.2	90.5	29
-52.166667	90	28.5
-52.133333	90	28.5
-52.1	89	28.5
-52.066667	89	28
-52.033333	88.5	28
-52	88	28
-51.966667	88.5	28.5
-51.933333	88.5	28
-51.9	89	29
-51.866667	88.5	29
-51.833333	87.5	29
-51.8	87	29
-51.766667	86.5	28
-51.733333	87.5	28.5
-51.7	87	28.5
-51.666667	86	28.5
-51.633333	86	28.5
-51.6	86.5	28.5
-51.566667	86	28.5
-51.533333	86	28.5
-51.5	85.5	28.5
-51.466667	84.5	28.5
-51.433333	84	28.5
-51.4	83.5	28.5
-51.366667	82.5	28.5
-51.333333	79	28.5
-51.3	81.5	28.5
-51.266667	78.5	28.5
-51.233333	82	28.5
-51.2	81	28.5
-51.166667	80	28.5
-51.133333	77	28.5
-51.1	79.5	28.5
-51.066667	78	28.5
-51.033333	77	28.5
-51	76	28.5
-50.966667	78.5	28.5
-50.933333	75.5	28.5
-50.9	77.5	28.5
-50.866667	75	28.5
-50.833333	74.5	28.5
-50.8	72	28
-50.766667	72	28
-50.733333	71.5	28.5
-50.7	71.5	29
-50.666667	75.5	28.5
-50.633333	71.5	28.5
-50.6	71.5	28
-50.566667	71.5	28
-50.533333	70.5	28
-50.5	72.5	28
-50.466667	70	28
-50.433333	70	28
-50.4	72	28.5
-50.366667	71	28.5
-50.333333	67.5	29
-50.3	66	28
-50.266667	65	28
-50.233333	77	28.5
-50.2	64.5	27
-50.166667	64	27
-50.133333	64	27
-50.1	75.5	29.5
-50.066667	65	27
-50.033333	63	27.5
-50	62	28.5
-49.966667	63.5	27.5
-49.933333	61	27
-49.9	60.5	27.5
-49.866667	60.5	26.5
-49.833333	60.5	26
-49.8	60.5	25.5
-49.766667	60.5	25.5
-49.733333	59	25.5
-49.7	59	25.5
-49.666667	59	25
-49.633333	58	25
-49.6	58	26
-49.566667	58	26
-49.533333	57	25
-49.5	57.5	25
-49.466667	56	25
-49.433333	56.5	24
-49.4	56.5	24
-49.366667	56.5	23.5
-49.333333	56	23.5
-49.3	56	24
-49.266667	55	24
-49.233333	55	24
-49.2	55	23.5
-49.166667	55	23
-49.133333	55	23.5
-49.1	54	23.5
-49.066667	54	23
-49.033333	54	23
-49	52.5	23
-48.966667	52.5	23
-48.933333	52	22.5
-48.9	53	23
-48.866667	51.5	22.5
-48.833333	51.5	22.5
-48.8	52.5	23
-48.766667	52	23
-48.733333	52	23
-48.7	43.5	21
-48.666667	43.5	21
-48.633333	43	21
-48.6	43	21
-48.566667	43	21
-48.533333	50	22
-48.5	42.5	20.5
-48.466667	49	22
-48.433333	49.5	22
-48.4	47	21
-48.366667	46.5	21
-48.333333	48.5	22
-48.3	48.5	22
-48.266667	41.5	20.5
-48.233333	41.5	20.5
-48.2	40.5	20.5
-48.166667	40.5	20.5
-48.133333	40.5	19.5
-48.1	40.5	19.5
-48.066667	39.5	19.5
-48.033333	39.5	20
-48	45	20.5
-47.966667	37.5	20
-47.933333	37.5	20
-47.9	34	20
-47.866667	35	20.5
-47.833333	34.5	20.5
-47.8	35	20.5
-47.766667	35	20.5
-47.733333	33	19.5
-47.7	33	20
-47.666667	32.5	19.5
-47.633333	35.5	20
-47.6	33	20
-47.566667	32.5	19.5
-47.533333	31.5	19
-47.5	31.5	19
-47.466667	32	20
-47.433333	31.5	19
-47.4	31.5	19
-47.366667	31.5	19.5
-47.333333	31.5	19.5
-47.3	30.5	19
-47.266667	30.5	19
-47.233333	30.5	19
-47.2	30	19
-47.166667	30	19
-47.133333	30	19
-47.1	30	19
-47.066667	30.5	19.5
-47.033333	30	19.5
-47	28.5	18.5
-46.966667	28.5	18.5
-46.933333	29.5	19
-46.9	28	18.5
-46.866667	28	18.5
-46.833333	27	17.5
-46.8	27	17.5
-46.766667	26.5	17.5
-46.733333	27	17
-46.7	26.5	17
-46.666667	27	17
-46.633333	27	17
-46.6	25.5	16
-46.566667	25	15.5
-46.533333	25	15.5
-46.5	25	15
-46.466667	25.5	16
-46.433333	25	14
-46.4	24.5	14
-46.366667	24.5	14
-46.333333	24.5	14
-46.3	24.5	13.5
-46.266667	24.5	13
-46.233333	24.5	13
-46.2	25	13
-46.166667	61	36.5
-46.133333	24	12.5
-46.1	24	13
-46.066667	23	13
-46.033333	60.5	36.5
-46	23	12
-45.966667	59.5	36
-45.933333	58.5	35.5
-45.9	57.5	35
-45.866667	56	34.5
-45.833333	56	34.5
-45.8	56.5	35
-45.766667	56.5	35.5
-45.733333	55.5	36
-45.7	57.5	36.5
-45.666667	56.5	37.5
-45.633333	57	38.5
-45.6	30	8
-45.566667	30.5	8.5
-45.533333	30	8
-45.5	30	8
-45.466667	30	7.5
-45.433333	30.5	7.5
-45.4	30.5	7.5
-45.366667	30.5	8
-45.333333	31	8
-45.3	31	8
-45.266667	31	8
-45.233333	31	8
-45.2	31.5	8
-45.166667	32	8
-45.133333	51	39.5
-45.1	49	39
-45.066667	46.5	38.5
-45.033333	47.5	39
-45	46	40.5
-44.966667	45	40.5
-44.933333	36.5	8
-44.9	37.5	8
-44.866667	37.5	8
-44.833333	37.5	8.5
-44.8	39.5	40.5
-44.766667	38	8.5
-44.733333	38.5	9
-44.7	39	40
-44.666667	39	8.5
-44.633333	39	8
-44.6	39	8
-44.566667	39.5	8
-44.533333	39.5	8
-44.5	40	8
-44.466667	40	8
-44.433333	40	8
-44.4	40.5	8
-44.366667	40.5	8
-44.333333	41	8
-44.3	41.5	8
-44.266667	42.5	8
-44.233333	42.5	8
-44.2	43	8
-44.166667	44	8
-44.133333	44.5	8
-44.1	45.5	8.5
-44.066667	45.5	8.5
-44.033333	46	8.5
-44	46.5	8.5
-43.966667	46.5	8.5
-43.933333	46.5	8.5
-43.9	46.5	8.5
-43.866667	47	9
-43.833333	47	8.5
-43.8	47.5	8.5
-43.766667	48.5	8.5
-43.733333	49	8.5
-43.7	49	9
-43.666667	48.5	8.5
-43.633333	49.5	8.5
-43.6	48.5	8.5
-43.566667	50	8.5
-43.533333	50	8.5
-43.5	49	8.5
-43.466667	50.5	8.5
-43.433333	50.5	8.5
-43.4	50.5	8.5
-43.366667	51	9
-43.333333	51.5	9
-43.3	51.5	9
-43.266667	50.5	9
-43.233333	51.5	9
-43.2	51.5	9
-43.166667	51.5	8.5
-43.133333	51.5	9
-43.1	51.5	9
-43.066667	51.5	9
-43.033333	52	9
-43	51.5	9
-42.966667	53	9
-42.933333	53	9
-42.9	53.5	9.5
-42.866667	53.5	9.5
-42.833333	52.5	9.5
-42.8	53.5	9.5
-42.766667	52.5	9.5
-42.733333	54	9.5
-42.7	54	9.5
-42.666667	53.5	9.5
-42.633333	54	9.5
-42.6	55.5	9.5
-42.566667	55.5	9.5
-42.533333	55.5	10
-42.5	55.5	9.5
-42.466667	55.5	10.5
-42.433333	55	10.5
-42.4	54	9.5
-42.366667	55.5	9
-42.333333	56	9
-42.3	55.5	9
-42.266667	55	9.5
-42.233333	55.5	9.5
-42.2	56	11
-42.166667	56.5	11.5
-42.133333	56.5	11.5
-42.1	57	10
-42.066667	57	10
-42.033333	56.5	10.5
-42	55.5	10
-41.966667	57	11
-41.933333	59.5	10
-41.9	58.5	10
-41.866667	57	10
-41.833333	59	10.5
-41.8	57.5	10.5
-41.766667	57	10.5
-41.733333	56.5	11
-41.7	56.5	10.5
-41.666667	57.5	10
-41.633333	57.5	10
-41.6	58	10.5
-41.566667	58	10
-41.533333	58	10.5
-41.5	58.5	10
-41.466667	58.5	10
-41.433333	58	10
-41.4	58	10
-41.366667	58.5	10
-41.333333	58.5	11
-41.3	58.5	10.5
-41.266667	59	10.5
-41.233333	60	11
-41.2	59	13
-41.166667	59	13
-41.133333	59.5	11.5
-41.1	58.5	11.5
-41.066667	58.5	11.5
-41.033333	58.5	11.5
-41	59.5	11.5
-40.966667	59.5	11.5
-40.933333	59.5	12
-40.9	60.5	12
-40.866667	59.5	11.5
-40.833333	60.5	12
-40.8	60.5	12
-40.766667	60.5	12
-40.733333	60.5	12
-40.7	60.5	12
-40.666667	59.5	11.5
-40.633333	59.5	11.5
-40.6	60.5	12
-40.566667	60.5	12
-40.533333	61	12
-40.5	63	11.5
-40.466667	61	12.5
-40.433333	62	12.5
-40.4	63.5	11.5
-40.366667	63	11.5
-40.333333	64	10.5
-40.3	64	10
-40.266667	63	11.5
-40.233333	63	11.5
-40.2	63	12
-40.166667	62.5	12
-40.133333	65	12
-40.1	65	12.5
-40.066667	65	11
-40.033333	65	10
-40	65	12
-39.966667	64	12
-39.933333	63	13
-39.9	64	12
-39.866667	63	13
-39.833333	61	17
-39.8	60.5	18
-39.766667	61.5	18
-39.733333	60	17.5
-39.7	61	17.5
-39.666667	60	17
-39.633333	65.5	9.5
-39.6	67.5	9.5
-39.566667	43	36.5
-39.533333	68.5	7.5
-39.5	68.5	7.5
-39.466667	68.5	7.5
-39.433333	68.5	8
-39.4	68	12.5
-39.366667	68	12
-39.333333	67.5	12
-39.3	64.5	13
-39.266667	64.5	12.5
-39.233333	70	4
-39.2	70.5	3.5
-39.166667	60.5	3.5
-39.133333	42.5	38.5
-39.1	63.5	21
-39.066667	66.5	20.5
-39.033333	66	20.5
-39	71	3.5
-38.966667	63	21.5
-38.933333	70	5.5
-38.9	71	4
-38.866667	44	37
-38.833333	71	3.5
-38.8	71	3
-38.766667	71	3
-38.733333	71	3
-38.7	63.5	21.5
-38.666667	64	22
-38.633333	63	22
-38.6	61.5	22
-38.566667	147	226
-38.533333	147	226
-38.5	147	226
-38.466667	147	226
-38.433333	147	226
-38.4	232	134
-38.366667	232	134
-38.333333	62.5	22.5
-38.3	64	22.5
-38.266667	63.5	22
-38.233333	62.5	22
-38.2	158	95
-38.166667	158	95
-38.133333	158	95
-38.1	158	95
-38.066667	158	95
-38.033333	158	95.5
-38	64.5	21.5
-37.966667	66.5	22
-37.933333	66	21.5
-37.9	64.5	21.5
-37.866667	62.5	22.5
-37.833333	235	74
-37.8	235	74
-37.766667	235	74
-37.733333	231	132
-37.7	231	132
-37.666667	63	3.5
-37.633333	63.5	22.5
-37.6	66	22
-37.566667	66	22
-37.533333	64.5	21.5
-37.5	63	3.5
-37.466667	63	3
-37.433333	63	3.5
-37.4	63	3
-37.366667	231	131
-37.333333	231	131
-37.3	71.5	5.5
-37.266667	62	3.5
-37.233333	61.5	4.5
-37.2	61.5	4
-37.166667	61.5	3.5
-37.133333	61.5	3.5
-37.1	158	97
-37.066667	234	73
-37.033333	74	2.5
-37	234	73
-36.966667	234	73
-36.933333	234	73
-36.9	234	73
-36.866667	63	2
-36.833333	63	3
-36.8	71.5	4.5
-36.766667	63	3.5
-36.733333	63	3.5
-36.7	72.5	3
-36.666667	63	3.5
-36.633333	72.5	3
-36.6	62.5	3.5
-36.566667	73	3.5
-36.533333	72.5	3.5
-36.5	61.5	6
-36.466667	62.5	4.5
-36.433333	71	6.5
-36.4	71.5	6
-36.366667	71.5	6
-36.333333	71.5	6
-36.3	71	6.5
-36.266667	71	6.5
-36.233333	71	6.5
-36.2	70	8
-36.166667	70.5	9
-36.133333	70	8.5
-36.1	70	8
-36.066667	70	8
-36.033333	70	8
-36	71.5	5.5
-35.966667	70.5	8
-35.933333	71.5	6.5
-35.9	71.5	6.5
-35.866667	71.5	6.5
-35.833333	71.5	6.5
-35.8	70.5	9
-35.766667	70.5	9
-35.733333	70.5	9
-35.7	71.5	8.5
-35.666667	71	9
-35.633333	72	7
-35.6	72	8
-35.566667	71.5	7.5
-35.533333	71.5	7
-35.5	71	8
-35.466667	72	7
-35.433333	72	7
-35.4	72	6.5
-35.366667	71	8.5
-35.333333	71	8
-35.3	72	6
-35.266667	72	6
-35.233333	72	6.5
-35.2	72	7
-35.166667	72	7
-35.133333	72	7
-35.1	72	7.5
-35.066667	72	7
-35.033333	72	7.5
-35	72	7.5
-34.966667	72	7.5
-34.933333	72	8
-34.9	72	7.5
-34.866667	72	7.5
-34.833333	72.5	7.5
-34.8	72	6.5
-34.766667	72	7
-34.733333	72.5	6.5
-34.7	64.5	4
-34.666667	65	3.5
-34.633333	65	3.5
-34.6	73	7.5
-34.566667	73	7.5
-34.533333	73	8
-34.5	71	9
-34.466667	71	9
-34.433333	72	9
-34.4	72	9
-34.366667	72	9.5
-34.333333	61.5	21.5
-34.3	74.5	5.5
-34.266667	73	7.5
-34.233333	73	7.5
-34.2	72.5	13
-34.166667	72.5	13.5
-34.133333	73	7.5
-34.1	73.5	7.5
-34.066667	73.5	7.5
-34.033333	73.5	7.5
-34	74	7.5
-33.966667	74	5.5
-33.933333	74	8
-33.9	74	7
-33.866667	74	6.5
-33.833333	74	6.5
-33.8	74	7.5
-33.766667	74	7.5
-33.733333	74	7.5
-33.7	74.5	7.5
-33.666667	73.5	9.5
-33.633333	59	25
-33.6	75.5	5.5
-33.566667	75.5	5.5
-33.533333	65	5
-33.5	73	9.5
-33.466667	74	7.5
-33.433333	74	7.5
-33.4	74	8
-33.366667	74	8
-33.333333	74.5	7.5
-33.3	74.5	7.5
-33.266667	74.5	7
-33.233333	74.5	7
-33.2	74.5	7
-33.166667	74.5	7
-33.133333	74.5	8.5
-33.1	74.5	9
-33.066667	74	10.5
-33.033333	73.5	10.5
-33	70.5	14.5
-32.966667	71	11.5
-32.933333	74	10
-32.9	74.5	8.5
-32.866667	74.5	8.5
-32.833333	75.5	7.5
-32.8	76	7.5
-32.766667	76	7.5
-32.733333	76.5	8
-32.7	76	8.5
-32.666667	75	13
-32.633333	75	13
-32.6	76	8.5
-32.566667	76.5	7.5
-32.533333	76.5	7.5
-32.5	76	7.5
-32.466667	75	9.5
-32.433333	76.5	8
-32.4	73.5	10.5
-32.366667	74	10.5
-32.333333	74	10
-32.3	74	10
-32.266667	74	13.5
-32.233333	74	10
-32.2	74	10
-32.166667	74	9.5
-32.133333	74	10.5
-32.1	71.5	13.5
-32.066667	71.5	13.5
-32.033333	72	13.5
-32	72.5	12
-31.966667	72.5	12
-31.933333	74	11
-31.9	73	11.5
-31.866667	73.5	11.5
-31.833333	73.5	11.5
-31.8	74	11
-31.766667	73.5	12
-31.733333	74	11
-31.7	72.5	13
-31.666667	73.5	12.5
-31.633333	72.5	13
-31.6	73.5	11.5
-31.566667	74.5	11
-31.533333	74	11.5
-31.5	74.5	11
-31.466667	78	8.5
-31.433333	78	8.5
-31.4	78	8.5
-31.366667	78	8.5
-31.333333	78	8.5
-31.3	78	8.5
-31.266667	78	9
-31.233333	74.5	12.5
-31.2	75	12.5
-31.166667	75.5	12
-31.133333	76	10.5
-31.1	76	10.5
-31.066667	76	11
-31.033333	75	11.5
-31	75	12
-30.966667	75	12
-30.933333	79	8.5
-30.9	79	8.5
-30.866667	79.5	8.5
-30.833333	79.5	8.5
-30.8	78.5	10
-30.766667	75	13
-30.733333	77	12
-30.7	77.5	10
-30.666667	79	10
-30.633333	79	10
-30.6	79.5	9
-30.566667	79.5	9
-30.533333	79.5	8.5
-30.5	80	7.5
-30.466667	80	8
-30.433333	79.5	9.5
-30.4	79.5	9.5
-30.366667	79	9.5
-30.333333	79.5	9.5
-30.3	80	8.5
-30.266667	66.5	23
-30.233333	80	8
-30.2	80	8
-30.166667	80	8
-30.133333	79.5	8.5
-30.1	80.5	8
-30.066667	80.5	8.5
-30.033333	80.5	8.5
-30	81.5	8
-29.966667	81.5	7.5
-29.933333	81.5	8.5
-29.9	81	9
-29.866667	81	9
-29.833333	81	9
-29.8	80.5	9
-29.766667	81	8.5
-29.733333	73.5	15.5
-29.7	73.5	15.5
-29.666667	79	12
-29.633333	81.5	8
-29.6	81	9.5
-29.566667	81.5	9
-29.533333	79	11.5
-29.5	81.5	8
-29.466667	81.5	9
-29.433333	81	9
-29.4	81	9
-29.366667	82	8.5
-29.333333	81.5	9
-29.3	81.5	9
-29.266667	79.5	12.5
-29.233333	79.5	12.5
-29.2	78.5	13
-29.166667	79.5	12
-29.133333	79.5	12.5
-29.1	78.5	13
-29.066667	74.5	15.5
-29.033333	79.5	12
-29	82.5	8.5
-28.966667	82.5	9
-28.933333	82	9
-28.9	83	9
-28.866667	80.5	11
-28.833333	81	11
-28.8	81	11
-28.766667	81.5	11
-28.733333	81	11
-28.7	81.5	10.5
-28.666667	84.5	8.5
-28.633333	84.5	8.5
-28.6	84.5	8.5
-28.566667	84.5	9
-28.533333	69	25
-28.5	69.5	24
-28.466667	81	13.5
-28.433333	82.5	14
-28.4	82.5	14
-28.366667	81	14
-28.333333	80.5	13.5
-28.3	84	8.5
-28.266667	84.5	8
-28.233333	84	5.5
-28.2	83.5	12.5
-28.166667	86	6.5
-28.133333	81	20
-28.1	80	21
-28.066667	84	5.5
-28.033333	84	5.5
-28	84	5.5
-27.966667	84	5.5
-27.933333	86.5	6.5
-27.9	87	6.5
-27.866667	84	5.5
-27.833333	87	6.5
-27.8	81	21
-27.766667	79.5	22
-27.733333	78.5	22
-27.7	76.5	22.5
-27.666667	87.5	5
-27.633333	87.5	5.5
-27.6	87	5
-27.566667	63	84
-27.533333	87.5	5
-27.5	63	84
-27.466667	63	84
-27.433333	76.5	23
-27.4	63	84
-27.366667	63	84
-27.333333	63	84
-27.3	162	228
-27.266667	161.5	228
-27.233333	161.5	228
-27.2	161.5	228
-27.166667	161.5	228
-27.133333	161.5	228
-27.1	161.5	228
-27.066667	161.5	228
-27.033333	161.5	228
-27	162	228
-26.966667	162	228
-26.933333	62	84
-26.9	62	84
-26.866667	62	84
-26.833333	62	84
-26.8	62.5	84
-26.766667	62.5	84
-26.733333	79	21.5
-26.7	82	22
-26.666667	82	21.5
-26.633333	79.5	22
-26.6	77.5	23
-26.566667	162	228
-26.533333	162	228
-26.5	162	228
-26.466667	69	81
-26.433333	78.5	22
-26.4	81.5	22
-26.366667	81.5	22
-26.333333	80	22.5
-26.3	78.5	22.5
-26.266667	77	22
-26.233333	61	83
-26.2	61	83
-26.166667	61	83
-26.133333	61	83
-26.1	61	83
-26.066667	61	83
-26.033333	86	5
-26	86	5
-25.966667	86	5
-25.933333	86	5
-25.9	83	10
-25.866667	75.5	5.5
-25.833333	84	8
-25.8	84.5	7.5
-25.766667	82.5	11
-25.733333	82.5	11
-25.7	75.5	5.5
-25.666667	75.5	5
-25.633333	75.5	5
-25.6	85	6
-25.566667	85	6.5
-25.533333	75.5	5
-25.5	83.5	8.5
-25.466667	75.5	5
-25.433333	75.5	5
-25.4	75.5	5
-25.366667	75.5	5
-25.333333	76	4.5
-25.3	76	4.5
-25.266667	83	8.5
-25.233333	76	4.5
-25.2	76	4.5
-25.166667	76	4.5
-25.133333	76	4.5
-25.1	76	4.5
-25.066667	76	4.5
-25.033333	60	83
-25	59.5	82.5
-24.966667	59	82
-24.933333	59	82
-24.9	59	82
-24.866667	59	82
-24.833333	59	82
-24.8	59	82
-24.766667	59	82
-24.733333	59	82
-24.7	59	82
-24.666667	59	82
-24.633333	212	103
-24.6	145	111
-24.566667	212	103
-24.533333	58	82
-24.5	58	82
-24.466667	58	82
-24.433333	58	82
-24.4	58	82
-24.366667	58	82
-24.333333	58	82
-24.3	58	82
-24.266667	58	82
-24.233333	58	82
-24.2	58	82
-24.166667	58	81.5
-24.133333	58	82
-24.1	211	102
-24.066667	211	102
-24.033333	65	79
-24	65	79
-23.966667	65	79
-23.933333	65	79
-23.9	65	79
-23.866667	65	79
-23.833333	65	79
-23.8	65	79
-23.766667	57	81
-23.733333	57	81
-23.7	58	81.5
-23.666667	57	81
-23.633333	57	81
-23.6	210	101
-23.566667	210	101
-23.533333	210	101
-23.5	114	94
-23.466667	210	101
-23.433333	210	101
-23.4	64	78
-23.366667	64	78
-23.333333	64	78
-23.3	64	78
-23.266667	64	78
-23.233333	64	78
-23.2	64	78
-23.166667	64	78
-23.133333	113	94
-23.1	113	94
-23.066667	113	94
-23.033333	113	94
-23	113	94
-22.966667	113	94
-22.933333	113	94
-22.9	78.5	22
-22.866667	78.5	22
-22.833333	78.5	22
-22.8	78.5	22
-22.766667	78.5	22
-22.733333	78.5	22
-22.7	208	100
-22.666667	208	100
-22.633333	208	100
-22.6	208	100
-22.566667	79.5	22.5
-22.533333	79	23
-22.5	63	77
-22.466667	63	77
-22.433333	63	77
-22.4	63	77
-22.366667	55	80
-22.333333	55	80
-22.3	112	95
-22.266667	112	95
-22.233333	112	95
-22.2	112	95
-22.166667	78	23
-22.133333	78	23
-22.1	207	99
-22.066667	207	99
-22.033333	207	99
-22	207	99
-21.966667	207	99
-21.933333	62	77
-21.9	62	77
-21.866667	62	77
-21.833333	62	77
-21.8	62	77
-21.766667	62	77
-21.733333	62	77
-21.7	62	77
-21.666667	62	77
-21.633333	62	77
-21.6	62	77
-21.566667	62	77
-21.533333	62	77
-21.5	62	77
-21.466667	62	77
-21.433333	62	77
-21.4	62	77
-21.366667	62	77
-21.333333	62	77
-21.3	62	77
-21.266667	62	77
-21.233333	205	98
-21.2	205	98
-21.166667	205	98
-21.133333	78.5	23
-21.1	80	22
-21.066667	79	22.5
-21.033333	79	22.5
-21	79	22.5
-20.966667	110	96
-20.933333	110	96
-20.9	110	96
-20.866667	110	96
-20.833333	110	96
-20.8	110	96
-20.766667	110	96
-20.733333	110	96
-20.7	204	97
-20.666667	204	97
-20.633333	53	79
-20.6	53	79
-20.566667	53	79
-20.533333	53	79
-20.5	53	79
-20.466667	78.5	22.5
-20.433333	81.5	21.5
-20.4	81.5	22.5
-20.366667	80	22.5
-20.333333	78	23
-20.3	78	23
-20.266667	78	23
-20.233333	78	23
-20.2	78	23
-20.166667	78	23
-20.133333	78	23
-20.1	78	23
-20.066667	80	22
-20.033333	80.5	21.5
-20	79	23
-19.966667	79	23
-19.933333	79	23
-19.9	191	80
-19.866667	191	80
-19.833333	191	80
-19.8	191	80
-19.766667	202	96
-19.733333	202	96
-19.7	202	96
-19.666667	202	96
-19.633333	202	96
-19.6	202	96
-19.566667	202	96
-19.533333	202	96
-19.5	202	96
-19.466667	202	96
-19.433333	202	96
-19.4	202	96
-19.366667	201	96
-19.333333	201	96
-19.3	201	96
-19.266667	201	96
-19.233333	201	96
-19.2	201	96
-19.166667	201	96
-19.133333	201	96
-19.1	201	96
-19.066667	201	96
-19.033333	201	96
-19	201	96
-18.966667	201	96
-18.933333	201	96
-18.9	201	96
-18.866667	189	79
-18.833333	189	79
-18.8	200	95
-18.766667	106	97
-18.733333	106	97
-18.7	80	23
-18.666667	80	23
-18.633333	106	97
-18.6	106	97
-18.566667	106	97
-18.533333	106	97
-18.5	106	97
-18.466667	106	97
-18.433333	106	97
-18.4	106	97
-18.366667	106	97
-18.333333	106	97
-18.3	106	97
-18.266667	106	97
-18.233333	106	97
-18.2	106	97
-18.166667	106	97
-18.133333	105	97
-18.1	105	97
-18.066667	105	97
-18.033333	105	97
-18	105	97
-17.966667	105	97
-17.933333	105	97
-17.9	198	94
-17.866667	198	94
-17.833333	198	94
-17.8	198	94
-17.766667	198	94
-17.733333	80.5	22.5
-17.7	81.5	22.5
-17.666667	80	23
-17.633333	80	23
-17.6	80	23
-17.566667	80	23
-17.533333	80	23
-17.5	80	23
-17.466667	80	23
-17.433333	80	23
-17.4	197	94
-17.366667	197	94
-17.333333	197	94
-17.3	197	94
-17.266667	197	94
-17.233333	197	94
-17.2	197	94
-17.166667	197	94
-17.133333	197	94
-17.1	186	78
-17.066667	186	78
-17.033333	186	78
-17	186	78
-16.966667	186	78
-16.933333	186	78
-16.9	186	78
-16.866667	186	78
-16.833333	186	78
-16.8	196	93
-16.766667	196	93
-16.733333	103	98
-16.7	103	98
-16.666667	103	98
-16.633333	103	98
-16.6	103	98
-16.566667	103	98
-16.533333	103	98
-16.5	195	93
-16.466667	195	93
-16.433333	195	93
-16.4	195	93
-16.366667	195	93
-16.333333	102	98
-16.3	195	93
-16.266667	195	93
-16.233333	102	98
-16.2	102	98
-16.166667	102	98
-16.133333	102	98
-16.1	102	98
-16.066667	102	98
-16.033333	102	98
-16	102	98
-15.966667	102	98
-15.933333	102	98
-15.9	102	98
-15.866667	102	98
-15.833333	102	98
-15.8	102	98
-15.766667	102	98
-15.733333	102	98
-15.7	101	98
-15.666667	101	98
-15.633333	101	98
-15.6	101	98
-15.566667	101	98
-15.533333	101	98
-15.5	101	98
-15.466667	193	92
-15.433333	193	92
-15.4	193	92
-15.366667	193	92
-15.333333	193	92
-15.3	193	92
-15.266667	193	92
-15.233333	100	98
-15.2	100	98
-15.166667	100	98
-15.133333	100	98
-15.1	100	98
-15.066667	100	98
-15.033333	100	98
-15	100	98
-14.966667	100	98
-14.933333	85.5	7
-14.9	86.5	6
-14.866667	86	7
-14.833333	85	8.5
-14.8	85.5	9.5
-14.766667	84.5	8.5
-14.733333	86	7.5
-14.7	85	9
-14.666667	86	7
-14.633333	86	7
-14.6	84.5	9.5
-14.566667	84.5	9.5
-14.533333	84.5	9.5
-14.5	84.5	10
-14.466667	85	10
-14.433333	85.5	9
-14.4	85	10
-14.366667	85	10
-14.333333	86	9
-14.3	85.5	10
-14.266667	85.5	10
-14.233333	85.5	10
-14.2	86.5	8
-14.166667	86.5	8
-14.133333	86.5	8
-14.1	86.5	7
-14.066667	75	8
-14.033333	86.5	5.5
-14	86.5	6.5
-13.966667	86.5	6.5
-13.933333	86.5	6.5
-13.9	86.5	6.5
-13.866667	86	6.5
-13.833333	86.5	8
-13.8	86	8
-13.766667	86	8
-13.733333	86.5	7.5
-13.7	87	8
-13.666667	87	8
-13.633333	87	8
-13.6	67	28
-13.566667	66.5	28.5
-13.533333	66	29
-13.5	88.5	5
-13.466667	85.5	10
-13.433333	85.5	10.5
-13.4	85.5	11
-13.366667	86	9.5
-13.333333	86	9.5
-13.3	86	9
-13.266667	85.5	10
-13.233333	85.5	10
-13.2	85.5	9.5
-13.166667	84.5	12
-13.133333	86	10
-13.1	86	10
-13.066667	86	10
-13.033333	78.5	4.5
-13	85	11
-12.966667	85.5	10
-12.933333	84.5	11
-12.9	85	10.5
-12.866667	84	10.5
-12.833333	84.5	10.5
-12.8	85	10
-12.766667	85	10
-12.733333	85	10
-12.7	85	10
-12.666667	82	22.5
-12.633333	82	22
-12.6	80.5	23
-12.566667	96	98
-12.533333	96	98
-12.5	96	98
-12.466667	96	98
-12.433333	96	98
-12.4	96	98
-12.366667	187	91
-12.333333	187	91
-12.3	187	91
-12.266667	80.5	23
-12.233333	81	23
-12.2	95	98
-12.166667	187	91
-12.133333	95	98
-12.1	95	98
-12.066667	95	98
-12.033333	95	98
-12	95	98
-11.966667	95	98
-11.933333	95	98
-11.9	80.5	23
-11.866667	81.5	23
-11.833333	80.5	23
-11.8	80.5	23
-11.766667	80.5	23
-11.733333	80.5	23
-11.7	186	90
-11.666667	186	90
-11.633333	186	90
-11.6	80	23
-11.566667	82.5	22
-11.533333	83.5	22
-11.5	81.5	22.5
-11.466667	81.5	22.5
-11.433333	81.5	22.5
-11.4	94	98
-11.366667	94	98
-11.333333	94	98
-11.3	94	98
-11.266667	94	98
-11.233333	94	98
-11.2	185	90
-11.166667	185	90
-11.133333	185	90
-11.1	185	90
-11.066667	185	90
-11.033333	185	90
-11	185	90
-10.966667	185	90
-10.933333	185	90
-10.9	185	90
-10.866667	185	90
-10.833333	80.5	24
-10.8	184	90
-10.766667	184	90
-10.733333	93	98
-10.7	184	90
-10.666667	184	90
-10.633333	93	98
-10.6	184	90
-10.566667	184	90
-10.533333	184	90
-10.5	184	90
-10.466667	81	24
-10.433333	80.5	23.5
-10.4	184	90
-10.366667	184	90
-10.333333	184	90
-10.3	184	90
-10.266667	184	90
-10.233333	184	90
-10.2	184	90
-10.166667	184	90
-10.133333	183	90
-10.1	183	90
-10.066667	183	90
-10.033333	183	90
-10	183	90
-9.966667	183	90
-9.933333	183	90
-9.9	183	90
-9.866667	183	90
-9.833333	183	90
-9.8	183	90
-9.766667	183	90
-9.733333	183	90
-9.7	183	90
-9.666667	183	90
-9.633333	183	90
-9.6	183	90
-9.566667	183	90
-9.533333	183	90
-9.5	183	90
-9.466667	183	90
-9.433333	182	90
-9.4	182	90
-9.366667	182	90
-9.333333	182	90
-9.3	182	90
-9.266667	182	90
-9.233333	182	90
-9.2	182	90
-9.166667	182	90
-9.133333	182	90
-9.1	182	90
-9.066667	182	90
-9.033333	182	90
-9	182	90
-8.966667	182	90
-8.933333	90	97
-8.9	79.5	24.5
-8.866667	181	227
-8.833333	181	227
-8.8	181	227
-8.766667	181	227
-8.733333	181	227
-8.7	181	227
-8.666667	181	90
-8.633333	181	90
-8.6	79.5	25
-8.566667	81	24.5
-8.533333	79	25
-8.5	79	25
-8.466667	79	25
-8.433333	79	25
-8.4	79	25
-8.366667	79	25
-8.333333	79	25
-8.3	79	25
-8.266667	79	25
-8.233333	79	25
-8.2	180	89
-8.166667	180	89
-8.133333	180	89
-8.1	180	89
-8.066667	180	89
-8.033333	180	89
-8	180	89
-7.966667	180	89
-7.933333	180	89
-7.9	180	89
-7.866667	95	0.5
-7.833333	95	0.5
-7.8	78	26
-7.766667	80	25
-7.733333	80	25
-7.7	87	1.5
-7.666667	87	1.5
-7.633333	87	1.5
-7.6	87	2
-7.566667	87	2
-7.533333	87	2
-7.5	87	1.5
-7.466667	87.5	2
-7.433333	87.5	2.5
-7.4	87.5	2.5
-7.366667	74	9
-7.333333	75	10.5
-7.3	75	10
-7.266667	73	8.5
-7.233333	73	8.5
-7.2	73	8.5
-7.166667	73	8
-7.133333	73	8
-7.1	73	8.5
-7.066667	73	7
-7.033333	73	7
-7	73	7
-6.966667	73.5	6
-6.933333	73	6.5
-6.9	73	6.5
-6.866667	70.5	12
-6.833333	70.5	12
-6.8	70.5	12
-6.766667	70.5	12
-6.733333	70.5	12
-6.7	70.5	12
-6.666667	70.5	12
-6.633333	70	12.5
-6.6	70.5	12
-6.566667	70.5	12
-6.533333	70.5	12
-6.5	70.5	12
-6.466667	70	12.5
-6.433333	70	12.5
-6.4	70	12.5
-6.366667	70	13
-6.333333	69.5	13
-6.3	69.5	13
-6.266667	69.5	13
-6.233333	69.5	13
-6.2	69.5	12
-6.166667	69.5	12
-6.133333	69.5	11.5
-6.1	69.5	12
-6.066667	69	13.5
-6.033333	69	13.5
-6	72	6.5
-5.966667	72	6.5
-5.933333	72	7
-5.9	69	13.5
-5.866667	69	14
-5.833333	68	15
-5.8	68	15
-5.766667	68	14.5
-5.733333	68	14.5
-5.7	67	15
-5.666667	68	15
-5.633333	67	15
-5.6	67	15
-5.566667	66.5	15
-5.533333	65.5	16.5
-5.5	65	17.5
-5.466667	65	17.5
-5.433333	65	17.5
-5.4	65	17.5
-5.366667	65	17.5
-5.333333	64.5	17.5
-5.3	64.5	18
-5.266667	64.5	18
-5.233333	65	17
-5.2	65	17
-5.166667	65	17
-5.133333	65.5	17
-5.1	65.5	17
-5.066667	65.5	17
-5.033333	65.5	17
-5	65.5	17
-4.966667	65	17
-4.933333	63.5	17
-4.9	63.5	17
-4.866667	63.5	17
-4.833333	63.5	17
-4.8	63.5	17
-4.766667	63.5	17
-4.733333	65	14.5
-4.7	65	14.5
-4.666667	63.5	17
-4.633333	63.5	17
-4.6	63	17
-4.566667	63	17
-4.533333	62.5	17
-4.5	62.5	17
-4.466667	62.5	17
-4.433333	62.5	17
-4.4	64	14.5
-4.366667	64	14.5
-4.333333	62.5	17
-4.3	62.5	17
-4.266667	62	17.5
-4.233333	62.5	17
-4.2	62	17.5
-4.166667	62	17.5
-4.133333	61.5	18
-4.1	62	17.5
-4.066667	62	17.5
-4.033333	61.5	18
-4	64	14.5
-3.966667	63.5	14.5
-3.933333	64	14
-3.9	62.5	15
-3.866667	62.5	15
-3.833333	62	15
-3.8	60	16.5
-3.766667	60.5	16
-3.733333	63.5	13.5
-3.7	63.5	13.5
-3.666667	63.5	13.5
-3.633333	62	15
-3.6	60	17.5
-3.566667	60	18.5
-3.533333	58.5	19
-3.5	58	19
-3.466667	58	19.5
-3.433333	58	19.5
-3.4	58	19.5
-3.366667	57.5	20.5
-3.333333	57.5	20
-3.3	68	9.5
-3.266667	68	9.5
-3.233333	121	129
-3.2	82	93
-3.166667	82	93
-3.133333	57.5	19
-3.1	57.5	19
-3.066667	57.5	19
-3.033333	186	227
-3	186	227
-2.966667	186	227
-2.933333	121	130
-2.9	57	20
-2.866667	65	7.5
-2.833333	66	8
-2.8	66	8
-2.766667	66	8.5
-2.733333	120	129
-2.7	120	129
-2.666667	120	129
-2.633333	120	129
-2.6	120	129.5
-2.566667	120	129.5
-2.533333	120	130
-2.5	120	130
-2.466667	120	130
-2.433333	120	130
-2.4	120	130
-2.366667	120	131
-2.333333	120	131
-2.3	120	131
-2.266667	120	131
-2.233333	120	131
-2.2	120	131
-2.166667	120	131
-2.133333	65	53
-2.1	65	53
-2.066667	65	53
-2.033333	65	53
-2	119	130
-1.966667	119	130
-1.933333	119	130
-1.9	80	91
-1.866667	65	53
-1.833333	65	53
-1.8	119	131
-1.766667	119	131
-1.733333	119	131
-1.7	119	131
-1.666667	119	131
-1.633333	119	131
-1.6	119	131
-1.566667	119	131
-1.533333	119	131
-1.5	119	131
-1.466667	119	131
-1.433333	118	130
-1.4	118	130
-1.366667	118	130
-1.333333	118	130
-1.3	118	130
-1.266667	118	130
-1.233333	118	130
-1.2	118	131
-1.166667	118	131
-1.133333	118	131
-1.1	118	131
-1.066667	118	131
-1.033333	66	51
-1	66	51
-0.966667	66	51
-0.933333	66	51
-0.9	66	51
-0.866667	79	90
-0.833333	79	90
-0.8	79	90
-0.766667	79	90
-0.733333	79	90
-0.7	79	90
-0.666667	117	130.5
-0.633333	117	131
-0.6	85.5	0.5
-0.566667	117	131
-0.533333	117	131
-0.5	117	131
-0.466667	117	131
-0.433333	117	132
-0.4	117	132
-0.366667	117	132
-0.333333	117	132
-0.3	117	132
-0.266667	117	132
-0.233333	117	132
-0.2	117	132
-0.166667	117	132
-0.133333	117	132
-0.1	117	132
-0.066667	116	131
-0.033333	116	131
0	116	131
0.033333	116	131
0.066667	116	131
0.1	116	131.5
0.133333	116	131.5
0.166667	116	132
0.2	116	132
0.233333	116	132
0.266667	116	132
0.3	116	132
0.333333	116	132
0.366667	116	132
0.4	67	47
0.433333	78	88
0.466667	67	47
0.5	115	131
0.533333	115	131
0.566667	115	131
0.6	115	131
0.633333	115	131
0.666667	115	131
0.7	115	131.5
0.733333	115	131.5
0.766667	115	132
0.8	115	132
0.833333	68.5	9.5
0.866667	68.5	9.5
0.9	68.5	9.5
0.933333	68.5	9
0.966667	68.5	9
1	68.5	9
1.033333	68.5	9
1.066667	68.5	9
1.1	58	8.5
1.133333	57	9
1.166667	68.5	8.5
1.2	68.5	8.5
1.233333	70.5	3.5
1.266667	69.5	6
1.3	68.5	7
1.333333	68.5	8
1.366667	69	8
1.4	69	8
1.433333	62	14
1.466667	62.5	14
1.5	62.5	13.5
1.533333	62.5	14.5
1.566667	62.5	14.5
1.6	62	15
1.633333	62	15.5
1.666667	62	15.5
1.7	62	15.5
1.733333	62.5	14.5
1.766667	62	15.5
1.8	62	15
1.833333	62.5	14.5
1.866667	79	10
1.9	61.5	16.5
1.933333	62	16.5
1.966667	62	16.5
2	79.5	10.5
2.033333	62.5	15.5
2.066667	62.5	17.5
2.1	63	16.5
2.133333	63	16
2.166667	62	18
2.2	66	13.5
2.233333	66.5	12.5
2.266667	67	12
2.3	66	12.5
2.333333	66	13.5
2.366667	70	9
2.4	80	9.5
2.433333	80	11
2.466667	80	10
2.5	79.5	11.5
2.533333	81.5	7
2.566667	88	8.5
2.6	86.5	13.5
2.633333	83	16.5
2.666667	80	20
2.7	81	21
2.733333	90.5	21.5
2.766667	83	22
2.8	85.5	23.5
2.833333	86.5	22
2.866667	82.5	25
2.9	84.5	26.5
2.933333	87	28
2.966667	85	24
3	84	26.5
3.033333	87.5	28.5
3.066667	88.5	29.5
3.1	86	29.5
3.133333	90	31
3.166667	89	26.5
3.2	87	27
3.233333	88.5	27
3.266667	90.5	27.5
3.3	91	27.5
3.333333	87.5	32
3.366667	87	27.5
3.4	85	30.5
3.433333	90	26
3.466667	90	31.5
3.5	87	31
3.533333	85.5	30.5
3.566667	86	29.5
3.6	89.5	24.5
3.633333	89.5	31.5
3.666667	88.5	31
3.7	87	26.5
3.733333	85.5	27.5
3.766667	85	26.5
3.8	86.5	27.5
3.833333	87.5	30.5
3.866667	86	30.5
3.9	85.5	30.5
3.933333	84	31.5
3.966667	82.5	28.5
4	82.5	28.5
4.033333	82.5	33
4.066667	82	33
4.1	82.5	33
4.133333	82	33
4.166667	81	32.5
4.2	81.5	28.5
4.233333	79.5	33.5
4.266667	80.5	33.5
4.3	83	25
4.333333	83.5	28
4.366667	83	28
4.4	82.5	28
4.433333	82	28.5
4.466667	82	28.5
4.5	82	25.5
4.533333	82	25
4.566667	81.5	23
4.6	82	22
4.633333	81	22.5
4.666667	80.5	22.5
4.7	80.5	23.5
4.733333	80.5	23
4.766667	80	23.5
4.8	81	23
4.833333	81	23
4.866667	81	23
4.9	81.5	23
4.933333	81.5	22.5
4.966667	81	22.5
5	80.5	23
5.033333	81	22.5
5.066667	82	23
5.1	83	23
5.133333	84	23
5.166667	83.5	23.5
5.2	83	23
5.233333	86.5	17.5
5.266667	88	16.5
5.3	87.5	17
5.333333	87.5	17.5
5.366667	89	17
5.4	89.5	17
5.433333	90	17
5.466667	95.5	17
5.5	90.5	17.5
5.533333	90.5	17.5
5.566667	91	18
5.6	91.5	18.5
5.633333	92	19
5.666667	94	18
5.7	94.5	19
5.733333	95	20
5.766667	95	20.5
5.8	96	20.5
5.833333	98.5	21
5.866667	98.5	20.5
5.9	99	19
5.933333	99.5	20
5.966667	100.5	20.5
6	100.5	21.5
6.033333	100.5	23
6.066667	101	23.5
6.1	101	23.5
6.133333	101	23.5
6.166667	101.5	24
6.2	101.5	24.5
6.233333	102	24.5
6.266667	102	24.5
6.3	102	24.5
6.333333	103	25
6.366667	103	25.5
6.4	102.5	25.5
6.433333	103	25.5
6.466667	102.5	25.5
6.5	103	25.5
6.533333	103	24.5
6.566667	103.5	25
6.6	103.5	25
[truncated: 8,801 more rows]
