# Supplementary material for: Attraction of posture and motion-trajectory elements of conspecific biological motion in medaka fish
Source: Sci Rep. 2018 Jun 5;8:8589. doi: 10.1038/s41598-018-26186-x (PMC5988670; doi:10.1038/s41598-018-26186-x)
Supplement: Supplementary file 4 — Dataset 3 [file 41598_2018_26186_MOESM4_ESM.zip › DataExperiments/Bioposture_15.csv]

time[sec]	x	y
-60	236.5	117.5
-59.966667	237	117.5
-59.933333	237	116
-59.9	237	117
-59.866667	237	117.5
-59.833333	236.5	117
-59.8	236.5	83
-59.766667	237	117
-59.733333	236.5	116
-59.7	237	117
-59.666667	236.5	83
-59.633333	237	83
-59.6	237	117.5
-59.566667	236	116.5
-59.533333	237	116
-59.5	236.5	118
-59.466667	236.5	83
-59.433333	236.5	83
-59.4	236.5	117.5
-59.366667	237	83
-59.333333	236.5	83
-59.3	242	117.5
-59.266667	242	117.5
-59.233333	242	116.5
-59.2	242	83
-59.166667	242	83
-59.133333	242	119
-59.1	242.5	117.5
-59.066667	299	89.5
-59.033333	299.5	123.5
-59	299.5	89
-58.966667	299.5	122.5
-58.933333	297	123.5
-58.9	299.5	89.5
-58.866667	299.5	124
-58.833333	299.5	89.5
-58.8	297	123.5
-58.766667	297.5	125.5
-58.733333	297.5	124.5
-58.7	299.5	90
-58.666667	297.5	126.5
-58.633333	298	125
-58.6	297.5	124.5
-58.566667	299.5	89
-58.533333	299.5	89
-58.5	298.5	124.5
-58.466667	297	124
-58.433333	301.5	93
-58.4	301.5	93
-58.366667	301.5	93.5
-58.333333	297	130
-58.3	298	130
-58.266667	297	130
-58.233333	301.5	95
-58.2	301.5	93.5
-58.166667	219	17
-58.133333	210.5	20.5
-58.1	208.5	21
-58.066667	208	22
-58.033333	208	22
-58	209	22
-57.966667	210.5	21.5
-57.933333	213	21.5
-57.9	210	21.5
-57.866667	208	23
-57.833333	208.5	23
-57.8	239	17.5
-57.766667	241	16.5
-57.733333	240.5	14
-57.7	240.5	13.5
-57.666667	210.5	23
-57.633333	210.5	23
-57.6	208	24
-57.566667	210.5	24
-57.533333	242	16
-57.5	239	18.5
-57.466667	242	17
-57.433333	212	24
-57.4	215.5	23.5
-57.366667	213	22.5
-57.333333	207	24.5
-57.3	205	26.5
-57.266667	238	17.5
-57.233333	234	20
-57.2	224	22
-57.166667	214	24
-57.133333	214	22.5
-57.1	213	24.5
-57.066667	209.5	25
-57.033333	239	19
-57	242	18
-56.966667	211	25
-56.933333	215.5	22.5
-56.9	211.5	23.5
-56.866667	209.5	23.5
-56.833333	199.5	29
-56.8	242	18
-56.766667	242	16.5
-56.733333	211	24
-56.7	240	9
-56.666667	214	23.5
-56.633333	212	24
-56.6	197	29
-56.566667	198	29
-56.533333	197	29
-56.5	197	29
-56.466667	197	29
-56.433333	237.5	9.5
-56.4	236	10.5
-56.366667	238	9.5
-56.333333	238	9.5
-56.3	211.5	18.5
-56.266667	212	18
-56.233333	239	17
-56.2	235.5	10
-56.166667	233	10
-56.133333	233.5	10.5
-56.1	230.5	19
-56.066667	213	17.5
-56.033333	210	18.5
-56	209	19
-55.966667	204.5	20.5
-55.933333	232	11
-55.9	232	11
-55.866667	231	11.5
-55.833333	231	12
-55.8	217	16.5
-55.766667	216	16.5
-55.733333	215	17
-55.7	229.5	11
-55.666667	233.5	10
-55.633333	232.5	10.5
-55.6	228.5	11.5
-55.566667	217.5	16
-55.533333	212.5	18
-55.5	210.5	18.5
-55.466667	204	20
-55.433333	236	10
-55.4	235.5	10
-55.366667	228	19
-55.333333	212	18
-55.3	211	18
-55.266667	208.5	18
-55.233333	203.5	19.5
-55.2	238.5	8.5
-55.166667	236.5	9
-55.133333	200	22
-55.1	210	18.5
-55.066667	208.5	19
-55.033333	207.5	18.5
-55	203.5	19.5
-54.966667	201.5	20
-54.933333	199	22
-54.9	232	19
-54.866667	232	19
-54.833333	218	21
-54.8	211	17.5
-54.766667	209.5	18
-54.733333	198	22
-54.7	198	22
-54.666667	241	9
-54.633333	232	19
-54.6	232	19
-54.566667	232	19
-54.533333	232	19
-54.5	232	19
-54.466667	232	19
-54.433333	232	19
-54.4	232	19
-54.366667	232	19
-54.333333	232	19
-54.3	232	19
-54.266667	232	19
-54.233333	232	19
-54.2	232	19
-54.166667	246.5	7.5
-54.133333	239.5	8
-54.1	240.5	8
-54.066667	246.5	8
-54.033333	246.5	8
-54	243	13
-53.966667	243	13
-53.933333	243	11.5
-53.9	242	10
-53.866667	244.5	8.5
-53.833333	241.5	10
-53.8	243	11
-53.766667	243.5	13.5
-53.733333	243.5	13.5
-53.7	243	13.5
-53.666667	248	8
-53.633333	244.5	8
-53.6	244	8
-53.566667	244	8
-53.533333	244	8
-53.5	243.5	13
-53.466667	243	13.5
-53.433333	243	13.5
-53.4	243	13.5
-53.366667	242	9
-53.333333	214	25
-53.3	214	25
-53.266667	214	25
-53.233333	243.5	16
-53.2	243	15
-53.166667	243	15
-53.133333	243	15
-53.1	242.5	8
-53.066667	214	25
-53.033333	214	25
-53	214	25
-52.966667	243.5	14
-52.933333	243.5	14
-52.9	243.5	14
-52.866667	242	9
-52.833333	242	8
-52.8	242	8
-52.766667	242	8
-52.733333	243.5	16
-52.7	243.5	16
-52.666667	243.5	16
-52.633333	243	9
-52.6	247.5	7.5
-52.566667	247.5	7.5
-52.533333	247.5	7.5
-52.5	250	13
-52.466667	250	13
-52.433333	250	13
-52.4	250	13
-52.366667	242	8
-52.333333	217	24.5
-52.3	217	24.5
-52.266667	217	24.5
-52.233333	243	17.5
-52.2	243	17.5
-52.166667	243	17.5
-52.133333	243	17.5
-52.1	243	17.5
-52.066667	243	17.5
-52.033333	243	17.5
-52	243	17.5
-51.966667	243	17.5
-51.933333	243	17.5
-51.9	243	17.5
-51.866667	243	17.5
-51.833333	243	17.5
-51.8	243	17.5
-51.766667	243	17.5
-51.733333	243	17.5
-51.7	243	17.5
-51.666667	243	17.5
-51.633333	243	17.5
-51.6	213.5	25
-51.566667	213.5	25
-51.533333	213.5	25
-51.5	213.5	25
-51.466667	213.5	25
-51.433333	213.5	25
-51.4	213.5	25
-51.366667	213.5	25
-51.333333	213.5	25
-51.3	213.5	25
-51.266667	213.5	25
-51.233333	216.5	16
-51.2	212.5	17
-51.166667	212.5	17
-51.133333	212.5	17
-51.1	196	22
-51.066667	196	22
-51.033333	196	22
-51	209	18
-50.966667	206.5	19
-50.933333	199.5	21
-50.9	199.5	21
-50.866667	199.5	21
-50.833333	199.5	21
-50.8	238.5	18.5
-50.766667	238	18.5
-50.733333	238	18.5
-50.7	217	24.5
-50.666667	213.5	25
-50.633333	213.5	25
-50.6	213.5	25
-50.566667	239	18.5
-50.533333	239	18.5
-50.5	239	18.5
-50.466667	218.5	24
-50.433333	217	24.5
-50.4	217	24.5
-50.366667	241	18.5
-50.333333	237	19
-50.3	237	19
-50.266667	230	20.5
-50.233333	219.5	23.5
-50.2	218.5	24
-50.166667	218	24
-50.133333	201	28
-50.1	240.5	18
-50.066667	231.5	19.5
-50.033333	231	19.5
-50	216	24.5
-49.966667	211.5	25.5
-49.933333	211.5	26
-49.9	209	27
-49.866667	201.5	29.5
-49.833333	231	20
-49.8	231	20
-49.766667	231	20
-49.733333	217.5	24.5
-49.7	217	24.5
-49.666667	215	25
-49.633333	215	25
-49.6	236	19
-49.566667	231	20
-49.533333	221.5	23
-49.5	212	25.5
-49.466667	210.5	26
-49.433333	208	27
-49.4	203	29
-49.366667	200.5	29
-49.333333	200.5	29
-49.3	200.5	29
-49.266667	200.5	29
-49.233333	238.5	8.5
-49.2	237	8.5
-49.166667	200	29
-49.133333	200	29
-49.1	200	29
-49.066667	200	29
-49.033333	200	29
-49	200	29
-48.966667	241	9
-48.933333	241	9
-48.9	241	9
-48.866667	215.5	16.5
-48.833333	215.5	16.5
-48.8	210	18
-48.766667	240.5	7.5
-48.733333	235.5	9.5
-48.7	230	12.5
-48.666667	220.5	15
-48.633333	212	17
-48.6	212.5	17
-48.566667	206	19
-48.533333	206	19
-48.5	206	19
-48.466667	206	19
-48.433333	206	19
-48.4	210.5	17.5
-48.366667	211	17
-48.333333	205.5	19
-48.3	236.5	9
-48.266667	232	10.5
-48.233333	227	12.5
-48.2	210	18
-48.166667	209.5	18
-48.133333	205.5	20.5
-48.1	209	18
-48.066667	240	14.5
-48.033333	226	13
-48	225.5	13.5
-47.966667	191.5	26
-47.933333	205.5	20
-47.9	203.5	21
-47.866667	200.5	21
-47.833333	197	21.5
-47.8	191.5	23.5
-47.766667	224.5	13
-47.733333	191.5	25
-47.7	203.5	20
-47.666667	199.5	22
-47.633333	199.5	20.5
-47.6	198	20.5
-47.566667	195.5	21.5
-47.533333	194.5	22.5
-47.5	239.5	13.5
-47.466667	239.5	13
-47.433333	231	20
-47.4	232	20.5
-47.366667	231.5	20.5
-47.333333	229.5	20
-47.3	224	22.5
-47.266667	219	23.5
-47.233333	226	22
-47.2	234.5	20
-47.166667	236	19.5
-47.133333	235.5	19.5
-47.1	232.5	20
-47.066667	223	22.5
-47.033333	219	24
-47	219.5	24
-46.966667	219.5	24
-46.933333	237	17.5
-46.9	240.5	17.5
-46.866667	240.5	18
-46.833333	234	18
-46.8	224	22.5
-46.766667	221.5	23.5
-46.733333	221.5	23.5
-46.7	217.5	24.5
-46.666667	242.5	17
-46.633333	242	17
-46.6	240	17.5
-46.566667	230.5	15
-46.533333	219.5	24.5
-46.5	215.5	25
-46.466667	215	25.5
-46.433333	213.5	26
-46.4	242	19
-46.366667	241.5	20
-46.333333	239	19
-46.3	220	24
-46.266667	216	25
-46.233333	216.5	26
-46.2	213.5	26.5
-46.166667	239.5	20
-46.133333	241	20.5
-46.1	238.5	20
-46.066667	217.5	25
-46.033333	212.5	26
-46	212.5	26.5
-45.966667	212.5	27
-45.933333	205.5	29
-45.9	239	21
-45.866667	238.5	21
-45.833333	240.5	19
-45.8	219.5	24
-45.766667	214	25.5
-45.733333	215	25.5
-45.7	214.5	25.5
-45.666667	241	19.5
-45.633333	239	20
-45.6	238	20.5
-45.566667	240.5	19
-45.533333	219.5	24
-45.5	219.5	24
-45.466667	220	24
-45.433333	211	26
-45.4	241.5	20
-45.366667	239	21
-45.333333	237	21
-45.3	237	21
-45.266667	219.5	24
-45.233333	215	25
-45.2	208	27
-45.166667	239	19
-45.133333	239	19.5
-45.1	239.5	19.5
-45.066667	239.5	19.5
-45.033333	239.5	19.5
-45	218.5	24.5
-44.966667	210.5	26.5
-44.933333	209	26.5
-44.9	240	12
-44.866667	237	19.5
-44.833333	237	19.5
-44.8	237	19.5
-44.766667	237	19.5
-44.733333	237	19.5
-44.7	209	26
-44.666667	192.5	28
-44.633333	237	20
-44.6	239	12.5
-44.566667	240	12
-44.533333	240	12
-44.5	240	12
-44.466667	209.5	26
-44.433333	209.5	26
-44.4	209.5	26
-44.366667	193	28
-44.333333	192	27
-44.3	192	27
-44.266667	192	27
-44.233333	208.5	26
-44.2	192	25.5
-44.166667	192	28
-44.133333	205.5	20
-44.1	206.5	18.5
-44.066667	204	19.5
-44.033333	191	24
-44	193	23
-43.966667	192.5	23.5
-43.933333	192	26
-43.9	207	20
-43.866667	209	18
-43.833333	204	20.5
-43.8	199.5	20.5
-43.766667	199	21
-43.733333	195.5	22
-43.7	193	23
-43.666667	191	24
-43.633333	205	19
-43.6	207	18.5
-43.566667	205.5	18.5
-43.533333	199.5	20
-43.5	194.5	21
-43.466667	230	11.5
-43.433333	226	13
-43.4	226	13
-43.366667	207	19
-43.333333	206	18.5
-43.3	203.5	19
-43.266667	202.5	19.5
-43.233333	192	21
-43.2	226.5	13.5
-43.166667	224.5	14
-43.133333	222	15
-43.1	210.5	17.5
-43.066667	210	17.5
-43.033333	210.5	17.5
-43	220.5	14.5
-42.966667	228.5	12
-42.933333	228	12
-42.9	222.5	13.5
-42.866667	212	17.5
-42.833333	208	18
-42.8	205	19
-42.766667	202	19
-42.733333	198	20.5
-42.7	224.5	13
-42.666667	223.5	13.5
-42.633333	223	14
-42.6	208.5	18
-42.566667	209	17.5
-42.533333	204.5	19
-42.5	204	19
-42.466667	193.5	21.5
-42.433333	223.5	13.5
-42.4	223.5	13.5
-42.366667	223.5	14
-42.333333	209	17.5
-42.3	212	16
-42.266667	211.5	16.5
-42.233333	222.5	13.5
-42.2	227	11.5
-42.166667	227.5	11.5
-42.133333	225.5	12.5
-42.1	208.5	17.5
-42.066667	205.5	18
-42.033333	204	18.5
-42	201.5	19.5
-41.966667	198	20
-41.933333	225	13
-41.9	224.5	12.5
-41.866667	224	12.5
-41.833333	206.5	19
-41.8	207.5	17.5
-41.766667	206.5	17.5
-41.733333	204.5	18
-41.7	189	22
-41.666667	189	22
-41.633333	189	22
-41.6	189	22
-41.566667	189	22
-41.533333	206.5	19
-41.5	206.5	18.5
-41.466667	206.5	18.5
-41.433333	206.5	18.5
-41.4	206.5	18.5
-41.366667	206.5	18.5
-41.333333	206.5	18.5
-41.3	206.5	18.5
-41.266667	206.5	18.5
-41.233333	206.5	19
-41.2	206.5	19
-41.166667	206.5	19
-41.133333	206.5	19
-41.1	206.5	19
-41.066667	178	24
-41.033333	193	27
-41	193	27
-40.966667	206.5	18.5
-40.933333	206.5	18.5
-40.9	206.5	18.5
-40.866667	206.5	18.5
-40.833333	206.5	18.5
-40.8	206.5	18.5
-40.766667	206.5	18.5
-40.733333	206.5	18.5
-40.7	206.5	18
-40.666667	207	18
-40.633333	207	18
-40.6	207	18
-40.566667	207	18
-40.533333	207	18
-40.5	207	18
-40.466667	207	18
-40.433333	207	18
-40.4	207	18
-40.366667	207	18
-40.333333	207	18
-40.3	207	18
-40.266667	207	18
-40.233333	209	17
-40.2	206.5	17.5
-40.166667	206.5	17.5
-40.133333	206.5	17.5
-40.1	206.5	17.5
-40.066667	206.5	17.5
-40.033333	206.5	17.5
-40	206.5	17.5
-39.966667	206.5	17.5
-39.933333	206.5	17.5
-39.9	206.5	17.5
-39.866667	206.5	17.5
-39.833333	206.5	17.5
-39.8	206.5	17.5
-39.766667	206.5	17.5
-39.733333	209	17
-39.7	209	17
-39.666667	209	17
-39.633333	209	17
-39.6	209	17
-39.566667	209	17
-39.533333	209	17
-39.5	209	17
-39.466667	206.5	18
-39.433333	206.5	18
-39.4	206.5	18
-39.366667	206.5	18
-39.333333	206.5	18
-39.3	206.5	18
-39.266667	207	18
-39.233333	208	17
-39.2	205	18
-39.166667	205	18
-39.133333	205	18
-39.1	234	10
-39.066667	234	10
-39.033333	234	10
-39	234	10
-38.966667	208	17
-38.933333	205	18
-38.9	205	18
-38.866667	205	18
-38.833333	205	18
-38.8	205	18
-38.766667	205	18
-38.733333	205	18
-38.7	205	18
-38.666667	205	18
-38.633333	234	10
-38.6	228.5	11.5
-38.566667	226	13
-38.533333	226	13
-38.5	226	13
-38.466667	205	18
-38.433333	209	17
-38.4	209	17
-38.366667	209	17
-38.333333	236	10
-38.3	236	10
-38.266667	236	10
-38.233333	236	10
-38.2	208.5	17
-38.166667	208.5	17
-38.133333	208.5	17
-38.1	208.5	17
-38.066667	208.5	17
-38.033333	208.5	17
-38	208.5	17
-37.966667	208	17
-37.933333	208	17
-37.9	208	17
-37.866667	208	17
-37.833333	208	17
-37.8	208	17
-37.766667	208	17
-37.733333	208	17
-37.7	208	17
-37.666667	208	17
-37.633333	208	17
-37.6	208	17
-37.566667	208	17
-37.533333	208	17
-37.5	208	17
-37.466667	208	17
-37.433333	208	17
-37.4	208	17
-37.366667	208	17
-37.333333	208	17
-37.3	208	17
-37.266667	208	17
-37.233333	239.5	20
-37.2	239.5	20
-37.166667	239.5	20
-37.133333	239.5	20
-37.1	239.5	20
-37.066667	239.5	20
-37.033333	239.5	20
-37	239.5	20
-36.966667	242	19
-36.933333	242	19
-36.9	242	19
-36.866667	242	19
-36.833333	242	19
-36.8	242	19
-36.766667	241	19
-36.733333	240.5	19
-36.7	241.5	19
-36.666667	241.5	19
-36.633333	241.5	19
-36.6	214	25
-36.566667	214	25
-36.533333	241.5	19
-36.5	240.5	19
-36.466667	240	19
-36.433333	240	19
-36.4	240	19
-36.366667	216	24.5
-36.333333	216	24.5
-36.3	240	20
-36.266667	239	20.5
-36.233333	239	20.5
-36.2	239	20.5
-36.166667	217.5	24.5
-36.133333	217	24.5
-36.1	213.5	25.5
-36.066667	242.5	19
-36.033333	239	20
-36	239	20
-35.966667	230	15
-35.933333	218	24
-35.9	215.5	25
-35.866667	215	25
-35.833333	242	19
-35.8	239.5	20
-35.766667	240	20.5
-35.733333	237.5	20.5
-35.7	221	24
-35.666667	220.5	24
-35.633333	216	25
-35.6	212.5	25.5
-35.566667	242	19
-35.533333	240	20.5
-35.5	238	20.5
-35.466667	242.5	19
-35.433333	216.5	25
-35.4	212.5	25.5
-35.366667	213	26
-35.333333	207.5	28
-35.3	243	19
-35.266667	241	20
-35.233333	240.5	20
-35.2	243	19
-35.166667	220.5	24.5
-35.133333	217.5	25.5
-35.1	217.5	25
-35.066667	243.5	19
-35.033333	243	19.5
-35	241	20
-34.966667	242.5	19
-34.933333	222	24
-34.9	220.5	24.5
-34.866667	220.5	24.5
-34.833333	220	24.5
-34.8	242.5	19.5
-34.766667	242	20
-34.733333	242	20
-34.7	242	19.5
-34.666667	242	19.5
-34.633333	217.5	25
-34.6	214.5	25.5
-34.566667	209.5	27
-34.533333	208	27.5
-34.5	205	28
-34.466667	242	19.5
-34.433333	242	19.5
-34.4	242	19.5
-34.366667	212	26
-34.333333	220	24
-34.3	220.5	24
-34.266667	197.5	31
-34.233333	198	31
-34.2	241	20
-34.166667	241	19
-34.133333	241	19
-34.1	220	24
-34.066667	220	24.5
-34.033333	220	24
-34	220	24
-33.966667	240.5	19
-33.933333	240.5	19
-33.9	240.5	19
-33.866667	240.5	19
-33.833333	240.5	19
-33.8	220.5	24
-33.766667	221.5	24
-33.733333	240.5	19
-33.7	237.5	21
-33.666667	235.5	21.5
-33.633333	241	20.5
-33.6	241	20.5
-33.566667	219.5	24.5
-33.533333	220.5	24.5
-33.5	220.5	24.5
-33.466667	220.5	24.5
-33.433333	240.5	19
-33.4	239.5	19
-33.366667	239.5	19
-33.333333	239.5	19
-33.3	218	25
-33.266667	216.5	25.5
-33.233333	195	30
-33.2	235.5	21
-33.166667	235	22
-33.133333	234	21.5
-33.1	219	24.5
-33.066667	218	25
-33.033333	217.5	25.5
-33	219	24.5
-32.966667	235.5	21
-32.933333	235.5	22.5
-32.9	235	21.5
-32.866667	229.5	23
-32.833333	218	25.5
-32.8	217.5	26
-32.766667	220	24.5
-32.733333	230	23
-32.7	236	22
-32.666667	235.5	21.5
-32.633333	230.5	22.5
-32.6	219	25
-32.566667	217	26
-32.533333	216	26.5
-32.5	241	20
-32.466667	237	22
-32.433333	236	22
-32.4	232.5	22.5
-32.366667	218	25.5
-32.333333	219	26
-32.3	217	26.5
-32.266667	217	26.5
-32.233333	237	21.5
-32.2	237	22
-32.166667	235	22
-32.133333	229.5	23
-32.1	218.5	26
-32.066667	217	26.5
-32.033333	218	26
-32	218	26
-31.966667	243	18.5
-31.933333	241	19.5
-31.9	244	17
-31.866667	244	17
-31.833333	244	17
-31.8	244	17
-31.766667	244	17
-31.733333	244	17
-31.7	241	19
-31.666667	241	19.5
-31.633333	241	19.5
-31.6	241	19.5
-31.566667	241	19.5
-31.533333	241	19.5
-31.5	241	19.5
-31.466667	241	19.5
-31.433333	240.5	19.5
-31.4	240.5	19.5
-31.366667	240.5	19.5
-31.333333	240.5	19.5
-31.3	240.5	19.5
-31.266667	240.5	19.5
-31.233333	240.5	19.5
-31.2	240.5	19.5
-31.166667	240.5	19.5
-31.133333	240.5	19.5
-31.1	240.5	19.5
-31.066667	240.5	19.5
-31.033333	240.5	19.5
-31	240.5	19.5
-30.966667	240.5	19.5
-30.933333	240.5	19.5
-30.9	240.5	19.5
-30.866667	240.5	19.5
-30.833333	240.5	19.5
-30.8	240.5	19.5
-30.766667	240.5	19.5
-30.733333	240.5	19.5
-30.7	240.5	19.5
-30.666667	240.5	19.5
-30.633333	240.5	19.5
-30.6	240.5	19.5
-30.566667	240.5	19.5
-30.533333	240.5	19.5
-30.5	240.5	19.5
-30.466667	240.5	19.5
-30.433333	240.5	19.5
-30.4	240.5	19.5
-30.366667	240.5	19.5
-30.333333	240.5	19.5
-30.3	240.5	19.5
-30.266667	240.5	19.5
-30.233333	240.5	19.5
-30.2	240.5	19.5
-30.166667	240.5	19.5
-30.133333	240.5	19.5
-30.1	240.5	19.5
-30.066667	240.5	19.5
-30.033333	240.5	19.5
-30	240.5	19.5
-29.966667	240.5	19.5
-29.933333	240.5	19.5
-29.9	240.5	19.5
-29.866667	240.5	19.5
-29.833333	240.5	19.5
-29.8	240.5	19.5
-29.766667	240.5	19.5
-29.733333	240.5	19.5
-29.7	240.5	19.5
-29.666667	240.5	19.5
-29.633333	240.5	19.5
-29.6	240.5	19.5
-29.566667	240.5	19.5
-29.533333	240.5	19.5
-29.5	240.5	19.5
-29.466667	240.5	19.5
-29.433333	240.5	19.5
-29.4	240.5	19.5
-29.366667	240.5	19.5
-29.333333	240.5	19.5
-29.3	240.5	19.5
-29.266667	240.5	19.5
-29.233333	240.5	19.5
-29.2	240.5	19.5
-29.166667	240.5	19.5
-29.133333	240.5	19.5
-29.1	240.5	19.5
-29.066667	240.5	19.5
-29.033333	240.5	19.5
-29	240.5	19.5
-28.966667	240.5	19.5
-28.933333	240.5	19.5
-28.9	240.5	19.5
-28.866667	240.5	19.5
-28.833333	240.5	19.5
-28.8	240.5	19.5
-28.766667	240.5	19.5
-28.733333	240.5	19.5
-28.7	240.5	19.5
-28.666667	240.5	19.5
-28.633333	240.5	19.5
-28.6	207	18
-28.566667	207	18
-28.533333	207	18
-28.5	207	18
-28.466667	207	18
-28.433333	207	18
-28.4	207	18
-28.366667	207	18
-28.333333	207	18
-28.3	207	18
-28.266667	207	18
-28.233333	207	18
-28.2	207	18
-28.166667	207	18
-28.133333	207	18
-28.1	207	18
-28.066667	207	18
-28.033333	207	18
-28	207	18
-27.966667	207	18
-27.933333	207	18
-27.9	207	18
-27.866667	207	18
-27.833333	207	18
-27.8	207	18
-27.766667	207	18
-27.733333	207	18
-27.7	207	18
-27.666667	207	18
-27.633333	207	18
-27.6	207	18
-27.566667	207	18
-27.533333	207	18
-27.5	207	18
-27.466667	207	18
-27.433333	207	18
-27.4	207	18
-27.366667	207	18
-27.333333	207	18
-27.3	207	18
-27.266667	207	18
-27.233333	207	18
-27.2	207	18
-27.166667	207	18
-27.133333	207	18
-27.1	207	18
-27.066667	207	18
-27.033333	207	18
-27	207	18
-26.966667	207	18
-26.933333	207	18
-26.9	207	18
-26.866667	207	18
-26.833333	207	18
-26.8	207	18
-26.766667	207	18
-26.733333	207	18
-26.7	207	18
-26.666667	207	18
-26.633333	207	18
-26.6	207	18
-26.566667	207	18
-26.533333	207	18
-26.5	207	18
-26.466667	207	18
-26.433333	207	18
-26.4	207	18
-26.366667	205	19
-26.333333	205	18.5
-26.3	205	18.5
-26.266667	205	18.5
-26.233333	205	18.5
-26.2	205	18.5
-26.166667	205	18.5
-26.133333	205	18.5
-26.1	205	18.5
-26.066667	205	18.5
-26.033333	205	18.5
-26	205	18.5
-25.966667	205	18.5
-25.933333	205	18.5
-25.9	205	18.5
-25.866667	205	18.5
-25.833333	205	18.5
-25.8	205	18.5
-25.766667	205	18.5
-25.733333	205	18.5
-25.7	205	18.5
-25.666667	241	20
-25.633333	242	21
-25.6	242	21
-25.566667	242	21
-25.533333	242	21
-25.5	242	21
-25.466667	242	21
-25.433333	186	28
-25.4	226	24.5
-25.366667	242	22
-25.333333	244	21
-25.3	245	20.5
-25.266667	244	20
-25.233333	249	19
-25.2	250	18
-25.166667	251	18
-25.133333	251	19.5
-25.1	250	19.5
-25.066667	249	19
-25.033333	251.5	17
-25	256	16
-24.966667	256.5	15.5
-24.933333	257	15.5
-24.9	257.5	15.5
-24.866667	258	16
-24.833333	255.5	13.5
-24.8	244	14
-24.766667	255	10
-24.733333	257.5	9.5
-24.7	241.5	18.5
-24.666667	257.5	8
-24.633333	258	8
-24.6	260.5	7.5
-24.566667	260.5	7.5
-24.533333	260.5	8
-24.5	259.5	9
-24.466667	259	7.5
-24.433333	254	9
-24.4	258	11
-24.366667	259.5	13.5
-24.333333	260	14.5
-24.3	260	15.5
-24.266667	260.5	16
-24.233333	260.5	15.5
-24.2	260.5	17
-24.166667	260.5	18
-24.133333	260.5	20
-24.1	260.5	20.5
-24.066667	259.5	20
-24.033333	259.5	19
-24	257	18
-23.966667	246.5	17
-23.933333	247	18
-23.9	245.5	18.5
-23.866667	245	19
-23.833333	247	19.5
-23.8	247.5	20.5
-23.766667	244.5	20
-23.733333	249	18
-23.7	246.5	19.5
-23.666667	245.5	21.5
-23.633333	246.5	22.5
-23.6	251	23
-23.566667	252	23.5
-23.533333	250.5	23
-23.5	249.5	23
-23.466667	248	24.5
-23.433333	254	30
-23.4	255.5	31.5
-23.366667	255.5	32
-23.333333	256	33
-23.3	255	32.5
-23.266667	253.5	33
-23.233333	253	33.5
-23.2	253	33.5
-23.166667	253.5	36.5
-23.133333	253.5	32
-23.1	252.5	31.5
-23.066667	251	32
-23.033333	250	33
-23	220.5	11.5
-22.966667	217.5	12.5
-22.933333	216	13
-22.9	213.5	12.5
-22.866667	212	12
-22.833333	210	12.5
-22.8	207	13.5
-22.766667	207	13.5
-22.733333	204	13.5
-22.7	202	12
-22.666667	201.5	10.5
-22.633333	201	10
-22.6	200	10
-22.566667	199	11
-22.533333	200.5	11.5
-22.5	200.5	11
-22.466667	199	11
-22.433333	207	19
-22.4	208.5	21
-22.366667	210	23
-22.333333	208	24.5
-22.3	210.5	26
-22.266667	210	28
-22.233333	210.5	30.5
-22.2	211	28.5
-22.166667	209.5	27
-22.133333	209	28
-22.1	208.5	28.5
-22.066667	209	27.5
-22.033333	209	27
-22	209.5	25
-21.966667	211	25.5
-21.933333	203.5	32
-21.9	206	32
-21.866667	205.5	31
-21.833333	200.5	31
-21.8	209.5	28.5
-21.766667	211	27
-21.733333	211.5	27.5
-21.7	214.5	27
-21.666667	237	24
-21.633333	239	25.5
-21.6	240.5	26.5
-21.566667	241.5	27.5
-21.533333	242.5	29
-21.5	245	28
-21.466667	242.5	27.5
-21.433333	242.5	27.5
-21.4	245	27
-21.366667	245	27.5
-21.333333	245.5	27.5
-21.3	246	27
-21.266667	247	26.5
-21.233333	249	27.5
-21.2	249	26.5
-21.166667	250.5	25.5
-21.133333	251	25.5
-21.1	252.5	25.5
-21.066667	255	25.5
-21.033333	259.5	24.5
-21	261	24
-20.966667	262	23.5
-20.933333	260.5	24
-20.9	260	23
-20.866667	259.5	23.5
-20.833333	260	24.5
-20.8	261.5	25
-20.766667	261	26
-20.733333	262	26.5
-20.7	259.5	25.5
-20.666667	255.5	24.5
-20.633333	255	25
-20.6	255	26
-20.566667	254.5	26.5
-20.533333	254.5	28.5
-20.5	254.5	27.5
-20.466667	253.5	27.5
-20.433333	253	30
-20.4	252.5	29.5
-20.366667	252.5	29.5
-20.333333	254	31.5
-20.3	255	33
-20.266667	251.5	29
-20.233333	249.5	29.5
-20.2	254.5	33.5
-20.166667	255	35
-20.133333	256	37
-20.1	257	38
-20.066667	258.5	35.5
-20.033333	255.5	32
-20	253	32.5
-19.966667	248.5	32.5
-19.933333	248.5	31.5
-19.9	248.5	28.5
-19.866667	246.5	27
-19.833333	222	8.5
-19.8	219	9
-19.766667	216	10.5
-19.733333	214	10
-19.7	211.5	9.5
-19.666667	210	9.5
-19.633333	207	9
-19.6	205	9
-19.566667	204.5	9.5
-19.533333	205	10
-19.5	201.5	10.5
-19.466667	200	10
-19.433333	197.5	9.5
-19.4	197.5	9
-19.366667	198	12.5
-19.333333	198	14
-19.3	200	15.5
-19.266667	202	17
-19.233333	201.5	18
-19.2	197	19.5
-19.166667	187	23.5
-19.133333	185	26
-19.1	182.5	26
-19.066667	182.5	27.5
-19.033333	184.5	29
-19	182.5	30.5
-18.966667	180.5	31.5
-18.933333	179	35.5
-18.9	180	38.5
-18.866667	182.5	39.5
-18.833333	183	42
-18.8	185	45.5
-18.766667	185	49
-18.733333	191.5	46
-18.7	194	46
-18.666667	194.5	51
-18.633333	196	54.5
-18.6	199.5	53.5
-18.566667	202	54
-18.533333	204	53
-18.5	205.5	50.5
-18.466667	209	50
-18.433333	211.5	50.5
-18.4	214.5	50
-18.366667	218	49
-18.333333	220	48.5
-18.3	221.5	46
-18.266667	222	43.5
-18.233333	223.5	43.5
-18.2	226.5	43
-18.166667	229	43
-18.133333	230	42
-18.1	231	42.5
-18.066667	227	39
-18.033333	232	36.5
-18	233	34.5
-17.966667	233	33.5
-17.933333	234.5	33.5
-17.9	236	34
-17.866667	239	33.5
-17.833333	238	33
-17.8	237.5	29.5
-17.766667	236.5	28.5
-17.733333	237.5	28.5
-17.7	238	29
-17.666667	236	29
-17.633333	240.5	29
-17.6	238	30
-17.566667	241.5	29.5
-17.533333	238	36
-17.5	239	36.5
-17.466667	240.5	37
-17.433333	241	37
-17.4	241	37
-17.366667	241	34.5
-17.333333	242	33
-17.3	241	5.5
-17.266667	239	6
-17.233333	238.5	6
-17.2	237	6
-17.166667	236.5	6
-17.133333	235	6
-17.1	234	6
-17.066667	235	6.5
-17.033333	251	36.5
-17	248	33.5
-16.966667	247.5	30.5
-16.933333	247	31.5
-16.9	246.5	34.5
-16.866667	247.5	38
-16.833333	247	34.5
-16.8	243.5	23.5
-16.766667	243	35.5
-16.733333	242	35.5
-16.7	242.5	36
-16.666667	241.5	37.5
-16.633333	241.5	39.5
-16.6	242	40.5
-16.566667	242	40
-16.533333	242.5	40
-16.5	239	37
-16.466667	241.5	38
-16.433333	236.5	38
-16.4	237	37.5
-16.366667	237	37.5
-16.333333	240.5	39
-16.3	234	36
-16.266667	228.5	35
-16.233333	225	34
-16.2	256.5	22
-16.166667	257	19.5
-16.133333	257.5	19
-16.1	256.5	19.5
-16.066667	257	22.5
-16.033333	256.5	26.5
-16	256.5	28
-15.966667	256.5	30
-15.933333	259.5	31
-15.9	257.5	32
-15.866667	259.5	33.5
-15.833333	258.5	35.5
-15.8	259.5	36
-15.766667	259	36
-15.733333	258.5	36.5
-15.7	257.5	38.5
-15.666667	258.5	38.5
-15.633333	258	40.5
-15.6	255.5	46
-15.566667	254	49.5
-15.533333	253	51.5
-15.5	252.5	52.5
-15.466667	252.5	56
-15.433333	248	63
-15.4	243.5	62.5
-15.366667	241.5	60
-15.333333	238	66.5
-15.3	235.5	65.5
-15.266667	232	65.5
-15.233333	230.5	65
-15.2	229	62.5
-15.166667	227.5	60.5
-15.133333	226	60.5
-15.1	223.5	59.5
-15.066667	224.5	58.5
-15.033333	222.5	56.5
-15	221.5	55
-14.966667	222.5	52.5
-14.933333	224.5	49
-14.9	225.5	48.5
-14.866667	226	46
-14.833333	226.5	43.5
-14.8	226.5	41
-14.766667	224.5	40
-14.733333	228	38.5
-14.7	229.5	38.5
-14.666667	230.5	36.5
-14.633333	231	35
-14.6	230	34
-14.566667	230	34
-14.533333	232	33
-14.5	235	30
-14.466667	236.5	30
-14.433333	240.5	29.5
-14.4	235	27
-14.366667	238	26.5
-14.333333	237	34.5
-14.3	239	36
-14.266667	240.5	36.5
-14.233333	241	37
-14.2	238	36
-14.166667	239.5	35.5
-14.133333	240.5	37
-14.1	240.5	35.5
-14.066667	237.5	6
-14.033333	237.5	6
-14	244	36
-13.966667	244	39.5
-13.933333	245.5	37.5
-13.9	237.5	6.5
-13.866667	235	6.5
-13.833333	231.5	7
-13.8	226.5	8
-13.766667	224.5	8
-13.733333	221.5	8.5
-13.7	221	8
-13.666667	220	7.5
-13.633333	218.5	7.5
-13.6	217.5	8.5
-13.566667	216.5	10.5
-13.533333	217	14.5
-13.5	216	15.5
-13.466667	213.5	16.5
-13.433333	210.5	17.5
-13.4	207.5	16
-13.366667	206	16.5
-13.333333	208	20.5
-13.3	212	23
-13.266667	213	23.5
-13.233333	210.5	24
-13.2	214.5	24
-13.166667	216.5	25.5
-13.133333	215	26.5
-13.1	206	32
-13.066667	203	35
-13.033333	203.5	36.5
-13	203	37
-12.966667	203	37.5
-12.933333	203.5	39.5
-12.9	208	49
-12.866667	207.5	49.5
-12.833333	208.5	49.5
-12.8	212	51
-12.766667	212.5	55.5
-12.733333	214.5	59
-12.7	213.5	59
-12.666667	217	60
-12.633333	220.5	59
-12.6	222	58
-12.566667	224.5	57.5
-12.533333	229	56.5
-12.5	231.5	54.5
-12.466667	232	51.5
-12.433333	232	47.5
-12.4	233.5	46
-12.366667	235	46
-12.333333	237	46.5
-12.3	239.5	45
-12.266667	240	42
-12.233333	241	40
-12.2	238	34.5
-12.166667	242	39.5
-12.133333	243	37
-12.1	241.5	35
-12.066667	217	9.5
-12.033333	212	8
-12	211	8
-11.966667	209.5	8
-11.933333	210	8
-11.9	210.5	10
-11.866667	210.5	13
-11.833333	208.5	14.5
-11.8	208.5	14.5
-11.766667	207.5	14.5
-11.733333	202.5	14.5
-11.7	201	13
-11.666667	197	13.5
-11.633333	196	15
-11.6	195.5	16
-11.566667	194.5	16.5
-11.533333	186.5	16
-11.5	186	15
-11.466667	189	15.5
-11.433333	186.5	16.5
-11.4	185	18
-11.366667	185.5	18
-11.333333	186	18.5
-11.3	186.5	18.5
-11.266667	185.5	18.5
-11.233333	185	18.5
-11.2	182.5	19
-11.166667	183	19
-11.133333	183	19.5
-11.1	181	18
-11.066667	183.5	19
-11.033333	186.5	20.5
-11	187	22
-10.966667	186.5	23.5
-10.933333	186	25
-10.9	187.5	26
-10.866667	189.5	29
-10.833333	188	25.5
-10.8	189	26.5
-10.766667	189.5	27
-10.733333	189	28.5
-10.7	189	30.5
-10.666667	190	29
-10.633333	190	27
-10.6	193	23
-10.566667	195	23.5
-10.533333	197	27.5
-10.5	196.5	27.5
-10.466667	197.5	21.5
-10.433333	197.5	20.5
-10.4	198.5	20
-10.366667	198	20.5
-10.333333	199	21
-10.3	201.5	22
-10.266667	201	21.5
-10.233333	201	19.5
-10.2	201.5	17.5
-10.166667	200	16
-10.133333	200.5	16.5
-10.1	201.5	16.5
-10.066667	201.5	16
-10.033333	201.5	14.5
-10	203	15
-9.966667	204	16
-9.933333	207.5	17.5
-9.9	208	20.5
-9.866667	206	17
-9.833333	205	14.5
-9.8	205	13
-9.766667	205	12.5
-9.733333	235	24.5
-9.7	235.5	25
-9.666667	238	26
-9.633333	236.5	26.5
-9.6	239.5	26.5
-9.566667	235.5	25.5
-9.533333	229	23.5
-9.5	223	25.5
-9.466667	220	27
-9.433333	220	28
-9.4	220.5	29
-9.366667	220.5	30
-9.333333	221.5	30
-9.3	249	6.5
-9.266667	249.5	5.5
-9.233333	250	6
-9.2	250.5	6
-9.166667	224	31.5
-9.133333	224	31.5
-9.1	251.5	6
-9.066667	252	6
-9.033333	253	6
-9	251.5	6
-8.966667	223	33
-8.933333	250	9
-8.9	251.5	9.5
-8.866667	252	9.5
-8.833333	252.5	10
-8.8	252.5	10
-8.766667	253	10
-8.733333	253.5	10
-8.7	253.5	11
-8.666667	254.5	12
-8.633333	254.5	13.5
-8.6	254	12.5
-8.566667	253	10.5
-8.533333	252	9
-8.5	222.5	28.5
-8.466667	222.5	28
-8.433333	221.5	29
-8.4	251	13.5
-8.366667	253.5	13
-8.333333	252.5	11.5
-8.3	251.5	10.5
-8.266667	221.5	28
-8.233333	221.5	28
-8.2	221.5	29
-8.166667	221.5	29.5
-8.133333	220.5	29.5
-8.1	220.5	29
-8.066667	221	27.5
-8.033333	221	28
-8	220.5	30
-7.966667	220	31
-7.933333	220	31.5
-7.9	220	29.5
-7.866667	219.5	29.5
-7.833333	220	29.5
-7.8	219.5	29.5
-7.766667	219.5	30
-7.733333	219	31
-7.7	217	32
-7.666667	217	32
-7.633333	217	31
-7.6	217	30
-7.566667	217.5	30
-7.533333	217.5	30.5
-7.5	217	31.5
-7.466667	214.5	32
-7.433333	214.5	32
-7.4	214	32
-7.366667	216	29.5
-7.333333	214.5	30
-7.3	213.5	30
-7.266667	213.5	31
-7.233333	214	31.5
-7.2	212.5	32
-7.166667	210.5	31.5
-7.133333	210	31.5
-7.1	212	30
-7.066667	213	29
-7.033333	212.5	29.5
-7	211	30.5
-6.966667	209	35.5
-6.933333	206.5	33.5
-6.9	204.5	35
-6.866667	204	31
-6.833333	210	27
-6.8	210.5	28
-6.766667	209.5	29
-6.733333	207	30
-6.7	204.5	32
-6.666667	201.5	30
-6.633333	201	28.5
-6.6	238.5	8.5
-6.566667	237	8.5
-6.533333	237	9
-6.5	204	29.5
-6.466667	204	32.5
-6.433333	199.5	29.5
-6.4	237	9.5
-6.366667	238	8.5
-6.333333	235.5	9
-6.3	235	9
-6.266667	233.5	10.5
-6.233333	228	12.5
-6.2	216.5	16
-6.166667	195.5	28
-6.133333	234	10
-6.1	235	9
-6.066667	233.5	9.5
-6.033333	233	10
-6	227	12
-5.966667	210.5	17.5
-5.933333	210.5	17.5
-5.9	237.5	8
-5.866667	238	7.5
-5.833333	237.5	8.5
-5.8	238.5	8.5
-5.766667	239.5	8.5
-5.733333	241.5	9.5
-5.7	218	15.5
-5.666667	239	8
-5.633333	239.5	8
-5.6	238.5	8
-5.566667	238	8
-5.533333	238.5	8.5
-5.5	237.5	9
-5.466667	221.5	14
-5.433333	221	14
-5.4	237.5	8.5
-5.366667	239.5	7.5
-5.333333	239	7.5
-5.3	237.5	8
-5.266667	220	14.5
-5.233333	216.5	16
-5.2	215.5	16
-5.166667	237.5	8
-5.133333	238.5	7.5
-5.1	237.5	8
-5.066667	242	6.5
-5.033333	223	13.5
-5	218	15
-4.966667	217	15.5
-4.933333	241.5	7
-4.9	242.5	6.5
-4.866667	242	6.5
-4.833333	241.5	7
-4.8	222	20
-4.766667	218	15
-4.733333	216.5	15.5
-4.7	186	21
-4.666667	241	6
-4.633333	241	6
-4.6	241	6
-4.566667	241	6
-4.533333	186	27
-4.5	186	27
-4.466667	186	27
-4.433333	229	10
-4.4	229	10
-4.366667	229	10
-4.333333	229	10
-4.3	229	10
-4.266667	229	10
-4.233333	229	10
-4.2	229	10
-4.166667	229	10
-4.133333	229	10
-4.1	195	28
-4.066667	195	28
-4.033333	195	27
-4	195	27
-3.966667	195	27
-3.933333	195	27
-3.9	195	27
-3.866667	195	27
-3.833333	195	27
-3.8	195	27
-3.766667	195	27
-3.733333	199	28
-3.7	198.5	28.5
-3.666667	198.5	28.5
-3.633333	198.5	28.5
-3.6	198.5	28.5
-3.566667	198.5	28.5
-3.533333	198.5	28.5
-3.5	198	29
-3.466667	199.5	29
-3.433333	198.5	29.5
-3.4	198.5	29.5
-3.366667	198.5	29.5
-3.333333	198.5	29.5
-3.3	198.5	29.5
-3.266667	198.5	29.5
-3.233333	198.5	29.5
-3.2	198.5	29.5
-3.166667	198.5	29.5
-3.133333	198.5	29.5
-3.1	198.5	29.5
-3.066667	198.5	29.5
-3.033333	198.5	29.5
-3	198.5	29.5
-2.966667	198.5	29.5
-2.933333	198.5	29.5
-2.9	198.5	29.5
-2.866667	198.5	29.5
-2.833333	198.5	29.5
-2.8	198.5	29.5
-2.766667	198.5	29.5
-2.733333	198.5	29.5
-2.7	198.5	29.5
-2.666667	198.5	29.5
-2.633333	198.5	29.5
-2.6	198.5	29.5
-2.566667	198.5	29.5
-2.533333	198.5	29.5
-2.5	198.5	29.5
-2.466667	198.5	29.5
-2.433333	198.5	29.5
-2.4	198.5	29.5
-2.366667	198.5	29.5
-2.333333	198.5	29.5
-2.3	198.5	29.5
-2.266667	198.5	29.5
-2.233333	198.5	29.5
-2.2	198.5	29.5
-2.166667	244	9
-2.133333	254	11
-2.1	244.5	13
-2.066667	245	13
-2.033333	254	9.5
-2	244	8.5
-1.966667	244	8.5
-1.933333	244	8.5
-1.9	244	8.5
-1.866667	245.5	12.5
-1.833333	253	11.5
-1.8	244.5	12
-1.766667	254	8.5
-1.733333	217.5	25
-1.7	214	26
-1.666667	208	27.5
-1.633333	245.5	11.5
-1.6	245	12
-1.566667	245.5	11.5
-1.533333	245	12
-1.5	244.5	10
-1.466667	245	10.5
-1.433333	245.5	12
-1.4	245.5	11.5
-1.366667	248.5	11.5
-1.333333	248.5	11.5
-1.3	246	11.5
-1.266667	245.5	12
-1.233333	216	25.5
-1.2	213.5	27
-1.166667	208.5	28.5
-1.133333	246	13.5
-1.1	254	11.5
-1.066667	246	12.5
-1.033333	252	10
-1	216.5	25.5
-0.966667	217.5	25.5
-0.933333	212.5	27
-0.9	251.5	12
-0.866667	249.5	12.5
-0.833333	250.5	11.5
-0.8	250.5	10.5
-0.766667	252	10.5
-0.733333	254.5	10.5
-0.7	215.5	26
-0.666667	250.5	11
-0.633333	215.5	26
-0.6	254.5	10.5
-0.566667	217	25.5
-0.533333	216	26
-0.5	218.5	25.5
-0.466667	209	28.5
-0.433333	252	12.5
-0.4	252.5	12.5
-0.366667	255	11.5
-0.333333	219	25
-0.3	215.5	26.5
-0.266667	213.5	27
-0.233333	213	28
-0.2	210	29
-0.166667	251.5	12
-0.133333	254	11
-0.1	254	10.5
-0.066667	254	9.5
-0.033333	247.5	10
0	212	28
0.033333	208.5	29.5
0.066667	256	12
0.1	256	11
0.133333	256	11
0.166667	252	6
0.2	215.5	27
0.233333	209	28.5
0.266667	209	29
0.3	209	29
0.333333	209	29
0.366667	209	29
0.4	209	29
0.433333	252	6
0.466667	207.5	29
0.5	207.5	29.5
0.533333	209	29
0.566667	209	29
0.6	209	29
0.633333	209	29
0.666667	252	6
0.7	252	6
0.733333	208	29.5
0.766667	207.5	30
0.8	207.5	30
0.833333	207.5	30
0.866667	207.5	30
0.9	252	6
0.933333	246.5	8.5
0.966667	246.5	8.5
1	207.5	30.5
1.033333	208	30
1.066667	208	30
1.1	208	30
1.133333	208	30
1.166667	248.5	9.5
1.2	253	6
1.233333	253	6
1.266667	250.5	13
1.3	251	13
1.333333	251	12.5
1.366667	250	10
1.4	249	9.5
1.433333	251.5	8
1.466667	250.5	10.5
1.5	251	13
1.533333	253.5	12.5
1.566667	253.5	12.5
1.6	251	12
1.633333	251	10
1.666667	228	24
1.7	251	11
1.733333	253.5	12
1.766667	254	13.5
1.8	254	14
1.833333	253.5	12
1.866667	251.5	11.5
1.9	225.5	25
1.933333	223.5	26.5
1.966667	251.5	14
2	251.5	15
2.033333	251.5	15
2.066667	251.5	14
2.1	252.5	13.5
2.133333	251	13.5
2.166667	252.5	13.5
2.2	251.5	15.5
2.233333	252	16.5
2.266667	251.5	15.5
2.3	251	14.5
2.333333	226	25.5
2.366667	223.5	26
2.4	223	27
2.433333	250	16
2.466667	249	17
2.5	249	16.5
2.533333	225	26.5
2.566667	222.5	26.5
2.6	222.5	27.5
2.633333	222.5	28
2.666667	222	28.5
2.7	250.5	16.5
2.733333	251	17
2.766667	251	16
2.8	225	27
2.833333	224	27
2.866667	221	28.5
2.9	217	29.5
2.933333	250.5	17
2.966667	251.5	17.5
3	250	17
3.033333	228	26
3.066667	225	26.5
3.1	224	27
3.133333	252.5	15.5
3.166667	252.5	16.5
3.2	251	16.5
3.233333	252	17
3.266667	228.5	25.5
3.3	228	26
3.333333	224.5	27.5
3.366667	221	28
3.4	254	15
3.433333	253.5	15.5
3.466667	254	15
3.5	260	11
3.533333	260	11
3.566667	226	26.5
3.6	224	27
3.633333	211	31
3.666667	254	15.5
3.7	253.5	16
3.733333	252.5	17
3.766667	252.5	17
3.8	252.5	17
3.833333	251	9
3.866667	251	9
3.9	251	9
3.933333	251	9
3.966667	210	31
4	210	31
4.033333	210	31
4.066667	254	6
4.1	252.5	7.5
4.133333	252.5	7.5
4.166667	252.5	7.5
4.2	252	17
4.233333	252	17
4.266667	252	17
4.3	252	17
4.333333	251	7
4.366667	251	7
4.4	251	7
4.433333	213.5	33.5
4.466667	213.5	33.5
4.5	213.5	33.5
4.533333	254	5.5
4.566667	256	6
4.6	256	6
4.633333	256	6
4.666667	256	6
4.7	256	6
4.733333	256	6
4.766667	256	6
4.8	256	6
4.833333	256	6
4.866667	256	6
4.9	256	6
4.933333	256	6
4.966667	256	6
5	254	6
5.033333	254	6
5.066667	254	6
5.1	254	6
5.133333	208	36
5.166667	208	36
5.2	208	36
5.233333	208	36
5.266667	254	6
5.3	254	6
5.333333	254	6
5.366667	254	6
5.4	254	6
5.433333	254	6
5.466667	254	6
5.5	254.5	6
5.533333	254.5	6
5.566667	254.5	6
5.6	254.5	6
5.633333	254.5	6
5.666667	254.5	6
5.7	254.5	6
5.733333	254.5	6
5.766667	254.5	6
5.8	254.5	6
5.833333	254.5	6
5.866667	254.5	6
5.9	254.5	6
5.933333	254.5	6
5.966667	256	6
6	255.5	5.5
6.033333	256	6
6.066667	256	6
6.1	256	6
6.133333	256	6
6.166667	256	6
6.2	256	6
6.233333	256	6
6.266667	256	6
6.3	256	6
6.333333	256	6
6.366667	256	6
6.4	256	6
6.433333	256	6
6.466667	256	6
6.5	256	6
6.533333	256	6
6.566667	256	6
6.6	256	6
[truncated: 8,801 more rows]
