# Supplementary material for: Attraction of posture and motion-trajectory elements of conspecific biological motion in medaka fish
Source: Sci Rep. 2018 Jun 5;8:8589. doi: 10.1038/s41598-018-26186-x (PMC5988670; doi:10.1038/s41598-018-26186-x)
Supplement: Supplementary file 4 — Dataset 3 [file 41598_2018_26186_MOESM4_ESM.zip › DataExperiments/Bioposture_16.csv]

time[sec]	x	y
-60.000000	154.500000	28.000000
-59.966667	154.500000	27.500000
-59.933333	154.500000	28.500000
-59.900000	154.500000	28.000000
-59.866667	154.500000	28.000000
-59.833333	154.500000	27.500000
-59.800000	154.500000	28.000000
-59.766667	154.500000	28.500000
-59.733333	154.500000	27.500000
-59.700000	154.500000	27.500000
-59.666667	154.500000	28.000000
-59.633333	154.500000	28.000000
-59.600000	154.500000	28.000000
-59.566667	154.500000	27.500000
-59.533333	154.500000	27.500000
-59.500000	154.500000	28.000000
-59.466667	154.500000	27.500000
-59.433333	154.500000	27.500000
-59.400000	154.500000	25.500000
-59.366667	154.500000	27.500000
-59.333333	154.500000	27.500000
-59.300000	154.500000	28.500000
-59.266667	209.000000	28.000000
-59.233333	209.000000	27.000000
-59.200000	213.500000	27.500000
-59.166667	213.500000	28.000000
-59.133333	213.500000	28.000000
-59.100000	213.500000	27.500000
-59.066667	237.500000	28.000000
-59.033333	237.500000	28.500000
-59.000000	237.500000	28.000000
-58.966667	237.500000	27.500000
-58.933333	159.000000	303.000000
-58.900000	159.000000	303.500000
-58.866667	159.000000	303.000000
-58.833333	159.000000	303.000000
-58.800000	159.500000	304.000000
-58.766667	159.000000	303.500000
-58.733333	159.000000	303.500000
-58.700000	159.000000	303.000000
-58.666667	159.000000	303.000000
-58.633333	159.000000	303.500000
-58.600000	158.500000	303.000000
-58.566667	159.000000	303.500000
-58.533333	159.500000	303.000000
-58.500000	159.500000	303.000000
-58.466667	159.000000	303.000000
-58.433333	159.000000	303.500000
-58.400000	159.000000	303.500000
-58.366667	160.500000	304.000000
-58.333333	159.000000	303.500000
-58.300000	159.000000	303.500000
-58.266667	159.000000	303.500000
-58.233333	159.000000	303.000000
-58.200000	159.500000	303.500000
-58.166667	15.000000	296.000000
-58.133333	15.000000	296.000000
-58.100000	15.000000	296.000000
-58.066667	15.000000	296.000000
-58.033333	15.000000	296.000000
-58.000000	15.000000	296.000000
-57.966667	15.000000	296.000000
-57.933333	15.000000	296.000000
-57.900000	15.000000	296.000000
-57.866667	15.000000	296.000000
-57.833333	15.000000	296.000000
-57.800000	15.000000	296.000000
-57.766667	15.000000	296.000000
-57.733333	15.000000	296.000000
-57.700000	15.000000	296.000000
-57.666667	15.000000	296.000000
-57.633333	15.000000	296.000000
-57.600000	15.000000	296.000000
-57.566667	15.000000	296.000000
-57.533333	15.000000	296.000000
-57.500000	15.000000	296.000000
-57.466667	15.000000	296.000000
-57.433333	15.000000	296.000000
-57.400000	15.000000	296.000000
-57.366667	15.000000	296.000000
-57.333333	15.000000	296.000000
-57.300000	15.000000	296.000000
-57.266667	15.000000	296.000000
-57.233333	15.000000	296.000000
-57.200000	15.000000	296.000000
-57.166667	15.000000	296.000000
-57.133333	15.000000	296.000000
-57.100000	15.000000	296.000000
-57.066667	15.000000	296.000000
-57.033333	15.000000	296.000000
-57.000000	15.000000	296.000000
-56.966667	15.000000	296.000000
-56.933333	15.000000	296.000000
-56.900000	15.000000	296.000000
-56.866667	15.000000	296.000000
-56.833333	15.000000	296.000000
-56.800000	15.000000	296.000000
-56.766667	15.000000	296.000000
-56.733333	15.000000	296.000000
-56.700000	15.000000	296.000000
-56.666667	15.000000	296.000000
-56.633333	15.000000	296.000000
-56.600000	15.000000	296.000000
-56.566667	15.000000	296.000000
-56.533333	15.000000	296.000000
-56.500000	15.000000	296.000000
-56.466667	15.000000	296.000000
-56.433333	15.000000	296.000000
-56.400000	15.000000	296.000000
-56.366667	15.000000	296.000000
-56.333333	15.000000	296.000000
-56.300000	15.000000	296.000000
-56.266667	15.000000	296.000000
-56.233333	15.000000	296.000000
-56.200000	15.000000	296.000000
-56.166667	15.000000	296.000000
-56.133333	15.000000	296.000000
-56.100000	15.000000	296.000000
-56.066667	15.000000	296.000000
-56.033333	15.000000	296.000000
-56.000000	15.000000	296.000000
-55.966667	15.000000	296.000000
-55.933333	15.000000	296.000000
-55.900000	15.000000	296.000000
-55.866667	15.000000	296.000000
-55.833333	15.000000	296.000000
-55.800000	15.000000	296.000000
-55.766667	15.000000	296.000000
-55.733333	15.000000	296.000000
-55.700000	15.000000	296.000000
-55.666667	15.000000	296.000000
-55.633333	15.000000	296.000000
-55.600000	15.000000	296.000000
-55.566667	15.000000	296.000000
-55.533333	15.000000	296.000000
-55.500000	15.000000	296.000000
-55.466667	15.000000	296.000000
-55.433333	15.000000	296.000000
-55.400000	15.000000	296.000000
-55.366667	15.000000	296.000000
-55.333333	15.000000	296.000000
-55.300000	15.000000	296.000000
-55.266667	15.000000	296.000000
-55.233333	15.000000	296.000000
-55.200000	15.000000	296.000000
-55.166667	15.000000	296.000000
-55.133333	15.000000	296.000000
-55.100000	15.000000	296.000000
-55.066667	277.000000	282.000000
-55.033333	277.000000	282.000000
-55.000000	277.000000	282.000000
-54.966667	277.000000	282.000000
-54.933333	277.000000	282.000000
-54.900000	277.000000	282.000000
-54.866667	277.000000	282.000000
-54.833333	277.000000	282.000000
-54.800000	277.000000	282.000000
-54.766667	277.500000	282.500000
-54.733333	277.000000	282.000000
-54.700000	277.000000	282.000000
-54.666667	277.000000	282.000000
-54.633333	277.000000	282.000000
-54.600000	277.000000	282.000000
-54.566667	277.000000	282.000000
-54.533333	277.000000	281.500000
-54.500000	277.000000	282.000000
-54.466667	277.000000	281.500000
-54.433333	277.000000	282.000000
-54.400000	277.000000	281.000000
-54.366667	277.000000	281.000000
-54.333333	275.000000	291.000000
-54.300000	275.000000	291.000000
-54.266667	275.000000	291.000000
-54.233333	275.000000	291.000000
-54.200000	275.000000	291.000000
-54.166667	275.000000	291.000000
-54.133333	275.000000	291.000000
-54.100000	275.000000	291.000000
-54.066667	275.000000	291.000000
-54.033333	275.000000	291.000000
-54.000000	275.000000	291.000000
-53.966667	275.000000	291.000000
-53.933333	275.000000	291.000000
-53.900000	275.000000	291.000000
-53.866667	275.000000	291.000000
-53.833333	275.000000	291.000000
-53.800000	275.000000	291.000000
-53.766667	275.000000	291.000000
-53.733333	275.000000	291.000000
-53.700000	275.000000	291.000000
-53.666667	275.000000	291.000000
-53.633333	275.000000	291.000000
-53.600000	275.000000	291.000000
-53.566667	275.000000	291.000000
-53.533333	275.000000	291.000000
-53.500000	275.000000	291.000000
-53.466667	275.000000	291.000000
-53.433333	275.000000	291.000000
-53.400000	275.000000	291.000000
-53.366667	275.000000	291.000000
-53.333333	275.000000	291.000000
-53.300000	275.000000	291.000000
-53.266667	275.000000	291.000000
-53.233333	275.000000	291.000000
-53.200000	275.000000	291.000000
-53.166667	275.000000	291.000000
-53.133333	275.000000	291.000000
-53.100000	275.000000	291.000000
-53.066667	275.000000	291.000000
-53.033333	275.000000	291.000000
-53.000000	275.000000	291.000000
-52.966667	275.000000	291.000000
-52.933333	275.000000	291.000000
-52.900000	275.000000	291.000000
-52.866667	275.000000	291.000000
-52.833333	275.000000	291.000000
-52.800000	275.000000	291.000000
-52.766667	275.000000	291.000000
-52.733333	275.000000	291.000000
-52.700000	275.000000	291.000000
-52.666667	275.000000	291.000000
-52.633333	275.000000	291.000000
-52.600000	275.000000	291.000000
-52.566667	275.000000	291.000000
-52.533333	275.000000	291.000000
-52.500000	275.000000	291.000000
-52.466667	275.000000	291.000000
-52.433333	275.000000	291.000000
-52.400000	275.000000	291.000000
-52.366667	275.000000	291.000000
-52.333333	275.000000	291.000000
-52.300000	275.000000	291.000000
-52.266667	275.000000	291.000000
-52.233333	275.000000	291.000000
-52.200000	275.000000	291.000000
-52.166667	275.000000	291.000000
-52.133333	275.000000	291.000000
-52.100000	275.000000	291.000000
-52.066667	275.000000	291.000000
-52.033333	275.000000	291.000000
-52.000000	275.000000	291.000000
-51.966667	275.000000	291.000000
-51.933333	275.000000	291.000000
-51.900000	275.000000	291.000000
-51.866667	275.000000	291.000000
-51.833333	275.000000	291.000000
-51.800000	275.000000	291.000000
-51.766667	275.000000	291.000000
-51.733333	275.000000	291.000000
-51.700000	275.000000	291.000000
-51.666667	275.000000	291.000000
-51.633333	275.000000	291.000000
-51.600000	275.000000	291.000000
-51.566667	275.000000	291.000000
-51.533333	275.000000	291.000000
-51.500000	275.000000	291.000000
-51.466667	275.000000	291.000000
-51.433333	275.000000	291.000000
-51.400000	275.000000	291.000000
-51.366667	275.000000	291.000000
-51.333333	275.000000	291.000000
-51.300000	275.000000	291.000000
-51.266667	275.000000	291.000000
-51.233333	275.000000	291.000000
-51.200000	275.000000	291.000000
-51.166667	275.000000	291.000000
-51.133333	275.000000	291.000000
-51.100000	275.000000	291.000000
-51.066667	275.000000	291.000000
-51.033333	275.000000	291.000000
-51.000000	275.000000	291.000000
-50.966667	275.000000	291.000000
-50.933333	275.000000	291.000000
-50.900000	275.000000	291.000000
-50.866667	275.000000	291.000000
-50.833333	275.000000	291.000000
-50.800000	275.000000	291.000000
-50.766667	275.000000	291.000000
-50.733333	275.000000	291.000000
-50.700000	275.000000	291.000000
-50.666667	275.000000	291.000000
-50.633333	275.000000	291.000000
-50.600000	275.000000	291.000000
-50.566667	275.000000	291.000000
-50.533333	275.000000	291.000000
-50.500000	275.000000	291.000000
-50.466667	275.000000	291.000000
-50.433333	275.000000	291.000000
-50.400000	275.000000	291.000000
-50.366667	275.000000	291.000000
-50.333333	275.000000	291.000000
-50.300000	275.000000	291.000000
-50.266667	275.000000	291.000000
-50.233333	275.000000	291.000000
-50.200000	275.000000	291.000000
-50.166667	275.000000	291.000000
-50.133333	275.000000	291.000000
-50.100000	275.000000	291.000000
-50.066667	275.000000	291.000000
-50.033333	275.000000	291.000000
-50.000000	275.000000	291.000000
-49.966667	275.000000	291.000000
-49.933333	275.000000	291.000000
-49.900000	275.000000	291.000000
-49.866667	275.000000	291.000000
-49.833333	275.000000	291.000000
-49.800000	275.000000	291.000000
-49.766667	275.000000	291.000000
-49.733333	275.000000	291.000000
-49.700000	275.000000	291.000000
-49.666667	275.000000	291.000000
-49.633333	275.000000	291.000000
-49.600000	275.000000	291.000000
-49.566667	275.000000	291.000000
-49.533333	275.000000	291.000000
-49.500000	275.000000	291.000000
-49.466667	275.000000	291.000000
-49.433333	275.000000	291.000000
-49.400000	275.000000	291.000000
-49.366667	275.000000	291.000000
-49.333333	275.000000	291.000000
-49.300000	275.000000	291.000000
-49.266667	275.000000	291.000000
-49.233333	275.000000	291.000000
-49.200000	275.000000	291.000000
-49.166667	275.000000	291.000000
-49.133333	275.000000	291.000000
-49.100000	275.000000	291.000000
-49.066667	274.000000	272.000000
-49.033333	274.000000	272.000000
-49.000000	274.000000	272.000000
-48.966667	274.000000	272.000000
-48.933333	274.000000	272.000000
-48.900000	274.000000	272.000000
-48.866667	274.000000	272.000000
-48.833333	274.000000	272.000000
-48.800000	274.000000	272.000000
-48.766667	274.000000	272.000000
-48.733333	274.000000	272.000000
-48.700000	274.000000	272.000000
-48.666667	274.000000	272.000000
-48.633333	274.000000	272.000000
-48.600000	274.000000	272.000000
-48.566667	274.000000	272.000000
-48.533333	274.000000	272.000000
-48.500000	274.000000	272.000000
-48.466667	274.000000	272.000000
-48.433333	274.000000	272.000000
-48.400000	274.000000	272.000000
-48.366667	274.000000	272.000000
-48.333333	274.000000	272.000000
-48.300000	274.000000	272.000000
-48.266667	274.000000	272.000000
-48.233333	274.000000	272.000000
-48.200000	274.000000	272.000000
-48.166667	274.000000	272.000000
-48.133333	274.000000	272.000000
-48.100000	274.000000	272.000000
-48.066667	274.000000	272.000000
-48.033333	274.000000	272.000000
-48.000000	274.000000	272.000000
-47.966667	274.000000	272.000000
-47.933333	274.000000	272.000000
-47.900000	274.000000	272.000000
-47.866667	274.000000	272.000000
-47.833333	274.000000	272.000000
-47.800000	274.000000	272.000000
-47.766667	274.000000	272.000000
-47.733333	274.000000	272.000000
-47.700000	274.000000	272.000000
-47.666667	274.000000	272.000000
-47.633333	274.000000	272.000000
-47.600000	274.000000	272.000000
-47.566667	274.000000	272.000000
-47.533333	274.000000	272.000000
-47.500000	274.000000	272.000000
-47.466667	274.000000	272.000000
-47.433333	274.000000	272.000000
-47.400000	274.000000	272.000000
-47.366667	274.000000	272.000000
-47.333333	274.000000	272.000000
-47.300000	274.000000	272.000000
-47.266667	274.000000	272.000000
-47.233333	274.000000	272.000000
-47.200000	274.000000	272.000000
-47.166667	274.000000	272.000000
-47.133333	274.000000	272.000000
-47.100000	274.000000	272.000000
-47.066667	274.000000	272.000000
-47.033333	274.000000	272.000000
-47.000000	274.000000	272.000000
-46.966667	274.000000	272.000000
-46.933333	274.000000	272.000000
-46.900000	274.000000	272.000000
-46.866667	274.000000	272.000000
-46.833333	274.000000	272.000000
-46.800000	274.000000	272.000000
-46.766667	274.000000	272.000000
-46.733333	274.000000	272.000000
-46.700000	274.000000	272.000000
-46.666667	274.000000	272.000000
-46.633333	274.000000	272.000000
-46.600000	274.000000	272.000000
-46.566667	274.000000	272.000000
-46.533333	274.000000	272.000000
-46.500000	274.000000	272.000000
-46.466667	274.000000	272.000000
-46.433333	274.000000	272.000000
-46.400000	274.000000	272.000000
-46.366667	274.000000	272.000000
-46.333333	274.000000	272.000000
-46.300000	274.000000	272.000000
-46.266667	274.000000	272.000000
-46.233333	274.000000	272.000000
-46.200000	274.000000	272.000000
-46.166667	274.000000	272.000000
-46.133333	274.000000	272.000000
-46.100000	274.000000	272.000000
-46.066667	274.000000	272.000000
-46.033333	274.000000	272.000000
-46.000000	274.000000	272.000000
-45.966667	274.000000	272.000000
-45.933333	274.000000	272.000000
-45.900000	274.000000	272.000000
-45.866667	274.000000	272.000000
-45.833333	274.000000	272.000000
-45.800000	274.000000	272.000000
-45.766667	274.000000	272.000000
-45.733333	274.000000	272.000000
-45.700000	274.000000	272.000000
-45.666667	274.000000	272.000000
-45.633333	274.000000	272.000000
-45.600000	274.000000	272.000000
-45.566667	274.000000	272.000000
-45.533333	274.000000	272.000000
-45.500000	274.000000	272.000000
-45.466667	274.000000	272.000000
-45.433333	274.000000	272.000000
-45.400000	274.000000	272.000000
-45.366667	274.000000	272.000000
-45.333333	274.000000	272.000000
-45.300000	274.000000	272.000000
-45.266667	274.000000	272.000000
-45.233333	274.000000	272.000000
-45.200000	274.000000	272.000000
-45.166667	274.000000	272.000000
-45.133333	274.000000	272.000000
-45.100000	274.000000	272.000000
-45.066667	274.000000	272.000000
-45.033333	274.000000	272.000000
-45.000000	274.000000	272.000000
-44.966667	274.000000	272.000000
-44.933333	274.000000	272.000000
-44.900000	274.000000	272.000000
-44.866667	274.000000	272.000000
-44.833333	274.000000	272.000000
-44.800000	274.000000	272.000000
-44.766667	274.000000	272.000000
-44.733333	274.000000	272.000000
-44.700000	274.000000	272.000000
-44.666667	274.000000	272.000000
-44.633333	274.000000	272.000000
-44.600000	274.000000	272.000000
-44.566667	274.000000	272.000000
-44.533333	274.000000	272.000000
-44.500000	274.000000	272.000000
-44.466667	274.000000	272.000000
-44.433333	274.000000	272.000000
-44.400000	274.000000	272.000000
-44.366667	274.000000	272.000000
-44.333333	274.000000	272.000000
-44.300000	274.000000	272.000000
-44.266667	274.000000	272.000000
-44.233333	274.000000	272.000000
-44.200000	274.000000	272.000000
-44.166667	274.000000	272.000000
-44.133333	274.000000	272.000000
-44.100000	274.000000	272.000000
-44.066667	274.000000	272.000000
-44.033333	274.000000	272.000000
-44.000000	274.000000	272.000000
-43.966667	274.000000	272.000000
-43.933333	274.000000	272.000000
-43.900000	274.000000	272.000000
-43.866667	274.000000	272.000000
-43.833333	274.000000	272.000000
-43.800000	274.000000	272.000000
-43.766667	274.000000	272.000000
-43.733333	274.000000	272.000000
-43.700000	274.000000	272.000000
-43.666667	274.000000	272.000000
-43.633333	274.000000	272.000000
-43.600000	274.000000	272.000000
-43.566667	274.000000	272.000000
-43.533333	274.000000	272.000000
-43.500000	274.000000	272.000000
-43.466667	274.000000	272.000000
-43.433333	274.000000	272.000000
-43.400000	274.000000	272.000000
-43.366667	274.000000	272.000000
-43.333333	274.000000	272.000000
-43.300000	274.000000	272.000000
-43.266667	274.000000	272.000000
-43.233333	274.000000	272.000000
-43.200000	274.000000	272.000000
-43.166667	274.000000	272.000000
-43.133333	263.000000	251.000000
-43.100000	263.000000	251.000000
-43.066667	263.000000	251.000000
-43.033333	262.000000	247.000000
-43.000000	262.000000	248.500000
-42.966667	262.000000	249.500000
-42.933333	262.000000	249.500000
-42.900000	262.000000	248.000000
-42.866667	262.000000	248.500000
-42.833333	262.000000	248.500000
-42.800000	262.000000	248.500000
-42.766667	262.000000	248.500000
-42.733333	262.000000	248.500000
-42.700000	262.000000	248.500000
-42.666667	262.000000	248.500000
-42.633333	262.000000	248.500000
-42.600000	262.000000	248.500000
-42.566667	262.000000	248.500000
-42.533333	262.000000	248.500000
-42.500000	262.000000	248.500000
-42.466667	262.000000	250.000000
-42.433333	262.000000	250.000000
-42.400000	262.000000	250.500000
-42.366667	262.000000	252.000000
-42.333333	262.000000	253.000000
-42.300000	262.000000	254.000000
-42.266667	261.000000	249.000000
-42.233333	261.500000	252.000000
-42.200000	261.500000	251.500000
-42.166667	261.500000	251.000000
-42.133333	261.500000	251.500000
-42.100000	261.500000	251.500000
-42.066667	261.500000	251.500000
-42.033333	261.500000	252.000000
-42.000000	261.500000	252.500000
-41.966667	261.500000	253.000000
-41.933333	261.500000	253.500000
-41.900000	261.500000	254.000000
-41.866667	261.500000	253.000000
-41.833333	261.500000	252.500000
-41.800000	261.500000	253.000000
-41.766667	262.000000	254.000000
-41.733333	262.000000	254.000000
-41.700000	262.000000	254.000000
-41.666667	262.000000	254.000000
-41.633333	261.500000	252.500000
-41.600000	261.000000	250.000000
-41.566667	261.000000	251.500000
-41.533333	261.000000	251.500000
-41.500000	261.000000	251.500000
-41.466667	261.000000	251.500000
-41.433333	261.000000	251.500000
-41.400000	261.000000	251.500000
-41.366667	261.000000	251.500000
-41.333333	261.000000	251.500000
-41.300000	261.000000	251.500000
-41.266667	261.000000	251.500000
-41.233333	261.000000	251.500000
-41.200000	261.000000	251.500000
-41.166667	261.000000	251.500000
-41.133333	261.000000	251.500000
-41.100000	261.000000	251.500000
-41.066667	261.000000	251.500000
-41.033333	261.000000	251.500000
-41.000000	261.000000	251.500000
-40.966667	261.000000	251.500000
-40.933333	261.000000	251.500000
-40.900000	261.000000	251.500000
-40.866667	261.000000	251.500000
-40.833333	261.000000	251.500000
-40.800000	261.000000	251.500000
-40.766667	261.000000	251.500000
-40.733333	261.000000	251.500000
-40.700000	261.000000	251.500000
-40.666667	261.000000	251.500000
-40.633333	261.000000	251.500000
-40.600000	261.000000	251.500000
-40.566667	261.000000	251.500000
-40.533333	261.000000	251.500000
-40.500000	261.000000	251.500000
-40.466667	261.000000	251.500000
-40.433333	261.000000	251.500000
-40.400000	261.000000	251.500000
-40.366667	261.000000	251.500000
-40.333333	261.000000	251.500000
-40.300000	261.000000	251.500000
-40.266667	261.000000	251.500000
-40.233333	261.000000	251.500000
-40.200000	261.000000	251.500000
-40.166667	261.000000	251.500000
-40.133333	261.000000	251.500000
-40.100000	261.000000	251.500000
-40.066667	261.000000	251.500000
-40.033333	261.000000	251.500000
-40.000000	261.000000	251.500000
-39.966667	261.000000	251.500000
-39.933333	261.000000	251.500000
-39.900000	261.000000	251.500000
-39.866667	261.000000	251.500000
-39.833333	261.000000	251.500000
-39.800000	261.000000	251.500000
-39.766667	261.000000	251.500000
-39.733333	261.000000	251.500000
-39.700000	261.000000	251.500000
-39.666667	261.000000	251.500000
-39.633333	261.000000	251.500000
-39.600000	261.000000	251.500000
-39.566667	261.000000	251.500000
-39.533333	261.000000	251.500000
-39.500000	261.000000	251.500000
-39.466667	261.000000	251.500000
-39.433333	261.000000	251.500000
-39.400000	261.000000	251.500000
-39.366667	261.000000	251.500000
-39.333333	261.000000	251.500000
-39.300000	261.000000	251.500000
-39.266667	261.000000	251.500000
-39.233333	261.000000	251.500000
-39.200000	261.000000	251.500000
-39.166667	261.000000	251.500000
-39.133333	261.000000	251.500000
-39.100000	261.000000	251.500000
-39.066667	261.000000	251.500000
-39.033333	261.000000	251.500000
-39.000000	261.000000	251.500000
-38.966667	261.000000	251.500000
-38.933333	261.000000	251.500000
-38.900000	261.000000	251.500000
-38.866667	261.000000	251.500000
-38.833333	261.000000	251.500000
-38.800000	261.000000	251.500000
-38.766667	261.000000	251.500000
-38.733333	261.000000	251.500000
-38.700000	261.000000	251.500000
-38.666667	261.000000	251.500000
-38.633333	261.000000	251.500000
-38.600000	261.000000	251.500000
-38.566667	261.000000	251.500000
-38.533333	261.000000	251.500000
-38.500000	261.000000	251.500000
-38.466667	261.000000	251.500000
-38.433333	261.000000	251.500000
-38.400000	261.000000	251.500000
-38.366667	261.000000	251.500000
-38.333333	261.000000	251.500000
-38.300000	261.000000	251.500000
-38.266667	261.000000	251.500000
-38.233333	261.000000	251.500000
-38.200000	261.000000	251.500000
-38.166667	261.000000	251.500000
-38.133333	261.000000	251.500000
-38.100000	261.000000	251.500000
-38.066667	261.000000	251.500000
-38.033333	261.000000	251.500000
-38.000000	261.000000	251.500000
-37.966667	261.000000	251.500000
-37.933333	261.000000	251.500000
-37.900000	261.000000	251.500000
-37.866667	261.000000	251.500000
-37.833333	261.000000	251.500000
-37.800000	261.000000	251.500000
-37.766667	261.000000	251.500000
-37.733333	261.000000	251.500000
-37.700000	261.000000	251.500000
-37.666667	261.000000	251.500000
-37.633333	261.000000	251.500000
-37.600000	261.000000	251.500000
-37.566667	261.000000	251.500000
-37.533333	261.000000	251.500000
-37.500000	261.000000	251.500000
-37.466667	261.000000	251.500000
-37.433333	261.000000	251.500000
-37.400000	261.000000	251.500000
-37.366667	261.000000	251.500000
-37.333333	261.000000	251.500000
-37.300000	261.000000	251.500000
-37.266667	261.000000	251.500000
-37.233333	261.000000	251.500000
-37.200000	261.000000	251.500000
-37.166667	261.000000	251.500000
-37.133333	261.000000	251.500000
-37.100000	261.000000	251.500000
-37.066667	261.000000	251.500000
-37.033333	261.000000	251.500000
-37.000000	261.000000	251.500000
-36.966667	261.000000	251.500000
-36.933333	261.000000	251.500000
-36.900000	261.000000	251.500000
-36.866667	261.000000	251.500000
-36.833333	261.000000	251.500000
-36.800000	261.000000	251.500000
-36.766667	261.000000	251.500000
-36.733333	261.000000	251.500000
-36.700000	261.000000	251.500000
-36.666667	261.000000	251.500000
-36.633333	261.000000	251.500000
-36.600000	261.000000	251.500000
-36.566667	261.000000	251.500000
-36.533333	261.000000	251.500000
-36.500000	261.000000	251.500000
-36.466667	261.000000	251.500000
-36.433333	261.000000	251.500000
-36.400000	261.000000	251.500000
-36.366667	261.000000	251.500000
-36.333333	261.000000	251.500000
-36.300000	261.000000	251.500000
-36.266667	261.000000	251.500000
-36.233333	261.000000	251.500000
-36.200000	261.000000	251.500000
-36.166667	261.000000	251.500000
-36.133333	261.000000	251.500000
-36.100000	261.000000	251.500000
-36.066667	261.000000	251.500000
-36.033333	261.000000	251.500000
-36.000000	261.000000	251.500000
-35.966667	261.000000	251.500000
-35.933333	261.000000	251.500000
-35.900000	261.000000	251.500000
-35.866667	261.000000	251.500000
-35.833333	261.000000	251.500000
-35.800000	261.000000	251.500000
-35.766667	261.000000	251.500000
-35.733333	261.000000	251.500000
-35.700000	261.000000	251.500000
-35.666667	261.000000	251.500000
-35.633333	261.000000	251.500000
-35.600000	261.000000	251.500000
-35.566667	261.000000	251.500000
-35.533333	261.000000	251.500000
-35.500000	261.000000	251.500000
-35.466667	261.000000	251.500000
-35.433333	261.000000	251.500000
-35.400000	261.000000	251.500000
-35.366667	261.000000	251.500000
-35.333333	261.000000	251.500000
-35.300000	261.000000	251.500000
-35.266667	261.000000	251.500000
-35.233333	261.000000	251.500000
-35.200000	261.000000	251.500000
-35.166667	261.000000	251.500000
-35.133333	261.000000	251.500000
-35.100000	261.000000	251.500000
-35.066667	261.000000	251.500000
-35.033333	261.000000	251.500000
-35.000000	261.000000	251.500000
-34.966667	261.000000	251.500000
-34.933333	261.000000	251.500000
-34.900000	261.000000	251.500000
-34.866667	261.000000	251.500000
-34.833333	261.000000	251.500000
-34.800000	261.000000	251.500000
-34.766667	261.000000	251.500000
-34.733333	261.000000	251.500000
-34.700000	261.000000	251.500000
-34.666667	261.000000	251.500000
-34.633333	261.000000	251.500000
-34.600000	261.000000	251.500000
-34.566667	261.000000	251.500000
-34.533333	261.000000	251.500000
-34.500000	261.000000	251.500000
-34.466667	261.000000	251.500000
-34.433333	261.000000	251.500000
-34.400000	261.000000	251.500000
-34.366667	261.000000	251.500000
-34.333333	256.000000	242.000000
-34.300000	256.000000	242.000000
-34.266667	256.000000	242.000000
-34.233333	259.000000	253.000000
-34.200000	259.000000	253.000000
-34.166667	259.000000	253.000000
-34.133333	259.000000	253.000000
-34.100000	259.000000	253.000000
-34.066667	259.000000	253.000000
-34.033333	259.000000	253.000000
-34.000000	256.000000	243.500000
-33.966667	257.000000	249.000000
-33.933333	256.000000	246.000000
-33.900000	256.000000	246.000000
-33.866667	256.000000	246.000000
-33.833333	255.500000	244.000000
-33.800000	255.500000	244.000000
-33.766667	255.500000	243.500000
-33.733333	262.000000	265.000000
-33.700000	256.500000	248.500000
-33.666667	256.500000	248.000000
-33.633333	256.000000	247.500000
-33.600000	256.000000	248.500000
-33.566667	256.500000	250.500000
-33.533333	256.500000	250.500000
-33.500000	255.500000	247.500000
-33.466667	256.000000	249.000000
-33.433333	255.500000	247.500000
-33.400000	255.500000	247.000000
-33.366667	255.500000	246.500000
-33.333333	255.500000	246.500000
-33.300000	255.000000	246.000000
-33.266667	255.000000	246.500000
-33.233333	255.000000	247.500000
-33.200000	256.000000	250.500000
-33.166667	255.500000	249.000000
-33.133333	255.000000	247.500000
-33.100000	255.000000	247.500000
-33.066667	254.500000	245.500000
-33.033333	255.000000	247.000000
-33.000000	255.000000	246.500000
-32.966667	254.500000	246.000000
-32.933333	255.000000	248.000000
-32.900000	254.000000	245.500000
-32.866667	254.500000	247.000000
-32.833333	254.000000	245.500000
-32.800000	254.500000	247.000000
-32.766667	254.500000	247.000000
-32.733333	254.000000	245.500000
-32.700000	254.500000	247.000000
-32.666667	254.500000	247.000000
-32.633333	254.000000	246.000000
-32.600000	255.000000	249.500000
-32.566667	255.000000	250.000000
-32.533333	254.500000	248.500000
-32.500000	254.500000	248.500000
-32.466667	254.000000	247.000000
-32.433333	254.000000	246.500000
-32.400000	254.000000	246.500000
-32.366667	253.500000	245.500000
-32.333333	254.000000	247.000000
-32.300000	253.500000	246.000000
-32.266667	253.500000	247.000000
-32.233333	253.000000	245.500000
-32.200000	253.000000	246.000000
-32.166667	253.000000	246.000000
-32.133333	252.500000	245.000000
-32.100000	253.000000	245.500000
-32.066667	252.000000	243.000000
-32.033333	252.000000	243.000000
-32.000000	252.000000	242.500000
-31.966667	252.000000	243.000000
-31.933333	252.500000	244.500000
-31.900000	252.000000	243.500000
-31.866667	252.000000	244.000000
-31.833333	251.500000	242.500000
-31.800000	251.500000	243.000000
-31.766667	251.000000	241.500000
-31.733333	251.000000	241.500000
-31.700000	251.000000	241.500000
-31.666667	251.000000	241.500000
-31.633333	251.000000	241.500000
-31.600000	251.000000	241.500000
-31.566667	251.000000	241.500000
-31.533333	251.000000	241.500000
-31.500000	251.000000	243.000000
-31.466667	251.000000	243.000000
-31.433333	250.000000	240.000000
-31.400000	250.000000	240.000000
-31.366667	250.000000	240.000000
-31.333333	250.000000	240.000000
-31.300000	250.000000	240.000000
-31.266667	250.000000	240.000000
-31.233333	250.000000	240.000000
-31.200000	250.000000	240.000000
-31.166667	250.000000	240.000000
-31.133333	250.000000	240.000000
-31.100000	250.000000	240.000000
-31.066667	250.000000	240.000000
-31.033333	250.000000	240.000000
-31.000000	250.000000	240.000000
-30.966667	250.000000	240.000000
-30.933333	250.000000	240.000000
-30.900000	250.000000	240.000000
-30.866667	250.000000	240.000000
-30.833333	250.000000	240.000000
-30.800000	250.000000	240.000000
-30.766667	250.000000	240.000000
-30.733333	250.000000	240.000000
-30.700000	250.000000	240.000000
-30.666667	250.000000	240.000000
-30.633333	250.000000	240.000000
-30.600000	250.000000	240.000000
-30.566667	250.000000	240.000000
-30.533333	250.000000	240.000000
-30.500000	250.000000	240.000000
-30.466667	250.000000	240.000000
-30.433333	250.000000	240.000000
-30.400000	250.000000	240.000000
-30.366667	250.000000	240.000000
-30.333333	250.000000	240.000000
-30.300000	250.000000	240.000000
-30.266667	250.000000	240.000000
-30.233333	250.000000	240.000000
-30.200000	250.000000	240.000000
-30.166667	250.000000	240.000000
-30.133333	250.000000	240.000000
-30.100000	250.000000	240.000000
-30.066667	250.000000	240.000000
-30.033333	250.000000	240.000000
-30.000000	250.000000	240.000000
-29.966667	250.000000	240.000000
-29.933333	250.000000	240.000000
-29.900000	250.000000	240.000000
-29.866667	250.000000	240.000000
-29.833333	250.000000	240.000000
-29.800000	250.000000	240.000000
-29.766667	250.000000	240.000000
-29.733333	250.000000	240.000000
-29.700000	250.000000	240.000000
-29.666667	250.000000	240.000000
-29.633333	250.000000	240.000000
-29.600000	250.000000	240.000000
-29.566667	250.000000	240.000000
-29.533333	250.000000	240.000000
-29.500000	250.000000	240.000000
-29.466667	250.000000	240.000000
-29.433333	250.000000	240.000000
-29.400000	250.000000	240.000000
-29.366667	250.000000	240.000000
-29.333333	250.000000	240.000000
-29.300000	250.000000	240.000000
-29.266667	250.000000	240.000000
-29.233333	250.000000	240.000000
-29.200000	250.000000	240.000000
-29.166667	250.000000	240.000000
-29.133333	250.000000	240.000000
-29.100000	250.000000	240.000000
-29.066667	250.000000	240.000000
-29.033333	250.000000	240.000000
-29.000000	250.000000	240.000000
-28.966667	250.000000	240.000000
-28.933333	250.000000	240.000000
-28.900000	250.000000	240.000000
-28.866667	250.000000	240.000000
-28.833333	280.000000	283.000000
-28.800000	280.500000	284.000000
-28.766667	280.000000	283.000000
-28.733333	281.000000	285.000000
-28.700000	281.000000	285.000000
-28.666667	281.000000	285.500000
-28.633333	280.500000	284.000000
-28.600000	280.500000	284.000000
-28.566667	280.500000	284.000000
-28.533333	280.500000	284.000000
-28.500000	279.500000	282.500000
-28.466667	280.000000	283.500000
-28.433333	280.500000	284.500000
-28.400000	281.000000	284.500000
-28.366667	281.000000	284.000000
-28.333333	281.000000	284.500000
-28.300000	281.000000	284.000000
-28.266667	281.000000	284.500000
-28.233333	281.000000	284.500000
-28.200000	281.000000	285.000000
-28.166667	281.000000	284.500000
-28.133333	281.000000	284.500000
-28.100000	281.000000	284.500000
-28.066667	281.000000	284.500000
-28.033333	281.000000	284.500000
-28.000000	281.000000	284.500000
-27.966667	280.500000	284.500000
-27.933333	281.000000	284.500000
-27.900000	281.000000	284.500000
-27.866667	281.000000	284.500000
-27.833333	281.000000	284.500000
-27.800000	281.500000	285.000000
-27.766667	281.500000	284.500000
-27.733333	281.500000	284.500000
-27.700000	281.500000	284.500000
-27.666667	281.500000	284.500000
-27.633333	281.500000	284.500000
-27.600000	281.500000	284.500000
-27.566667	282.000000	285.500000
-27.533333	282.000000	285.500000
-27.500000	282.000000	286.500000
-27.466667	282.000000	286.500000
-27.433333	282.000000	288.500000
-27.400000	282.000000	288.500000
-27.366667	282.000000	288.500000
-27.333333	282.000000	288.500000
-27.300000	282.000000	288.500000
-27.266667	282.500000	288.500000
-27.233333	282.500000	288.500000
-27.200000	282.500000	288.000000
-27.166667	282.000000	288.000000
-27.133333	282.500000	288.000000
-27.100000	283.000000	288.000000
-27.066667	283.000000	288.000000
-27.033333	283.000000	288.000000
-27.000000	282.500000	288.500000
-26.966667	283.000000	288.000000
-26.933333	283.000000	288.000000
-26.900000	283.000000	288.000000
-26.866667	283.000000	288.000000
-26.833333	283.000000	288.000000
-26.800000	283.000000	288.000000
-26.766667	283.000000	288.000000
-26.733333	284.000000	287.000000
-26.700000	284.000000	286.500000
-26.666667	284.000000	286.500000
-26.633333	284.000000	286.500000
-26.600000	284.000000	286.500000
-26.566667	284.000000	286.500000
-26.533333	284.000000	286.500000
-26.500000	284.000000	286.500000
-26.466667	284.000000	286.500000
-26.433333	284.000000	286.500000
-26.400000	284.000000	286.500000
-26.366667	284.000000	286.500000
-26.333333	284.000000	286.500000
-26.300000	284.000000	286.500000
-26.266667	284.000000	286.500000
-26.233333	284.000000	286.500000
-26.200000	284.000000	286.500000
-26.166667	284.000000	286.500000
-26.133333	284.000000	286.500000
-26.100000	284.000000	286.500000
-26.066667	284.000000	286.500000
-26.033333	284.000000	286.500000
-26.000000	284.000000	286.500000
-25.966667	284.000000	286.500000
-25.933333	284.000000	286.500000
-25.900000	284.000000	286.500000
-25.866667	284.000000	286.500000
-25.833333	284.000000	286.500000
-25.800000	284.000000	286.500000
-25.766667	284.000000	286.500000
-25.733333	284.000000	286.500000
-25.700000	284.000000	286.500000
-25.666667	284.000000	286.500000
-25.633333	284.000000	286.500000
-25.600000	284.000000	286.500000
-25.566667	284.000000	286.500000
-25.533333	284.000000	286.500000
-25.500000	284.000000	286.500000
-25.466667	284.000000	286.500000
-25.433333	284.000000	286.500000
-25.400000	284.000000	286.500000
-25.366667	284.000000	286.500000
-25.333333	284.000000	286.500000
-25.300000	284.000000	286.500000
-25.266667	284.000000	286.500000
-25.233333	284.000000	286.500000
-25.200000	284.000000	286.500000
-25.166667	284.000000	286.500000
-25.133333	284.000000	286.500000
-25.100000	284.000000	286.500000
-25.066667	284.000000	286.500000
-25.033333	284.000000	286.500000
-25.000000	284.000000	286.500000
-24.966667	284.000000	286.500000
-24.933333	284.000000	286.500000
-24.900000	284.000000	286.500000
-24.866667	284.000000	286.500000
-24.833333	284.000000	286.500000
-24.800000	284.000000	286.500000
-24.766667	284.000000	286.500000
-24.733333	284.000000	286.500000
-24.700000	284.000000	286.500000
-24.666667	284.000000	286.500000
-24.633333	284.000000	286.500000
-24.600000	284.000000	286.500000
-24.566667	284.000000	286.500000
-24.533333	284.000000	286.500000
-24.500000	282.000000	292.000000
-24.466667	281.500000	292.000000
-24.433333	281.500000	292.000000
-24.400000	282.000000	292.000000
-24.366667	282.000000	292.000000
-24.333333	282.000000	292.000000
-24.300000	282.000000	292.500000
-24.266667	282.000000	292.500000
-24.233333	282.000000	292.500000
-24.200000	282.000000	292.500000
-24.166667	282.000000	292.500000
-24.133333	282.000000	292.500000
-24.100000	282.000000	292.500000
-24.066667	282.000000	293.000000
-24.033333	281.500000	293.000000
-24.000000	281.500000	293.000000
-23.966667	282.000000	293.000000
-23.933333	282.000000	293.000000
-23.900000	282.000000	293.500000
-23.866667	282.000000	293.500000
-23.833333	282.000000	293.000000
-23.800000	282.000000	293.000000
-23.766667	282.000000	293.000000
-23.733333	282.000000	293.500000
-23.700000	282.500000	293.500000
-23.666667	282.500000	293.500000
-23.633333	283.000000	293.500000
-23.600000	283.000000	293.500000
-23.566667	283.000000	293.500000
-23.533333	283.000000	293.500000
-23.500000	283.000000	293.500000
-23.466667	283.000000	293.500000
-23.433333	283.500000	293.500000
-23.400000	283.500000	293.500000
-23.366667	283.500000	293.500000
-23.333333	283.500000	293.500000
-23.300000	283.500000	294.000000
-23.266667	283.500000	294.000000
-23.233333	283.500000	294.000000
-23.200000	284.000000	294.000000
-23.166667	284.000000	294.000000
-23.133333	284.000000	294.000000
-23.100000	284.000000	293.500000
-23.066667	284.000000	293.500000
-23.033333	284.500000	293.500000
-23.000000	284.000000	294.000000
-22.966667	284.500000	294.500000
-22.933333	284.000000	294.500000
-22.900000	284.000000	294.500000
-22.866667	284.000000	294.500000
-22.833333	284.500000	294.500000
-22.800000	285.000000	294.500000
-22.766667	285.500000	294.500000
-22.733333	285.500000	294.500000
-22.700000	285.500000	294.500000
-22.666667	285.500000	294.500000
-22.633333	285.500000	294.500000
-22.600000	285.500000	294.500000
-22.566667	285.500000	294.500000
-22.533333	285.500000	294.500000
-22.500000	285.500000	294.500000
-22.466667	285.500000	294.500000
-22.433333	286.000000	294.000000
-22.400000	286.000000	294.000000
-22.366667	286.500000	294.500000
-22.333333	286.500000	295.000000
-22.300000	286.500000	295.500000
-22.266667	286.500000	295.500000
-22.233333	286.500000	295.500000
-22.200000	286.500000	295.500000
-22.166667	286.500000	295.500000
-22.133333	287.000000	295.500000
-22.100000	287.500000	295.000000
-22.066667	287.500000	295.000000
-22.033333	287.500000	295.000000
-22.000000	287.500000	295.000000
-21.966667	287.500000	295.000000
-21.933333	287.500000	295.000000
-21.900000	287.500000	295.500000
-21.866667	287.500000	295.500000
-21.833333	288.000000	295.500000
-21.800000	288.000000	295.500000
-21.766667	288.000000	295.500000
-21.733333	288.500000	295.000000
-21.700000	288.500000	295.000000
-21.666667	288.000000	295.500000
-21.633333	289.000000	295.000000
-21.600000	288.500000	292.000000
-21.566667	288.500000	295.000000
-21.533333	288.500000	295.000000
-21.500000	289.000000	295.000000
-21.466667	289.000000	295.000000
-21.433333	289.000000	295.000000
-21.400000	289.000000	293.000000
-21.366667	289.000000	293.000000
-21.333333	289.000000	292.500000
-21.300000	288.500000	291.500000
-21.266667	289.000000	292.500000
-21.233333	289.000000	292.500000
-21.200000	289.000000	291.500000
-21.166667	289.500000	292.500000
-21.133333	289.000000	291.000000
-21.100000	289.000000	291.000000
-21.066667	289.000000	290.500000
-21.033333	289.000000	290.000000
-21.000000	289.000000	290.000000
-20.966667	289.000000	290.000000
-20.933333	289.000000	290.000000
-20.900000	289.000000	290.000000
-20.866667	289.000000	290.000000
-20.833333	289.000000	290.000000
-20.800000	289.000000	290.000000
-20.766667	289.000000	290.000000
-20.733333	289.000000	290.000000
-20.700000	289.000000	290.000000
-20.666667	289.000000	290.000000
-20.633333	289.000000	290.000000
-20.600000	289.000000	290.000000
-20.566667	289.000000	290.000000
-20.533333	289.000000	290.000000
-20.500000	289.000000	290.000000
-20.466667	289.000000	290.000000
-20.433333	289.000000	290.000000
-20.400000	289.000000	290.000000
-20.366667	289.000000	290.000000
-20.333333	289.000000	290.000000
-20.300000	289.000000	290.000000
-20.266667	289.000000	290.000000
-20.233333	289.000000	290.000000
-20.200000	289.000000	290.000000
-20.166667	289.000000	290.000000
-20.133333	289.000000	290.000000
-20.100000	289.000000	290.000000
-20.066667	289.000000	290.000000
-20.033333	289.000000	290.000000
-20.000000	289.000000	290.000000
-19.966667	289.000000	290.000000
-19.933333	289.000000	290.000000
-19.900000	289.000000	290.000000
-19.866667	289.000000	290.000000
-19.833333	289.000000	290.000000
-19.800000	289.000000	290.000000
-19.766667	289.000000	290.000000
-19.733333	289.000000	290.000000
-19.700000	289.000000	290.000000
-19.666667	289.000000	290.000000
-19.633333	289.000000	290.000000
-19.600000	289.000000	290.000000
-19.566667	289.000000	290.000000
-19.533333	289.000000	290.000000
-19.500000	289.000000	290.000000
-19.466667	289.000000	290.000000
-19.433333	289.000000	290.000000
-19.400000	289.000000	290.000000
-19.366667	289.000000	290.000000
-19.333333	289.000000	290.000000
-19.300000	289.000000	290.000000
-19.266667	289.000000	290.000000
-19.233333	289.000000	290.000000
-19.200000	289.000000	290.000000
-19.166667	289.000000	290.000000
-19.133333	289.000000	290.000000
-19.100000	289.000000	290.000000
-19.066667	289.000000	290.000000
-19.033333	289.000000	290.000000
-19.000000	289.000000	290.000000
-18.966667	289.000000	290.000000
-18.933333	289.000000	290.000000
-18.900000	289.000000	290.000000
-18.866667	289.000000	290.000000
-18.833333	289.000000	290.000000
-18.800000	289.000000	290.000000
-18.766667	289.000000	290.000000
-18.733333	289.000000	290.000000
-18.700000	289.000000	290.000000
-18.666667	289.000000	290.000000
-18.633333	289.000000	290.000000
-18.600000	289.000000	290.000000
-18.566667	289.000000	290.000000
-18.533333	289.000000	290.000000
-18.500000	289.000000	290.000000
-18.466667	289.000000	290.000000
-18.433333	289.000000	290.000000
-18.400000	289.000000	290.000000
-18.366667	289.000000	290.000000
-18.333333	289.000000	290.000000
-18.300000	289.000000	290.000000
-18.266667	289.000000	290.000000
-18.233333	289.000000	290.000000
-18.200000	289.000000	290.000000
-18.166667	289.000000	290.000000
-18.133333	289.000000	290.000000
-18.100000	289.000000	290.000000
-18.066667	289.000000	290.000000
-18.033333	289.000000	290.000000
-18.000000	289.000000	290.000000
-17.966667	289.000000	290.000000
-17.933333	289.000000	290.000000
-17.900000	289.000000	290.000000
-17.866667	289.000000	290.000000
-17.833333	289.000000	290.000000
-17.800000	289.000000	290.000000
-17.766667	289.000000	290.000000
-17.733333	289.000000	290.000000
-17.700000	289.000000	290.000000
-17.666667	289.000000	290.000000
-17.633333	289.000000	290.000000
-17.600000	289.000000	290.000000
-17.566667	289.000000	290.000000
-17.533333	289.000000	290.000000
-17.500000	289.000000	290.000000
-17.466667	289.000000	290.000000
-17.433333	289.000000	290.000000
-17.400000	289.000000	290.000000
-17.366667	289.000000	290.000000
-17.333333	289.000000	290.000000
-17.300000	289.000000	290.000000
-17.266667	289.000000	290.000000
-17.233333	289.000000	290.000000
-17.200000	289.000000	290.000000
-17.166667	289.000000	290.000000
-17.133333	289.000000	290.000000
-17.100000	289.000000	290.000000
-17.066667	289.000000	290.000000
-17.033333	289.000000	290.000000
-17.000000	289.000000	290.000000
-16.966667	289.000000	290.000000
-16.933333	289.000000	290.000000
-16.900000	289.000000	290.000000
-16.866667	289.000000	290.000000
-16.833333	289.000000	290.000000
-16.800000	289.000000	290.000000
-16.766667	289.000000	290.000000
-16.733333	289.000000	290.000000
-16.700000	289.000000	290.000000
-16.666667	289.000000	290.000000
-16.633333	289.000000	290.000000
-16.600000	289.000000	290.000000
-16.566667	289.000000	290.000000
-16.533333	289.000000	290.000000
-16.500000	289.000000	290.000000
-16.466667	289.000000	290.000000
-16.433333	289.000000	290.000000
-16.400000	289.000000	290.000000
-16.366667	289.000000	290.000000
-16.333333	289.000000	290.000000
-16.300000	289.000000	290.000000
-16.266667	289.000000	290.000000
-16.233333	289.000000	290.000000
-16.200000	289.000000	290.000000
-16.166667	289.000000	290.000000
-16.133333	289.000000	290.000000
-16.100000	289.000000	290.000000
-16.066667	289.000000	290.000000
-16.033333	289.000000	290.000000
-16.000000	289.000000	290.000000
-15.966667	289.000000	290.000000
-15.933333	289.000000	290.000000
-15.900000	289.000000	290.000000
-15.866667	289.000000	290.000000
-15.833333	289.000000	290.000000
-15.800000	289.000000	290.000000
-15.766667	289.000000	290.000000
-15.733333	289.000000	290.000000
-15.700000	289.000000	290.000000
-15.666667	289.000000	290.000000
-15.633333	289.000000	290.000000
-15.600000	289.000000	290.000000
-15.566667	289.000000	290.000000
-15.533333	289.000000	290.000000
-15.500000	289.000000	290.000000
-15.466667	289.000000	290.000000
-15.433333	289.000000	290.000000
-15.400000	289.000000	290.000000
-15.366667	289.000000	290.000000
-15.333333	289.000000	290.000000
-15.300000	289.000000	290.000000
-15.266667	289.000000	290.000000
-15.233333	289.000000	290.000000
-15.200000	289.000000	290.000000
-15.166667	289.000000	290.000000
-15.133333	289.000000	290.000000
-15.100000	289.000000	290.000000
-15.066667	289.000000	290.000000
-15.033333	289.000000	290.000000
-15.000000	289.000000	290.000000
-14.966667	289.000000	290.000000
-14.933333	289.000000	290.000000
-14.900000	289.000000	290.000000
-14.866667	289.000000	290.000000
-14.833333	289.000000	290.000000
-14.800000	289.000000	290.000000
-14.766667	289.000000	290.000000
-14.733333	289.000000	290.000000
-14.700000	289.000000	290.000000
-14.666667	289.000000	290.000000
-14.633333	289.000000	290.000000
-14.600000	289.000000	290.000000
-14.566667	289.000000	290.000000
-14.533333	289.000000	290.000000
-14.500000	289.000000	290.000000
-14.466667	289.000000	290.000000
-14.433333	289.000000	290.000000
-14.400000	289.000000	290.000000
-14.366667	289.000000	290.000000
-14.333333	289.000000	290.000000
-14.300000	289.000000	290.000000
-14.266667	289.000000	290.000000
-14.233333	289.000000	290.000000
-14.200000	289.000000	290.000000
-14.166667	289.000000	290.000000
-14.133333	289.000000	290.000000
-14.100000	289.000000	290.000000
-14.066667	289.000000	290.000000
-14.033333	289.000000	290.000000
-14.000000	289.000000	290.000000
-13.966667	289.000000	290.000000
-13.933333	289.000000	290.000000
-13.900000	289.000000	290.000000
-13.866667	289.000000	290.000000
-13.833333	289.000000	290.000000
-13.800000	289.000000	290.000000
-13.766667	289.000000	290.000000
-13.733333	289.000000	290.000000
-13.700000	289.000000	290.000000
-13.666667	289.000000	290.000000
-13.633333	289.000000	290.000000
-13.600000	289.000000	290.000000
-13.566667	289.000000	290.000000
-13.533333	289.000000	290.000000
-13.500000	289.000000	290.000000
-13.466667	289.000000	290.000000
-13.433333	289.000000	290.000000
-13.400000	289.000000	290.000000
-13.366667	289.000000	290.000000
-13.333333	289.000000	290.000000
-13.300000	289.000000	290.000000
-13.266667	289.000000	290.000000
-13.233333	289.000000	290.000000
-13.200000	289.000000	290.000000
-13.166667	289.000000	290.000000
-13.133333	289.000000	290.000000
-13.100000	289.000000	290.000000
-13.066667	289.000000	290.000000
-13.033333	289.000000	290.000000
-13.000000	289.000000	290.000000
-12.966667	289.000000	290.000000
-12.933333	289.000000	290.000000
-12.900000	289.000000	290.000000
-12.866667	289.000000	290.000000
-12.833333	289.000000	290.000000
-12.800000	289.000000	290.000000
-12.766667	289.000000	290.000000
-12.733333	289.000000	290.000000
-12.700000	289.000000	290.000000
-12.666667	289.000000	290.000000
-12.633333	289.000000	290.000000
-12.600000	289.000000	290.000000
-12.566667	289.000000	290.000000
-12.533333	289.000000	290.000000
-12.500000	289.000000	290.000000
-12.466667	289.000000	290.000000
-12.433333	289.000000	290.000000
-12.400000	289.000000	290.000000
-12.366667	289.000000	290.000000
-12.333333	289.000000	290.000000
-12.300000	289.000000	290.000000
-12.266667	289.000000	290.000000
-12.233333	289.000000	290.000000
-12.200000	289.000000	290.000000
-12.166667	289.000000	290.000000
-12.133333	289.000000	290.000000
-12.100000	289.000000	290.000000
-12.066667	289.000000	290.000000
-12.033333	289.000000	290.000000
-12.000000	289.000000	290.000000
-11.966667	289.000000	290.000000
-11.933333	289.000000	290.000000
-11.900000	289.000000	290.000000
-11.866667	289.000000	290.000000
-11.833333	289.000000	290.000000
-11.800000	289.000000	290.000000
-11.766667	289.000000	290.000000
-11.733333	289.000000	290.000000
-11.700000	289.000000	290.000000
-11.666667	289.000000	290.000000
-11.633333	289.000000	290.000000
-11.600000	289.000000	290.000000
-11.566667	289.000000	290.000000
-11.533333	289.000000	290.000000
-11.500000	289.000000	290.000000
-11.466667	289.000000	290.000000
-11.433333	289.000000	290.000000
-11.400000	289.000000	290.000000
-11.366667	289.000000	290.000000
-11.333333	289.000000	290.000000
-11.300000	289.000000	290.000000
-11.266667	289.000000	290.000000
-11.233333	289.000000	290.000000
-11.200000	289.000000	290.000000
-11.166667	289.000000	290.000000
-11.133333	289.000000	290.000000
-11.100000	289.000000	290.000000
-11.066667	289.000000	290.000000
-11.033333	289.000000	290.000000
-11.000000	289.000000	290.000000
-10.966667	289.000000	290.000000
-10.933333	289.000000	290.000000
-10.900000	289.000000	290.000000
-10.866667	289.000000	290.000000
-10.833333	289.000000	290.000000
-10.800000	289.000000	290.000000
-10.766667	289.000000	290.000000
-10.733333	289.000000	290.000000
-10.700000	289.000000	290.000000
-10.666667	289.000000	290.000000
-10.633333	289.000000	290.000000
-10.600000	289.000000	290.000000
-10.566667	289.000000	290.000000
-10.533333	289.000000	290.000000
-10.500000	289.000000	290.000000
-10.466667	289.000000	290.000000
-10.433333	289.000000	290.000000
-10.400000	289.000000	290.000000
-10.366667	289.000000	290.000000
-10.333333	289.000000	290.000000
-10.300000	289.000000	290.000000
-10.266667	289.000000	290.000000
-10.233333	289.000000	290.000000
-10.200000	289.000000	290.000000
-10.166667	289.000000	290.000000
-10.133333	289.000000	290.000000
-10.100000	289.000000	290.000000
-10.066667	289.000000	290.000000
-10.033333	289.000000	290.000000
-10.000000	289.000000	290.000000
-9.966667	289.000000	290.000000
-9.933333	289.000000	290.000000
-9.900000	289.000000	290.000000
-9.866667	289.000000	290.000000
-9.833333	289.000000	290.000000
-9.800000	289.000000	290.000000
-9.766667	289.000000	290.000000
-9.733333	289.000000	290.000000
-9.700000	289.000000	290.000000
-9.666667	289.000000	290.000000
-9.633333	289.000000	290.000000
-9.600000	289.000000	290.000000
-9.566667	289.000000	290.000000
-9.533333	289.000000	290.000000
-9.500000	289.000000	290.000000
-9.466667	289.000000	290.000000
-9.433333	289.000000	290.000000
-9.400000	289.000000	290.000000
-9.366667	289.000000	290.000000
-9.333333	289.000000	290.000000
-9.300000	289.000000	290.000000
-9.266667	289.000000	290.000000
-9.233333	289.000000	290.000000
-9.200000	289.000000	290.000000
-9.166667	289.000000	290.000000
-9.133333	289.000000	290.000000
-9.100000	289.000000	290.000000
-9.066667	289.000000	290.000000
-9.033333	289.000000	290.000000
-9.000000	289.000000	290.000000
-8.966667	289.000000	290.000000
-8.933333	289.000000	290.000000
-8.900000	289.000000	290.000000
-8.866667	289.000000	290.000000
-8.833333	289.000000	290.000000
-8.800000	289.000000	290.000000
-8.766667	289.000000	290.000000
-8.733333	289.000000	290.000000
-8.700000	289.000000	290.000000
-8.666667	289.000000	290.000000
-8.633333	289.000000	290.000000
-8.600000	289.000000	290.000000
-8.566667	289.000000	290.000000
-8.533333	289.000000	290.000000
-8.500000	289.000000	290.000000
-8.466667	289.000000	290.000000
-8.433333	289.000000	290.000000
-8.400000	289.000000	290.000000
-8.366667	289.000000	290.000000
-8.333333	289.000000	290.000000
-8.300000	289.000000	290.000000
-8.266667	289.000000	290.000000
-8.233333	289.000000	290.000000
-8.200000	289.000000	290.000000
-8.166667	289.000000	290.000000
-8.133333	289.000000	290.000000
-8.100000	289.000000	290.000000
-8.066667	289.000000	290.000000
-8.033333	289.000000	290.000000
-8.000000	289.000000	290.000000
-7.966667	289.000000	290.000000
-7.933333	289.000000	290.000000
-7.900000	289.000000	290.000000
-7.866667	289.000000	290.000000
-7.833333	289.000000	290.000000
-7.800000	289.000000	290.000000
-7.766667	289.000000	290.000000
-7.733333	285.000000	277.000000
-7.700000	281.500000	274.000000
-7.666667	281.500000	273.500000
-7.633333	282.500000	274.500000
-7.600000	251.000000	251.500000
-7.566667	251.000000	251.500000
-7.533333	249.500000	250.500000
-7.500000	249.500000	250.000000
-7.466667	250.000000	250.500000
-7.433333	250.000000	251.000000
-7.400000	282.500000	273.000000
-7.366667	283.000000	273.000000
-7.333333	282.500000	272.500000
-7.300000	282.500000	272.500000
-7.266667	283.000000	273.000000
-7.233333	282.500000	273.000000
-7.200000	283.000000	273.500000
-7.166667	283.000000	273.500000
-7.133333	283.000000	273.500000
-7.100000	282.500000	272.500000
-7.066667	282.500000	272.500000
-7.033333	283.000000	272.500000
-7.000000	283.000000	272.500000
-6.966667	283.000000	272.500000
-6.933333	282.500000	272.500000
-6.900000	282.500000	273.000000
-6.866667	282.500000	273.000000
-6.833333	282.500000	272.500000
-6.800000	282.000000	272.000000
-6.766667	282.500000	272.500000
-6.733333	282.500000	272.000000
-6.700000	282.000000	271.500000
-6.666667	282.000000	271.000000
-6.633333	281.500000	271.500000
-6.600000	281.500000	271.500000
-6.566667	281.500000	271.500000
-6.533333	281.500000	271.500000
-6.500000	281.500000	271.500000
-6.466667	281.500000	271.500000
-6.433333	281.500000	272.000000
-6.400000	249.500000	255.000000
-6.366667	249.500000	255.000000
-6.333333	248.500000	254.500000
-6.300000	249.000000	255.000000
-6.266667	246.500000	253.500000
-6.233333	246.000000	252.000000
-6.200000	246.000000	251.500000
-6.166667	247.500000	251.000000
-6.133333	247.500000	250.500000
-6.100000	247.000000	250.000000
-6.066667	247.000000	250.500000
-6.033333	247.000000	250.500000
-6.000000	247.000000	250.500000
-5.966667	247.000000	250.000000
-5.933333	247.500000	249.000000
-5.900000	247.000000	249.500000
-5.866667	247.500000	250.000000
-5.833333	247.000000	248.500000
-5.800000	246.500000	248.500000
-5.766667	246.000000	248.000000
-5.733333	245.500000	248.000000
-5.700000	245.500000	247.500000
-5.666667	246.000000	247.500000
-5.633333	247.500000	248.500000
-5.600000	248.000000	248.500000
-5.566667	248.500000	248.500000
-5.533333	248.000000	248.000000
-5.500000	249.000000	249.000000
-5.466667	248.500000	249.500000
-5.433333	248.500000	249.500000
-5.400000	246.500000	247.500000
-5.366667	246.500000	247.500000
-5.333333	248.500000	249.500000
-5.300000	247.500000	247.500000
-5.266667	248.500000	248.500000
-5.233333	249.500000	249.500000
-5.200000	249.000000	249.000000
-5.166667	248.500000	248.000000
-5.133333	249.000000	249.000000
-5.100000	245.500000	245.500000
-5.066667	246.500000	246.500000
-5.033333	247.000000	247.000000
-5.000000	249.500000	249.500000
-4.966667	250.000000	249.000000
-4.933333	250.500000	249.500000
-4.900000	250.500000	249.500000
-4.866667	250.000000	248.500000
-4.833333	250.000000	249.000000
-4.800000	250.000000	249.000000
-4.766667	248.000000	247.000000
-4.733333	248.000000	247.000000
-4.700000	249.500000	248.500000
-4.666667	250.000000	249.000000
-4.633333	249.000000	247.000000
-4.600000	248.000000	245.000000
-4.566667	248.000000	246.000000
-4.533333	248.000000	246.000000
-4.500000	248.000000	246.000000
-4.466667	248.000000	246.000000
-4.433333	248.000000	246.000000
-4.400000	248.000000	246.000000
-4.366667	248.000000	246.000000
-4.333333	248.000000	246.000000
-4.300000	248.000000	246.000000
-4.266667	248.000000	246.000000
-4.233333	248.000000	246.000000
-4.200000	248.000000	246.000000
-4.166667	248.000000	246.000000
-4.133333	248.000000	246.000000
-4.100000	248.000000	246.000000
-4.066667	248.000000	246.000000
-4.033333	248.000000	246.000000
-4.000000	248.000000	246.000000
-3.966667	248.000000	246.000000
-3.933333	248.000000	246.000000
-3.900000	248.000000	246.000000
-3.866667	248.000000	246.000000
-3.833333	248.000000	246.000000
-3.800000	248.000000	246.000000
-3.766667	248.000000	246.000000
-3.733333	248.000000	246.000000
-3.700000	248.000000	246.000000
-3.666667	248.000000	246.000000
-3.633333	248.000000	246.000000
-3.600000	248.000000	246.000000
-3.566667	248.000000	246.000000
-3.533333	248.000000	246.000000
-3.500000	248.000000	246.000000
-3.466667	248.000000	246.000000
-3.433333	248.000000	246.000000
-3.400000	248.000000	246.000000
-3.366667	248.000000	246.000000
-3.333333	248.000000	246.000000
-3.300000	248.000000	246.000000
-3.266667	248.000000	246.000000
-3.233333	248.000000	246.000000
-3.200000	248.000000	246.000000
-3.166667	248.000000	246.000000
-3.133333	248.000000	246.000000
-3.100000	248.000000	246.000000
-3.066667	248.000000	246.000000
-3.033333	248.000000	246.000000
-3.000000	248.000000	246.000000
-2.966667	248.000000	246.000000
-2.933333	248.000000	246.000000
-2.900000	248.000000	246.000000
-2.866667	248.000000	246.000000
-2.833333	248.000000	246.000000
-2.800000	248.000000	246.000000
-2.766667	248.000000	246.000000
-2.733333	248.000000	246.000000
-2.700000	248.000000	246.000000
-2.666667	248.000000	246.000000
-2.633333	279.000000	286.000000
-2.600000	279.000000	286.000000
-2.566667	279.000000	286.000000
-2.533333	279.000000	286.000000
-2.500000	279.000000	286.000000
-2.466667	279.000000	286.000000
-2.433333	279.000000	286.000000
-2.400000	279.000000	286.000000
-2.366667	279.000000	286.000000
-2.333333	279.000000	286.000000
-2.300000	279.000000	286.000000
-2.266667	279.000000	286.000000
-2.233333	279.000000	286.000000
-2.200000	279.000000	286.000000
-2.166667	279.000000	286.000000
-2.133333	279.000000	286.000000
-2.100000	279.000000	286.000000
-2.066667	279.000000	286.000000
-2.033333	279.000000	286.000000
-2.000000	279.000000	286.000000
-1.966667	279.000000	286.000000
-1.933333	279.000000	286.000000
-1.900000	279.000000	286.000000
-1.866667	279.000000	286.000000
-1.833333	279.000000	286.000000
-1.800000	279.000000	286.000000
-1.766667	279.000000	286.000000
-1.733333	279.000000	286.000000
-1.700000	279.000000	286.000000
-1.666667	279.000000	286.000000
-1.633333	279.000000	286.000000
-1.600000	279.000000	286.000000
-1.566667	279.000000	286.000000
-1.533333	279.000000	286.000000
-1.500000	279.000000	286.000000
-1.466667	279.000000	286.000000
-1.433333	279.000000	286.000000
-1.400000	279.000000	286.000000
-1.366667	279.000000	286.000000
-1.333333	279.000000	286.000000
-1.300000	279.000000	286.000000
-1.266667	279.000000	286.000000
-1.233333	279.000000	286.000000
-1.200000	279.000000	286.000000
-1.166667	279.000000	286.000000
-1.133333	279.000000	286.000000
-1.100000	279.000000	286.000000
-1.066667	279.000000	286.000000
-1.033333	279.000000	286.000000
-1.000000	279.000000	286.000000
-0.966667	279.000000	286.000000
-0.933333	279.000000	286.000000
-0.900000	279.000000	286.000000
-0.866667	279.000000	286.000000
-0.833333	279.000000	286.000000
-0.800000	279.000000	286.000000
-0.766667	279.000000	286.000000
-0.733333	279.000000	286.000000
-0.700000	279.000000	286.000000
-0.666667	279.000000	286.000000
-0.633333	279.000000	286.000000
-0.600000	279.000000	286.000000
-0.566667	279.000000	286.000000
-0.533333	279.000000	286.000000
-0.500000	279.000000	286.000000
-0.466667	279.000000	286.000000
-0.433333	279.000000	286.000000
-0.400000	279.000000	286.000000
-0.366667	279.000000	286.000000
-0.333333	286.000000	298.000000
-0.300000	286.000000	298.000000
-0.266667	286.000000	298.000000
-0.233333	286.000000	298.000000
-0.200000	287.000000	298.000000
-0.166667	287.000000	298.000000
-0.133333	287.000000	298.000000
-0.100000	287.000000	298.000000
-0.066667	287.000000	298.000000
-0.033333	286.000000	298.000000
0.000000	286.000000	298.000000
0.033333	286.000000	298.000000
0.066667	286.000000	298.000000
0.100000	286.000000	298.000000
0.133333	286.000000	298.000000
0.166667	286.000000	298.000000
0.200000	286.000000	298.000000
0.233333	286.000000	298.000000
0.266667	286.000000	298.000000
0.300000	286.000000	298.000000
0.333333	286.000000	298.000000
0.366667	287.000000	299.000000
0.400000	287.000000	299.000000
0.433333	287.000000	299.000000
0.466667	287.000000	299.000000
0.500000	287.500000	299.000000
0.533333	287.500000	299.000000
0.566667	287.500000	299.000000
0.600000	287.500000	299.000000
0.633333	287.500000	299.000000
0.666667	288.000000	299.000000
0.700000	288.000000	299.000000
0.733333	288.000000	299.000000
0.766667	288.000000	299.000000
0.800000	288.000000	299.000000
0.833333	288.000000	299.000000
0.866667	288.000000	299.000000
0.900000	288.000000	299.000000
0.933333	288.000000	299.000000
0.966667	288.000000	299.000000
1.000000	288.000000	299.000000
1.033333	288.000000	299.000000
1.066667	288.000000	299.000000
1.100000	288.000000	299.000000
1.133333	288.000000	299.000000
1.166667	287.000000	300.000000
1.200000	287.000000	300.000000
1.233333	287.000000	300.000000
1.266667	287.000000	300.000000
1.300000	287.000000	300.000000
1.333333	287.000000	300.000000
1.366667	287.000000	300.000000
1.400000	287.000000	300.000000
1.433333	287.000000	300.000000
1.466667	287.000000	300.000000
1.500000	287.000000	300.000000
1.533333	287.000000	300.000000
1.566667	287.000000	300.000000
1.600000	287.000000	300.000000
1.633333	287.000000	300.000000
1.666667	287.000000	300.000000
1.700000	287.000000	300.000000
1.733333	287.000000	300.000000
1.766667	287.000000	300.000000
1.800000	287.000000	300.000000
1.833333	287.000000	300.000000
1.866667	287.000000	300.000000
1.900000	287.000000	300.000000
1.933333	287.000000	300.000000
1.966667	287.000000	300.000000
2.000000	287.000000	300.000000
2.033333	287.000000	300.000000
2.066667	287.000000	300.000000
2.100000	287.000000	300.000000
2.133333	287.000000	300.000000
2.166667	287.000000	300.000000
2.200000	287.000000	300.000000
2.233333	287.000000	300.000000
2.266667	287.000000	300.000000
2.300000	287.000000	300.000000
2.333333	287.000000	300.000000
2.366667	287.000000	300.000000
2.400000	287.000000	300.000000
2.433333	287.000000	300.000000
2.466667	287.000000	300.000000
2.500000	287.000000	300.000000
2.533333	287.000000	300.000000
2.566667	287.000000	300.000000
2.600000	287.000000	300.000000
2.633333	287.000000	300.000000
2.666667	287.000000	300.000000
2.700000	287.000000	300.000000
2.733333	287.000000	300.000000
2.766667	287.000000	300.000000
2.800000	287.000000	300.000000
2.833333	287.000000	300.000000
2.866667	287.000000	300.000000
2.900000	287.000000	300.000000
2.933333	287.000000	300.000000
2.966667	287.000000	300.000000
3.000000	287.000000	300.000000
3.033333	287.000000	300.000000
3.066667	287.000000	300.000000
3.100000	287.000000	300.000000
3.133333	287.000000	300.000000
3.166667	287.000000	300.000000
3.200000	287.000000	300.000000
3.233333	287.000000	300.000000
3.266667	287.000000	300.000000
3.300000	287.000000	300.000000
3.333333	287.000000	300.000000
3.366667	287.000000	300.000000
3.400000	287.000000	300.000000
3.433333	287.000000	300.000000
3.466667	287.000000	300.000000
3.500000	287.000000	300.000000
3.533333	287.000000	300.000000
3.566667	287.000000	300.000000
3.600000	287.000000	300.000000
3.633333	287.000000	300.000000
3.666667	287.000000	300.000000
3.700000	287.000000	300.000000
3.733333	287.000000	300.000000
3.766667	287.000000	300.000000
3.800000	287.000000	300.000000
3.833333	287.000000	300.000000
3.866667	287.000000	300.000000
3.900000	287.000000	300.000000
3.933333	287.000000	300.000000
3.966667	287.000000	300.000000
4.000000	287.000000	300.000000
4.033333	287.000000	300.000000
4.066667	287.000000	300.000000
4.100000	287.000000	300.000000
4.133333	287.000000	300.000000
4.166667	287.000000	300.000000
4.200000	258.000000	266.000000
4.233333	258.000000	266.000000
4.266667	258.000000	266.000000
4.300000	258.000000	266.000000
4.333333	258.000000	266.000000
4.366667	258.000000	266.000000
4.400000	258.000000	266.000000
4.433333	258.000000	266.000000
4.466667	258.000000	266.000000
4.500000	258.000000	266.000000
4.533333	258.000000	266.000000
4.566667	258.000000	266.000000
4.600000	258.000000	266.000000
4.633333	258.000000	266.000000
4.666667	258.000000	266.000000
4.700000	258.000000	266.000000
4.733333	258.000000	266.000000
4.766667	258.000000	266.000000
4.800000	258.000000	266.000000
4.833333	258.000000	266.000000
4.866667	258.000000	266.000000
4.900000	258.000000	266.000000
4.933333	258.000000	266.000000
4.966667	258.000000	266.000000
5.000000	258.000000	266.000000
5.033333	258.000000	266.000000
5.066667	258.000000	266.000000
5.100000	258.000000	266.000000
5.133333	258.000000	266.000000
5.166667	253.500000	262.500000
5.200000	253.500000	262.500000
5.233333	253.500000	262.500000
5.266667	253.000000	262.000000
5.300000	253.000000	262.000000
5.333333	253.000000	262.000000
5.366667	253.000000	262.000000
5.400000	253.000000	262.000000
5.433333	253.000000	262.000000
5.466667	254.000000	263.000000
5.500000	254.000000	263.000000
5.533333	254.000000	263.000000
5.566667	254.000000	263.000000
5.600000	253.000000	262.000000
5.633333	253.000000	262.000000
5.666667	253.000000	262.000000
5.700000	253.000000	262.000000
5.733333	253.000000	262.000000
5.766667	253.000000	262.000000
5.800000	253.000000	262.000000
5.833333	253.000000	262.000000
5.866667	253.000000	262.000000
5.900000	253.000000	262.000000
5.933333	253.000000	262.000000
5.966667	253.000000	262.000000
6.000000	253.000000	262.000000
6.033333	253.000000	262.000000
6.066667	253.000000	262.000000
6.100000	253.000000	262.000000
6.133333	253.000000	262.000000
6.166667	253.000000	262.000000
6.200000	253.000000	262.000000
6.233333	253.000000	262.000000
6.266667	253.000000	262.000000
6.300000	253.000000	262.000000
6.333333	253.000000	262.000000
6.366667	253.000000	262.000000
6.400000	253.000000	262.000000
6.433333	253.000000	262.000000
6.466667	253.000000	262.000000
6.500000	253.000000	262.000000
6.533333	253.000000	262.000000
6.566667	253.000000	262.000000
6.600000	253.000000	262.000000
[truncated: 8,801 more rows]
