# Supplementary material for: Attraction of posture and motion-trajectory elements of conspecific biological motion in medaka fish
Source: Sci Rep. 2018 Jun 5;8:8589. doi: 10.1038/s41598-018-26186-x (PMC5988670; doi:10.1038/s41598-018-26186-x)
Supplement: Supplementary file 4 — Dataset 3 [file 41598_2018_26186_MOESM4_ESM.zip › DataExperiments/Nonbio_01.csv]

time[sec]	x	y
-60.000000	152.500000	32.000000
-59.966667	154.500000	32.000000
-59.933333	151.500000	32.000000
-59.900000	154.500000	33.000000
-59.866667	154.500000	32.000000
-59.833333	154.500000	33.000000
-59.800000	154.500000	33.000000
-59.766667	154.500000	33.000000
-59.733333	154.500000	32.500000
-59.700000	139.000000	33.000000
-59.666667	134.000000	38.000000
-59.633333	134.000000	33.000000
-59.600000	133.500000	33.000000
-59.566667	138.500000	33.500000
-59.533333	133.500000	33.000000
-59.500000	133.000000	33.000000
-59.466667	138.000000	35.000000
-59.433333	132.500000	33.000000
-59.400000	138.000000	34.000000
-59.366667	138.000000	32.500000
-59.333333	137.500000	33.000000
-59.300000	143.000000	33.500000
-59.266667	148.000000	33.500000
-59.233333	148.000000	34.500000
-59.200000	148.000000	33.000000
-59.166667	148.000000	34.000000
-59.133333	147.500000	34.000000
-59.100000	144.500000	33.000000
-59.066667	150.000000	33.000000
-59.033333	150.000000	34.000000
-59.000000	150.000000	34.000000
-58.966667	150.000000	34.500000
-58.933333	151.000000	35.000000
-58.900000	146.500000	34.000000
-58.866667	158.000000	34.000000
-58.833333	157.500000	33.500000
-58.800000	153.000000	33.500000
-58.766667	157.500000	36.000000
-58.733333	193.500000	34.500000
-58.700000	193.000000	37.000000
-58.666667	212.500000	40.500000
-58.633333	212.500000	35.000000
-58.600000	209.000000	34.000000
-58.566667	212.500000	34.000000
-58.533333	210.500000	34.000000
-58.500000	252.500000	34.000000
-58.466667	250.000000	34.000000
-58.433333	252.500000	38.500000
-58.400000	252.500000	33.500000
-58.366667	250.000000	33.000000
-58.333333	272.000000	38.500000
-58.300000	233.500000	34.000000
-58.266667	237.500000	33.500000
-58.233333	238.500000	33.000000
-58.200000	238.000000	33.500000
-58.166667	251.000000	30.000000
-58.133333	251.000000	30.000000
-58.100000	251.000000	29.000000
-58.066667	250.500000	28.500000
-58.033333	250.500000	29.000000
-58.000000	250.000000	29.000000
-57.966667	250.500000	30.500000
-57.933333	249.000000	28.500000
-57.900000	249.000000	29.000000
-57.866667	248.500000	28.500000
-57.833333	248.000000	28.500000
-57.800000	248.000000	29.000000
-57.766667	247.000000	31.000000
-57.733333	244.000000	32.000000
-57.700000	244.000000	32.500000
-57.666667	243.500000	32.500000
-57.633333	242.000000	32.500000
-57.600000	241.500000	32.500000
-57.566667	241.500000	31.500000
-57.533333	241.000000	31.500000
-57.500000	240.000000	33.000000
-57.466667	238.500000	33.500000
-57.433333	237.000000	28.000000
-57.400000	235.500000	27.500000
-57.366667	233.500000	28.000000
-57.333333	234.500000	27.500000
-57.300000	233.500000	27.500000
-57.266667	233.000000	27.500000
-57.233333	232.000000	28.000000
-57.200000	231.500000	28.500000
-57.166667	231.000000	28.500000
-57.133333	230.000000	28.500000
-57.100000	230.000000	29.000000
-57.066667	229.500000	29.000000
-57.033333	229.500000	29.000000
-57.000000	229.000000	29.000000
-56.966667	228.500000	29.500000
-56.933333	228.500000	29.000000
-56.900000	228.000000	29.000000
-56.866667	226.000000	29.500000
-56.833333	227.500000	30.500000
-56.800000	227.500000	29.500000
-56.766667	225.000000	30.000000
-56.733333	227.000000	30.000000
-56.700000	226.500000	30.000000
-56.666667	226.500000	30.000000
-56.633333	226.000000	30.000000
-56.600000	226.000000	30.500000
-56.566667	225.500000	31.500000
-56.533333	223.000000	31.000000
-56.500000	225.000000	32.000000
-56.466667	224.500000	32.000000
-56.433333	225.000000	32.500000
-56.400000	225.500000	32.500000
-56.366667	224.500000	31.500000
-56.333333	221.000000	31.000000
-56.300000	223.500000	31.500000
-56.266667	224.500000	32.000000
-56.233333	224.500000	33.000000
-56.200000	224.500000	33.500000
-56.166667	222.000000	35.000000
-56.133333	217.500000	30.500000
-56.100000	215.000000	31.500000
-56.066667	214.000000	31.500000
-56.033333	212.500000	31.500000
-56.000000	212.000000	31.500000
-55.966667	211.500000	31.500000
-55.933333	211.000000	31.500000
-55.900000	210.500000	32.000000
-55.866667	210.500000	32.000000
-55.833333	210.000000	32.000000
-55.800000	210.500000	32.500000
-55.766667	210.000000	32.500000
-55.733333	206.000000	32.500000
-55.700000	208.500000	32.500000
-55.666667	205.000000	32.500000
-55.633333	204.500000	32.500000
-55.600000	204.000000	32.500000
-55.566667	206.000000	33.000000
-55.533333	208.000000	33.500000
-55.500000	205.000000	33.500000
-55.466667	202.500000	33.000000
-55.433333	202.000000	33.500000
-55.400000	201.500000	34.000000
-55.366667	201.500000	34.000000
-55.333333	201.000000	36.000000
-55.300000	200.500000	34.000000
-55.266667	200.000000	35.500000
-55.233333	199.500000	35.500000
-55.200000	199.500000	34.000000
-55.166667	199.000000	34.500000
-55.133333	198.000000	34.500000
-55.100000	196.000000	35.000000
-55.066667	195.500000	35.000000
-55.033333	195.000000	35.500000
-55.000000	195.000000	35.500000
-54.966667	194.500000	35.500000
-54.933333	194.000000	35.500000
-54.900000	193.500000	35.500000
-54.866667	193.500000	35.500000
-54.833333	193.500000	35.500000
-54.800000	191.000000	35.500000
-54.766667	190.500000	36.000000
-54.733333	190.000000	36.000000
-54.700000	189.500000	36.000000
-54.666667	189.000000	36.000000
-54.633333	182.000000	36.000000
-54.600000	181.000000	36.000000
-54.566667	179.500000	36.000000
-54.533333	179.500000	36.000000
-54.500000	179.000000	36.000000
-54.466667	178.500000	36.000000
-54.433333	178.000000	36.000000
-54.400000	178.000000	35.500000
-54.366667	179.500000	35.500000
-54.333333	182.500000	35.500000
-54.300000	181.500000	35.000000
-54.266667	181.000000	35.000000
-54.233333	176.000000	35.000000
-54.200000	179.500000	35.000000
-54.166667	176.500000	35.000000
-54.133333	176.500000	34.500000
-54.100000	175.500000	34.500000
-54.066667	170.000000	34.500000
-54.033333	171.000000	34.500000
-54.000000	173.000000	34.500000
-53.966667	168.000000	34.000000
-53.933333	171.000000	34.500000
-53.900000	171.000000	34.500000
-53.866667	170.500000	34.500000
-53.833333	166.500000	34.500000
-53.800000	166.000000	34.500000
-53.766667	165.500000	34.500000
-53.733333	164.500000	34.500000
-53.700000	164.000000	34.000000
-53.666667	166.500000	34.000000
-53.633333	161.500000	34.000000
-53.600000	161.000000	34.000000
-53.566667	161.000000	34.500000
-53.533333	163.500000	34.500000
-53.500000	163.500000	34.000000
-53.466667	157.000000	34.000000
-53.433333	160.000000	34.000000
-53.400000	160.000000	34.000000
-53.366667	155.500000	33.500000
-53.333333	154.000000	32.000000
-53.300000	157.000000	31.500000
-53.266667	158.500000	32.500000
-53.233333	158.000000	37.000000
-53.200000	157.500000	37.500000
-53.166667	155.000000	37.500000
-53.133333	154.500000	37.500000
-53.100000	153.500000	37.500000
-53.066667	152.000000	38.000000
-53.033333	149.500000	39.000000
-53.000000	151.500000	39.000000
-52.966667	149.500000	39.000000
-52.933333	148.000000	40.000000
-52.900000	147.000000	40.500000
-52.866667	149.500000	40.500000
-52.833333	145.500000	41.000000
-52.800000	141.000000	42.500000
-52.766667	140.500000	43.000000
-52.733333	140.500000	43.000000
-52.700000	140.000000	43.500000
-52.666667	142.000000	42.500000
-52.633333	138.000000	44.500000
-52.600000	138.500000	45.000000
-52.566667	137.500000	45.000000
-52.533333	137.500000	45.500000
-52.500000	137.000000	45.500000
-52.466667	136.500000	45.500000
-52.433333	136.000000	46.000000
-52.400000	136.000000	46.000000
-52.366667	135.500000	46.000000
-52.333333	135.000000	46.000000
-52.300000	135.500000	46.500000
-52.266667	135.000000	46.500000
-52.233333	135.000000	46.500000
-52.200000	134.500000	47.000000
-52.166667	134.500000	47.000000
-52.133333	134.000000	47.500000
-52.100000	133.500000	47.500000
-52.066667	134.000000	47.000000
-52.033333	133.000000	47.500000
-52.000000	131.500000	48.500000
-51.966667	131.000000	48.500000
-51.933333	128.000000	50.000000
-51.900000	127.000000	50.500000
-51.866667	127.000000	50.500000
-51.833333	127.000000	50.500000
-51.800000	126.500000	50.500000
-51.766667	126.500000	50.500000
-51.733333	126.000000	50.500000
-51.700000	125.500000	50.500000
-51.666667	125.500000	51.000000
-51.633333	125.000000	50.500000
-51.600000	125.500000	50.000000
-51.566667	126.500000	49.500000
-51.533333	126.500000	49.000000
-51.500000	124.500000	51.000000
-51.466667	124.000000	50.000000
-51.433333	124.000000	50.000000
-51.400000	122.000000	50.000000
-51.366667	122.000000	50.000000
-51.333333	120.500000	50.500000
-51.300000	120.000000	50.500000
-51.266667	118.500000	50.500000
-51.233333	117.500000	50.000000
-51.200000	116.000000	49.500000
-51.166667	107.000000	49.000000
-51.133333	106.000000	49.000000
-51.100000	105.000000	48.500000
-51.066667	104.500000	49.000000
-51.033333	104.000000	49.000000
-51.000000	104.000000	48.500000
-50.966667	103.500000	48.500000
-50.933333	103.000000	48.000000
-50.900000	103.000000	48.000000
-50.866667	102.000000	48.000000
-50.833333	100.500000	47.500000
-50.800000	100.500000	47.500000
-50.766667	96.000000	47.500000
-50.733333	96.000000	47.500000
-50.700000	95.500000	47.000000
-50.666667	95.500000	47.000000
-50.633333	93.500000	47.000000
-50.600000	93.000000	46.500000
-50.566667	92.500000	46.500000
-50.533333	92.000000	46.500000
-50.500000	92.000000	46.500000
-50.466667	91.500000	46.000000
-50.433333	91.500000	46.000000
-50.400000	91.000000	46.000000
-50.366667	91.000000	45.500000
-50.333333	90.000000	45.500000
-50.300000	90.000000	45.500000
-50.266667	89.500000	45.500000
-50.233333	89.500000	45.000000
-50.200000	88.500000	45.000000
-50.166667	88.500000	45.000000
-50.133333	88.000000	45.000000
-50.100000	88.000000	44.500000
-50.066667	87.500000	44.500000
-50.033333	87.000000	44.500000
-50.000000	86.500000	44.500000
-49.966667	86.500000	44.500000
-49.933333	86.500000	44.000000
-49.900000	84.000000	44.000000
-49.866667	84.000000	44.000000
-49.833333	83.500000	43.500000
-49.800000	83.000000	43.500000
-49.766667	83.000000	43.000000
-49.733333	82.000000	43.000000
-49.700000	82.000000	43.000000
-49.666667	81.000000	42.500000
-49.633333	80.500000	42.500000
-49.600000	81.000000	42.000000
-49.566667	81.500000	42.000000
-49.533333	81.000000	42.000000
-49.500000	81.000000	42.000000
-49.466667	75.500000	41.500000
-49.433333	80.000000	42.000000
-49.400000	79.500000	42.000000
-49.366667	73.000000	41.000000
-49.333333	71.500000	40.000000
-49.300000	70.500000	40.000000
-49.266667	65.000000	39.000000
-49.233333	64.500000	39.500000
-49.200000	69.500000	39.500000
-49.166667	69.500000	39.500000
-49.133333	69.000000	39.500000
-49.100000	68.000000	39.000000
-49.066667	68.000000	38.500000
-49.033333	65.500000	38.500000
-49.000000	66.000000	38.500000
-48.966667	64.000000	38.500000
-48.933333	63.500000	37.500000
-48.900000	63.500000	37.000000
-48.866667	62.000000	36.500000
-48.833333	67.500000	36.500000
-48.800000	64.500000	34.000000
-48.766667	64.000000	33.000000
-48.733333	63.000000	31.500000
-48.700000	62.500000	30.000000
-48.666667	64.000000	29.500000
-48.633333	62.000000	29.000000
-48.600000	62.000000	29.000000
-48.566667	61.500000	28.500000
-48.533333	61.000000	28.000000
-48.500000	55.500000	29.500000
-48.466667	55.500000	28.000000
-48.433333	55.000000	27.000000
-48.400000	54.500000	27.000000
-48.366667	55.000000	26.000000
-48.333333	56.000000	26.500000
-48.300000	54.500000	25.500000
-48.266667	54.000000	25.000000
-48.233333	60.000000	25.500000
-48.200000	55.000000	24.500000
-48.166667	54.000000	23.000000
-48.133333	53.500000	23.500000
-48.100000	54.500000	23.000000
-48.066667	61.000000	31.000000
-48.033333	59.500000	31.500000
-48.000000	65.000000	31.500000
-47.966667	65.500000	32.500000
-47.933333	66.000000	33.000000
-47.900000	66.500000	33.000000
-47.866667	66.500000	32.000000
-47.833333	67.000000	32.500000
-47.800000	67.500000	31.500000
-47.766667	68.500000	29.500000
-47.733333	70.000000	28.500000
-47.700000	74.000000	19.500000
-47.666667	70.500000	27.000000
-47.633333	70.500000	26.000000
-47.600000	71.000000	24.000000
-47.566667	71.500000	22.500000
-47.533333	76.500000	18.500000
-47.500000	78.500000	16.500000
-47.466667	79.500000	16.500000
-47.433333	81.000000	16.500000
-47.400000	81.500000	17.000000
-47.366667	82.000000	17.000000
-47.333333	82.000000	16.500000
-47.300000	82.000000	16.000000
-47.266667	82.500000	16.000000
-47.233333	82.000000	16.000000
-47.200000	82.000000	16.000000
-47.166667	82.500000	16.000000
-47.133333	84.500000	15.500000
-47.100000	85.000000	16.500000
-47.066667	85.500000	16.500000
-47.033333	86.000000	16.000000
-47.000000	86.500000	16.000000
-46.966667	86.000000	15.500000
-46.933333	86.500000	15.500000
-46.900000	87.000000	15.500000
-46.866667	87.000000	16.000000
-46.833333	88.500000	16.500000
-46.800000	89.000000	16.500000
-46.766667	89.500000	16.500000
-46.733333	91.500000	15.500000
-46.700000	92.500000	15.000000
-46.666667	93.000000	15.000000
-46.633333	93.500000	15.000000
-46.600000	93.500000	16.000000
-46.566667	93.000000	16.500000
-46.533333	95.500000	15.000000
-46.500000	96.000000	16.000000
-46.466667	96.500000	15.500000
-46.433333	97.000000	15.000000
-46.400000	97.500000	15.000000
-46.366667	99.500000	15.000000
-46.333333	100.500000	13.500000
-46.300000	102.000000	12.500000
-46.266667	103.000000	12.000000
-46.233333	104.000000	13.000000
-46.200000	105.000000	11.500000
-46.166667	106.500000	12.000000
-46.133333	108.000000	12.000000
-46.100000	108.000000	12.000000
-46.066667	109.500000	11.500000
-46.033333	110.000000	11.000000
-46.000000	112.000000	11.500000
-45.966667	113.000000	11.000000
-45.933333	113.000000	11.000000
-45.900000	114.500000	11.000000
-45.866667	116.000000	11.000000
-45.833333	116.500000	12.000000
-45.800000	118.000000	10.000000
-45.766667	119.000000	10.500000
-45.733333	119.000000	11.000000
-45.700000	121.500000	12.500000
-45.666667	123.000000	11.000000
-45.633333	124.000000	12.500000
-45.600000	124.500000	12.000000
-45.566667	126.500000	11.000000
-45.533333	128.500000	11.500000
-45.500000	129.000000	11.500000
-45.466667	129.500000	11.000000
-45.433333	131.500000	12.500000
-45.400000	133.000000	11.000000
-45.366667	137.000000	11.500000
-45.333333	136.000000	11.500000
-45.300000	137.000000	11.000000
-45.266667	138.500000	11.000000
-45.233333	139.500000	13.000000
-45.200000	141.000000	12.500000
-45.166667	142.000000	11.000000
-45.133333	144.000000	11.000000
-45.100000	144.000000	9.500000
-45.066667	145.000000	11.500000
-45.033333	146.000000	12.500000
-45.000000	147.000000	14.000000
-44.966667	149.500000	14.500000
-44.933333	148.500000	11.500000
-44.900000	149.500000	10.000000
-44.866667	151.500000	10.500000
-44.833333	151.500000	10.000000
-44.800000	152.500000	10.500000
-44.766667	152.500000	11.500000
-44.733333	155.500000	10.000000
-44.700000	154.000000	10.000000
-44.666667	155.500000	12.000000
-44.633333	155.500000	10.500000
-44.600000	157.000000	12.500000
-44.566667	157.000000	12.500000
-44.533333	158.500000	12.000000
-44.500000	158.500000	12.000000
-44.466667	160.500000	12.000000
-44.433333	163.000000	12.500000
-44.400000	164.000000	12.500000
-44.366667	165.000000	12.000000
-44.333333	164.500000	11.500000
-44.300000	165.000000	11.500000
-44.266667	165.500000	12.000000
-44.233333	166.500000	12.500000
-44.200000	167.500000	12.500000
-44.166667	168.500000	12.000000
-44.133333	170.000000	11.500000
-44.100000	171.000000	11.500000
-44.066667	172.000000	11.500000
-44.033333	173.000000	12.000000
-44.000000	174.000000	12.500000
-43.966667	175.000000	11.500000
-43.933333	176.000000	11.000000
-43.900000	177.000000	11.500000
-43.866667	177.500000	11.500000
-43.833333	179.000000	12.000000
-43.800000	180.500000	12.000000
-43.766667	181.000000	11.000000
-43.733333	183.000000	11.000000
-43.700000	183.000000	11.000000
-43.666667	184.500000	11.000000
-43.633333	185.000000	11.500000
-43.600000	185.500000	11.500000
-43.566667	186.000000	11.500000
-43.533333	188.000000	11.000000
-43.500000	187.500000	11.000000
-43.466667	187.500000	11.000000
-43.433333	190.500000	11.500000
-43.400000	191.500000	11.000000
-43.366667	192.000000	11.000000
-43.333333	193.500000	10.500000
-43.300000	192.500000	11.000000
-43.266667	194.000000	11.000000
-43.233333	196.500000	11.000000
-43.200000	197.500000	11.500000
-43.166667	198.000000	11.500000
-43.133333	199.000000	10.500000
-43.100000	200.500000	10.500000
-43.066667	201.500000	10.500000
-43.033333	201.500000	11.000000
-43.000000	203.000000	11.000000
-42.966667	204.000000	11.000000
-42.933333	203.500000	11.000000
-42.900000	205.000000	10.500000
-42.866667	205.500000	10.500000
-42.833333	207.500000	11.000000
-42.800000	207.000000	11.000000
-42.766667	208.500000	11.000000
-42.733333	208.500000	11.000000
-42.700000	219.000000	10.000000
-42.666667	219.000000	10.500000
-42.633333	219.500000	9.500000
-42.600000	220.000000	9.500000
-42.566667	220.500000	10.000000
-42.533333	220.500000	10.000000
-42.500000	221.000000	10.000000
-42.466667	221.500000	10.000000
-42.433333	222.000000	10.000000
-42.400000	217.500000	10.500000
-42.366667	217.000000	11.000000
-42.333333	225.000000	10.500000
-42.300000	225.500000	10.500000
-42.266667	226.000000	10.500000
-42.233333	221.000000	11.000000
-42.200000	222.000000	10.500000
-42.166667	223.000000	11.000000
-42.133333	223.000000	11.000000
-42.100000	223.500000	11.000000
-42.066667	224.000000	11.500000
-42.033333	224.500000	12.000000
-42.000000	225.500000	12.000000
-41.966667	226.500000	12.000000
-41.933333	228.000000	12.000000
-41.900000	227.500000	12.000000
-41.866667	228.000000	12.000000
-41.833333	228.500000	12.000000
-41.800000	228.500000	12.500000
-41.766667	232.500000	12.000000
-41.733333	230.000000	11.500000
-41.700000	230.500000	12.500000
-41.666667	234.000000	12.000000
-41.633333	231.500000	13.000000
-41.600000	234.500000	13.000000
-41.566667	233.500000	13.000000
-41.533333	236.500000	12.000000
-41.500000	237.000000	12.500000
-41.466667	235.000000	13.000000
-41.433333	238.000000	13.000000
-41.400000	236.000000	13.500000
-41.366667	238.500000	13.500000
-41.333333	239.500000	13.500000
-41.300000	238.500000	13.000000
-41.266667	241.000000	13.000000
-41.233333	239.500000	13.500000
-41.200000	240.500000	13.500000
-41.166667	240.000000	14.000000
-41.133333	241.000000	14.000000
-41.100000	241.500000	14.000000
-41.066667	242.000000	14.000000
-41.033333	244.500000	14.000000
-41.000000	243.000000	14.000000
-40.966667	244.000000	14.000000
-40.933333	243.500000	14.500000
-40.900000	244.500000	14.500000
-40.866667	244.500000	15.000000
-40.833333	245.000000	15.000000
-40.800000	245.000000	15.000000
-40.766667	245.000000	15.000000
-40.733333	245.500000	15.000000
-40.700000	246.000000	15.000000
-40.666667	246.000000	15.500000
-40.633333	247.500000	15.500000
-40.600000	246.500000	16.000000
-40.566667	247.500000	16.000000
-40.533333	247.500000	16.000000
-40.500000	248.500000	16.000000
-40.466667	248.500000	16.500000
-40.433333	248.500000	16.000000
-40.400000	249.500000	16.500000
-40.366667	249.500000	17.000000
-40.333333	250.000000	16.500000
-40.300000	250.000000	17.000000
-40.266667	250.000000	17.000000
-40.233333	250.500000	17.000000
-40.200000	251.000000	17.000000
-40.166667	251.500000	17.000000
-40.133333	251.500000	17.000000
-40.100000	252.500000	17.000000
-40.066667	252.000000	17.500000
-40.033333	252.500000	17.500000
-40.000000	253.000000	17.500000
-39.966667	252.500000	18.000000
-39.933333	253.000000	18.000000
-39.900000	253.500000	18.000000
-39.866667	253.500000	18.000000
-39.833333	254.000000	18.000000
-39.800000	254.500000	18.000000
-39.766667	254.500000	18.000000
-39.733333	255.000000	18.500000
-39.700000	256.000000	18.000000
-39.666667	256.000000	18.000000
-39.633333	255.000000	18.500000
-39.600000	255.500000	18.500000
-39.566667	256.000000	18.500000
-39.533333	256.500000	18.500000
-39.500000	256.500000	18.500000
-39.466667	256.500000	18.500000
-39.433333	256.500000	18.500000
-39.400000	256.500000	18.500000
-39.366667	256.500000	18.500000
-39.333333	257.000000	18.500000
-39.300000	257.500000	18.500000
-39.266667	257.500000	19.000000
-39.233333	256.500000	19.000000
-39.200000	257.500000	19.000000
-39.166667	257.500000	19.000000
-39.133333	257.500000	19.000000
-39.100000	257.000000	19.000000
-39.066667	257.000000	19.000000
-39.033333	257.500000	19.000000
-39.000000	257.500000	19.000000
-38.966667	257.000000	19.500000
-38.933333	257.000000	19.500000
-38.900000	257.000000	19.500000
-38.866667	251.000000	25.000000
-38.833333	251.000000	25.000000
-38.800000	250.500000	25.000000
-38.766667	244.500000	27.000000
-38.733333	242.500000	28.000000
-38.700000	243.500000	28.000000
-38.666667	244.000000	28.000000
-38.633333	244.000000	28.500000
-38.600000	244.500000	28.500000
-38.566667	245.000000	28.500000
-38.533333	245.000000	28.500000
-38.500000	245.000000	28.500000
-38.466667	241.500000	30.000000
-38.433333	241.000000	30.000000
-38.400000	241.500000	30.000000
-38.366667	241.000000	30.500000
-38.333333	241.500000	30.500000
-38.300000	241.500000	30.500000
-38.266667	241.000000	30.500000
-38.233333	241.500000	30.500000
-38.200000	241.500000	31.000000
-38.166667	241.500000	31.000000
-38.133333	241.500000	31.000000
-38.100000	241.500000	31.000000
-38.066667	241.500000	31.000000
-38.033333	242.000000	31.000000
-38.000000	241.500000	31.500000
-37.966667	242.000000	31.500000
-37.933333	242.500000	31.500000
-37.900000	275.000000	5.500000
-37.866667	274.500000	5.500000
-37.833333	275.000000	5.500000
-37.800000	274.500000	5.500000
-37.766667	274.500000	5.500000
-37.733333	274.500000	5.500000
-37.700000	274.500000	5.500000
-37.666667	274.500000	5.500000
-37.633333	274.500000	5.500000
-37.600000	274.000000	5.500000
-37.566667	274.000000	5.500000
-37.533333	274.000000	5.000000
-37.500000	274.000000	5.500000
-37.466667	244.500000	33.000000
-37.433333	244.500000	33.000000
-37.400000	275.000000	5.000000
-37.366667	245.500000	32.500000
-37.333333	244.500000	33.000000
-37.300000	244.500000	32.500000
-37.266667	276.000000	4.000000
-37.233333	276.000000	4.000000
-37.200000	276.000000	4.000000
-37.166667	276.000000	4.000000
-37.133333	241.500000	35.000000
-37.100000	241.500000	35.000000
-37.066667	246.500000	31.500000
-37.033333	241.500000	35.000000
-37.000000	241.500000	35.000000
-36.966667	239.500000	36.000000
-36.933333	240.000000	35.500000
-36.900000	240.000000	35.500000
-36.866667	238.500000	36.500000
-36.833333	238.500000	36.500000
-36.800000	238.500000	36.500000
-36.766667	239.000000	36.500000
-36.733333	237.500000	37.500000
-36.700000	236.500000	36.000000
-36.666667	235.500000	34.500000
-36.633333	273.000000	17.000000
-36.600000	272.500000	18.500000
-36.566667	272.500000	18.500000
-36.533333	272.000000	19.000000
-36.500000	272.500000	19.000000
-36.466667	272.500000	19.000000
-36.433333	273.000000	19.000000
-36.400000	273.000000	19.000000
-36.366667	273.000000	19.000000
-36.333333	273.000000	19.500000
-36.300000	273.000000	19.500000
-36.266667	273.000000	20.000000
-36.233333	273.000000	19.500000
-36.200000	273.500000	20.000000
-36.166667	273.500000	20.000000
-36.133333	273.500000	20.000000
-36.100000	273.500000	20.500000
-36.066667	273.500000	20.500000
-36.033333	273.000000	19.500000
-36.000000	273.000000	19.500000
-35.966667	273.000000	19.500000
-35.933333	272.500000	19.500000
-35.900000	273.000000	20.500000
-35.866667	273.000000	20.500000
-35.833333	273.000000	21.500000
-35.800000	273.000000	21.500000
-35.766667	273.000000	21.500000
-35.733333	273.000000	21.500000
-35.700000	273.000000	22.000000
-35.666667	273.500000	22.500000
-35.633333	273.500000	24.000000
-35.600000	273.000000	26.500000
-35.566667	272.500000	28.500000
-35.533333	271.500000	29.500000
-35.500000	269.000000	30.500000
-35.466667	271.000000	31.500000
-35.433333	270.500000	32.000000
-35.400000	270.500000	33.000000
-35.366667	270.500000	33.500000
-35.333333	270.500000	34.000000
-35.300000	270.000000	34.500000
-35.266667	270.000000	35.000000
-35.233333	270.000000	36.000000
-35.200000	270.000000	36.500000
-35.166667	269.500000	36.500000
-35.133333	269.500000	37.500000
-35.100000	270.000000	37.500000
-35.066667	269.500000	38.000000
-35.033333	270.000000	38.000000
-35.000000	270.000000	38.500000
-34.966667	270.000000	38.500000
-34.933333	270.500000	39.000000
-34.900000	270.500000	40.000000
-34.866667	270.000000	40.000000
-34.833333	270.000000	40.500000
-34.800000	269.500000	40.500000
-34.766667	270.000000	41.000000
-34.733333	270.000000	41.000000
-34.700000	270.000000	41.500000
-34.666667	270.000000	41.500000
-34.633333	270.000000	41.500000
-34.600000	270.000000	42.000000
-34.566667	270.000000	42.000000
-34.533333	270.000000	42.000000
-34.500000	270.000000	43.000000
-34.466667	270.000000	43.000000
-34.433333	270.000000	43.500000
-34.400000	270.000000	43.500000
-34.366667	270.000000	43.500000
-34.333333	270.000000	43.500000
-34.300000	270.000000	44.000000
-34.266667	271.000000	44.500000
-34.233333	271.000000	45.000000
-34.200000	271.000000	45.500000
-34.166667	271.000000	46.000000
-34.133333	271.000000	46.000000
-34.100000	271.000000	47.000000
-34.066667	271.000000	47.000000
-34.033333	270.500000	47.000000
-34.000000	270.500000	47.000000
-33.966667	270.500000	47.500000
-33.933333	271.500000	47.500000
-33.900000	270.500000	47.500000
-33.866667	271.000000	48.000000
-33.833333	271.000000	48.000000
-33.800000	271.500000	49.500000
-33.766667	271.500000	49.500000
-33.733333	271.000000	49.500000
-33.700000	271.500000	50.000000
-33.666667	271.000000	50.000000
-33.633333	271.000000	50.500000
-33.600000	272.000000	51.000000
-33.566667	271.500000	51.000000
-33.533333	269.000000	50.000000
-33.500000	269.000000	50.500000
-33.466667	269.000000	50.500000
-33.433333	269.000000	51.000000
-33.400000	269.000000	52.000000
-33.366667	269.000000	52.500000
-33.333333	271.500000	59.000000
-33.300000	271.500000	59.000000
-33.266667	271.500000	59.500000
-33.233333	268.500000	54.500000
-33.200000	270.500000	57.000000
-33.166667	270.500000	57.000000
-33.133333	271.500000	61.500000
-33.100000	271.500000	63.000000
-33.066667	271.500000	63.500000
-33.033333	271.500000	64.000000
-33.000000	271.500000	64.500000
-32.966667	272.000000	65.000000
-32.933333	272.000000	65.500000
-32.900000	272.000000	65.500000
-32.866667	271.500000	66.000000
-32.833333	271.500000	66.500000
-32.800000	274.500000	71.500000
-32.766667	272.500000	72.000000
-32.733333	272.000000	72.500000
-32.700000	272.000000	72.500000
-32.666667	272.000000	73.500000
-32.633333	272.500000	74.000000
-32.600000	272.500000	76.000000
-32.566667	272.500000	76.500000
-32.533333	275.500000	77.500000
-32.500000	275.500000	79.000000
-32.466667	276.000000	79.000000
-32.433333	276.000000	80.000000
-32.400000	273.000000	80.500000
-32.366667	273.500000	82.000000
-32.333333	277.000000	83.500000
-32.300000	276.500000	86.500000
-32.266667	277.000000	88.500000
-32.233333	277.500000	90.500000
-32.200000	278.000000	92.000000
-32.166667	274.500000	91.500000
-32.133333	277.500000	93.000000
-32.100000	277.500000	94.000000
-32.066667	278.000000	95.000000
-32.033333	278.500000	96.500000
-32.000000	278.500000	99.500000
-31.966667	276.000000	101.000000
-31.933333	276.000000	101.500000
-31.900000	277.000000	102.000000
-31.866667	276.500000	102.500000
-31.833333	276.500000	104.500000
-31.800000	276.500000	104.500000
-31.766667	279.500000	106.000000
-31.733333	280.000000	107.000000
-31.700000	277.500000	108.500000
-31.666667	277.500000	110.500000
-31.633333	277.500000	111.500000
-31.600000	278.000000	114.000000
-31.566667	278.000000	113.000000
-31.533333	277.500000	114.000000
-31.500000	278.500000	115.000000
-31.466667	278.500000	116.000000
-31.433333	278.500000	116.500000
-31.400000	278.000000	117.500000
-31.366667	278.000000	120.500000
-31.333333	279.000000	123.000000
-31.300000	280.000000	124.000000
-31.266667	280.500000	125.500000
-31.233333	280.500000	126.500000
-31.200000	280.000000	128.500000
-31.166667	280.000000	129.000000
-31.133333	280.500000	131.500000
-31.100000	280.500000	132.500000
-31.066667	281.000000	134.500000
-31.033333	281.000000	135.000000
-31.000000	281.500000	136.500000
-30.966667	282.000000	137.000000
-30.933333	282.000000	139.000000
-30.900000	282.000000	141.500000
-30.866667	282.500000	143.500000
-30.833333	282.500000	145.000000
-30.800000	283.000000	146.000000
-30.766667	283.000000	145.000000
-30.733333	283.500000	146.000000
-30.700000	284.000000	147.500000
-30.666667	284.000000	148.500000
-30.633333	284.000000	152.000000
-30.600000	284.000000	154.000000
-30.566667	284.000000	154.500000
-30.533333	284.500000	155.500000
-30.500000	285.000000	156.500000
-30.466667	285.000000	157.000000
-30.433333	285.000000	158.000000
-30.400000	285.500000	158.500000
-30.366667	285.000000	158.000000
-30.333333	284.500000	157.500000
-30.300000	285.000000	159.500000
-30.266667	284.500000	159.000000
-30.233333	285.000000	160.000000
-30.200000	285.000000	160.500000
-30.166667	285.000000	163.000000
-30.133333	285.000000	166.000000
-30.100000	284.500000	167.000000
-30.066667	284.500000	166.500000
-30.033333	285.000000	166.500000
-30.000000	286.500000	170.500000
-29.966667	285.500000	171.500000
-29.933333	285.000000	173.000000
-29.900000	285.000000	174.500000
-29.866667	286.000000	176.500000
-29.833333	286.500000	176.500000
-29.800000	287.000000	179.500000
-29.766667	286.500000	180.500000
-29.733333	286.500000	182.500000
-29.700000	286.000000	183.000000
-29.666667	286.000000	184.000000
-29.633333	286.500000	186.000000
-29.600000	286.500000	186.000000
-29.566667	287.000000	189.000000
-29.533333	287.000000	190.000000
-29.500000	287.500000	192.000000
-29.466667	287.000000	192.000000
-29.433333	287.000000	193.000000
-29.400000	287.000000	194.000000
-29.366667	287.000000	194.500000
-29.333333	287.500000	197.000000
-29.300000	287.500000	197.500000
-29.266667	287.500000	198.500000
-29.233333	287.500000	198.500000
-29.200000	288.000000	201.000000
-29.166667	288.000000	202.500000
-29.133333	288.500000	203.000000
-29.100000	288.000000	202.500000
-29.066667	288.500000	205.000000
-29.033333	288.000000	204.000000
-29.000000	288.500000	205.500000
-28.966667	288.500000	206.500000
-28.933333	289.000000	209.000000
-28.900000	288.500000	207.000000
-28.866667	289.000000	209.500000
-28.833333	289.000000	210.000000
-28.800000	288.500000	209.000000
-28.766667	289.000000	212.000000
-28.733333	288.500000	211.000000
-28.700000	288.500000	211.500000
-28.666667	289.000000	213.500000
-28.633333	288.500000	212.500000
-28.600000	289.500000	216.500000
-28.566667	289.500000	216.000000
-28.533333	289.500000	217.000000
-28.500000	289.500000	217.500000
-28.466667	289.500000	217.500000
-28.433333	289.500000	218.500000
-28.400000	289.500000	218.500000
-28.366667	289.500000	219.000000
-28.333333	289.500000	220.000000
-28.300000	289.500000	220.500000
-28.266667	289.500000	221.000000
-28.233333	289.500000	222.000000
-28.200000	289.000000	220.500000
-28.166667	289.500000	222.000000
-28.133333	290.000000	224.000000
-28.100000	289.500000	222.500000
-28.066667	289.500000	222.500000
-28.033333	290.000000	224.500000
-28.000000	290.000000	225.000000
-27.966667	290.000000	227.000000
-27.933333	290.000000	227.500000
-27.900000	290.000000	228.500000
-27.866667	289.500000	229.000000
-27.833333	289.000000	231.000000
-27.800000	289.000000	232.000000
-27.766667	288.500000	232.500000
-27.733333	288.500000	233.000000
-27.700000	288.500000	233.000000
-27.666667	287.500000	234.500000
-27.633333	287.000000	237.000000
-27.600000	286.000000	237.500000
-27.566667	285.000000	239.000000
-27.533333	285.000000	239.500000
-27.500000	285.000000	240.500000
-27.466667	284.500000	241.500000
-27.433333	284.000000	243.000000
-27.400000	283.500000	243.500000
-27.366667	283.500000	244.000000
-27.333333	283.000000	244.500000
-27.300000	283.000000	245.500000
-27.266667	282.500000	247.500000
-27.233333	282.000000	249.000000
-27.200000	281.500000	249.000000
-27.166667	281.500000	251.000000
-27.133333	281.500000	251.500000
-27.100000	281.000000	252.500000
-27.066667	280.500000	254.000000
-27.033333	280.500000	255.000000
-27.000000	280.000000	256.500000
-26.966667	279.500000	257.000000
-26.933333	279.500000	256.500000
-26.900000	279.000000	258.000000
-26.866667	279.000000	260.500000
-26.833333	278.500000	261.000000
-26.800000	278.000000	261.000000
-26.766667	278.000000	261.500000
-26.733333	277.500000	261.500000
-26.700000	277.500000	262.500000
-26.666667	277.000000	263.000000
-26.633333	276.000000	264.500000
-26.600000	275.500000	265.000000
-26.566667	275.000000	265.500000
-26.533333	274.000000	266.500000
-26.500000	273.000000	268.000000
-26.466667	271.000000	270.500000
-26.433333	269.500000	272.000000
-26.400000	269.000000	271.500000
-26.366667	267.000000	273.500000
-26.333333	266.500000	273.500000
-26.300000	265.500000	274.000000
-26.266667	265.500000	274.000000
-26.233333	264.500000	275.000000
-26.200000	262.500000	276.000000
-26.166667	262.500000	276.000000
-26.133333	261.000000	275.500000
-26.100000	259.500000	275.000000
-26.066667	259.000000	275.500000
-26.033333	258.500000	276.500000
-26.000000	256.000000	277.500000
-25.966667	254.000000	277.500000
-25.933333	252.000000	277.000000
-25.900000	250.000000	277.000000
-25.866667	248.000000	277.000000
-25.833333	246.500000	277.000000
-25.800000	245.000000	276.500000
-25.766667	243.000000	276.500000
-25.733333	241.500000	276.000000
-25.700000	240.000000	276.000000
-25.666667	239.500000	276.000000
-25.633333	236.500000	275.500000
-25.600000	236.000000	275.000000
-25.566667	235.000000	275.000000
-25.533333	234.000000	275.000000
-25.500000	233.000000	274.500000
-25.466667	232.000000	274.500000
-25.433333	230.500000	274.500000
-25.400000	229.000000	274.000000
-25.366667	227.500000	273.500000
-25.333333	227.000000	273.500000
-25.300000	226.000000	273.500000
-25.266667	225.000000	273.000000
-25.233333	225.000000	273.000000
-25.200000	223.500000	273.000000
-25.166667	224.000000	273.000000
-25.133333	224.000000	272.500000
-25.100000	224.000000	272.500000
-25.066667	224.000000	272.500000
-25.033333	223.000000	272.500000
-25.000000	223.000000	272.000000
-24.966667	223.000000	272.000000
-24.933333	222.500000	272.000000
-24.900000	223.500000	272.500000
-24.866667	223.000000	272.500000
-24.833333	222.500000	272.000000
-24.800000	222.000000	272.000000
-24.766667	222.000000	272.000000
-24.733333	222.000000	272.000000
-24.700000	221.500000	272.000000
-24.666667	221.000000	272.000000
-24.633333	221.000000	272.000000
-24.600000	222.000000	272.000000
-24.566667	221.000000	272.000000
-24.533333	221.000000	272.000000
-24.500000	221.000000	272.000000
-24.466667	221.000000	272.000000
-24.433333	221.000000	272.000000
-24.400000	220.500000	272.000000
-24.366667	220.000000	272.000000
-24.333333	221.500000	272.500000
-24.300000	221.500000	272.500000
-24.266667	220.000000	272.500000
-24.233333	220.000000	272.000000
-24.200000	216.500000	272.000000
-24.166667	214.500000	272.000000
-24.133333	214.500000	272.000000
-24.100000	213.000000	272.000000
-24.066667	212.000000	272.000000
-24.033333	210.500000	272.000000
-24.000000	209.500000	272.000000
-23.966667	208.000000	272.000000
-23.933333	208.000000	272.000000
-23.900000	206.000000	272.000000
-23.866667	205.500000	272.000000
-23.833333	205.500000	272.000000
-23.800000	204.500000	272.000000
-23.766667	203.500000	271.500000
-23.733333	203.500000	271.500000
-23.700000	203.500000	271.500000
-23.666667	202.500000	271.500000
-23.633333	201.000000	271.500000
-23.600000	200.000000	271.000000
-23.566667	199.500000	271.000000
-23.533333	197.500000	271.000000
-23.500000	197.000000	270.500000
-23.466667	196.500000	270.500000
-23.433333	196.000000	270.500000
-23.400000	196.000000	270.000000
-23.366667	195.500000	270.500000
-23.333333	195.500000	270.000000
-23.300000	195.500000	270.000000
-23.266667	195.000000	270.500000
-23.233333	195.000000	269.500000
-23.200000	195.000000	269.500000
-23.166667	195.000000	269.500000
-23.133333	194.000000	270.000000
-23.100000	194.000000	270.500000
-23.066667	194.000000	270.500000
-23.033333	194.000000	270.500000
-23.000000	194.000000	270.000000
-22.966667	194.000000	270.000000
-22.933333	194.000000	269.500000
-22.900000	194.000000	269.500000
-22.866667	194.000000	269.500000
-22.833333	193.500000	270.000000
-22.800000	193.500000	270.000000
-22.766667	193.500000	270.000000
-22.733333	193.000000	270.000000
-22.700000	193.000000	270.000000
-22.666667	193.000000	270.000000
-22.633333	193.000000	269.500000
-22.600000	193.000000	269.500000
-22.566667	193.000000	269.500000
-22.533333	193.000000	269.500000
-22.500000	192.500000	270.000000
-22.466667	192.500000	270.500000
-22.433333	192.500000	270.000000
-22.400000	192.500000	270.000000
-22.366667	192.000000	269.500000
-22.333333	192.000000	269.500000
-22.300000	193.500000	269.000000
-22.266667	193.500000	269.000000
-22.233333	193.500000	269.000000
-22.200000	192.000000	269.500000
-22.166667	192.000000	270.000000
-22.133333	192.000000	270.000000
-22.100000	192.000000	270.000000
-22.066667	192.500000	269.000000
-22.033333	191.500000	269.500000
-22.000000	191.500000	269.000000
-21.966667	191.500000	269.000000
-21.933333	192.500000	269.000000
-21.900000	192.500000	269.000000
-21.866667	192.000000	269.000000
-21.833333	192.000000	269.000000
-21.800000	192.000000	269.000000
-21.766667	191.500000	268.500000
-21.733333	191.500000	268.000000
-21.700000	192.000000	268.000000
-21.666667	192.000000	267.500000
-21.633333	192.000000	268.000000
-21.600000	192.000000	268.000000
-21.566667	191.000000	267.500000
-21.533333	191.000000	267.500000
-21.500000	191.000000	268.000000
-21.466667	191.000000	267.000000
-21.433333	191.000000	267.000000
-21.400000	191.500000	267.000000
-21.366667	191.500000	266.500000
-21.333333	191.500000	266.500000
-21.300000	191.500000	266.500000
-21.266667	190.500000	267.000000
-21.233333	190.500000	267.000000
-21.200000	190.000000	267.000000
-21.166667	190.000000	267.000000
-21.133333	189.500000	267.000000
-21.100000	189.500000	266.500000
-21.066667	190.000000	266.000000
-21.033333	190.000000	266.000000
-21.000000	189.500000	266.000000
-20.966667	189.500000	266.000000
-20.933333	189.500000	266.000000
-20.900000	189.500000	266.000000
-20.866667	189.000000	266.000000
-20.833333	188.500000	266.000000
-20.800000	189.000000	265.500000
-20.766667	189.000000	265.500000
-20.733333	188.500000	265.500000
-20.700000	188.500000	265.500000
-20.666667	188.500000	265.500000
-20.633333	187.500000	265.500000
-20.600000	187.500000	265.500000
-20.566667	187.000000	265.000000
-20.533333	186.500000	265.000000
-20.500000	186.000000	264.000000
-20.466667	186.500000	263.500000
-20.433333	186.500000	263.500000
-20.400000	186.500000	263.500000
-20.366667	186.000000	263.500000
-20.333333	185.500000	263.500000
-20.300000	184.500000	263.500000
-20.266667	184.500000	263.500000
-20.233333	184.500000	262.500000
-20.200000	184.500000	263.000000
-20.166667	183.500000	262.500000
-20.133333	183.500000	262.500000
-20.100000	183.000000	262.000000
-20.066667	183.000000	262.000000
-20.033333	182.000000	262.500000
-20.000000	182.000000	262.000000
-19.966667	182.000000	262.000000
-19.933333	182.000000	261.000000
-19.900000	182.500000	259.000000
-19.866667	183.000000	257.000000
-19.833333	183.000000	255.500000
-19.800000	182.500000	254.000000
-19.766667	182.500000	253.000000
-19.733333	181.500000	252.500000
-19.700000	181.000000	251.500000
-19.666667	180.500000	250.500000
-19.633333	179.500000	250.000000
-19.600000	180.000000	249.000000
-19.566667	179.000000	248.500000
-19.533333	179.000000	247.500000
-19.500000	178.500000	247.000000
-19.466667	178.000000	247.000000
-19.433333	177.500000	246.500000
-19.400000	177.000000	245.500000
-19.366667	176.500000	245.500000
-19.333333	176.500000	245.000000
-19.300000	175.500000	244.500000
-19.266667	175.500000	244.000000
-19.233333	175.000000	243.500000
-19.200000	175.000000	243.000000
-19.166667	174.500000	242.500000
-19.133333	174.500000	242.000000
-19.100000	174.500000	242.000000
-19.066667	174.000000	241.500000
-19.033333	173.500000	240.500000
-19.000000	172.000000	239.000000
-18.966667	171.000000	238.500000
-18.933333	170.500000	238.000000
-18.900000	170.000000	237.500000
-18.866667	163.500000	234.500000
-18.833333	163.000000	233.500000
-18.800000	168.000000	233.000000
-18.766667	162.500000	232.500000
-18.733333	167.000000	232.000000
-18.700000	166.000000	231.000000
-18.666667	159.000000	230.000000
-18.633333	165.000000	230.500000
-18.600000	164.500000	229.500000
-18.566667	164.000000	228.000000
-18.533333	163.000000	225.500000
-18.500000	162.500000	225.000000
-18.466667	162.000000	224.500000
-18.433333	161.500000	224.500000
-18.400000	160.500000	225.000000
-18.366667	160.000000	225.000000
-18.333333	159.500000	222.500000
-18.300000	159.000000	220.000000
-18.266667	158.500000	218.500000
-18.233333	158.000000	217.500000
-18.200000	157.000000	217.000000
-18.166667	155.000000	216.000000
-18.133333	154.500000	215.500000
-18.100000	153.500000	214.000000
-18.066667	153.500000	212.500000
-18.033333	152.000000	209.000000
-18.000000	151.500000	208.500000
-17.966667	150.000000	207.000000
-17.933333	150.000000	207.500000
-17.900000	147.500000	205.000000
-17.866667	147.500000	205.000000
-17.833333	147.000000	203.500000
-17.800000	147.000000	203.000000
-17.766667	147.500000	202.500000
-17.733333	146.500000	201.000000
-17.700000	145.000000	199.000000
-17.666667	144.000000	198.500000
-17.633333	143.000000	198.000000
-17.600000	142.500000	198.000000
-17.566667	142.000000	197.000000
-17.533333	142.500000	197.000000
-17.500000	141.500000	192.500000
-17.466667	140.000000	191.000000
-17.433333	138.000000	189.500000
-17.400000	138.000000	190.500000
-17.366667	136.000000	187.500000
-17.333333	136.000000	187.000000
-17.300000	136.500000	187.000000
-17.266667	135.000000	184.000000
-17.233333	133.500000	182.500000
-17.200000	132.000000	181.000000
-17.166667	131.500000	180.500000
-17.133333	130.500000	179.500000
-17.100000	129.500000	178.000000
-17.066667	129.500000	177.500000
-17.033333	128.000000	176.000000
-17.000000	128.000000	174.500000
-16.966667	127.000000	174.000000
-16.933333	127.000000	174.500000
-16.900000	125.000000	172.500000
-16.866667	124.500000	172.500000
-16.833333	124.000000	172.500000
-16.800000	123.000000	170.000000
-16.766667	123.500000	169.500000
-16.733333	122.000000	168.500000
-16.700000	122.000000	168.000000
-16.666667	121.000000	167.500000
-16.633333	120.500000	167.000000
-16.600000	119.000000	166.500000
-16.566667	118.000000	165.000000
-16.533333	118.500000	165.500000
-16.500000	118.500000	165.000000
-16.466667	118.000000	163.500000
-16.433333	116.000000	161.500000
-16.400000	114.500000	161.000000
-16.366667	113.000000	160.000000
-16.333333	112.500000	159.500000
-16.300000	112.000000	159.500000
-16.266667	111.500000	159.000000
-16.233333	110.500000	158.000000
-16.200000	110.500000	158.000000
-16.166667	110.000000	157.000000
-16.133333	109.000000	156.500000
-16.100000	109.000000	157.000000
-16.066667	107.500000	156.000000
-16.033333	107.500000	156.500000
-16.000000	106.000000	155.500000
-15.966667	106.000000	155.500000
-15.933333	105.000000	154.000000
-15.900000	105.000000	154.000000
-15.866667	105.000000	153.500000
-15.833333	103.000000	152.500000
-15.800000	102.500000	153.000000
-15.766667	102.000000	153.000000
-15.733333	100.500000	152.500000
-15.700000	100.000000	151.000000
-15.666667	99.500000	150.500000
-15.633333	100.000000	151.000000
-15.600000	99.000000	150.000000
-15.566667	98.500000	149.500000
-15.533333	97.500000	149.000000
-15.500000	96.500000	149.500000
-15.466667	95.500000	149.500000
-15.433333	94.000000	148.000000
-15.400000	93.500000	146.500000
-15.366667	92.500000	145.500000
-15.333333	94.500000	146.000000
-15.300000	92.000000	144.500000
-15.266667	91.000000	144.500000
-15.233333	88.000000	143.500000
-15.200000	87.000000	143.000000
-15.166667	86.000000	142.500000
-15.133333	85.500000	142.500000
-15.100000	84.500000	141.000000
-15.066667	84.000000	141.000000
-15.033333	84.000000	140.500000
-15.000000	82.500000	140.000000
-14.966667	81.500000	139.500000
-14.933333	81.000000	139.500000
-14.900000	80.500000	139.500000
-14.866667	80.500000	139.000000
-14.833333	79.500000	138.500000
-14.800000	78.500000	138.000000
-14.766667	77.000000	137.000000
-14.733333	77.000000	136.500000
-14.700000	75.000000	136.000000
-14.666667	74.500000	135.500000
-14.633333	74.000000	135.000000
-14.600000	73.000000	135.500000
-14.566667	72.000000	134.500000
-14.533333	71.000000	134.500000
-14.500000	71.000000	133.500000
-14.466667	70.000000	133.500000
-14.433333	69.500000	133.000000
-14.400000	68.500000	132.500000
-14.366667	67.500000	132.500000
-14.333333	66.500000	132.000000
-14.300000	66.000000	131.500000
-14.266667	65.000000	131.000000
-14.233333	64.000000	130.500000
-14.200000	64.000000	130.000000
-14.166667	63.000000	129.500000
-14.133333	62.000000	129.500000
-14.100000	61.000000	129.000000
-14.066667	61.000000	128.500000
-14.033333	60.000000	128.000000
-14.000000	60.000000	128.500000
-13.966667	59.500000	128.000000
-13.933333	58.500000	127.500000
-13.900000	57.500000	127.000000
-13.866667	57.000000	126.500000
-13.833333	56.000000	126.500000
-13.800000	55.500000	126.000000
-13.766667	55.500000	126.000000
-13.733333	55.500000	125.500000
-13.700000	55.000000	126.000000
-13.666667	54.500000	125.500000
-13.633333	54.500000	125.500000
-13.600000	51.500000	124.000000
-13.566667	51.500000	123.500000
-13.533333	50.500000	123.500000
-13.500000	50.000000	122.500000
-13.466667	49.500000	122.500000
-13.433333	49.500000	122.000000
-13.400000	55.500000	124.000000
-13.366667	59.000000	124.500000
-13.333333	59.500000	124.500000
-13.300000	56.000000	124.500000
-13.266667	52.500000	122.500000
-13.233333	52.000000	122.000000
-13.200000	51.000000	121.000000
-13.166667	51.000000	120.500000
-13.133333	49.500000	117.500000
-13.100000	49.500000	116.500000
-13.066667	49.500000	116.000000
-13.033333	49.000000	114.500000
-13.000000	48.500000	113.500000
-12.966667	46.500000	107.500000
-12.933333	46.500000	106.000000
-12.900000	47.000000	105.500000
-12.866667	46.500000	103.500000
-12.833333	46.000000	103.000000
-12.800000	46.000000	102.000000
-12.766667	46.000000	101.500000
-12.733333	46.000000	100.500000
-12.700000	46.000000	100.000000
-12.666667	46.000000	99.000000
-12.633333	46.000000	98.500000
-12.600000	45.500000	98.000000
-12.566667	46.000000	97.500000
-12.533333	46.000000	97.000000
-12.500000	45.500000	96.000000
-12.466667	45.500000	95.500000
-12.433333	45.500000	94.500000
-12.400000	45.500000	94.000000
-12.366667	45.500000	94.000000
-12.333333	45.500000	93.500000
-12.300000	45.000000	93.000000
-12.266667	45.500000	93.000000
-12.233333	45.000000	92.500000
-12.200000	45.500000	92.000000
-12.166667	45.500000	92.000000
-12.133333	45.500000	92.000000
-12.100000	45.500000	91.000000
-12.066667	45.500000	90.500000
-12.033333	45.500000	90.500000
-12.000000	45.000000	90.000000
-11.966667	45.000000	89.500000
-11.933333	45.000000	89.500000
-11.900000	44.500000	89.000000
-11.866667	45.000000	88.500000
-11.833333	45.000000	88.500000
-11.800000	45.000000	88.500000
-11.766667	45.000000	88.000000
-11.733333	45.000000	87.500000
-11.700000	45.500000	88.000000
-11.666667	45.500000	88.000000
-11.633333	45.500000	87.500000
-11.600000	45.500000	87.500000
-11.566667	45.000000	86.000000
-11.533333	44.500000	86.000000
-11.500000	44.500000	85.500000
-11.466667	44.000000	82.500000
-11.433333	43.500000	80.500000
-11.400000	44.000000	80.500000
-11.366667	44.000000	80.500000
-11.333333	43.500000	78.000000
-11.300000	43.500000	78.000000
-11.266667	43.000000	76.000000
-11.233333	43.000000	75.500000
-11.200000	42.000000	73.500000
-11.166667	41.500000	72.000000
-11.133333	42.000000	72.500000
-11.100000	41.500000	70.500000
-11.066667	41.000000	69.000000
-11.033333	41.500000	68.500000
-11.000000	41.000000	68.000000
-10.966667	41.000000	69.000000
-10.933333	41.000000	66.500000
-10.900000	40.500000	66.500000
-10.866667	40.500000	66.000000
-10.833333	40.500000	65.500000
-10.800000	40.000000	64.000000
-10.766667	40.000000	63.500000
-10.733333	40.000000	62.500000
-10.700000	40.000000	62.500000
-10.666667	40.000000	62.000000
-10.633333	40.000000	61.500000
-10.600000	39.500000	59.500000
-10.566667	39.500000	59.500000
-10.533333	39.500000	59.500000
-10.500000	38.500000	58.500000
-10.466667	38.500000	57.500000
-10.433333	38.500000	57.000000
-10.400000	38.500000	57.000000
-10.366667	38.500000	56.500000
-10.333333	38.500000	56.500000
-10.300000	38.500000	56.500000
-10.266667	38.500000	55.500000
-10.233333	38.500000	55.500000
-10.200000	38.000000	53.500000
-10.166667	38.000000	53.000000
-10.133333	38.000000	52.500000
-10.100000	37.500000	52.500000
-10.066667	37.000000	52.000000
-10.033333	37.500000	51.500000
-10.000000	38.000000	51.500000
-9.966667	38.000000	51.000000
-9.933333	38.000000	51.000000
-9.900000	38.000000	50.500000
-9.866667	37.500000	49.000000
-9.833333	37.500000	49.000000
-9.800000	37.500000	48.000000
-9.766667	37.000000	47.500000
-9.733333	37.000000	47.500000
-9.700000	37.000000	47.500000
-9.666667	37.000000	47.000000
-9.633333	37.500000	46.500000
-9.600000	37.500000	45.500000
-9.566667	37.500000	45.500000
-9.533333	37.000000	45.500000
-9.500000	37.000000	45.000000
-9.466667	37.000000	45.000000
-9.433333	36.500000	43.500000
-9.400000	36.500000	43.000000
-9.366667	37.500000	43.500000
-9.333333	38.000000	44.000000
-9.300000	38.000000	42.500000
-9.266667	38.500000	43.000000
-9.233333	39.000000	42.500000
-9.200000	39.500000	41.500000
-9.166667	39.500000	40.500000
-9.133333	39.000000	40.500000
-9.100000	39.500000	39.500000
-9.066667	39.500000	39.000000
-9.033333	39.500000	38.500000
-9.000000	39.500000	38.500000
-8.966667	40.500000	38.000000
-8.933333	40.000000	38.500000
-8.900000	40.000000	37.000000
-8.866667	40.500000	37.000000
-8.833333	40.500000	36.000000
-8.800000	40.500000	36.000000
-8.766667	40.500000	35.000000
-8.733333	40.500000	35.000000
-8.700000	40.000000	34.000000
-8.666667	40.500000	34.000000
-8.633333	40.500000	33.500000
-8.600000	41.500000	34.500000
-8.566667	42.500000	33.500000
-8.533333	43.500000	33.500000
-8.500000	45.000000	33.500000
-8.466667	46.000000	32.500000
-8.433333	47.000000	32.000000
-8.400000	47.500000	31.500000
-8.366667	48.000000	31.500000
-8.333333	48.000000	31.000000
-8.300000	49.000000	30.500000
-8.266667	49.500000	30.500000
-8.233333	50.500000	30.000000
-8.200000	50.500000	30.000000
-8.166667	51.000000	29.500000
-8.133333	51.500000	28.500000
-8.100000	51.500000	28.500000
-8.066667	52.000000	28.000000
-8.033333	52.000000	27.500000
-8.000000	53.000000	27.000000
-7.966667	53.500000	27.000000
-7.933333	53.500000	26.500000
-7.900000	54.000000	26.000000
-7.866667	54.000000	26.000000
-7.833333	54.000000	26.000000
-7.800000	54.500000	25.500000
-7.766667	55.000000	25.500000
-7.733333	55.000000	25.500000
-7.700000	55.000000	25.000000
-7.666667	55.500000	25.000000
-7.633333	56.000000	25.000000
-7.600000	56.000000	25.000000
-7.566667	56.500000	25.000000
-7.533333	56.500000	24.500000
-7.500000	56.500000	24.500000
-7.466667	57.000000	24.500000
-7.433333	57.000000	24.000000
-7.400000	57.000000	23.000000
-7.366667	57.000000	23.000000
-7.333333	57.500000	22.500000
-7.300000	58.500000	22.000000
-7.266667	58.500000	22.500000
-7.233333	58.500000	22.500000
-7.200000	59.000000	21.500000
-7.166667	60.000000	22.500000
-7.133333	60.000000	21.500000
-7.100000	60.000000	21.500000
-7.066667	60.500000	21.000000
-7.033333	61.000000	21.500000
-7.000000	61.000000	21.000000
-6.966667	61.000000	21.500000
-6.933333	61.000000	21.500000
-6.900000	61.500000	21.000000
-6.866667	61.500000	21.000000
-6.833333	61.500000	21.000000
-6.800000	61.500000	21.000000
-6.766667	62.000000	21.000000
-6.733333	62.000000	20.500000
-6.700000	62.000000	20.000000
-6.666667	62.500000	19.000000
-6.633333	62.500000	17.500000
-6.600000	63.000000	18.000000
-6.566667	63.500000	17.500000
-6.533333	63.500000	16.500000
-6.500000	64.000000	16.500000
-6.466667	64.500000	16.000000
-6.433333	65.000000	16.000000
-6.400000	65.000000	16.000000
-6.366667	66.000000	16.500000
-6.333333	67.500000	15.500000
-6.300000	67.500000	15.500000
-6.266667	67.500000	15.500000
-6.233333	68.000000	15.500000
-6.200000	68.000000	18.000000
-6.166667	68.000000	15.500000
-6.133333	68.000000	15.500000
-6.100000	68.000000	15.500000
-6.066667	70.000000	15.500000
-6.033333	70.000000	16.000000
-6.000000	70.500000	15.500000
-5.966667	70.500000	15.500000
-5.933333	70.500000	15.000000
-5.900000	70.500000	15.000000
-5.866667	70.500000	18.500000
-5.833333	70.000000	16.000000
-5.800000	71.000000	16.000000
-5.766667	71.000000	16.000000
-5.733333	71.500000	15.500000
-5.700000	71.500000	15.500000
-5.666667	71.500000	15.500000
-5.633333	71.500000	15.500000
-5.600000	71.500000	15.500000
-5.566667	71.500000	17.500000
-5.533333	71.500000	18.500000
-5.500000	72.000000	16.500000
-5.466667	72.000000	16.000000
-5.433333	72.000000	16.000000
-5.400000	72.000000	15.000000
-5.366667	72.000000	15.000000
-5.333333	72.000000	15.500000
-5.300000	72.500000	15.000000
-5.266667	72.500000	15.000000
-5.233333	72.500000	14.500000
-5.200000	72.500000	17.500000
-5.166667	72.500000	16.500000
-5.133333	72.500000	16.500000
-5.100000	71.500000	16.500000
-5.066667	70.000000	16.000000
-5.033333	73.500000	15.500000
-5.000000	74.500000	15.500000
-4.966667	72.500000	15.500000
-4.933333	70.500000	15.000000
-4.900000	75.000000	14.000000
-4.866667	75.000000	17.500000
-4.833333	75.000000	17.500000
-4.800000	76.000000	16.000000
-4.766667	71.500000	15.500000
-4.733333	72.000000	16.000000
-4.700000	72.000000	14.500000
-4.666667	72.000000	14.000000
-4.633333	72.000000	15.000000
-4.600000	77.000000	14.000000
-4.566667	77.500000	14.000000
-4.533333	77.500000	17.500000
-4.500000	77.500000	15.500000
-4.466667	77.500000	15.000000
-4.433333	78.000000	15.000000
-4.400000	78.000000	15.000000
-4.366667	79.000000	14.000000
-4.333333	79.000000	13.500000
-4.300000	80.000000	18.000000
-4.266667	80.000000	14.000000
-4.233333	80.000000	17.500000
-4.200000	80.000000	16.500000
-4.166667	80.000000	15.000000
-4.133333	80.000000	15.000000
-4.100000	80.500000	14.500000
-4.066667	80.500000	14.000000
-4.033333	80.500000	14.500000
-4.000000	80.500000	14.500000
-3.966667	76.500000	14.000000
-3.933333	77.000000	13.500000
-3.900000	77.000000	13.500000
-3.866667	78.000000	17.000000
-3.833333	79.000000	17.000000
-3.800000	81.500000	15.000000
-3.766667	81.500000	14.000000
-3.733333	81.500000	14.500000
-3.700000	82.000000	14.500000
-3.666667	79.500000	14.500000
-3.633333	78.500000	14.500000
-3.600000	81.000000	14.000000
-3.566667	81.000000	17.000000
-3.533333	78.500000	17.000000
-3.500000	80.000000	17.000000
-3.466667	80.000000	16.000000
-3.433333	83.000000	14.500000
-3.400000	83.000000	14.000000
-3.366667	83.000000	14.000000
-3.333333	83.000000	14.000000
-3.300000	83.000000	13.500000
-3.266667	83.000000	13.000000
-3.233333	83.500000	13.000000
-3.200000	84.000000	15.000000
-3.166667	84.000000	15.000000
-3.133333	84.500000	14.500000
-3.100000	84.500000	14.000000
-3.066667	84.500000	13.500000
-3.033333	85.500000	13.500000
-3.000000	85.500000	12.500000
-2.966667	85.500000	12.500000
-2.933333	85.500000	12.500000
-2.900000	85.500000	12.500000
-2.866667	86.000000	15.500000
-2.833333	86.000000	15.500000
-2.800000	86.500000	14.500000
-2.766667	86.500000	13.000000
-2.733333	86.500000	13.500000
-2.700000	87.500000	13.500000
-2.666667	86.500000	13.000000
-2.633333	87.000000	12.500000
-2.600000	87.000000	13.000000
-2.566667	87.000000	12.000000
-2.533333	86.500000	14.000000
-2.500000	87.000000	14.000000
-2.466667	87.000000	14.000000
-2.433333	87.000000	13.500000
-2.400000	87.500000	12.500000
-2.366667	87.500000	13.000000
-2.333333	86.500000	12.500000
-2.300000	86.500000	12.000000
-2.266667	87.000000	12.000000
-2.233333	87.000000	12.500000
-2.200000	87.000000	11.500000
-2.166667	88.000000	14.000000
-2.133333	88.000000	13.500000
-2.100000	88.000000	13.500000
-2.066667	88.500000	13.000000
-2.033333	88.500000	12.500000
-2.000000	88.500000	12.500000
-1.966667	89.000000	12.000000
-1.933333	89.500000	12.000000
-1.900000	90.000000	12.500000
-1.866667	90.500000	12.500000
-1.833333	90.500000	12.000000
-1.800000	90.500000	13.000000
-1.766667	91.500000	14.500000
-1.733333	91.500000	14.500000
-1.700000	91.500000	14.000000
-1.666667	92.000000	13.000000
-1.633333	92.500000	12.000000
-1.600000	92.500000	12.000000
-1.566667	93.000000	12.000000
-1.533333	93.000000	13.000000
-1.500000	93.000000	11.500000
-1.466667	93.500000	12.500000
-1.433333	93.500000	14.000000
-1.400000	93.500000	14.500000
-1.366667	94.000000	14.000000
-1.333333	94.500000	12.500000
-1.300000	95.000000	11.500000
-1.266667	96.000000	11.500000
-1.233333	96.000000	11.500000
-1.200000	96.500000	11.500000
-1.166667	96.500000	11.500000
-1.133333	96.500000	11.500000
-1.100000	97.000000	11.500000
-1.066667	97.000000	13.500000
-1.033333	97.500000	13.500000
-1.000000	97.500000	13.500000
-0.966667	98.000000	12.000000
-0.933333	98.500000	11.500000
-0.900000	99.000000	12.000000
-0.866667	100.500000	13.000000
-0.833333	101.000000	13.500000
-0.800000	101.000000	14.000000
-0.766667	101.500000	13.000000
-0.733333	100.500000	14.500000
-0.700000	101.000000	15.000000
-0.666667	101.000000	15.500000
-0.633333	101.500000	14.500000
-0.600000	102.000000	13.000000
-0.566667	102.000000	13.000000
-0.533333	102.500000	12.000000
-0.500000	102.500000	12.500000
-0.466667	103.500000	13.000000
-0.433333	104.500000	14.000000
-0.400000	103.500000	15.500000
-0.366667	104.000000	15.500000
-0.333333	102.500000	14.000000
-0.300000	104.500000	12.500000
-0.266667	105.000000	12.500000
-0.233333	106.000000	12.000000
-0.200000	106.500000	12.500000
-0.166667	107.500000	13.500000
-0.133333	111.000000	15.000000
-0.100000	111.500000	15.000000
-0.066667	111.500000	15.500000
-0.033333	112.000000	15.000000
0.000000	113.500000	15.500000
0.033333	113.500000	14.500000
0.066667	114.500000	14.000000
0.100000	115.000000	13.500000
0.133333	115.000000	13.000000
0.166667	115.500000	14.000000
0.200000	115.500000	14.000000
0.233333	116.500000	15.000000
0.266667	116.500000	16.000000
0.300000	117.000000	16.000000
0.333333	117.500000	16.000000
0.366667	117.500000	15.500000
0.400000	118.000000	15.000000
0.433333	118.000000	14.000000
0.466667	119.000000	13.500000
0.500000	119.000000	14.000000
0.533333	119.000000	15.000000
0.566667	119.500000	16.000000
0.600000	120.000000	16.500000
0.633333	121.000000	16.500000
0.666667	122.000000	16.000000
0.700000	122.500000	16.000000
0.733333	123.000000	15.000000
0.766667	123.500000	14.500000
0.800000	123.500000	14.500000
0.833333	124.000000	14.500000
0.866667	122.500000	16.500000
0.900000	123.000000	17.000000
0.933333	123.500000	17.000000
0.966667	126.500000	17.000000
1.000000	126.000000	16.500000
1.033333	128.000000	16.000000
1.066667	129.500000	15.000000
1.100000	130.000000	15.000000
1.133333	130.000000	15.000000
1.166667	130.500000	15.000000
1.200000	130.500000	15.500000
1.233333	131.000000	15.500000
1.266667	131.500000	16.000000
1.300000	131.500000	16.500000
1.333333	133.500000	17.500000
1.366667	135.000000	17.500000
1.400000	136.500000	16.500000
1.433333	136.500000	15.000000
1.466667	136.000000	15.500000
1.500000	134.500000	15.000000
1.533333	134.000000	16.000000
1.566667	134.000000	17.500000
1.600000	133.500000	17.500000
1.633333	132.000000	18.000000
1.666667	135.000000	18.000000
1.700000	136.000000	17.000000
1.733333	136.000000	16.000000
1.766667	137.500000	16.000000
1.800000	138.000000	16.500000
1.833333	139.500000	16.500000
1.866667	139.500000	16.500000
1.900000	138.500000	16.500000
1.933333	138.500000	17.500000
1.966667	138.500000	18.000000
2.000000	138.500000	17.500000
2.033333	143.500000	19.000000
2.066667	144.000000	18.000000
2.100000	147.500000	16.500000
2.133333	149.000000	17.000000
2.166667	148.000000	17.000000
2.200000	147.000000	17.500000
2.233333	146.000000	17.500000
2.266667	146.500000	19.000000
2.300000	145.000000	18.000000
2.333333	150.500000	18.500000
2.366667	151.500000	18.000000
2.400000	151.500000	17.000000
2.433333	155.000000	16.500000
2.466667	156.000000	17.000000
2.500000	159.000000	17.000000
2.533333	156.500000	17.500000
2.566667	156.500000	18.500000
2.600000	155.500000	19.000000
2.633333	158.500000	19.000000
2.666667	160.000000	19.000000
2.700000	160.000000	18.000000
2.733333	165.000000	17.500000
2.766667	165.500000	18.000000
2.800000	165.500000	19.000000
2.833333	165.000000	20.000000
2.866667	164.500000	20.000000
2.900000	164.500000	20.000000
2.933333	169.500000	20.500000
2.966667	171.000000	20.500000
3.000000	172.000000	21.000000
3.033333	173.500000	21.000000
3.066667	175.500000	21.500000
3.100000	176.000000	22.000000
3.133333	177.500000	22.500000
3.166667	178.000000	22.500000
3.200000	179.000000	23.000000
3.233333	180.000000	23.000000
3.266667	181.000000	22.500000
3.300000	182.500000	22.500000
3.333333	184.000000	23.500000
3.366667	184.500000	24.000000
3.400000	185.000000	24.500000
3.433333	186.000000	25.000000
3.466667	186.500000	25.000000
3.500000	187.500000	26.000000
3.533333	187.500000	26.000000
3.566667	188.500000	26.000000
3.600000	189.000000	28.500000
3.633333	189.500000	29.000000
3.666667	190.500000	30.000000
3.700000	191.000000	26.500000
3.733333	192.000000	30.000000
3.766667	192.500000	27.000000
3.800000	193.500000	30.000000
3.833333	194.000000	29.000000
3.866667	194.500000	28.000000
3.900000	194.500000	28.000000
3.933333	195.500000	28.000000
3.966667	195.500000	28.500000
4.000000	196.000000	28.500000
4.033333	196.000000	28.500000
4.066667	192.000000	28.000000
4.100000	197.000000	29.000000
4.133333	200.500000	29.000000
4.166667	202.000000	29.500000
4.200000	203.500000	29.500000
4.233333	204.000000	30.000000
4.266667	204.000000	30.000000
4.300000	204.500000	30.500000
4.333333	205.000000	30.500000
4.366667	205.000000	32.000000
4.400000	204.000000	33.500000
4.433333	205.000000	35.000000
4.466667	205.500000	34.500000
4.500000	206.000000	34.000000
4.533333	207.000000	31.000000
4.566667	207.000000	28.500000
4.600000	207.000000	26.500000
4.633333	207.500000	27.000000
4.666667	208.000000	27.000000
4.700000	208.500000	30.500000
4.733333	208.500000	34.000000
4.766667	208.500000	35.000000
4.800000	208.500000	34.000000
4.833333	209.500000	33.500000
4.866667	209.000000	32.500000
4.900000	210.000000	31.500000
4.933333	210.000000	31.000000
4.966667	210.000000	30.500000
5.000000	211.000000	31.000000
5.033333	212.500000	30.500000
5.066667	212.500000	31.500000
5.100000	212.500000	33.000000
5.133333	212.500000	31.500000
5.166667	212.500000	31.500000
5.200000	212.500000	31.500000
5.233333	213.500000	31.000000
5.266667	216.500000	32.000000
5.300000	216.500000	32.500000
5.333333	218.500000	32.500000
5.366667	219.000000	32.500000
5.400000	217.000000	32.500000
5.433333	217.000000	32.500000
5.466667	217.500000	32.500000
5.500000	219.000000	32.500000
5.533333	219.500000	33.000000
5.566667	220.000000	32.500000
5.600000	220.000000	33.000000
5.633333	220.000000	33.000000
5.666667	220.000000	33.000000
5.700000	220.000000	33.000000
5.733333	220.000000	33.000000
5.766667	220.500000	33.000000
5.800000	230.500000	34.000000
5.833333	230.500000	34.000000
5.866667	230.500000	34.000000
5.900000	230.500000	34.500000
5.933333	231.000000	35.000000
5.966667	231.500000	35.000000
6.000000	231.500000	34.500000
6.033333	230.500000	34.500000
6.066667	232.500000	35.000000
6.100000	231.500000	35.000000
6.133333	236.000000	35.000000
6.166667	237.500000	35.000000
6.200000	237.500000	35.500000
6.233333	237.500000	35.500000
6.266667	238.000000	35.500000
6.300000	238.000000	35.500000
6.333333	238.500000	35.500000
6.366667	239.500000	35.500000
6.400000	239.500000	35.500000
6.433333	239.500000	35.500000
6.466667	239.500000	35.500000
6.500000	240.500000	35.500000
6.533333	240.500000	35.500000
6.566667	240.500000	34.500000
6.600000	241.000000	34.500000
[truncated: 8,801 more rows]
