# Supplementary material for: Attraction of posture and motion-trajectory elements of conspecific biological motion in medaka fish
Source: Sci Rep. 2018 Jun 5;8:8589. doi: 10.1038/s41598-018-26186-x (PMC5988670; doi:10.1038/s41598-018-26186-x)
Supplement: Supplementary file 4 — Dataset 3 [file 41598_2018_26186_MOESM4_ESM.zip › DataExperiments/Nonbio_02.csv]

time[sec]	x	y
-60.000000	147.500000	17.000000
-59.966667	148.500000	17.000000
-59.933333	148.000000	17.000000
-59.900000	147.500000	17.000000
-59.866667	148.500000	17.500000
-59.833333	149.000000	17.500000
-59.800000	148.500000	21.500000
-59.766667	148.500000	18.000000
-59.733333	147.500000	17.500000
-59.700000	149.000000	17.000000
-59.666667	148.500000	17.000000
-59.633333	147.500000	17.000000
-59.600000	148.500000	15.000000
-59.566667	147.500000	17.500000
-59.533333	148.500000	16.500000
-59.500000	148.500000	17.000000
-59.466667	147.500000	17.500000
-59.433333	148.000000	15.500000
-59.400000	148.500000	15.500000
-59.366667	149.000000	17.500000
-59.333333	148.500000	18.000000
-59.300000	147.500000	17.000000
-59.266667	148.000000	17.000000
-59.233333	149.000000	18.000000
-59.200000	148.500000	17.500000
-59.166667	148.500000	16.000000
-59.133333	149.500000	18.500000
-59.100000	147.500000	17.000000
-59.066667	147.500000	17.000000
-59.033333	135.000000	17.500000
-59.000000	135.000000	20.000000
-58.966667	129.500000	12.500000
-58.933333	129.000000	17.000000
-58.900000	129.000000	17.500000
-58.866667	129.000000	17.000000
-58.833333	129.000000	17.000000
-58.800000	129.000000	16.500000
-58.766667	129.000000	12.500000
-58.733333	129.000000	17.000000
-58.700000	129.000000	17.500000
-58.666667	129.000000	16.500000
-58.633333	129.000000	17.000000
-58.600000	129.000000	12.500000
-58.566667	129.000000	14.500000
-58.533333	129.000000	17.000000
-58.500000	129.000000	14.500000
-58.466667	129.000000	17.000000
-58.433333	128.500000	17.500000
-58.400000	128.500000	11.500000
-58.366667	128.500000	16.500000
-58.333333	128.500000	20.500000
-58.300000	128.500000	17.000000
-58.266667	128.500000	16.500000
-58.233333	128.500000	17.000000
-58.200000	128.500000	17.500000
-58.166667	107.000000	211.500000
-58.133333	107.000000	213.000000
-58.100000	107.000000	212.000000
-58.066667	107.000000	213.000000
-58.033333	107.000000	213.000000
-58.000000	107.000000	215.500000
-57.966667	107.000000	215.500000
-57.933333	107.000000	214.500000
-57.900000	106.500000	216.500000
-57.866667	106.500000	216.000000
-57.833333	106.000000	217.000000
-57.800000	106.000000	217.500000
-57.766667	106.000000	218.000000
-57.733333	106.500000	217.500000
-57.700000	106.500000	217.500000
-57.666667	106.500000	219.000000
-57.633333	105.500000	221.000000
-57.600000	106.500000	218.500000
-57.566667	106.500000	219.000000
-57.533333	106.000000	221.000000
-57.500000	105.500000	221.500000
-57.466667	106.000000	222.000000
-57.433333	105.500000	224.000000
-57.400000	105.500000	224.000000
-57.366667	106.000000	223.500000
-57.333333	106.000000	223.500000
-57.300000	105.500000	225.500000
-57.266667	105.500000	226.500000
-57.233333	105.500000	229.000000
-57.200000	105.500000	230.000000
-57.166667	105.000000	230.500000
-57.133333	105.500000	231.500000
-57.100000	105.000000	233.500000
-57.066667	104.500000	234.000000
-57.033333	105.000000	234.500000
-57.000000	105.000000	235.500000
-56.966667	105.000000	236.500000
-56.933333	104.500000	237.500000
-56.900000	104.500000	237.500000
-56.866667	104.500000	239.000000
-56.833333	104.500000	239.000000
-56.800000	104.500000	241.000000
-56.766667	105.000000	241.000000
-56.733333	104.500000	242.000000
-56.700000	104.500000	242.500000
-56.666667	105.000000	244.000000
-56.633333	104.500000	244.000000
-56.600000	104.500000	244.500000
-56.566667	104.000000	244.500000
-56.533333	104.000000	245.000000
-56.500000	104.000000	245.000000
-56.466667	104.000000	246.000000
-56.433333	104.000000	246.500000
-56.400000	103.500000	247.000000
-56.366667	104.500000	246.000000
-56.333333	103.500000	248.500000
-56.300000	104.000000	248.000000
-56.266667	103.500000	248.500000
-56.233333	103.500000	248.500000
-56.200000	103.500000	249.500000
-56.166667	103.500000	249.500000
-56.133333	103.500000	249.500000
-56.100000	102.500000	249.500000
-56.066667	102.500000	250.500000
-56.033333	102.500000	251.000000
-56.000000	102.500000	251.500000
-55.966667	102.500000	251.500000
-55.933333	102.500000	251.500000
-55.900000	102.500000	252.500000
-55.866667	102.500000	252.500000
-55.833333	102.500000	252.500000
-55.800000	102.500000	253.000000
-55.766667	102.500000	253.000000
-55.733333	102.500000	253.000000
-55.700000	102.500000	253.500000
-55.666667	102.500000	254.000000
-55.633333	102.000000	254.000000
-55.600000	102.000000	254.500000
-55.566667	102.000000	255.000000
-55.533333	102.000000	255.000000
-55.500000	102.000000	255.000000
-55.466667	102.000000	255.000000
-55.433333	101.500000	255.000000
-55.400000	101.500000	255.000000
-55.366667	101.000000	255.500000
-55.333333	101.000000	255.500000
-55.300000	101.000000	256.000000
-55.266667	101.000000	256.000000
-55.233333	101.000000	256.000000
-55.200000	101.000000	256.000000
-55.166667	101.000000	256.000000
-55.133333	101.000000	256.000000
-55.100000	101.000000	256.000000
-55.066667	100.500000	256.000000
-55.033333	100.000000	256.500000
-55.000000	100.000000	259.000000
-54.966667	100.000000	258.500000
-54.933333	100.000000	258.500000
-54.900000	100.000000	258.500000
-54.866667	100.000000	258.500000
-54.833333	100.000000	260.000000
-54.800000	100.000000	260.500000
-54.766667	99.500000	260.500000
-54.733333	100.000000	261.000000
-54.700000	100.500000	261.500000
-54.666667	100.500000	261.500000
-54.633333	100.500000	261.500000
-54.600000	100.500000	261.500000
-54.566667	100.500000	261.000000
-54.533333	100.500000	261.500000
-54.500000	99.500000	261.500000
-54.466667	99.500000	261.500000
-54.433333	100.500000	262.000000
-54.400000	100.500000	262.000000
-54.366667	100.500000	262.000000
-54.333333	100.500000	262.000000
-54.300000	100.500000	262.000000
-54.266667	100.500000	262.000000
-54.233333	100.500000	262.000000
-54.200000	100.500000	262.000000
-54.166667	100.500000	262.000000
-54.133333	100.500000	262.000000
-54.100000	100.500000	262.000000
-54.066667	100.500000	262.000000
-54.033333	100.500000	262.000000
-54.000000	100.500000	262.000000
-53.966667	100.500000	262.000000
-53.933333	100.500000	262.000000
-53.900000	100.500000	262.000000
-53.866667	100.500000	262.000000
-53.833333	100.500000	262.000000
-53.800000	100.500000	262.000000
-53.766667	100.500000	262.000000
-53.733333	100.500000	262.000000
-53.700000	100.500000	262.000000
-53.666667	100.500000	262.000000
-53.633333	100.500000	262.000000
-53.600000	100.500000	262.000000
-53.566667	100.500000	262.000000
-53.533333	100.500000	262.000000
-53.500000	100.500000	262.000000
-53.466667	100.500000	262.000000
-53.433333	100.500000	262.000000
-53.400000	100.500000	262.000000
-53.366667	100.500000	262.000000
-53.333333	100.500000	262.000000
-53.300000	100.500000	262.000000
-53.266667	100.500000	262.000000
-53.233333	100.500000	262.000000
-53.200000	100.500000	262.000000
-53.166667	100.500000	262.000000
-53.133333	100.500000	262.000000
-53.100000	100.500000	262.000000
-53.066667	100.500000	262.000000
-53.033333	100.500000	262.000000
-53.000000	100.500000	262.000000
-52.966667	114.000000	219.000000
-52.933333	116.500000	208.000000
-52.900000	99.000000	263.500000
-52.866667	100.000000	257.500000
-52.833333	99.000000	260.500000
-52.800000	99.000000	261.000000
-52.766667	99.000000	261.000000
-52.733333	98.500000	261.500000
-52.700000	98.000000	262.500000
-52.666667	98.000000	262.500000
-52.633333	98.000000	262.500000
-52.600000	98.000000	262.500000
-52.566667	97.500000	263.000000
-52.533333	97.500000	263.000000
-52.500000	97.500000	263.000000
-52.466667	97.500000	263.500000
-52.433333	98.000000	263.500000
-52.400000	98.000000	263.500000
-52.366667	98.000000	264.000000
-52.333333	98.000000	264.000000
-52.300000	98.000000	264.000000
-52.266667	98.000000	264.000000
-52.233333	98.000000	264.000000
-52.200000	98.000000	264.000000
-52.166667	98.000000	264.000000
-52.133333	98.000000	264.500000
-52.100000	98.000000	264.500000
-52.066667	98.000000	264.500000
-52.033333	98.000000	264.500000
-52.000000	98.000000	264.500000
-51.966667	98.000000	264.500000
-51.933333	98.000000	264.500000
-51.900000	98.000000	264.500000
-51.866667	98.000000	264.500000
-51.833333	97.500000	264.500000
-51.800000	97.500000	265.000000
-51.766667	97.500000	265.000000
-51.733333	97.500000	265.000000
-51.700000	97.500000	265.000000
-51.666667	97.500000	265.000000
-51.633333	97.500000	265.000000
-51.600000	97.500000	265.000000
-51.566667	97.500000	265.000000
-51.533333	97.500000	265.000000
-51.500000	97.500000	265.000000
-51.466667	97.500000	265.000000
-51.433333	97.500000	265.000000
-51.400000	97.500000	265.000000
-51.366667	97.500000	265.000000
-51.333333	97.500000	265.000000
-51.300000	97.500000	265.000000
-51.266667	97.500000	265.000000
-51.233333	97.500000	265.000000
-51.200000	97.500000	265.000000
-51.166667	97.500000	265.000000
-51.133333	97.500000	265.000000
-51.100000	97.500000	265.000000
-51.066667	97.000000	265.500000
-51.033333	97.000000	265.500000
-51.000000	96.500000	265.500000
-50.966667	97.000000	267.000000
-50.933333	96.500000	267.000000
-50.900000	96.500000	267.500000
-50.866667	96.500000	268.500000
-50.833333	95.000000	268.500000
-50.800000	96.500000	268.500000
-50.766667	95.000000	269.000000
-50.733333	95.000000	270.500000
-50.700000	95.000000	270.500000
-50.666667	94.500000	272.000000
-50.633333	94.500000	272.000000
-50.600000	94.500000	272.000000
-50.566667	93.500000	272.000000
-50.533333	93.000000	272.000000
-50.500000	94.000000	272.500000
-50.466667	95.000000	273.500000
-50.433333	94.500000	273.500000
-50.400000	94.500000	273.500000
-50.366667	95.000000	271.000000
-50.333333	95.000000	271.500000
-50.300000	94.500000	272.000000
-50.266667	94.500000	272.500000
-50.233333	94.000000	273.000000
-50.200000	92.000000	272.500000
-50.166667	90.500000	270.500000
-50.133333	89.500000	269.500000
-50.100000	89.500000	268.500000
-50.066667	89.000000	268.000000
-50.033333	88.500000	268.500000
-50.000000	87.500000	269.500000
-49.966667	87.000000	269.000000
-49.933333	86.500000	269.500000
-49.900000	86.500000	269.000000
-49.866667	86.000000	269.500000
-49.833333	85.000000	269.000000
-49.800000	85.000000	269.500000
-49.766667	84.500000	269.500000
-49.733333	84.000000	270.000000
-49.700000	83.500000	270.000000
-49.666667	82.000000	268.000000
-49.633333	81.500000	267.000000
-49.600000	81.000000	268.000000
-49.566667	80.000000	268.000000
-49.533333	79.000000	268.500000
-49.500000	78.500000	268.500000
-49.466667	78.000000	268.000000
-49.433333	77.500000	268.000000
-49.400000	77.000000	267.500000
-49.366667	76.500000	268.000000
-49.333333	76.500000	268.000000
-49.300000	75.500000	268.500000
-49.266667	75.000000	268.500000
-49.233333	74.500000	269.000000
-49.200000	74.000000	269.000000
-49.166667	73.500000	269.000000
-49.133333	73.000000	269.000000
-49.100000	72.500000	269.000000
-49.066667	72.500000	269.000000
-49.033333	72.000000	269.000000
-49.000000	71.500000	270.000000
-48.966667	71.000000	269.500000
-48.933333	70.500000	270.000000
-48.900000	70.500000	270.000000
-48.866667	70.000000	270.000000
-48.833333	69.500000	270.000000
-48.800000	69.500000	270.500000
-48.766667	69.000000	270.000000
-48.733333	69.000000	270.000000
-48.700000	68.500000	270.500000
-48.666667	68.500000	270.500000
-48.633333	68.000000	270.500000
-48.600000	67.000000	270.500000
-48.566667	67.000000	270.500000
-48.533333	66.500000	270.500000
-48.500000	66.500000	271.000000
-48.466667	66.000000	270.500000
-48.433333	66.000000	270.500000
-48.400000	66.000000	270.500000
-48.366667	65.500000	271.000000
-48.333333	65.500000	270.500000
-48.300000	65.000000	270.500000
-48.266667	64.500000	271.000000
-48.233333	64.500000	271.500000
-48.200000	64.000000	271.500000
-48.166667	63.500000	271.500000
-48.133333	62.500000	271.500000
-48.100000	61.500000	271.500000
-48.066667	61.500000	271.500000
-48.033333	61.500000	271.500000
-48.000000	61.000000	271.500000
-47.966667	60.000000	271.500000
-47.933333	60.000000	271.500000
-47.900000	59.000000	271.500000
-47.866667	59.000000	271.500000
-47.833333	59.000000	271.500000
-47.800000	59.000000	272.000000
-47.766667	57.500000	271.500000
-47.733333	55.500000	272.000000
-47.700000	53.500000	272.000000
-47.666667	53.000000	272.000000
-47.633333	51.000000	272.000000
-47.600000	51.000000	272.000000
-47.566667	50.500000	272.000000
-47.533333	50.000000	272.000000
-47.500000	49.000000	272.000000
-47.466667	48.500000	272.000000
-47.433333	48.000000	272.000000
-47.400000	48.000000	272.000000
-47.366667	47.000000	272.000000
-47.333333	46.500000	272.000000
-47.300000	46.500000	272.000000
-47.266667	45.500000	272.000000
-47.233333	44.500000	272.000000
-47.200000	44.000000	272.000000
-47.166667	44.000000	272.000000
-47.133333	43.000000	272.000000
-47.100000	42.500000	272.000000
-47.066667	42.000000	272.000000
-47.033333	41.500000	272.000000
-47.000000	40.500000	272.000000
-46.966667	40.500000	272.000000
-46.933333	40.000000	272.500000
-46.900000	40.000000	272.500000
-46.866667	39.000000	272.000000
-46.833333	38.000000	272.000000
-46.800000	38.000000	272.000000
-46.766667	37.000000	272.500000
-46.733333	35.500000	272.500000
-46.700000	35.500000	273.000000
-46.666667	34.500000	273.000000
-46.633333	34.000000	273.000000
-46.600000	32.500000	273.000000
-46.566667	32.500000	273.000000
-46.533333	32.000000	273.000000
-46.500000	31.000000	273.000000
-46.466667	30.500000	273.000000
-46.433333	31.500000	273.000000
-46.400000	31.000000	273.000000
-46.366667	31.000000	273.500000
-46.333333	29.000000	274.000000
-46.300000	30.000000	273.500000
-46.266667	29.000000	273.000000
-46.233333	28.500000	273.000000
-46.200000	27.500000	273.500000
-46.166667	27.500000	274.000000
-46.133333	27.500000	274.000000
-46.100000	27.000000	274.000000
-46.066667	26.500000	274.000000
-46.033333	26.500000	274.000000
-46.000000	26.000000	274.000000
-45.966667	25.500000	274.000000
-45.933333	25.500000	273.500000
-45.900000	25.000000	274.000000
-45.866667	24.500000	274.000000
-45.833333	24.500000	274.000000
-45.800000	24.000000	274.000000
-45.766667	24.000000	274.000000
-45.733333	24.000000	274.000000
-45.700000	23.500000	274.000000
-45.666667	23.500000	274.000000
-45.633333	22.500000	274.500000
-45.600000	23.500000	274.500000
-45.566667	22.500000	274.500000
-45.533333	22.500000	274.500000
-45.500000	23.500000	274.000000
-45.466667	22.000000	274.500000
-45.433333	22.000000	274.500000
-45.400000	20.500000	274.500000
-45.366667	20.000000	274.500000
-45.333333	21.500000	275.000000
-45.300000	21.500000	275.000000
-45.266667	20.000000	275.000000
-45.233333	19.500000	275.000000
-45.200000	18.500000	275.500000
-45.166667	18.500000	276.000000
-45.133333	18.500000	276.500000
-45.100000	18.500000	277.000000
-45.066667	18.000000	277.000000
-45.033333	17.500000	277.500000
-45.000000	17.000000	279.000000
-44.966667	16.500000	279.000000
-44.933333	16.500000	280.000000
-44.900000	15.500000	280.000000
-44.866667	15.500000	280.500000
-44.833333	15.500000	280.500000
-44.800000	14.500000	280.500000
-44.766667	14.500000	281.500000
-44.733333	13.500000	281.500000
-44.700000	13.000000	281.500000
-44.666667	13.000000	282.500000
-44.633333	13.500000	282.500000
-44.600000	13.000000	283.000000
-44.566667	12.500000	283.000000
-44.533333	12.000000	283.500000
-44.500000	12.000000	283.500000
-44.466667	12.000000	284.000000
-44.433333	11.500000	284.500000
-44.400000	11.500000	284.500000
-44.366667	11.500000	285.000000
-44.333333	11.000000	286.500000
-44.300000	11.500000	287.500000
-44.266667	12.500000	288.500000
-44.233333	13.000000	289.000000
-44.200000	12.500000	290.000000
-44.166667	13.000000	291.000000
-44.133333	13.000000	291.000000
-44.100000	13.500000	292.000000
-44.066667	14.000000	292.500000
-44.033333	14.500000	292.500000
-44.000000	14.500000	293.000000
-43.966667	15.000000	293.500000
-43.933333	14.500000	294.000000
-43.900000	14.500000	294.000000
-43.866667	15.000000	294.000000
-43.833333	15.500000	294.000000
-43.800000	15.500000	294.000000
-43.766667	15.000000	294.000000
-43.733333	14.500000	295.000000
-43.700000	15.000000	294.500000
-43.666667	15.000000	295.000000
-43.633333	14.500000	295.000000
-43.600000	14.500000	295.000000
-43.566667	14.000000	295.000000
-43.533333	14.000000	295.500000
-43.500000	14.000000	295.000000
-43.466667	15.000000	295.000000
-43.433333	14.000000	295.500000
-43.400000	14.000000	296.000000
-43.366667	14.000000	296.000000
-43.333333	14.000000	296.000000
-43.300000	14.000000	296.000000
-43.266667	14.000000	296.500000
-43.233333	14.000000	296.500000
-43.200000	14.000000	296.500000
-43.166667	14.000000	297.000000
-43.133333	14.000000	297.000000
-43.100000	14.000000	297.000000
-43.066667	14.000000	297.000000
-43.033333	14.000000	297.000000
-43.000000	14.000000	297.000000
-42.966667	14.000000	297.000000
-42.933333	14.000000	297.000000
-42.900000	14.000000	297.000000
-42.866667	14.000000	297.000000
-42.833333	14.000000	297.000000
-42.800000	14.000000	297.500000
-42.766667	14.500000	297.000000
-42.733333	14.500000	297.000000
-42.700000	14.500000	297.000000
-42.666667	14.500000	297.000000
-42.633333	14.000000	297.000000
-42.600000	13.500000	297.000000
-42.566667	13.500000	297.500000
-42.533333	12.500000	297.500000
-42.500000	12.500000	298.000000
-42.466667	15.000000	295.500000
-42.433333	16.500000	288.000000
-42.400000	17.000000	288.000000
-42.366667	18.000000	299.500000
-42.333333	15.500000	288.500000
-42.300000	22.500000	301.500000
-42.266667	24.500000	301.500000
-42.233333	27.000000	301.500000
-42.200000	29.000000	302.000000
-42.166667	30.000000	302.500000
-42.133333	34.500000	301.500000
-42.100000	35.500000	302.000000
-42.066667	37.000000	302.500000
-42.033333	38.500000	302.500000
-42.000000	40.000000	301.500000
-41.966667	41.500000	301.500000
-41.933333	44.000000	302.000000
-41.900000	45.000000	302.000000
-41.866667	48.500000	301.500000
-41.833333	50.500000	303.500000
-41.800000	55.500000	302.500000
-41.766667	57.000000	302.500000
-41.733333	59.500000	302.000000
-41.700000	61.500000	302.000000
-41.666667	65.500000	300.000000
-41.633333	75.000000	297.500000
-41.600000	78.500000	295.500000
-41.566667	80.500000	294.000000
-41.533333	81.000000	291.500000
-41.500000	84.500000	289.500000
-41.466667	87.500000	289.000000
-41.433333	89.000000	286.500000
-41.400000	90.000000	284.500000
-41.366667	92.500000	280.000000
-41.333333	94.500000	278.500000
-41.300000	98.500000	277.000000
-41.266667	101.000000	274.000000
-41.233333	103.000000	269.000000
-41.200000	105.500000	266.500000
-41.166667	108.500000	267.000000
-41.133333	120.500000	260.500000
-41.100000	122.500000	261.500000
-41.066667	124.500000	261.000000
-41.033333	126.000000	260.000000
-41.000000	128.000000	259.500000
-40.966667	129.500000	260.000000
-40.933333	131.000000	259.500000
-40.900000	133.000000	260.000000
-40.866667	136.500000	259.500000
-40.833333	138.500000	259.500000
-40.800000	141.500000	260.500000
-40.766667	143.000000	261.000000
-40.733333	145.000000	261.000000
-40.700000	148.000000	260.000000
-40.666667	151.500000	260.000000
-40.633333	153.500000	263.500000
-40.600000	159.500000	264.000000
-40.566667	159.500000	263.000000
-40.533333	168.000000	264.500000
-40.500000	171.500000	267.000000
-40.466667	175.500000	270.000000
-40.433333	179.000000	271.000000
-40.400000	182.000000	271.500000
-40.366667	186.000000	271.500000
-40.333333	189.500000	272.000000
-40.300000	192.000000	275.000000
-40.266667	194.500000	277.500000
-40.233333	197.000000	279.000000
-40.200000	199.000000	280.500000
-40.166667	201.500000	281.500000
-40.133333	203.000000	281.500000
-40.100000	206.000000	282.500000
-40.066667	208.000000	282.000000
-40.033333	211.000000	282.500000
-40.000000	213.000000	284.500000
-39.966667	214.000000	286.000000
-39.933333	216.000000	287.500000
-39.900000	217.500000	288.000000
-39.866667	219.000000	287.500000
-39.833333	223.500000	287.500000
-39.800000	225.500000	288.500000
-39.766667	227.500000	289.500000
-39.733333	229.000000	290.500000
-39.700000	230.000000	291.000000
-39.666667	232.500000	292.000000
-39.633333	232.500000	292.000000
-39.600000	234.500000	291.500000
-39.566667	237.000000	292.000000
-39.533333	239.000000	292.000000
-39.500000	241.000000	292.500000
-39.466667	242.500000	293.500000
-39.433333	243.500000	294.000000
-39.400000	244.000000	295.000000
-39.366667	244.000000	295.000000
-39.333333	245.000000	294.000000
-39.300000	246.000000	293.000000
-39.266667	248.000000	292.500000
-39.233333	249.000000	292.500000
-39.200000	249.500000	292.000000
-39.166667	250.000000	291.500000
-39.133333	251.000000	291.500000
-39.100000	251.000000	291.000000
-39.066667	251.500000	291.000000
-39.033333	252.500000	291.500000
-39.000000	253.000000	291.000000
-38.966667	253.500000	290.500000
-38.933333	254.000000	290.500000
-38.900000	256.000000	290.500000
-38.866667	256.000000	290.500000
-38.833333	257.500000	291.000000
-38.800000	258.000000	291.000000
-38.766667	258.000000	291.000000
-38.733333	256.500000	289.500000
-38.700000	259.000000	291.500000
-38.666667	259.000000	290.500000
-38.633333	258.000000	289.000000
-38.600000	259.500000	289.000000
-38.566667	261.500000	289.000000
-38.533333	262.000000	286.500000
-38.500000	262.000000	286.500000
-38.466667	262.500000	287.500000
-38.433333	262.500000	289.000000
-38.400000	262.500000	289.500000
-38.366667	264.000000	291.000000
-38.333333	265.500000	291.500000
-38.300000	266.000000	291.500000
-38.266667	267.500000	291.500000
-38.233333	268.000000	291.500000
-38.200000	268.500000	291.500000
-38.166667	268.500000	291.500000
-38.133333	270.500000	292.000000
-38.100000	270.500000	291.000000
-38.066667	271.000000	290.500000
-38.033333	271.500000	290.500000
-38.000000	273.000000	290.500000
-37.966667	273.500000	289.500000
-37.933333	274.500000	290.000000
-37.900000	275.000000	289.500000
-37.866667	276.000000	289.000000
-37.833333	277.000000	288.500000
-37.800000	277.500000	287.000000
-37.766667	279.000000	287.000000
-37.733333	280.000000	287.000000
-37.700000	281.000000	286.500000
-37.666667	282.000000	283.500000
-37.633333	283.000000	283.500000
-37.600000	284.500000	282.500000
-37.566667	285.500000	281.500000
-37.533333	286.500000	280.000000
-37.500000	287.500000	276.000000
-37.466667	287.500000	275.500000
-37.433333	289.000000	274.500000
-37.400000	289.500000	273.000000
-37.366667	288.500000	270.500000
-37.333333	289.000000	267.000000
-37.300000	292.000000	264.500000
-37.266667	293.500000	262.500000
-37.233333	293.000000	260.500000
-37.200000	293.000000	258.000000
-37.166667	293.000000	255.500000
-37.133333	294.000000	252.500000
-37.100000	292.500000	251.000000
-37.066667	295.500000	243.000000
-37.033333	294.500000	242.000000
-37.000000	294.500000	242.500000
-36.966667	294.000000	241.500000
-36.933333	294.000000	239.000000
-36.900000	293.000000	238.000000
-36.866667	293.000000	235.500000
-36.833333	293.000000	233.500000
-36.800000	293.000000	231.500000
-36.766667	292.500000	230.500000
-36.733333	292.500000	227.000000
-36.700000	292.000000	222.500000
-36.666667	291.500000	225.000000
-36.633333	291.500000	220.500000
-36.600000	292.000000	219.000000
-36.566667	292.000000	219.000000
-36.533333	292.500000	220.000000
-36.500000	292.000000	216.500000
-36.466667	292.000000	215.500000
-36.433333	292.000000	211.000000
-36.400000	292.500000	211.500000
-36.366667	292.500000	208.500000
-36.333333	292.500000	206.000000
-36.300000	292.000000	205.500000
-36.266667	292.000000	202.000000
-36.233333	292.500000	200.000000
-36.200000	292.500000	198.500000
-36.166667	293.000000	197.500000
-36.133333	293.000000	196.000000
-36.100000	293.000000	195.000000
-36.066667	293.500000	192.000000
-36.033333	293.000000	193.000000
-36.000000	292.500000	191.500000
-35.966667	292.500000	190.000000
-35.933333	293.500000	188.000000
-35.900000	294.500000	187.000000
-35.866667	294.000000	185.500000
-35.833333	293.000000	183.500000
-35.800000	294.000000	181.000000
-35.766667	296.500000	172.500000
-35.733333	296.500000	172.000000
-35.700000	297.000000	170.500000
-35.666667	297.000000	169.500000
-35.633333	297.000000	168.500000
-35.600000	297.000000	166.000000
-35.566667	297.000000	165.000000
-35.533333	297.000000	163.500000
-35.500000	297.000000	160.500000
-35.466667	297.000000	161.000000
-35.433333	296.500000	156.000000
-35.400000	297.000000	156.500000
-35.366667	297.000000	154.000000
-35.333333	297.500000	152.000000
-35.300000	297.000000	150.000000
-35.266667	297.000000	148.000000
-35.233333	297.000000	146.000000
-35.200000	297.000000	143.500000
-35.166667	297.500000	141.500000
-35.133333	297.500000	140.000000
-35.100000	297.500000	138.500000
-35.066667	297.500000	136.000000
-35.033333	296.500000	135.500000
-35.000000	296.000000	133.000000
-34.966667	296.500000	130.000000
-34.933333	296.000000	127.500000
-34.900000	295.500000	122.500000
-34.866667	295.000000	118.000000
-34.833333	294.500000	116.000000
-34.800000	294.000000	115.000000
-34.766667	293.000000	112.500000
-34.733333	292.500000	109.500000
-34.700000	292.000000	108.000000
-34.666667	291.000000	104.500000
-34.633333	291.000000	102.500000
-34.600000	290.500000	100.500000
-34.566667	290.500000	98.500000
-34.533333	289.500000	96.500000
-34.500000	289.000000	94.000000
-34.466667	288.000000	92.500000
-34.433333	287.500000	90.500000
-34.400000	286.500000	88.500000
-34.366667	286.500000	87.500000
-34.333333	286.000000	85.500000
-34.300000	286.000000	84.000000
-34.266667	286.000000	82.500000
-34.233333	285.500000	81.000000
-34.200000	284.500000	79.000000
-34.166667	282.000000	78.500000
-34.133333	281.500000	74.500000
-34.100000	281.500000	75.000000
-34.066667	281.000000	72.500000
-34.033333	281.000000	70.000000
-34.000000	279.500000	67.000000
-33.966667	278.500000	65.000000
-33.933333	276.500000	62.500000
-33.900000	274.500000	60.500000
-33.866667	273.000000	58.500000
-33.833333	273.500000	58.500000
-33.800000	273.000000	56.500000
-33.766667	271.500000	54.500000
-33.733333	270.000000	53.000000
-33.700000	269.500000	52.500000
-33.666667	272.500000	51.500000
-33.633333	266.500000	50.500000
-33.600000	266.000000	49.500000
-33.566667	270.000000	48.500000
-33.533333	270.000000	47.000000
-33.500000	269.500000	46.000000
-33.466667	266.000000	45.500000
-33.433333	264.500000	45.500000
-33.400000	264.500000	44.500000
-33.366667	259.500000	41.500000
-33.333333	261.500000	40.000000
-33.300000	260.000000	37.500000
-33.266667	258.000000	35.000000
-33.233333	257.500000	34.500000
-33.200000	257.000000	35.000000
-33.166667	257.000000	34.500000
-33.133333	256.000000	35.000000
-33.100000	256.000000	34.000000
-33.066667	254.500000	34.500000
-33.033333	255.000000	34.500000
-33.000000	255.000000	34.500000
-32.966667	259.000000	31.000000
-32.933333	261.500000	30.500000
-32.900000	261.500000	31.000000
-32.866667	262.000000	33.500000
-32.833333	262.000000	34.500000
-32.800000	263.000000	35.000000
-32.766667	264.500000	34.500000
-32.733333	264.500000	31.500000
-32.700000	251.500000	30.500000
-32.666667	263.000000	29.500000
-32.633333	263.000000	28.500000
-32.600000	262.500000	33.000000
-32.566667	268.500000	34.000000
-32.533333	252.000000	32.500000
-32.500000	252.000000	31.500000
-32.466667	258.000000	31.000000
-32.433333	251.500000	31.000000
-32.400000	251.500000	29.500000
-32.366667	257.500000	30.000000
-32.333333	252.500000	28.500000
-32.300000	252.500000	28.500000
-32.266667	253.500000	29.000000
-32.233333	254.000000	29.500000
-32.200000	254.500000	29.000000
-32.166667	254.500000	29.500000
-32.133333	255.000000	29.000000
-32.100000	255.500000	28.500000
-32.066667	256.500000	29.500000
-32.033333	256.000000	29.000000
-32.000000	256.000000	29.000000
-31.966667	256.500000	29.000000
-31.933333	256.500000	28.500000
-31.900000	254.000000	28.500000
-31.866667	252.000000	26.500000
-31.833333	256.500000	28.000000
-31.800000	255.500000	30.500000
-31.766667	255.000000	33.000000
-31.733333	254.500000	34.000000
-31.700000	254.000000	33.000000
-31.666667	243.000000	17.000000
-31.633333	241.500000	17.000000
-31.600000	240.500000	18.000000
-31.566667	239.500000	16.500000
-31.533333	238.500000	17.000000
-31.500000	237.000000	17.000000
-31.466667	236.500000	16.000000
-31.433333	236.500000	16.500000
-31.400000	241.000000	22.000000
-31.366667	236.000000	19.500000
-31.333333	233.500000	20.500000
-31.300000	230.500000	19.500000
-31.266667	228.000000	20.000000
-31.233333	224.000000	21.500000
-31.200000	225.500000	23.000000
-31.166667	220.000000	23.000000
-31.133333	220.000000	22.000000
-31.100000	216.000000	25.500000
-31.066667	220.000000	28.000000
-31.033333	214.000000	27.500000
-31.000000	205.000000	28.500000
-30.966667	203.500000	30.500000
-30.933333	204.500000	32.500000
-30.900000	203.000000	35.500000
-30.866667	195.000000	36.000000
-30.833333	193.500000	37.500000
-30.800000	195.000000	42.500000
-30.766667	194.000000	47.500000
-30.733333	187.500000	48.000000
-30.700000	189.000000	59.000000
-30.666667	190.500000	62.000000
-30.633333	184.500000	63.500000
-30.600000	227.000000	67.000000
-30.566667	178.500000	71.500000
-30.533333	179.500000	77.000000
-30.500000	230.500000	83.500000
-30.466667	231.500000	83.500000
-30.433333	177.000000	88.000000
-30.400000	178.000000	92.500000
-30.366667	176.500000	99.500000
-30.333333	176.000000	99.500000
-30.300000	174.500000	107.000000
-30.266667	174.500000	110.000000
-30.233333	174.000000	113.500000
-30.200000	174.000000	117.000000
-30.166667	174.000000	120.000000
-30.133333	173.000000	121.500000
-30.100000	172.500000	124.500000
-30.066667	172.000000	123.000000
-30.033333	173.000000	127.000000
-30.000000	173.000000	133.000000
-29.966667	171.500000	136.500000
-29.933333	170.500000	139.000000
-29.900000	171.500000	140.500000
-29.866667	170.000000	143.000000
-29.833333	171.000000	145.000000
-29.800000	171.000000	146.500000
-29.766667	171.000000	150.000000
-29.733333	172.000000	151.500000
-29.700000	171.500000	152.500000
-29.666667	171.000000	156.000000
-29.633333	170.000000	158.500000
-29.600000	170.500000	160.000000
-29.566667	170.000000	161.000000
-29.533333	171.000000	164.500000
-29.500000	171.000000	167.000000
-29.466667	171.500000	168.000000
-29.433333	171.500000	170.000000
-29.400000	170.500000	171.500000
-29.366667	170.500000	173.500000
-29.333333	170.500000	174.000000
-29.300000	170.500000	177.000000
-29.266667	170.500000	178.500000
-29.233333	171.500000	181.000000
-29.200000	171.500000	181.000000
-29.166667	171.500000	184.000000
-29.133333	171.500000	184.500000
-29.100000	171.500000	186.000000
-29.066667	171.000000	186.000000
-29.033333	170.500000	187.000000
-29.000000	170.500000	188.000000
-28.966667	170.500000	189.000000
-28.933333	170.000000	189.500000
-28.900000	171.500000	190.000000
-28.866667	171.000000	191.000000
-28.833333	171.500000	191.500000
-28.800000	170.500000	191.500000
-28.766667	171.000000	193.500000
-28.733333	171.000000	194.500000
-28.700000	170.500000	194.500000
-28.666667	170.500000	195.500000
-28.633333	170.500000	196.000000
-28.600000	170.500000	196.000000
-28.566667	171.000000	198.500000
-28.533333	170.500000	198.000000
-28.500000	170.000000	199.500000
-28.466667	170.500000	199.000000
-28.433333	170.000000	201.000000
-28.400000	170.000000	202.000000
-28.366667	170.000000	202.000000
-28.333333	170.000000	200.500000
-28.300000	170.500000	202.000000
-28.266667	170.500000	202.000000
-28.233333	170.000000	203.000000
-28.200000	170.500000	203.000000
-28.166667	170.000000	203.500000
-28.133333	170.000000	203.500000
-28.100000	170.000000	204.000000
-28.066667	170.000000	205.000000
-28.033333	170.000000	204.500000
-28.000000	170.000000	204.500000
-27.966667	170.000000	205.000000
-27.933333	170.500000	205.500000
-27.900000	170.000000	206.500000
-27.866667	170.000000	208.000000
-27.833333	170.000000	208.500000
-27.800000	170.500000	210.000000
-27.766667	170.500000	211.500000
-27.733333	169.500000	212.500000
-27.700000	170.000000	213.500000
-27.666667	170.000000	216.000000
-27.633333	170.000000	216.500000
-27.600000	169.500000	219.000000
-27.566667	170.000000	219.000000
-27.533333	169.500000	220.000000
-27.500000	170.000000	221.000000
-27.466667	170.000000	221.500000
-27.433333	169.500000	222.500000
-27.400000	169.500000	223.000000
-27.366667	169.500000	224.500000
-27.333333	169.500000	225.500000
-27.300000	169.500000	226.000000
-27.266667	169.500000	227.500000
-27.233333	169.500000	227.500000
-27.200000	169.500000	228.500000
-27.166667	169.500000	229.000000
-27.133333	169.500000	229.000000
-27.100000	169.500000	229.500000
-27.066667	169.500000	230.000000
-27.033333	169.500000	230.000000
-27.000000	169.000000	230.000000
-26.966667	169.000000	232.000000
-26.933333	169.000000	232.500000
-26.900000	169.500000	233.500000
-26.866667	169.500000	233.500000
-26.833333	170.000000	233.500000
-26.800000	169.500000	233.500000
-26.766667	170.000000	233.500000
-26.733333	169.000000	234.500000
-26.700000	169.500000	235.000000
-26.666667	169.000000	235.500000
-26.633333	169.000000	235.500000
-26.600000	169.500000	236.000000
-26.566667	169.500000	236.000000
-26.533333	169.500000	236.000000
-26.500000	169.500000	237.000000
-26.466667	169.500000	237.000000
-26.433333	169.000000	237.000000
-26.400000	169.000000	237.000000
-26.366667	169.000000	237.000000
-26.333333	169.000000	238.000000
-26.300000	169.000000	238.000000
-26.266667	169.000000	238.500000
-26.233333	169.000000	238.500000
-26.200000	169.000000	240.000000
-26.166667	169.000000	240.500000
-26.133333	169.000000	240.000000
-26.100000	169.000000	240.500000
-26.066667	169.000000	240.500000
-26.033333	169.000000	241.500000
-26.000000	168.500000	241.500000
-25.966667	168.500000	241.500000
-25.933333	169.000000	241.500000
-25.900000	168.500000	241.500000
-25.866667	168.500000	241.500000
-25.833333	168.500000	242.000000
-25.800000	168.500000	242.000000
-25.766667	168.500000	242.500000
-25.733333	168.500000	242.500000
-25.700000	168.500000	242.500000
-25.666667	168.500000	243.000000
-25.633333	168.000000	243.000000
-25.600000	167.500000	244.000000
-25.566667	168.000000	244.000000
-25.533333	168.500000	244.500000
-25.500000	168.500000	244.500000
-25.466667	169.000000	245.500000
-25.433333	168.500000	245.500000
-25.400000	168.500000	246.000000
-25.366667	168.500000	247.000000
-25.333333	169.000000	248.500000
-25.300000	170.000000	247.500000
-25.266667	171.500000	247.500000
-25.233333	172.000000	248.000000
-25.200000	172.500000	249.000000
-25.166667	172.500000	250.000000
-25.133333	172.500000	250.500000
-25.100000	173.000000	251.000000
-25.066667	173.500000	251.500000
-25.033333	174.000000	251.500000
-25.000000	174.500000	252.000000
-24.966667	174.500000	253.000000
-24.933333	174.500000	254.000000
-24.900000	174.000000	255.000000
-24.866667	174.500000	255.500000
-24.833333	174.500000	256.000000
-24.800000	175.000000	256.500000
-24.766667	175.000000	256.500000
-24.733333	175.500000	257.500000
-24.700000	175.500000	258.000000
-24.666667	175.500000	258.000000
-24.633333	175.500000	259.000000
-24.600000	175.500000	259.500000
-24.566667	176.500000	260.500000
-24.533333	177.000000	260.500000
-24.500000	177.000000	261.000000
-24.466667	176.500000	261.000000
-24.433333	177.000000	261.500000
-24.400000	177.000000	262.000000
-24.366667	177.000000	262.500000
-24.333333	177.000000	263.000000
-24.300000	177.500000	263.000000
-24.266667	178.000000	263.000000
-24.233333	178.000000	264.000000
-24.200000	178.000000	264.000000
-24.166667	178.000000	264.500000
-24.133333	178.000000	264.500000
-24.100000	178.500000	265.500000
-24.066667	178.500000	265.500000
-24.033333	178.500000	266.000000
-24.000000	178.500000	266.000000
-23.966667	178.500000	266.000000
-23.933333	178.500000	266.500000
-23.900000	178.500000	266.500000
-23.866667	178.500000	266.500000
-23.833333	179.000000	267.500000
-23.800000	179.000000	267.500000
-23.766667	179.000000	267.500000
-23.733333	179.000000	268.000000
-23.700000	179.500000	268.000000
-23.666667	179.500000	268.000000
-23.633333	179.500000	268.500000
-23.600000	179.500000	268.500000
-23.566667	179.500000	268.500000
-23.533333	180.000000	269.000000
-23.500000	180.500000	269.000000
-23.466667	180.500000	269.000000
-23.433333	180.500000	269.000000
-23.400000	180.500000	269.500000
-23.366667	180.500000	269.500000
-23.333333	180.500000	269.500000
-23.300000	181.000000	269.500000
-23.266667	181.000000	270.000000
-23.233333	181.000000	270.000000
-23.200000	181.000000	270.000000
-23.166667	181.500000	270.500000
-23.133333	181.500000	271.500000
-23.100000	181.500000	274.500000
-23.066667	182.000000	274.500000
-23.033333	182.000000	275.500000
-23.000000	182.000000	275.500000
-22.966667	182.000000	277.500000
-22.933333	181.500000	277.500000
-22.900000	182.000000	277.500000
-22.866667	182.000000	277.500000
-22.833333	183.000000	278.000000
-22.800000	183.000000	279.500000
-22.766667	183.500000	279.500000
-22.733333	183.000000	279.500000
-22.700000	183.500000	280.000000
-22.666667	184.000000	280.000000
-22.633333	184.000000	281.000000
-22.600000	184.500000	281.000000
-22.566667	184.000000	281.500000
-22.533333	183.000000	284.500000
-22.500000	182.000000	271.500000
-22.466667	181.000000	286.500000
-22.433333	179.500000	286.500000
-22.400000	178.000000	287.000000
-22.366667	179.500000	270.500000
-22.333333	179.000000	288.000000
-22.300000	178.500000	271.500000
-22.266667	178.500000	273.500000
-22.233333	178.500000	274.000000
-22.200000	172.500000	288.000000
-22.166667	174.500000	288.500000
-22.133333	174.000000	288.500000
-22.100000	173.500000	288.500000
-22.066667	173.000000	290.000000
-22.033333	172.500000	290.500000
-22.000000	172.000000	290.500000
-21.966667	172.000000	290.500000
-21.933333	171.000000	290.500000
-21.900000	171.000000	290.000000
-21.866667	170.000000	290.500000
-21.833333	169.500000	293.000000
-21.800000	170.500000	286.000000
-21.766667	170.500000	287.000000
-21.733333	170.500000	289.000000
-21.700000	170.500000	291.000000
-21.666667	169.500000	293.000000
-21.633333	169.000000	293.000000
-21.600000	168.000000	293.000000
-21.566667	166.000000	293.500000
-21.533333	165.500000	294.000000
-21.500000	164.500000	295.500000
-21.466667	164.500000	296.000000
-21.433333	163.500000	297.000000
-21.400000	163.000000	297.500000
-21.366667	162.000000	298.000000
-21.333333	161.000000	298.000000
-21.300000	161.000000	297.500000
-21.266667	159.000000	297.500000
-21.233333	158.000000	298.500000
-21.200000	158.500000	299.500000
-21.166667	158.000000	300.500000
-21.133333	157.000000	301.000000
-21.100000	157.000000	300.500000
-21.066667	155.000000	299.500000
-21.033333	153.000000	299.500000
-21.000000	151.500000	301.000000
-20.966667	151.500000	302.000000
-20.933333	151.000000	303.000000
-20.900000	149.000000	303.500000
-20.866667	148.000000	303.500000
-20.833333	147.500000	303.000000
-20.800000	146.000000	303.000000
-20.766667	144.500000	303.000000
-20.733333	143.000000	303.500000
-20.700000	142.500000	304.000000
-20.666667	141.500000	305.000000
-20.633333	141.500000	304.500000
-20.600000	140.500000	304.000000
-20.566667	140.000000	304.000000
-20.533333	138.500000	303.500000
-20.500000	137.000000	304.000000
-20.466667	136.000000	304.500000
-20.433333	136.000000	305.000000
-20.400000	135.000000	305.500000
-20.366667	135.000000	305.000000
-20.333333	135.000000	305.000000
-20.300000	134.500000	304.500000
-20.266667	133.500000	304.500000
-20.233333	131.000000	304.500000
-20.200000	131.000000	304.500000
-20.166667	130.500000	305.000000
-20.133333	130.500000	305.500000
-20.100000	129.500000	305.500000
-20.066667	129.500000	305.000000
-20.033333	128.500000	304.500000
-20.000000	128.000000	304.000000
-19.966667	126.500000	304.000000
-19.933333	126.000000	305.000000
-19.900000	126.500000	305.500000
-19.866667	125.000000	306.000000
-19.833333	125.000000	305.500000
-19.800000	125.000000	304.500000
-19.766667	121.000000	304.000000
-19.733333	26.500000	305.500000
-19.700000	26.000000	305.500000
-19.666667	26.500000	305.000000
-19.633333	25.500000	305.500000
-19.600000	22.000000	305.500000
-19.566667	21.000000	306.500000
-19.533333	21.500000	305.500000
-19.500000	19.500000	305.500000
-19.466667	19.000000	304.500000
-19.433333	18.500000	305.000000
-19.400000	18.000000	305.500000
-19.366667	17.000000	305.500000
-19.333333	17.000000	306.000000
-19.300000	16.000000	306.000000
-19.266667	15.000000	305.500000
-19.233333	15.000000	306.000000
-19.200000	15.000000	305.500000
-19.166667	14.000000	305.500000
-19.133333	13.500000	305.000000
-19.100000	13.500000	304.500000
-19.066667	12.500000	305.500000
-19.033333	93.000000	308.000000
-19.000000	94.000000	308.000000
-18.966667	94.500000	308.000000
-18.933333	11.500000	304.500000
-18.900000	12.000000	305.000000
-18.866667	11.000000	304.500000
-18.833333	88.000000	308.000000
-18.800000	88.500000	308.000000
-18.766667	88.500000	307.500000
-18.733333	87.000000	308.000000
-18.700000	85.500000	308.000000
-18.666667	90.000000	308.500000
-18.633333	82.500000	308.000000
-18.600000	89.000000	308.500000
-18.566667	84.500000	308.000000
-18.533333	89.000000	307.500000
-18.500000	94.500000	307.500000
-18.466667	98.000000	307.000000
-18.433333	7.500000	304.500000
-18.400000	64.500000	308.000000
-18.366667	79.000000	308.500000
-18.333333	79.000000	308.000000
-18.300000	97.000000	308.000000
-18.266667	96.500000	307.500000
-18.233333	94.500000	308.000000
-18.200000	104.000000	304.000000
-18.166667	103.000000	308.500000
-18.133333	103.000000	308.500000
-18.100000	77.500000	308.500000
-18.066667	80.500000	308.500000
-18.033333	84.000000	308.500000
-18.000000	89.500000	308.500000
-17.966667	92.000000	308.500000
-17.933333	94.000000	308.500000
-17.900000	94.000000	308.500000
-17.866667	94.000000	308.500000
-17.833333	94.000000	308.500000
-17.800000	94.000000	308.500000
-17.766667	94.000000	308.500000
-17.733333	94.000000	308.500000
-17.700000	94.000000	308.500000
-17.666667	94.000000	308.500000
-17.633333	94.000000	308.500000
-17.600000	94.000000	308.500000
-17.566667	94.000000	308.500000
-17.533333	94.000000	308.500000
-17.500000	94.000000	308.500000
-17.466667	94.000000	308.500000
-17.433333	94.000000	308.500000
-17.400000	94.000000	308.500000
-17.366667	30.000000	306.000000
-17.333333	54.000000	307.000000
-17.300000	55.000000	306.500000
-17.266667	55.500000	306.000000
-17.233333	54.000000	306.000000
-17.200000	59.000000	304.500000
-17.166667	58.500000	304.000000
-17.133333	57.500000	302.000000
-17.100000	51.500000	306.000000
-17.066667	51.000000	306.500000
-17.033333	50.500000	306.000000
-17.000000	49.500000	305.000000
-16.966667	49.500000	306.000000
-16.933333	43.500000	305.500000
-16.900000	48.500000	304.500000
-16.866667	47.500000	303.000000
-16.833333	40.500000	303.000000
-16.800000	39.500000	303.000000
-16.766667	39.500000	302.000000
-16.733333	36.000000	302.000000
-16.700000	36.000000	302.000000
-16.666667	36.500000	301.000000
-16.633333	34.000000	299.500000
-16.600000	36.500000	298.000000
-16.566667	44.000000	297.500000
-16.533333	17.500000	302.500000
-16.500000	18.000000	301.500000
-16.466667	18.500000	301.000000
-16.433333	18.000000	300.500000
-16.400000	17.000000	298.000000
-16.366667	16.000000	296.000000
-16.333333	15.000000	294.500000
-16.300000	13.000000	292.000000
-16.266667	11.000000	289.500000
-16.233333	10.000000	288.000000
-16.200000	10.500000	286.500000
-16.166667	11.000000	283.000000
-16.133333	7.000000	276.000000
-16.100000	6.000000	275.000000
-16.066667	5.500000	275.500000
-16.033333	6.500000	270.000000
-16.000000	5.500000	262.500000
-15.966667	5.500000	260.500000
-15.933333	5.500000	258.500000
-15.900000	5.500000	252.000000
-15.866667	5.000000	244.500000
-15.833333	4.500000	241.500000
-15.800000	5.000000	240.000000
-15.766667	5.000000	235.500000
-15.733333	5.000000	233.000000
-15.700000	6.500000	229.000000
-15.666667	7.000000	224.500000
-15.633333	7.000000	220.000000
-15.600000	7.500000	217.500000
-15.566667	8.000000	216.000000
-15.533333	8.500000	213.500000
-15.500000	9.000000	211.500000
-15.466667	7.500000	203.500000
-15.433333	7.000000	201.500000
-15.400000	8.000000	202.000000
-15.366667	7.500000	200.500000
-15.333333	8.000000	199.500000
-15.300000	8.500000	197.500000
-15.266667	8.000000	194.000000
-15.233333	8.500000	197.000000
-15.200000	8.500000	195.500000
-15.166667	9.500000	194.500000
-15.133333	8.000000	185.000000
-15.100000	8.000000	182.500000
-15.066667	7.500000	181.500000
-15.033333	8.500000	179.500000
-15.000000	8.000000	177.000000
-14.966667	8.000000	174.500000
-14.933333	8.000000	174.000000
-14.900000	8.000000	171.000000
-14.866667	8.000000	169.500000
-14.833333	8.000000	168.000000
-14.800000	8.000000	167.500000
-14.766667	8.000000	165.000000
-14.733333	8.500000	164.000000
-14.700000	8.500000	162.500000
-14.666667	9.000000	162.000000
-14.633333	9.500000	161.000000
-14.600000	11.000000	160.000000
-14.566667	11.500000	159.500000
-14.533333	12.000000	158.000000
-14.500000	12.000000	158.000000
-14.466667	12.500000	156.500000
-14.433333	13.500000	155.000000
-14.400000	14.500000	154.000000
-14.366667	15.500000	150.500000
-14.333333	15.500000	152.000000
-14.300000	16.500000	148.500000
-14.266667	16.500000	146.500000
-14.233333	17.000000	145.000000
-14.200000	18.000000	143.500000
-14.166667	18.500000	141.000000
-14.133333	18.000000	139.500000
-14.100000	18.000000	139.000000
-14.066667	17.500000	138.500000
-14.033333	17.500000	133.500000
-14.000000	17.500000	136.000000
-13.966667	17.500000	133.000000
-13.933333	17.500000	132.000000
-13.900000	17.500000	132.500000
-13.866667	18.000000	133.500000
-13.833333	18.000000	131.000000
-13.800000	18.500000	131.500000
-13.766667	18.000000	128.500000
-13.733333	17.500000	128.500000
-13.700000	17.000000	127.000000
-13.666667	16.500000	126.500000
-13.633333	17.000000	126.500000
-13.600000	17.500000	127.000000
-13.566667	17.000000	126.000000
-13.533333	17.000000	125.500000
-13.500000	18.500000	126.000000
-13.466667	18.000000	125.500000
-13.433333	19.500000	126.500000
-13.400000	21.500000	127.500000
-13.366667	23.000000	127.000000
-13.333333	22.500000	126.000000
-13.300000	24.500000	127.500000
-13.266667	25.000000	127.000000
-13.233333	26.000000	127.500000
-13.200000	26.000000	127.000000
-13.166667	26.500000	126.500000
-13.133333	27.000000	127.000000
-13.100000	27.000000	127.500000
-13.066667	26.000000	127.500000
-13.033333	26.500000	128.000000
-13.000000	27.000000	129.000000
-12.966667	27.500000	130.500000
-12.933333	27.000000	130.500000
-12.900000	27.000000	131.500000
-12.866667	27.000000	131.500000
-12.833333	26.000000	133.500000
-12.800000	25.000000	135.500000
-12.766667	24.000000	136.500000
-12.733333	24.000000	137.500000
-12.700000	24.000000	138.500000
-12.666667	23.000000	139.500000
-12.633333	23.000000	141.000000
-12.600000	22.500000	143.000000
-12.566667	21.500000	145.000000
-12.533333	20.500000	146.500000
-12.500000	20.500000	147.000000
-12.466667	18.500000	149.500000
-12.433333	18.000000	151.000000
-12.400000	17.500000	153.000000
-12.366667	16.500000	156.000000
-12.333333	15.500000	159.000000
-12.300000	14.500000	160.500000
-12.266667	14.000000	161.500000
-12.233333	13.500000	162.000000
-12.200000	13.000000	163.500000
-12.166667	12.500000	167.000000
-12.133333	12.000000	167.500000
-12.100000	11.500000	169.000000
-12.066667	12.000000	172.500000
-12.033333	12.500000	173.500000
-12.000000	13.000000	177.000000
-11.966667	13.500000	179.000000
-11.933333	14.000000	181.000000
-11.900000	14.500000	183.000000
-11.866667	14.500000	185.500000
-11.833333	14.500000	187.500000
-11.800000	15.500000	188.000000
-11.766667	16.000000	189.500000
-11.733333	16.500000	193.000000
-11.700000	17.500000	195.000000
-11.666667	18.500000	196.500000
-11.633333	19.500000	200.000000
-11.600000	21.000000	203.000000
-11.566667	21.500000	204.000000
-11.533333	22.500000	205.500000
-11.500000	23.000000	206.500000
-11.466667	23.500000	209.000000
-11.433333	24.500000	209.500000
-11.400000	25.000000	211.000000
-11.366667	25.500000	212.500000
-11.333333	26.500000	214.000000
-11.300000	26.500000	216.000000
-11.266667	26.500000	216.500000
-11.233333	27.500000	217.500000
-11.200000	28.000000	219.000000
-11.166667	28.500000	221.000000
-11.133333	29.000000	221.000000
-11.100000	28.500000	223.500000
-11.066667	28.500000	223.500000
-11.033333	29.000000	225.500000
-11.000000	29.500000	226.500000
-10.966667	30.000000	229.000000
-10.933333	30.000000	228.500000
-10.900000	30.500000	230.500000
-10.866667	30.500000	231.000000
-10.833333	30.500000	232.000000
-10.800000	30.000000	233.000000
-10.766667	30.000000	234.500000
-10.733333	30.000000	234.000000
-10.700000	30.000000	234.500000
-10.666667	30.500000	235.000000
-10.633333	30.500000	236.500000
-10.600000	30.500000	238.000000
-10.566667	30.500000	238.500000
-10.533333	30.500000	242.000000
-10.500000	30.000000	240.500000
-10.466667	30.000000	241.500000
-10.433333	30.000000	242.000000
-10.400000	30.000000	244.500000
-10.366667	30.500000	243.500000
-10.333333	30.000000	244.500000
-10.300000	30.500000	246.000000
-10.266667	30.000000	245.500000
-10.233333	30.000000	247.000000
-10.200000	30.000000	248.000000
-10.166667	30.500000	250.000000
-10.133333	30.000000	251.500000
-10.100000	30.500000	251.500000
-10.066667	30.500000	253.000000
-10.033333	30.000000	254.000000
-10.000000	30.000000	255.000000
-9.966667	30.000000	257.000000
-9.933333	31.000000	259.000000
-9.900000	32.000000	260.500000
-9.866667	32.000000	262.500000
-9.833333	32.000000	264.000000
-9.800000	32.000000	265.000000
-9.766667	32.000000	269.000000
-9.733333	32.500000	270.000000
-9.700000	32.000000	271.500000
-9.666667	31.500000	274.000000
-9.633333	32.000000	276.000000
-9.600000	33.000000	278.000000
-9.566667	34.000000	279.000000
-9.533333	34.000000	280.000000
-9.500000	34.500000	281.500000
-9.466667	34.500000	282.000000
-9.433333	35.000000	281.500000
-9.400000	35.000000	281.000000
-9.366667	35.500000	281.500000
-9.333333	36.000000	283.000000
-9.300000	35.500000	281.500000
-9.266667	35.500000	281.000000
-9.233333	36.000000	281.000000
-9.200000	37.000000	280.500000
-9.166667	36.500000	280.500000
-9.133333	36.500000	281.500000
-9.100000	36.500000	281.000000
-9.066667	36.000000	280.500000
-9.033333	36.500000	281.000000
-9.000000	36.500000	280.500000
-8.966667	36.500000	280.500000
-8.933333	36.500000	279.500000
-8.900000	36.000000	280.500000
-8.866667	35.500000	280.500000
-8.833333	35.500000	280.500000
-8.800000	35.500000	283.000000
-8.766667	36.500000	281.500000
-8.733333	36.000000	283.000000
-8.700000	34.500000	283.000000
-8.666667	33.500000	282.500000
-8.633333	33.000000	283.000000
-8.600000	33.000000	284.000000
-8.566667	33.500000	285.000000
-8.533333	32.500000	286.000000
-8.500000	32.000000	286.500000
-8.466667	31.500000	287.500000
-8.433333	31.000000	287.500000
-8.400000	27.500000	288.500000
-8.366667	27.500000	288.000000
-8.333333	27.000000	288.000000
-8.300000	27.000000	288.000000
-8.266667	27.000000	288.500000
-8.233333	27.500000	288.000000
-8.200000	28.000000	288.000000
-8.166667	28.000000	288.000000
-8.133333	28.000000	288.000000
-8.100000	28.500000	287.000000
-8.066667	28.000000	286.500000
-8.033333	26.500000	286.000000
-8.000000	26.000000	285.500000
-7.966667	27.000000	285.000000
-7.933333	28.000000	286.000000
-7.900000	28.000000	287.500000
-7.866667	28.500000	288.500000
-7.833333	28.500000	288.500000
-7.800000	17.500000	293.500000
-7.766667	17.000000	293.000000
-7.733333	17.000000	292.500000
-7.700000	16.000000	292.500000
-7.666667	13.000000	293.000000
-7.633333	13.500000	292.500000
-7.600000	14.000000	292.500000
-7.566667	16.500000	291.500000
-7.533333	16.500000	291.500000
-7.500000	16.500000	291.000000
-7.466667	16.500000	291.000000
-7.433333	15.500000	291.500000
-7.400000	15.500000	291.500000
-7.366667	15.500000	291.500000
-7.333333	15.500000	291.500000
-7.300000	15.500000	291.500000
-7.266667	18.500000	291.000000
-7.233333	30.000000	289.000000
-7.200000	30.000000	288.500000
-7.166667	30.500000	287.500000
-7.133333	30.000000	287.000000
-7.100000	29.000000	287.000000
-7.066667	19.000000	285.500000
-7.033333	20.500000	299.000000
-7.000000	18.000000	286.500000
-6.966667	19.500000	284.500000
-6.933333	18.000000	286.500000
-6.900000	18.500000	287.000000
-6.866667	18.500000	287.500000
-6.833333	16.000000	288.000000
-6.800000	13.000000	289.500000
-6.766667	14.000000	287.000000
-6.733333	12.500000	288.500000
-6.700000	13.500000	287.500000
-6.666667	11.000000	290.000000
-6.633333	11.500000	287.500000
-6.600000	11.500000	290.500000
-6.566667	13.000000	289.500000
-6.533333	13.500000	291.000000
-6.500000	14.000000	287.500000
-6.466667	13.500000	289.500000
-6.433333	14.000000	291.000000
-6.400000	14.500000	289.000000
-6.366667	15.000000	288.000000
-6.333333	14.500000	288.000000
-6.300000	10.500000	289.500000
-6.266667	9.500000	287.500000
-6.233333	9.500000	288.500000
-6.200000	10.000000	289.000000
-6.166667	32.500000	298.000000
-6.133333	33.000000	298.000000
-6.100000	32.500000	298.000000
-6.066667	32.500000	298.000000
-6.033333	32.500000	298.000000
-6.000000	33.500000	291.500000
-5.966667	34.500000	291.500000
-5.933333	32.000000	298.500000
-5.900000	32.000000	299.000000
-5.866667	32.000000	299.000000
-5.833333	32.500000	298.500000
-5.800000	32.500000	298.500000
-5.766667	32.500000	298.500000
-5.733333	32.000000	299.500000
-5.700000	31.500000	300.500000
-5.666667	31.500000	300.500000
-5.633333	31.500000	299.500000
-5.600000	31.500000	299.500000
-5.566667	31.500000	299.500000
-5.533333	34.500000	299.500000
-5.500000	34.000000	301.000000
-5.466667	33.500000	303.500000
-5.433333	33.500000	304.000000
-5.400000	34.000000	304.000000
-5.366667	34.500000	301.000000
-5.333333	40.000000	273.000000
-5.300000	37.000000	272.000000
-5.266667	42.500000	308.500000
-5.233333	40.000000	308.500000
-5.200000	40.000000	308.500000
-5.166667	28.500000	280.500000
-5.133333	26.500000	280.500000
-5.100000	24.500000	282.500000
-5.066667	38.500000	305.500000
-5.033333	39.500000	305.000000
-5.000000	40.000000	304.000000
-4.966667	40.500000	303.500000
-4.933333	41.000000	302.500000
-4.900000	41.000000	301.500000
-4.866667	41.000000	300.500000
-4.833333	42.000000	299.500000
-4.800000	42.000000	299.500000
-4.766667	42.000000	300.000000
-4.733333	41.500000	299.000000
-4.700000	41.500000	298.500000
-4.666667	41.500000	298.000000
-4.633333	41.500000	297.000000
-4.600000	42.500000	296.000000
-4.566667	42.000000	295.500000
-4.533333	42.000000	295.500000
-4.500000	41.500000	295.500000
-4.466667	42.000000	293.500000
-4.433333	42.000000	291.500000
-4.400000	42.500000	291.500000
-4.366667	42.500000	291.000000
-4.333333	42.500000	289.500000
-4.300000	42.500000	289.500000
-4.266667	42.500000	289.500000
-4.233333	42.500000	289.500000
-4.200000	42.000000	290.500000
-4.166667	41.500000	289.000000
-4.133333	42.500000	290.000000
-4.100000	44.000000	292.000000
-4.066667	45.500000	293.500000
-4.033333	47.000000	295.500000
-4.000000	47.000000	296.000000
-3.966667	48.000000	296.000000
-3.933333	42.500000	297.000000
-3.900000	38.000000	297.000000
-3.866667	47.500000	297.500000
-3.833333	37.500000	299.000000
-3.800000	38.000000	302.000000
-3.766667	38.500000	303.500000
-3.733333	38.000000	302.500000
-3.700000	36.500000	302.000000
-3.666667	35.500000	301.500000
-3.633333	17.000000	300.000000
-3.600000	16.500000	299.000000
-3.566667	15.000000	298.500000
-3.533333	14.000000	297.500000
-3.500000	14.000000	296.500000
-3.466667	14.000000	295.500000
-3.433333	13.500000	295.000000
-3.400000	13.500000	294.500000
-3.366667	13.500000	293.000000
-3.333333	13.500000	292.000000
-3.300000	13.000000	291.500000
-3.266667	12.000000	291.500000
-3.233333	12.500000	291.000000
-3.200000	12.500000	290.500000
-3.166667	12.000000	289.000000
-3.133333	12.000000	288.000000
-3.100000	12.000000	287.500000
-3.066667	8.000000	281.500000
-3.033333	8.000000	281.500000
-3.000000	8.000000	281.500000
-2.966667	8.500000	281.000000
-2.933333	9.500000	282.000000
-2.900000	8.500000	281.000000
-2.866667	6.500000	279.000000
-2.833333	6.500000	278.000000
-2.800000	6.500000	277.500000
-2.766667	5.500000	277.500000
-2.733333	5.000000	278.500000
-2.700000	5.500000	279.000000
-2.666667	4.000000	278.500000
-2.633333	4.500000	276.000000
-2.600000	4.500000	272.000000
-2.566667	2.500000	270.500000
-2.533333	1.500000	269.000000
-2.500000	2.000000	267.000000
-2.466667	2.500000	264.000000
-2.433333	3.000000	261.000000
-2.400000	2.000000	258.000000
-2.366667	1.000000	256.500000
-2.333333	1.500000	258.500000
-2.300000	2.500000	255.500000
-2.266667	3.000000	252.000000
-2.233333	3.000000	248.500000
-2.200000	3.500000	250.500000
-2.166667	3.000000	249.000000
-2.133333	2.500000	247.500000
-2.100000	2.500000	246.500000
-2.066667	3.000000	244.500000
-2.033333	3.500000	243.000000
-2.000000	3.500000	241.000000
-1.966667	3.000000	240.000000
-1.933333	3.000000	239.500000
-1.900000	3.000000	237.500000
-1.866667	3.000000	231.500000
-1.833333	3.500000	230.500000
-1.800000	3.000000	226.000000
-1.766667	3.000000	226.000000
-1.733333	3.000000	225.500000
-1.700000	3.000000	223.000000
-1.666667	3.500000	222.500000
-1.633333	4.000000	221.500000
-1.600000	4.000000	220.000000
-1.566667	4.000000	219.500000
-1.533333	3.500000	218.000000
-1.500000	3.000000	216.500000
-1.466667	3.000000	216.500000
-1.433333	3.000000	216.000000
-1.400000	3.000000	214.500000
-1.366667	3.000000	214.000000
-1.333333	3.000000	215.000000
-1.300000	1.000000	217.000000
-1.266667	0.500000	222.000000
-1.233333	0.500000	226.000000
-1.200000	0.500000	226.000000
-1.166667	0.500000	215.000000
-1.133333	0.500000	210.500000
-1.100000	0.500000	212.000000
-1.066667	0.500000	212.000000
-1.033333	152.500000	265.000000
-1.000000	152.500000	265.000000
-0.966667	161.000000	267.500000
-0.933333	153.500000	265.500000
-0.900000	153.500000	265.500000
-0.866667	153.500000	265.500000
-0.833333	153.500000	265.500000
-0.800000	153.000000	266.000000
-0.766667	153.000000	266.000000
-0.733333	153.000000	266.000000
-0.700000	0.500000	184.000000
-0.666667	0.500000	184.000000
-0.633333	0.500000	184.000000
-0.600000	0.500000	180.500000
-0.566667	0.500000	180.500000
-0.533333	0.500000	180.500000
-0.500000	0.500000	180.500000
-0.466667	0.500000	180.500000
-0.433333	0.500000	180.500000
-0.400000	0.500000	180.500000
-0.366667	0.500000	180.500000
-0.333333	0.500000	180.500000
-0.300000	0.500000	180.500000
-0.266667	0.500000	148.500000
-0.233333	0.500000	148.500000
-0.200000	0.500000	135.000000
-0.166667	0.500000	135.000000
-0.133333	0.500000	135.000000
-0.100000	0.500000	153.000000
-0.066667	0.500000	150.500000
-0.033333	0.500000	149.500000
0.000000	152.500000	262.000000
0.033333	152.500000	262.000000
0.066667	160.500000	269.500000
0.100000	0.500000	141.500000
0.133333	1.000000	139.000000
0.166667	0.500000	110.500000
0.200000	1.500000	108.000000
0.233333	2.000000	109.500000
0.266667	2.000000	106.500000
0.300000	2.500000	101.500000
0.333333	3.000000	99.500000
0.366667	3.500000	99.000000
0.400000	3.000000	99.500000
0.433333	3.500000	100.500000
0.466667	4.000000	100.500000
0.500000	4.500000	96.500000
0.533333	4.500000	93.500000
0.566667	5.000000	93.000000
0.600000	4.500000	91.500000
0.633333	5.000000	90.000000
0.666667	5.000000	88.500000
0.700000	5.000000	87.500000
0.733333	5.000000	85.500000
0.766667	5.000000	85.000000
0.800000	5.500000	83.000000
0.833333	6.000000	82.500000
0.866667	6.000000	82.000000
0.900000	6.000000	81.500000
0.933333	6.000000	81.000000
0.966667	6.000000	80.500000
1.000000	6.500000	79.500000
1.033333	6.500000	79.500000
1.066667	7.000000	79.000000
1.100000	7.000000	79.500000
1.133333	7.500000	78.500000
1.166667	7.500000	77.500000
1.200000	7.500000	77.000000
1.233333	7.500000	76.500000
1.266667	7.500000	76.500000
1.300000	7.500000	76.500000
1.333333	8.000000	76.500000
1.366667	8.000000	75.000000
1.400000	8.000000	76.000000
1.433333	8.000000	75.000000
1.466667	8.000000	74.500000
1.500000	8.500000	74.500000
1.533333	8.000000	73.500000
1.566667	8.500000	73.000000
1.600000	11.000000	70.500000
1.633333	13.000000	67.500000
1.666667	15.000000	60.000000
1.700000	16.500000	58.000000
1.733333	18.500000	57.000000
1.766667	20.000000	54.500000
1.800000	21.500000	49.000000
1.833333	27.000000	45.500000
1.866667	30.500000	43.500000
1.900000	32.000000	41.000000
1.933333	34.500000	37.000000
1.966667	37.000000	34.000000
2.000000	39.500000	32.000000
2.033333	42.000000	29.500000
2.066667	44.500000	27.500000
2.100000	47.000000	26.500000
2.133333	48.500000	25.500000
2.166667	50.000000	25.000000
2.200000	51.500000	24.000000
2.233333	52.000000	23.500000
2.266667	52.000000	22.500000
2.300000	47.500000	25.500000
2.333333	46.500000	22.500000
2.366667	16.000000	18.500000
2.400000	16.000000	20.000000
2.433333	16.500000	19.500000
2.466667	18.000000	18.000000
2.500000	18.000000	18.500000
2.533333	16.500000	19.500000
2.566667	17.500000	20.000000
2.600000	17.500000	20.500000
2.633333	19.000000	19.500000
2.666667	62.000000	26.500000
2.700000	61.000000	24.500000
2.733333	62.500000	27.500000
2.766667	63.000000	28.000000
2.800000	63.500000	28.000000
2.833333	64.500000	26.500000
2.866667	64.500000	26.000000
2.900000	66.000000	31.000000
2.933333	66.500000	30.500000
2.966667	64.500000	29.500000
3.000000	66.000000	27.000000
3.033333	68.500000	26.000000
3.066667	69.500000	26.000000
3.100000	70.000000	28.000000
3.133333	65.000000	31.000000
3.166667	63.000000	30.500000
3.200000	60.000000	30.500000
3.233333	61.500000	29.000000
3.266667	63.000000	33.500000
3.300000	56.000000	39.000000
3.333333	54.500000	37.000000
3.366667	54.500000	39.000000
3.400000	56.000000	42.500000
3.433333	53.500000	51.000000
3.466667	52.000000	52.000000
3.500000	51.500000	51.500000
3.533333	51.000000	52.500000
3.566667	51.000000	55.000000
3.600000	51.500000	57.500000
3.633333	52.000000	60.000000
3.666667	52.500000	62.500000
3.700000	49.000000	70.000000
3.733333	49.000000	71.500000
3.766667	51.500000	67.000000
3.800000	50.500000	68.000000
3.833333	50.000000	69.000000
3.866667	48.500000	70.000000
3.900000	48.500000	71.000000
3.933333	48.500000	72.500000
3.966667	48.500000	73.500000
4.000000	48.000000	74.500000
4.033333	45.500000	80.000000
4.066667	46.500000	75.500000
4.100000	45.000000	81.000000
4.133333	45.000000	82.500000
4.166667	44.000000	84.500000
4.200000	44.000000	85.000000
4.233333	42.500000	86.000000
4.266667	42.500000	86.500000
4.300000	42.500000	87.000000
4.333333	42.000000	87.000000
4.366667	42.000000	88.000000
4.400000	41.500000	88.000000
4.433333	41.500000	89.000000
4.466667	41.500000	89.500000
4.500000	41.500000	89.500000
4.533333	41.000000	90.000000
4.566667	41.000000	90.000000
4.600000	41.000000	90.000000
4.633333	40.500000	90.000000
4.666667	40.500000	90.500000
4.700000	40.000000	91.000000
4.733333	40.500000	91.500000
4.766667	40.000000	92.000000
4.800000	39.500000	92.500000
4.833333	39.500000	92.500000
4.866667	39.000000	93.000000
4.900000	39.500000	93.000000
4.933333	38.500000	93.500000
4.966667	38.000000	94.000000
5.000000	38.500000	94.000000
5.033333	38.500000	94.000000
5.066667	38.500000	94.000000
5.100000	37.000000	93.500000
5.133333	36.500000	93.500000
5.166667	36.500000	94.000000
5.200000	37.000000	95.000000
5.233333	36.500000	96.000000
5.266667	36.500000	97.000000
5.300000	36.000000	97.500000
5.333333	36.000000	98.000000
5.366667	34.500000	98.500000
5.400000	35.000000	98.000000
5.433333	33.500000	98.500000
5.466667	34.000000	98.500000
5.500000	34.000000	98.500000
5.533333	33.000000	99.000000
5.566667	33.500000	98.500000
5.600000	33.000000	99.500000
5.633333	32.500000	99.000000
5.666667	32.500000	99.000000
5.700000	32.000000	98.500000
5.733333	32.000000	98.000000
5.766667	31.500000	97.500000
5.800000	14.500000	95.000000
5.833333	14.500000	94.000000
5.866667	14.000000	93.000000
5.900000	13.500000	93.000000
5.933333	13.500000	92.500000
5.966667	13.000000	92.000000
6.000000	13.000000	91.500000
6.033333	12.500000	91.000000
6.066667	12.500000	91.500000
6.100000	12.000000	90.500000
6.133333	12.000000	90.500000
6.166667	12.000000	90.500000
6.200000	12.000000	90.000000
6.233333	12.000000	89.000000
6.266667	11.500000	89.000000
6.300000	11.500000	89.500000
6.333333	11.500000	89.000000
6.366667	11.500000	88.500000
6.400000	12.000000	88.500000
6.433333	12.000000	88.500000
6.466667	11.500000	88.000000
6.500000	12.000000	88.000000
6.533333	11.500000	88.000000
6.566667	11.500000	88.000000
6.600000	11.500000	87.500000
[truncated: 8,801 more rows]
