# Supplementary material for: Attraction of posture and motion-trajectory elements of conspecific biological motion in medaka fish
Source: Sci Rep. 2018 Jun 5;8:8589. doi: 10.1038/s41598-018-26186-x (PMC5988670; doi:10.1038/s41598-018-26186-x)
Supplement: Supplementary file 4 — Dataset 3 [file 41598_2018_26186_MOESM4_ESM.zip › DataExperiments/Nonbio_03.csv]

time[sec]	x	y
-60.000000	154.500000	24.000000
-59.966667	154.500000	24.500000
-59.933333	154.500000	24.500000
-59.900000	154.500000	26.000000
-59.866667	154.500000	22.500000
-59.833333	154.500000	24.500000
-59.800000	154.500000	26.000000
-59.766667	154.500000	24.000000
-59.733333	154.500000	24.500000
-59.700000	154.500000	25.000000
-59.666667	154.500000	24.000000
-59.633333	154.500000	24.000000
-59.600000	154.500000	23.000000
-59.566667	154.500000	24.500000
-59.533333	154.500000	24.000000
-59.500000	154.500000	24.000000
-59.466667	154.500000	25.000000
-59.433333	154.500000	23.000000
-59.400000	154.500000	23.500000
-59.366667	154.500000	25.500000
-59.333333	154.500000	24.000000
-59.300000	154.500000	26.000000
-59.266667	154.500000	23.500000
-59.233333	154.500000	26.000000
-59.200000	154.500000	23.000000
-59.166667	154.500000	24.000000
-59.133333	154.500000	25.000000
-59.100000	154.500000	24.000000
-59.066667	154.500000	23.000000
-59.033333	154.500000	26.000000
-59.000000	154.500000	27.000000
-58.966667	154.500000	26.500000
-58.933333	154.500000	24.000000
-58.900000	154.500000	24.000000
-58.866667	154.500000	26.500000
-58.833333	154.500000	24.500000
-58.800000	154.500000	24.500000
-58.766667	154.500000	26.500000
-58.733333	154.500000	24.500000
-58.700000	154.500000	24.000000
-58.666667	154.500000	25.000000
-58.633333	154.500000	24.500000
-58.600000	154.500000	24.000000
-58.566667	154.500000	23.500000
-58.533333	154.500000	23.500000
-58.500000	154.500000	23.500000
-58.466667	154.500000	24.000000
-58.433333	154.500000	25.500000
-58.400000	154.500000	24.500000
-58.366667	154.500000	23.500000
-58.333333	154.500000	23.000000
-58.300000	154.500000	24.500000
-58.266667	154.500000	23.500000
-58.233333	154.500000	23.500000
-58.200000	154.500000	24.000000
-58.166667	152.500000	187.500000
-58.133333	154.000000	187.500000
-58.100000	154.500000	188.500000
-58.066667	155.000000	190.000000
-58.033333	156.500000	190.500000
-58.000000	156.500000	190.500000
-57.966667	157.000000	191.000000
-57.933333	157.500000	192.000000
-57.900000	157.500000	192.500000
-57.866667	158.500000	193.000000
-57.833333	159.500000	194.500000
-57.800000	159.500000	194.500000
-57.766667	160.000000	194.500000
-57.733333	161.000000	195.000000
-57.700000	161.000000	195.500000
-57.666667	162.000000	197.000000
-57.633333	162.500000	197.500000
-57.600000	164.500000	198.000000
-57.566667	165.000000	198.500000
-57.533333	165.000000	198.500000
-57.500000	165.500000	199.000000
-57.466667	166.500000	199.500000
-57.433333	166.500000	200.000000
-57.400000	167.000000	200.500000
-57.366667	167.500000	201.000000
-57.333333	167.500000	201.500000
-57.300000	168.000000	202.000000
-57.266667	168.500000	203.000000
-57.233333	169.000000	203.000000
-57.200000	168.500000	203.500000
-57.166667	169.000000	204.000000
-57.133333	169.500000	204.000000
-57.100000	170.000000	204.500000
-57.066667	170.500000	205.000000
-57.033333	170.500000	205.000000
-57.000000	171.000000	206.000000
-56.966667	171.000000	206.500000
-56.933333	171.500000	207.000000
-56.900000	172.000000	207.500000
-56.866667	172.000000	208.000000
-56.833333	172.500000	208.000000
-56.800000	173.000000	208.500000
-56.766667	173.500000	208.500000
-56.733333	173.500000	209.500000
-56.700000	174.500000	210.000000
-56.666667	174.500000	210.500000
-56.633333	175.000000	211.000000
-56.600000	175.500000	211.500000
-56.566667	175.500000	212.000000
-56.533333	176.000000	212.500000
-56.500000	176.000000	213.000000
-56.466667	177.000000	213.000000
-56.433333	176.500000	213.000000
-56.400000	177.000000	213.500000
-56.366667	177.500000	213.500000
-56.333333	178.000000	214.500000
-56.300000	178.000000	214.500000
-56.266667	178.500000	215.500000
-56.233333	178.500000	215.500000
-56.200000	179.500000	216.000000
-56.166667	179.500000	216.500000
-56.133333	180.000000	216.500000
-56.100000	180.500000	217.000000
-56.066667	180.500000	218.000000
-56.033333	181.000000	218.500000
-56.000000	181.500000	219.000000
-55.966667	181.500000	219.500000
-55.933333	182.500000	220.000000
-55.900000	182.500000	220.500000
-55.866667	183.000000	220.500000
-55.833333	184.000000	220.500000
-55.800000	184.000000	221.500000
-55.766667	184.000000	222.000000
-55.733333	185.000000	222.000000
-55.700000	185.500000	222.500000
-55.666667	187.500000	223.500000
-55.633333	187.500000	223.500000
-55.600000	187.500000	225.000000
-55.566667	188.000000	225.000000
-55.533333	188.000000	225.000000
-55.500000	189.000000	225.500000
-55.466667	189.500000	226.500000
-55.433333	189.500000	226.500000
-55.400000	189.500000	227.000000
-55.366667	190.000000	227.500000
-55.333333	190.000000	227.500000
-55.300000	190.000000	228.000000
-55.266667	190.500000	227.500000
-55.233333	191.000000	227.000000
-55.200000	188.000000	226.500000
-55.166667	184.500000	221.500000
-55.133333	191.500000	227.000000
-55.100000	193.000000	228.500000
-55.066667	192.000000	228.500000
-55.033333	185.500000	222.000000
-55.000000	186.000000	223.000000
-54.966667	185.500000	223.000000
-54.933333	197.000000	229.000000
-54.900000	196.500000	229.500000
-54.866667	198.000000	230.000000
-54.833333	189.000000	222.500000
-54.800000	189.000000	224.000000
-54.766667	190.500000	226.500000
-54.733333	190.500000	227.000000
-54.700000	192.500000	227.500000
-54.666667	205.000000	229.500000
-54.633333	205.500000	230.000000
-54.600000	206.500000	230.000000
-54.566667	206.500000	230.500000
-54.533333	207.500000	229.500000
-54.500000	197.500000	230.000000
-54.466667	199.500000	230.000000
-54.433333	200.000000	230.000000
-54.400000	209.500000	230.000000
-54.366667	210.000000	230.000000
-54.333333	202.500000	230.000000
-54.300000	203.500000	229.500000
-54.266667	205.000000	229.500000
-54.233333	206.500000	229.500000
-54.200000	214.500000	229.000000
-54.166667	215.500000	228.500000
-54.133333	209.000000	229.500000
-54.100000	210.000000	229.000000
-54.066667	211.500000	229.500000
-54.033333	212.000000	230.500000
-54.000000	221.000000	228.000000
-53.966667	221.500000	228.000000
-53.933333	222.500000	227.500000
-53.900000	223.500000	229.000000
-53.866667	224.000000	228.500000
-53.833333	224.000000	230.000000
-53.800000	223.500000	228.000000
-53.766667	225.500000	227.500000
-53.733333	226.500000	227.000000
-53.700000	226.000000	227.000000
-53.666667	225.000000	227.000000
-53.633333	223.500000	227.000000
-53.600000	226.500000	226.000000
-53.566667	227.000000	226.000000
-53.533333	225.000000	226.500000
-53.500000	227.500000	226.500000
-53.466667	229.500000	226.500000
-53.433333	228.000000	223.500000
-53.400000	232.500000	222.500000
-53.366667	230.500000	223.000000
-53.333333	234.000000	223.000000
-53.300000	236.500000	222.000000
-53.266667	237.000000	221.000000
-53.233333	236.500000	219.000000
-53.200000	234.500000	220.000000
-53.166667	240.500000	218.500000
-53.133333	243.000000	217.000000
-53.100000	242.500000	216.000000
-53.066667	242.500000	212.500000
-53.033333	243.000000	212.000000
-53.000000	245.500000	211.000000
-52.966667	245.500000	209.500000
-52.933333	247.000000	208.000000
-52.900000	246.500000	206.000000
-52.866667	246.500000	205.000000
-52.833333	246.000000	203.500000
-52.800000	246.000000	201.000000
-52.766667	246.000000	199.500000
-52.733333	246.000000	198.500000
-52.700000	245.000000	196.500000
-52.666667	245.500000	196.000000
-52.633333	245.500000	193.500000
-52.600000	245.500000	191.500000
-52.566667	245.500000	190.500000
-52.533333	245.000000	188.000000
-52.500000	245.000000	187.000000
-52.466667	245.000000	184.500000
-52.433333	244.500000	183.500000
-52.400000	244.500000	182.500000
-52.366667	243.500000	181.500000
-52.333333	243.000000	180.500000
-52.300000	243.000000	177.000000
-52.266667	243.500000	176.000000
-52.233333	242.500000	175.500000
-52.200000	242.500000	173.500000
-52.166667	242.000000	172.500000
-52.133333	242.000000	170.000000
-52.100000	241.500000	169.000000
-52.066667	241.000000	167.000000
-52.033333	240.500000	166.000000
-52.000000	240.500000	165.000000
-51.966667	240.500000	163.500000
-51.933333	240.500000	162.500000
-51.900000	240.000000	162.000000
-51.866667	239.500000	160.500000
-51.833333	239.500000	159.500000
-51.800000	239.500000	159.000000
-51.766667	240.000000	158.000000
-51.733333	239.000000	157.500000
-51.700000	239.000000	156.000000
-51.666667	239.000000	155.000000
-51.633333	239.000000	154.500000
-51.600000	238.500000	154.000000
-51.566667	238.500000	152.000000
-51.533333	238.500000	152.500000
-51.500000	238.500000	151.500000
-51.466667	238.000000	150.000000
-51.433333	238.000000	149.000000
-51.400000	238.000000	148.500000
-51.366667	238.000000	148.000000
-51.333333	237.000000	148.000000
-51.300000	237.500000	147.000000
-51.266667	237.500000	146.000000
-51.233333	236.500000	146.500000
-51.200000	237.000000	145.500000
-51.166667	236.500000	144.000000
-51.133333	236.500000	144.000000
-51.100000	236.000000	142.500000
-51.066667	236.000000	142.500000
-51.033333	236.500000	142.000000
-51.000000	236.000000	141.500000
-50.966667	236.000000	141.500000
-50.933333	235.500000	140.500000
-50.900000	235.000000	140.000000
-50.866667	236.000000	138.000000
-50.833333	235.500000	138.500000
-50.800000	235.500000	138.000000
-50.766667	234.000000	137.000000
-50.733333	234.500000	136.500000
-50.700000	234.500000	137.000000
-50.666667	235.000000	135.000000
-50.633333	234.500000	134.500000
-50.600000	234.500000	134.000000
-50.566667	234.000000	132.500000
-50.533333	233.500000	131.500000
-50.500000	233.500000	129.500000
-50.466667	233.500000	128.500000
-50.433333	234.000000	129.000000
-50.400000	233.500000	128.500000
-50.366667	232.500000	127.500000
-50.333333	232.000000	121.000000
-50.300000	233.000000	119.000000
-50.266667	233.000000	120.500000
-50.233333	233.000000	123.000000
-50.200000	231.500000	116.500000
-50.166667	232.500000	114.500000
-50.133333	232.000000	115.000000
-50.100000	232.500000	112.500000
-50.066667	232.000000	113.500000
-50.033333	232.000000	113.000000
-50.000000	232.000000	110.500000
-49.966667	230.000000	110.500000
-49.933333	230.500000	110.000000
-49.900000	231.000000	109.500000
-49.866667	232.000000	108.500000
-49.833333	231.000000	106.500000
-49.800000	231.500000	106.500000
-49.766667	230.000000	106.000000
-49.733333	228.500000	105.500000
-49.700000	230.500000	105.500000
-49.666667	230.000000	105.000000
-49.633333	230.000000	102.000000
-49.600000	231.000000	101.000000
-49.566667	231.500000	101.000000
-49.533333	229.500000	100.000000
-49.500000	231.000000	100.000000
-49.466667	230.000000	99.000000
-49.433333	229.500000	100.000000
-49.400000	230.500000	97.500000
-49.366667	230.500000	96.500000
-49.333333	232.000000	96.500000
-49.300000	231.000000	96.000000
-49.266667	229.500000	96.000000
-49.233333	229.500000	96.000000
-49.200000	229.000000	97.000000
-49.166667	229.000000	95.000000
-49.133333	230.500000	95.000000
-49.100000	231.000000	92.000000
-49.066667	231.500000	92.500000
-49.033333	228.500000	93.000000
-49.000000	228.500000	93.000000
-48.966667	228.500000	92.500000
-48.933333	229.000000	90.000000
-48.900000	231.500000	90.000000
-48.866667	229.500000	89.000000
-48.833333	227.000000	89.500000
-48.800000	228.500000	89.000000
-48.766667	228.000000	88.500000
-48.733333	231.000000	90.500000
-48.700000	229.500000	93.000000
-48.666667	227.500000	84.500000
-48.633333	229.500000	83.500000
-48.600000	228.500000	85.000000
-48.566667	231.000000	89.000000
-48.533333	230.000000	88.500000
-48.500000	227.500000	79.500000
-48.466667	230.000000	79.000000
-48.433333	230.500000	81.500000
-48.400000	231.000000	82.500000
-48.366667	230.000000	81.500000
-48.333333	230.500000	80.500000
-48.300000	232.500000	76.000000
-48.266667	232.000000	77.500000
-48.233333	231.500000	76.500000
-48.200000	231.500000	75.500000
-48.166667	231.500000	73.500000
-48.133333	232.500000	72.500000
-48.100000	233.000000	71.500000
-48.066667	233.000000	70.500000
-48.033333	232.500000	69.500000
-48.000000	231.500000	68.000000
-47.966667	232.000000	68.500000
-47.933333	235.500000	62.000000
-47.900000	235.500000	60.000000
-47.866667	235.000000	63.500000
-47.833333	235.000000	62.500000
-47.800000	235.000000	62.000000
-47.766667	236.000000	61.000000
-47.733333	236.500000	59.500000
-47.700000	236.000000	59.500000
-47.666667	235.500000	57.500000
-47.633333	235.500000	56.000000
-47.600000	239.000000	53.500000
-47.566667	239.500000	53.000000
-47.533333	239.500000	51.000000
-47.500000	238.500000	52.500000
-47.466667	238.500000	51.000000
-47.433333	239.500000	50.500000
-47.400000	242.500000	50.500000
-47.366667	243.500000	50.000000
-47.333333	243.500000	48.500000
-47.300000	243.500000	46.000000
-47.266667	243.500000	45.500000
-47.233333	244.500000	45.000000
-47.200000	246.000000	44.500000
-47.166667	246.000000	44.500000
-47.133333	245.000000	42.500000
-47.100000	245.500000	40.500000
-47.066667	245.500000	40.500000
-47.033333	246.500000	39.500000
-47.000000	248.000000	39.000000
-46.966667	248.500000	38.500000
-46.933333	248.500000	38.000000
-46.900000	249.000000	36.500000
-46.866667	249.500000	35.500000
-46.833333	249.500000	35.500000
-46.800000	249.000000	38.000000
-46.766667	253.000000	37.000000
-46.733333	253.000000	35.500000
-46.700000	253.000000	34.500000
-46.666667	253.000000	33.000000
-46.633333	253.500000	33.500000
-46.600000	255.500000	34.000000
-46.566667	256.000000	35.500000
-46.533333	254.500000	35.500000
-46.500000	257.000000	28.500000
-46.466667	256.500000	28.000000
-46.433333	257.500000	27.500000
-46.400000	258.500000	28.000000
-46.366667	260.000000	29.000000
-46.333333	261.000000	30.500000
-46.300000	260.500000	33.500000
-46.266667	259.500000	30.500000
-46.233333	261.500000	23.500000
-46.200000	263.000000	24.500000
-46.166667	263.500000	25.000000
-46.133333	262.000000	27.500000
-46.100000	261.000000	25.000000
-46.066667	261.000000	24.000000
-46.033333	264.500000	22.000000
-46.000000	264.500000	25.000000
-45.966667	267.500000	26.000000
-45.933333	266.000000	25.500000
-45.900000	265.500000	25.000000
-45.866667	265.000000	25.000000
-45.833333	270.000000	27.000000
-45.800000	271.000000	27.500000
-45.766667	279.500000	27.000000
-45.733333	281.500000	29.500000
-45.700000	280.500000	30.500000
-45.666667	273.000000	28.500000
-45.633333	280.500000	30.500000
-45.600000	270.500000	30.000000
-45.566667	274.500000	30.000000
-45.533333	281.000000	31.000000
-45.500000	280.500000	32.000000
-45.466667	281.000000	33.500000
-45.433333	279.000000	33.000000
-45.400000	282.000000	34.000000
-45.366667	283.500000	39.500000
-45.333333	283.500000	40.500000
-45.300000	283.500000	41.500000
-45.266667	283.500000	42.500000
-45.233333	283.000000	43.000000
-45.200000	282.500000	45.000000
-45.166667	282.500000	46.000000
-45.133333	282.000000	48.000000
-45.100000	282.000000	46.000000
-45.066667	281.500000	52.000000
-45.033333	280.500000	54.000000
-45.000000	280.500000	54.000000
-44.966667	280.500000	56.500000
-44.933333	280.500000	57.500000
-44.900000	280.500000	60.000000
-44.866667	279.500000	62.000000
-44.833333	278.500000	62.500000
-44.800000	278.000000	63.500000
-44.766667	278.500000	65.500000
-44.733333	278.500000	68.000000
-44.700000	277.500000	69.500000
-44.666667	275.500000	71.000000
-44.633333	275.500000	71.000000
-44.600000	275.000000	73.000000
-44.566667	275.000000	73.000000
-44.533333	274.500000	75.000000
-44.500000	273.000000	78.000000
-44.466667	272.500000	77.500000
-44.433333	272.500000	78.000000
-44.400000	272.000000	78.500000
-44.366667	272.000000	79.000000
-44.333333	272.000000	80.500000
-44.300000	271.000000	82.000000
-44.266667	271.000000	82.000000
-44.233333	270.000000	83.500000
-44.200000	269.500000	84.000000
-44.166667	269.500000	84.500000
-44.133333	268.500000	86.500000
-44.100000	268.500000	86.500000
-44.066667	268.500000	87.000000
-44.033333	268.000000	88.500000
-44.000000	267.000000	89.500000
-43.966667	267.000000	89.500000
-43.933333	266.500000	91.000000
-43.900000	266.000000	91.000000
-43.866667	266.000000	91.000000
-43.833333	266.000000	92.000000
-43.800000	266.000000	93.000000
-43.766667	265.500000	94.000000
-43.733333	265.000000	94.500000
-43.700000	265.000000	95.000000
-43.666667	265.000000	95.000000
-43.633333	264.500000	95.500000
-43.600000	264.500000	96.000000
-43.566667	264.500000	97.000000
-43.533333	264.000000	97.000000
-43.500000	264.000000	97.000000
-43.466667	263.000000	98.500000
-43.433333	263.000000	98.500000
-43.400000	263.000000	99.000000
-43.366667	262.500000	100.000000
-43.333333	262.000000	100.500000
-43.300000	262.000000	101.000000
-43.266667	262.000000	101.000000
-43.233333	261.000000	102.500000
-43.200000	261.000000	102.500000
-43.166667	260.500000	102.500000
-43.133333	260.500000	103.000000
-43.100000	260.500000	103.500000
-43.066667	260.500000	103.500000
-43.033333	260.000000	104.500000
-43.000000	260.000000	104.500000
-42.966667	258.500000	105.500000
-42.933333	258.500000	105.000000
-42.900000	258.500000	106.500000
-42.866667	258.500000	106.000000
-42.833333	258.500000	107.500000
-42.800000	258.000000	107.000000
-42.766667	257.500000	107.500000
-42.733333	257.000000	108.000000
-42.700000	257.000000	117.000000
-42.666667	256.500000	118.000000
-42.633333	257.500000	110.000000
-42.600000	256.000000	110.500000
-42.566667	256.000000	119.500000
-42.533333	256.000000	119.500000
-42.500000	256.000000	120.500000
-42.466667	255.000000	121.500000
-42.433333	254.500000	123.000000
-42.400000	254.000000	125.000000
-42.366667	254.000000	125.000000
-42.333333	254.500000	124.500000
-42.300000	253.500000	126.500000
-42.266667	253.000000	127.000000
-42.233333	252.500000	126.500000
-42.200000	253.000000	126.500000
-42.166667	253.000000	128.000000
-42.133333	252.500000	129.000000
-42.100000	252.000000	130.000000
-42.066667	252.000000	130.500000
-42.033333	251.500000	127.000000
-42.000000	251.500000	129.500000
-41.966667	251.000000	132.000000
-41.933333	251.000000	132.500000
-41.900000	251.000000	134.000000
-41.866667	250.500000	134.000000
-41.833333	250.000000	130.000000
-41.800000	249.500000	127.500000
-41.766667	250.000000	136.000000
-41.733333	250.000000	136.500000
-41.700000	249.000000	137.000000
-41.666667	248.500000	136.000000
-41.633333	248.500000	136.000000
-41.600000	248.000000	134.500000
-41.566667	247.500000	138.000000
-41.533333	247.500000	140.500000
-41.500000	247.500000	142.000000
-41.466667	247.500000	141.500000
-41.433333	246.500000	141.500000
-41.400000	246.500000	141.000000
-41.366667	246.000000	142.500000
-41.333333	246.000000	144.000000
-41.300000	245.000000	144.000000
-41.266667	245.000000	144.500000
-41.233333	245.500000	144.500000
-41.200000	244.500000	144.500000
-41.166667	244.000000	148.000000
-41.133333	245.000000	146.000000
-41.100000	245.000000	143.000000
-41.066667	245.000000	142.500000
-41.033333	244.500000	143.000000
-41.000000	243.000000	144.500000
-40.966667	243.500000	144.500000
-40.933333	243.500000	145.500000
-40.900000	243.500000	147.500000
-40.866667	243.000000	148.500000
-40.833333	242.000000	148.000000
-40.800000	240.000000	147.000000
-40.766667	240.000000	147.500000
-40.733333	240.000000	148.000000
-40.700000	240.500000	150.500000
-40.666667	240.000000	153.000000
-40.633333	238.500000	153.500000
-40.600000	238.000000	154.000000
-40.566667	238.500000	154.500000
-40.533333	237.000000	157.000000
-40.500000	236.000000	158.000000
-40.466667	235.500000	158.000000
-40.433333	235.000000	158.500000
-40.400000	235.000000	158.500000
-40.366667	233.500000	159.000000
-40.333333	233.000000	159.000000
-40.300000	232.500000	158.000000
-40.266667	231.000000	158.500000
-40.233333	230.500000	159.500000
-40.200000	230.000000	160.500000
-40.166667	229.500000	160.500000
-40.133333	228.000000	159.500000
-40.100000	227.000000	159.500000
-40.066667	226.500000	161.000000
-40.033333	225.500000	161.500000
-40.000000	224.000000	161.000000
-39.966667	222.500000	161.000000
-39.933333	222.500000	160.500000
-39.900000	222.000000	161.000000
-39.866667	221.000000	161.000000
-39.833333	219.500000	160.500000
-39.800000	219.500000	160.500000
-39.766667	217.500000	159.500000
-39.733333	216.500000	159.500000
-39.700000	215.500000	160.000000
-39.666667	214.500000	160.500000
-39.633333	213.000000	160.500000
-39.600000	212.500000	160.000000
-39.566667	212.000000	159.000000
-39.533333	210.500000	159.000000
-39.500000	209.000000	159.000000
-39.466667	207.500000	159.500000
-39.433333	206.500000	160.000000
-39.400000	207.000000	159.500000
-39.366667	205.500000	158.000000
-39.333333	204.000000	157.500000
-39.300000	203.500000	157.500000
-39.266667	201.500000	158.000000
-39.233333	201.000000	158.500000
-39.200000	199.500000	157.500000
-39.166667	198.000000	155.500000
-39.133333	189.500000	155.500000
-39.100000	196.500000	156.000000
-39.066667	194.500000	156.500000
-39.033333	193.500000	156.500000
-39.000000	187.000000	154.000000
-38.966667	186.500000	153.500000
-38.933333	185.500000	153.500000
-38.900000	190.500000	153.000000
-38.866667	189.500000	153.500000
-38.833333	187.500000	153.500000
-38.800000	185.000000	153.500000
-38.766667	184.500000	152.500000
-38.733333	181.000000	151.000000
-38.700000	181.000000	151.500000
-38.666667	180.500000	152.000000
-38.633333	179.000000	151.500000
-38.600000	178.000000	151.000000
-38.566667	179.000000	149.500000
-38.533333	176.500000	147.000000
-38.500000	176.000000	147.000000
-38.466667	175.000000	147.500000
-38.433333	173.000000	146.500000
-38.400000	173.000000	146.000000
-38.366667	174.500000	145.000000
-38.333333	169.500000	141.500000
-38.300000	169.500000	142.000000
-38.266667	168.500000	142.000000
-38.233333	168.000000	141.500000
-38.200000	167.500000	140.500000
-38.166667	168.000000	139.500000
-38.133333	167.000000	136.500000
-38.100000	166.000000	136.500000
-38.066667	164.000000	136.000000
-38.033333	165.000000	134.500000
-38.000000	164.500000	133.500000
-37.966667	164.500000	132.500000
-37.933333	164.500000	131.000000
-37.900000	164.000000	129.500000
-37.866667	163.000000	129.000000
-37.833333	162.500000	127.500000
-37.800000	162.500000	127.500000
-37.766667	163.000000	126.500000
-37.733333	163.500000	125.000000
-37.700000	162.500000	122.500000
-37.666667	161.500000	123.000000
-37.633333	160.000000	122.500000
-37.600000	160.000000	121.500000
-37.566667	161.500000	120.000000
-37.533333	161.500000	117.500000
-37.500000	160.000000	117.000000
-37.466667	158.500000	117.000000
-37.433333	158.000000	116.000000
-37.400000	158.500000	114.500000
-37.366667	159.000000	113.000000
-37.333333	159.000000	110.500000
-37.300000	158.000000	110.000000
-37.266667	155.500000	110.000000
-37.233333	155.000000	109.500000
-37.200000	155.500000	107.500000
-37.166667	156.000000	105.500000
-37.133333	156.000000	105.000000
-37.100000	155.500000	103.000000
-37.066667	154.000000	103.500000
-37.033333	152.000000	103.000000
-37.000000	152.000000	101.500000
-36.966667	153.000000	105.500000
-36.933333	153.500000	99.000000
-36.900000	153.000000	96.500000
-36.866667	152.000000	96.000000
-36.833333	151.000000	96.000000
-36.800000	149.500000	94.500000
-36.766667	150.000000	94.000000
-36.733333	150.500000	92.000000
-36.700000	150.000000	89.500000
-36.666667	149.500000	89.500000
-36.633333	147.500000	90.000000
-36.600000	146.000000	89.000000
-36.566667	147.000000	88.500000
-36.533333	147.500000	85.500000
-36.500000	146.500000	83.500000
-36.466667	145.000000	83.500000
-36.433333	142.500000	83.500000
-36.400000	141.500000	82.000000
-36.366667	141.500000	81.000000
-36.333333	142.000000	79.500000
-36.300000	140.500000	77.000000
-36.266667	140.000000	77.000000
-36.233333	138.000000	77.000000
-36.200000	136.500000	77.500000
-36.166667	136.000000	77.000000
-36.133333	136.000000	75.000000
-36.100000	136.000000	75.000000
-36.066667	135.000000	71.000000
-36.033333	134.500000	70.500000
-36.000000	133.500000	70.500000
-35.966667	132.000000	70.000000
-35.933333	133.000000	72.500000
-35.900000	134.000000	71.500000
-35.866667	131.500000	65.000000
-35.833333	129.500000	66.000000
-35.800000	127.000000	66.500000
-35.766667	127.000000	68.000000
-35.733333	128.000000	69.000000
-35.700000	128.000000	66.500000
-35.666667	124.500000	60.000000
-35.633333	124.000000	60.500000
-35.600000	122.000000	59.500000
-35.566667	121.500000	59.500000
-35.533333	121.500000	59.000000
-35.500000	119.500000	55.500000
-35.466667	119.500000	55.000000
-35.433333	118.500000	55.000000
-35.400000	117.000000	55.000000
-35.366667	115.500000	55.000000
-35.333333	115.000000	54.500000
-35.300000	114.500000	53.000000
-35.266667	113.500000	51.500000
-35.233333	114.000000	50.500000
-35.200000	113.500000	50.500000
-35.166667	112.500000	50.500000
-35.133333	111.000000	51.000000
-35.100000	109.500000	50.500000
-35.066667	111.000000	50.500000
-35.033333	110.000000	48.000000
-35.000000	108.500000	47.000000
-34.966667	107.500000	47.500000
-34.933333	105.500000	49.500000
-34.900000	103.000000	49.000000
-34.866667	103.500000	51.000000
-34.833333	104.000000	51.500000
-34.800000	104.500000	50.500000
-34.766667	101.000000	45.500000
-34.733333	99.500000	45.500000
-34.700000	98.000000	45.000000
-34.666667	98.000000	44.500000
-34.633333	100.500000	49.000000
-34.600000	100.500000	47.000000
-34.566667	99.000000	43.500000
-34.533333	96.500000	41.500000
-34.500000	95.500000	41.000000
-34.466667	94.500000	41.000000
-34.433333	94.500000	41.000000
-34.400000	93.000000	40.500000
-34.366667	92.500000	40.500000
-34.333333	91.500000	40.000000
-34.300000	92.000000	40.000000
-34.266667	91.000000	39.500000
-34.233333	90.500000	39.000000
-34.200000	90.500000	38.500000
-34.166667	89.500000	39.500000
-34.133333	88.500000	40.000000
-34.100000	86.500000	44.000000
-34.066667	86.500000	44.000000
-34.033333	87.500000	40.500000
-34.000000	88.000000	38.500000
-33.966667	83.500000	40.500000
-33.933333	83.500000	40.000000
-33.900000	83.500000	40.000000
-33.866667	84.500000	40.000000
-33.833333	84.000000	40.000000
-33.800000	79.000000	44.000000
-33.766667	80.000000	43.500000
-33.733333	78.500000	43.000000
-33.700000	69.000000	42.500000
-33.666667	69.500000	46.500000
-33.633333	69.500000	47.500000
-33.600000	69.500000	50.500000
-33.566667	70.500000	53.500000
-33.533333	72.000000	56.000000
-33.500000	71.500000	59.500000
-33.466667	71.000000	62.500000
-33.433333	74.000000	66.500000
-33.400000	75.500000	68.500000
-33.366667	75.500000	72.000000
-33.333333	77.500000	75.500000
-33.300000	80.000000	77.000000
-33.266667	80.000000	79.500000
-33.233333	80.000000	84.000000
-33.200000	83.500000	86.000000
-33.166667	86.000000	87.500000
-33.133333	86.500000	89.500000
-33.100000	86.000000	93.500000
-33.066667	87.000000	96.500000
-33.033333	89.000000	98.500000
-33.000000	90.500000	99.500000
-32.966667	91.500000	101.000000
-32.933333	91.000000	104.500000
-32.900000	92.500000	106.000000
-32.866667	95.500000	106.000000
-32.833333	98.500000	108.000000
-32.800000	98.000000	110.500000
-32.766667	98.000000	113.500000
-32.733333	100.000000	115.500000
-32.700000	103.500000	116.000000
-32.666667	103.500000	119.000000
-32.633333	103.500000	123.500000
-32.600000	106.500000	126.500000
-32.566667	108.000000	126.500000
-32.533333	111.500000	125.500000
-32.500000	114.000000	128.000000
-32.466667	114.500000	129.500000
-32.433333	116.500000	132.500000
-32.400000	119.000000	133.500000
-32.366667	123.000000	134.000000
-32.333333	123.500000	134.500000
-32.300000	125.000000	138.000000
-32.266667	127.500000	139.500000
-32.233333	129.500000	140.500000
-32.200000	132.500000	139.500000
-32.166667	134.000000	139.500000
-32.133333	136.000000	141.000000
-32.100000	138.000000	142.500000
-32.066667	140.000000	143.500000
-32.033333	140.500000	143.000000
-32.000000	142.500000	141.500000
-31.966667	145.000000	142.500000
-31.933333	146.000000	145.000000
-31.900000	149.000000	145.500000
-31.866667	150.500000	145.500000
-31.833333	152.500000	144.500000
-31.800000	154.500000	144.000000
-31.766667	156.500000	144.500000
-31.733333	158.000000	146.500000
-31.700000	159.500000	147.500000
-31.666667	161.500000	147.500000
-31.633333	163.500000	146.000000
-31.600000	167.000000	146.000000
-31.566667	168.000000	147.000000
-31.533333	169.500000	146.500000
-31.500000	171.000000	146.000000
-31.466667	173.500000	146.000000
-31.433333	175.000000	145.000000
-31.400000	177.000000	144.500000
-31.366667	178.500000	144.500000
-31.333333	180.000000	144.000000
-31.300000	183.500000	144.000000
-31.266667	185.500000	144.000000
-31.233333	186.000000	141.500000
-31.200000	185.500000	139.500000
-31.166667	188.000000	140.500000
-31.133333	193.000000	139.000000
-31.100000	195.000000	138.500000
-31.066667	196.500000	138.500000
-31.033333	197.000000	135.500000
-31.000000	199.000000	130.000000
-30.966667	199.000000	129.500000
-30.933333	199.000000	128.000000
-30.900000	201.500000	126.000000
-30.866667	202.500000	123.500000
-30.833333	201.000000	121.500000
-30.800000	199.500000	119.000000
-30.766667	199.500000	117.500000
-30.733333	200.000000	115.000000
-30.700000	197.500000	113.500000
-30.666667	196.000000	111.500000
-30.633333	196.500000	109.000000
-30.600000	196.500000	107.000000
-30.566667	196.500000	104.000000
-30.533333	196.000000	100.000000
-30.500000	194.000000	98.000000
-30.466667	192.000000	96.500000
-30.433333	191.000000	96.500000
-30.400000	189.500000	94.500000
-30.366667	189.500000	93.000000
-30.333333	189.000000	91.000000
-30.300000	187.000000	90.000000
-30.266667	181.000000	92.000000
-30.233333	180.500000	90.000000
-30.200000	178.500000	87.500000
-30.166667	177.500000	87.500000
-30.133333	172.000000	88.000000
-30.100000	169.000000	88.500000
-30.066667	166.000000	88.000000
-30.033333	163.000000	87.500000
-30.000000	160.000000	87.500000
-29.966667	157.500000	88.500000
-29.933333	156.000000	89.500000
-29.900000	154.000000	91.000000
-29.866667	152.000000	90.500000
-29.833333	149.000000	91.000000
-29.800000	147.500000	91.000000
-29.766667	146.500000	93.000000
-29.733333	144.500000	94.000000
-29.700000	142.500000	96.500000
-29.666667	140.500000	97.000000
-29.633333	139.000000	97.000000
-29.600000	137.500000	96.000000
-29.566667	136.000000	97.000000
-29.533333	134.500000	99.000000
-29.500000	132.500000	100.500000
-29.466667	131.500000	101.500000
-29.433333	129.500000	101.500000
-29.400000	126.000000	102.000000
-29.366667	123.500000	103.000000
-29.333333	123.500000	105.000000
-29.300000	121.000000	110.000000
-29.266667	118.500000	109.500000
-29.233333	114.500000	111.000000
-29.200000	112.500000	113.500000
-29.166667	113.500000	116.000000
-29.133333	112.500000	119.500000
-29.100000	111.000000	122.000000
-29.066667	111.000000	125.000000
-29.033333	110.500000	128.500000
-29.000000	111.000000	130.500000
-28.966667	114.000000	132.500000
-28.933333	115.000000	136.000000
-28.900000	119.000000	149.000000
-28.866667	120.000000	150.500000
-28.833333	121.000000	151.500000
-28.800000	121.500000	153.000000
-28.766667	122.000000	153.500000
-28.733333	123.000000	154.500000
-28.700000	125.000000	157.000000
-28.666667	125.000000	158.000000
-28.633333	126.000000	159.000000
-28.600000	127.000000	160.500000
-28.566667	129.000000	161.000000
-28.533333	130.500000	163.500000
-28.500000	131.500000	165.000000
-28.466667	131.500000	166.500000
-28.433333	131.500000	166.500000
-28.400000	133.000000	167.000000
-28.366667	134.000000	168.000000
-28.333333	135.000000	168.500000
-28.300000	135.500000	169.500000
-28.266667	135.500000	171.500000
-28.233333	137.000000	173.500000
-28.200000	136.500000	174.000000
-28.166667	137.000000	174.500000
-28.133333	139.000000	175.500000
-28.100000	139.500000	176.000000
-28.066667	139.500000	177.500000
-28.033333	139.000000	179.000000
-28.000000	138.500000	179.000000
-27.966667	140.500000	181.000000
-27.933333	141.500000	181.000000
-27.900000	142.500000	181.000000
-27.866667	143.500000	182.500000
-27.833333	143.500000	182.500000
-27.800000	143.500000	185.500000
-27.766667	142.500000	186.000000
-27.733333	144.000000	190.000000
-27.700000	144.000000	189.000000
-27.666667	145.500000	190.000000
-27.633333	145.500000	191.500000
-27.600000	145.000000	194.500000
-27.566667	144.500000	194.000000
-27.533333	144.500000	195.500000
-27.500000	145.500000	197.000000
-27.466667	144.500000	195.500000
-27.433333	146.000000	196.500000
-27.400000	146.500000	198.000000
-27.366667	146.500000	200.000000
-27.333333	146.500000	202.000000
-27.300000	144.500000	201.500000
-27.266667	144.000000	201.000000
-27.233333	144.500000	203.500000
-27.200000	144.500000	204.000000
-27.166667	143.000000	206.000000
-27.133333	142.000000	210.000000
-27.100000	141.500000	209.000000
-27.066667	142.500000	208.500000
-27.033333	142.500000	211.000000
-27.000000	141.500000	214.000000
-26.966667	139.500000	214.500000
-26.933333	138.500000	214.000000
-26.900000	138.500000	214.500000
-26.866667	138.000000	218.000000
-26.833333	137.500000	220.000000
-26.800000	136.500000	222.000000
-26.766667	135.000000	222.500000
-26.733333	132.500000	223.000000
-26.700000	131.000000	224.000000
-26.666667	129.500000	225.000000
-26.633333	130.500000	225.500000
-26.600000	130.000000	227.500000
-26.566667	125.500000	231.500000
-26.533333	125.000000	231.000000
-26.500000	123.500000	231.500000
-26.466667	123.000000	231.500000
-26.433333	123.000000	232.500000
-26.400000	123.500000	233.500000
-26.366667	124.500000	235.000000
-26.333333	122.500000	236.500000
-26.300000	121.000000	237.000000
-26.266667	120.000000	237.000000
-26.233333	112.000000	239.000000
-26.200000	117.500000	239.500000
-26.166667	118.500000	241.500000
-26.133333	117.500000	243.000000
-26.100000	118.000000	243.000000
-26.066667	115.500000	243.500000
-26.033333	115.000000	244.000000
-26.000000	114.000000	245.500000
-25.966667	113.500000	246.500000
-25.933333	114.000000	248.000000
-25.900000	113.500000	249.500000
-25.866667	108.000000	251.500000
-25.833333	113.500000	252.500000
-25.800000	108.000000	253.000000
-25.766667	113.000000	254.000000
-25.733333	110.500000	254.500000
-25.700000	114.500000	256.500000
-25.666667	114.500000	257.500000
-25.633333	114.500000	260.000000
-25.600000	114.500000	262.000000
-25.566667	114.500000	263.000000
-25.533333	117.000000	264.000000
-25.500000	117.500000	264.000000
-25.466667	116.500000	266.500000
-25.433333	116.500000	270.000000
-25.400000	117.500000	271.500000
-25.366667	120.500000	273.000000
-25.333333	121.500000	273.500000
-25.300000	122.000000	273.000000
-25.266667	122.500000	273.500000
-25.233333	123.000000	275.500000
-25.200000	119.000000	276.500000
-25.166667	119.500000	277.500000
-25.133333	122.000000	278.500000
-25.100000	126.500000	276.500000
-25.066667	127.500000	275.500000
-25.033333	127.500000	277.500000
-25.000000	128.500000	279.500000
-24.966667	129.500000	282.000000
-24.933333	131.500000	283.500000
-24.900000	131.500000	284.500000
-24.866667	132.500000	282.500000
-24.833333	137.000000	281.500000
-24.800000	136.500000	282.000000
-24.766667	138.000000	282.000000
-24.733333	139.500000	283.500000
-24.700000	140.000000	280.000000
-24.666667	142.000000	279.500000
-24.633333	144.500000	279.500000
-24.600000	146.500000	280.000000
-24.566667	151.000000	278.500000
-24.533333	151.000000	274.500000
-24.500000	153.500000	275.000000
-24.466667	154.500000	275.000000
-24.433333	155.500000	274.000000
-24.400000	161.000000	271.500000
-24.366667	162.500000	265.000000
-24.333333	163.500000	264.000000
-24.300000	164.000000	263.500000
-24.266667	164.500000	261.000000
-24.233333	164.500000	258.000000
-24.200000	165.500000	253.000000
-24.166667	168.500000	253.000000
-24.133333	164.500000	248.500000
-24.100000	167.500000	247.000000
-24.066667	165.000000	244.000000
-24.033333	168.500000	242.500000
-24.000000	165.500000	240.500000
-23.966667	164.500000	237.500000
-23.933333	164.500000	234.000000
-23.900000	164.500000	231.000000
-23.866667	163.000000	227.000000
-23.833333	161.000000	224.500000
-23.800000	158.000000	224.000000
-23.766667	156.000000	223.500000
-23.733333	155.500000	220.000000
-23.700000	154.000000	216.000000
-23.666667	152.000000	214.500000
-23.633333	150.000000	214.000000
-23.600000	146.000000	216.500000
-23.566667	143.000000	213.500000
-23.533333	141.000000	211.500000
-23.500000	138.000000	211.500000
-23.466667	134.500000	211.500000
-23.433333	131.000000	212.000000
-23.400000	129.500000	213.000000
-23.366667	126.500000	212.500000
-23.333333	123.500000	212.500000
-23.300000	121.500000	211.000000
-23.266667	113.500000	213.500000
-23.233333	112.500000	214.000000
-23.200000	113.000000	213.500000
-23.166667	110.500000	215.000000
-23.133333	109.000000	215.000000
-23.100000	107.500000	215.000000
-23.066667	107.000000	214.000000
-23.033333	106.000000	213.500000
-23.000000	103.500000	214.500000
-22.966667	102.500000	216.500000
-22.933333	100.000000	217.000000
-22.900000	99.500000	217.000000
-22.866667	98.000000	216.000000
-22.833333	95.500000	216.000000
-22.800000	94.500000	216.500000
-22.766667	88.000000	220.500000
-22.733333	92.000000	221.500000
-22.700000	88.500000	221.500000
-22.666667	86.500000	221.500000
-22.633333	83.500000	223.000000
-22.600000	83.000000	223.000000
-22.566667	80.500000	225.500000
-22.533333	79.500000	228.000000
-22.500000	82.000000	228.000000
-22.466667	78.000000	229.500000
-22.433333	76.500000	230.000000
-22.400000	75.500000	230.000000
-22.366667	74.000000	232.500000
-22.333333	75.500000	234.500000
-22.300000	75.000000	236.500000
-22.266667	73.000000	238.000000
-22.233333	73.000000	238.000000
-22.200000	73.500000	240.500000
-22.166667	74.000000	243.500000
-22.133333	74.500000	244.500000
-22.100000	75.000000	246.000000
-22.066667	75.000000	248.500000
-22.033333	75.000000	251.000000
-22.000000	75.000000	254.500000
-21.966667	76.000000	257.500000
-21.933333	77.500000	259.500000
-21.900000	79.000000	261.500000
-21.866667	79.500000	261.500000
-21.833333	80.000000	263.000000
-21.800000	79.500000	264.500000
-21.766667	80.000000	267.000000
-21.733333	81.000000	268.000000
-21.700000	82.000000	268.500000
-21.666667	82.500000	268.500000
-21.633333	83.500000	270.000000
-21.600000	82.500000	270.000000
-21.566667	82.000000	272.000000
-21.533333	82.500000	272.500000
-21.500000	84.500000	273.500000
-21.466667	86.500000	275.000000
-21.433333	84.000000	274.000000
-21.400000	84.000000	274.500000
-21.366667	86.000000	276.000000
-21.333333	84.500000	277.000000
-21.300000	87.500000	277.500000
-21.266667	86.000000	278.000000
-21.233333	86.500000	277.500000
-21.200000	87.500000	277.500000
-21.166667	87.500000	277.000000
-21.133333	90.000000	278.500000
-21.100000	87.000000	279.000000
-21.066667	87.000000	280.000000
-21.033333	88.000000	280.000000
-21.000000	92.000000	280.000000
-20.966667	92.500000	281.000000
-20.933333	91.500000	281.000000
-20.900000	90.500000	281.000000
-20.866667	90.500000	283.000000
-20.833333	91.500000	286.000000
-20.800000	92.000000	286.000000
-20.766667	93.000000	285.500000
-20.733333	94.000000	285.000000
-20.700000	95.000000	285.500000
-20.666667	95.500000	287.000000
-20.633333	96.500000	289.000000
-20.600000	96.500000	289.000000
-20.566667	98.000000	288.000000
-20.533333	100.500000	288.000000
-20.500000	99.500000	288.500000
-20.466667	101.500000	288.500000
-20.433333	103.000000	288.000000
-20.400000	104.500000	287.500000
-20.366667	106.000000	287.500000
-20.333333	107.500000	287.000000
-20.300000	107.000000	286.500000
-20.266667	107.500000	286.000000
-20.233333	110.500000	286.000000
-20.200000	111.000000	286.500000
-20.166667	111.500000	286.500000
-20.133333	113.500000	286.500000
-20.100000	113.500000	286.500000
-20.066667	114.000000	285.500000
-20.033333	115.000000	284.500000
-20.000000	114.500000	285.000000
-19.966667	116.500000	285.000000
-19.933333	117.500000	285.500000
-19.900000	118.500000	284.500000
-19.866667	118.000000	282.500000
-19.833333	119.000000	282.000000
-19.800000	120.000000	283.500000
-19.766667	123.500000	283.000000
-19.733333	126.500000	281.500000
-19.700000	125.000000	282.000000
-19.666667	127.500000	280.500000
-19.633333	130.000000	280.500000
-19.600000	131.000000	281.000000
-19.566667	132.500000	280.500000
-19.533333	132.500000	280.500000
-19.500000	134.500000	280.000000
-19.466667	137.500000	279.500000
-19.433333	138.500000	279.500000
-19.400000	139.500000	280.000000
-19.366667	142.000000	279.500000
-19.333333	142.000000	277.000000
-19.300000	144.000000	277.000000
-19.266667	147.000000	277.000000
-19.233333	151.000000	276.000000
-19.200000	152.500000	276.000000
-19.166667	155.000000	274.000000
-19.133333	156.500000	271.500000
-19.100000	158.000000	271.500000
-19.066667	158.500000	272.500000
-19.033333	157.500000	272.000000
-19.000000	165.000000	269.000000
-18.966667	164.000000	266.000000
-18.933333	164.500000	264.500000
-18.900000	166.500000	262.500000
-18.866667	165.500000	263.000000
-18.833333	167.500000	261.500000
-18.800000	169.000000	260.500000
-18.766667	170.500000	257.500000
-18.733333	170.000000	253.500000
-18.700000	171.500000	253.500000
-18.666667	179.000000	251.500000
-18.633333	176.500000	250.500000
-18.600000	177.500000	248.500000
-18.566667	179.000000	242.500000
-18.533333	177.500000	238.500000
-18.500000	177.000000	235.500000
-18.466667	180.000000	233.000000
-18.433333	180.500000	230.000000
-18.400000	179.000000	227.500000
-18.366667	177.500000	225.000000
-18.333333	177.000000	221.000000
-18.300000	177.500000	218.500000
-18.266667	177.000000	214.000000
-18.233333	176.500000	210.500000
-18.200000	175.000000	208.500000
-18.166667	173.500000	209.000000
-18.133333	170.000000	208.000000
-18.100000	169.500000	202.000000
-18.066667	169.000000	199.500000
-18.033333	168.000000	197.500000
-18.000000	167.000000	196.000000
-17.966667	164.000000	194.000000
-17.933333	164.000000	195.000000
-17.900000	161.500000	195.000000
-17.866667	156.500000	189.000000
-17.833333	155.000000	188.000000
-17.800000	154.500000	188.000000
-17.766667	149.000000	187.000000
-17.733333	145.500000	186.500000
-17.700000	145.500000	186.500000
-17.666667	142.000000	186.500000
-17.633333	142.000000	186.500000
-17.600000	137.500000	186.500000
-17.566667	141.000000	186.000000
-17.533333	138.000000	185.500000
-17.500000	137.000000	185.500000
-17.466667	131.500000	184.500000
-17.433333	134.500000	184.500000
-17.400000	130.500000	184.500000
-17.366667	130.500000	184.500000
-17.333333	129.500000	184.000000
-17.300000	128.000000	183.500000
-17.266667	127.500000	182.500000
-17.233333	128.000000	182.500000
-17.200000	120.000000	182.500000
-17.166667	121.000000	182.500000
-17.133333	127.500000	182.000000
-17.100000	119.000000	182.000000
-17.066667	122.500000	182.000000
-17.033333	118.500000	181.500000
-17.000000	119.000000	181.000000
-16.966667	117.500000	181.000000
-16.933333	116.500000	181.500000
-16.900000	118.000000	181.000000
-16.866667	116.000000	180.500000
-16.833333	116.000000	181.000000
-16.800000	115.500000	180.500000
-16.766667	115.500000	180.500000
-16.733333	115.500000	180.500000
-16.700000	115.000000	180.000000
-16.666667	115.000000	179.500000
-16.633333	115.000000	180.500000
-16.600000	114.000000	179.500000
-16.566667	113.500000	179.500000
-16.533333	113.000000	179.500000
-16.500000	114.500000	179.000000
-16.466667	114.000000	179.500000
-16.433333	113.000000	179.000000
-16.400000	112.500000	178.500000
-16.366667	112.500000	178.500000
-16.333333	111.500000	178.500000
-16.300000	110.000000	178.500000
-16.266667	110.500000	178.500000
-16.233333	111.500000	178.500000
-16.200000	110.000000	178.500000
-16.166667	109.500000	178.000000
-16.133333	110.000000	178.000000
-16.100000	109.500000	177.500000
-16.066667	106.500000	177.500000
-16.033333	107.500000	177.500000
-16.000000	107.500000	177.500000
-15.966667	108.500000	177.500000
-15.933333	107.000000	177.000000
-15.900000	106.500000	177.000000
-15.866667	105.500000	176.500000
-15.833333	107.500000	176.500000
-15.800000	107.000000	176.500000
-15.766667	108.500000	176.500000
-15.733333	106.000000	176.500000
-15.700000	106.500000	176.500000
-15.666667	105.000000	176.000000
-15.633333	103.500000	175.500000
-15.600000	106.000000	175.500000
-15.566667	105.500000	175.500000
-15.533333	103.000000	175.500000
-15.500000	103.500000	175.000000
-15.466667	103.500000	175.500000
-15.433333	103.500000	175.500000
-15.400000	102.000000	176.000000
-15.366667	103.000000	176.000000
-15.333333	103.500000	176.000000
-15.300000	104.500000	175.500000
-15.266667	102.000000	175.500000
-15.233333	101.000000	175.500000
-15.200000	100.500000	175.500000
-15.166667	100.500000	175.500000
-15.133333	97.500000	175.500000
-15.100000	98.500000	175.500000
-15.066667	98.000000	174.500000
-15.033333	98.000000	174.500000
-15.000000	98.000000	174.500000
-14.966667	96.500000	175.500000
-14.933333	94.000000	175.500000
-14.900000	92.500000	175.500000
-14.866667	87.500000	175.500000
-14.833333	87.500000	175.000000
-14.800000	87.500000	176.500000
-14.766667	90.500000	176.500000
-14.733333	88.000000	176.500000
-14.700000	87.000000	176.500000
-14.666667	85.000000	177.500000
-14.633333	86.500000	178.000000
-14.600000	83.500000	178.000000
-14.566667	83.000000	177.500000
-14.533333	79.500000	178.500000
-14.500000	80.500000	178.000000
-14.466667	75.500000	179.500000
-14.433333	80.500000	179.500000
-14.400000	78.000000	180.500000
-14.366667	75.500000	180.500000
-14.333333	75.000000	181.000000
-14.300000	74.000000	182.500000
-14.266667	74.000000	183.000000
-14.233333	73.000000	183.000000
-14.200000	70.500000	183.500000
-14.166667	70.000000	184.000000
-14.133333	66.500000	187.500000
-14.100000	67.000000	187.500000
-14.066667	66.000000	188.500000
-14.033333	63.500000	190.000000
-14.000000	64.000000	189.000000
-13.966667	62.000000	191.500000
-13.933333	63.000000	191.000000
-13.900000	61.000000	193.000000
-13.866667	61.500000	192.500000
-13.833333	59.500000	193.000000
-13.800000	58.000000	193.500000
-13.766667	58.500000	193.000000
-13.733333	58.500000	193.500000
-13.700000	57.000000	193.500000
-13.666667	55.000000	192.500000
-13.633333	54.000000	192.500000
-13.600000	51.000000	192.000000
-13.566667	51.000000	190.500000
-13.533333	51.500000	190.000000
-13.500000	49.500000	190.500000
-13.466667	49.000000	189.500000
-13.433333	48.000000	187.500000
-13.400000	46.000000	185.500000
-13.366667	46.500000	185.000000
-13.333333	43.000000	182.500000
-13.300000	42.000000	181.000000
-13.266667	43.000000	178.500000
-13.233333	43.000000	175.500000
-13.200000	44.000000	172.500000
-13.166667	44.000000	168.500000
-13.133333	45.000000	164.500000
-13.100000	45.500000	161.500000
-13.066667	46.000000	160.000000
-13.033333	46.500000	158.500000
-13.000000	47.500000	156.000000
-12.966667	47.500000	152.500000
-12.933333	47.500000	152.000000
-12.900000	48.000000	148.500000
-12.866667	48.500000	146.000000
-12.833333	49.000000	144.500000
-12.800000	49.500000	141.500000
-12.766667	49.000000	139.500000
-12.733333	50.000000	138.500000
-12.700000	50.500000	136.000000
-12.666667	51.000000	134.000000
-12.633333	51.000000	132.000000
-12.600000	51.000000	131.000000
-12.566667	51.500000	127.000000
-12.533333	51.500000	126.000000
-12.500000	52.500000	122.500000
-12.466667	53.000000	120.000000
-12.433333	53.500000	116.500000
-12.400000	54.000000	115.500000
-12.366667	54.500000	116.500000
-12.333333	56.000000	113.000000
-12.300000	56.500000	111.500000
-12.266667	57.000000	110.500000
-12.233333	59.000000	107.500000
-12.200000	60.000000	106.000000
-12.166667	62.000000	104.500000
-12.133333	63.500000	102.500000
-12.100000	63.000000	103.000000
-12.066667	64.000000	101.000000
-12.033333	65.500000	99.000000
-12.000000	67.000000	97.000000
-11.966667	68.500000	96.000000
-11.933333	71.000000	94.500000
-11.900000	71.500000	95.000000
-11.866667	70.000000	95.500000
-11.833333	72.500000	93.500000
-11.800000	73.000000	92.500000
-11.766667	74.500000	91.000000
-11.733333	74.500000	90.500000
-11.700000	75.500000	90.500000
-11.666667	77.000000	89.500000
-11.633333	77.500000	89.500000
-11.600000	79.000000	88.500000
-11.566667	79.000000	87.500000
-11.533333	79.500000	86.500000
-11.500000	81.000000	85.500000
-11.466667	81.500000	85.500000
-11.433333	82.000000	86.000000
-11.400000	83.500000	85.000000
-11.366667	83.000000	85.000000
-11.333333	85.000000	82.500000
-11.300000	85.500000	82.000000
-11.266667	87.000000	81.500000
-11.233333	88.000000	81.500000
-11.200000	89.500000	81.000000
-11.166667	90.000000	80.500000
-11.133333	90.500000	80.000000
-11.100000	91.000000	79.000000
-11.066667	92.000000	78.500000
-11.033333	92.000000	78.500000
-11.000000	93.000000	78.500000
-10.966667	93.500000	79.000000
-10.933333	95.000000	77.000000
-10.900000	94.500000	77.500000
-10.866667	95.000000	77.000000
-10.833333	96.500000	75.500000
-10.800000	97.000000	75.500000
-10.766667	96.500000	76.500000
-10.733333	97.500000	76.500000
-10.700000	98.500000	75.500000
-10.666667	99.000000	74.500000
-10.633333	100.000000	73.000000
-10.600000	98.500000	74.000000
-10.566667	100.500000	73.000000
-10.533333	100.000000	73.500000
-10.500000	101.000000	73.000000
-10.466667	103.000000	72.000000
-10.433333	103.000000	71.500000
-10.400000	103.000000	72.000000
-10.366667	104.000000	70.500000
-10.333333	102.500000	71.500000
-10.300000	104.000000	70.500000
-10.266667	103.500000	71.000000
-10.233333	105.000000	70.500000
-10.200000	106.000000	70.000000
-10.166667	105.500000	70.500000
-10.133333	106.000000	68.500000
-10.100000	107.000000	66.500000
-10.066667	108.000000	66.500000
-10.033333	106.500000	67.500000
-10.000000	108.000000	67.500000
-9.966667	113.500000	60.500000
-9.933333	113.500000	60.500000
-9.900000	114.000000	60.500000
-9.866667	110.000000	63.500000
-9.833333	109.500000	64.500000
-9.800000	110.500000	64.500000
-9.766667	112.000000	63.500000
-9.733333	110.500000	62.000000
-9.700000	117.000000	56.000000
-9.666667	117.000000	55.000000
-9.633333	117.000000	55.000000
-9.600000	117.500000	54.500000
-9.566667	116.500000	54.500000
-9.533333	117.500000	54.500000
-9.500000	117.500000	54.500000
-9.466667	111.500000	58.500000
-9.433333	117.500000	53.500000
-9.400000	112.500000	54.500000
-9.366667	112.500000	54.500000
-9.333333	112.500000	55.000000
-9.300000	113.000000	55.500000
-9.266667	113.500000	55.000000
-9.233333	113.500000	54.000000
-9.200000	113.500000	54.500000
-9.166667	118.000000	51.500000
-9.133333	113.000000	52.000000
-9.100000	112.500000	52.000000
-9.066667	112.500000	52.000000
-9.033333	113.500000	52.000000
-9.000000	113.000000	51.000000
-8.966667	113.000000	49.000000
-8.933333	107.500000	50.000000
-8.900000	112.500000	48.000000
-8.866667	112.500000	48.000000
-8.833333	112.500000	47.500000
-8.800000	113.000000	45.500000
-8.766667	113.000000	41.500000
-8.733333	107.500000	44.000000
-8.700000	113.500000	44.500000
-8.666667	112.000000	43.500000
-8.633333	112.000000	34.500000
-8.600000	112.000000	35.000000
-8.566667	111.500000	34.500000
-8.533333	112.000000	33.500000
-8.500000	112.500000	33.500000
-8.466667	112.500000	33.000000
-8.433333	112.500000	32.500000
-8.400000	112.000000	32.500000
-8.366667	111.500000	32.500000
-8.333333	112.000000	32.000000
-8.300000	112.000000	31.500000
-8.266667	112.500000	31.000000
-8.233333	112.000000	31.000000
-8.200000	112.000000	30.000000
-8.166667	112.000000	30.000000
-8.133333	111.500000	29.500000
-8.100000	112.500000	28.000000
-8.066667	112.000000	28.000000
-8.033333	111.500000	27.500000
-8.000000	112.500000	27.500000
-7.966667	112.000000	26.000000
-7.933333	112.000000	23.500000
-7.900000	112.000000	23.500000
-7.866667	111.500000	23.500000
-7.833333	111.500000	23.000000
-7.800000	112.000000	22.500000
-7.766667	111.500000	22.500000
-7.733333	112.000000	22.500000
-7.700000	111.500000	22.500000
-7.666667	112.500000	24.000000
-7.633333	111.000000	21.500000
-7.600000	112.000000	21.500000
-7.566667	112.500000	21.500000
-7.533333	111.000000	21.500000
-7.500000	111.000000	18.500000
-7.466667	111.000000	18.500000
-7.433333	111.000000	18.500000
-7.400000	110.500000	18.500000
-7.366667	111.500000	18.500000
-7.333333	111.000000	19.500000
-7.300000	110.500000	19.500000
-7.266667	111.000000	19.500000
-7.233333	110.500000	19.500000
-7.200000	111.000000	19.000000
-7.166667	110.500000	18.000000
-7.133333	110.500000	15.500000
-7.100000	110.500000	15.500000
-7.066667	110.000000	15.500000
-7.033333	110.500000	14.500000
-7.000000	109.500000	14.500000
-6.966667	109.500000	14.500000
-6.933333	109.500000	13.000000
-6.900000	109.000000	13.000000
-6.866667	109.000000	12.500000
-6.833333	109.000000	12.500000
-6.800000	109.000000	11.500000
-6.766667	109.500000	11.500000
-6.733333	108.500000	9.000000
-6.700000	108.500000	9.000000
-6.666667	109.000000	8.000000
-6.633333	108.500000	7.500000
-6.600000	108.500000	7.500000
-6.566667	108.500000	7.500000
-6.533333	108.500000	6.500000
-6.500000	107.500000	6.500000
-6.466667	107.500000	6.500000
-6.433333	107.500000	6.500000
-6.400000	106.500000	7.000000
-6.366667	108.000000	6.000000
-6.333333	106.000000	6.500000
-6.300000	104.000000	4.500000
-6.266667	110.000000	10.000000
-6.233333	110.000000	10.000000
-6.200000	110.000000	10.000000
-6.166667	110.500000	1.500000
-6.133333	111.000000	26.000000
-6.100000	111.000000	26.000000
-6.066667	111.000000	26.000000
-6.033333	111.000000	26.000000
-6.000000	111.000000	26.000000
-5.966667	111.000000	26.000000
-5.933333	111.000000	26.000000
-5.900000	111.000000	26.000000
-5.866667	111.000000	26.000000
-5.833333	111.000000	26.000000
-5.800000	109.000000	9.000000
-5.766667	109.000000	9.000000
-5.733333	109.000000	9.000000
-5.700000	109.000000	9.000000
-5.666667	109.000000	9.000000
-5.633333	109.000000	9.000000
-5.600000	109.000000	9.000000
-5.566667	109.000000	9.000000
-5.533333	109.000000	9.000000
-5.500000	109.000000	9.000000
-5.466667	109.000000	9.000000
-5.433333	109.000000	9.000000
-5.400000	109.000000	9.000000
-5.366667	109.000000	9.000000
-5.333333	109.000000	9.000000
-5.300000	109.000000	9.000000
-5.266667	109.000000	9.000000
-5.233333	109.000000	9.000000
-5.200000	109.000000	9.000000
-5.166667	109.000000	9.000000
-5.133333	109.000000	9.000000
-5.100000	109.000000	9.000000
-5.066667	109.000000	9.000000
-5.033333	109.000000	9.000000
-5.000000	109.000000	9.000000
-4.966667	109.000000	9.000000
-4.933333	109.000000	9.000000
-4.900000	109.000000	9.000000
-4.866667	109.000000	9.000000
-4.833333	109.000000	9.000000
-4.800000	109.000000	9.000000
-4.766667	109.000000	9.000000
-4.733333	109.000000	9.000000
-4.700000	109.000000	9.000000
-4.666667	109.000000	9.000000
-4.633333	109.000000	9.000000
-4.600000	109.000000	9.000000
-4.566667	109.000000	9.000000
-4.533333	109.000000	9.000000
-4.500000	109.000000	9.000000
-4.466667	109.000000	9.000000
-4.433333	109.000000	9.000000
-4.400000	109.000000	9.000000
-4.366667	109.000000	9.000000
-4.333333	109.000000	9.000000
-4.300000	109.000000	9.000000
-4.266667	113.000000	11.000000
-4.233333	113.000000	11.000000
-4.200000	113.000000	11.000000
-4.166667	113.000000	11.000000
-4.133333	113.000000	11.000000
-4.100000	113.000000	11.000000
-4.066667	113.000000	11.000000
-4.033333	113.000000	11.000000
-4.000000	113.000000	11.000000
-3.966667	113.000000	11.000000
-3.933333	113.000000	11.000000
-3.900000	112.000000	11.000000
-3.866667	112.000000	11.000000
-3.833333	114.000000	12.000000
-3.800000	114.000000	12.000000
-3.766667	114.000000	12.000000
-3.733333	114.000000	12.000000
-3.700000	113.000000	11.500000
-3.666667	113.000000	11.500000
-3.633333	113.000000	11.500000
-3.600000	113.000000	11.500000
-3.566667	113.000000	11.500000
-3.533333	113.000000	11.500000
-3.500000	113.000000	11.500000
-3.466667	113.000000	11.500000
-3.433333	113.000000	11.500000
-3.400000	113.000000	11.500000
-3.366667	113.000000	11.500000
-3.333333	113.000000	11.500000
-3.300000	113.000000	11.500000
-3.266667	113.000000	11.500000
-3.233333	113.000000	11.500000
-3.200000	113.000000	13.000000
-3.166667	113.000000	13.000000
-3.133333	113.000000	13.000000
-3.100000	113.000000	13.000000
-3.066667	113.000000	13.000000
-3.033333	113.000000	13.000000
-3.000000	113.000000	13.000000
-2.966667	113.000000	13.000000
-2.933333	113.000000	13.000000
-2.900000	113.000000	13.000000
-2.866667	113.000000	13.000000
-2.833333	113.000000	13.000000
-2.800000	113.000000	13.000000
-2.766667	113.000000	13.000000
-2.733333	113.000000	13.000000
-2.700000	113.000000	13.000000
-2.666667	113.000000	13.000000
-2.633333	113.000000	13.000000
-2.600000	113.000000	13.000000
-2.566667	113.000000	13.000000
-2.533333	113.000000	13.000000
-2.500000	113.000000	13.000000
-2.466667	113.000000	13.000000
-2.433333	113.000000	13.000000
-2.400000	113.000000	13.000000
-2.366667	113.000000	13.000000
-2.333333	113.000000	13.000000
-2.300000	113.000000	13.000000
-2.266667	113.000000	13.000000
-2.233333	113.000000	13.000000
-2.200000	113.000000	13.000000
-2.166667	113.000000	13.000000
-2.133333	113.000000	13.000000
-2.100000	113.000000	13.000000
-2.066667	113.000000	13.000000
-2.033333	113.000000	13.000000
-2.000000	113.000000	13.000000
-1.966667	113.000000	13.000000
-1.933333	113.000000	13.000000
-1.900000	113.000000	13.000000
-1.866667	113.000000	13.000000
-1.833333	113.000000	13.000000
-1.800000	113.000000	13.000000
-1.766667	113.000000	13.000000
-1.733333	113.000000	13.000000
-1.700000	113.000000	13.000000
-1.666667	113.000000	13.000000
-1.633333	110.500000	37.000000
-1.600000	110.000000	44.500000
-1.566667	110.500000	49.500000
-1.533333	111.000000	51.000000
-1.500000	119.500000	15.500000
-1.466667	109.000000	44.500000
-1.433333	105.500000	46.000000
-1.400000	104.500000	47.500000
-1.366667	105.000000	46.500000
-1.333333	105.000000	45.000000
-1.300000	125.000000	17.000000
-1.266667	123.500000	13.500000
-1.233333	126.500000	13.000000
-1.200000	127.000000	13.500000
-1.166667	127.500000	13.000000
-1.133333	128.000000	13.000000
-1.100000	128.500000	13.000000
-1.066667	129.000000	13.000000
-1.033333	129.500000	13.000000
-1.000000	130.000000	13.500000
-0.966667	129.000000	16.000000
-0.933333	129.500000	17.000000
-0.900000	126.000000	17.000000
-0.866667	126.500000	17.000000
-0.833333	130.000000	17.000000
-0.800000	130.000000	18.500000
-0.766667	126.500000	19.500000
-0.733333	127.000000	19.500000
-0.700000	127.500000	19.500000
-0.666667	127.500000	19.000000
-0.633333	128.000000	19.500000
-0.600000	128.500000	19.500000
-0.566667	130.000000	16.500000
-0.533333	130.000000	15.500000
-0.500000	130.500000	15.500000
-0.466667	137.000000	14.500000
-0.433333	137.500000	16.500000
-0.400000	132.000000	14.500000
-0.366667	132.500000	14.500000
-0.333333	133.500000	14.500000
-0.300000	134.000000	18.000000
-0.266667	139.500000	15.500000
-0.233333	140.500000	15.500000
-0.200000	140.500000	16.500000
-0.166667	140.000000	16.000000
-0.133333	142.500000	15.500000
-0.100000	144.000000	18.500000
-0.066667	143.500000	15.000000
-0.033333	152.000000	18.500000
0.000000	144.500000	15.500000
0.033333	146.000000	19.000000
0.066667	156.000000	19.500000
0.100000	146.500000	18.500000
0.133333	157.500000	20.500000
0.166667	148.500000	20.500000
0.200000	149.500000	22.500000
0.233333	151.000000	22.500000
0.266667	149.500000	24.000000
0.300000	153.500000	23.500000
0.333333	148.500000	20.500000
0.366667	151.500000	21.000000
0.400000	151.500000	24.000000
0.433333	161.500000	27.500000
0.466667	154.000000	28.500000
0.500000	147.000000	31.000000
0.533333	154.000000	37.000000
0.566667	168.000000	31.500000
0.600000	155.500000	32.000000
0.633333	171.500000	36.500000
0.666667	168.500000	42.000000
0.700000	175.500000	42.000000
0.733333	202.000000	43.500000
0.766667	202.000000	48.500000
0.800000	203.000000	51.000000
0.833333	205.500000	52.000000
0.866667	207.000000	54.000000
0.900000	208.500000	60.000000
0.933333	206.500000	61.500000
0.966667	208.500000	63.500000
1.000000	179.000000	66.000000
1.033333	208.500000	72.000000
1.066667	177.000000	71.500000
1.100000	207.500000	72.500000
1.133333	207.500000	76.000000
1.166667	207.500000	77.000000
1.200000	207.000000	83.500000
1.233333	207.000000	87.500000
1.266667	207.000000	89.000000
1.300000	207.000000	90.500000
1.333333	206.500000	91.000000
1.366667	206.500000	93.000000
1.400000	206.500000	93.500000
1.433333	206.500000	95.000000
1.466667	171.500000	98.500000
1.500000	171.500000	98.500000
1.533333	171.500000	100.000000
1.566667	171.000000	101.000000
1.600000	171.000000	102.500000
1.633333	171.000000	103.000000
1.666667	170.500000	104.000000
1.700000	170.500000	105.500000
1.733333	170.500000	106.000000
1.766667	205.000000	106.500000
1.800000	205.500000	107.000000
1.833333	205.500000	108.500000
1.866667	169.500000	110.500000
1.900000	169.500000	111.000000
1.933333	169.500000	111.000000
1.966667	169.500000	112.000000
2.000000	169.000000	112.500000
2.033333	169.000000	113.500000
2.066667	169.000000	114.500000
2.100000	168.500000	116.000000
2.133333	168.500000	116.500000
2.166667	168.000000	117.000000
2.200000	168.000000	117.500000
2.233333	168.000000	118.500000
2.266667	168.000000	119.000000
2.300000	168.000000	119.500000
2.333333	168.000000	120.000000
2.366667	167.500000	120.500000
2.400000	167.500000	121.500000
2.433333	167.500000	122.000000
2.466667	167.000000	123.500000
2.500000	167.000000	124.000000
2.533333	167.000000	124.500000
2.566667	166.500000	125.000000
2.600000	166.500000	125.500000
2.633333	166.500000	126.000000
2.666667	166.500000	126.500000
2.700000	166.500000	127.500000
2.733333	166.500000	128.000000
2.766667	166.000000	128.000000
2.800000	166.000000	129.000000
2.833333	166.000000	129.000000
2.866667	165.000000	129.000000
2.900000	163.500000	130.500000
2.933333	164.000000	131.000000
2.966667	164.000000	132.500000
3.000000	164.000000	134.500000
3.033333	163.000000	136.000000
3.066667	162.500000	136.000000
3.100000	162.000000	137.000000
3.133333	161.500000	139.000000
3.166667	161.500000	140.500000
3.200000	161.000000	141.500000
3.233333	160.500000	142.500000
3.266667	160.500000	142.500000
3.300000	160.000000	143.500000
3.333333	160.000000	144.500000
3.366667	159.500000	145.500000
3.400000	159.000000	146.500000
3.433333	158.000000	148.000000
3.466667	158.500000	147.500000
3.500000	158.500000	148.500000
3.533333	157.500000	149.500000
3.566667	157.500000	150.500000
3.600000	157.000000	151.000000
3.633333	157.000000	151.000000
3.666667	154.000000	156.000000
3.700000	156.000000	152.500000
3.733333	156.000000	153.500000
3.766667	156.500000	153.000000
3.800000	155.500000	154.500000
3.833333	155.000000	155.500000
3.866667	151.500000	160.000000
3.900000	155.000000	155.500000
3.933333	151.500000	161.000000
3.966667	151.000000	161.500000
4.000000	151.000000	161.500000
4.033333	150.500000	163.000000
4.066667	149.500000	164.000000
4.100000	149.000000	164.500000
4.133333	148.500000	165.000000
4.166667	148.000000	165.500000
4.200000	148.000000	166.500000
4.233333	147.500000	167.000000
4.266667	146.500000	168.000000
4.300000	145.500000	168.000000
4.333333	146.000000	169.000000
4.366667	146.000000	169.000000
4.400000	145.000000	169.500000
4.433333	145.000000	170.000000
4.466667	144.500000	170.000000
4.500000	144.000000	170.500000
4.533333	144.000000	171.500000
4.566667	143.500000	171.500000
4.600000	143.500000	171.500000
4.633333	143.500000	172.500000
4.666667	143.000000	173.000000
4.700000	142.500000	173.000000
4.733333	142.500000	173.500000
4.766667	142.500000	174.000000
4.800000	142.000000	175.000000
4.833333	141.000000	175.000000
4.866667	140.500000	176.000000
4.900000	140.000000	176.500000
4.933333	140.000000	177.000000
4.966667	140.000000	177.500000
5.000000	140.000000	177.500000
5.033333	139.500000	178.500000
5.066667	139.000000	179.000000
5.100000	139.000000	179.500000
5.133333	138.500000	180.000000
5.166667	138.500000	180.000000
5.200000	137.500000	181.000000
5.233333	137.500000	181.500000
5.266667	136.500000	182.000000
5.300000	137.000000	182.000000
5.333333	137.000000	182.000000
5.366667	137.000000	182.000000
5.400000	136.500000	183.000000
5.433333	135.500000	183.500000
5.466667	135.500000	184.000000
5.500000	135.000000	184.500000
5.533333	135.000000	185.000000
5.566667	135.000000	185.000000
5.600000	134.500000	185.500000
5.633333	134.500000	185.500000
5.666667	134.000000	185.500000
5.700000	134.000000	186.500000
5.733333	133.500000	186.500000
5.766667	134.000000	186.500000
5.800000	134.000000	186.500000
5.833333	133.000000	187.000000
5.866667	132.500000	187.000000
5.900000	133.500000	187.000000
5.933333	132.500000	188.000000
5.966667	132.500000	188.000000
6.000000	132.000000	188.000000
6.033333	130.000000	189.000000
6.066667	129.500000	189.000000
6.100000	129.500000	190.000000
6.133333	129.000000	190.000000
6.166667	129.000000	191.000000
6.200000	128.500000	191.000000
6.233333	128.000000	191.000000
6.266667	127.500000	191.500000
6.300000	127.000000	191.000000
6.333333	127.000000	192.000000
6.366667	127.000000	192.000000
6.400000	126.500000	192.500000
6.433333	127.000000	192.500000
6.466667	127.000000	192.500000
6.500000	127.000000	193.000000
6.533333	127.000000	193.500000
6.566667	127.000000	193.500000
6.600000	126.000000	193.500000
[truncated: 8,801 more rows]
