# Supplementary material for: Attraction of posture and motion-trajectory elements of conspecific biological motion in medaka fish
Source: Sci Rep. 2018 Jun 5;8:8589. doi: 10.1038/s41598-018-26186-x (PMC5988670; doi:10.1038/s41598-018-26186-x)
Supplement: Supplementary file 4 — Dataset 3 [file 41598_2018_26186_MOESM4_ESM.zip › DataExperiments/Nonbio_04.csv]

time[sec]	x	y
-60.000000	154.500000	33.000000
-59.966667	154.500000	33.000000
-59.933333	154.500000	33.000000
-59.900000	154.500000	33.500000
-59.866667	154.500000	33.000000
-59.833333	154.500000	33.000000
-59.800000	154.500000	33.000000
-59.766667	154.500000	33.000000
-59.733333	154.500000	33.000000
-59.700000	154.500000	33.000000
-59.666667	154.500000	33.000000
-59.633333	154.500000	33.000000
-59.600000	154.500000	33.000000
-59.566667	154.500000	33.000000
-59.533333	154.500000	33.000000
-59.500000	154.500000	33.000000
-59.466667	154.500000	33.000000
-59.433333	154.500000	33.000000
-59.400000	154.500000	33.000000
-59.366667	154.500000	33.000000
-59.333333	154.500000	33.000000
-59.300000	154.500000	33.000000
-59.266667	154.500000	33.000000
-59.233333	154.500000	33.000000
-59.200000	154.500000	33.000000
-59.166667	154.500000	33.000000
-59.133333	154.500000	33.000000
-59.100000	154.500000	33.000000
-59.066667	154.500000	33.000000
-59.033333	154.500000	33.000000
-59.000000	154.500000	33.000000
-58.966667	154.500000	33.000000
-58.933333	154.500000	33.000000
-58.900000	154.500000	33.000000
-58.866667	154.500000	33.000000
-58.833333	154.500000	33.000000
-58.800000	154.500000	33.000000
-58.766667	154.500000	33.000000
-58.733333	154.500000	33.000000
-58.700000	154.500000	33.000000
-58.666667	154.500000	33.000000
-58.633333	154.500000	33.500000
-58.600000	154.500000	33.000000
-58.566667	154.500000	33.000000
-58.533333	154.500000	33.500000
-58.500000	154.500000	33.000000
-58.466667	154.500000	33.500000
-58.433333	154.500000	33.000000
-58.400000	154.500000	33.000000
-58.366667	154.500000	33.000000
-58.333333	154.500000	33.500000
-58.300000	154.500000	33.500000
-58.266667	154.500000	33.000000
-58.233333	154.500000	33.000000
-58.200000	154.500000	33.000000
-58.166667	72.500000	13.500000
-58.133333	73.500000	12.000000
-58.100000	74.000000	12.000000
-58.066667	71.000000	11.500000
-58.033333	69.500000	11.500000
-58.000000	69.000000	11.000000
-57.966667	67.500000	10.500000
-57.933333	65.500000	10.000000
-57.900000	64.500000	10.000000
-57.866667	63.000000	12.000000
-57.833333	61.500000	12.000000
-57.800000	65.000000	13.000000
-57.766667	60.000000	11.000000
-57.733333	60.000000	11.500000
-57.700000	59.500000	10.000000
-57.666667	60.500000	10.500000
-57.633333	58.500000	11.000000
-57.600000	56.500000	11.500000
-57.566667	55.500000	12.000000
-57.533333	54.500000	11.500000
-57.500000	54.000000	11.000000
-57.466667	53.000000	10.000000
-57.433333	53.000000	10.000000
-57.400000	56.500000	13.000000
-57.366667	51.000000	11.500000
-57.333333	50.500000	11.000000
-57.300000	49.000000	11.500000
-57.266667	48.000000	11.000000
-57.233333	48.000000	11.000000
-57.200000	46.000000	11.500000
-57.166667	44.500000	12.000000
-57.133333	43.500000	11.500000
-57.100000	43.000000	11.500000
-57.066667	42.000000	11.500000
-57.033333	41.500000	11.500000
-57.000000	40.000000	12.500000
-56.966667	40.000000	12.000000
-56.933333	40.000000	11.500000
-56.900000	41.500000	13.500000
-56.866667	45.000000	14.000000
-56.833333	43.500000	15.500000
-56.800000	41.000000	17.000000
-56.766667	35.500000	15.000000
-56.733333	37.500000	14.500000
-56.700000	40.500000	15.500000
-56.666667	37.000000	17.000000
-56.633333	31.000000	16.000000
-56.600000	32.000000	16.000000
-56.566667	32.500000	19.500000
-56.533333	32.500000	19.500000
-56.500000	29.000000	18.000000
-56.466667	29.000000	20.500000
-56.433333	29.500000	19.500000
-56.400000	30.000000	21.500000
-56.366667	29.500000	21.000000
-56.333333	28.000000	19.000000
-56.300000	30.500000	20.000000
-56.266667	29.500000	21.000000
-56.233333	30.500000	21.500000
-56.200000	30.000000	23.000000
-56.166667	31.000000	22.000000
-56.133333	31.000000	22.500000
-56.100000	29.500000	24.500000
-56.066667	28.500000	24.000000
-56.033333	9.500000	25.000000
-56.000000	28.500000	21.500000
-55.966667	30.500000	21.500000
-55.933333	29.000000	22.500000
-55.900000	30.000000	20.000000
-55.866667	30.000000	21.000000
-55.833333	29.500000	19.000000
-55.800000	29.500000	20.500000
-55.766667	32.000000	20.500000
-55.733333	35.000000	19.500000
-55.700000	34.500000	18.000000
-55.666667	36.000000	17.500000
-55.633333	37.500000	18.000000
-55.600000	40.500000	19.000000
-55.566667	42.000000	19.000000
-55.533333	42.500000	18.500000
-55.500000	47.500000	17.500000
-55.466667	49.500000	18.500000
-55.433333	53.000000	15.000000
-55.400000	55.500000	15.000000
-55.366667	61.500000	15.000000
-55.333333	63.500000	13.000000
-55.300000	63.500000	14.000000
-55.266667	72.000000	11.500000
-55.233333	77.500000	12.000000
-55.200000	82.000000	9.000000
-55.166667	86.000000	7.500000
-55.133333	91.500000	8.500000
-55.100000	97.500000	8.500000
-55.066667	100.500000	7.500000
-55.033333	105.500000	7.000000
-55.000000	112.500000	8.000000
-54.966667	113.000000	8.000000
-54.933333	117.000000	7.000000
-54.900000	120.500000	7.000000
-54.866667	127.500000	8.000000
-54.833333	140.000000	8.500000
-54.800000	143.000000	7.000000
-54.766667	133.000000	6.500000
-54.733333	157.500000	8.000000
-54.700000	160.500000	7.500000
-54.666667	185.000000	8.000000
-54.633333	149.500000	6.500000
-54.600000	145.000000	7.500000
-54.566667	206.500000	6.500000
-54.533333	211.000000	6.500000
-54.500000	213.500000	5.500000
-54.466667	213.000000	8.500000
-54.433333	214.000000	7.000000
-54.400000	213.500000	6.000000
-54.366667	166.000000	10.500000
-54.333333	165.000000	11.000000
-54.300000	219.000000	7.000000
-54.266667	161.500000	12.000000
-54.233333	160.500000	13.000000
-54.200000	157.500000	14.000000
-54.166667	218.000000	9.500000
-54.133333	158.000000	14.500000
-54.100000	152.500000	15.500000
-54.066667	212.000000	14.500000
-54.033333	211.500000	16.000000
-54.000000	212.000000	17.500000
-53.966667	114.500000	21.000000
-53.933333	114.500000	19.500000
-53.900000	113.500000	19.500000
-53.866667	111.500000	21.500000
-53.833333	206.500000	20.500000
-53.800000	206.000000	23.500000
-53.766667	106.000000	24.000000
-53.733333	106.500000	25.500000
-53.700000	104.000000	24.500000
-53.666667	101.500000	24.500000
-53.633333	100.500000	25.000000
-53.600000	201.000000	26.500000
-53.566667	199.000000	27.500000
-53.533333	144.000000	28.500000
-53.500000	143.000000	27.000000
-53.466667	142.500000	27.000000
-53.433333	141.000000	26.500000
-53.400000	139.500000	26.500000
-53.366667	138.500000	27.000000
-53.333333	137.500000	26.500000
-53.300000	137.000000	26.000000
-53.266667	136.500000	25.500000
-53.233333	135.500000	25.500000
-53.200000	134.000000	25.000000
-53.166667	135.500000	25.000000
-53.133333	133.500000	25.000000
-53.100000	133.000000	24.500000
-53.066667	132.500000	23.500000
-53.033333	133.500000	23.500000
-53.000000	131.000000	23.500000
-52.966667	131.000000	23.500000
-52.933333	129.500000	24.000000
-52.900000	127.500000	24.500000
-52.866667	128.500000	24.000000
-52.833333	129.000000	23.000000
-52.800000	128.500000	24.000000
-52.766667	127.000000	23.500000
-52.733333	126.500000	24.500000
-52.700000	126.500000	24.000000
-52.666667	129.500000	23.500000
-52.633333	128.000000	22.000000
-52.600000	132.000000	24.500000
-52.566667	132.000000	24.500000
-52.533333	128.500000	26.500000
-52.500000	125.000000	28.000000
-52.466667	122.000000	24.500000
-52.433333	120.500000	25.000000
-52.400000	121.500000	24.500000
-52.366667	121.000000	24.000000
-52.333333	122.500000	23.500000
-52.300000	122.500000	24.500000
-52.266667	122.000000	23.000000
-52.233333	123.000000	22.000000
-52.200000	125.000000	23.500000
-52.166667	130.000000	22.000000
-52.133333	127.000000	19.500000
-52.100000	130.000000	16.500000
-52.066667	132.500000	16.000000
-52.033333	135.000000	17.000000
-52.000000	135.500000	16.000000
-51.966667	134.500000	15.500000
-51.933333	140.000000	17.500000
-51.900000	110.500000	11.500000
-51.866667	112.000000	11.500000
-51.833333	114.500000	12.000000
-51.800000	120.000000	13.000000
-51.766667	120.500000	12.500000
-51.733333	122.000000	12.500000
-51.700000	122.500000	20.000000
-51.666667	213.500000	21.000000
-51.633333	120.500000	22.000000
-51.600000	119.500000	24.000000
-51.566667	206.500000	17.500000
-51.533333	207.500000	15.500000
-51.500000	205.000000	14.500000
-51.466667	203.000000	15.500000
-51.433333	160.000000	23.000000
-51.400000	111.500000	17.000000
-51.366667	111.500000	16.500000
-51.333333	112.000000	17.000000
-51.300000	113.500000	19.000000
-51.266667	117.000000	21.500000
-51.233333	119.000000	16.000000
-51.200000	120.000000	16.000000
-51.166667	121.000000	17.500000
-51.133333	152.000000	23.000000
-51.100000	123.000000	13.500000
-51.066667	126.500000	14.000000
-51.033333	149.500000	17.500000
-51.000000	139.000000	8.500000
-50.966667	142.000000	9.500000
-50.933333	147.500000	15.500000
-50.900000	146.000000	9.500000
-50.866667	149.500000	11.000000
-50.833333	165.000000	16.500000
-50.800000	169.000000	15.000000
-50.766667	159.500000	10.000000
-50.733333	158.000000	11.000000
-50.700000	188.500000	15.000000
-50.666667	231.500000	13.500000
-50.633333	232.000000	12.500000
-50.600000	232.000000	14.000000
-50.566667	199.500000	17.000000
-50.533333	236.000000	15.500000
-50.500000	236.000000	15.000000
-50.466667	209.000000	17.000000
-50.433333	237.000000	16.000000
-50.400000	240.000000	15.500000
-50.366667	240.500000	16.000000
-50.333333	241.000000	15.000000
-50.300000	241.500000	16.000000
-50.266667	231.500000	19.000000
-50.233333	235.000000	21.000000
-50.200000	236.500000	20.000000
-50.166667	237.000000	14.000000
-50.133333	239.000000	15.000000
-50.100000	243.500000	13.000000
-50.066667	247.500000	11.500000
-50.033333	248.500000	12.000000
-50.000000	254.000000	12.000000
-49.966667	257.500000	10.500000
-49.933333	261.000000	11.500000
-49.900000	264.000000	12.000000
-49.866667	268.000000	11.500000
-49.833333	268.500000	11.500000
-49.800000	270.000000	12.000000
-49.766667	267.500000	13.500000
-49.733333	269.000000	16.000000
-49.700000	268.500000	17.500000
-49.666667	268.500000	18.500000
-49.633333	269.000000	18.500000
-49.600000	270.000000	18.000000
-49.566667	270.000000	19.000000
-49.533333	269.500000	21.000000
-49.500000	273.000000	23.000000
-49.466667	279.500000	22.500000
-49.433333	272.000000	22.000000
-49.400000	271.000000	22.000000
-49.366667	271.000000	23.500000
-49.333333	271.000000	25.500000
-49.300000	261.000000	19.000000
-49.266667	258.000000	20.000000
-49.233333	256.000000	21.000000
-49.200000	270.500000	25.000000
-49.166667	262.000000	21.000000
-49.133333	257.000000	19.500000
-49.100000	247.500000	20.000000
-49.066667	244.500000	20.500000
-49.033333	261.000000	24.500000
-49.000000	262.000000	27.000000
-48.966667	259.000000	20.500000
-48.933333	256.000000	22.500000
-48.900000	255.000000	26.000000
-48.866667	254.500000	24.500000
-48.833333	255.000000	23.000000
-48.800000	250.500000	16.000000
-48.766667	250.500000	20.500000
-48.733333	250.000000	19.500000
-48.700000	243.500000	10.000000
-48.666667	245.000000	11.000000
-48.633333	237.000000	10.500000
-48.600000	237.500000	11.500000
-48.566667	232.000000	13.500000
-48.533333	241.500000	11.000000
-48.500000	241.500000	11.500000
-48.466667	241.000000	11.500000
-48.433333	242.000000	12.500000
-48.400000	242.500000	12.000000
-48.366667	242.500000	11.500000
-48.333333	243.000000	10.500000
-48.300000	244.500000	12.000000
-48.266667	245.500000	12.500000
-48.233333	247.000000	13.500000
-48.200000	246.500000	12.500000
-48.166667	248.000000	12.500000
-48.133333	252.500000	16.000000
-48.100000	255.000000	18.500000
-48.066667	258.500000	20.500000
-48.033333	260.000000	21.000000
-48.000000	261.500000	22.500000
-47.966667	261.000000	25.000000
-47.933333	262.000000	25.500000
-47.900000	266.000000	21.000000
-47.866667	268.500000	21.000000
-47.833333	270.500000	21.500000
-47.800000	270.000000	24.000000
-47.766667	269.500000	23.000000
-47.733333	270.000000	25.500000
-47.700000	272.000000	25.500000
-47.666667	269.000000	24.500000
-47.633333	272.000000	22.500000
-47.600000	271.000000	25.500000
-47.566667	270.500000	18.000000
-47.533333	270.000000	18.000000
-47.500000	268.500000	18.000000
-47.466667	270.000000	19.500000
-47.433333	268.500000	18.000000
-47.400000	145.000000	8.500000
-47.366667	146.000000	11.500000
-47.333333	144.000000	11.500000
-47.300000	142.000000	11.000000
-47.266667	141.000000	9.500000
-47.233333	138.500000	8.500000
-47.200000	136.500000	8.500000
-47.166667	135.500000	10.000000
-47.133333	133.000000	11.500000
-47.100000	131.500000	13.500000
-47.066667	264.500000	15.500000
-47.033333	137.500000	17.500000
-47.000000	137.500000	19.000000
-46.966667	137.500000	22.500000
-46.933333	137.000000	23.500000
-46.900000	137.000000	19.500000
-46.866667	136.500000	19.500000
-46.833333	136.500000	19.500000
-46.800000	193.500000	24.000000
-46.766667	194.000000	24.000000
-46.733333	192.000000	24.000000
-46.700000	192.000000	23.500000
-46.666667	194.500000	23.000000
-46.633333	195.500000	21.500000
-46.600000	142.500000	7.000000
-46.566667	143.500000	9.000000
-46.533333	146.000000	9.500000
-46.500000	147.000000	9.500000
-46.466667	149.500000	10.000000
-46.433333	148.500000	12.500000
-46.400000	146.000000	15.500000
-46.366667	145.000000	19.500000
-46.333333	145.500000	12.500000
-46.300000	145.000000	12.500000
-46.266667	199.500000	21.500000
-46.233333	200.500000	20.500000
-46.200000	200.500000	19.000000
-46.166667	199.500000	18.500000
-46.133333	201.500000	22.500000
-46.100000	193.000000	20.000000
-46.066667	191.500000	17.000000
-46.033333	195.500000	20.000000
-46.000000	234.000000	9.500000
-45.966667	231.000000	9.000000
-45.933333	228.500000	10.000000
-45.900000	227.500000	11.000000
-45.866667	223.000000	10.000000
-45.833333	219.500000	10.000000
-45.800000	216.000000	11.500000
-45.766667	165.000000	16.500000
-45.733333	157.000000	15.000000
-45.700000	155.500000	13.500000
-45.666667	151.500000	17.000000
-45.633333	144.000000	15.500000
-45.600000	144.500000	15.000000
-45.566667	140.000000	14.000000
-45.533333	136.000000	16.000000
-45.500000	132.000000	18.500000
-45.466667	128.500000	19.500000
-45.433333	127.000000	16.500000
-45.400000	121.000000	17.000000
-45.366667	117.000000	18.500000
-45.333333	118.500000	18.500000
-45.300000	116.000000	17.000000
-45.266667	75.000000	16.500000
-45.233333	108.000000	21.500000
-45.200000	76.000000	10.500000
-45.166667	104.000000	23.500000
-45.133333	79.500000	9.500000
-45.100000	103.000000	20.000000
-45.066667	102.500000	20.000000
-45.033333	98.000000	20.500000
-45.000000	92.500000	10.500000
-44.966667	109.500000	19.500000
-44.933333	108.500000	18.500000
-44.900000	102.000000	12.000000
-44.866667	104.000000	10.500000
-44.833333	105.500000	12.500000
-44.800000	107.500000	13.500000
-44.766667	109.000000	12.500000
-44.733333	131.000000	15.500000
-44.700000	133.500000	16.000000
-44.666667	139.000000	18.500000
-44.633333	136.500000	17.000000
-44.600000	146.000000	15.500000
-44.566667	148.000000	14.500000
-44.533333	152.000000	16.000000
-44.500000	160.000000	14.500000
-44.466667	163.000000	13.500000
-44.433333	159.500000	12.500000
-44.400000	166.000000	15.000000
-44.366667	174.000000	13.000000
-44.333333	188.000000	11.000000
-44.300000	180.500000	14.500000
-44.266667	185.500000	13.500000
-44.233333	202.500000	10.000000
-44.200000	208.000000	10.000000
-44.166667	212.500000	10.500000
-44.133333	215.500000	11.000000
-44.100000	218.000000	10.500000
-44.066667	219.500000	10.000000
-44.033333	222.000000	10.500000
-44.000000	224.000000	11.000000
-43.966667	228.000000	11.500000
-43.933333	229.000000	10.500000
-43.900000	228.500000	10.000000
-43.866667	230.000000	11.000000
-43.833333	232.000000	12.000000
-43.800000	235.000000	12.000000
-43.766667	236.500000	12.000000
-43.733333	238.500000	11.500000
-43.700000	239.500000	12.000000
-43.666667	256.500000	12.000000
-43.633333	259.000000	12.500000
-43.600000	260.000000	12.500000
-43.566667	261.000000	12.500000
-43.533333	261.500000	13.000000
-43.500000	262.000000	14.000000
-43.466667	262.500000	14.500000
-43.433333	286.000000	10.000000
-43.400000	284.500000	11.000000
-43.366667	248.000000	17.000000
-43.333333	283.000000	12.500000
-43.300000	246.500000	17.500000
-43.266667	280.000000	15.500000
-43.233333	282.000000	15.500000
-43.200000	280.000000	15.500000
-43.166667	243.500000	20.000000
-43.133333	279.500000	18.000000
-43.100000	244.000000	22.500000
-43.066667	278.000000	21.500000
-43.033333	245.000000	23.500000
-43.000000	243.500000	26.000000
-42.966667	243.500000	26.000000
-42.933333	243.000000	26.000000
-42.900000	242.500000	26.500000
-42.866667	243.500000	27.000000
-42.833333	244.000000	27.000000
-42.800000	275.000000	31.000000
-42.766667	279.500000	23.000000
-42.733333	279.500000	22.500000
-42.700000	281.500000	24.500000
-42.666667	281.500000	27.500000
-42.633333	282.500000	21.000000
-42.600000	288.000000	16.000000
-42.566667	284.500000	19.000000
-42.533333	288.000000	20.500000
-42.500000	290.000000	20.500000
-42.466667	291.500000	20.500000
-42.433333	288.500000	20.000000
-42.400000	290.000000	18.500000
-42.366667	290.500000	19.000000
-42.333333	295.000000	21.000000
-42.300000	296.000000	22.000000
-42.266667	294.000000	22.500000
-42.233333	297.500000	22.000000
-42.200000	294.500000	22.500000
-42.166667	298.500000	22.000000
-42.133333	298.500000	22.000000
-42.100000	299.000000	22.500000
-42.066667	296.000000	23.500000
-42.033333	299.000000	24.000000
-42.000000	299.500000	24.500000
-41.966667	299.500000	24.500000
-41.933333	297.000000	25.000000
-41.900000	299.500000	25.500000
-41.866667	297.000000	24.500000
-41.833333	300.000000	24.500000
-41.800000	299.500000	24.500000
-41.766667	299.500000	26.000000
-41.733333	300.000000	26.500000
-41.700000	300.500000	26.500000
-41.666667	300.500000	26.500000
-41.633333	300.000000	27.000000
-41.600000	300.000000	27.000000
-41.566667	300.000000	29.500000
-41.533333	300.500000	29.500000
-41.500000	300.500000	29.500000
-41.466667	300.500000	30.000000
-41.433333	297.500000	30.500000
-41.400000	300.000000	30.500000
-41.366667	297.500000	30.000000
-41.333333	298.000000	30.500000
-41.300000	300.500000	30.000000
-41.266667	300.500000	30.000000
-41.233333	297.000000	30.000000
-41.200000	297.500000	32.000000
-41.166667	296.500000	29.000000
-41.133333	299.000000	28.500000
-41.100000	298.500000	29.000000
-41.066667	299.000000	28.500000
-41.033333	246.500000	25.000000
-41.000000	300.000000	26.500000
-40.966667	247.000000	24.500000
-40.933333	248.000000	18.000000
-40.900000	248.000000	18.000000
-40.866667	250.500000	19.000000
-40.833333	252.500000	18.500000
-40.800000	252.000000	18.500000
-40.766667	248.000000	20.000000
-40.733333	252.000000	21.500000
-40.700000	260.000000	19.500000
-40.666667	257.500000	23.500000
-40.633333	259.500000	15.000000
-40.600000	262.500000	15.000000
-40.566667	262.500000	18.000000
-40.533333	263.500000	15.000000
-40.500000	262.500000	17.000000
-40.466667	265.000000	18.000000
-40.433333	270.500000	14.000000
-40.400000	272.000000	13.500000
-40.366667	272.000000	15.500000
-40.333333	275.000000	16.000000
-40.300000	278.500000	16.000000
-40.266667	279.000000	16.000000
-40.233333	276.000000	18.000000
-40.200000	278.500000	19.000000
-40.166667	277.500000	17.500000
-40.133333	278.000000	18.000000
-40.100000	274.000000	17.500000
-40.066667	275.500000	17.000000
-40.033333	275.500000	20.000000
-40.000000	275.000000	21.000000
-39.966667	270.500000	18.500000
-39.933333	266.500000	17.000000
-39.900000	265.500000	16.500000
-39.866667	266.000000	17.500000
-39.833333	261.000000	20.500000
-39.800000	256.500000	17.000000
-39.766667	256.000000	16.000000
-39.733333	253.000000	17.000000
-39.700000	248.000000	18.000000
-39.666667	243.500000	16.000000
-39.633333	242.500000	15.000000
-39.600000	237.500000	16.000000
-39.566667	232.000000	15.500000
-39.533333	230.500000	14.500000
-39.500000	228.500000	14.000000
-39.466667	223.000000	15.000000
-39.433333	217.500000	16.000000
-39.400000	216.500000	16.500000
-39.366667	203.500000	12.500000
-39.333333	208.500000	15.500000
-39.300000	194.000000	12.500000
-39.266667	189.500000	10.000000
-39.233333	186.000000	9.000000
-39.200000	182.000000	9.000000
-39.166667	178.000000	9.500000
-39.133333	175.500000	9.000000
-39.100000	171.500000	8.000000
-39.066667	180.000000	10.000000
-39.033333	166.500000	9.500000
-39.000000	163.000000	8.500000
-38.966667	160.000000	7.500000
-38.933333	157.500000	7.500000
-38.900000	154.000000	7.500000
-38.866667	151.500000	8.000000
-38.833333	155.000000	9.500000
-38.800000	145.500000	8.500000
-38.766667	141.500000	8.500000
-38.733333	137.500000	8.000000
-38.700000	135.500000	8.000000
-38.666667	132.000000	8.500000
-38.633333	129.000000	8.500000
-38.600000	127.000000	8.500000
-38.566667	136.500000	9.000000
-38.533333	121.500000	8.500000
-38.500000	121.000000	9.000000
-38.466667	119.500000	10.000000
-38.433333	119.000000	10.500000
-38.400000	117.500000	10.500000
-38.366667	117.000000	10.500000
-38.333333	116.000000	10.500000
-38.300000	115.500000	10.500000
-38.266667	114.000000	11.000000
-38.233333	112.000000	11.000000
-38.200000	112.000000	10.000000
-38.166667	111.000000	9.000000
-38.133333	113.500000	9.500000
-38.100000	111.500000	9.500000
-38.066667	106.000000	9.000000
-38.033333	108.000000	9.000000
-38.000000	102.000000	9.000000
-37.966667	101.000000	10.000000
-37.933333	98.500000	10.000000
-37.900000	97.000000	9.500000
-37.866667	95.000000	9.500000
-37.833333	93.500000	9.500000
-37.800000	93.000000	10.000000
-37.766667	92.500000	10.500000
-37.733333	91.000000	11.500000
-37.700000	92.500000	10.500000
-37.666667	91.500000	9.500000
-37.633333	90.000000	8.500000
-37.600000	88.500000	8.500000
-37.566667	86.000000	9.500000
-37.533333	83.500000	10.500000
-37.500000	82.000000	10.000000
-37.466667	78.000000	9.000000
-37.433333	80.000000	9.500000
-37.400000	75.500000	10.000000
-37.366667	73.500000	9.000000
-37.333333	77.000000	9.500000
-37.300000	75.500000	10.500000
-37.266667	74.000000	10.000000
-37.233333	69.000000	10.000000
-37.200000	62.000000	9.000000
-37.166667	70.500000	10.000000
-37.133333	63.500000	10.500000
-37.100000	61.000000	11.000000
-37.066667	64.500000	10.000000
-37.033333	63.000000	9.500000
-37.000000	61.500000	9.500000
-36.966667	60.500000	9.000000
-36.933333	54.000000	11.000000
-36.900000	56.500000	9.500000
-36.866667	46.500000	9.500000
-36.833333	45.000000	9.000000
-36.800000	44.500000	10.000000
-36.766667	51.000000	13.000000
-36.733333	43.500000	12.500000
-36.700000	42.000000	13.500000
-36.666667	45.500000	15.500000
-36.633333	41.500000	14.500000
-36.600000	44.000000	15.000000
-36.566667	44.000000	15.000000
-36.533333	39.500000	15.000000
-36.500000	42.500000	15.500000
-36.466667	37.000000	15.500000
-36.433333	40.500000	17.000000
-36.400000	34.500000	15.500000
-36.366667	39.500000	17.000000
-36.333333	34.500000	15.500000
-36.300000	33.000000	15.000000
-36.266667	39.000000	16.500000
-36.233333	38.000000	16.500000
-36.200000	31.500000	15.500000
-36.166667	37.000000	16.500000
-36.133333	36.500000	15.500000
-36.100000	37.000000	16.000000
-36.066667	30.000000	14.000000
-36.033333	38.500000	16.000000
-36.000000	38.000000	16.000000
-35.966667	29.500000	14.500000
-35.933333	38.000000	16.500000
-35.900000	29.500000	15.000000
-35.866667	29.500000	14.500000
-35.833333	30.000000	15.500000
-35.800000	38.500000	17.500000
-35.766667	30.000000	16.500000
-35.733333	30.000000	16.500000
-35.700000	30.500000	17.000000
-35.666667	30.000000	16.500000
-35.633333	30.500000	16.500000
-35.600000	36.000000	16.500000
-35.566667	38.000000	18.000000
-35.533333	37.500000	18.000000
-35.500000	30.000000	16.500000
-35.466667	30.500000	17.000000
-35.433333	37.500000	19.000000
-35.400000	37.500000	19.000000
-35.366667	37.000000	17.500000
-35.333333	30.500000	17.000000
-35.300000	38.000000	18.500000
-35.266667	41.000000	18.500000
-35.233333	40.500000	18.500000
-35.200000	40.500000	18.500000
-35.166667	40.000000	18.500000
-35.133333	40.500000	18.500000
-35.100000	30.500000	16.500000
-35.066667	37.500000	18.000000
-35.033333	38.000000	18.500000
-35.000000	38.000000	18.500000
-34.966667	38.000000	18.500000
-34.933333	38.000000	19.000000
-34.900000	37.000000	18.500000
-34.866667	9.500000	8.000000
-34.833333	9.500000	8.000000
-34.800000	8.500000	8.000000
-34.766667	8.500000	7.500000
-34.733333	30.000000	12.500000
-34.700000	8.000000	8.000000
-34.666667	25.000000	9.000000
-34.633333	32.500000	15.500000
-34.600000	31.500000	15.500000
-34.566667	26.500000	9.000000
-34.533333	26.500000	9.000000
-34.500000	34.500000	15.500000
-34.466667	40.500000	18.500000
-34.433333	38.500000	19.500000
-34.400000	38.500000	22.000000
-34.366667	29.500000	20.000000
-34.333333	35.000000	26.500000
-34.300000	35.000000	23.500000
-34.266667	33.000000	28.500000
-34.233333	14.500000	31.500000
-34.200000	30.000000	28.000000
-34.166667	34.000000	22.000000
-34.133333	36.000000	21.000000
-34.100000	29.500000	18.000000
-34.066667	42.000000	9.500000
-34.033333	45.500000	9.500000
-34.000000	50.500000	10.000000
-33.966667	52.500000	10.500000
-33.933333	54.500000	10.500000
-33.900000	56.500000	10.500000
-33.866667	58.000000	11.000000
-33.833333	52.000000	14.500000
-33.800000	51.500000	15.000000
-33.766667	52.500000	16.000000
-33.733333	53.000000	20.000000
-33.700000	54.500000	19.500000
-33.666667	53.500000	21.000000
-33.633333	54.000000	22.500000
-33.600000	57.000000	25.500000
-33.566667	52.000000	24.500000
-33.533333	55.000000	25.000000
-33.500000	58.500000	26.500000
-33.466667	64.000000	21.000000
-33.433333	62.000000	23.000000
-33.400000	62.500000	22.500000
-33.366667	66.500000	19.000000
-33.333333	70.000000	19.000000
-33.300000	71.500000	17.000000
-33.266667	75.500000	14.000000
-33.233333	75.000000	17.000000
-33.200000	81.000000	15.500000
-33.166667	83.500000	13.000000
-33.133333	87.000000	11.000000
-33.100000	90.000000	11.000000
-33.066667	96.500000	11.000000
-33.033333	99.000000	10.000000
-33.000000	101.000000	9.000000
-32.966667	104.000000	8.500000
-32.933333	107.000000	9.500000
-32.900000	108.000000	10.000000
-32.866667	113.000000	9.500000
-32.833333	116.000000	8.500000
-32.800000	119.000000	9.500000
-32.766667	121.000000	9.000000
-32.733333	120.000000	9.500000
-32.700000	122.000000	10.000000
-32.666667	122.500000	10.500000
-32.633333	122.500000	10.000000
-32.600000	123.500000	10.500000
-32.566667	126.500000	12.000000
-32.533333	126.500000	13.500000
-32.500000	127.500000	14.000000
-32.466667	127.000000	14.500000
-32.433333	127.000000	14.500000
-32.400000	127.000000	15.000000
-32.366667	127.500000	17.000000
-32.333333	126.000000	18.500000
-32.300000	126.000000	19.500000
-32.266667	125.000000	21.000000
-32.233333	125.000000	22.000000
-32.200000	120.000000	22.500000
-32.166667	119.500000	21.000000
-32.133333	125.000000	21.500000
-32.100000	123.500000	23.500000
-32.066667	132.500000	27.000000
-32.033333	122.000000	28.000000
-32.000000	116.000000	30.000000
-31.966667	120.000000	29.500000
-31.933333	120.000000	26.500000
-31.900000	119.500000	21.500000
-31.866667	117.500000	21.500000
-31.833333	116.000000	22.000000
-31.800000	114.500000	23.000000
-31.766667	114.500000	21.000000
-31.733333	111.500000	20.500000
-31.700000	109.500000	21.000000
-31.666667	108.000000	21.500000
-31.633333	107.000000	22.000000
-31.600000	107.000000	21.000000
-31.566667	106.500000	20.500000
-31.533333	105.000000	21.000000
-31.500000	103.500000	22.000000
-31.466667	103.500000	23.000000
-31.433333	106.500000	21.500000
-31.400000	104.500000	21.500000
-31.366667	105.000000	22.500000
-31.333333	105.000000	23.000000
-31.300000	104.500000	26.000000
-31.266667	107.000000	23.500000
-31.233333	108.000000	25.000000
-31.200000	108.000000	24.000000
-31.166667	108.500000	21.500000
-31.133333	115.500000	24.000000
-31.100000	116.000000	24.000000
-31.066667	121.000000	21.000000
-31.033333	124.500000	18.000000
-31.000000	125.500000	18.500000
-30.966667	132.500000	18.000000
-30.933333	139.000000	16.500000
-30.900000	143.500000	15.000000
-30.866667	147.500000	16.000000
-30.833333	145.000000	15.500000
-30.800000	158.000000	11.500000
-30.766667	162.500000	11.500000
-30.733333	167.500000	12.500000
-30.700000	167.000000	13.000000
-30.666667	169.500000	12.000000
-30.633333	173.000000	10.000000
-30.600000	181.500000	11.000000
-30.566667	185.000000	12.500000
-30.533333	163.000000	12.000000
-30.500000	165.500000	10.500000
-30.466667	194.500000	12.000000
-30.433333	172.500000	11.500000
-30.400000	226.000000	9.500000
-30.366667	234.000000	9.500000
-30.333333	183.500000	12.500000
-30.300000	229.000000	12.500000
-30.266667	236.500000	13.500000
-30.233333	232.000000	14.000000
-30.200000	235.000000	13.500000
-30.166667	236.000000	14.000000
-30.133333	240.000000	13.500000
-30.100000	245.500000	14.500000
-30.066667	246.000000	15.000000
-30.033333	246.500000	14.500000
-30.000000	246.000000	14.000000
-29.966667	246.500000	14.500000
-29.933333	242.500000	16.500000
-29.900000	155.000000	18.500000
-29.866667	152.000000	20.500000
-29.833333	150.500000	21.500000
-29.800000	150.500000	23.000000
-29.766667	148.500000	23.000000
-29.733333	147.000000	22.000000
-29.700000	146.000000	22.500000
-29.666667	234.000000	22.000000
-29.633333	142.000000	25.500000
-29.600000	140.500000	21.500000
-29.566667	138.500000	21.000000
-29.533333	143.000000	21.500000
-29.500000	234.500000	22.500000
-29.466667	234.500000	22.000000
-29.433333	234.500000	23.500000
-29.400000	231.000000	29.000000
-29.366667	234.500000	22.000000
-29.333333	230.000000	21.500000
-29.300000	127.500000	14.000000
-29.266667	126.000000	14.000000
-29.233333	229.500000	20.500000
-29.200000	233.000000	13.500000
-29.166667	177.000000	25.000000
-29.133333	229.500000	14.500000
-29.100000	229.500000	14.500000
-29.066667	175.500000	25.000000
-29.033333	230.000000	15.000000
-29.000000	233.000000	15.000000
-28.966667	232.000000	17.000000
-28.933333	232.000000	16.000000
-28.900000	229.500000	16.000000
-28.866667	230.500000	20.500000
-28.833333	230.500000	15.000000
-28.800000	229.500000	20.500000
-28.766667	229.000000	18.000000
-28.733333	229.000000	19.500000
-28.700000	228.500000	16.500000
-28.666667	172.000000	24.000000
-28.633333	173.000000	24.000000
-28.600000	230.000000	20.000000
-28.566667	172.500000	24.000000
-28.533333	172.000000	24.500000
-28.500000	171.000000	24.500000
-28.466667	171.500000	24.000000
-28.433333	171.500000	24.500000
-28.400000	172.500000	24.500000
-28.366667	171.500000	24.000000
-28.333333	169.500000	24.000000
-28.300000	169.500000	24.000000
-28.266667	169.500000	24.000000
-28.233333	170.500000	24.000000
-28.200000	170.500000	24.000000
-28.166667	171.000000	24.500000
-28.133333	167.500000	24.500000
-28.100000	167.500000	24.000000
-28.066667	165.000000	22.500000
-28.033333	164.500000	21.500000
-28.000000	164.000000	20.500000
-27.966667	163.500000	19.000000
-27.933333	162.500000	17.000000
-27.900000	161.500000	16.000000
-27.866667	161.000000	16.000000
-27.833333	158.000000	15.500000
-27.800000	157.500000	14.000000
-27.766667	158.000000	12.000000
-27.733333	155.000000	10.500000
-27.700000	152.500000	9.500000
-27.666667	153.000000	9.500000
-27.633333	149.000000	9.500000
-27.600000	149.500000	10.000000
-27.566667	145.500000	10.000000
-27.533333	145.000000	10.000000
-27.500000	144.000000	10.000000
-27.466667	141.000000	9.500000
-27.433333	141.000000	10.500000
-27.400000	139.000000	10.000000
-27.366667	137.500000	10.500000
-27.333333	136.000000	11.000000
-27.300000	136.000000	10.500000
-27.266667	135.000000	11.000000
-27.233333	133.000000	11.000000
-27.200000	132.500000	10.500000
-27.166667	132.000000	10.000000
-27.133333	130.500000	10.000000
-27.100000	129.000000	10.500000
-27.066667	128.000000	11.000000
-27.033333	125.000000	10.500000
-27.000000	125.500000	9.000000
-26.966667	124.000000	7.500000
-26.933333	86.500000	8.000000
-26.900000	84.500000	8.500000
-26.866667	83.500000	9.000000
-26.833333	79.000000	8.000000
-26.800000	79.000000	7.500000
-26.766667	111.000000	6.500000
-26.733333	109.500000	6.500000
-26.700000	109.000000	7.000000
-26.666667	107.000000	8.000000
-26.633333	49.500000	5.500000
-26.600000	49.500000	5.500000
-26.566667	105.000000	9.000000
-26.533333	97.500000	9.000000
-26.500000	97.000000	9.000000
-26.466667	96.500000	8.500000
-26.433333	68.500000	8.500000
-26.400000	94.500000	10.000000
-26.366667	101.500000	11.000000
-26.333333	100.000000	12.000000
-26.300000	104.500000	13.500000
-26.266667	103.500000	15.000000
-26.233333	99.500000	14.500000
-26.200000	101.500000	14.000000
-26.166667	98.000000	17.500000
-26.133333	97.000000	16.000000
-26.100000	96.500000	18.000000
-26.066667	96.500000	15.000000
-26.033333	94.500000	17.000000
-26.000000	93.000000	21.000000
-25.966667	91.000000	23.500000
-25.933333	86.000000	25.000000
-25.900000	88.500000	23.000000
-25.866667	83.500000	24.000000
-25.833333	84.000000	21.000000
-25.800000	84.000000	19.500000
-25.766667	84.000000	22.500000
-25.733333	83.000000	24.500000
-25.700000	84.500000	21.000000
-25.666667	39.500000	16.000000
-25.633333	39.000000	18.500000
-25.600000	39.500000	21.500000
-25.566667	41.000000	22.000000
-25.533333	92.000000	25.500000
-25.500000	90.000000	25.000000
-25.466667	48.000000	11.500000
-25.433333	48.500000	13.000000
-25.400000	49.000000	12.500000
-25.366667	50.500000	13.500000
-25.333333	51.000000	14.000000
-25.300000	51.000000	13.500000
-25.266667	51.500000	14.500000
-25.233333	90.000000	22.500000
-25.200000	93.000000	25.000000
-25.166667	91.500000	21.000000
-25.133333	91.500000	18.500000
-25.100000	92.000000	17.500000
-25.066667	94.500000	16.500000
-25.033333	98.000000	18.000000
-25.000000	100.000000	14.000000
-24.966667	101.500000	13.000000
-24.933333	103.000000	12.000000
-24.900000	111.500000	10.500000
-24.866667	115.500000	10.500000
-24.833333	119.000000	8.000000
-24.800000	121.000000	7.500000
-24.766667	122.000000	7.500000
-24.733333	126.500000	8.000000
-24.700000	131.500000	7.000000
-24.666667	146.500000	6.000000
-24.633333	147.500000	5.500000
-24.600000	150.000000	5.000000
-24.566667	153.500000	4.000000
-24.533333	167.500000	5.000000
-24.500000	171.500000	5.500000
-24.466667	170.500000	5.000000
-24.433333	161.000000	5.000000
-24.400000	152.000000	5.500000
-24.366667	154.500000	4.000000
-24.333333	191.500000	7.500000
-24.300000	183.500000	6.500000
-24.266667	160.500000	4.500000
-24.233333	155.500000	4.000000
-24.200000	259.500000	4.500000
-24.166667	260.500000	7.000000
-24.133333	259.000000	7.000000
-24.100000	262.000000	4.000000
-24.066667	215.500000	5.000000
-24.033333	266.000000	5.000000
-24.000000	265.000000	6.500000
-23.966667	244.500000	5.500000
-23.933333	250.000000	7.000000
-23.900000	251.000000	5.500000
-23.866667	250.000000	5.500000
-23.833333	254.500000	7.000000
-23.800000	257.500000	7.000000
-23.766667	262.000000	8.000000
-23.733333	261.500000	8.000000
-23.700000	254.500000	8.000000
-23.666667	276.500000	7.500000
-23.633333	280.000000	8.500000
-23.600000	249.000000	7.000000
-23.566667	291.000000	9.500000
-23.533333	291.000000	10.000000
-23.500000	266.500000	9.500000
-23.466667	269.000000	10.000000
-23.433333	270.000000	10.500000
-23.400000	276.000000	11.000000
-23.366667	273.000000	11.000000
-23.333333	277.500000	11.000000
-23.300000	274.500000	11.000000
-23.266667	278.000000	12.000000
-23.233333	279.000000	12.500000
-23.200000	276.000000	13.000000
-23.166667	274.000000	14.000000
-23.133333	274.500000	13.500000
-23.100000	272.000000	14.000000
-23.066667	272.000000	15.000000
-23.033333	274.000000	15.000000
-23.000000	275.500000	14.500000
-22.966667	275.000000	15.000000
-22.933333	275.000000	15.000000
-22.900000	277.500000	15.000000
-22.866667	276.500000	15.500000
-22.833333	276.500000	16.000000
-22.800000	276.500000	16.500000
-22.766667	276.500000	16.500000
-22.733333	274.000000	16.500000
-22.700000	287.000000	15.500000
-22.666667	284.000000	16.000000
-22.633333	282.500000	18.500000
-22.600000	281.500000	20.500000
-22.566667	279.500000	21.500000
-22.533333	278.500000	22.500000
-22.500000	278.000000	23.000000
-22.466667	277.000000	24.000000
-22.433333	276.500000	24.500000
-22.400000	275.500000	27.500000
-22.366667	275.000000	28.500000
-22.333333	275.000000	24.000000
-22.300000	275.500000	22.500000
-22.266667	270.000000	26.000000
-22.233333	271.500000	27.500000
-22.200000	270.500000	27.000000
-22.166667	276.000000	28.500000
-22.133333	275.000000	28.000000
-22.100000	276.000000	27.000000
-22.066667	266.500000	24.500000
-22.033333	274.500000	23.500000
-22.000000	275.500000	26.500000
-21.966667	276.000000	26.500000
-21.933333	275.500000	27.000000
-21.900000	267.000000	20.000000
-21.866667	278.500000	19.500000
-21.833333	269.500000	19.500000
-21.800000	279.000000	22.000000
-21.766667	269.500000	17.500000
-21.733333	279.500000	16.000000
-21.700000	281.000000	16.000000
-21.666667	272.000000	18.500000
-21.633333	272.500000	19.500000
-21.600000	272.000000	19.000000
-21.566667	263.500000	19.000000
-21.533333	258.500000	20.500000
-21.500000	259.500000	23.000000
-21.466667	262.500000	24.000000
-21.433333	264.000000	24.500000
-21.400000	261.000000	26.000000
-21.366667	259.500000	26.000000
-21.333333	260.500000	24.000000
-21.300000	260.500000	24.500000
-21.266667	269.500000	29.000000
-21.233333	269.000000	28.500000
-21.200000	264.000000	28.500000
-21.166667	270.000000	28.000000
-21.133333	271.000000	27.000000
-21.100000	267.000000	20.500000
-21.066667	266.500000	21.500000
-21.033333	264.000000	20.500000
-21.000000	263.000000	20.000000
-20.966667	247.000000	22.500000
-20.933333	246.000000	23.500000
-20.900000	247.000000	23.500000
-20.866667	247.500000	23.500000
-20.833333	249.500000	23.000000
-20.800000	251.000000	23.500000
-20.766667	252.500000	24.000000
-20.733333	252.500000	23.000000
-20.700000	252.500000	22.500000
-20.666667	253.000000	22.000000
-20.633333	251.000000	25.000000
-20.600000	286.500000	22.000000
-20.566667	286.500000	22.500000
-20.533333	284.000000	21.500000
-20.500000	254.500000	24.000000
-20.466667	259.000000	24.000000
-20.433333	286.000000	27.500000
-20.400000	289.000000	28.500000
-20.366667	256.500000	19.000000
-20.333333	254.500000	19.500000
-20.300000	253.500000	20.000000
-20.266667	252.500000	20.000000
-20.233333	252.500000	21.500000
-20.200000	290.000000	31.500000
-20.166667	295.500000	25.500000
-20.133333	291.000000	25.000000
-20.100000	291.500000	27.000000
-20.066667	291.000000	28.000000
-20.033333	292.500000	27.500000
-20.000000	293.500000	30.000000
-19.966667	294.000000	30.500000
-19.933333	294.500000	29.500000
-19.900000	294.500000	28.000000
-19.866667	295.000000	30.000000
-19.833333	295.500000	30.000000
-19.800000	296.000000	30.000000
-19.766667	296.500000	31.500000
-19.733333	296.500000	32.000000
-19.700000	297.000000	32.000000
-19.666667	297.000000	32.500000
-19.633333	298.000000	32.000000
-19.600000	298.500000	33.000000
-19.566667	299.000000	33.500000
-19.533333	299.000000	33.500000
-19.500000	300.000000	33.500000
-19.466667	300.500000	34.000000
-19.433333	300.500000	34.500000
-19.400000	249.000000	24.500000
-19.366667	249.500000	25.000000
-19.333333	249.000000	25.500000
-19.300000	249.000000	25.500000
-19.266667	249.000000	25.500000
-19.233333	301.000000	35.000000
-19.200000	301.000000	34.500000
-19.166667	249.000000	26.000000
-19.133333	248.500000	26.000000
-19.100000	248.500000	25.000000
-19.066667	246.000000	18.000000
-19.033333	247.000000	19.500000
-19.000000	246.500000	20.000000
-18.966667	246.500000	20.000000
-18.933333	245.500000	20.000000
-18.900000	245.500000	18.000000
-18.866667	245.500000	18.500000
-18.833333	245.500000	18.000000
-18.800000	245.000000	18.000000
-18.766667	243.500000	18.000000
-18.733333	244.000000	18.500000
-18.700000	243.500000	18.000000
-18.666667	243.000000	15.000000
-18.633333	242.000000	13.500000
-18.600000	241.500000	13.500000
-18.566667	241.500000	14.000000
-18.533333	240.500000	14.000000
-18.500000	240.000000	16.000000
-18.466667	239.500000	14.000000
-18.433333	238.000000	14.000000
-18.400000	237.000000	14.000000
-18.366667	237.000000	14.000000
-18.333333	237.500000	14.500000
-18.300000	236.000000	15.000000
-18.266667	236.000000	16.000000
-18.233333	237.000000	17.500000
-18.200000	236.500000	17.000000
-18.166667	234.500000	16.000000
-18.133333	234.000000	13.500000
-18.100000	231.500000	15.000000
-18.066667	230.500000	12.500000
-18.033333	230.000000	13.000000
-18.000000	230.000000	13.500000
-17.966667	230.500000	13.500000
-17.933333	228.000000	12.500000
-17.900000	225.500000	11.500000
-17.866667	224.500000	11.500000
-17.833333	222.500000	11.500000
-17.800000	221.500000	12.500000
-17.766667	221.000000	13.000000
-17.733333	220.000000	11.500000
-17.700000	219.500000	12.000000
-17.666667	217.500000	11.500000
-17.633333	216.500000	11.000000
-17.600000	216.000000	11.500000
-17.566667	215.500000	10.500000
-17.533333	212.500000	10.500000
-17.500000	211.500000	11.000000
-17.466667	209.500000	11.000000
-17.433333	208.500000	11.500000
-17.400000	207.000000	11.000000
-17.366667	206.000000	10.500000
-17.333333	206.000000	10.500000
-17.300000	205.000000	10.500000
-17.266667	203.500000	10.500000
-17.233333	203.000000	11.000000
-17.200000	201.500000	11.000000
-17.166667	200.500000	11.000000
-17.133333	200.000000	11.000000
-17.100000	200.000000	11.000000
-17.066667	200.000000	11.000000
-17.033333	199.000000	11.000000
-17.000000	198.500000	11.000000
-16.966667	198.000000	11.500000
-16.933333	198.500000	12.000000
-16.900000	198.000000	12.000000
-16.866667	199.500000	12.500000
-16.833333	197.500000	12.000000
-16.800000	196.500000	12.000000
-16.766667	198.000000	12.500000
-16.733333	197.500000	12.500000
-16.700000	201.000000	13.500000
-16.666667	200.000000	14.000000
-16.633333	199.500000	13.500000
-16.600000	198.500000	13.500000
-16.566667	197.500000	13.500000
-16.533333	195.000000	13.500000
-16.500000	196.000000	14.000000
-16.466667	192.500000	13.500000
-16.433333	193.000000	13.500000
-16.400000	193.000000	13.500000
-16.366667	192.000000	13.000000
-16.333333	192.500000	13.500000
-16.300000	192.500000	13.500000
-16.266667	192.000000	13.500000
-16.233333	191.500000	13.500000
-16.200000	191.000000	13.500000
-16.166667	191.500000	13.500000
-16.133333	192.000000	13.500000
-16.100000	192.000000	13.500000
-16.066667	191.500000	13.500000
-16.033333	192.000000	14.000000
-16.000000	191.500000	14.000000
-15.966667	191.500000	14.500000
-15.933333	192.500000	13.500000
-15.900000	190.000000	14.000000
-15.866667	194.500000	15.500000
-15.833333	195.500000	17.000000
-15.800000	198.500000	18.500000
-15.766667	199.000000	20.000000
-15.733333	199.500000	21.000000
-15.700000	196.500000	22.500000
-15.666667	197.500000	22.500000
-15.633333	198.500000	21.500000
-15.600000	195.500000	24.500000
-15.566667	194.000000	27.000000
-15.533333	192.500000	28.000000
-15.500000	191.000000	29.000000
-15.466667	192.500000	23.500000
-15.433333	195.000000	26.500000
-15.400000	194.500000	25.500000
-15.366667	194.500000	20.000000
-15.333333	196.500000	19.500000
-15.300000	198.000000	20.000000
-15.266667	199.000000	21.000000
-15.233333	199.000000	21.000000
-15.200000	196.500000	21.500000
-15.166667	205.000000	19.500000
-15.133333	207.000000	19.500000
-15.100000	205.500000	17.500000
-15.066667	204.500000	19.500000
-15.033333	206.500000	21.500000
-15.000000	213.000000	18.000000
-14.966667	214.000000	16.000000
-14.933333	213.000000	17.500000
-14.900000	214.000000	16.500000
-14.866667	216.500000	17.500000
-14.833333	221.000000	17.500000
-14.800000	221.000000	15.500000
-14.766667	224.000000	17.500000
-14.733333	229.500000	20.500000
-14.700000	235.000000	16.500000
-14.666667	235.000000	17.000000
-14.633333	236.000000	15.000000
-14.600000	239.500000	16.500000
-14.566667	243.000000	16.500000
-14.533333	242.000000	16.000000
-14.500000	246.000000	15.500000
-14.466667	262.500000	15.500000
-14.433333	262.500000	17.000000
-14.400000	263.000000	18.500000
-14.366667	257.500000	24.500000
-14.333333	266.000000	21.000000
-14.300000	266.000000	20.500000
-14.266667	262.000000	23.000000
-14.233333	260.500000	25.000000
-14.200000	266.500000	23.500000
-14.166667	266.500000	23.500000
-14.133333	266.500000	22.500000
-14.100000	268.000000	17.500000
-14.066667	269.000000	18.500000
-14.033333	269.000000	20.500000
-14.000000	271.500000	21.000000
-13.966667	271.500000	20.000000
-13.933333	271.500000	20.500000
-13.900000	271.500000	22.000000
-13.866667	274.000000	23.000000
-13.833333	277.000000	21.000000
-13.800000	277.000000	21.000000
-13.766667	276.500000	23.500000
-13.733333	279.500000	23.500000
-13.700000	281.000000	22.000000
-13.666667	284.000000	21.500000
-13.633333	286.000000	22.000000
-13.600000	286.000000	22.500000
-13.566667	284.500000	23.000000
-13.533333	284.500000	24.000000
-13.500000	285.500000	23.500000
-13.466667	281.500000	25.500000
-13.433333	280.000000	26.000000
-13.400000	282.500000	21.500000
-13.366667	281.500000	23.000000
-13.333333	281.500000	23.000000
-13.300000	281.500000	21.500000
-13.266667	281.500000	21.500000
-13.233333	278.500000	22.500000
-13.200000	277.500000	21.000000
-13.166667	278.000000	21.000000
-13.133333	275.000000	22.500000
-13.100000	271.500000	22.000000
-13.066667	271.000000	20.000000
-13.033333	268.500000	20.000000
-13.000000	264.000000	23.000000
-12.966667	260.000000	20.000000
-12.933333	258.500000	16.500000
-12.900000	252.500000	17.500000
-12.866667	250.000000	19.500000
-12.833333	247.000000	17.000000
-12.800000	235.500000	14.500000
-12.766667	232.000000	15.000000
-12.733333	230.000000	13.000000
-12.700000	228.000000	12.500000
-12.666667	223.500000	13.500000
-12.633333	219.000000	14.000000
-12.600000	215.000000	11.500000
-12.566667	209.500000	11.500000
-12.533333	207.500000	14.000000
-12.500000	206.000000	14.000000
-12.466667	197.000000	11.000000
-12.433333	192.500000	14.000000
-12.400000	189.000000	15.000000
-12.366667	184.500000	13.500000
-12.333333	181.500000	13.000000
-12.300000	177.500000	12.500000
-12.266667	173.500000	11.000000
-12.233333	172.500000	12.000000
-12.200000	167.000000	13.500000
-12.166667	165.500000	12.500000
-12.133333	163.500000	12.000000
-12.100000	161.500000	11.500000
-12.066667	161.000000	12.500000
-12.033333	154.500000	11.500000
-12.000000	152.000000	10.500000
-11.966667	150.000000	9.000000
-11.933333	147.500000	9.500000
-11.900000	144.500000	11.000000
-11.866667	142.000000	10.500000
-11.833333	138.000000	10.500000
-11.800000	136.500000	8.500000
-11.766667	133.500000	9.000000
-11.733333	126.000000	9.000000
-11.700000	124.500000	10.000000
-11.666667	117.500000	9.000000
-11.633333	115.000000	9.000000
-11.600000	112.000000	9.500000
-11.566667	111.500000	10.000000
-11.533333	109.000000	9.500000
-11.500000	106.500000	9.000000
-11.466667	103.000000	8.500000
-11.433333	102.000000	9.000000
-11.400000	100.000000	9.000000
-11.366667	99.500000	10.000000
-11.333333	97.000000	10.000000
-11.300000	95.500000	10.000000
-11.266667	94.000000	9.000000
-11.233333	91.500000	8.000000
-11.200000	90.000000	7.500000
-11.166667	88.000000	8.000000
-11.133333	87.000000	8.500000
-11.100000	85.500000	9.000000
-11.066667	84.500000	9.000000
-11.033333	82.500000	8.500000
-11.000000	81.500000	8.500000
-10.966667	81.000000	8.500000
-10.933333	80.500000	9.500000
-10.900000	78.500000	10.000000
-10.866667	77.500000	9.000000
-10.833333	77.000000	8.000000
-10.800000	75.500000	8.000000
-10.766667	74.000000	8.000000
-10.733333	71.000000	8.000000
-10.700000	69.500000	8.000000
-10.666667	68.500000	8.500000
-10.633333	66.000000	9.000000
-10.600000	64.000000	9.000000
-10.566667	62.000000	8.500000
-10.533333	61.000000	8.500000
-10.500000	61.000000	9.000000
-10.466667	60.500000	10.000000
-10.433333	64.000000	12.000000
-10.400000	65.000000	13.500000
-10.366667	74.500000	14.000000
-10.333333	69.000000	14.500000
-10.300000	72.500000	16.500000
-10.266667	69.000000	16.500000
-10.233333	68.500000	19.000000
-10.200000	69.000000	21.000000
-10.166667	68.500000	22.500000
-10.133333	62.500000	24.000000
-10.100000	58.000000	22.500000
-10.066667	62.000000	24.000000
-10.033333	62.000000	23.500000
-10.000000	63.000000	25.000000
-9.966667	62.000000	29.500000
-9.933333	64.000000	23.500000
-9.900000	65.000000	23.500000
-9.866667	58.000000	27.000000
-9.833333	58.000000	28.000000
-9.800000	66.000000	27.500000
-9.766667	65.500000	22.500000
-9.733333	65.500000	22.500000
-9.700000	65.000000	22.000000
-9.666667	65.000000	23.000000
-9.633333	67.500000	21.500000
-9.600000	68.000000	22.500000
-9.566667	68.500000	25.000000
-9.533333	68.500000	22.500000
-9.500000	68.000000	21.500000
-9.466667	72.500000	23.500000
-9.433333	74.500000	24.500000
-9.400000	76.500000	23.500000
-9.366667	76.500000	24.500000
-9.333333	76.500000	24.000000
-9.300000	80.000000	24.000000
-9.266667	83.000000	25.000000
-9.233333	90.500000	21.500000
-9.200000	85.500000	23.500000
-9.166667	92.500000	18.000000
-9.133333	92.500000	16.500000
-9.100000	96.500000	17.000000
-9.066667	99.500000	17.500000
-9.033333	98.500000	16.500000
-9.000000	99.500000	14.500000
-8.966667	106.500000	13.000000
-8.933333	109.500000	12.500000
-8.900000	109.500000	13.500000
-8.866667	115.000000	11.500000
-8.833333	116.500000	10.000000
-8.800000	120.500000	10.000000
-8.766667	122.500000	10.000000
-8.733333	125.500000	10.500000
-8.700000	127.000000	11.500000
-8.666667	129.000000	11.000000
-8.633333	132.000000	11.500000
-8.600000	134.000000	12.000000
-8.566667	137.000000	10.500000
-8.533333	139.000000	8.500000
-8.500000	142.500000	10.000000
-8.466667	149.000000	9.000000
-8.433333	153.500000	9.000000
-8.400000	156.500000	9.000000
-8.366667	159.500000	9.500000
-8.333333	181.500000	9.500000
-8.300000	168.500000	9.000000
-8.266667	171.000000	9.500000
-8.233333	173.500000	9.000000
-8.200000	171.500000	8.500000
-8.166667	195.000000	9.000000
-8.133333	225.000000	9.000000
-8.100000	183.500000	10.500000
-8.066667	181.000000	11.500000
-8.033333	202.000000	9.000000
-8.000000	199.500000	8.000000
-7.966667	201.500000	8.000000
-7.933333	195.500000	7.500000
-7.900000	198.000000	7.000000
-7.866667	195.500000	8.000000
-7.833333	207.000000	7.500000
-7.800000	202.500000	9.000000
-7.766667	203.500000	8.000000
-7.733333	203.500000	9.500000
-7.700000	206.000000	10.500000
-7.666667	209.500000	11.500000
-7.633333	214.500000	9.500000
-7.600000	212.500000	10.000000
-7.566667	212.500000	12.000000
-7.533333	215.500000	14.000000
-7.500000	223.000000	11.000000
-7.466667	220.500000	12.000000
-7.433333	221.000000	10.500000
-7.400000	221.500000	12.000000
-7.366667	224.500000	12.500000
-7.333333	227.000000	14.000000
-7.300000	229.500000	14.500000
-7.266667	232.000000	14.500000
-7.233333	235.500000	16.000000
-7.200000	233.500000	19.000000
-7.166667	234.000000	20.000000
-7.133333	234.500000	19.500000
-7.100000	238.500000	21.000000
-7.066667	235.500000	21.000000
-7.033333	237.000000	23.000000
-7.000000	240.000000	25.500000
-6.966667	244.000000	25.500000
-6.933333	245.500000	30.500000
-6.900000	245.000000	29.500000
-6.866667	241.500000	33.500000
-6.833333	246.000000	28.000000
-6.800000	246.500000	28.500000
-6.766667	245.500000	26.500000
-6.733333	243.500000	26.000000
-6.700000	245.000000	26.500000
-6.666667	245.500000	25.000000
-6.633333	246.000000	24.500000
-6.600000	243.500000	25.500000
-6.566667	242.500000	25.500000
-6.533333	246.000000	27.000000
-6.500000	249.500000	29.000000
-6.466667	251.500000	29.000000
-6.433333	249.500000	26.500000
-6.400000	249.000000	25.000000
-6.366667	252.000000	26.000000
-6.333333	261.500000	24.000000
-6.300000	262.500000	23.500000
-6.266667	258.000000	25.500000
-6.233333	256.500000	25.500000
-6.200000	265.000000	22.000000
-6.166667	266.000000	22.500000
-6.133333	266.500000	23.000000
-6.100000	261.000000	25.500000
-6.066667	267.000000	24.500000
-6.033333	266.500000	23.500000
-6.000000	267.500000	24.000000
-5.966667	268.000000	23.500000
-5.933333	268.000000	24.500000
-5.900000	267.000000	27.000000
-5.866667	266.500000	23.000000
-5.833333	265.500000	23.000000
-5.800000	266.500000	27.000000
-5.766667	264.500000	21.000000
-5.733333	264.500000	20.500000
-5.700000	264.500000	22.000000
-5.666667	266.500000	24.000000
-5.633333	264.000000	24.000000
-5.600000	256.500000	22.500000
-5.566667	257.000000	18.000000
-5.533333	259.000000	22.500000
-5.500000	255.500000	21.000000
-5.466667	248.500000	19.000000
-5.433333	249.000000	17.500000
-5.400000	251.500000	19.000000
-5.366667	247.000000	19.000000
-5.333333	243.000000	21.000000
-5.300000	239.500000	23.000000
-5.266667	236.500000	25.500000
-5.233333	235.000000	21.000000
-5.200000	237.000000	23.500000
-5.166667	236.500000	27.000000
-5.133333	237.000000	28.000000
-5.100000	238.000000	22.500000
-5.066667	237.000000	24.000000
-5.033333	235.000000	26.000000
-5.000000	238.500000	27.000000
-4.966667	243.500000	24.000000
-4.933333	245.000000	25.000000
-4.900000	245.000000	28.500000
-4.866667	245.500000	23.500000
-4.833333	245.000000	25.500000
-4.800000	250.000000	23.000000
-4.766667	251.000000	24.000000
-4.733333	251.000000	27.500000
-4.700000	251.000000	27.000000
-4.666667	251.500000	21.500000
-4.633333	252.500000	22.000000
-4.600000	257.000000	21.000000
-4.566667	257.000000	24.000000
-4.533333	258.500000	19.000000
-4.500000	259.000000	20.500000
-4.466667	257.500000	23.000000
-4.433333	264.000000	21.000000
-4.400000	264.500000	21.000000
-4.366667	260.000000	22.500000
-4.333333	263.000000	23.000000
-4.300000	273.000000	25.000000
-4.266667	277.500000	25.500000
-4.233333	275.000000	24.000000
-4.200000	275.500000	25.500000
-4.166667	268.500000	23.000000
-4.133333	268.500000	23.000000
-4.100000	268.000000	23.500000
-4.066667	264.500000	22.500000
-4.033333	262.000000	22.000000
-4.000000	262.500000	22.500000
-3.966667	258.500000	20.000000
-3.933333	253.500000	20.000000
-3.900000	251.000000	16.500000
-3.866667	248.000000	14.000000
-3.833333	242.500000	14.500000
-3.800000	239.000000	14.500000
-3.766667	235.000000	12.000000
-3.733333	230.500000	12.000000
-3.700000	227.000000	12.500000
-3.666667	224.000000	10.500000
-3.633333	220.000000	9.500000
-3.600000	215.500000	10.000000
-3.566667	211.500000	11.000000
-3.533333	204.500000	10.500000
-3.500000	201.000000	10.000000
-3.466667	195.500000	10.000000
-3.433333	194.000000	10.500000
-3.400000	187.500000	10.500000
-3.366667	182.000000	9.000000
-3.333333	177.500000	9.500000
-3.300000	175.000000	10.000000
-3.266667	178.000000	11.000000
-3.233333	172.000000	10.000000
-3.200000	171.000000	10.000000
-3.166667	170.500000	10.500000
-3.133333	168.500000	11.500000
-3.100000	162.000000	11.500000
-3.066667	160.000000	10.500000
-3.033333	157.500000	10.000000
-3.000000	155.000000	9.500000
-2.966667	155.000000	9.500000
-2.933333	153.500000	10.500000
-2.900000	151.000000	11.000000
-2.866667	150.000000	11.000000
-2.833333	141.000000	9.000000
-2.800000	138.500000	10.000000
-2.766667	136.000000	10.000000
-2.733333	131.000000	9.500000
-2.700000	127.000000	10.000000
-2.666667	125.000000	10.000000
-2.633333	123.500000	9.000000
-2.600000	122.000000	10.000000
-2.566667	121.500000	13.500000
-2.533333	121.000000	15.500000
-2.500000	120.000000	16.500000
-2.466667	119.000000	17.500000
-2.433333	119.000000	18.000000
-2.400000	117.000000	17.500000
-2.366667	119.000000	17.500000
-2.333333	117.000000	17.000000
-2.300000	116.000000	18.000000
-2.266667	114.000000	18.500000
-2.233333	113.000000	17.500000
-2.200000	111.000000	16.000000
-2.166667	109.000000	14.000000
-2.133333	106.000000	14.500000
-2.100000	103.000000	15.000000
-2.066667	100.500000	15.000000
-2.033333	98.500000	15.000000
-2.000000	96.000000	15.000000
-1.966667	96.000000	14.500000
-1.933333	96.500000	15.500000
-1.900000	96.000000	16.500000
-1.866667	98.500000	17.000000
-1.833333	97.500000	18.000000
-1.800000	95.000000	18.000000
-1.766667	95.000000	18.000000
-1.733333	96.000000	18.500000
-1.700000	96.000000	18.500000
-1.666667	96.500000	19.000000
-1.633333	96.000000	19.000000
-1.600000	95.500000	19.000000
-1.566667	96.500000	19.500000
-1.533333	96.500000	19.000000
-1.500000	102.500000	18.500000
-1.466667	95.500000	17.500000
-1.433333	94.500000	18.000000
-1.400000	94.000000	17.500000
-1.366667	94.000000	17.000000
-1.333333	92.000000	15.500000
-1.300000	91.000000	14.500000
-1.266667	88.500000	14.500000
-1.233333	87.000000	14.500000
-1.200000	87.000000	15.000000
-1.166667	85.000000	13.000000
-1.133333	84.000000	12.000000
-1.100000	81.000000	11.000000
-1.066667	78.500000	11.500000
-1.033333	75.500000	11.500000
-1.000000	74.000000	10.000000
-0.966667	71.000000	8.500000
-0.933333	68.000000	7.500000
-0.900000	66.000000	8.000000
-0.866667	64.000000	8.500000
-0.833333	61.500000	8.000000
-0.800000	59.000000	7.500000
-0.766667	56.500000	7.500000
-0.733333	55.000000	8.000000
-0.700000	52.500000	8.500000
-0.666667	51.500000	8.500000
-0.633333	50.000000	8.000000
-0.600000	50.000000	8.500000
-0.566667	49.000000	9.000000
-0.533333	45.500000	10.000000
-0.500000	44.000000	10.500000
-0.466667	42.000000	10.000000
-0.433333	41.500000	10.000000
-0.400000	40.000000	11.000000
-0.366667	36.500000	12.000000
-0.333333	36.000000	13.000000
-0.300000	35.000000	13.000000
-0.266667	33.000000	12.500000
-0.233333	32.500000	12.500000
-0.200000	32.500000	13.000000
-0.166667	32.000000	14.000000
-0.133333	30.000000	13.500000
-0.100000	30.000000	13.500000
-0.066667	30.500000	13.500000
-0.033333	29.500000	13.500000
0.000000	29.500000	14.500000
0.033333	28.500000	14.500000
0.066667	28.500000	14.500000
0.100000	27.500000	13.500000
0.133333	27.500000	14.000000
0.166667	27.000000	14.000000
0.200000	26.500000	14.500000
0.233333	26.500000	14.000000
0.266667	27.000000	14.500000
0.300000	27.000000	14.500000
0.333333	26.500000	14.500000
0.366667	27.000000	15.000000
0.400000	27.500000	15.500000
0.433333	28.000000	15.500000
0.466667	28.500000	15.500000
0.500000	29.000000	16.000000
0.533333	29.500000	16.000000
0.566667	29.000000	16.000000
0.600000	29.000000	16.000000
0.633333	29.500000	17.000000
0.666667	29.500000	17.000000
0.700000	30.000000	17.000000
0.733333	30.000000	17.000000
0.766667	30.000000	17.000000
0.800000	30.000000	17.000000
0.833333	30.500000	17.500000
0.866667	30.500000	17.500000
0.900000	30.500000	17.500000
0.933333	30.500000	18.000000
0.966667	30.500000	17.500000
1.000000	31.000000	18.000000
1.033333	31.000000	17.500000
1.066667	39.000000	17.000000
1.100000	39.500000	18.000000
1.133333	40.500000	19.500000
1.166667	39.500000	20.000000
1.200000	40.500000	19.500000
1.233333	38.000000	22.500000
1.266667	37.500000	24.500000
1.300000	35.500000	24.500000
1.333333	10.500000	21.500000
1.366667	11.000000	22.000000
1.400000	10.500000	23.000000
1.433333	11.000000	24.000000
1.466667	11.000000	26.000000
1.500000	11.000000	28.500000
1.533333	12.000000	23.500000
1.566667	38.000000	25.500000
1.600000	38.500000	25.000000
1.633333	39.500000	25.500000
1.666667	38.500000	25.500000
1.700000	37.000000	26.000000
1.733333	37.500000	25.000000
1.766667	37.000000	25.000000
1.800000	37.000000	24.500000
1.833333	37.500000	25.000000
1.866667	36.500000	23.000000
1.900000	36.000000	23.000000
1.933333	35.500000	23.000000
1.966667	34.000000	22.500000
2.000000	33.000000	23.000000
2.033333	33.000000	22.000000
2.066667	33.000000	21.500000
2.100000	32.000000	21.000000
2.133333	32.000000	22.000000
2.166667	34.000000	22.000000
2.200000	35.500000	23.500000
2.233333	29.500000	22.000000
2.266667	29.500000	23.500000
2.300000	32.500000	32.000000
2.333333	32.500000	27.000000
2.366667	35.000000	26.500000
2.400000	36.500000	22.500000
2.433333	35.000000	22.500000
2.466667	35.000000	30.500000
2.500000	34.000000	23.500000
2.533333	35.500000	25.000000
2.566667	35.500000	28.000000
2.600000	33.500000	33.000000
2.633333	31.500000	31.500000
2.666667	33.500000	32.500000
2.700000	34.000000	32.500000
2.733333	30.500000	29.000000
2.766667	34.500000	33.000000
2.800000	33.500000	38.000000
2.833333	33.000000	33.000000
2.866667	33.500000	31.500000
2.900000	33.000000	33.000000
2.933333	39.500000	25.000000
2.966667	38.500000	24.000000
3.000000	36.500000	24.500000
3.033333	38.000000	24.000000
3.066667	38.000000	23.000000
3.100000	38.500000	22.000000
3.133333	38.500000	21.000000
3.166667	46.500000	10.000000
3.200000	48.000000	9.000000
3.233333	52.000000	10.500000
3.266667	53.500000	10.500000
3.300000	56.000000	10.500000
3.333333	58.000000	10.500000
3.366667	60.000000	8.000000
3.400000	62.000000	8.000000
3.433333	64.500000	8.500000
3.466667	67.000000	8.500000
3.500000	68.000000	8.000000
3.533333	69.500000	9.000000
3.566667	74.000000	10.000000
3.600000	72.000000	11.000000
3.633333	74.500000	11.500000
3.666667	76.500000	10.500000
3.700000	79.500000	11.500000
3.733333	83.000000	12.500000
3.766667	85.000000	13.500000
3.800000	85.500000	14.000000
3.833333	88.000000	13.500000
3.866667	90.500000	14.500000
3.900000	95.000000	16.500000
3.933333	101.000000	13.000000
3.966667	100.500000	12.500000
4.000000	97.500000	12.500000
4.033333	103.500000	15.000000
4.066667	113.500000	11.000000
4.100000	115.000000	9.000000
4.133333	118.500000	9.500000
4.166667	124.000000	9.000000
4.200000	126.500000	8.000000
4.233333	128.500000	8.500000
4.266667	134.000000	9.500000
4.300000	138.000000	9.000000
4.333333	141.000000	8.500000
4.366667	143.000000	8.500000
4.400000	146.500000	8.500000
4.433333	152.500000	8.000000
4.466667	153.000000	6.500000
4.500000	236.000000	5.500000
4.533333	238.000000	6.000000
4.566667	154.500000	9.000000
4.600000	156.000000	10.000000
4.633333	157.000000	10.000000
4.666667	161.000000	10.500000
4.700000	160.500000	12.000000
4.733333	160.000000	13.000000
4.766667	159.500000	14.000000
4.800000	160.000000	14.500000
4.833333	161.500000	15.000000
4.866667	162.000000	16.000000
4.900000	161.000000	18.000000
4.933333	158.500000	19.500000
4.966667	157.000000	21.000000
5.000000	156.500000	23.000000
5.033333	158.000000	24.500000
5.066667	164.000000	23.500000
5.100000	161.500000	23.500000
5.133333	159.000000	23.500000
5.166667	156.000000	24.500000
5.200000	153.000000	26.000000
5.233333	152.000000	28.000000
5.266667	229.000000	20.500000
5.300000	154.000000	30.500000
5.333333	156.500000	31.500000
5.366667	156.000000	32.000000
5.400000	155.000000	32.000000
5.433333	153.500000	31.500000
5.466667	152.000000	31.000000
5.500000	226.000000	21.500000
5.533333	154.500000	26.500000
5.566667	152.000000	24.000000
5.600000	151.500000	25.000000
5.633333	151.000000	26.000000
5.666667	150.000000	25.000000
5.700000	149.500000	19.000000
5.733333	147.500000	17.000000
5.766667	145.500000	17.500000
5.800000	142.000000	17.500000
5.833333	140.000000	17.500000
5.866667	139.500000	17.000000
5.900000	138.000000	16.000000
5.933333	136.500000	15.000000
5.966667	135.500000	14.500000
6.000000	134.500000	14.500000
6.033333	133.000000	14.500000
6.066667	133.000000	14.500000
6.100000	131.500000	14.500000
6.133333	132.000000	15.000000
6.166667	131.000000	14.500000
6.200000	130.000000	14.000000
6.233333	129.500000	14.000000
6.266667	129.000000	14.000000
6.300000	129.500000	19.000000
6.333333	124.500000	20.500000
6.366667	123.500000	19.000000
6.400000	124.000000	17.500000
6.433333	119.000000	10.000000
6.466667	122.500000	12.500000
6.500000	119.500000	14.000000
6.533333	116.500000	13.500000
6.566667	116.500000	10.500000
6.600000	115.500000	9.000000
[truncated: 8,801 more rows]
