# Supplementary material for: Attraction of posture and motion-trajectory elements of conspecific biological motion in medaka fish
Source: Sci Rep. 2018 Jun 5;8:8589. doi: 10.1038/s41598-018-26186-x (PMC5988670; doi:10.1038/s41598-018-26186-x)
Supplement: Supplementary file 4 — Dataset 3 [file 41598_2018_26186_MOESM4_ESM.zip › DataExperiments/Nonbio_05.csv]

time[sec]	x	y
-60.000000	138.500000	16.500000
-59.966667	138.000000	16.000000
-59.933333	139.000000	18.500000
-59.900000	138.500000	16.500000
-59.866667	138.500000	16.500000
-59.833333	138.000000	16.500000
-59.800000	139.000000	16.500000
-59.766667	139.000000	17.000000
-59.733333	139.000000	18.500000
-59.700000	154.500000	32.000000
-59.666667	139.000000	17.000000
-59.633333	139.000000	16.500000
-59.600000	138.500000	16.000000
-59.566667	139.000000	16.500000
-59.533333	138.500000	16.500000
-59.500000	138.500000	17.000000
-59.466667	139.000000	17.500000
-59.433333	138.500000	16.500000
-59.400000	139.000000	16.500000
-59.366667	138.500000	17.500000
-59.333333	139.000000	16.500000
-59.300000	139.000000	16.500000
-59.266667	138.500000	16.500000
-59.233333	139.000000	16.500000
-59.200000	154.500000	35.000000
-59.166667	138.500000	16.500000
-59.133333	138.500000	16.500000
-59.100000	141.500000	17.000000
-59.066667	141.000000	12.500000
-59.033333	141.000000	13.000000
-59.000000	141.500000	13.000000
-58.966667	141.000000	16.000000
-58.933333	142.000000	12.000000
-58.900000	142.000000	11.500000
-58.866667	142.000000	13.500000
-58.833333	142.000000	16.000000
-58.800000	142.500000	13.000000
-58.766667	158.500000	32.000000
-58.733333	177.000000	16.000000
-58.700000	146.000000	13.000000
-58.666667	146.500000	13.000000
-58.633333	146.500000	15.000000
-58.600000	146.000000	14.000000
-58.566667	146.000000	17.500000
-58.533333	146.500000	10.500000
-58.500000	146.500000	16.500000
-58.466667	144.000000	13.500000
-58.433333	143.000000	14.000000
-58.400000	175.000000	16.500000
-58.366667	175.000000	13.000000
-58.333333	188.500000	17.500000
-58.300000	167.500000	17.500000
-58.266667	170.000000	17.000000
-58.233333	119.500000	57.000000
-58.200000	125.000000	57.000000
-58.166667	118.500000	59.500000
-58.133333	118.000000	60.500000
-58.100000	117.000000	60.500000
-58.066667	117.000000	61.000000
-58.033333	117.000000	59.500000
-58.000000	116.000000	61.000000
-57.966667	116.500000	61.000000
-57.933333	116.000000	61.000000
-57.900000	116.000000	62.000000
-57.866667	115.500000	61.500000
-57.833333	116.000000	62.000000
-57.800000	112.000000	62.500000
-57.766667	112.000000	62.500000
-57.733333	111.500000	62.500000
-57.700000	111.500000	63.000000
-57.666667	110.500000	63.000000
-57.633333	110.500000	63.000000
-57.600000	110.500000	63.000000
-57.566667	110.000000	63.500000
-57.533333	109.500000	64.000000
-57.500000	110.000000	64.000000
-57.466667	110.000000	64.000000
-57.433333	109.500000	65.000000
-57.400000	109.500000	65.500000
-57.366667	109.500000	65.500000
-57.333333	109.500000	65.500000
-57.300000	106.500000	67.500000
-57.266667	106.500000	67.500000
-57.233333	105.500000	67.500000
-57.200000	105.500000	66.500000
-57.166667	105.500000	67.000000
-57.133333	105.500000	66.500000
-57.100000	105.000000	67.500000
-57.066667	105.000000	68.500000
-57.033333	105.000000	70.000000
-57.000000	105.000000	69.500000
-56.966667	105.000000	70.000000
-56.933333	105.000000	68.500000
-56.900000	105.000000	68.000000
-56.866667	104.000000	69.000000
-56.833333	104.500000	68.500000
-56.800000	104.500000	70.500000
-56.766667	104.500000	70.000000
-56.733333	104.000000	70.000000
-56.700000	104.000000	71.000000
-56.666667	104.000000	71.500000
-56.633333	104.500000	70.000000
-56.600000	104.500000	69.000000
-56.566667	103.500000	70.000000
-56.533333	103.500000	71.000000
-56.500000	103.500000	71.000000
-56.466667	103.500000	71.500000
-56.433333	104.000000	72.000000
-56.400000	103.000000	72.500000
-56.366667	103.000000	72.000000
-56.333333	102.500000	73.000000
-56.300000	102.500000	72.000000
-56.266667	102.000000	72.000000
-56.233333	102.500000	72.500000
-56.200000	102.500000	73.000000
-56.166667	102.500000	73.000000
-56.133333	101.000000	73.000000
-56.100000	101.500000	73.000000
-56.066667	102.000000	73.500000
-56.033333	102.000000	73.500000
-56.000000	102.000000	74.000000
-55.966667	102.000000	73.500000
-55.933333	101.500000	73.000000
-55.900000	101.500000	74.000000
-55.866667	100.000000	74.500000
-55.833333	100.500000	74.500000
-55.800000	100.500000	75.000000
-55.766667	100.000000	75.000000
-55.733333	100.000000	76.000000
-55.700000	100.500000	75.500000
-55.666667	101.000000	75.500000
-55.633333	101.000000	76.500000
-55.600000	101.000000	77.500000
-55.566667	100.500000	76.500000
-55.533333	95.000000	76.500000
-55.500000	90.000000	79.000000
-55.466667	89.500000	80.000000
-55.433333	89.500000	80.500000
-55.400000	87.000000	80.500000
-55.366667	85.500000	81.500000
-55.333333	86.000000	81.500000
-55.300000	86.000000	82.500000
-55.266667	85.000000	83.000000
-55.233333	85.000000	83.000000
-55.200000	85.500000	82.500000
-55.166667	85.500000	83.000000
-55.133333	85.500000	84.000000
-55.100000	89.500000	84.000000
-55.066667	95.000000	82.500000
-55.033333	97.000000	83.000000
-55.000000	99.000000	82.500000
-54.966667	99.000000	83.000000
-54.933333	97.000000	83.000000
-54.900000	96.000000	83.000000
-54.866667	90.500000	94.500000
-54.833333	90.500000	95.000000
-54.800000	92.000000	95.500000
-54.766667	93.500000	85.000000
-54.733333	93.000000	97.000000
-54.700000	91.500000	97.500000
-54.666667	92.500000	86.000000
-54.633333	92.500000	87.000000
-54.600000	93.500000	82.000000
-54.566667	95.000000	83.000000
-54.533333	92.500000	94.000000
-54.500000	94.500000	93.500000
-54.466667	95.000000	90.500000
-54.433333	95.500000	90.500000
-54.400000	94.500000	91.000000
-54.366667	94.000000	91.500000
-54.333333	95.000000	100.000000
-54.300000	95.500000	97.000000
-54.266667	95.000000	98.000000
-54.233333	96.000000	102.000000
-54.200000	96.500000	102.500000
-54.166667	97.000000	102.500000
-54.133333	98.000000	102.500000
-54.100000	99.000000	102.000000
-54.066667	99.000000	97.500000
-54.033333	98.500000	97.500000
-54.000000	98.500000	98.000000
-53.966667	98.500000	99.500000
-53.933333	99.000000	100.000000
-53.900000	99.000000	100.000000
-53.866667	99.500000	101.000000
-53.833333	100.000000	101.500000
-53.800000	101.000000	103.000000
-53.766667	101.500000	103.500000
-53.733333	102.000000	104.000000
-53.700000	102.000000	104.000000
-53.666667	103.000000	104.500000
-53.633333	103.500000	104.500000
-53.600000	103.500000	104.500000
-53.566667	104.000000	104.500000
-53.533333	105.000000	105.000000
-53.500000	105.000000	105.000000
-53.466667	105.500000	105.500000
-53.433333	105.500000	105.500000
-53.400000	106.000000	105.500000
-53.366667	107.000000	105.500000
-53.333333	107.500000	104.500000
-53.300000	109.000000	105.000000
-53.266667	109.000000	104.500000
-53.233333	109.500000	105.500000
-53.200000	110.000000	106.500000
-53.166667	110.000000	107.000000
-53.133333	111.000000	107.500000
-53.100000	111.500000	108.000000
-53.066667	111.000000	107.500000
-53.033333	112.000000	108.000000
-53.000000	112.000000	108.000000
-52.966667	113.000000	108.500000
-52.933333	114.000000	109.000000
-52.900000	113.500000	109.000000
-52.866667	114.000000	109.000000
-52.833333	114.500000	109.000000
-52.800000	114.500000	109.000000
-52.766667	114.500000	109.000000
-52.733333	115.000000	109.000000
-52.700000	116.000000	109.500000
-52.666667	116.000000	109.500000
-52.633333	116.000000	109.500000
-52.600000	116.500000	110.000000
-52.566667	116.500000	110.000000
-52.533333	120.500000	111.000000
-52.500000	120.500000	111.000000
-52.466667	122.000000	111.000000
-52.433333	122.500000	111.000000
-52.400000	122.500000	111.000000
-52.366667	123.000000	111.500000
-52.333333	123.000000	111.500000
-52.300000	123.000000	111.500000
-52.266667	124.500000	112.000000
-52.233333	125.000000	112.000000
-52.200000	126.000000	112.500000
-52.166667	126.000000	112.500000
-52.133333	126.000000	113.000000
-52.100000	126.500000	113.000000
-52.066667	127.500000	113.000000
-52.033333	126.500000	113.000000
-52.000000	126.500000	113.000000
-51.966667	130.500000	113.500000
-51.933333	131.000000	113.500000
-51.900000	131.000000	114.000000
-51.866667	131.000000	114.000000
-51.833333	131.500000	114.500000
-51.800000	132.500000	114.500000
-51.766667	133.500000	114.500000
-51.733333	133.500000	114.500000
-51.700000	128.500000	114.000000
-51.666667	133.000000	114.500000
-51.633333	134.000000	115.000000
-51.600000	134.000000	114.500000
-51.566667	135.500000	115.000000
-51.533333	135.500000	115.000000
-51.500000	135.500000	115.000000
-51.466667	135.000000	115.000000
-51.433333	137.500000	115.500000
-51.400000	138.000000	115.500000
-51.366667	137.000000	116.000000
-51.333333	137.000000	116.000000
-51.300000	137.500000	116.000000
-51.266667	137.500000	116.000000
-51.233333	138.500000	116.000000
-51.200000	139.000000	116.000000
-51.166667	139.500000	116.500000
-51.133333	139.500000	116.500000
-51.100000	138.500000	116.500000
-51.066667	138.000000	116.500000
-51.033333	138.500000	116.500000
-51.000000	139.000000	117.000000
-50.966667	138.500000	117.000000
-50.933333	138.500000	117.000000
-50.900000	140.500000	117.500000
-50.866667	140.500000	117.500000
-50.833333	140.000000	117.500000
-50.800000	139.500000	117.500000
-50.766667	148.000000	119.000000
-50.733333	138.000000	117.000000
-50.700000	140.000000	117.500000
-50.666667	142.000000	118.000000
-50.633333	151.500000	119.500000
-50.600000	151.500000	119.500000
-50.566667	152.000000	119.500000
-50.533333	152.500000	119.500000
-50.500000	152.500000	119.000000
-50.466667	153.500000	119.000000
-50.433333	154.000000	119.000000
-50.400000	125.500000	116.000000
-50.366667	153.500000	118.000000
-50.333333	122.500000	115.500000
-50.300000	122.000000	115.500000
-50.266667	121.500000	116.000000
-50.233333	153.000000	117.000000
-50.200000	154.500000	117.000000
-50.166667	155.000000	117.000000
-50.133333	153.000000	118.000000
-50.100000	153.000000	117.000000
-50.066667	154.000000	117.000000
-50.033333	155.500000	116.500000
-50.000000	156.500000	117.000000
-49.966667	156.500000	117.000000
-49.933333	156.500000	117.000000
-49.900000	157.000000	117.000000
-49.866667	157.000000	117.000000
-49.833333	157.000000	117.000000
-49.800000	157.500000	117.000000
-49.766667	157.500000	116.500000
-49.733333	157.500000	116.500000
-49.700000	157.500000	116.500000
-49.666667	158.500000	117.000000
-49.633333	158.500000	117.000000
-49.600000	158.500000	116.500000
-49.566667	158.000000	116.000000
-49.533333	158.000000	116.000000
-49.500000	158.500000	116.000000
-49.466667	158.500000	116.000000
-49.433333	158.500000	116.000000
-49.400000	158.500000	116.000000
-49.366667	159.000000	116.000000
-49.333333	159.000000	116.000000
-49.300000	159.500000	116.000000
-49.266667	159.500000	116.000000
-49.233333	159.500000	116.000000
-49.200000	159.000000	115.500000
-49.166667	160.000000	116.000000
-49.133333	160.000000	116.000000
-49.100000	160.000000	116.000000
-49.066667	160.000000	116.000000
-49.033333	160.000000	116.000000
-49.000000	160.000000	115.500000
-48.966667	162.000000	115.500000
-48.933333	160.500000	115.500000
-48.900000	160.500000	115.000000
-48.866667	160.500000	115.000000
-48.833333	160.500000	115.000000
-48.800000	162.500000	115.000000
-48.766667	162.000000	115.000000
-48.733333	162.000000	114.500000
-48.700000	162.500000	114.000000
-48.666667	162.500000	113.500000
-48.633333	161.000000	114.000000
-48.600000	162.000000	113.500000
-48.566667	163.000000	113.000000
-48.533333	164.500000	113.000000
-48.500000	164.500000	113.000000
-48.466667	165.000000	113.000000
-48.433333	163.000000	113.500000
-48.400000	163.000000	113.500000
-48.366667	163.000000	113.500000
-48.333333	163.500000	113.500000
-48.300000	166.000000	112.000000
-48.266667	166.000000	111.500000
-48.233333	166.500000	111.000000
-48.200000	166.500000	111.000000
-48.166667	166.500000	111.000000
-48.133333	166.000000	111.000000
-48.100000	166.000000	111.000000
-48.066667	166.000000	111.000000
-48.033333	166.500000	110.000000
-48.000000	166.500000	110.000000
-47.966667	166.500000	110.000000
-47.933333	166.000000	109.500000
-47.900000	166.500000	109.500000
-47.866667	166.500000	109.500000
-47.833333	166.000000	109.500000
-47.800000	165.000000	109.000000
-47.766667	166.000000	109.500000
-47.733333	167.000000	109.000000
-47.700000	169.500000	109.000000
-47.666667	169.500000	108.500000
-47.633333	169.500000	108.500000
-47.600000	169.500000	108.500000
-47.566667	169.500000	108.500000
-47.533333	169.500000	108.000000
-47.500000	169.500000	107.500000
-47.466667	169.500000	107.500000
-47.433333	169.500000	107.500000
-47.400000	170.000000	107.500000
-47.366667	170.000000	107.500000
-47.333333	170.000000	107.000000
-47.300000	170.000000	106.500000
-47.266667	168.500000	107.500000
-47.233333	167.500000	107.500000
-47.200000	167.000000	107.000000
-47.166667	167.000000	106.500000
-47.133333	167.000000	106.000000
-47.100000	166.500000	107.500000
-47.066667	166.000000	107.000000
-47.033333	165.500000	106.500000
-47.000000	166.500000	106.500000
-46.966667	166.500000	104.500000
-46.933333	166.500000	105.000000
-46.900000	166.500000	105.500000
-46.866667	166.500000	105.000000
-46.833333	166.500000	105.500000
-46.800000	166.500000	105.500000
-46.766667	166.500000	102.500000
-46.733333	166.500000	102.500000
-46.700000	167.000000	104.500000
-46.666667	166.500000	104.000000
-46.633333	166.500000	104.000000
-46.600000	166.000000	103.500000
-46.566667	166.000000	103.000000
-46.533333	166.000000	103.000000
-46.500000	166.500000	100.500000
-46.466667	166.000000	99.500000
-46.433333	165.000000	98.500000
-46.400000	164.500000	98.000000
-46.366667	164.500000	101.000000
-46.333333	164.000000	100.500000
-46.300000	165.500000	97.000000
-46.266667	165.500000	96.500000
-46.233333	166.000000	96.500000
-46.200000	166.000000	96.000000
-46.166667	165.500000	94.500000
-46.133333	166.000000	94.500000
-46.100000	166.000000	94.500000
-46.066667	166.000000	94.000000
-46.033333	166.000000	94.000000
-46.000000	166.000000	94.000000
-45.966667	166.000000	93.500000
-45.933333	166.000000	93.500000
-45.900000	166.000000	93.000000
-45.866667	166.000000	93.000000
-45.833333	166.000000	93.000000
-45.800000	166.000000	93.000000
-45.766667	165.500000	92.500000
-45.733333	165.500000	92.500000
-45.700000	165.500000	91.500000
-45.666667	165.500000	91.000000
-45.633333	165.000000	91.000000
-45.600000	166.000000	90.500000
-45.566667	166.000000	90.500000
-45.533333	166.000000	90.500000
-45.500000	166.000000	90.000000
-45.466667	166.000000	90.000000
-45.433333	166.000000	90.000000
-45.400000	166.000000	89.500000
-45.366667	166.000000	89.500000
-45.333333	165.500000	90.000000
-45.300000	164.500000	90.500000
-45.266667	164.000000	91.500000
-45.233333	164.000000	91.500000
-45.200000	164.000000	91.500000
-45.166667	164.500000	90.000000
-45.133333	166.000000	88.500000
-45.100000	166.000000	88.000000
-45.066667	164.500000	89.500000
-45.033333	164.500000	89.500000
-45.000000	164.500000	89.500000
-44.966667	164.000000	90.000000
-44.933333	164.500000	89.000000
-44.900000	164.500000	89.000000
-44.866667	165.000000	88.000000
-44.833333	167.500000	86.000000
-44.800000	165.500000	87.500000
-44.766667	165.000000	87.500000
-44.733333	164.500000	88.000000
-44.700000	164.000000	88.500000
-44.666667	164.500000	88.500000
-44.633333	164.500000	88.500000
-44.600000	165.000000	87.500000
-44.566667	165.000000	87.500000
-44.533333	167.500000	83.000000
-44.500000	165.000000	86.500000
-44.466667	165.500000	86.500000
-44.433333	165.000000	87.000000
-44.400000	164.500000	87.000000
-44.366667	164.500000	87.000000
-44.333333	164.500000	86.500000
-44.300000	164.500000	86.500000
-44.266667	168.500000	80.500000
-44.233333	168.500000	82.500000
-44.200000	168.500000	82.500000
-44.166667	164.500000	86.500000
-44.133333	164.500000	86.500000
-44.100000	164.500000	86.500000
-44.066667	164.500000	86.000000
-44.033333	165.000000	85.000000
-44.000000	166.000000	83.000000
-43.966667	166.000000	83.000000
-43.933333	166.000000	82.500000
-43.900000	165.000000	84.000000
-43.866667	165.000000	84.000000
-43.833333	165.000000	83.500000
-43.800000	165.000000	83.500000
-43.766667	166.000000	82.000000
-43.733333	166.500000	81.500000
-43.700000	169.000000	77.000000
-43.666667	166.000000	81.500000
-43.633333	170.000000	79.000000
-43.600000	169.500000	77.000000
-43.566667	169.500000	78.000000
-43.533333	169.000000	77.500000
-43.500000	168.500000	76.500000
-43.466667	169.500000	77.500000
-43.433333	168.000000	77.500000
-43.400000	170.000000	70.000000
-43.366667	168.000000	71.000000
-43.333333	168.500000	70.500000
-43.300000	168.000000	74.000000
-43.266667	167.500000	74.500000
-43.233333	167.000000	74.500000
-43.200000	168.000000	74.000000
-43.166667	167.000000	73.000000
-43.133333	167.500000	74.000000
-43.100000	167.500000	73.000000
-43.066667	167.500000	72.500000
-43.033333	167.000000	72.500000
-43.000000	166.500000	72.500000
-42.966667	166.500000	72.500000
-42.933333	166.500000	72.500000
-42.900000	167.000000	73.500000
-42.866667	167.000000	73.500000
-42.833333	167.000000	73.000000
-42.800000	167.000000	73.000000
-42.766667	166.000000	71.500000
-42.733333	165.500000	72.500000
-42.700000	166.500000	72.500000
-42.666667	166.000000	72.500000
-42.633333	166.000000	72.500000
-42.600000	165.500000	72.500000
-42.566667	165.500000	72.000000
-42.533333	166.000000	72.000000
-42.500000	165.500000	72.000000
-42.466667	165.000000	69.500000
-42.433333	165.000000	69.500000
-42.400000	164.500000	71.500000
-42.366667	165.000000	71.500000
-42.333333	165.500000	70.000000
-42.300000	164.000000	69.500000
-42.266667	163.000000	69.500000
-42.233333	162.000000	66.000000
-42.200000	162.000000	66.500000
-42.166667	162.000000	65.500000
-42.133333	162.000000	66.500000
-42.100000	162.000000	66.500000
-42.066667	160.500000	66.000000
-42.033333	160.500000	68.500000
-42.000000	160.500000	65.500000
-41.966667	160.500000	65.000000
-41.933333	160.500000	66.000000
-41.900000	160.500000	66.000000
-41.866667	160.000000	66.500000
-41.833333	159.000000	65.500000
-41.800000	158.500000	68.000000
-41.766667	159.000000	65.500000
-41.733333	158.500000	66.000000
-41.700000	159.500000	66.500000
-41.666667	159.000000	66.500000
-41.633333	158.000000	66.500000
-41.600000	157.000000	66.000000
-41.566667	157.000000	65.500000
-41.533333	156.500000	65.000000
-41.500000	155.500000	65.000000
-41.466667	155.500000	65.000000
-41.433333	154.500000	64.500000
-41.400000	154.000000	64.000000
-41.366667	154.000000	64.500000
-41.333333	153.000000	64.500000
-41.300000	153.000000	64.500000
-41.266667	152.000000	64.000000
-41.233333	152.000000	64.500000
-41.200000	152.000000	64.500000
-41.166667	151.500000	64.500000
-41.133333	151.500000	64.000000
-41.100000	150.500000	64.000000
-41.066667	150.500000	63.500000
-41.033333	150.500000	63.500000
-41.000000	150.500000	64.500000
-40.966667	150.500000	65.000000
-40.933333	150.500000	65.000000
-40.900000	150.000000	64.500000
-40.866667	150.000000	64.000000
-40.833333	149.500000	64.500000
-40.800000	148.500000	65.000000
-40.766667	148.500000	65.500000
-40.733333	148.000000	66.000000
-40.700000	147.500000	65.500000
-40.666667	147.000000	65.000000
-40.633333	147.000000	64.500000
-40.600000	146.500000	65.000000
-40.566667	146.500000	65.500000
-40.533333	146.000000	66.000000
-40.500000	145.500000	66.000000
-40.466667	144.500000	65.000000
-40.433333	145.000000	63.500000
-40.400000	144.500000	63.000000
-40.366667	143.500000	63.000000
-40.333333	143.500000	62.500000
-40.300000	142.500000	63.000000
-40.266667	142.000000	63.000000
-40.233333	142.000000	63.000000
-40.200000	141.500000	63.000000
-40.166667	141.500000	62.500000
-40.133333	141.500000	62.500000
-40.100000	140.500000	62.500000
-40.066667	140.000000	62.500000
-40.033333	139.500000	63.000000
-40.000000	139.500000	62.500000
-39.966667	139.000000	62.500000
-39.933333	138.500000	62.500000
-39.900000	138.500000	62.500000
-39.866667	138.000000	62.000000
-39.833333	137.500000	63.500000
-39.800000	137.000000	64.000000
-39.766667	136.500000	63.000000
-39.733333	136.000000	61.500000
-39.700000	136.500000	61.500000
-39.666667	137.500000	62.500000
-39.633333	136.000000	61.500000
-39.600000	134.000000	61.500000
-39.566667	133.500000	61.500000
-39.533333	134.000000	61.500000
-39.500000	135.500000	62.500000
-39.466667	135.000000	62.000000
-39.433333	133.500000	60.500000
-39.400000	133.500000	61.000000
-39.366667	131.500000	61.500000
-39.333333	131.000000	61.500000
-39.300000	130.500000	61.500000
-39.266667	130.500000	61.000000
-39.233333	130.000000	60.500000
-39.200000	130.000000	60.500000
-39.166667	126.500000	60.500000
-39.133333	127.000000	60.500000
-39.100000	126.500000	61.000000
-39.066667	126.500000	61.000000
-39.033333	126.000000	61.000000
-39.000000	126.000000	60.500000
-38.966667	125.500000	60.500000
-38.933333	125.000000	60.000000
-38.900000	121.500000	60.000000
-38.866667	124.000000	60.500000
-38.833333	121.000000	60.000000
-38.800000	120.500000	60.000000
-38.766667	123.500000	60.500000
-38.733333	122.500000	60.000000
-38.700000	117.500000	59.500000
-38.666667	118.500000	59.500000
-38.633333	118.500000	60.000000
-38.600000	118.000000	60.500000
-38.566667	115.500000	59.500000
-38.533333	114.000000	59.000000
-38.500000	114.000000	58.500000
-38.466667	114.000000	59.000000
-38.433333	114.500000	59.000000
-38.400000	117.000000	60.000000
-38.366667	116.000000	60.000000
-38.333333	115.500000	60.500000
-38.300000	112.500000	59.000000
-38.266667	110.000000	58.000000
-38.233333	110.000000	58.500000
-38.200000	112.000000	59.000000
-38.166667	112.500000	59.500000
-38.133333	112.500000	59.500000
-38.100000	111.500000	59.500000
-38.066667	112.000000	59.500000
-38.033333	110.500000	59.000000
-38.000000	108.500000	58.500000
-37.966667	109.000000	58.500000
-37.933333	110.500000	59.000000
-37.900000	111.500000	59.500000
-37.866667	111.500000	59.500000
-37.833333	111.000000	59.500000
-37.800000	111.000000	59.500000
-37.766667	109.000000	59.000000
-37.733333	109.000000	59.000000
-37.700000	108.500000	59.000000
-37.666667	110.000000	59.500000
-37.633333	109.000000	59.500000
-37.600000	109.500000	60.000000
-37.566667	108.500000	59.500000
-37.533333	106.000000	59.000000
-37.500000	105.500000	58.500000
-37.466667	106.000000	59.000000
-37.433333	107.500000	59.000000
-37.400000	107.000000	59.000000
-37.366667	106.500000	59.000000
-37.333333	106.500000	59.000000
-37.300000	106.500000	59.000000
-37.266667	106.000000	59.500000
-37.233333	106.000000	59.000000
-37.200000	106.000000	59.000000
-37.166667	105.000000	59.000000
-37.133333	105.000000	59.000000
-37.100000	104.500000	59.000000
-37.066667	104.500000	59.000000
-37.033333	104.000000	59.000000
-37.000000	104.000000	59.000000
-36.966667	104.000000	59.000000
-36.933333	104.000000	59.000000
-36.900000	103.500000	59.000000
-36.866667	103.000000	59.000000
-36.833333	102.500000	59.000000
-36.800000	102.500000	59.000000
-36.766667	102.500000	59.000000
-36.733333	102.000000	59.000000
-36.700000	102.000000	59.000000
-36.666667	101.500000	59.000000
-36.633333	91.000000	55.500000
-36.600000	101.500000	59.000000
-36.566667	100.500000	59.000000
-36.533333	100.500000	59.000000
-36.500000	91.000000	55.000000
-36.466667	92.000000	55.000000
-36.433333	100.500000	59.000000
-36.400000	100.000000	59.000000
-36.366667	89.000000	55.000000
-36.333333	100.000000	58.500000
-36.300000	89.000000	55.000000
-36.266667	90.000000	55.000000
-36.233333	83.500000	54.500000
-36.200000	83.500000	55.000000
-36.166667	83.500000	54.500000
-36.133333	83.500000	54.500000
-36.100000	83.500000	55.000000
-36.066667	83.000000	55.000000
-36.033333	83.000000	55.000000
-36.000000	83.000000	55.000000
-35.966667	83.000000	55.000000
-35.933333	83.000000	55.000000
-35.900000	83.500000	55.000000
-35.866667	82.500000	55.000000
-35.833333	83.000000	55.000000
-35.800000	78.000000	53.500000
-35.766667	83.500000	54.500000
-35.733333	77.500000	54.000000
-35.700000	77.500000	54.000000
-35.666667	77.500000	54.500000
-35.633333	81.500000	55.000000
-35.600000	81.500000	55.000000
-35.566667	77.000000	54.500000
-35.533333	77.000000	54.000000
-35.500000	77.000000	54.000000
-35.466667	77.000000	54.000000
-35.433333	76.500000	54.500000
-35.400000	76.000000	54.000000
-35.366667	76.000000	54.500000
-35.333333	76.000000	54.500000
-35.300000	75.500000	55.000000
-35.266667	75.000000	54.000000
-35.233333	75.000000	54.000000
-35.200000	75.000000	54.000000
-35.166667	75.500000	55.000000
-35.133333	79.500000	55.000000
-35.100000	77.000000	54.500000
-35.066667	78.500000	55.000000
-35.033333	78.500000	55.000000
-35.000000	74.000000	54.000000
-34.966667	74.000000	54.000000
-34.933333	74.000000	54.000000
-34.900000	73.500000	54.000000
-34.866667	73.500000	54.000000
-34.833333	73.500000	54.000000
-34.800000	74.000000	54.500000
-34.766667	73.500000	54.500000
-34.733333	73.500000	54.500000
-34.700000	73.000000	54.500000
-34.666667	73.000000	53.500000
-34.633333	72.500000	54.000000
-34.600000	72.500000	54.000000
-34.566667	72.500000	54.000000
-34.533333	72.500000	54.000000
-34.500000	72.500000	54.000000
-34.466667	73.500000	54.500000
-34.433333	72.500000	54.000000
-34.400000	72.500000	54.000000
-34.366667	72.000000	54.000000
-34.333333	71.500000	54.000000
-34.300000	71.000000	54.000000
-34.266667	71.500000	54.500000
-34.233333	71.500000	54.000000
-34.200000	72.000000	54.500000
-34.166667	73.500000	54.500000
-34.133333	71.000000	54.000000
-34.100000	71.000000	55.500000
-34.066667	71.000000	55.500000
-34.033333	71.000000	53.500000
-34.000000	71.000000	56.500000
-33.966667	72.000000	56.500000
-33.933333	75.000000	55.000000
-33.900000	74.500000	54.500000
-33.866667	104.500000	68.000000
-33.833333	70.000000	56.000000
-33.800000	71.500000	56.500000
-33.766667	71.500000	56.500000
-33.733333	99.500000	66.000000
-33.700000	101.000000	67.000000
-33.666667	104.500000	68.000000
-33.633333	103.000000	67.500000
-33.600000	105.500000	68.000000
-33.566667	105.500000	68.500000
-33.533333	100.500000	66.500000
-33.500000	100.500000	67.000000
-33.466667	101.000000	67.000000
-33.433333	101.500000	68.000000
-33.400000	103.500000	68.000000
-33.366667	103.000000	68.500000
-33.333333	103.000000	68.500000
-33.300000	103.000000	68.500000
-33.266667	103.000000	68.500000
-33.233333	103.000000	68.500000
-33.200000	102.500000	68.500000
-33.166667	102.500000	69.000000
-33.133333	68.000000	48.000000
-33.100000	68.000000	47.500000
-33.066667	68.500000	47.000000
-33.033333	102.500000	69.000000
-33.000000	103.000000	69.500000
-32.966667	69.000000	45.000000
-32.933333	69.000000	45.000000
-32.900000	69.500000	44.000000
-32.866667	103.500000	69.000000
-32.833333	71.000000	44.000000
-32.800000	72.000000	44.000000
-32.766667	72.000000	44.000000
-32.733333	72.500000	44.000000
-32.700000	73.000000	44.000000
-32.666667	72.500000	44.000000
-32.633333	72.500000	43.500000
-32.600000	73.500000	43.500000
-32.566667	73.500000	43.500000
-32.533333	74.000000	43.500000
-32.500000	74.500000	43.500000
-32.466667	75.500000	43.500000
-32.433333	75.000000	43.500000
-32.400000	75.500000	43.000000
-32.366667	78.000000	43.000000
-32.333333	79.500000	43.500000
-32.300000	78.000000	42.500000
-32.266667	77.500000	42.500000
-32.233333	78.500000	41.500000
-32.200000	80.500000	41.000000
-32.166667	83.500000	40.500000
-32.133333	85.500000	40.000000
-32.100000	84.000000	39.500000
-32.066667	85.500000	39.500000
-32.033333	90.500000	40.500000
-32.000000	94.500000	42.000000
-31.966667	96.000000	43.500000
-31.933333	98.500000	44.000000
-31.900000	99.000000	44.000000
-31.866667	100.500000	48.000000
-31.833333	101.500000	50.500000
-31.800000	103.000000	47.500000
-31.766667	104.000000	45.500000
-31.733333	105.000000	47.500000
-31.700000	106.000000	51.000000
-31.666667	107.500000	49.000000
-31.633333	108.500000	48.000000
-31.600000	110.500000	50.000000
-31.566667	111.000000	52.500000
-31.533333	111.500000	52.500000
-31.500000	112.000000	49.500000
-31.466667	112.500000	50.000000
-31.433333	113.000000	51.500000
-31.400000	113.500000	52.000000
-31.366667	114.500000	54.000000
-31.333333	115.500000	52.000000
-31.300000	115.500000	50.500000
-31.266667	115.500000	51.500000
-31.233333	116.500000	52.000000
-31.200000	117.500000	52.000000
-31.166667	118.000000	53.000000
-31.133333	119.000000	54.000000
-31.100000	120.000000	54.000000
-31.066667	120.000000	51.500000
-31.033333	120.000000	52.500000
-31.000000	120.500000	52.000000
-30.966667	121.000000	52.500000
-30.933333	120.500000	52.500000
-30.900000	120.500000	52.500000
-30.866667	121.500000	53.500000
-30.833333	122.000000	53.500000
-30.800000	122.500000	51.500000
-30.766667	122.500000	52.000000
-30.733333	123.000000	51.500000
-30.700000	123.000000	51.500000
-30.666667	123.000000	54.000000
-30.633333	123.500000	54.000000
-30.600000	123.500000	55.000000
-30.566667	123.500000	53.000000
-30.533333	125.000000	51.500000
-30.500000	126.000000	53.000000
-30.466667	126.500000	53.000000
-30.433333	126.500000	52.500000
-30.400000	126.500000	52.000000
-30.366667	127.000000	53.000000
-30.333333	127.000000	54.000000
-30.300000	127.000000	53.500000
-30.266667	127.000000	52.500000
-30.233333	127.500000	52.500000
-30.200000	127.500000	53.000000
-30.166667	128.000000	51.500000
-30.133333	129.000000	52.500000
-30.100000	129.000000	53.000000
-30.066667	129.500000	53.500000
-30.033333	129.500000	54.000000
-30.000000	129.000000	53.000000
-29.966667	130.500000	51.500000
-29.933333	130.000000	52.000000
-29.900000	130.500000	52.500000
-29.866667	130.500000	52.000000
-29.833333	131.000000	53.000000
-29.800000	131.000000	54.000000
-29.766667	131.000000	54.500000
-29.733333	132.000000	53.000000
-29.700000	133.000000	52.000000
-29.666667	132.500000	51.500000
-29.633333	132.500000	51.500000
-29.600000	133.000000	52.500000
-29.566667	138.500000	54.500000
-29.533333	133.000000	55.000000
-29.500000	134.000000	53.500000
-29.466667	134.000000	51.500000
-29.433333	134.000000	52.500000
-29.400000	134.500000	52.000000
-29.366667	138.000000	51.000000
-29.333333	134.000000	55.500000
-29.300000	138.000000	54.000000
-29.266667	140.500000	55.000000
-29.233333	141.000000	52.000000
-29.200000	136.000000	53.000000
-29.166667	139.000000	55.000000
-29.133333	133.500000	55.500000
-29.100000	145.500000	55.500000
-29.066667	145.500000	55.500000
-29.033333	137.500000	54.000000
-29.000000	138.500000	55.500000
-28.966667	140.500000	55.500000
-28.933333	141.000000	55.500000
-28.900000	141.000000	55.500000
-28.866667	141.000000	55.500000
-28.833333	142.000000	56.000000
-28.800000	142.000000	56.500000
-28.766667	142.000000	56.000000
-28.733333	142.000000	56.000000
-28.700000	147.500000	55.500000
-28.666667	147.500000	55.500000
-28.633333	147.500000	56.000000
-28.600000	147.500000	56.500000
-28.566667	147.500000	57.000000
-28.533333	148.000000	57.000000
-28.500000	148.000000	56.500000
-28.466667	147.500000	56.000000
-28.433333	148.000000	56.000000
-28.400000	148.000000	56.500000
-28.366667	148.500000	57.000000
-28.333333	148.500000	57.500000
-28.300000	148.500000	57.500000
-28.266667	123.000000	56.500000
-28.233333	120.500000	57.500000
-28.200000	123.000000	56.500000
-28.166667	123.000000	56.500000
-28.133333	123.000000	56.500000
-28.100000	123.000000	56.500000
-28.066667	123.000000	56.000000
-28.033333	133.000000	58.000000
-28.000000	133.500000	57.500000
-27.966667	134.000000	58.000000
-27.933333	134.500000	58.000000
-27.900000	134.500000	58.000000
-27.866667	134.000000	58.000000
-27.833333	134.000000	57.500000
-27.800000	134.000000	59.000000
-27.766667	134.500000	59.000000
-27.733333	135.000000	59.000000
-27.700000	135.000000	59.000000
-27.666667	135.000000	59.000000
-27.633333	135.000000	60.000000
-27.600000	135.000000	60.000000
-27.566667	135.000000	60.500000
-27.533333	135.000000	59.500000
-27.500000	134.500000	60.000000
-27.466667	134.500000	60.000000
-27.433333	134.500000	59.500000
-27.400000	134.500000	60.500000
-27.366667	134.500000	61.000000
-27.333333	135.500000	61.000000
-27.300000	132.500000	62.500000
-27.266667	132.500000	62.500000
-27.233333	132.500000	62.500000
-27.200000	132.000000	62.500000
-27.166667	125.500000	62.500000
-27.133333	125.500000	62.500000
-27.100000	133.000000	62.500000
-27.066667	133.000000	62.500000
-27.033333	133.000000	62.000000
-27.000000	133.000000	61.000000
-26.966667	133.000000	62.000000
-26.933333	133.000000	60.500000
-26.900000	133.000000	61.500000
-26.866667	133.500000	60.500000
-26.833333	134.000000	60.000000
-26.800000	135.000000	62.000000
-26.766667	134.000000	62.000000
-26.733333	134.000000	62.000000
-26.700000	134.000000	62.000000
-26.666667	134.500000	63.500000
-26.633333	134.000000	63.500000
-26.600000	134.000000	63.500000
-26.566667	134.000000	63.000000
-26.533333	135.000000	64.000000
-26.500000	135.000000	64.500000
-26.466667	135.000000	64.000000
-26.433333	135.000000	63.000000
-26.400000	135.000000	63.000000
-26.366667	134.000000	64.000000
-26.333333	134.000000	63.500000
-26.300000	133.500000	63.000000
-26.266667	135.500000	63.000000
-26.233333	135.500000	64.000000
-26.200000	135.500000	63.500000
-26.166667	133.500000	63.500000
-26.133333	133.000000	63.000000
-26.100000	133.000000	63.500000
-26.066667	133.000000	64.500000
-26.033333	134.000000	63.000000
-26.000000	134.000000	64.500000
-25.966667	134.000000	64.000000
-25.933333	134.500000	64.000000
-25.900000	134.500000	63.500000
-25.866667	134.500000	64.000000
-25.833333	134.500000	64.000000
-25.800000	129.500000	64.000000
-25.766667	127.500000	64.000000
-25.733333	127.500000	64.000000
-25.700000	132.500000	64.000000
-25.666667	129.500000	64.500000
-25.633333	133.000000	64.000000
-25.600000	133.000000	64.000000
-25.566667	133.500000	64.000000
-25.533333	133.000000	64.000000
-25.500000	133.000000	64.000000
-25.466667	133.000000	64.000000
-25.433333	134.000000	64.000000
-25.400000	134.500000	64.000000
-25.366667	134.500000	64.000000
-25.333333	135.500000	64.500000
-25.300000	135.500000	64.500000
-25.266667	135.500000	64.500000
-25.233333	129.500000	65.000000
-25.200000	126.000000	65.500000
-25.166667	131.500000	65.500000
-25.133333	126.000000	65.000000
-25.100000	126.000000	65.000000
-25.066667	133.000000	65.000000
-25.033333	133.000000	65.000000
-25.000000	134.000000	65.000000
-24.966667	135.500000	65.000000
-24.933333	135.500000	65.000000
-24.900000	135.000000	65.000000
-24.866667	135.000000	65.000000
-24.833333	133.000000	65.500000
-24.800000	134.500000	65.500000
-24.766667	135.500000	65.000000
-24.733333	136.000000	65.000000
-24.700000	136.000000	65.000000
-24.666667	138.000000	65.500000
-24.633333	136.000000	65.500000
-24.600000	129.500000	66.000000
-24.566667	135.000000	65.500000
-24.533333	135.000000	65.500000
-24.500000	135.000000	65.500000
-24.466667	137.000000	65.500000
-24.433333	137.000000	65.500000
-24.400000	137.500000	65.500000
-24.366667	138.000000	65.500000
-24.333333	138.000000	65.500000
-24.300000	138.000000	65.500000
-24.266667	138.500000	65.500000
-24.233333	138.500000	65.500000
-24.200000	133.500000	67.000000
-24.166667	134.000000	67.000000
-24.133333	136.000000	66.500000
-24.100000	136.000000	66.500000
-24.066667	136.000000	67.000000
-24.033333	136.000000	67.000000
-24.000000	138.000000	67.000000
-23.966667	138.000000	67.000000
-23.933333	138.000000	67.000000
-23.900000	133.500000	67.500000
-23.866667	133.500000	67.500000
-23.833333	133.500000	67.500000
-23.800000	135.500000	67.500000
-23.766667	134.500000	67.000000
-23.733333	134.500000	67.000000
-23.700000	134.000000	67.000000
-23.666667	134.000000	67.500000
-23.633333	133.500000	67.500000
-23.600000	126.000000	68.500000
-23.566667	138.500000	68.000000
-23.533333	138.500000	68.000000
-23.500000	138.500000	68.000000
-23.466667	138.500000	68.000000
-23.433333	138.500000	68.000000
-23.400000	138.500000	68.000000
-23.366667	138.000000	68.000000
-23.333333	125.000000	69.500000
-23.300000	125.000000	69.500000
-23.266667	125.500000	69.500000
-23.233333	119.000000	70.000000
-23.200000	119.000000	70.000000
-23.166667	125.500000	69.500000
-23.133333	129.500000	69.000000
-23.100000	129.500000	69.000000
-23.066667	133.000000	68.500000
-23.033333	133.000000	68.500000
-23.000000	119.000000	70.000000
-22.966667	119.000000	70.000000
-22.933333	119.000000	70.000000
-22.900000	119.000000	70.000000
-22.866667	119.000000	70.000000
-22.833333	119.500000	70.500000
-22.800000	118.500000	71.000000
-22.766667	119.500000	70.500000
-22.733333	136.000000	68.500000
-22.700000	136.000000	68.500000
-22.666667	127.500000	70.000000
-22.633333	127.500000	70.000000
-22.600000	127.500000	70.000000
-22.566667	127.500000	70.000000
-22.533333	127.500000	70.000000
-22.500000	126.500000	70.500000
-22.466667	133.000000	69.500000
-22.433333	132.500000	69.500000
-22.400000	132.500000	69.500000
-22.366667	132.500000	69.500000
-22.333333	132.500000	69.500000
-22.300000	126.000000	70.500000
-22.266667	138.500000	69.500000
-22.233333	138.500000	69.000000
-22.200000	126.000000	70.500000
-22.166667	126.500000	70.500000
-22.133333	126.500000	70.500000
-22.100000	139.000000	69.500000
-22.066667	138.000000	69.500000
-22.033333	138.000000	69.500000
-22.000000	135.000000	70.000000
-21.966667	135.000000	70.000000
-21.933333	125.500000	71.500000
-21.900000	125.500000	71.500000
-21.866667	125.500000	71.500000
-21.833333	127.500000	71.000000
-21.800000	127.500000	71.000000
-21.766667	127.500000	71.000000
-21.733333	133.500000	70.000000
-21.700000	137.500000	70.000000
-21.666667	135.500000	70.000000
-21.633333	135.500000	70.000000
-21.600000	135.500000	70.000000
-21.566667	131.500000	71.500000
-21.533333	131.500000	71.500000
-21.500000	124.000000	72.000000
-21.466667	131.500000	71.500000
-21.433333	136.000000	70.000000
-21.400000	136.000000	70.500000
-21.366667	135.500000	71.500000
-21.333333	139.500000	72.000000
-21.300000	133.500000	71.500000
-21.266667	132.500000	71.500000
-21.233333	132.500000	71.500000
-21.200000	133.000000	71.500000
-21.166667	143.500000	71.000000
-21.133333	126.000000	72.500000
-21.100000	126.000000	72.500000
-21.066667	134.500000	72.000000
-21.033333	133.500000	72.000000
-21.000000	133.500000	72.000000
-20.966667	133.500000	72.500000
-20.933333	123.500000	73.000000
-20.900000	120.000000	73.500000
-20.866667	127.500000	73.000000
-20.833333	128.000000	73.000000
-20.800000	128.000000	73.000000
-20.766667	128.500000	73.000000
-20.733333	140.000000	72.000000
-20.700000	133.000000	72.500000
-20.666667	132.500000	72.500000
-20.633333	132.500000	72.500000
-20.600000	132.500000	72.500000
-20.566667	132.000000	72.500000
-20.533333	113.000000	74.500000
-20.500000	119.000000	74.000000
-20.466667	113.000000	75.000000
-20.433333	113.000000	75.000000
-20.400000	115.000000	75.000000
-20.366667	114.500000	75.000000
-20.333333	117.500000	74.500000
-20.300000	121.500000	74.000000
-20.266667	126.000000	73.000000
-20.233333	127.000000	73.000000
-20.200000	121.000000	74.000000
-20.166667	121.000000	74.500000
-20.133333	121.000000	74.500000
-20.100000	121.500000	74.500000
-20.066667	121.500000	74.500000
-20.033333	127.500000	73.500000
-20.000000	127.500000	73.500000
-19.966667	127.500000	73.500000
-19.933333	128.500000	73.500000
-19.900000	130.000000	73.500000
-19.866667	129.000000	73.500000
-19.833333	129.000000	73.500000
-19.800000	118.500000	75.000000
-19.766667	119.000000	75.000000
-19.733333	119.500000	75.000000
-19.700000	120.000000	75.000000
-19.666667	127.000000	74.000000
-19.633333	127.000000	74.000000
-19.600000	127.000000	74.500000
-19.566667	127.500000	74.500000
-19.533333	121.000000	75.000000
-19.500000	121.000000	75.000000
-19.466667	115.000000	76.000000
-19.433333	115.000000	76.000000
-19.400000	115.000000	76.000000
-19.366667	128.000000	74.500000
-19.333333	128.500000	74.500000
-19.300000	128.500000	74.500000
-19.266667	128.500000	74.500000
-19.233333	128.500000	74.500000
-19.200000	129.000000	74.500000
-19.166667	130.000000	74.500000
-19.133333	130.000000	74.500000
-19.100000	130.000000	74.500000
-19.066667	120.000000	76.000000
-19.033333	126.500000	75.000000
-19.000000	129.500000	74.500000
-18.966667	136.000000	74.000000
-18.933333	136.500000	74.000000
-18.900000	136.500000	74.000000
-18.866667	129.000000	75.000000
-18.833333	123.500000	75.500000
-18.800000	117.500000	76.500000
-18.766667	117.500000	76.500000
-18.733333	115.500000	77.000000
-18.700000	147.500000	76.500000
-18.666667	122.500000	76.000000
-18.633333	123.500000	76.000000
-18.600000	123.500000	76.000000
-18.566667	120.500000	76.500000
-18.533333	118.500000	77.000000
-18.500000	115.500000	77.500000
-18.466667	118.500000	77.000000
-18.433333	120.500000	76.500000
-18.400000	146.500000	75.500000
-18.366667	120.500000	76.500000
-18.333333	120.500000	76.500000
-18.300000	119.000000	76.500000
-18.266667	122.500000	76.500000
-18.233333	117.000000	77.000000
-18.200000	117.000000	77.000000
-18.166667	120.500000	76.500000
-18.133333	121.500000	76.000000
-18.100000	125.500000	76.500000
-18.066667	124.000000	77.000000
-18.033333	124.000000	77.000000
-18.000000	125.000000	76.500000
-17.966667	122.500000	77.000000
-17.933333	120.000000	77.500000
-17.900000	124.000000	77.000000
-17.866667	124.000000	77.000000
-17.833333	118.500000	77.500000
-17.800000	120.500000	77.000000
-17.766667	120.000000	77.500000
-17.733333	121.000000	77.500000
-17.700000	108.500000	79.500000
-17.666667	108.500000	79.500000
-17.633333	108.500000	79.500000
-17.600000	120.500000	77.000000
-17.566667	120.500000	77.000000
-17.533333	120.500000	77.000000
-17.500000	121.000000	77.000000
-17.466667	121.000000	77.000000
-17.433333	121.000000	77.000000
-17.400000	121.000000	77.000000
-17.366667	121.000000	77.000000
-17.333333	121.000000	77.000000
-17.300000	121.000000	77.000000
-17.266667	121.000000	77.000000
-17.233333	121.000000	77.000000
-17.200000	121.000000	77.000000
-17.166667	90.000000	87.000000
-17.133333	90.000000	87.000000
-17.100000	90.000000	87.000000
-17.066667	90.000000	87.000000
-17.033333	90.000000	87.000000
-17.000000	90.000000	87.000000
-16.966667	90.000000	87.000000
-16.933333	90.000000	87.000000
-16.900000	90.000000	87.000000
-16.866667	90.000000	87.000000
-16.833333	90.000000	88.000000
-16.800000	90.000000	88.000000
-16.766667	90.000000	88.000000
-16.733333	90.000000	88.000000
-16.700000	90.000000	88.000000
-16.666667	90.000000	88.000000
-16.633333	90.000000	88.000000
-16.600000	90.000000	88.000000
-16.566667	90.000000	88.000000
-16.533333	90.000000	88.000000
-16.500000	90.000000	88.500000
-16.466667	90.000000	88.000000
-16.433333	89.000000	88.000000
-16.400000	89.000000	88.000000
-16.366667	89.000000	88.000000
-16.333333	89.000000	88.000000
-16.300000	89.000000	88.000000
-16.266667	89.000000	88.000000
-16.233333	90.000000	88.000000
-16.200000	90.000000	88.000000
-16.166667	90.000000	89.000000
-16.133333	90.000000	88.000000
-16.100000	89.500000	88.000000
-16.066667	89.500000	88.000000
-16.033333	89.500000	88.000000
-16.000000	89.500000	88.000000
-15.966667	89.000000	88.000000
-15.933333	90.000000	89.000000
-15.900000	91.000000	90.000000
-15.866667	91.000000	90.000000
-15.833333	152.000000	69.000000
-15.800000	90.000000	89.000000
-15.766667	89.000000	89.000000
-15.733333	114.500000	79.000000
-15.700000	114.500000	79.000000
-15.666667	103.500000	82.000000
-15.633333	103.000000	82.000000
-15.600000	152.000000	67.500000
-15.566667	152.000000	67.500000
-15.533333	152.000000	67.500000
-15.500000	152.000000	68.000000
-15.466667	152.000000	68.000000
-15.433333	116.500000	79.000000
-15.400000	116.500000	79.000000
-15.366667	116.500000	79.000000
-15.333333	152.000000	67.500000
-15.300000	152.000000	67.500000
-15.266667	130.000000	76.500000
-15.233333	124.000000	77.500000
-15.200000	119.500000	78.000000
-15.166667	117.500000	79.000000
-15.133333	118.500000	79.500000
-15.100000	117.500000	80.000000
-15.066667	116.500000	80.000000
-15.033333	115.000000	80.000000
-15.000000	116.000000	80.000000
-14.966667	116.500000	79.500000
-14.933333	116.500000	80.000000
-14.900000	115.500000	80.000000
-14.866667	113.000000	80.500000
-14.833333	113.000000	80.500000
-14.800000	113.000000	80.500000
-14.766667	113.000000	80.500000
-14.733333	113.000000	80.500000
-14.700000	113.000000	80.500000
-14.666667	113.000000	80.500000
-14.633333	113.000000	80.500000
-14.600000	113.000000	81.000000
-14.566667	112.500000	81.000000
-14.533333	112.500000	81.000000
-14.500000	112.000000	81.000000
-14.466667	112.500000	80.500000
-14.433333	112.500000	80.500000
-14.400000	113.000000	81.000000
-14.366667	112.500000	81.500000
-14.333333	113.000000	81.500000
-14.300000	112.500000	81.500000
-14.266667	112.000000	81.500000
-14.233333	112.000000	82.000000
-14.200000	112.500000	81.500000
-14.166667	112.500000	81.000000
-14.133333	112.000000	81.500000
-14.100000	112.000000	81.500000
-14.066667	112.500000	82.000000
-14.033333	107.000000	83.000000
-14.000000	106.000000	83.000000
-13.966667	94.000000	90.000000
-13.933333	107.000000	83.000000
-13.900000	108.000000	83.000000
-13.866667	144.000000	62.500000
-13.833333	145.500000	65.000000
-13.800000	150.000000	61.500000
-13.766667	149.000000	61.500000
-13.733333	150.000000	64.000000
-13.700000	147.000000	65.000000
-13.666667	147.000000	65.000000
-13.633333	148.500000	60.500000
-13.600000	149.000000	60.500000
-13.566667	146.000000	69.500000
-13.533333	148.000000	64.000000
-13.500000	146.500000	64.500000
-13.466667	146.000000	70.000000
-13.433333	146.500000	60.500000
-13.400000	148.500000	60.500000
-13.366667	148.500000	60.500000
-13.333333	148.500000	60.500000
-13.300000	149.000000	60.000000
-13.266667	149.000000	60.500000
-13.233333	149.000000	60.000000
-13.200000	151.000000	64.500000
-13.166667	151.000000	63.500000
-13.133333	148.500000	63.000000
-13.100000	151.000000	58.500000
-13.066667	151.500000	58.500000
-13.033333	151.500000	58.500000
-13.000000	151.500000	58.500000
-12.966667	153.000000	58.500000
-12.933333	153.000000	58.500000
-12.900000	153.000000	57.500000
-12.866667	151.500000	57.500000
-12.833333	151.000000	57.500000
-12.800000	151.000000	57.500000
-12.766667	151.500000	57.500000
-12.733333	153.000000	57.500000
-12.700000	153.500000	57.500000
-12.666667	152.000000	57.500000
-12.633333	153.000000	57.000000
-12.600000	152.000000	56.500000
-12.566667	152.000000	56.500000
-12.533333	152.000000	56.500000
-12.500000	152.000000	56.500000
-12.466667	152.000000	56.500000
-12.433333	153.000000	56.500000
-12.400000	153.500000	56.500000
-12.366667	153.500000	56.000000
-12.333333	152.500000	56.000000
-12.300000	151.500000	56.000000
-12.266667	152.000000	56.000000
-12.233333	151.000000	56.000000
-12.200000	151.000000	56.000000
-12.166667	152.500000	56.000000
-12.133333	153.500000	55.500000
-12.100000	154.500000	55.500000
-12.066667	153.000000	55.500000
-12.033333	151.500000	55.500000
-12.000000	152.500000	55.000000
-11.966667	151.500000	55.000000
-11.933333	151.500000	55.500000
-11.900000	155.000000	55.500000
-11.866667	155.000000	55.000000
-11.833333	155.000000	55.000000
-11.800000	155.000000	54.500000
-11.766667	152.500000	54.500000
-11.733333	152.500000	54.500000
-11.700000	151.500000	54.000000
-11.666667	154.500000	54.500000
-11.633333	155.000000	54.500000
-11.600000	155.000000	53.500000
-11.566667	155.000000	53.500000
-11.533333	151.500000	53.000000
-11.500000	153.500000	53.000000
-11.466667	152.000000	53.000000
-11.433333	152.000000	53.000000
-11.400000	155.500000	53.500000
-11.366667	155.500000	53.500000
-11.333333	156.000000	53.500000
-11.300000	152.500000	53.000000
-11.266667	153.500000	53.500000
-11.233333	152.000000	53.000000
-11.200000	152.500000	53.500000
-11.166667	152.000000	53.500000
-11.133333	158.500000	54.500000
-11.100000	158.500000	54.000000
-11.066667	159.000000	53.500000
-11.033333	158.500000	53.500000
-11.000000	155.000000	53.000000
-10.966667	158.500000	52.500000
-10.933333	159.000000	52.500000
-10.900000	161.000000	53.500000
-10.866667	161.000000	53.500000
-10.833333	161.000000	53.500000
-10.800000	160.500000	53.500000
-10.766667	160.500000	53.000000
-10.733333	160.000000	53.000000
-10.700000	160.000000	51.500000
-10.666667	160.000000	51.500000
-10.633333	160.500000	51.500000
-10.600000	161.000000	53.000000
-10.566667	157.500000	52.500000
-10.533333	160.500000	51.500000
-10.500000	159.500000	51.500000
-10.466667	159.500000	52.500000
-10.433333	157.000000	52.500000
-10.400000	155.000000	52.500000
-10.366667	154.000000	52.500000
-10.333333	154.000000	51.500000
-10.300000	158.000000	51.500000
-10.266667	158.000000	51.500000
-10.233333	158.000000	50.500000
-10.200000	153.000000	50.000000
-10.166667	153.000000	49.500000
-10.133333	153.000000	49.500000
-10.100000	154.000000	50.500000
-10.066667	154.000000	50.500000
-10.033333	156.500000	50.000000
-10.000000	156.000000	50.000000
-9.966667	156.000000	50.000000
-9.933333	154.500000	50.000000
-9.900000	154.000000	49.500000
-9.866667	155.000000	49.500000
-9.833333	155.500000	49.500000
-9.800000	156.500000	49.500000
-9.766667	155.500000	49.500000
-9.733333	155.500000	49.500000
-9.700000	155.500000	49.500000
-9.666667	156.000000	49.000000
-9.633333	155.000000	49.000000
-9.600000	156.000000	49.000000
-9.566667	156.000000	49.000000
-9.533333	157.000000	49.000000
-9.500000	157.000000	49.000000
-9.466667	156.500000	49.000000
-9.433333	156.500000	48.500000
-9.400000	156.500000	47.000000
-9.366667	157.000000	47.000000
-9.333333	157.000000	48.000000
-9.300000	157.500000	48.000000
-9.266667	159.500000	48.000000
-9.233333	158.500000	47.500000
-9.200000	158.000000	47.500000
-9.166667	160.000000	47.500000
-9.133333	159.000000	47.000000
-9.100000	158.000000	47.500000
-9.066667	158.000000	47.500000
-9.033333	159.000000	47.500000
-9.000000	159.500000	45.500000
-8.966667	159.000000	45.000000
-8.933333	160.500000	45.000000
-8.900000	162.000000	45.000000
-8.866667	160.500000	45.000000
-8.833333	159.500000	44.500000
-8.800000	159.000000	44.500000
-8.766667	159.500000	44.500000
-8.733333	160.000000	44.500000
-8.700000	160.000000	44.000000
-8.666667	161.500000	44.000000
-8.633333	163.000000	44.000000
-8.600000	162.500000	44.000000
-8.566667	161.000000	44.000000
-8.533333	160.500000	44.000000
-8.500000	160.500000	43.500000
-8.466667	161.000000	43.500000
-8.433333	161.500000	43.500000
-8.400000	161.500000	43.500000
-8.366667	162.500000	44.000000
-8.333333	164.500000	44.000000
-8.300000	162.500000	44.000000
-8.266667	162.000000	44.000000
-8.233333	161.500000	44.000000
-8.200000	165.500000	44.000000
-8.166667	165.500000	44.000000
-8.133333	165.500000	43.500000
-8.100000	162.500000	43.500000
-8.066667	167.000000	43.500000
-8.033333	168.000000	43.500000
-8.000000	168.000000	43.500000
-7.966667	165.000000	44.000000
-7.933333	168.000000	44.000000
-7.900000	168.000000	44.500000
-7.866667	169.500000	42.500000
-7.833333	169.500000	42.500000
-7.800000	169.500000	42.500000
-7.766667	169.500000	42.500000
-7.733333	169.500000	42.500000
-7.700000	169.500000	42.500000
-7.666667	168.000000	42.500000
-7.633333	169.000000	43.500000
-7.600000	165.500000	44.000000
-7.566667	166.000000	43.500000
-7.533333	166.000000	43.500000
-7.500000	166.000000	43.500000
-7.466667	166.000000	43.500000
-7.433333	169.500000	44.000000
-7.400000	166.000000	44.000000
-7.366667	166.000000	44.000000
-7.333333	166.500000	45.000000
-7.300000	166.500000	45.000000
-7.266667	167.000000	45.000000
-7.233333	167.000000	44.500000
-7.200000	167.000000	45.000000
-7.166667	167.000000	45.000000
-7.133333	172.000000	45.000000
-7.100000	172.000000	45.000000
-7.066667	172.500000	45.000000
-7.033333	171.500000	44.000000
-7.000000	172.000000	44.000000
-6.966667	172.000000	44.000000
-6.933333	172.500000	44.000000
-6.900000	173.000000	44.000000
-6.866667	173.000000	44.000000
-6.833333	174.500000	44.000000
-6.800000	175.000000	44.000000
-6.766667	174.500000	44.000000
-6.733333	175.000000	44.000000
-6.700000	173.500000	45.000000
-6.666667	173.500000	44.500000
-6.633333	173.500000	44.500000
-6.600000	173.000000	46.000000
-6.566667	173.000000	46.000000
-6.533333	174.000000	44.500000
-6.500000	174.000000	44.500000
-6.466667	174.000000	44.500000
-6.433333	174.000000	44.500000
-6.400000	174.500000	44.500000
-6.366667	173.500000	45.000000
-6.333333	173.500000	45.500000
-6.300000	176.000000	44.000000
-6.266667	176.000000	44.000000
-6.233333	176.000000	44.000000
-6.200000	176.000000	44.000000
-6.166667	176.000000	44.000000
-6.133333	176.000000	44.000000
-6.100000	174.000000	45.500000
-6.066667	174.000000	45.500000
-6.033333	174.000000	46.000000
-6.000000	174.000000	46.000000
-5.966667	174.000000	45.000000
-5.933333	174.000000	45.000000
-5.900000	171.000000	46.500000
-5.866667	172.500000	45.000000
-5.833333	172.500000	45.000000
-5.800000	174.000000	45.500000
-5.766667	174.000000	45.500000
-5.733333	174.000000	47.500000
-5.700000	174.000000	46.500000
-5.666667	174.000000	46.500000
-5.633333	174.000000	46.000000
-5.600000	158.000000	50.500000
-5.566667	177.500000	44.500000
-5.533333	177.500000	44.500000
-5.500000	177.500000	44.500000
-5.466667	174.000000	46.000000
-5.433333	174.000000	47.500000
-5.400000	174.000000	47.000000
-5.366667	177.500000	44.500000
-5.333333	177.500000	44.500000
-5.300000	175.500000	46.000000
-5.266667	175.500000	46.000000
-5.233333	175.500000	46.000000
-5.200000	175.500000	45.500000
-5.166667	173.500000	47.000000
-5.133333	173.500000	47.000000
-5.100000	171.500000	50.000000
-5.066667	171.500000	49.000000
-5.033333	172.000000	47.000000
-5.000000	175.500000	48.000000
-4.966667	170.500000	50.500000
-4.933333	168.500000	53.000000
-4.900000	170.500000	51.500000
-4.866667	170.500000	51.500000
-4.833333	170.500000	51.000000
-4.800000	171.000000	50.500000
-4.766667	175.000000	49.000000
-4.733333	174.500000	49.000000
-4.700000	171.000000	50.500000
-4.666667	175.000000	49.500000
-4.633333	175.000000	49.500000
-4.600000	175.000000	49.500000
-4.566667	171.500000	49.500000
-4.533333	172.500000	49.000000
-4.500000	172.500000	49.000000
-4.466667	171.500000	49.500000
-4.433333	171.500000	50.000000
-4.400000	177.000000	47.500000
-4.366667	162.500000	56.000000
-4.333333	163.000000	55.500000
-4.300000	177.000000	48.000000
-4.266667	177.000000	48.500000
-4.233333	177.000000	48.500000
-4.200000	177.000000	48.500000
-4.166667	177.000000	48.500000
-4.133333	177.000000	48.000000
-4.100000	172.000000	50.500000
-4.066667	171.500000	50.500000
-4.033333	171.500000	52.000000
-4.000000	170.500000	53.000000
-3.966667	170.500000	53.000000
-3.933333	170.500000	52.500000
-3.900000	170.500000	52.000000
-3.866667	170.500000	52.000000
-3.833333	170.500000	52.000000
-3.800000	169.000000	53.000000
-3.766667	171.000000	52.500000
-3.733333	169.000000	53.000000
-3.700000	169.000000	53.000000
-3.666667	169.000000	53.500000
-3.633333	170.500000	52.000000
-3.600000	177.500000	49.000000
-3.566667	170.500000	51.500000
-3.533333	169.000000	53.000000
-3.500000	169.500000	53.000000
-3.466667	171.500000	52.500000
-3.433333	171.500000	52.500000
-3.400000	171.000000	53.000000
-3.366667	171.500000	52.500000
-3.333333	171.500000	53.500000
-3.300000	170.000000	54.000000
-3.266667	171.000000	53.500000
-3.233333	169.000000	54.000000
-3.200000	170.500000	52.500000
-3.166667	170.500000	52.500000
-3.133333	169.000000	54.000000
-3.100000	169.000000	54.000000
-3.066667	169.000000	54.000000
-3.033333	170.500000	52.500000
-3.000000	170.500000	53.000000
-2.966667	170.500000	53.000000
-2.933333	170.500000	53.000000
-2.900000	170.500000	52.500000
-2.866667	170.500000	52.500000
-2.833333	169.500000	54.000000
-2.800000	171.000000	54.000000
-2.766667	170.500000	54.500000
-2.733333	170.500000	54.500000
-2.700000	170.500000	54.500000
-2.666667	170.500000	54.500000
-2.633333	170.500000	55.000000
-2.600000	170.500000	54.500000
-2.566667	170.500000	54.500000
-2.533333	170.500000	54.500000
-2.500000	169.000000	54.500000
-2.466667	169.000000	54.500000
-2.433333	176.500000	51.500000
-2.400000	169.500000	55.500000
-2.366667	169.500000	55.500000
-2.333333	169.500000	55.500000
-2.300000	169.500000	55.500000
-2.266667	169.500000	55.500000
-2.233333	169.500000	55.500000
-2.200000	170.000000	55.500000
-2.166667	170.000000	55.500000
-2.133333	170.000000	55.500000
-2.100000	170.500000	55.500000
-2.066667	170.500000	55.500000
-2.033333	170.500000	55.500000
-2.000000	169.500000	56.000000
-1.966667	169.500000	56.000000
-1.933333	170.000000	55.500000
-1.900000	170.000000	55.500000
-1.866667	170.000000	55.500000
-1.833333	170.000000	55.500000
-1.800000	170.000000	55.500000
-1.766667	170.000000	55.500000
-1.733333	170.000000	56.000000
-1.700000	170.000000	56.000000
-1.666667	169.500000	56.500000
-1.633333	170.000000	56.500000
-1.600000	170.000000	56.500000
-1.566667	170.000000	56.500000
-1.533333	164.000000	60.000000
-1.500000	164.000000	60.000000
-1.466667	164.000000	60.000000
-1.433333	164.000000	60.000000
-1.400000	163.500000	60.000000
-1.366667	163.500000	60.000000
-1.333333	163.500000	60.000000
-1.300000	163.500000	60.000000
-1.266667	178.000000	53.000000
-1.233333	166.500000	59.000000
-1.200000	166.500000	59.000000
-1.166667	178.000000	52.500000
-1.133333	165.500000	59.500000
-1.100000	165.500000	60.000000
-1.066667	166.000000	60.000000
-1.033333	166.000000	60.000000
-1.000000	166.000000	60.000000
-0.966667	166.000000	60.000000
-0.933333	166.000000	60.000000
-0.900000	166.000000	60.000000
-0.866667	173.000000	47.000000
-0.833333	167.000000	59.000000
-0.800000	167.000000	59.000000
-0.766667	167.500000	59.000000
-0.733333	167.500000	59.000000
-0.700000	171.500000	47.500000
-0.666667	167.500000	59.500000
-0.633333	174.500000	55.500000
-0.600000	174.500000	55.500000
-0.566667	171.000000	57.500000
-0.533333	180.000000	52.500000
-0.500000	180.000000	52.500000
-0.466667	166.000000	60.500000
-0.433333	166.000000	60.500000
-0.400000	170.000000	48.500000
-0.366667	180.000000	52.500000
-0.333333	178.500000	52.500000
-0.300000	164.000000	62.000000
-0.266667	178.500000	52.500000
-0.233333	164.500000	62.000000
-0.200000	167.000000	60.000000
-0.166667	167.000000	60.000000
-0.133333	178.000000	53.500000
-0.100000	177.500000	54.500000
-0.066667	177.500000	54.500000
-0.033333	178.000000	53.500000
0.000000	179.000000	53.000000
0.033333	163.500000	62.500000
0.066667	165.500000	61.500000
0.100000	165.500000	61.500000
0.133333	165.000000	62.000000
0.166667	165.000000	62.000000
0.200000	164.500000	62.000000
0.233333	164.500000	62.000000
0.266667	178.000000	53.500000
0.300000	179.500000	53.500000
0.333333	179.500000	53.500000
0.366667	179.500000	53.500000
0.400000	179.500000	53.500000
0.433333	165.500000	62.000000
0.466667	165.500000	62.000000
0.500000	165.500000	62.000000
0.533333	166.000000	62.000000
0.566667	166.000000	62.000000
0.600000	166.000000	62.000000
0.633333	165.000000	62.500000
0.666667	165.500000	62.500000
0.700000	166.000000	62.000000
0.733333	126.500000	87.500000
0.766667	162.000000	65.000000
0.800000	173.000000	57.500000
0.833333	163.000000	63.500000
0.866667	162.500000	63.500000
0.900000	163.000000	63.500000
0.933333	163.000000	63.500000
0.966667	161.500000	64.500000
1.000000	163.000000	64.000000
1.033333	162.000000	64.000000
1.066667	162.500000	64.000000
1.100000	164.000000	63.000000
1.133333	164.000000	63.000000
1.166667	164.000000	63.000000
1.200000	165.000000	63.000000
1.233333	166.500000	62.000000
1.266667	165.000000	63.000000
1.300000	179.500000	54.000000
1.333333	179.500000	54.000000
1.366667	179.500000	54.000000
1.400000	179.500000	54.000000
1.433333	179.500000	54.000000
1.466667	179.500000	54.000000
1.500000	179.500000	53.500000
1.533333	179.500000	54.000000
1.566667	168.500000	61.000000
1.600000	168.500000	61.000000
1.633333	168.500000	61.000000
1.666667	164.000000	64.000000
1.700000	163.000000	64.000000
1.733333	162.500000	64.500000
1.766667	160.000000	69.000000
1.800000	158.000000	71.000000
1.833333	167.500000	35.500000
1.866667	166.000000	33.000000
1.900000	146.500000	2.000000
1.933333	164.500000	31.000000
1.966667	163.500000	28.500000
2.000000	146.500000	24.000000
2.033333	164.000000	24.500000
2.066667	124.000000	23.500000
2.100000	193.500000	21.500000
2.133333	160.500000	21.500000
2.166667	196.500000	21.500000
2.200000	153.500000	20.500000
2.233333	152.000000	19.000000
2.266667	221.000000	11.500000
2.300000	153.500000	18.500000
2.333333	152.500000	17.500000
2.366667	150.500000	17.000000
2.400000	157.000000	18.500000
2.433333	157.000000	19.000000
2.466667	211.500000	11.500000
2.500000	149.000000	17.500000
2.533333	209.500000	12.500000
2.566667	208.500000	12.000000
2.600000	152.500000	19.000000
2.633333	207.000000	13.000000
2.666667	206.500000	14.500000
2.700000	205.000000	14.000000
2.733333	205.000000	13.500000
2.766667	204.500000	12.500000
2.800000	204.500000	14.000000
2.833333	203.500000	13.500000
2.866667	202.500000	13.000000
2.900000	203.500000	14.000000
2.933333	202.500000	15.000000
2.966667	202.500000	14.500000
3.000000	202.000000	15.000000
3.033333	201.500000	15.000000
3.066667	201.500000	14.500000
3.100000	202.500000	15.500000
3.133333	201.500000	15.000000
3.166667	201.000000	15.500000
3.200000	201.500000	16.000000
3.233333	200.500000	16.000000
3.266667	201.000000	16.000000
3.300000	202.000000	16.000000
3.333333	201.000000	16.000000
3.366667	200.500000	15.500000
3.400000	201.500000	16.000000
3.433333	201.500000	16.500000
3.466667	201.000000	14.500000
3.500000	201.500000	14.000000
3.533333	201.000000	15.000000
3.566667	202.000000	14.500000
3.600000	200.500000	15.000000
3.633333	201.000000	15.000000
3.666667	201.500000	16.000000
3.700000	202.000000	15.000000
3.733333	201.000000	15.000000
3.766667	201.500000	16.000000
3.800000	202.000000	17.000000
3.833333	202.000000	16.000000
3.866667	202.000000	16.000000
3.900000	202.500000	16.500000
3.933333	203.000000	16.500000
3.966667	202.500000	16.500000
4.000000	144.000000	22.000000
4.033333	142.500000	21.500000
4.066667	144.000000	21.500000
4.100000	146.500000	22.000000
4.133333	148.000000	22.000000
4.166667	144.500000	22.000000
4.200000	144.500000	22.000000
4.233333	145.500000	21.500000
4.266667	150.000000	21.500000
4.300000	150.000000	21.500000
4.333333	147.500000	21.500000
4.366667	146.000000	21.500000
4.400000	147.500000	21.000000
4.433333	151.000000	21.000000
4.466667	152.500000	21.000000
4.500000	152.500000	21.000000
4.533333	149.000000	21.000000
4.566667	149.000000	21.000000
4.600000	149.500000	20.500000
4.633333	151.000000	21.000000
4.666667	153.500000	21.000000
4.700000	153.500000	21.000000
4.733333	153.500000	21.000000
4.766667	150.500000	21.000000
4.800000	151.000000	21.000000
4.833333	151.000000	21.000000
4.866667	153.000000	21.000000
4.900000	155.500000	21.000000
4.933333	156.000000	21.000000
4.966667	155.000000	21.000000
5.000000	153.000000	21.500000
5.033333	153.500000	21.500000
5.066667	153.500000	21.500000
5.100000	154.500000	21.000000
5.133333	157.000000	21.500000
5.166667	157.000000	21.500000
5.200000	157.000000	21.500000
5.233333	155.000000	21.000000
5.266667	154.500000	21.500000
5.300000	155.500000	21.500000
5.333333	156.000000	21.500000
5.366667	158.000000	21.500000
5.400000	159.000000	21.500000
5.433333	158.000000	21.500000
5.466667	156.000000	21.500000
5.500000	156.000000	21.500000
5.533333	157.000000	21.500000
5.566667	159.000000	21.500000
5.600000	160.500000	19.500000
5.633333	157.500000	19.500000
5.666667	155.000000	19.500000
5.700000	156.500000	21.500000
5.733333	157.500000	21.500000
5.766667	160.500000	19.500000
5.800000	162.000000	19.500000
5.833333	160.000000	21.500000
5.866667	158.000000	19.500000
5.900000	157.500000	20.500000
5.933333	158.000000	20.500000
5.966667	160.500000	21.000000
6.000000	164.000000	21.500000
6.033333	164.000000	20.000000
6.066667	163.000000	21.500000
6.100000	160.000000	21.000000
6.133333	159.000000	21.500000
6.166667	159.500000	21.500000
6.200000	161.000000	21.500000
6.233333	165.500000	21.500000
6.266667	165.500000	21.500000
6.300000	164.500000	21.500000
6.333333	162.500000	21.500000
6.366667	162.000000	18.500000
6.400000	162.500000	18.500000
6.433333	163.500000	21.500000
6.466667	161.500000	20.500000
6.500000	162.500000	20.500000
6.533333	163.500000	21.000000
6.566667	163.500000	21.000000
6.600000	163.500000	19.500000
[truncated: 8,801 more rows]
