# Supplementary material for: Attraction of posture and motion-trajectory elements of conspecific biological motion in medaka fish
Source: Sci Rep. 2018 Jun 5;8:8589. doi: 10.1038/s41598-018-26186-x (PMC5988670; doi:10.1038/s41598-018-26186-x)
Supplement: Supplementary file 4 — Dataset 3 [file 41598_2018_26186_MOESM4_ESM.zip › DataExperiments/Nonbio_06.csv]

time[sec]	x	y
-60.000000	154.500000	36.500000
-59.966667	154.500000	35.000000
-59.933333	154.500000	34.000000
-59.900000	154.500000	34.000000
-59.866667	154.500000	79.000000
-59.833333	154.500000	34.000000
-59.800000	154.500000	36.500000
-59.766667	154.500000	80.000000
-59.733333	140.000000	34.000000
-59.700000	154.500000	35.500000
-59.666667	154.500000	35.000000
-59.633333	154.500000	136.000000
-59.600000	154.500000	79.000000
-59.566667	154.500000	75.500000
-59.533333	140.000000	35.500000
-59.500000	154.500000	35.500000
-59.466667	138.000000	34.500000
-59.433333	137.500000	35.500000
-59.400000	137.500000	35.000000
-59.366667	137.500000	35.000000
-59.333333	137.500000	35.000000
-59.300000	133.500000	36.000000
-59.266667	130.500000	34.500000
-59.233333	127.500000	35.000000
-59.200000	127.500000	36.000000
-59.166667	126.000000	26.000000
-59.133333	126.000000	36.000000
-59.100000	125.500000	32.500000
-59.066667	107.500000	36.000000
-59.033333	125.500000	35.000000
-59.000000	124.500000	35.000000
-58.966667	124.000000	35.000000
-58.933333	124.000000	36.000000
-58.900000	116.000000	34.000000
-58.866667	128.500000	27.500000
-58.833333	124.500000	26.500000
-58.800000	125.000000	26.500000
-58.766667	127.500000	26.500000
-58.733333	118.500000	26.000000
-58.700000	129.500000	26.500000
-58.666667	125.000000	27.000000
-58.633333	128.500000	23.000000
-58.600000	125.500000	25.500000
-58.566667	126.000000	27.000000
-58.533333	122.000000	27.000000
-58.500000	122.000000	26.500000
-58.466667	150.000000	27.000000
-58.433333	149.500000	24.000000
-58.400000	149.500000	26.500000
-58.366667	149.500000	27.000000
-58.333333	149.500000	26.500000
-58.300000	150.500000	24.000000
-58.266667	154.500000	26.500000
-58.233333	142.000000	29.000000
-58.200000	153.000000	25.500000
-58.166667	254.000000	15.500000
-58.133333	256.000000	15.000000
-58.100000	248.000000	18.500000
-58.066667	249.000000	18.500000
-58.033333	253.000000	16.000000
-58.000000	299.000000	1.500000
-57.966667	240.500000	22.000000
-57.933333	252.500000	16.000000
-57.900000	253.000000	16.500000
-57.866667	247.500000	19.000000
-57.833333	248.000000	19.000000
-57.800000	252.500000	16.500000
-57.766667	247.000000	18.500000
-57.733333	255.000000	16.500000
-57.700000	259.500000	14.000000
-57.666667	254.500000	16.000000
-57.633333	254.500000	17.000000
-57.600000	250.500000	19.500000
-57.566667	241.000000	22.000000
-57.533333	254.500000	16.000000
-57.500000	254.000000	15.000000
-57.466667	259.000000	15.500000
-57.433333	260.000000	15.500000
-57.400000	255.000000	18.500000
-57.366667	255.500000	16.500000
-57.333333	258.500000	16.000000
-57.300000	260.500000	17.000000
-57.266667	259.500000	18.000000
-57.233333	257.000000	21.000000
-57.200000	259.000000	22.000000
-57.166667	263.000000	17.500000
-57.133333	265.000000	20.000000
-57.100000	266.500000	21.500000
-57.066667	273.000000	20.000000
-57.033333	268.500000	23.500000
-57.000000	268.500000	23.500000
-56.966667	274.500000	20.500000
-56.933333	274.000000	20.500000
-56.900000	270.000000	23.500000
-56.866667	272.500000	20.500000
-56.833333	274.500000	21.500000
-56.800000	271.000000	31.000000
-56.766667	285.000000	16.000000
-56.733333	283.000000	19.000000
-56.700000	274.500000	33.500000
-56.666667	288.500000	17.000000
-56.633333	288.500000	16.500000
-56.600000	291.500000	13.500000
-56.566667	292.000000	14.000000
-56.533333	291.000000	17.500000
-56.500000	292.000000	14.000000
-56.466667	291.000000	16.000000
-56.433333	290.500000	17.500000
-56.400000	288.500000	19.500000
-56.366667	289.500000	16.500000
-56.333333	290.500000	16.000000
-56.300000	289.000000	18.500000
-56.266667	288.000000	18.000000
-56.233333	288.500000	16.500000
-56.200000	289.500000	17.500000
-56.166667	288.000000	19.500000
-56.133333	286.000000	19.000000
-56.100000	289.500000	16.500000
-56.066667	289.500000	19.000000
-56.033333	288.000000	21.000000
-56.000000	288.000000	18.500000
-55.966667	289.000000	18.000000
-55.933333	290.000000	19.000000
-55.900000	289.500000	22.000000
-55.866667	292.000000	14.000000
-55.833333	293.500000	13.500000
-55.800000	294.000000	15.500000
-55.766667	294.000000	17.000000
-55.733333	293.500000	19.000000
-55.700000	292.000000	19.500000
-55.666667	291.500000	18.000000
-55.633333	292.000000	18.500000
-55.600000	292.500000	25.000000
-55.566667	290.500000	25.500000
-55.533333	291.000000	21.500000
-55.500000	290.000000	22.500000
-55.466667	290.000000	24.500000
-55.433333	289.000000	26.500000
-55.400000	289.500000	22.000000
-55.366667	289.500000	23.500000
-55.333333	289.500000	26.000000
-55.300000	287.500000	25.000000
-55.266667	289.000000	22.000000
-55.233333	288.500000	24.500000
-55.200000	289.000000	32.000000
-55.166667	288.500000	29.000000
-55.133333	287.000000	29.500000
-55.100000	286.000000	30.500000
-55.066667	285.500000	27.000000
-55.033333	285.500000	27.000000
-55.000000	286.000000	23.500000
-54.966667	285.500000	21.000000
-54.933333	285.500000	24.500000
-54.900000	285.500000	16.000000
-54.866667	285.500000	15.500000
-54.833333	285.500000	15.500000
-54.800000	285.500000	24.500000
-54.766667	285.000000	25.000000
-54.733333	285.000000	12.500000
-54.700000	284.000000	12.500000
-54.666667	285.500000	35.500000
-54.633333	282.000000	13.000000
-54.600000	281.500000	13.000000
-54.566667	281.000000	14.000000
-54.533333	280.500000	13.000000
-54.500000	278.500000	12.000000
-54.466667	278.500000	12.500000
-54.433333	276.500000	12.500000
-54.400000	271.500000	10.000000
-54.366667	270.500000	10.000000
-54.333333	269.500000	10.000000
-54.300000	267.500000	9.500000
-54.266667	266.000000	8.000000
-54.233333	263.500000	8.500000
-54.200000	262.500000	8.500000
-54.166667	262.500000	9.500000
-54.133333	252.000000	5.500000
-54.100000	247.500000	6.500000
-54.066667	246.500000	5.500000
-54.033333	247.000000	5.500000
-54.000000	242.500000	5.500000
-53.966667	241.500000	5.500000
-53.933333	240.500000	5.000000
-53.900000	238.000000	5.500000
-53.866667	236.000000	5.500000
-53.833333	236.500000	5.500000
-53.800000	235.000000	5.500000
-53.766667	231.500000	5.000000
-53.733333	231.000000	5.000000
-53.700000	229.000000	5.500000
-53.666667	228.000000	6.000000
-53.633333	220.500000	6.500000
-53.600000	225.000000	7.000000
-53.566667	224.500000	7.000000
-53.533333	222.500000	7.500000
-53.500000	221.500000	8.500000
-53.466667	221.000000	9.000000
-53.433333	220.000000	9.500000
-53.400000	217.000000	9.500000
-53.366667	220.500000	9.500000
-53.333333	211.000000	10.000000
-53.300000	218.500000	11.000000
-53.266667	214.500000	11.500000
-53.233333	213.500000	12.000000
-53.200000	213.000000	11.500000
-53.166667	214.000000	11.500000
-53.133333	213.500000	12.000000
-53.100000	212.500000	13.000000
-53.066667	202.500000	14.000000
-53.033333	201.000000	14.500000
-53.000000	211.000000	14.000000
-52.966667	200.000000	13.500000
-52.933333	200.500000	14.500000
-52.900000	210.000000	15.500000
-52.866667	199.500000	16.500000
-52.833333	224.000000	15.500000
-52.800000	226.500000	21.500000
-52.766667	225.000000	15.000000
-52.733333	200.000000	16.000000
-52.700000	209.500000	17.500000
-52.666667	222.500000	20.000000
-52.633333	222.500000	21.000000
-52.600000	224.000000	17.000000
-52.566667	223.000000	14.500000
-52.533333	226.000000	18.500000
-52.500000	226.000000	16.000000
-52.466667	227.500000	16.000000
-52.433333	192.500000	19.000000
-52.400000	232.500000	16.000000
-52.366667	201.500000	12.500000
-52.333333	202.000000	11.500000
-52.300000	237.000000	11.000000
-52.266667	240.000000	10.500000
-52.233333	244.500000	7.000000
-52.200000	246.500000	6.000000
-52.166667	206.000000	10.000000
-52.133333	247.500000	8.500000
-52.100000	248.500000	8.500000
-52.066667	211.500000	10.000000
-52.033333	211.000000	8.500000
-52.000000	210.000000	8.000000
-51.966667	207.000000	8.500000
-51.933333	209.500000	10.500000
-51.900000	215.500000	8.500000
-51.866667	216.000000	7.000000
-51.833333	213.000000	7.000000
-51.800000	213.500000	8.000000
-51.766667	222.000000	8.000000
-51.733333	223.000000	7.000000
-51.700000	223.500000	5.500000
-51.666667	224.000000	5.000000
-51.633333	223.500000	5.000000
-51.600000	222.000000	5.500000
-51.566667	220.500000	6.500000
-51.533333	227.000000	6.500000
-51.500000	227.500000	6.000000
-51.466667	228.000000	5.500000
-51.433333	228.000000	5.500000
-51.400000	224.000000	6.500000
-51.366667	224.500000	6.500000
-51.333333	231.000000	6.500000
-51.300000	232.000000	6.000000
-51.266667	232.500000	6.000000
-51.233333	233.000000	5.500000
-51.200000	234.000000	5.500000
-51.166667	234.000000	6.000000
-51.133333	232.500000	6.000000
-51.100000	229.000000	6.500000
-51.066667	236.000000	6.500000
-51.033333	236.000000	7.000000
-51.000000	236.500000	6.500000
-50.966667	237.000000	6.500000
-50.933333	237.000000	7.000000
-50.900000	238.000000	7.500000
-50.866667	237.000000	8.000000
-50.833333	240.000000	8.000000
-50.800000	240.000000	8.500000
-50.766667	241.000000	8.500000
-50.733333	241.500000	8.000000
-50.700000	242.000000	8.000000
-50.666667	242.000000	8.000000
-50.633333	242.500000	8.000000
-50.600000	243.000000	8.500000
-50.566667	243.500000	8.500000
-50.533333	244.000000	8.500000
-50.500000	244.000000	8.500000
-50.466667	244.000000	8.500000
-50.433333	244.000000	8.500000
-50.400000	241.500000	9.500000
-50.366667	242.000000	8.500000
-50.333333	242.000000	8.500000
-50.300000	242.500000	8.500000
-50.266667	242.500000	9.000000
-50.233333	243.000000	9.000000
-50.200000	243.000000	9.000000
-50.166667	243.500000	9.000000
-50.133333	243.500000	9.000000
-50.100000	247.500000	6.500000
-50.066667	245.000000	6.500000
-50.033333	239.000000	8.000000
-50.000000	243.500000	7.500000
-49.966667	244.500000	7.500000
-49.933333	243.000000	8.000000
-49.900000	243.500000	8.000000
-49.866667	245.500000	8.000000
-49.833333	243.500000	8.000000
-49.800000	245.000000	7.000000
-49.766667	249.500000	7.000000
-49.733333	246.500000	8.000000
-49.700000	247.000000	9.000000
-49.666667	247.500000	8.000000
-49.633333	246.000000	9.500000
-49.600000	239.500000	11.000000
-49.566667	247.500000	9.000000
-49.533333	248.500000	8.000000
-49.500000	249.000000	8.000000
-49.466667	249.500000	8.500000
-49.433333	248.500000	9.000000
-49.400000	248.500000	9.500000
-49.366667	249.000000	9.500000
-49.333333	245.500000	10.500000
-49.300000	248.500000	10.000000
-49.266667	249.000000	10.000000
-49.233333	250.000000	9.500000
-49.200000	251.500000	9.500000
-49.166667	249.000000	10.000000
-49.133333	251.000000	10.000000
-49.100000	247.000000	10.500000
-49.066667	251.000000	11.500000
-49.033333	250.500000	12.000000
-49.000000	247.500000	14.500000
-48.966667	248.000000	14.500000
-48.933333	248.000000	14.500000
-48.900000	248.000000	14.500000
-48.866667	248.000000	14.500000
-48.833333	248.500000	14.500000
-48.800000	246.500000	16.000000
-48.766667	247.000000	16.000000
-48.733333	248.000000	15.500000
-48.700000	249.000000	15.500000
-48.666667	249.500000	15.500000
-48.633333	250.000000	16.000000
-48.600000	247.500000	17.000000
-48.566667	239.000000	22.000000
-48.533333	239.000000	21.500000
-48.500000	239.000000	21.500000
-48.466667	252.500000	16.500000
-48.433333	252.500000	16.500000
-48.400000	252.000000	16.500000
-48.366667	240.500000	21.500000
-48.333333	247.000000	18.000000
-48.300000	258.500000	14.000000
-48.266667	254.000000	15.500000
-48.233333	253.500000	17.000000
-48.200000	254.000000	17.500000
-48.166667	256.500000	16.000000
-48.133333	253.000000	17.000000
-48.100000	261.000000	14.000000
-48.066667	255.000000	16.500000
-48.033333	256.000000	17.500000
-48.000000	261.500000	14.500000
-47.966667	256.000000	18.000000
-47.933333	256.500000	15.500000
-47.900000	259.000000	15.000000
-47.866667	261.000000	15.500000
-47.833333	262.500000	16.000000
-47.800000	263.000000	16.500000
-47.766667	258.000000	18.500000
-47.733333	258.000000	18.000000
-47.700000	258.500000	18.000000
-47.666667	258.500000	18.500000
-47.633333	261.500000	18.500000
-47.600000	260.500000	19.000000
-47.566667	259.000000	20.000000
-47.533333	259.000000	19.500000
-47.500000	259.500000	20.000000
-47.466667	260.000000	21.000000
-47.433333	262.000000	20.500000
-47.400000	259.500000	21.000000
-47.366667	259.500000	20.500000
-47.333333	260.500000	21.500000
-47.300000	270.000000	19.000000
-47.266667	263.000000	24.000000
-47.233333	265.000000	19.500000
-47.200000	265.500000	22.000000
-47.166667	267.000000	23.000000
-47.133333	273.500000	20.500000
-47.100000	273.000000	21.000000
-47.066667	269.000000	24.500000
-47.033333	276.500000	22.000000
-47.000000	276.000000	21.500000
-46.966667	272.000000	24.000000
-46.933333	273.000000	25.000000
-46.900000	281.000000	21.500000
-46.866667	279.000000	27.000000
-46.833333	280.500000	21.000000
-46.800000	277.500000	24.500000
-46.766667	285.500000	19.500000
-46.733333	283.500000	21.500000
-46.700000	282.500000	26.000000
-46.666667	285.000000	17.500000
-46.633333	284.500000	19.000000
-46.600000	283.000000	24.500000
-46.566667	282.000000	25.500000
-46.533333	284.000000	18.000000
-46.500000	285.000000	18.000000
-46.466667	283.500000	20.500000
-46.433333	282.000000	24.000000
-46.400000	283.000000	18.000000
-46.366667	285.000000	17.500000
-46.333333	284.000000	20.000000
-46.300000	281.500000	23.000000
-46.266667	280.500000	22.500000
-46.233333	288.000000	17.500000
-46.200000	290.500000	16.500000
-46.166667	288.500000	19.000000
-46.133333	288.000000	22.500000
-46.100000	289.500000	17.500000
-46.066667	288.500000	19.500000
-46.033333	288.000000	23.000000
-46.000000	285.500000	22.500000
-45.966667	289.000000	18.000000
-45.933333	288.000000	20.500000
-45.900000	290.000000	16.500000
-45.866667	294.000000	11.000000
-45.833333	292.000000	17.000000
-45.800000	294.000000	15.500000
-45.766667	294.500000	16.000000
-45.733333	294.500000	15.500000
-45.700000	295.000000	15.500000
-45.666667	294.500000	17.000000
-45.633333	294.500000	18.500000
-45.600000	294.500000	19.500000
-45.566667	294.000000	17.500000
-45.533333	294.000000	18.000000
-45.500000	293.500000	20.000000
-45.466667	293.000000	21.000000
-45.433333	293.000000	18.500000
-45.400000	290.000000	27.000000
-45.366667	288.000000	29.000000
-45.333333	291.500000	17.500000
-45.300000	294.000000	17.500000
-45.266667	293.500000	18.500000
-45.233333	293.000000	19.500000
-45.200000	293.000000	20.500000
-45.166667	292.500000	21.500000
-45.133333	292.500000	16.500000
-45.100000	292.500000	18.500000
-45.066667	292.000000	18.000000
-45.033333	290.000000	18.000000
-45.000000	290.000000	17.000000
-44.966667	284.000000	10.500000
-44.933333	282.500000	10.500000
-44.900000	282.000000	11.000000
-44.866667	281.000000	12.000000
-44.833333	286.500000	16.500000
-44.800000	286.000000	17.000000
-44.766667	286.000000	17.500000
-44.733333	285.000000	18.500000
-44.700000	283.500000	19.500000
-44.666667	281.000000	19.000000
-44.633333	281.500000	19.000000
-44.600000	280.500000	22.000000
-44.566667	277.500000	23.000000
-44.533333	278.500000	23.500000
-44.500000	277.000000	24.500000
-44.466667	277.500000	26.000000
-44.433333	277.000000	27.000000
-44.400000	272.500000	25.000000
-44.366667	276.000000	26.000000
-44.333333	278.500000	27.500000
-44.300000	279.500000	29.500000
-44.266667	279.500000	31.000000
-44.233333	280.500000	33.000000
-44.200000	279.500000	32.500000
-44.166667	279.500000	33.500000
-44.133333	279.500000	32.500000
-44.100000	274.500000	31.000000
-44.066667	274.500000	31.000000
-44.033333	274.500000	32.000000
-44.000000	274.500000	31.500000
-43.966667	273.000000	29.000000
-43.933333	274.500000	29.500000
-43.900000	274.000000	31.500000
-43.866667	273.000000	33.500000
-43.833333	272.500000	34.500000
-43.800000	273.000000	33.500000
-43.766667	274.000000	35.500000
-43.733333	273.000000	37.000000
-43.700000	273.000000	37.000000
-43.666667	280.500000	38.000000
-43.633333	273.000000	33.500000
-43.600000	270.500000	32.500000
-43.566667	268.500000	34.000000
-43.533333	268.500000	30.500000
-43.500000	268.500000	31.500000
-43.466667	268.000000	31.000000
-43.433333	268.000000	30.000000
-43.400000	266.000000	27.000000
-43.366667	260.500000	24.000000
-43.333333	261.000000	22.500000
-43.300000	261.000000	20.000000
-43.266667	259.000000	20.500000
-43.233333	248.000000	9.000000
-43.200000	249.000000	8.500000
-43.166667	247.000000	8.500000
-43.133333	245.500000	7.000000
-43.100000	243.000000	7.000000
-43.066667	242.000000	7.000000
-43.033333	243.000000	7.000000
-43.000000	240.500000	7.500000
-42.966667	239.500000	7.500000
-42.933333	238.000000	7.000000
-42.900000	237.500000	7.000000
-42.866667	237.000000	7.000000
-42.833333	236.500000	7.500000
-42.800000	238.000000	9.500000
-42.766667	236.500000	9.500000
-42.733333	232.500000	7.000000
-42.700000	232.000000	6.500000
-42.666667	231.500000	6.500000
-42.633333	230.000000	7.500000
-42.600000	229.500000	8.000000
-42.566667	229.500000	8.500000
-42.533333	228.500000	7.500000
-42.500000	228.000000	7.000000
-42.466667	227.500000	7.500000
-42.433333	225.500000	8.500000
-42.400000	223.500000	8.000000
-42.366667	224.000000	7.500000
-42.333333	223.000000	6.500000
-42.300000	223.000000	7.000000
-42.266667	223.000000	8.000000
-42.233333	220.000000	8.000000
-42.200000	220.000000	7.500000
-42.166667	218.000000	6.500000
-42.133333	220.500000	7.500000
-42.100000	223.500000	8.500000
-42.066667	216.500000	8.000000
-42.033333	216.500000	8.000000
-42.000000	217.500000	7.500000
-41.966667	220.000000	9.000000
-41.933333	219.000000	9.500000
-41.900000	217.000000	10.500000
-41.866667	211.000000	10.000000
-41.833333	213.000000	10.000000
-41.800000	215.500000	10.500000
-41.766667	213.000000	12.500000
-41.733333	211.000000	13.500000
-41.700000	210.000000	14.000000
-41.666667	208.000000	16.000000
-41.633333	204.000000	18.500000
-41.600000	153.000000	10.000000
-41.566667	205.000000	17.500000
-41.533333	203.000000	19.000000
-41.500000	149.500000	14.000000
-41.466667	147.000000	12.500000
-41.433333	146.000000	12.500000
-41.400000	145.000000	11.500000
-41.366667	143.500000	12.500000
-41.333333	144.500000	11.500000
-41.300000	142.000000	12.000000
-41.266667	140.500000	12.000000
-41.233333	141.500000	12.000000
-41.200000	141.000000	13.000000
-41.166667	139.500000	12.500000
-41.133333	139.500000	12.500000
-41.100000	140.500000	12.500000
-41.066667	138.000000	13.000000
-41.033333	137.500000	13.000000
-41.000000	137.500000	13.500000
-40.966667	136.500000	13.000000
-40.933333	136.500000	14.000000
-40.900000	136.000000	13.500000
-40.866667	136.500000	13.500000
-40.833333	136.000000	13.500000
-40.800000	134.500000	13.500000
-40.766667	191.500000	23.000000
-40.733333	133.000000	13.500000
-40.700000	133.000000	13.500000
-40.666667	132.000000	13.500000
-40.633333	133.000000	13.500000
-40.600000	189.500000	24.000000
-40.566667	189.500000	24.000000
-40.533333	129.500000	13.500000
-40.500000	189.000000	24.000000
-40.466667	188.500000	24.500000
-40.433333	189.000000	24.000000
-40.400000	188.500000	24.000000
-40.366667	188.500000	24.500000
-40.333333	188.000000	24.500000
-40.300000	187.500000	25.000000
-40.266667	187.000000	24.500000
-40.233333	187.000000	24.500000
-40.200000	186.500000	25.000000
-40.166667	186.000000	25.500000
-40.133333	186.500000	25.500000
-40.100000	185.500000	25.500000
-40.066667	185.500000	26.000000
-40.033333	185.500000	26.000000
-40.000000	185.500000	26.000000
-39.966667	185.000000	26.000000
-39.933333	185.000000	25.000000
-39.900000	184.500000	25.500000
-39.866667	183.500000	25.500000
-39.833333	184.000000	26.500000
-39.800000	184.000000	26.000000
-39.766667	184.000000	25.000000
-39.733333	185.000000	25.000000
-39.700000	184.500000	25.500000
-39.666667	184.000000	25.000000
-39.633333	184.000000	25.000000
-39.600000	184.500000	25.500000
-39.566667	184.500000	24.500000
-39.533333	184.500000	24.000000
-39.500000	184.000000	23.500000
-39.466667	184.000000	23.500000
-39.433333	184.000000	23.500000
-39.400000	182.000000	23.500000
-39.366667	173.000000	24.000000
-39.333333	182.000000	23.000000
-39.300000	183.000000	22.500000
-39.266667	181.500000	22.000000
-39.233333	182.000000	25.500000
-39.200000	182.000000	19.000000
-39.166667	182.000000	17.500000
-39.133333	181.500000	16.500000
-39.100000	180.500000	16.000000
-39.066667	180.000000	16.500000
-39.033333	182.500000	16.000000
-39.000000	178.500000	15.000000
-38.966667	178.000000	13.500000
-38.933333	181.000000	13.000000
-38.900000	181.500000	13.000000
-38.866667	177.500000	12.500000
-38.833333	179.500000	13.000000
-38.800000	174.000000	13.500000
-38.766667	172.500000	12.000000
-38.733333	171.500000	10.500000
-38.700000	171.000000	9.500000
-38.666667	171.000000	8.000000
-38.633333	170.500000	7.500000
-38.600000	168.000000	7.500000
-38.566667	168.000000	7.500000
-38.533333	167.000000	7.500000
-38.500000	163.000000	6.500000
-38.466667	163.000000	6.500000
-38.433333	161.500000	6.000000
-38.400000	161.000000	5.500000
-38.366667	161.500000	5.500000
-38.333333	159.500000	5.500000
-38.300000	158.000000	5.500000
-38.266667	156.500000	5.500000
-38.233333	157.500000	5.500000
-38.200000	156.000000	5.500000
-38.166667	154.000000	5.500000
-38.133333	153.500000	6.000000
-38.100000	152.500000	6.000000
-38.066667	151.500000	6.000000
-38.033333	150.500000	5.500000
-38.000000	149.000000	5.000000
-37.966667	150.000000	5.500000
-37.933333	147.500000	5.500000
-37.900000	147.500000	5.500000
-37.866667	147.000000	6.000000
-37.833333	145.500000	6.000000
-37.800000	145.000000	6.000000
-37.766667	145.000000	6.000000
-37.733333	144.500000	5.500000
-37.700000	143.000000	5.500000
-37.666667	142.000000	5.500000
-37.633333	142.500000	5.500000
-37.600000	141.000000	6.000000
-37.566667	140.000000	6.000000
-37.533333	139.000000	6.000000
-37.500000	138.000000	6.000000
-37.466667	137.500000	6.000000
-37.433333	137.500000	6.000000
-37.400000	137.500000	6.000000
-37.366667	136.500000	5.500000
-37.333333	135.000000	6.000000
-37.300000	135.000000	6.000000
-37.266667	134.500000	6.000000
-37.233333	133.500000	6.000000
-37.200000	133.500000	6.000000
-37.166667	132.500000	6.000000
-37.133333	132.500000	6.500000
-37.100000	131.500000	6.500000
-37.066667	131.000000	6.500000
-37.033333	131.000000	6.000000
-37.000000	130.500000	6.000000
-36.966667	129.500000	6.500000
-36.933333	128.000000	6.500000
-36.900000	127.500000	6.500000
-36.866667	124.500000	6.500000
-36.833333	123.500000	6.500000
-36.800000	122.000000	6.500000
-36.766667	121.500000	6.500000
-36.733333	121.000000	7.000000
-36.700000	120.500000	6.500000
-36.666667	120.500000	6.500000
-36.633333	120.500000	6.500000
-36.600000	120.000000	6.500000
-36.566667	119.500000	7.000000
-36.533333	119.500000	7.000000
-36.500000	118.500000	7.000000
-36.466667	118.000000	7.000000
-36.433333	116.500000	7.000000
-36.400000	116.500000	7.000000
-36.366667	116.500000	7.000000
-36.333333	116.000000	7.000000
-36.300000	116.000000	7.000000
-36.266667	116.000000	7.000000
-36.233333	115.500000	7.500000
-36.200000	115.500000	7.500000
-36.166667	114.500000	7.500000
-36.133333	113.500000	7.500000
-36.100000	113.000000	7.500000
-36.066667	113.000000	7.500000
-36.033333	111.000000	7.500000
-36.000000	116.000000	7.500000
-35.966667	115.500000	7.500000
-35.933333	112.500000	7.500000
-35.900000	112.000000	7.500000
-35.866667	110.500000	8.000000
-35.833333	110.500000	8.000000
-35.800000	109.500000	8.000000
-35.766667	106.500000	8.000000
-35.733333	106.500000	8.000000
-35.700000	105.500000	8.000000
-35.666667	105.500000	7.500000
-35.633333	105.500000	7.500000
-35.600000	105.000000	8.000000
-35.566667	105.000000	8.000000
-35.533333	105.000000	8.500000
-35.500000	105.000000	9.000000
-35.466667	104.000000	9.000000
-35.433333	104.000000	9.000000
-35.400000	107.500000	9.000000
-35.366667	106.000000	8.000000
-35.333333	106.000000	8.000000
-35.300000	102.000000	8.000000
-35.266667	102.000000	8.500000
-35.233333	101.000000	9.000000
-35.200000	100.500000	9.000000
-35.166667	100.500000	9.000000
-35.133333	106.000000	9.500000
-35.100000	100.500000	9.500000
-35.066667	100.500000	9.000000
-35.033333	100.000000	9.000000
-35.000000	100.000000	9.000000
-34.966667	101.000000	9.000000
-34.933333	102.000000	9.000000
-34.900000	102.000000	9.500000
-34.866667	102.000000	10.000000
-34.833333	98.500000	10.000000
-34.800000	97.000000	10.000000
-34.766667	96.500000	10.000000
-34.733333	96.500000	10.000000
-34.700000	96.000000	10.000000
-34.666667	95.500000	10.000000
-34.633333	95.500000	10.000000
-34.600000	95.000000	10.500000
-34.566667	95.000000	10.500000
-34.533333	94.500000	10.500000
-34.500000	94.500000	11.000000
-34.466667	94.000000	11.000000
-34.433333	94.000000	11.000000
-34.400000	93.500000	11.000000
-34.366667	93.500000	11.000000
-34.333333	93.500000	10.500000
-34.300000	93.000000	11.000000
-34.266667	93.000000	10.500000
-34.233333	93.000000	11.500000
-34.200000	93.000000	11.500000
-34.166667	93.000000	11.500000
-34.133333	92.000000	11.500000
-34.100000	91.000000	12.500000
-34.066667	90.500000	12.500000
-34.033333	90.500000	12.500000
-34.000000	90.500000	12.500000
-33.966667	90.000000	12.500000
-33.933333	86.000000	12.500000
-33.900000	86.000000	12.500000
-33.866667	86.000000	12.500000
-33.833333	89.000000	12.500000
-33.800000	85.500000	12.500000
-33.766667	85.500000	13.000000
-33.733333	85.000000	13.000000
-33.700000	85.000000	12.500000
-33.666667	85.000000	12.500000
-33.633333	85.000000	12.500000
-33.600000	88.000000	13.000000
-33.566667	88.000000	13.000000
-33.533333	84.000000	13.000000
-33.500000	83.500000	13.000000
-33.466667	83.500000	12.500000
-33.433333	83.500000	12.500000
-33.400000	83.500000	13.500000
-33.366667	83.000000	14.000000
-33.333333	82.500000	14.000000
-33.300000	82.500000	14.000000
-33.266667	82.500000	14.000000
-33.233333	82.500000	14.000000
-33.200000	82.500000	13.500000
-33.166667	82.500000	14.000000
-33.133333	82.000000	14.000000
-33.100000	81.500000	14.000000
-33.066667	81.000000	14.000000
-33.033333	81.000000	14.000000
-33.000000	81.000000	14.000000
-32.966667	81.000000	14.500000
-32.933333	81.000000	14.500000
-32.900000	81.000000	14.500000
-32.866667	80.500000	14.500000
-32.833333	80.500000	14.500000
-32.800000	80.500000	14.500000
-32.766667	80.500000	14.500000
-32.733333	80.000000	14.500000
-32.700000	79.500000	16.500000
-32.666667	79.000000	16.500000
-32.633333	79.500000	16.500000
-32.600000	78.500000	16.500000
-32.566667	78.500000	16.500000
-32.533333	78.500000	17.000000
-32.500000	78.500000	17.000000
-32.466667	78.500000	17.000000
-32.433333	78.500000	15.000000
-32.400000	78.500000	15.000000
-32.366667	78.500000	15.000000
-32.333333	78.500000	15.000000
-32.300000	78.000000	15.500000
-32.266667	77.500000	17.500000
-32.233333	77.500000	18.000000
-32.200000	77.500000	18.000000
-32.166667	77.500000	18.000000
-32.133333	77.000000	18.000000
-32.100000	77.500000	17.500000
-32.066667	77.000000	18.000000
-32.033333	77.500000	18.000000
-32.000000	77.000000	18.000000
-31.966667	77.000000	18.000000
-31.933333	77.000000	18.500000
-31.900000	76.500000	19.000000
-31.866667	77.000000	18.500000
-31.833333	76.500000	18.500000
-31.800000	76.000000	18.500000
-31.766667	76.000000	19.000000
-31.733333	76.000000	18.500000
-31.700000	76.500000	18.500000
-31.666667	66.500000	19.000000
-31.633333	66.500000	19.500000
-31.600000	66.500000	19.500000
-31.566667	76.000000	19.500000
-31.533333	75.500000	19.500000
-31.500000	75.000000	20.000000
-31.466667	70.000000	19.500000
-31.433333	70.000000	19.500000
-31.400000	70.000000	20.000000
-31.366667	70.000000	19.500000
-31.333333	69.500000	20.000000
-31.300000	69.000000	20.000000
-31.266667	69.000000	20.000000
-31.233333	69.000000	20.000000
-31.200000	69.000000	20.000000
-31.166667	69.500000	20.000000
-31.133333	65.000000	20.000000
-31.100000	65.000000	20.000000
-31.066667	65.000000	20.500000
-31.033333	64.500000	20.500000
-31.000000	74.500000	20.500000
-30.966667	64.500000	21.000000
-30.933333	68.000000	21.000000
-30.900000	68.000000	21.000000
-30.866667	68.000000	21.000000
-30.833333	68.000000	21.000000
-30.800000	68.000000	21.000000
-30.766667	68.000000	21.000000
-30.733333	68.000000	21.000000
-30.700000	68.000000	21.000000
-30.666667	68.000000	21.000000
-30.633333	64.000000	21.000000
-30.600000	64.000000	21.000000
-30.566667	64.000000	21.000000
-30.533333	70.000000	21.500000
-30.500000	70.000000	21.500000
-30.466667	70.000000	22.000000
-30.433333	72.000000	22.000000
-30.400000	73.000000	22.000000
-30.366667	72.500000	22.000000
-30.333333	63.000000	22.000000
-30.300000	61.500000	21.500000
-30.266667	66.000000	22.000000
-30.233333	70.500000	22.000000
-30.200000	67.000000	22.000000
-30.166667	68.500000	22.000000
-30.133333	66.000000	22.000000
-30.100000	66.000000	22.000000
-30.066667	66.500000	22.500000
-30.033333	68.500000	22.500000
-30.000000	66.000000	22.000000
-29.966667	63.500000	22.000000
-29.933333	63.500000	22.000000
-29.900000	63.500000	22.500000
-29.866667	63.000000	22.500000
-29.833333	63.000000	22.500000
-29.800000	63.000000	23.000000
-29.766667	67.500000	23.000000
-29.733333	70.500000	23.000000
-29.700000	63.500000	23.000000
-29.666667	63.500000	23.000000
-29.633333	63.000000	23.000000
-29.600000	63.000000	23.000000
-29.566667	63.000000	23.000000
-29.533333	63.000000	23.000000
-29.500000	63.000000	23.500000
-29.466667	63.500000	23.500000
-29.433333	63.000000	24.000000
-29.400000	64.500000	24.500000
-29.366667	69.500000	24.500000
-29.333333	69.500000	24.500000
-29.300000	69.500000	24.500000
-29.266667	64.500000	24.000000
-29.233333	64.000000	24.000000
-29.200000	64.000000	24.000000
-29.166667	64.000000	24.000000
-29.133333	64.000000	24.500000
-29.100000	62.500000	24.500000
-29.066667	63.000000	24.500000
-29.033333	63.000000	24.500000
-29.000000	62.500000	24.500000
-28.966667	62.500000	24.500000
-28.933333	62.500000	24.500000
-28.900000	62.500000	24.500000
-28.866667	62.500000	24.500000
-28.833333	62.500000	24.500000
-28.800000	62.500000	24.500000
-28.766667	62.500000	24.500000
-28.733333	62.000000	25.500000
-28.700000	62.000000	25.000000
-28.666667	62.000000	25.500000
-28.633333	62.500000	25.000000
-28.600000	62.000000	25.500000
-28.566667	63.000000	25.000000
-28.533333	62.000000	25.000000
-28.500000	58.000000	25.000000
-28.466667	59.000000	25.000000
-28.433333	59.000000	25.000000
-28.400000	59.000000	25.000000
-28.366667	59.000000	25.000000
-28.333333	59.000000	25.500000
-28.300000	59.000000	25.500000
-28.266667	59.000000	25.500000
-28.233333	58.500000	25.500000
-28.200000	59.000000	25.500000
-28.166667	58.500000	25.500000
-28.133333	58.500000	25.500000
-28.100000	58.500000	25.500000
-28.066667	58.500000	25.500000
-28.033333	59.000000	26.000000
-28.000000	59.000000	26.000000
-27.966667	57.500000	26.000000
-27.933333	57.500000	26.000000
-27.900000	56.500000	26.500000
-27.866667	55.500000	26.000000
-27.833333	56.500000	26.500000
-27.800000	56.500000	26.500000
-27.766667	56.500000	26.500000
-27.733333	56.500000	27.000000
-27.700000	56.000000	27.000000
-27.666667	56.500000	26.500000
-27.633333	56.500000	26.500000
-27.600000	54.500000	26.500000
-27.566667	52.000000	26.500000
-27.533333	52.000000	26.000000
-27.500000	52.000000	26.000000
-27.466667	54.500000	27.000000
-27.433333	52.000000	26.000000
-27.400000	51.500000	26.500000
-27.366667	51.500000	26.500000
-27.333333	51.500000	26.000000
-27.300000	51.500000	27.000000
-27.266667	54.000000	27.500000
-27.233333	54.000000	27.500000
-27.200000	55.500000	28.000000
-27.166667	57.000000	28.000000
-27.133333	57.000000	28.000000
-27.100000	54.000000	27.500000
-27.066667	57.000000	28.000000
-27.033333	53.000000	27.500000
-27.000000	57.000000	28.000000
-26.966667	55.500000	28.000000
-26.933333	53.500000	28.500000
-26.900000	54.000000	29.000000
-26.866667	53.500000	29.000000
-26.833333	54.000000	29.000000
-26.800000	51.500000	28.500000
-26.766667	51.000000	28.500000
-26.733333	50.500000	28.500000
-26.700000	50.500000	28.000000
-26.666667	50.500000	28.000000
-26.633333	50.500000	28.000000
-26.600000	50.500000	28.000000
-26.566667	50.000000	28.000000
-26.533333	50.000000	28.000000
-26.500000	50.000000	28.000000
-26.466667	50.000000	28.500000
-26.433333	50.000000	28.500000
-26.400000	50.000000	28.500000
-26.366667	51.000000	29.500000
-26.333333	65.000000	29.500000
-26.300000	64.000000	30.000000
-26.266667	50.500000	29.500000
-26.233333	76.000000	31.000000
-26.200000	77.000000	31.000000
-26.166667	102.000000	21.000000
-26.133333	102.000000	21.000000
-26.100000	50.500000	30.000000
-26.066667	50.000000	30.000000
-26.033333	50.000000	30.000000
-26.000000	56.000000	32.000000
-25.966667	106.500000	20.000000
-25.933333	51.000000	31.000000
-25.900000	51.000000	31.000000
-25.866667	97.500000	22.000000
-25.833333	99.500000	22.000000
-25.800000	99.500000	22.000000
-25.766667	99.500000	22.000000
-25.733333	95.500000	22.500000
-25.700000	110.000000	20.000000
-25.666667	53.000000	32.000000
-25.633333	52.500000	32.000000
-25.600000	52.500000	32.000000
-25.566667	63.000000	31.500000
-25.533333	125.000000	18.000000
-25.500000	99.000000	22.500000
-25.466667	98.500000	22.500000
-25.433333	102.000000	21.500000
-25.400000	71.000000	28.000000
-25.366667	71.000000	28.000000
-25.333333	52.000000	31.500000
-25.300000	52.000000	31.500000
-25.266667	56.500000	31.500000
-25.233333	56.000000	31.000000
-25.200000	51.000000	31.000000
-25.166667	54.000000	31.000000
-25.133333	54.500000	31.500000
-25.100000	58.500000	31.000000
-25.066667	58.000000	32.000000
-25.033333	58.000000	32.000000
-25.000000	59.500000	32.500000
-24.966667	61.000000	32.500000
-24.933333	59.000000	32.500000
-24.900000	57.000000	32.500000
-24.866667	58.000000	31.000000
-24.833333	58.500000	31.500000
-24.800000	57.000000	33.500000
-24.766667	57.500000	33.500000
-24.733333	56.000000	33.500000
-24.700000	58.000000	33.500000
-24.666667	55.500000	33.500000
-24.633333	56.500000	34.000000
-24.600000	55.000000	34.000000
-24.566667	54.500000	34.000000
-24.533333	54.500000	34.500000
-24.500000	53.500000	35.000000
-24.466667	55.000000	35.000000
-24.433333	55.500000	35.000000
-24.400000	54.500000	35.000000
-24.366667	54.000000	35.500000
-24.333333	53.500000	35.500000
-24.300000	53.500000	35.500000
-24.266667	52.000000	35.500000
-24.233333	52.000000	35.500000
-24.200000	52.000000	35.500000
-24.166667	52.500000	36.000000
-24.133333	52.500000	36.000000
-24.100000	52.500000	36.000000
-24.066667	52.000000	36.500000
-24.033333	51.000000	36.500000
-24.000000	51.500000	37.000000
-23.966667	51.500000	37.000000
-23.933333	51.000000	37.000000
-23.900000	50.500000	37.000000
-23.866667	50.500000	38.000000
-23.833333	50.000000	38.000000
-23.800000	50.500000	38.000000
-23.766667	50.000000	38.000000
-23.733333	49.500000	38.000000
-23.700000	49.000000	38.000000
-23.666667	49.000000	38.000000
-23.633333	48.500000	38.500000
-23.600000	48.500000	38.500000
-23.566667	48.500000	38.500000
-23.533333	48.500000	39.000000
-23.500000	48.000000	38.500000
-23.466667	47.500000	39.500000
-23.433333	47.500000	39.500000
-23.400000	47.500000	39.500000
-23.366667	47.500000	39.500000
-23.333333	46.000000	39.500000
-23.300000	46.000000	39.500000
-23.266667	46.000000	39.500000
-23.233333	46.500000	40.500000
-23.200000	46.000000	40.500000
-23.166667	45.500000	40.500000
-23.133333	45.000000	40.500000
-23.100000	45.000000	40.500000
-23.066667	44.500000	40.500000
-23.033333	43.000000	40.500000
-23.000000	41.500000	41.000000
-22.966667	42.000000	41.000000
-22.933333	41.500000	41.500000
-22.900000	43.500000	42.000000
-22.866667	43.000000	41.500000
-22.833333	42.500000	42.000000
-22.800000	42.500000	42.000000
-22.766667	41.000000	41.500000
-22.733333	40.500000	42.000000
-22.700000	37.000000	42.000000
-22.666667	37.000000	42.500000
-22.633333	37.000000	43.000000
-22.600000	38.000000	43.000000
-22.566667	39.500000	43.000000
-22.533333	38.500000	43.500000
-22.500000	37.500000	43.500000
-22.466667	37.500000	44.000000
-22.433333	37.500000	44.000000
-22.400000	38.000000	44.000000
-22.366667	38.000000	44.000000
-22.333333	36.500000	44.000000
-22.300000	34.000000	45.000000
-22.266667	37.500000	45.000000
-22.233333	37.500000	45.000000
-22.200000	36.500000	45.000000
-22.166667	36.500000	45.000000
-22.133333	36.500000	45.500000
-22.100000	36.000000	45.500000
-22.066667	35.500000	45.500000
-22.033333	33.000000	45.500000
-22.000000	32.000000	46.000000
-21.966667	32.000000	46.000000
-21.933333	32.000000	46.000000
-21.900000	32.000000	46.500000
-21.866667	32.000000	46.500000
-21.833333	32.000000	46.500000
-21.800000	35.000000	46.500000
-21.766667	30.500000	46.500000
-21.733333	35.000000	46.500000
-21.700000	30.500000	47.000000
-21.666667	30.500000	47.000000
-21.633333	29.500000	47.000000
-21.600000	29.500000	47.000000
-21.566667	29.500000	47.500000
-21.533333	29.500000	47.500000
-21.500000	30.000000	47.500000
-21.466667	29.000000	48.000000
-21.433333	34.000000	48.000000
-21.400000	29.500000	48.000000
-21.366667	29.000000	48.000000
-21.333333	28.000000	48.000000
-21.300000	28.500000	48.500000
-21.266667	28.500000	48.500000
-21.233333	28.500000	49.000000
-21.200000	28.500000	49.000000
-21.166667	28.000000	49.500000
-21.133333	28.000000	49.500000
-21.100000	32.500000	49.500000
-21.066667	31.500000	50.000000
-21.033333	30.500000	50.000000
-21.000000	30.500000	50.000000
-20.966667	31.500000	50.000000
-20.933333	27.500000	50.500000
-20.900000	28.000000	51.000000
-20.866667	28.000000	51.000000
-20.833333	28.000000	51.500000
-20.800000	28.000000	52.000000
-20.766667	31.500000	52.500000
-20.733333	30.000000	52.500000
-20.700000	28.500000	52.500000
-20.666667	28.500000	52.500000
-20.633333	31.000000	52.500000
-20.600000	26.500000	53.000000
-20.566667	27.000000	53.500000
-20.533333	28.500000	52.500000
-20.500000	29.500000	53.000000
-20.466667	29.500000	54.500000
-20.433333	28.000000	54.500000
-20.400000	27.500000	54.500000
-20.366667	27.000000	54.500000
-20.333333	29.500000	54.000000
-20.300000	27.500000	54.000000
-20.266667	26.500000	54.000000
-20.233333	26.500000	54.500000
-20.200000	27.500000	54.500000
-20.166667	28.000000	55.000000
-20.133333	28.000000	55.000000
-20.100000	27.500000	55.000000
-20.066667	27.500000	55.000000
-20.033333	28.000000	55.000000
-20.000000	27.000000	55.000000
-19.966667	25.000000	55.500000
-19.933333	24.500000	55.500000
-19.900000	24.500000	55.500000
-19.866667	24.500000	55.500000
-19.833333	24.500000	56.500000
-19.800000	26.000000	56.500000
-19.766667	26.000000	56.500000
-19.733333	26.500000	56.500000
-19.700000	25.500000	56.500000
-19.666667	25.500000	56.500000
-19.633333	25.000000	56.500000
-19.600000	26.000000	57.000000
-19.566667	24.500000	57.000000
-19.533333	24.500000	57.000000
-19.500000	24.500000	57.500000
-19.466667	25.000000	57.500000
-19.433333	25.000000	58.000000
-19.400000	25.000000	58.000000
-19.366667	25.000000	58.000000
-19.333333	24.500000	58.000000
-19.300000	24.500000	58.000000
-19.266667	24.000000	58.000000
-19.233333	24.000000	59.000000
-19.200000	24.000000	60.000000
-19.166667	24.000000	60.000000
-19.133333	24.000000	60.000000
-19.100000	24.000000	60.000000
-19.066667	24.000000	60.000000
-19.033333	23.500000	60.000000
-19.000000	23.500000	60.000000
-18.966667	23.500000	60.000000
-18.933333	23.500000	60.500000
-18.900000	23.000000	60.500000
-18.866667	23.000000	61.000000
-18.833333	23.000000	61.000000
-18.800000	19.500000	62.500000
-18.766667	18.000000	62.500000
-18.733333	18.000000	62.500000
-18.700000	18.000000	62.500000
-18.666667	21.000000	63.000000
-18.633333	17.500000	63.000000
-18.600000	17.500000	63.000000
-18.566667	17.500000	64.500000
-18.533333	19.000000	64.000000
-18.500000	18.500000	64.500000
-18.466667	19.500000	64.000000
-18.433333	21.500000	64.000000
-18.400000	21.000000	64.000000
-18.366667	21.000000	64.000000
-18.333333	21.000000	64.000000
-18.300000	17.500000	65.500000
-18.266667	17.500000	66.000000
-18.233333	16.500000	66.000000
-18.200000	16.500000	66.000000
-18.166667	16.500000	66.000000
-18.133333	16.500000	66.500000
-18.100000	16.500000	67.500000
-18.066667	20.000000	65.500000
-18.033333	20.000000	66.000000
-18.000000	19.500000	66.000000
-17.966667	20.000000	65.500000
-17.933333	15.500000	68.000000
-17.900000	15.500000	67.500000
-17.866667	16.000000	67.500000
-17.833333	15.500000	68.000000
-17.800000	15.500000	68.000000
-17.766667	15.000000	68.000000
-17.733333	17.000000	68.000000
-17.700000	15.500000	68.500000
-17.666667	15.500000	68.000000
-17.633333	14.500000	68.500000
-17.600000	15.500000	68.500000
-17.566667	14.500000	68.500000
-17.533333	14.500000	68.500000
-17.500000	13.000000	69.500000
-17.466667	13.000000	69.500000
-17.433333	15.000000	70.000000
-17.400000	13.000000	69.500000
-17.366667	14.000000	70.500000
-17.333333	14.500000	70.500000
-17.300000	14.000000	70.500000
-17.266667	14.000000	70.500000
-17.233333	14.000000	70.500000
-17.200000	14.000000	70.500000
-17.166667	14.500000	70.500000
-17.133333	14.500000	70.500000
-17.100000	14.500000	71.000000
-17.066667	14.500000	71.000000
-17.033333	15.000000	70.000000
-17.000000	11.000000	72.000000
-16.966667	11.000000	71.500000
-16.933333	15.000000	70.500000
-16.900000	15.000000	70.500000
-16.866667	12.000000	72.000000
-16.833333	11.000000	73.000000
-16.800000	10.500000	73.000000
-16.766667	10.500000	73.000000
-16.733333	10.000000	73.000000
-16.700000	9.000000	74.500000
-16.666667	9.000000	74.500000
-16.633333	9.000000	74.500000
-16.600000	9.000000	74.500000
-16.566667	9.500000	74.500000
-16.533333	8.500000	75.000000
-16.500000	8.500000	75.000000
-16.466667	8.500000	75.500000
-16.433333	8.500000	75.500000
-16.400000	8.000000	75.500000
-16.366667	8.000000	75.500000
-16.333333	8.000000	76.000000
-16.300000	8.000000	76.000000
-16.266667	8.000000	76.000000
-16.233333	8.000000	76.000000
-16.200000	7.500000	76.500000
-16.166667	7.500000	76.500000
-16.133333	10.000000	75.000000
-16.100000	7.500000	76.500000
-16.066667	7.500000	77.000000
-16.033333	7.500000	77.000000
-16.000000	8.000000	77.500000
-15.966667	8.500000	78.000000
-15.933333	8.500000	78.500000
-15.900000	9.500000	78.000000
-15.866667	12.500000	76.000000
-15.833333	11.000000	76.000000
-15.800000	11.500000	76.500000
-15.766667	11.500000	76.500000
-15.733333	12.500000	77.000000
-15.700000	11.000000	77.000000
-15.666667	11.500000	77.500000
-15.633333	13.500000	78.000000
-15.600000	13.000000	78.500000
-15.566667	11.500000	78.500000
-15.533333	11.500000	79.000000
-15.500000	12.500000	79.500000
-15.466667	12.000000	80.000000
-15.433333	10.500000	80.000000
-15.400000	10.500000	80.000000
-15.366667	10.500000	80.500000
-15.333333	10.500000	81.000000
-15.300000	11.500000	81.500000
-15.266667	11.500000	81.500000
-15.233333	11.500000	82.500000
-15.200000	11.500000	82.000000
-15.166667	11.000000	82.500000
-15.133333	9.500000	86.000000
-15.100000	9.500000	84.500000
-15.066667	10.000000	85.000000
-15.033333	10.500000	86.000000
-15.000000	9.500000	86.500000
-14.966667	9.500000	87.500000
-14.933333	9.000000	88.500000
-14.900000	10.000000	89.500000
-14.866667	9.500000	90.000000
-14.833333	9.500000	90.000000
-14.800000	9.500000	91.000000
-14.766667	9.500000	91.500000
-14.733333	9.500000	92.000000
-14.700000	9.000000	92.500000
-14.666667	9.500000	93.000000
-14.633333	9.000000	93.500000
-14.600000	8.500000	94.500000
-14.566667	8.500000	94.500000
-14.533333	8.500000	95.000000
-14.500000	9.000000	96.000000
-14.466667	9.000000	96.000000
-14.433333	9.000000	96.500000
-14.400000	8.500000	97.000000
-14.366667	8.000000	97.500000
-14.333333	7.500000	98.000000
-14.300000	7.500000	98.500000
-14.266667	8.000000	99.500000
-14.233333	8.500000	100.000000
-14.200000	8.000000	100.500000
-14.166667	8.000000	101.000000
-14.133333	7.500000	100.500000
-14.100000	7.500000	101.000000
-14.066667	7.500000	101.000000
-14.033333	7.000000	102.000000
-14.000000	7.000000	104.000000
-13.966667	7.500000	104.500000
-13.933333	8.000000	105.000000
-13.900000	8.000000	105.500000
-13.866667	7.500000	105.500000
-13.833333	7.500000	106.000000
-13.800000	7.000000	106.500000
-13.766667	7.000000	107.000000
-13.733333	7.000000	108.000000
-13.700000	7.000000	108.000000
-13.666667	7.500000	109.500000
-13.633333	7.500000	109.500000
-13.600000	7.500000	110.000000
-13.566667	7.500000	110.500000
-13.533333	7.000000	110.500000
-13.500000	7.000000	111.500000
-13.466667	7.000000	111.500000
-13.433333	7.000000	112.500000
-13.400000	7.000000	113.000000
-13.366667	7.000000	113.000000
-13.333333	7.000000	113.500000
-13.300000	7.000000	114.000000
-13.266667	7.000000	114.500000
-13.233333	7.000000	115.000000
-13.200000	7.000000	115.000000
-13.166667	7.000000	116.500000
-13.133333	7.000000	116.500000
-13.100000	7.000000	121.000000
-13.066667	7.000000	122.000000
-13.033333	7.000000	122.500000
-13.000000	7.000000	123.000000
-12.966667	7.000000	123.000000
-12.933333	7.000000	124.000000
-12.900000	7.000000	124.500000
-12.866667	7.000000	125.000000
-12.833333	6.500000	126.500000
-12.800000	6.500000	126.500000
-12.766667	7.000000	129.000000
-12.733333	7.000000	129.000000
-12.700000	7.000000	130.500000
-12.666667	7.000000	131.000000
-12.633333	7.000000	132.000000
-12.600000	7.000000	132.000000
-12.566667	7.000000	133.000000
-12.533333	7.000000	133.500000
-12.500000	6.500000	133.500000
-12.466667	6.500000	134.500000
-12.433333	6.500000	135.500000
-12.400000	7.000000	136.500000
-12.366667	7.000000	137.000000
-12.333333	6.500000	137.500000
-12.300000	6.500000	137.500000
-12.266667	7.000000	138.000000
-12.233333	6.500000	138.500000
-12.200000	6.500000	139.000000
-12.166667	6.500000	140.500000
-12.133333	6.500000	141.000000
-12.100000	6.500000	142.000000
-12.066667	6.500000	142.000000
-12.033333	6.500000	142.500000
-12.000000	6.500000	143.000000
-11.966667	6.500000	143.500000
-11.933333	6.500000	144.000000
-11.900000	6.000000	144.500000
-11.866667	6.000000	146.000000
-11.833333	6.000000	146.500000
-11.800000	6.000000	147.000000
-11.766667	6.500000	147.500000
-11.733333	6.000000	148.000000
-11.700000	6.500000	149.000000
-11.666667	6.000000	149.000000
-11.633333	6.000000	149.500000
-11.600000	6.000000	149.500000
-11.566667	6.000000	151.000000
-11.533333	6.000000	151.000000
-11.500000	6.000000	152.000000
-11.466667	6.000000	153.000000
-11.433333	6.000000	153.500000
-11.400000	6.000000	153.500000
-11.366667	5.500000	154.000000
-11.333333	5.500000	154.500000
-11.300000	5.500000	155.500000
-11.266667	3.000000	161.000000
-11.233333	5.500000	156.500000
-11.200000	5.500000	157.000000
-11.166667	3.000000	162.500000
-11.133333	5.000000	157.500000
-11.100000	5.000000	158.000000
-11.066667	3.000000	163.500000
-11.033333	5.500000	158.500000
-11.000000	5.500000	159.500000
-10.966667	3.000000	164.500000
-10.933333	3.000000	166.000000
-10.900000	3.000000	166.000000
-10.866667	3.000000	166.500000
-10.833333	3.000000	167.000000
-10.800000	3.500000	167.500000
-10.766667	3.000000	167.500000
-10.733333	3.500000	167.500000
-10.700000	3.000000	168.000000
-10.666667	3.000000	168.500000
-10.633333	3.000000	169.500000
-10.600000	3.000000	169.500000
-10.566667	3.000000	170.000000
-10.533333	3.000000	170.500000
-10.500000	3.000000	171.000000
-10.466667	3.000000	169.500000
-10.433333	3.000000	171.500000
-10.400000	3.000000	171.500000
-10.366667	3.000000	172.500000
-10.333333	3.000000	173.000000
-10.300000	3.000000	174.000000
-10.266667	3.000000	174.000000
-10.233333	3.000000	172.500000
-10.200000	3.000000	174.000000
-10.166667	3.000000	174.000000
-10.133333	3.000000	175.000000
-10.100000	3.000000	175.000000
-10.066667	3.000000	176.000000
-10.033333	3.000000	176.500000
-10.000000	3.000000	176.500000
-9.966667	3.000000	177.000000
-9.933333	3.000000	178.500000
-9.900000	3.000000	178.000000
-9.866667	3.000000	178.000000
-9.833333	3.000000	179.500000
-9.800000	3.000000	180.000000
-9.766667	3.000000	180.000000
-9.733333	3.000000	180.000000
-9.700000	3.000000	181.000000
-9.666667	3.000000	181.500000
-9.633333	3.000000	182.000000
-9.600000	3.000000	182.000000
-9.566667	3.000000	183.000000
-9.533333	3.000000	182.500000
-9.500000	3.000000	187.500000
-9.466667	3.000000	184.500000
-9.433333	3.000000	184.500000
-9.400000	3.000000	185.000000
-9.366667	3.000000	186.000000
-9.333333	3.000000	186.000000
-9.300000	3.000000	186.500000
-9.266667	3.000000	187.500000
-9.233333	3.000000	188.000000
-9.200000	3.000000	188.500000
-9.166667	3.000000	189.000000
-9.133333	3.000000	188.500000
-9.100000	3.000000	189.000000
-9.066667	3.000000	189.500000
-9.033333	3.000000	189.500000
-9.000000	3.000000	190.000000
-8.966667	3.000000	190.500000
-8.933333	3.000000	190.500000
-8.900000	3.000000	191.500000
-8.866667	3.000000	192.000000
-8.833333	3.000000	192.500000
-8.800000	3.000000	192.500000
-8.766667	3.000000	193.000000
-8.733333	3.000000	193.500000
-8.700000	3.000000	193.500000
-8.666667	3.000000	194.000000
-8.633333	3.000000	194.000000
-8.600000	3.000000	195.000000
-8.566667	3.000000	195.500000
-8.533333	3.000000	196.500000
-8.500000	3.000000	196.500000
-8.466667	3.000000	196.500000
-8.433333	3.000000	197.000000
-8.400000	3.000000	197.500000
-8.366667	3.000000	198.000000
-8.333333	3.000000	198.000000
-8.300000	3.000000	198.000000
-8.266667	3.000000	199.000000
-8.233333	3.000000	199.000000
-8.200000	3.000000	199.000000
-8.166667	3.000000	199.500000
-8.133333	3.000000	201.000000
-8.100000	3.000000	201.000000
-8.066667	3.000000	201.500000
-8.033333	3.000000	201.500000
-8.000000	3.000000	202.000000
-7.966667	3.000000	202.000000
-7.933333	3.000000	202.500000
-7.900000	3.000000	202.000000
-7.866667	3.000000	203.000000
-7.833333	3.000000	203.500000
-7.800000	3.000000	203.500000
-7.766667	3.000000	205.000000
-7.733333	3.000000	204.500000
-7.700000	3.000000	205.000000
-7.666667	3.000000	205.500000
-7.633333	3.000000	205.000000
-7.600000	3.000000	205.500000
-7.566667	3.000000	206.000000
-7.533333	3.000000	207.500000
-7.500000	3.000000	207.000000
-7.466667	3.000000	207.500000
-7.433333	3.000000	207.500000
-7.400000	3.000000	207.500000
-7.366667	3.000000	208.000000
-7.333333	3.000000	208.000000
-7.300000	3.000000	208.500000
-7.266667	3.000000	208.500000
-7.233333	3.000000	209.500000
-7.200000	3.000000	209.500000
-7.166667	3.000000	210.000000
-7.133333	3.000000	210.000000
-7.100000	3.500000	210.000000
-7.066667	3.000000	210.000000
-7.033333	3.000000	210.000000
-7.000000	3.500000	210.500000
-6.966667	3.000000	211.000000
-6.933333	4.000000	211.000000
-6.900000	3.000000	211.500000
-6.866667	3.000000	211.500000
-6.833333	3.000000	211.500000
-6.800000	3.000000	212.000000
-6.766667	3.000000	212.500000
-6.733333	3.000000	212.500000
-6.700000	4.000000	213.000000
-6.666667	3.000000	213.000000
-6.633333	2.500000	214.000000
-6.600000	3.000000	214.500000
-6.566667	3.000000	214.500000
-6.533333	3.000000	215.000000
-6.500000	3.000000	215.000000
-6.466667	3.000000	215.000000
-6.433333	3.500000	215.000000
-6.400000	3.500000	215.000000
-6.366667	3.500000	215.500000
-6.333333	4.000000	216.000000
-6.300000	3.000000	216.000000
-6.266667	3.000000	216.000000
-6.233333	3.000000	216.500000
-6.200000	3.000000	217.500000
-6.166667	2.500000	218.000000
-6.133333	4.000000	217.500000
-6.100000	3.000000	217.500000
-6.066667	3.000000	217.500000
-6.033333	3.000000	218.500000
-6.000000	3.000000	219.000000
-5.966667	3.000000	219.500000
-5.933333	3.000000	219.500000
-5.900000	3.000000	219.500000
-5.866667	3.000000	220.000000
-5.833333	2.500000	221.000000
-5.800000	3.000000	220.500000
-5.766667	3.000000	220.000000
-5.733333	3.000000	222.500000
-5.700000	3.000000	223.000000
-5.666667	3.000000	225.500000
-5.633333	2.500000	225.500000
-5.600000	2.500000	226.000000
-5.566667	2.500000	226.000000
-5.533333	3.000000	226.500000
-5.500000	2.500000	227.500000
-5.466667	2.500000	228.000000
-5.433333	2.500000	228.000000
-5.400000	2.500000	228.500000
-5.366667	2.500000	229.000000
-5.333333	2.500000	229.500000
-5.300000	2.500000	230.000000
-5.266667	2.500000	230.000000
-5.233333	2.500000	230.500000
-5.200000	2.500000	230.500000
-5.166667	2.500000	231.000000
-5.133333	1.000000	233.000000
-5.100000	1.000000	234.000000
-5.066667	1.000000	234.000000
-5.033333	1.000000	234.500000
-5.000000	1.500000	234.500000
-4.966667	2.500000	233.500000
-4.933333	2.500000	234.000000
-4.900000	1.000000	236.000000
-4.866667	1.000000	236.000000
-4.833333	1.500000	236.500000
-4.800000	1.000000	237.500000
-4.766667	1.500000	237.500000
-4.733333	1.000000	238.000000
-4.700000	1.000000	238.000000
-4.666667	1.000000	239.000000
-4.633333	1.500000	239.000000
-4.600000	1.500000	240.500000
-4.566667	1.500000	240.500000
-4.533333	2.000000	240.500000
-4.500000	2.000000	241.000000
-4.466667	2.000000	241.500000
-4.433333	1.500000	241.500000
-4.400000	1.500000	241.500000
-4.366667	2.000000	243.500000
-4.333333	1.500000	244.000000
-4.300000	2.000000	244.000000
-4.266667	2.000000	244.500000
-4.233333	2.500000	244.500000
-4.200000	2.500000	244.500000
-4.166667	2.000000	245.500000
-4.133333	2.000000	246.500000
-4.100000	2.000000	247.000000
-4.066667	2.500000	247.000000
-4.033333	2.500000	247.500000
-4.000000	2.500000	248.500000
-3.966667	3.000000	248.500000
-3.933333	2.500000	249.000000
-3.900000	2.500000	249.500000
-3.866667	2.500000	250.000000
-3.833333	2.500000	251.000000
-3.800000	2.500000	251.000000
-3.766667	2.500000	251.500000
-3.733333	2.500000	251.500000
-3.700000	2.500000	253.000000
-3.666667	2.500000	253.500000
-3.633333	2.500000	254.500000
-3.600000	2.500000	254.500000
-3.566667	2.500000	255.500000
-3.533333	2.500000	255.500000
-3.500000	3.000000	255.500000
-3.466667	2.500000	256.500000
-3.433333	3.000000	257.000000
-3.400000	3.000000	258.000000
-3.366667	3.000000	258.500000
-3.333333	3.000000	259.000000
-3.300000	3.000000	259.500000
-3.266667	3.000000	259.500000
-3.233333	3.000000	259.500000
-3.200000	3.000000	261.000000
-3.166667	3.000000	261.500000
-3.133333	3.500000	262.000000
-3.100000	3.500000	262.500000
-3.066667	3.500000	262.500000
-3.033333	3.500000	262.500000
-3.000000	3.500000	262.500000
-2.966667	3.500000	263.500000
-2.933333	3.500000	263.500000
-2.900000	3.500000	264.500000
-2.866667	3.500000	264.500000
-2.833333	3.500000	265.000000
-2.800000	3.500000	265.500000
-2.766667	3.500000	265.500000
-2.733333	3.500000	266.000000
-2.700000	4.000000	266.500000
-2.666667	3.500000	267.500000
-2.633333	4.000000	268.000000
-2.600000	4.000000	268.000000
-2.566667	3.500000	269.000000
-2.533333	4.000000	269.500000
-2.500000	4.000000	269.500000
-2.466667	4.000000	270.000000
-2.433333	4.000000	270.500000
-2.400000	4.000000	271.000000
-2.366667	4.000000	271.500000
-2.333333	4.000000	271.500000
-2.300000	4.000000	272.000000
-2.266667	4.000000	272.000000
-2.233333	4.000000	272.500000
-2.200000	4.000000	273.000000
-2.166667	4.000000	273.000000
-2.133333	4.000000	273.500000
-2.100000	4.000000	273.500000
-2.066667	4.000000	274.000000
-2.033333	4.000000	275.500000
-2.000000	4.500000	276.000000
-1.966667	4.500000	276.500000
-1.933333	4.500000	277.500000
-1.900000	4.500000	278.000000
-1.866667	4.500000	278.000000
-1.833333	4.500000	278.000000
-1.800000	4.500000	278.500000
-1.766667	4.500000	279.000000
-1.733333	4.500000	278.000000
-1.700000	4.500000	277.500000
-1.666667	4.500000	278.500000
-1.633333	4.500000	279.000000
-1.600000	5.000000	280.000000
-1.566667	5.000000	281.500000
-1.533333	5.000000	282.000000
-1.500000	5.000000	282.000000
-1.466667	5.000000	281.500000
-1.433333	5.500000	281.500000
-1.400000	6.500000	281.000000
-1.366667	7.500000	281.500000
-1.333333	7.500000	282.000000
-1.300000	7.500000	282.000000
-1.266667	8.000000	282.500000
-1.233333	8.000000	283.500000
-1.200000	8.500000	283.500000
-1.166667	9.500000	283.500000
-1.133333	11.000000	283.500000
-1.100000	12.000000	284.000000
-1.066667	12.500000	284.000000
-1.033333	12.500000	285.000000
-1.000000	12.500000	286.000000
-0.966667	13.000000	286.500000
-0.933333	13.500000	286.000000
-0.900000	14.000000	286.500000
-0.866667	14.500000	287.500000
-0.833333	15.500000	287.500000
-0.800000	16.000000	288.500000
-0.766667	16.000000	289.000000
-0.733333	16.500000	290.000000
-0.700000	17.000000	290.500000
-0.666667	18.000000	291.500000
-0.633333	18.500000	292.000000
-0.600000	19.000000	293.000000
-0.566667	19.000000	293.500000
-0.533333	19.500000	294.000000
-0.500000	20.000000	294.500000
-0.466667	20.000000	294.500000
-0.433333	20.500000	295.000000
-0.400000	21.500000	295.500000
-0.366667	21.500000	295.500000
-0.333333	22.500000	295.500000
-0.300000	23.500000	296.500000
-0.266667	24.000000	297.500000
-0.233333	21.000000	294.500000
-0.200000	21.500000	294.500000
-0.166667	27.500000	299.500000
-0.133333	29.000000	299.500000
-0.100000	30.500000	300.000000
-0.066667	31.000000	300.500000
-0.033333	25.500000	296.000000
0.000000	26.000000	297.000000
0.033333	27.000000	297.500000
0.066667	27.500000	298.000000
0.100000	28.000000	298.000000
0.133333	28.500000	297.500000
0.166667	30.000000	298.000000
0.200000	30.000000	297.500000
0.233333	31.500000	299.500000
0.266667	32.500000	300.000000
0.300000	33.000000	300.000000
0.333333	38.000000	302.500000
0.366667	38.500000	302.000000
0.400000	38.000000	302.000000
0.433333	40.000000	303.000000
0.466667	38.500000	302.500000
0.500000	40.000000	303.500000
0.533333	40.500000	303.500000
0.566667	41.500000	304.000000
0.600000	42.500000	304.000000
0.633333	43.500000	304.000000
0.666667	44.500000	304.500000
0.700000	44.500000	304.500000
0.733333	45.500000	304.500000
0.766667	45.500000	304.500000
0.800000	46.500000	304.500000
0.833333	47.000000	304.500000
0.866667	49.000000	305.000000
0.900000	48.500000	305.000000
0.933333	50.500000	305.000000
0.966667	50.000000	304.000000
1.000000	59.000000	303.500000
1.033333	62.000000	303.000000
1.066667	63.500000	303.000000
1.100000	63.000000	302.500000
1.133333	64.000000	302.500000
1.166667	65.000000	302.500000
1.200000	66.500000	302.000000
1.233333	68.000000	301.500000
1.266667	68.500000	301.500000
1.300000	68.500000	301.000000
1.333333	69.500000	301.000000
1.366667	70.000000	301.000000
1.400000	70.500000	300.500000
1.433333	71.000000	300.500000
1.466667	71.500000	300.500000
1.500000	73.000000	300.000000
1.533333	74.000000	300.000000
1.566667	74.000000	299.500000
1.600000	74.500000	299.500000
1.633333	74.500000	299.500000
1.666667	74.500000	299.500000
1.700000	74.500000	299.000000
1.733333	76.000000	299.000000
1.766667	77.000000	298.500000
1.800000	78.000000	298.500000
1.833333	78.500000	298.000000
1.866667	78.500000	298.000000
1.900000	78.500000	298.000000
1.933333	78.500000	298.000000
1.966667	79.000000	297.500000
2.000000	80.000000	297.500000
2.033333	82.000000	297.000000
2.066667	82.500000	296.500000
2.100000	83.500000	296.500000
2.133333	83.500000	296.000000
2.166667	84.000000	296.000000
2.200000	85.000000	296.000000
2.233333	86.000000	295.500000
2.266667	86.500000	295.500000
2.300000	88.500000	295.000000
2.333333	88.500000	295.000000
2.366667	89.000000	294.500000
2.400000	89.000000	294.500000
2.433333	90.000000	294.500000
2.466667	90.000000	294.000000
2.500000	91.500000	294.000000
2.533333	91.500000	294.000000
2.566667	92.500000	292.500000
2.600000	93.000000	293.000000
2.633333	94.000000	292.000000
2.666667	94.500000	292.000000
2.700000	95.000000	291.500000
2.733333	95.000000	291.000000
2.766667	96.000000	291.000000
2.800000	96.500000	291.000000
2.833333	96.500000	290.500000
2.866667	96.500000	290.500000
2.900000	97.500000	290.000000
2.933333	97.500000	290.000000
2.966667	99.000000	289.000000
3.000000	99.000000	289.000000
3.033333	99.000000	289.000000
3.066667	99.500000	288.000000
3.100000	103.000000	287.000000
3.133333	103.000000	287.000000
3.166667	103.000000	287.000000
3.200000	105.000000	286.000000
3.233333	105.500000	285.500000
3.266667	106.000000	285.500000
3.300000	106.000000	284.500000
3.333333	106.000000	284.500000
3.366667	105.500000	285.000000
3.400000	107.000000	285.000000
3.433333	108.000000	284.000000
3.466667	108.000000	283.500000
3.500000	108.500000	283.000000
3.533333	109.000000	283.000000
3.566667	110.500000	282.000000
3.600000	111.000000	282.000000
3.633333	111.000000	282.000000
3.666667	111.500000	281.000000
3.700000	112.000000	280.500000
3.733333	107.000000	284.500000
3.766667	105.000000	285.000000
3.800000	102.500000	285.000000
3.833333	114.500000	277.000000
3.866667	114.500000	276.500000
3.900000	115.500000	276.000000
3.933333	105.500000	283.000000
3.966667	105.000000	282.500000
4.000000	107.000000	282.000000
4.033333	109.500000	281.500000
4.066667	111.000000	281.000000
4.100000	118.000000	272.500000
4.133333	119.000000	271.000000
4.166667	119.500000	269.000000
4.200000	120.500000	268.500000
4.233333	120.500000	269.000000
4.266667	121.000000	267.500000
4.300000	121.500000	267.000000
4.333333	122.000000	266.000000
4.366667	122.500000	265.500000
4.400000	122.000000	265.500000
4.433333	123.000000	265.000000
4.466667	124.000000	263.000000
4.500000	124.000000	263.000000
4.533333	124.500000	262.000000
4.566667	126.000000	261.000000
4.600000	126.000000	260.500000
4.633333	126.500000	260.500000
4.666667	126.500000	259.500000
4.700000	127.000000	259.000000
4.733333	127.500000	258.500000
4.766667	128.000000	258.500000
4.800000	128.500000	257.500000
4.833333	128.500000	257.000000
4.866667	129.000000	257.000000
4.900000	129.500000	255.500000
4.933333	129.000000	255.500000
4.966667	129.500000	255.000000
5.000000	130.000000	254.000000
5.033333	130.000000	254.000000
5.066667	130.500000	253.500000
5.100000	131.500000	252.500000
5.133333	131.500000	252.000000
5.166667	132.000000	251.500000
5.200000	132.500000	251.000000
5.233333	132.500000	251.000000
5.266667	132.500000	250.500000
5.300000	133.000000	250.500000
5.333333	133.000000	250.000000
5.366667	133.500000	249.500000
5.400000	133.500000	249.500000
5.433333	134.500000	248.500000
5.466667	134.500000	248.000000
5.500000	134.500000	248.000000
5.533333	135.000000	247.500000
5.566667	135.500000	247.000000
5.600000	135.000000	247.000000
5.633333	135.500000	246.500000
5.666667	135.500000	246.500000
5.700000	136.000000	245.500000
5.733333	138.000000	244.000000
5.766667	138.000000	242.500000
5.800000	138.500000	242.500000
5.833333	139.000000	242.000000
5.866667	139.000000	240.500000
5.900000	139.500000	240.500000
5.933333	139.500000	240.000000
5.966667	139.500000	240.000000
6.000000	141.500000	238.500000
6.033333	141.500000	238.000000
6.066667	142.000000	238.000000
6.100000	142.000000	237.000000
6.133333	142.000000	237.000000
6.166667	142.500000	235.500000
6.200000	143.000000	235.000000
6.233333	144.000000	235.000000
6.266667	144.000000	234.500000
6.300000	144.000000	233.500000
6.333333	144.000000	233.000000
6.366667	145.500000	232.500000
6.400000	145.500000	232.000000
6.433333	146.000000	232.000000
6.466667	146.500000	231.000000
6.500000	146.500000	230.000000
6.533333	147.500000	229.500000
6.566667	147.000000	229.500000
6.600000	147.000000	229.000000
[truncated: 8,801 more rows]
