# Supplementary material for: Attraction of posture and motion-trajectory elements of conspecific biological motion in medaka fish
Source: Sci Rep. 2018 Jun 5;8:8589. doi: 10.1038/s41598-018-26186-x (PMC5988670; doi:10.1038/s41598-018-26186-x)
Supplement: Supplementary file 4 — Dataset 3 [file 41598_2018_26186_MOESM4_ESM.zip › DataExperiments/Nonbio_07.csv]

time[sec]	x	y
-60.000000	4.000000	134.500000
-59.966667	4.000000	135.000000
-59.933333	4.000000	134.000000
-59.900000	3.500000	133.500000
-59.866667	4.000000	135.000000
-59.833333	3.500000	135.000000
-59.800000	3.500000	134.000000
-59.766667	3.500000	133.500000
-59.733333	4.000000	133.500000
-59.700000	3.500000	135.500000
-59.666667	3.500000	134.500000
-59.633333	3.500000	134.000000
-59.600000	3.500000	132.000000
-59.566667	3.500000	134.000000
-59.533333	3.500000	135.000000
-59.500000	3.500000	135.000000
-59.466667	3.500000	135.000000
-59.433333	3.500000	136.000000
-59.400000	4.000000	132.500000
-59.366667	3.500000	139.000000
-59.333333	3.500000	133.000000
-59.300000	3.500000	135.500000
-59.266667	4.000000	135.000000
-59.233333	3.500000	136.500000
-59.200000	4.000000	135.000000
-59.166667	4.000000	134.500000
-59.133333	4.000000	132.000000
-59.100000	4.000000	133.500000
-59.066667	154.000000	4.000000
-59.033333	154.500000	4.500000
-59.000000	154.000000	4.000000
-58.966667	154.000000	4.500000
-58.933333	154.000000	5.500000
-58.900000	154.000000	4.500000
-58.866667	154.000000	4.000000
-58.833333	157.500000	4.000000
-58.800000	132.500000	4.000000
-58.766667	85.000000	18.000000
-58.733333	85.000000	18.000000
-58.700000	85.000000	18.000000
-58.666667	85.000000	18.000000
-58.633333	86.000000	18.500000
-58.600000	85.500000	18.000000
-58.566667	85.500000	18.000000
-58.533333	85.000000	18.000000
-58.500000	85.000000	18.000000
-58.466667	85.000000	18.000000
-58.433333	86.000000	18.000000
-58.400000	85.500000	18.000000
-58.366667	150.500000	298.000000
-58.333333	149.500000	298.000000
-58.300000	150.000000	297.500000
-58.266667	89.500000	19.000000
-58.233333	86.000000	18.000000
-58.200000	85.500000	18.000000
-58.166667	79.000000	19.500000
-58.133333	79.000000	19.500000
-58.100000	80.000000	19.000000
-58.066667	84.000000	11.000000
-58.033333	84.000000	11.000000
-58.000000	86.000000	13.000000
-57.966667	86.000000	13.000000
-57.933333	86.000000	13.000000
-57.900000	86.000000	13.000000
-57.866667	87.000000	13.000000
-57.833333	87.000000	13.000000
-57.800000	87.000000	13.000000
-57.766667	87.000000	13.000000
-57.733333	87.000000	13.000000
-57.700000	87.000000	13.000000
-57.666667	87.000000	13.000000
-57.633333	87.000000	13.000000
-57.600000	87.000000	13.000000
-57.566667	87.000000	13.000000
-57.533333	87.000000	13.000000
-57.500000	87.000000	13.000000
-57.466667	87.000000	13.000000
-57.433333	87.000000	13.000000
-57.400000	87.000000	13.000000
-57.366667	87.000000	13.000000
-57.333333	87.000000	13.000000
-57.300000	87.000000	13.000000
-57.266667	87.000000	13.000000
-57.233333	72.000000	13.000000
-57.200000	72.000000	13.000000
-57.166667	73.000000	13.000000
-57.133333	72.000000	13.000000
-57.100000	72.000000	13.000000
-57.066667	72.000000	13.000000
-57.033333	72.000000	13.000000
-57.000000	73.500000	13.000000
-56.966667	73.500000	13.000000
-56.933333	72.500000	11.500000
-56.900000	72.500000	11.500000
-56.866667	72.500000	11.500000
-56.833333	72.500000	11.500000
-56.800000	72.500000	11.500000
-56.766667	72.000000	11.500000
-56.733333	72.500000	11.500000
-56.700000	75.000000	12.500000
-56.666667	75.000000	13.000000
-56.633333	72.000000	11.500000
-56.600000	72.000000	11.500000
-56.566667	72.000000	11.500000
-56.533333	72.000000	11.500000
-56.500000	72.500000	11.500000
-56.466667	72.000000	11.500000
-56.433333	75.000000	13.000000
-56.400000	75.000000	13.000000
-56.366667	75.000000	13.000000
-56.333333	72.000000	11.500000
-56.300000	72.500000	11.500000
-56.266667	72.500000	11.500000
-56.233333	72.500000	11.500000
-56.200000	76.000000	13.000000
-56.166667	68.500000	10.000000
-56.133333	68.500000	10.000000
-56.100000	68.500000	10.000000
-56.066667	68.500000	10.000000
-56.033333	68.500000	10.000000
-56.000000	68.500000	10.000000
-55.966667	68.500000	10.000000
-55.933333	68.500000	10.000000
-55.900000	68.500000	10.000000
-55.866667	68.500000	10.000000
-55.833333	68.500000	10.000000
-55.800000	68.500000	10.000000
-55.766667	68.500000	10.000000
-55.733333	68.500000	10.000000
-55.700000	68.500000	10.000000
-55.666667	68.500000	10.000000
-55.633333	68.500000	10.000000
-55.600000	68.500000	10.000000
-55.566667	68.500000	10.000000
-55.533333	68.500000	10.000000
-55.500000	68.500000	10.000000
-55.466667	68.500000	10.000000
-55.433333	68.500000	10.000000
-55.400000	68.500000	10.000000
-55.366667	68.500000	10.000000
-55.333333	68.500000	10.000000
-55.300000	68.500000	10.000000
-55.266667	68.500000	10.000000
-55.233333	68.500000	10.000000
-55.200000	68.500000	10.000000
-55.166667	68.500000	10.000000
-55.133333	68.500000	10.000000
-55.100000	68.500000	10.000000
-55.066667	68.500000	10.000000
-55.033333	68.500000	10.000000
-55.000000	68.500000	10.000000
-54.966667	68.500000	10.000000
-54.933333	68.500000	10.000000
-54.900000	68.500000	10.000000
-54.866667	68.500000	10.000000
-54.833333	68.500000	10.000000
-54.800000	68.500000	10.000000
-54.766667	68.500000	10.000000
-54.733333	68.500000	10.000000
-54.700000	68.500000	10.000000
-54.666667	68.500000	10.000000
-54.633333	68.500000	10.000000
-54.600000	68.500000	10.000000
-54.566667	68.500000	10.000000
-54.533333	68.500000	10.000000
-54.500000	68.500000	10.000000
-54.466667	68.500000	10.000000
-54.433333	68.500000	10.000000
-54.400000	68.500000	10.000000
-54.366667	68.500000	10.000000
-54.333333	68.500000	10.000000
-54.300000	68.500000	10.000000
-54.266667	68.500000	10.000000
-54.233333	68.500000	10.000000
-54.200000	68.500000	10.000000
-54.166667	68.500000	10.000000
-54.133333	68.500000	10.000000
-54.100000	68.500000	10.000000
-54.066667	68.500000	10.000000
-54.033333	68.500000	10.000000
-54.000000	68.500000	10.000000
-53.966667	68.500000	10.000000
-53.933333	68.500000	10.000000
-53.900000	68.500000	10.000000
-53.866667	68.500000	10.000000
-53.833333	68.500000	10.000000
-53.800000	68.500000	10.000000
-53.766667	68.500000	10.000000
-53.733333	68.500000	10.000000
-53.700000	68.500000	10.000000
-53.666667	68.500000	10.000000
-53.633333	68.500000	10.000000
-53.600000	68.500000	10.000000
-53.566667	68.500000	10.000000
-53.533333	68.500000	10.000000
-53.500000	68.500000	10.000000
-53.466667	68.500000	10.000000
-53.433333	68.500000	10.000000
-53.400000	68.500000	10.000000
-53.366667	68.500000	10.000000
-53.333333	68.500000	10.000000
-53.300000	68.500000	10.000000
-53.266667	68.500000	10.000000
-53.233333	68.500000	10.000000
-53.200000	68.500000	10.000000
-53.166667	68.500000	10.000000
-53.133333	68.500000	10.000000
-53.100000	68.500000	10.000000
-53.066667	68.500000	10.000000
-53.033333	68.500000	10.000000
-53.000000	68.500000	10.000000
-52.966667	68.500000	10.000000
-52.933333	68.500000	10.000000
-52.900000	68.500000	10.000000
-52.866667	68.500000	10.000000
-52.833333	68.500000	10.000000
-52.800000	68.500000	10.000000
-52.766667	68.500000	10.000000
-52.733333	68.500000	10.000000
-52.700000	68.500000	10.000000
-52.666667	68.500000	10.000000
-52.633333	68.500000	10.000000
-52.600000	68.500000	10.000000
-52.566667	68.500000	10.000000
-52.533333	68.500000	10.000000
-52.500000	68.500000	10.000000
-52.466667	68.500000	10.000000
-52.433333	68.500000	10.000000
-52.400000	68.500000	10.000000
-52.366667	68.500000	10.000000
-52.333333	68.500000	10.000000
-52.300000	68.500000	10.000000
-52.266667	68.500000	10.000000
-52.233333	68.500000	10.000000
-52.200000	68.500000	10.000000
-52.166667	68.500000	10.000000
-52.133333	68.500000	10.000000
-52.100000	68.500000	10.000000
-52.066667	68.500000	10.000000
-52.033333	68.500000	10.000000
-52.000000	68.500000	10.000000
-51.966667	68.500000	10.000000
-51.933333	68.500000	10.000000
-51.900000	68.500000	10.000000
-51.866667	68.500000	10.000000
-51.833333	68.500000	10.000000
-51.800000	68.500000	10.000000
-51.766667	68.500000	10.000000
-51.733333	104.000000	18.000000
-51.700000	108.000000	19.000000
-51.666667	104.000000	18.000000
-51.633333	104.000000	18.000000
-51.600000	104.000000	18.000000
-51.566667	104.000000	18.000000
-51.533333	104.000000	18.000000
-51.500000	104.000000	18.000000
-51.466667	104.000000	18.000000
-51.433333	104.000000	18.000000
-51.400000	104.000000	18.000000
-51.366667	104.000000	18.000000
-51.333333	104.000000	18.000000
-51.300000	104.000000	18.000000
-51.266667	104.000000	18.000000
-51.233333	104.000000	18.000000
-51.200000	104.000000	18.000000
-51.166667	104.000000	18.000000
-51.133333	104.000000	18.000000
-51.100000	104.000000	18.000000
-51.066667	104.000000	18.000000
-51.033333	104.000000	18.000000
-51.000000	104.000000	18.000000
-50.966667	104.000000	18.000000
-50.933333	104.000000	18.000000
-50.900000	104.000000	18.000000
-50.866667	104.000000	18.000000
-50.833333	104.000000	18.000000
-50.800000	104.000000	18.000000
-50.766667	104.000000	18.000000
-50.733333	104.000000	18.000000
-50.700000	104.000000	18.000000
-50.666667	104.000000	18.000000
-50.633333	104.000000	18.000000
-50.600000	104.000000	18.000000
-50.566667	104.000000	18.000000
-50.533333	104.000000	18.000000
-50.500000	104.000000	18.000000
-50.466667	104.000000	18.000000
-50.433333	104.000000	18.000000
-50.400000	104.000000	18.000000
-50.366667	104.000000	18.000000
-50.333333	104.000000	18.000000
-50.300000	104.000000	18.000000
-50.266667	104.000000	18.000000
-50.233333	104.000000	18.000000
-50.200000	104.000000	18.000000
-50.166667	104.000000	18.000000
-50.133333	104.000000	18.000000
-50.100000	104.000000	18.000000
-50.066667	104.000000	18.000000
-50.033333	104.000000	18.000000
-50.000000	104.000000	18.000000
-49.966667	104.000000	18.000000
-49.933333	104.000000	18.000000
-49.900000	104.000000	18.000000
-49.866667	104.000000	18.000000
-49.833333	104.000000	18.000000
-49.800000	83.000000	19.000000
-49.766667	83.000000	19.000000
-49.733333	83.000000	19.000000
-49.700000	83.000000	19.000000
-49.666667	83.000000	19.000000
-49.633333	83.000000	19.000000
-49.600000	83.500000	19.000000
-49.566667	83.500000	19.000000
-49.533333	83.500000	19.000000
-49.500000	83.500000	19.000000
-49.466667	81.000000	8.000000
-49.433333	81.000000	8.000000
-49.400000	125.000000	21.000000
-49.366667	125.000000	21.000000
-49.333333	125.000000	21.000000
-49.300000	125.000000	21.000000
-49.266667	125.000000	21.000000
-49.233333	126.000000	22.000000
-49.200000	126.000000	22.000000
-49.166667	126.000000	22.000000
-49.133333	126.000000	22.000000
-49.100000	126.000000	22.000000
-49.066667	126.000000	22.000000
-49.033333	126.000000	22.000000
-49.000000	126.000000	22.000000
-48.966667	126.000000	22.000000
-48.933333	126.000000	22.000000
-48.900000	126.000000	22.000000
-48.866667	126.000000	22.000000
-48.833333	126.000000	22.000000
-48.800000	126.000000	22.000000
-48.766667	126.000000	22.000000
-48.733333	126.000000	22.000000
-48.700000	126.000000	22.000000
-48.666667	126.000000	22.000000
-48.633333	126.000000	22.000000
-48.600000	126.000000	22.000000
-48.566667	84.000000	12.000000
-48.533333	84.000000	12.000000
-48.500000	84.000000	12.000000
-48.466667	84.000000	12.000000
-48.433333	84.000000	12.000000
-48.400000	84.000000	12.000000
-48.366667	84.000000	12.000000
-48.333333	84.000000	12.000000
-48.300000	84.000000	12.000000
-48.266667	84.000000	12.000000
-48.233333	84.000000	12.000000
-48.200000	84.000000	12.000000
-48.166667	84.000000	12.000000
-48.133333	84.000000	12.000000
-48.100000	84.000000	12.000000
-48.066667	84.000000	12.000000
-48.033333	84.000000	12.000000
-48.000000	84.000000	12.000000
-47.966667	84.000000	12.000000
-47.933333	84.000000	12.000000
-47.900000	84.000000	12.000000
-47.866667	84.000000	12.000000
-47.833333	84.000000	12.000000
-47.800000	84.000000	12.000000
-47.766667	84.000000	12.000000
-47.733333	84.000000	12.000000
-47.700000	84.000000	12.000000
-47.666667	84.000000	12.000000
-47.633333	84.000000	12.000000
-47.600000	84.000000	12.000000
-47.566667	84.000000	12.000000
-47.533333	84.000000	12.000000
-47.500000	84.000000	12.000000
-47.466667	84.000000	12.000000
-47.433333	114.000000	16.000000
-47.400000	114.000000	16.000000
-47.366667	114.000000	16.000000
-47.333333	114.000000	16.000000
-47.300000	114.000000	16.000000
-47.266667	114.000000	16.000000
-47.233333	114.000000	16.000000
-47.200000	114.000000	16.000000
-47.166667	114.000000	16.000000
-47.133333	114.000000	16.000000
-47.100000	114.000000	16.000000
-47.066667	114.000000	16.000000
-47.033333	114.000000	16.000000
-47.000000	114.000000	16.000000
-46.966667	114.000000	16.000000
-46.933333	114.000000	16.000000
-46.900000	114.000000	16.000000
-46.866667	114.000000	16.000000
-46.833333	114.000000	16.000000
-46.800000	114.000000	16.000000
-46.766667	114.000000	16.000000
-46.733333	114.000000	16.000000
-46.700000	114.000000	16.000000
-46.666667	114.000000	16.000000
-46.633333	114.000000	16.000000
-46.600000	114.000000	16.000000
-46.566667	114.000000	16.000000
-46.533333	114.000000	16.000000
-46.500000	114.000000	16.000000
-46.466667	114.000000	16.000000
-46.433333	114.000000	16.000000
-46.400000	114.000000	16.000000
-46.366667	114.000000	16.000000
-46.333333	114.000000	16.000000
-46.300000	114.000000	16.000000
-46.266667	114.000000	16.000000
-46.233333	114.000000	16.000000
-46.200000	114.000000	16.000000
-46.166667	114.000000	16.000000
-46.133333	114.000000	16.000000
-46.100000	114.000000	16.000000
-46.066667	114.000000	16.000000
-46.033333	114.000000	16.000000
-46.000000	114.000000	16.000000
-45.966667	114.000000	16.000000
-45.933333	114.000000	16.000000
-45.900000	114.000000	16.000000
-45.866667	114.000000	16.000000
-45.833333	114.000000	16.000000
-45.800000	114.000000	16.000000
-45.766667	114.000000	16.000000
-45.733333	114.000000	16.000000
-45.700000	114.000000	16.000000
-45.666667	114.000000	16.000000
-45.633333	114.000000	16.000000
-45.600000	114.000000	16.000000
-45.566667	114.000000	16.000000
-45.533333	114.000000	16.000000
-45.500000	114.000000	16.000000
-45.466667	114.000000	16.000000
-45.433333	114.000000	16.000000
-45.400000	114.000000	16.000000
-45.366667	114.000000	16.000000
-45.333333	75.000000	12.000000
-45.300000	75.000000	12.000000
-45.266667	75.000000	12.000000
-45.233333	75.000000	12.000000
-45.200000	75.000000	12.000000
-45.166667	75.000000	12.000000
-45.133333	75.000000	12.000000
-45.100000	75.000000	12.000000
-45.066667	75.000000	12.000000
-45.033333	75.000000	12.000000
-45.000000	75.000000	12.000000
-44.966667	75.000000	12.000000
-44.933333	75.000000	12.000000
-44.900000	75.000000	12.000000
-44.866667	75.000000	12.000000
-44.833333	75.000000	12.000000
-44.800000	75.000000	12.000000
-44.766667	75.000000	12.000000
-44.733333	75.000000	12.000000
-44.700000	75.000000	12.000000
-44.666667	75.000000	12.000000
-44.633333	75.000000	12.000000
-44.600000	75.000000	12.000000
-44.566667	75.000000	12.000000
-44.533333	75.000000	12.000000
-44.500000	94.000000	12.000000
-44.466667	94.000000	12.000000
-44.433333	94.000000	12.000000
-44.400000	94.000000	12.000000
-44.366667	94.000000	12.000000
-44.333333	94.000000	12.000000
-44.300000	94.000000	12.000000
-44.266667	95.000000	11.500000
-44.233333	95.000000	11.500000
-44.200000	84.500000	10.500000
-44.166667	84.500000	10.500000
-44.133333	84.500000	10.500000
-44.100000	84.500000	11.000000
-44.066667	96.000000	11.500000
-44.033333	96.000000	11.500000
-44.000000	96.000000	11.500000
-43.966667	96.000000	11.500000
-43.933333	97.000000	11.500000
-43.900000	97.000000	11.500000
-43.866667	85.500000	10.500000
-43.833333	85.500000	10.500000
-43.800000	85.500000	10.500000
-43.766667	86.000000	11.000000
-43.733333	86.000000	11.000000
-43.700000	99.000000	11.000000
-43.666667	98.000000	11.000000
-43.633333	99.000000	11.000000
-43.600000	99.000000	11.000000
-43.566667	85.000000	10.500000
-43.533333	85.500000	10.500000
-43.500000	85.000000	10.500000
-43.466667	85.500000	10.500000
-43.433333	100.500000	11.000000
-43.400000	100.500000	11.000000
-43.366667	91.500000	10.500000
-43.333333	92.500000	10.500000
-43.300000	92.500000	10.500000
-43.266667	92.500000	10.500000
-43.233333	92.500000	10.500000
-43.200000	92.500000	10.500000
-43.166667	92.500000	10.500000
-43.133333	92.500000	10.500000
-43.100000	92.500000	10.500000
-43.066667	92.000000	10.000000
-43.033333	92.000000	10.000000
-43.000000	101.500000	10.500000
-42.966667	106.000000	10.000000
-42.933333	99.500000	10.500000
-42.900000	99.000000	10.500000
-42.866667	99.000000	10.500000
-42.833333	99.500000	10.500000
-42.800000	99.000000	10.500000
-42.766667	99.000000	10.500000
-42.733333	99.000000	10.000000
-42.700000	99.000000	10.500000
-42.666667	99.000000	10.000000
-42.633333	99.500000	10.000000
-42.600000	99.000000	10.000000
-42.566667	99.000000	10.000000
-42.533333	99.000000	10.000000
-42.500000	99.000000	10.000000
-42.466667	99.000000	10.000000
-42.433333	99.000000	10.000000
-42.400000	99.000000	10.000000
-42.366667	99.500000	10.000000
-42.333333	100.000000	10.000000
-42.300000	113.500000	10.000000
-42.266667	91.500000	10.000000
-42.233333	91.000000	10.000000
-42.200000	105.000000	9.000000
-42.166667	105.000000	9.000000
-42.133333	106.500000	9.000000
-42.100000	91.000000	9.500000
-42.066667	91.000000	9.500000
-42.033333	91.000000	9.500000
-42.000000	91.000000	9.500000
-41.966667	92.000000	9.500000
-41.933333	92.500000	9.500000
-41.900000	94.000000	9.000000
-41.866667	94.000000	9.000000
-41.833333	93.500000	9.000000
-41.800000	91.000000	9.000000
-41.766667	92.000000	9.000000
-41.733333	113.000000	9.000000
-41.700000	113.000000	9.000000
-41.666667	113.000000	9.000000
-41.633333	113.000000	9.000000
-41.600000	96.000000	9.000000
-41.566667	96.500000	9.000000
-41.533333	114.000000	9.000000
-41.500000	114.000000	9.000000
-41.466667	114.000000	9.000000
-41.433333	114.000000	9.000000
-41.400000	114.000000	9.000000
-41.366667	114.000000	9.000000
-41.333333	114.000000	9.000000
-41.300000	114.000000	9.000000
-41.266667	114.000000	9.000000
-41.233333	114.000000	9.000000
-41.200000	109.500000	8.000000
-41.166667	109.000000	8.000000
-41.133333	109.000000	8.000000
-41.100000	109.000000	8.000000
-41.066667	109.000000	8.000000
-41.033333	109.000000	8.000000
-41.000000	109.000000	8.000000
-40.966667	109.000000	8.000000
-40.933333	109.000000	8.000000
-40.900000	109.000000	8.000000
-40.866667	109.000000	8.000000
-40.833333	109.000000	8.000000
-40.800000	109.000000	8.000000
-40.766667	109.000000	8.000000
-40.733333	109.000000	8.000000
-40.700000	109.000000	8.000000
-40.666667	109.000000	8.000000
-40.633333	109.000000	8.000000
-40.600000	109.000000	8.000000
-40.566667	109.000000	8.000000
-40.533333	99.000000	8.000000
-40.500000	99.000000	8.000000
-40.466667	99.000000	8.000000
-40.433333	99.000000	8.000000
-40.400000	99.000000	8.000000
-40.366667	99.000000	8.000000
-40.333333	99.000000	8.000000
-40.300000	99.000000	8.000000
-40.266667	99.000000	8.000000
-40.233333	99.000000	8.000000
-40.200000	99.000000	8.000000
-40.166667	99.000000	8.000000
-40.133333	84.000000	9.000000
-40.100000	84.000000	9.000000
-40.066667	84.000000	9.000000
-40.033333	84.000000	9.000000
-40.000000	84.000000	9.000000
-39.966667	84.000000	9.000000
-39.933333	84.000000	9.000000
-39.900000	84.000000	9.000000
-39.866667	84.000000	9.000000
-39.833333	84.000000	9.000000
-39.800000	84.000000	9.000000
-39.766667	83.500000	7.500000
-39.733333	83.500000	7.500000
-39.700000	83.500000	7.500000
-39.666667	85.000000	8.000000
-39.633333	85.000000	8.000000
-39.600000	85.000000	8.000000
-39.566667	93.000000	7.500000
-39.533333	92.500000	7.500000
-39.500000	93.000000	7.500000
-39.466667	93.000000	7.500000
-39.433333	94.500000	7.500000
-39.400000	93.500000	7.000000
-39.366667	93.500000	7.000000
-39.333333	94.000000	7.000000
-39.300000	93.000000	7.000000
-39.266667	93.500000	7.000000
-39.233333	91.500000	7.000000
-39.200000	92.000000	7.000000
-39.166667	91.500000	7.000000
-39.133333	91.500000	7.000000
-39.100000	91.000000	7.000000
-39.066667	90.000000	7.000000
-39.033333	91.500000	7.000000
-39.000000	91.000000	7.000000
-38.966667	91.000000	7.000000
-38.933333	109.500000	5.000000
-38.900000	89.000000	7.000000
-38.866667	89.500000	7.000000
-38.833333	89.000000	7.000000
-38.800000	89.000000	7.000000
-38.766667	99.000000	6.000000
-38.733333	93.500000	7.000000
-38.700000	108.500000	5.000000
-38.666667	107.000000	5.000000
-38.633333	107.500000	5.000000
-38.600000	108.000000	5.000000
-38.566667	108.000000	5.000000
-38.533333	109.000000	5.000000
-38.500000	108.500000	5.000000
-38.466667	92.000000	6.500000
-38.433333	92.000000	6.500000
-38.400000	92.000000	6.500000
-38.366667	92.000000	6.500000
-38.333333	92.000000	6.500000
-38.300000	92.000000	6.500000
-38.266667	92.000000	6.500000
-38.233333	92.000000	6.500000
-38.200000	92.000000	6.500000
-38.166667	91.000000	6.500000
-38.133333	91.000000	6.500000
-38.100000	91.000000	6.500000
-38.066667	93.000000	6.000000
-38.033333	91.000000	6.500000
-38.000000	92.500000	6.000000
-37.966667	91.000000	6.000000
-37.933333	91.500000	6.000000
-37.900000	91.000000	6.000000
-37.866667	91.000000	6.000000
-37.833333	90.500000	6.000000
-37.800000	90.500000	6.000000
-37.766667	107.000000	4.000000
-37.733333	105.000000	4.000000
-37.700000	105.000000	4.000000
-37.666667	105.000000	4.000000
-37.633333	89.000000	6.000000
-37.600000	88.500000	6.000000
-37.566667	88.000000	6.000000
-37.533333	88.000000	6.000000
-37.500000	88.000000	6.000000
-37.466667	95.000000	5.000000
-37.433333	95.000000	5.000000
-37.400000	95.000000	5.000000
-37.366667	95.000000	5.000000
-37.333333	64.000000	14.500000
-37.300000	64.000000	14.500000
-37.266667	64.000000	14.500000
-37.233333	64.000000	14.500000
-37.200000	64.000000	14.000000
-37.166667	64.000000	14.000000
-37.133333	64.000000	14.000000
-37.100000	64.000000	14.000000
-37.066667	62.500000	11.000000
-37.033333	63.500000	12.000000
-37.000000	63.500000	12.000000
-36.966667	63.500000	12.500000
-36.933333	63.500000	12.500000
-36.900000	63.500000	12.500000
-36.866667	63.500000	12.500000
-36.833333	63.500000	13.000000
-36.800000	63.500000	13.000000
-36.766667	63.000000	13.000000
-36.733333	63.000000	11.500000
-36.700000	51.000000	14.000000
-36.666667	61.000000	10.000000
-36.633333	51.000000	14.000000
-36.600000	62.500000	11.500000
-36.566667	62.500000	11.500000
-36.533333	62.500000	11.500000
-36.500000	62.500000	11.500000
-36.466667	51.500000	14.000000
-36.433333	63.000000	14.000000
-36.400000	62.000000	12.500000
-36.366667	62.000000	12.500000
-36.333333	62.000000	12.500000
-36.300000	59.500000	12.500000
-36.266667	59.500000	12.500000
-36.233333	60.500000	12.000000
-36.200000	60.500000	12.000000
-36.166667	60.500000	12.000000
-36.133333	60.500000	12.000000
-36.100000	59.500000	12.500000
-36.066667	59.500000	12.500000
-36.033333	59.500000	12.500000
-36.000000	59.500000	12.500000
-35.966667	60.500000	12.500000
-35.933333	60.500000	12.500000
-35.900000	60.500000	12.500000
-35.866667	60.500000	12.500000
-35.833333	50.000000	13.000000
-35.800000	50.500000	13.500000
-35.766667	60.500000	13.000000
-35.733333	50.000000	13.000000
-35.700000	59.000000	12.500000
-35.666667	59.000000	12.000000
-35.633333	59.000000	12.000000
-35.600000	59.000000	12.000000
-35.566667	59.000000	12.000000
-35.533333	58.500000	11.500000
-35.500000	58.000000	11.500000
-35.466667	58.000000	12.000000
-35.433333	57.000000	12.000000
-35.400000	57.000000	12.000000
-35.366667	57.500000	12.000000
-35.333333	57.500000	12.000000
-35.300000	57.500000	12.000000
-35.266667	57.500000	12.000000
-35.233333	57.500000	12.000000
-35.200000	57.500000	12.000000
-35.166667	57.500000	12.000000
-35.133333	56.500000	11.500000
-35.100000	56.500000	11.500000
-35.066667	57.000000	12.000000
-35.033333	57.000000	12.000000
-35.000000	57.000000	12.000000
-34.966667	57.000000	12.000000
-34.933333	57.000000	12.000000
-34.900000	57.000000	12.000000
-34.866667	57.500000	12.000000
-34.833333	57.000000	12.000000
-34.800000	57.000000	12.000000
-34.766667	57.000000	12.000000
-34.733333	57.000000	12.000000
-34.700000	57.000000	12.000000
-34.666667	57.000000	12.000000
-34.633333	57.000000	12.000000
-34.600000	57.000000	12.000000
-34.566667	57.000000	12.000000
-34.533333	56.500000	12.000000
-34.500000	56.500000	12.000000
-34.466667	56.000000	12.000000
-34.433333	56.500000	12.000000
-34.400000	56.500000	12.000000
-34.366667	56.500000	12.000000
-34.333333	56.000000	12.000000
-34.300000	56.500000	12.000000
-34.266667	56.000000	12.000000
-34.233333	55.500000	12.000000
-34.200000	55.500000	12.000000
-34.166667	55.500000	12.000000
-34.133333	55.500000	11.500000
-34.100000	55.500000	11.000000
-34.066667	56.000000	12.000000
-34.033333	57.500000	11.000000
-34.000000	56.000000	12.000000
-33.966667	55.500000	12.000000
-33.933333	58.000000	10.500000
-33.900000	60.000000	9.500000
-33.866667	55.000000	11.000000
-33.833333	54.500000	12.000000
-33.800000	54.500000	12.000000
-33.766667	54.500000	12.000000
-33.733333	53.500000	12.000000
-33.700000	53.000000	11.500000
-33.666667	56.000000	10.500000
-33.633333	53.000000	11.500000
-33.600000	52.500000	12.000000
-33.566667	52.500000	12.000000
-33.533333	49.500000	11.500000
-33.500000	52.500000	11.500000
-33.466667	52.500000	11.500000
-33.433333	49.000000	11.500000
-33.400000	53.000000	10.500000
-33.366667	53.500000	10.000000
-33.333333	51.000000	12.500000
-33.300000	48.000000	12.500000
-33.266667	48.000000	13.000000
-33.233333	47.500000	13.000000
-33.200000	50.500000	13.000000
-33.166667	47.000000	13.000000
-33.133333	47.000000	13.500000
-33.100000	50.000000	13.500000
-33.066667	50.000000	13.500000
-33.033333	46.500000	14.000000
-33.000000	50.000000	14.000000
-32.966667	46.500000	14.000000
-32.933333	49.500000	14.000000
-32.900000	46.500000	14.000000
-32.866667	46.500000	14.000000
-32.833333	46.500000	14.000000
-32.800000	49.500000	14.000000
-32.766667	49.500000	14.000000
-32.733333	49.500000	14.500000
-32.700000	46.000000	14.500000
-32.666667	47.000000	14.500000
-32.633333	50.500000	14.500000
-32.600000	46.500000	14.500000
-32.566667	49.500000	15.000000
-32.533333	49.500000	15.000000
-32.500000	49.500000	15.000000
-32.466667	49.500000	15.000000
-32.433333	46.500000	15.500000
-32.400000	49.500000	15.500000
-32.366667	49.500000	15.500000
-32.333333	49.000000	15.500000
-32.300000	45.500000	15.500000
-32.266667	45.500000	15.500000
-32.233333	45.500000	16.000000
-32.200000	46.000000	15.500000
-32.166667	42.500000	16.000000
-32.133333	42.500000	16.000000
-32.100000	42.500000	16.000000
-32.066667	45.500000	16.000000
-32.033333	42.500000	16.000000
-32.000000	42.500000	16.000000
-31.966667	42.500000	16.000000
-31.933333	45.500000	16.000000
-31.900000	45.500000	16.000000
-31.866667	45.500000	16.000000
-31.833333	42.500000	16.000000
-31.800000	42.500000	16.500000
-31.766667	42.500000	17.000000
-31.733333	45.500000	17.500000
-31.700000	47.500000	17.500000
-31.666667	47.500000	19.000000
-31.633333	47.500000	19.000000
-31.600000	47.500000	19.000000
-31.566667	47.500000	19.000000
-31.533333	48.000000	19.000000
-31.500000	48.000000	19.500000
-31.466667	47.500000	19.500000
-31.433333	48.000000	20.000000
-31.400000	48.000000	20.000000
-31.366667	48.000000	20.000000
-31.333333	48.000000	20.000000
-31.300000	48.000000	20.000000
-31.266667	50.500000	19.000000
-31.233333	50.500000	19.000000
-31.200000	50.500000	19.000000
-31.166667	51.000000	19.000000
-31.133333	51.000000	19.000000
-31.100000	51.000000	19.000000
-31.066667	51.000000	19.000000
-31.033333	51.000000	19.000000
-31.000000	51.000000	19.000000
-30.966667	51.000000	19.500000
-30.933333	51.000000	20.000000
-30.900000	51.500000	19.500000
-30.866667	51.500000	20.000000
-30.833333	51.500000	19.500000
-30.800000	51.500000	20.000000
-30.766667	51.500000	20.000000
-30.733333	51.000000	20.000000
-30.700000	51.000000	20.000000
-30.666667	51.000000	20.000000
-30.633333	51.000000	20.000000
-30.600000	51.500000	20.500000
-30.566667	51.500000	20.500000
-30.533333	50.500000	20.000000
-30.500000	50.500000	20.500000
-30.466667	50.500000	20.500000
-30.433333	50.500000	20.000000
-30.400000	50.500000	20.500000
-30.366667	50.000000	21.000000
-30.333333	50.000000	21.500000
-30.300000	50.500000	21.500000
-30.266667	50.500000	22.000000
-30.233333	51.500000	22.000000
-30.200000	51.500000	22.000000
-30.166667	52.000000	22.500000
-30.133333	51.500000	22.500000
-30.100000	51.000000	22.500000
-30.066667	50.500000	21.500000
-30.033333	50.000000	22.000000
-30.000000	47.500000	22.000000
-29.966667	50.500000	22.500000
-29.933333	50.500000	23.000000
-29.900000	51.500000	24.000000
-29.866667	51.500000	24.500000
-29.833333	51.500000	24.500000
-29.800000	51.000000	25.000000
-29.766667	51.000000	25.000000
-29.733333	51.000000	25.500000
-29.700000	50.500000	25.500000
-29.666667	50.500000	26.000000
-29.633333	51.000000	26.000000
-29.600000	51.000000	26.000000
-29.566667	48.000000	26.500000
-29.533333	46.500000	26.000000
-29.500000	50.500000	24.500000
-29.466667	46.500000	26.500000
-29.433333	50.000000	25.500000
-29.400000	47.000000	25.500000
-29.366667	47.000000	26.000000
-29.333333	47.000000	26.000000
-29.300000	46.500000	26.000000
-29.266667	46.500000	26.000000
-29.233333	49.000000	27.500000
-29.200000	45.500000	27.500000
-29.166667	45.500000	30.000000
-29.133333	45.000000	29.000000
-29.100000	46.000000	30.000000
-29.066667	47.500000	30.000000
-29.033333	47.000000	29.500000
-29.000000	45.500000	30.000000
-28.966667	48.500000	31.000000
-28.933333	45.500000	30.500000
-28.900000	45.500000	30.500000
-28.866667	45.000000	32.500000
-28.833333	45.000000	32.500000
-28.800000	45.500000	32.500000
-28.766667	47.500000	33.000000
-28.733333	44.500000	32.000000
-28.700000	44.000000	32.000000
-28.666667	47.000000	33.500000
-28.633333	44.000000	33.500000
-28.600000	47.000000	34.000000
-28.566667	44.000000	34.000000
-28.533333	44.500000	33.500000
-28.500000	45.000000	35.500000
-28.466667	45.000000	36.000000
-28.433333	44.000000	35.000000
-28.400000	44.000000	35.500000
-28.366667	44.000000	37.500000
-28.333333	43.500000	36.500000
-28.300000	44.000000	37.500000
-28.266667	45.000000	37.500000
-28.233333	45.000000	38.000000
-28.200000	45.500000	39.500000
-28.166667	44.500000	40.000000
-28.133333	48.000000	40.000000
-28.100000	44.000000	40.000000
-28.066667	44.500000	40.500000
-28.033333	45.500000	42.500000
-28.000000	46.000000	42.500000
-27.966667	46.000000	42.500000
-27.933333	47.000000	43.000000
-27.900000	47.000000	44.500000
-27.866667	47.500000	44.500000
-27.833333	48.000000	35.000000
-27.800000	48.500000	46.000000
-27.766667	49.000000	46.000000
-27.733333	48.500000	36.000000
-27.700000	49.000000	36.500000
-27.666667	50.000000	46.500000
-27.633333	48.500000	38.000000
-27.600000	50.000000	47.000000
-27.566667	51.000000	47.000000
-27.533333	51.000000	47.500000
-27.500000	50.500000	39.000000
-27.466667	51.000000	38.000000
-27.433333	51.000000	38.500000
-27.400000	47.500000	37.500000
-27.366667	50.000000	39.000000
-27.333333	50.500000	41.500000
-27.300000	50.500000	42.000000
-27.266667	51.500000	43.000000
-27.233333	52.000000	43.000000
-27.200000	53.000000	44.500000
-27.166667	53.000000	43.500000
-27.133333	54.500000	44.500000
-27.100000	52.500000	42.500000
-27.066667	53.500000	43.500000
-27.033333	53.000000	43.000000
-27.000000	53.500000	43.500000
-26.966667	53.500000	44.000000
-26.933333	55.500000	45.500000
-26.900000	55.000000	45.000000
-26.866667	55.500000	44.500000
-26.833333	55.500000	44.500000
-26.800000	56.000000	44.500000
-26.766667	56.000000	44.500000
-26.733333	57.000000	45.000000
-26.700000	56.500000	44.500000
-26.666667	57.500000	45.500000
-26.633333	63.000000	45.500000
-26.600000	63.000000	45.500000
-26.566667	63.500000	45.500000
-26.533333	64.000000	45.000000
-26.500000	64.000000	45.000000
-26.466667	64.000000	45.000000
-26.433333	64.000000	45.000000
-26.400000	63.500000	44.500000
-26.366667	64.500000	44.500000
-26.333333	64.500000	44.500000
-26.300000	64.500000	43.500000
-26.266667	65.000000	43.500000
-26.233333	67.500000	43.000000
-26.200000	68.000000	43.500000
-26.166667	68.000000	43.000000
-26.133333	69.000000	43.500000
-26.100000	69.000000	43.000000
-26.066667	71.500000	43.500000
-26.033333	72.000000	43.000000
-26.000000	72.000000	42.500000
-25.966667	72.000000	42.500000
-25.933333	72.500000	42.500000
-25.900000	73.000000	42.500000
-25.866667	73.500000	42.500000
-25.833333	73.500000	42.500000
-25.800000	73.500000	41.500000
-25.766667	73.500000	42.000000
-25.733333	74.000000	42.000000
-25.700000	74.500000	41.500000
-25.666667	74.500000	41.500000
-25.633333	75.000000	41.500000
-25.600000	75.000000	41.000000
-25.566667	75.000000	41.000000
-25.533333	75.500000	41.000000
-25.500000	76.000000	40.500000
-25.466667	76.000000	40.500000
-25.433333	76.000000	40.500000
-25.400000	76.500000	40.000000
-25.366667	76.500000	40.000000
-25.333333	76.500000	40.000000
-25.300000	77.000000	40.000000
-25.266667	77.000000	40.000000
-25.233333	76.500000	39.500000
-25.200000	76.500000	39.000000
-25.166667	76.500000	39.000000
-25.133333	76.500000	39.000000
-25.100000	78.000000	39.000000
-25.066667	77.500000	39.000000
-25.033333	78.000000	39.000000
-25.000000	78.500000	38.500000
-24.966667	77.500000	38.000000
-24.933333	77.000000	38.500000
-24.900000	76.000000	38.000000
-24.866667	76.000000	38.000000
-24.833333	77.500000	38.000000
-24.800000	77.000000	38.000000
-24.766667	77.000000	37.500000
-24.733333	76.500000	37.500000
-24.700000	78.000000	37.000000
-24.666667	77.500000	37.000000
-24.633333	77.000000	37.000000
-24.600000	79.000000	37.000000
-24.566667	79.000000	37.000000
-24.533333	79.500000	36.500000
-24.500000	77.000000	36.500000
-24.466667	76.500000	36.000000
-24.433333	77.000000	36.000000
-24.400000	77.000000	36.000000
-24.366667	77.000000	36.000000
-24.333333	80.500000	36.000000
-24.300000	81.000000	36.000000
-24.266667	81.000000	36.000000
-24.233333	80.500000	35.500000
-24.200000	80.500000	35.000000
-24.166667	80.500000	35.000000
-24.133333	80.500000	35.000000
-24.100000	80.500000	35.000000
-24.066667	80.500000	35.000000
-24.033333	78.000000	34.500000
-24.000000	78.000000	34.500000
-23.966667	78.000000	34.500000
-23.933333	82.000000	34.500000
-23.900000	79.500000	34.000000
-23.866667	79.500000	34.000000
-23.833333	79.500000	34.000000
-23.800000	79.500000	34.000000
-23.766667	79.500000	34.000000
-23.733333	79.500000	34.000000
-23.700000	85.000000	33.000000
-23.666667	85.500000	33.000000
-23.633333	85.500000	33.000000
-23.600000	85.500000	32.500000
-23.566667	85.500000	32.500000
-23.533333	85.500000	32.000000
-23.500000	85.500000	32.000000
-23.466667	85.500000	32.000000
-23.433333	85.500000	32.000000
-23.400000	85.500000	32.000000
-23.366667	85.500000	32.000000
-23.333333	85.500000	32.000000
-23.300000	85.500000	32.000000
-23.266667	86.000000	32.000000
-23.233333	86.000000	31.500000
-23.200000	86.000000	31.500000
-23.166667	86.000000	31.000000
-23.133333	86.000000	31.000000
-23.100000	82.000000	31.000000
-23.066667	84.000000	31.000000
-23.033333	85.500000	31.000000
-23.000000	85.500000	31.000000
-22.966667	85.500000	31.000000
-22.933333	85.000000	31.000000
-22.900000	87.500000	30.500000
-22.866667	87.500000	30.500000
-22.833333	87.500000	31.000000
-22.800000	88.000000	30.500000
-22.766667	88.000000	30.500000
-22.733333	88.000000	30.500000
-22.700000	88.500000	30.500000
-22.666667	88.000000	30.500000
-22.633333	88.000000	30.500000
-22.600000	88.500000	30.000000
-22.566667	88.500000	30.000000
-22.533333	89.500000	30.000000
-22.500000	88.500000	30.000000
-22.466667	88.500000	30.000000
-22.433333	88.500000	30.000000
-22.400000	89.500000	30.000000
-22.366667	88.500000	29.500000
-22.333333	88.000000	29.500000
-22.300000	94.000000	29.000000
-22.266667	94.000000	29.000000
-22.233333	89.500000	29.000000
-22.200000	89.500000	29.000000
-22.166667	89.500000	28.500000
-22.133333	89.500000	28.500000
-22.100000	90.000000	29.000000
-22.066667	95.000000	29.000000
-22.033333	95.500000	29.000000
-22.000000	95.500000	29.000000
-21.966667	95.500000	29.000000
-21.933333	95.500000	29.000000
-21.900000	95.000000	28.500000
-21.866667	95.000000	28.500000
-21.833333	95.500000	28.500000
-21.800000	95.500000	28.000000
-21.766667	97.000000	28.000000
-21.733333	97.000000	28.000000
-21.700000	97.000000	28.000000
-21.666667	95.500000	28.000000
-21.633333	96.000000	27.500000
-21.600000	96.000000	27.500000
-21.566667	96.000000	27.500000
-21.533333	96.000000	27.500000
-21.500000	96.500000	27.500000
-21.466667	97.000000	27.000000
-21.433333	96.500000	26.000000
-21.400000	97.000000	26.500000
-21.366667	97.500000	26.500000
-21.333333	97.500000	26.500000
-21.300000	97.500000	26.500000
-21.266667	97.000000	26.000000
-21.233333	98.000000	26.500000
-21.200000	100.000000	28.000000
-21.166667	100.000000	28.000000
-21.133333	96.000000	25.000000
-21.100000	96.000000	25.000000
-21.066667	96.000000	25.000000
-21.033333	97.000000	25.500000
-21.000000	97.000000	25.500000
-20.966667	101.000000	29.000000
-20.933333	101.000000	29.000000
-20.900000	101.000000	29.000000
-20.866667	101.000000	29.000000
-20.833333	101.000000	29.000000
-20.800000	101.000000	29.000000
-20.766667	101.000000	29.000000
-20.733333	101.000000	29.000000
-20.700000	101.000000	29.000000
-20.666667	101.000000	29.000000
-20.633333	101.000000	29.000000
-20.600000	101.000000	29.000000
-20.566667	101.000000	29.000000
-20.533333	101.000000	29.000000
-20.500000	101.000000	29.000000
-20.466667	101.000000	29.000000
-20.433333	101.000000	29.000000
-20.400000	101.000000	29.000000
-20.366667	101.000000	29.000000
-20.333333	101.000000	29.000000
-20.300000	101.000000	29.000000
-20.266667	101.000000	29.000000
-20.233333	101.000000	29.000000
-20.200000	101.000000	29.000000
-20.166667	79.000000	29.000000
-20.133333	79.000000	29.000000
-20.100000	79.000000	29.000000
-20.066667	79.500000	28.000000
-20.033333	79.000000	29.000000
-20.000000	78.000000	29.000000
-19.966667	78.500000	29.000000
-19.933333	78.500000	29.000000
-19.900000	78.500000	29.000000
-19.866667	78.500000	29.000000
-19.833333	78.500000	29.000000
-19.800000	78.500000	29.000000
-19.766667	78.500000	29.000000
-19.733333	80.500000	28.000000
-19.700000	80.500000	28.000000
-19.666667	80.500000	28.000000
-19.633333	80.500000	28.000000
-19.600000	80.500000	28.000000
-19.566667	80.500000	28.000000
-19.533333	75.000000	30.000000
-19.500000	93.000000	29.000000
-19.466667	92.000000	29.000000
-19.433333	77.000000	29.000000
-19.400000	77.000000	29.000000
-19.366667	77.000000	28.000000
-19.333333	74.500000	29.500000
-19.300000	74.500000	29.500000
-19.266667	74.500000	30.000000
-19.233333	74.500000	30.000000
-19.200000	74.500000	30.000000
-19.166667	75.000000	28.500000
-19.133333	75.500000	28.500000
-19.100000	75.000000	28.500000
-19.066667	74.500000	28.500000
-19.033333	74.500000	28.500000
-19.000000	74.500000	27.500000
-18.966667	74.500000	28.000000
-18.933333	74.500000	28.000000
-18.900000	74.500000	28.000000
-18.866667	74.500000	28.500000
-18.833333	75.500000	28.500000
-18.800000	75.500000	28.000000
-18.766667	75.500000	28.000000
-18.733333	75.500000	29.000000
-18.700000	75.500000	27.500000
-18.666667	75.000000	27.500000
-18.633333	74.500000	28.500000
-18.600000	73.500000	28.500000
-18.566667	94.000000	28.000000
-18.533333	87.500000	25.000000
-18.500000	86.500000	25.000000
-18.466667	86.000000	24.500000
-18.433333	83.000000	24.000000
-18.400000	84.000000	23.500000
-18.366667	84.000000	23.500000
-18.333333	84.500000	23.500000
-18.300000	84.500000	23.500000
-18.266667	84.500000	23.000000
-18.233333	84.500000	23.000000
-18.200000	84.000000	22.500000
-18.166667	83.500000	25.000000
-18.133333	84.000000	22.500000
-18.100000	84.500000	22.500000
-18.066667	84.500000	22.000000
-18.033333	84.000000	22.000000
-18.000000	84.500000	22.000000
-17.966667	84.000000	22.000000
-17.933333	83.500000	23.500000
-17.900000	83.500000	23.000000
-17.866667	83.500000	21.500000
-17.833333	83.500000	21.500000
-17.800000	83.500000	21.500000
-17.766667	83.500000	21.500000
-17.733333	83.500000	22.500000
-17.700000	83.500000	22.500000
-17.666667	83.000000	22.000000
-17.633333	83.000000	21.500000
-17.600000	82.500000	22.000000
-17.566667	82.500000	22.500000
-17.533333	82.000000	21.500000
-17.500000	81.500000	21.500000
-17.466667	81.000000	22.000000
-17.433333	80.500000	21.500000
-17.400000	80.500000	20.500000
-17.366667	81.000000	21.000000
-17.333333	81.000000	21.000000
-17.300000	81.000000	21.000000
-17.266667	80.500000	21.000000
-17.233333	71.000000	16.500000
-17.200000	69.500000	16.500000
-17.166667	79.500000	20.500000
-17.133333	79.000000	20.000000
-17.100000	79.500000	20.000000
-17.066667	69.500000	16.000000
-17.033333	68.500000	16.500000
-17.000000	68.500000	16.500000
-16.966667	69.000000	16.500000
-16.933333	79.500000	21.500000
-16.900000	79.000000	22.000000
-16.866667	65.500000	20.500000
-16.833333	67.000000	17.000000
-16.800000	67.500000	17.000000
-16.766667	78.500000	23.000000
-16.733333	78.500000	23.000000
-16.700000	79.000000	20.500000
-16.666667	80.000000	20.000000
-16.633333	80.500000	20.000000
-16.600000	80.500000	20.000000
-16.566667	92.000000	13.000000
-16.533333	64.000000	19.000000
-16.500000	92.500000	17.500000
-16.466667	93.000000	17.500000
-16.433333	93.000000	17.500000
-16.400000	93.500000	17.500000
-16.366667	94.500000	17.500000
-16.333333	95.500000	18.500000
-16.300000	96.000000	19.000000
-16.266667	96.500000	19.500000
-16.233333	98.000000	19.500000
-16.200000	99.000000	19.500000
-16.166667	99.500000	20.000000
-16.133333	100.000000	21.000000
-16.100000	100.500000	20.500000
-16.066667	102.000000	19.500000
-16.033333	99.500000	21.500000
-16.000000	100.000000	21.500000
-15.966667	101.000000	22.000000
-15.933333	104.500000	22.000000
-15.900000	105.500000	21.500000
-15.866667	104.500000	23.500000
-15.833333	109.500000	24.000000
-15.800000	110.500000	25.000000
-15.766667	111.000000	24.500000
-15.733333	111.500000	24.500000
-15.700000	112.500000	26.000000
-15.666667	114.000000	26.000000
-15.633333	114.500000	26.500000
-15.600000	115.500000	27.000000
-15.566667	115.500000	27.500000
-15.533333	116.500000	28.500000
-15.500000	117.500000	28.000000
-15.466667	118.000000	28.500000
-15.433333	120.000000	29.000000
-15.400000	120.500000	29.000000
-15.366667	121.000000	30.000000
-15.333333	122.500000	30.500000
-15.300000	124.000000	30.500000
-15.266667	124.500000	31.500000
-15.233333	125.000000	31.000000
-15.200000	126.000000	31.500000
-15.166667	126.500000	31.500000
-15.133333	127.000000	31.500000
-15.100000	128.000000	32.000000
-15.066667	127.500000	31.500000
-15.033333	128.500000	31.500000
-15.000000	124.500000	32.000000
-14.966667	129.500000	32.500000
-14.933333	130.500000	32.500000
-14.900000	132.500000	31.500000
-14.866667	133.000000	30.500000
-14.833333	133.500000	30.500000
-14.800000	135.000000	33.000000
-14.766667	135.500000	34.000000
-14.733333	136.500000	33.500000
-14.700000	138.000000	32.000000
-14.666667	139.000000	31.500000
-14.633333	139.500000	31.000000
-14.600000	140.500000	30.500000
-14.566667	140.500000	32.000000
-14.533333	138.000000	34.500000
-14.500000	139.000000	33.000000
-14.466667	144.000000	32.500000
-14.433333	145.000000	32.500000
-14.400000	145.000000	30.500000
-14.366667	143.500000	31.500000
-14.333333	143.500000	33.000000
-14.300000	148.000000	34.500000
-14.266667	149.000000	33.500000
-14.233333	150.500000	33.000000
-14.200000	152.000000	32.500000
-14.166667	152.000000	31.500000
-14.133333	153.500000	30.500000
-14.100000	153.000000	32.000000
-14.066667	153.000000	33.500000
-14.033333	155.000000	33.500000
-14.000000	156.500000	33.000000
-13.966667	157.000000	31.500000
-13.933333	158.000000	30.500000
-13.900000	158.500000	31.000000
-13.866667	155.000000	33.000000
-13.833333	155.000000	34.000000
-13.800000	156.500000	33.500000
-13.766667	163.000000	32.000000
-13.733333	163.000000	30.500000
-13.700000	163.500000	31.500000
-13.666667	163.000000	33.000000
-13.633333	160.500000	34.000000
-13.600000	162.000000	34.000000
-13.566667	168.500000	33.500000
-13.533333	169.000000	33.000000
-13.500000	170.000000	32.000000
-13.466667	171.000000	32.500000
-13.433333	171.000000	32.500000
-13.400000	172.000000	34.500000
-13.366667	171.500000	34.500000
-13.333333	173.500000	34.500000
-13.300000	174.500000	34.000000
-13.266667	175.000000	34.000000
-13.233333	176.000000	33.500000
-13.200000	176.500000	33.500000
-13.166667	177.000000	33.500000
-13.133333	177.000000	34.500000
-13.100000	178.500000	35.500000
-13.066667	178.000000	34.500000
-13.033333	180.000000	34.500000
-13.000000	180.000000	34.000000
-12.966667	181.000000	34.000000
-12.933333	181.500000	35.000000
-12.900000	181.500000	35.000000
-12.866667	183.000000	36.000000
-12.833333	183.000000	36.500000
-12.800000	183.500000	36.500000
-12.766667	184.500000	36.500000
-12.733333	189.000000	36.000000
-12.700000	188.500000	34.500000
-12.666667	188.500000	35.000000
-12.633333	188.500000	35.500000
-12.600000	191.500000	36.500000
-12.566667	193.500000	37.500000
-12.533333	193.500000	37.500000
-12.500000	194.000000	37.500000
-12.466667	193.500000	37.000000
-12.433333	190.500000	36.500000
-12.400000	190.000000	36.000000
-12.366667	190.000000	36.500000
-12.333333	193.500000	37.000000
-12.300000	195.500000	37.500000
-12.266667	195.000000	38.000000
-12.233333	193.000000	38.000000
-12.200000	194.000000	37.000000
-12.166667	194.500000	37.000000
-12.133333	195.500000	37.000000
-12.100000	197.000000	36.000000
-12.066667	197.500000	37.000000
-12.033333	198.500000	37.000000
-12.000000	199.500000	37.000000
-11.966667	200.500000	36.000000
-11.933333	201.500000	36.500000
-11.900000	202.500000	36.000000
-11.866667	204.000000	36.500000
-11.833333	205.500000	36.000000
-11.800000	205.000000	36.000000
-11.766667	206.500000	36.000000
-11.733333	207.500000	35.500000
-11.700000	208.500000	35.000000
-11.666667	209.000000	35.000000
-11.633333	210.000000	35.000000
-11.600000	210.500000	35.500000
-11.566667	212.000000	35.500000
-11.533333	212.500000	35.500000
-11.500000	213.000000	35.500000
-11.466667	214.000000	34.000000
-11.433333	214.500000	33.500000
-11.400000	215.000000	33.500000
-11.366667	216.000000	33.500000
-11.333333	217.500000	33.500000
-11.300000	218.500000	33.500000
-11.266667	219.000000	33.500000
-11.233333	220.500000	33.500000
-11.200000	220.500000	33.000000
-11.166667	221.500000	32.500000
-11.133333	221.500000	32.000000
-11.100000	222.500000	31.000000
-11.066667	223.000000	31.500000
-11.033333	224.000000	31.000000
-11.000000	224.500000	31.000000
-10.966667	225.500000	30.500000
-10.933333	226.000000	30.000000
-10.900000	226.000000	30.000000
-10.866667	227.000000	29.500000
-10.833333	227.500000	29.000000
-10.800000	227.500000	29.000000
-10.766667	228.000000	28.500000
-10.733333	228.500000	28.000000
-10.700000	229.000000	27.500000
-10.666667	229.500000	27.500000
-10.633333	230.000000	26.500000
-10.600000	230.000000	26.500000
-10.566667	230.500000	27.000000
-10.533333	230.500000	26.500000
-10.500000	231.000000	25.500000
-10.466667	231.500000	26.000000
-10.433333	231.500000	25.500000
-10.400000	232.500000	24.500000
-10.366667	232.500000	24.500000
-10.333333	232.500000	24.500000
-10.300000	238.500000	16.500000
-10.266667	238.000000	16.500000
-10.233333	237.500000	17.000000
-10.200000	238.500000	16.000000
-10.166667	239.000000	16.000000
-10.133333	239.000000	16.000000
-10.100000	238.500000	16.000000
-10.066667	238.000000	16.500000
-10.033333	238.000000	16.500000
-10.000000	238.500000	16.000000
-9.966667	238.500000	16.000000
-9.933333	239.000000	15.500000
-9.900000	239.500000	15.500000
-9.866667	239.000000	15.500000
-9.833333	239.000000	16.000000
-9.800000	239.500000	15.500000
-9.766667	239.500000	15.500000
-9.733333	239.500000	15.500000
-9.700000	240.000000	15.000000
-9.666667	240.000000	15.000000
-9.633333	240.500000	14.500000
-9.600000	240.000000	15.000000
-9.566667	240.000000	15.000000
-9.533333	240.000000	15.000000
-9.500000	241.000000	14.000000
-9.466667	241.000000	14.000000
-9.433333	241.000000	14.000000
-9.400000	241.000000	14.000000
-9.366667	241.000000	14.000000
-9.333333	241.000000	14.000000
-9.300000	241.000000	14.000000
-9.266667	241.000000	14.000000
-9.233333	241.000000	14.000000
-9.200000	242.000000	11.500000
-9.166667	242.500000	11.000000
-9.133333	242.500000	11.000000
-9.100000	243.000000	11.000000
-9.066667	243.000000	11.000000
-9.033333	243.500000	11.000000
-9.000000	243.500000	11.000000
-8.966667	243.500000	11.000000
-8.933333	245.500000	9.000000
-8.900000	243.500000	11.000000
-8.866667	244.000000	10.000000
-8.833333	246.500000	7.500000
-8.800000	246.500000	6.500000
-8.766667	246.500000	6.500000
-8.733333	247.000000	6.500000
-8.700000	247.000000	6.000000
-8.666667	247.000000	5.500000
-8.633333	248.000000	5.500000
-8.600000	248.000000	5.500000
-8.566667	248.500000	5.500000
-8.533333	249.500000	5.500000
-8.500000	250.000000	5.500000
-8.466667	250.000000	5.500000
-8.433333	250.500000	4.500000
-8.400000	252.000000	4.500000
-8.366667	253.000000	5.000000
-8.333333	246.500000	22.500000
-8.300000	253.000000	5.000000
-8.266667	224.500000	42.000000
-8.233333	224.000000	42.500000
-8.200000	224.500000	42.000000
-8.166667	247.000000	3.000000
-8.133333	232.500000	23.000000
-8.100000	232.500000	23.000000
-8.066667	226.000000	40.000000
-8.033333	225.000000	41.500000
-8.000000	225.500000	41.000000
-7.966667	226.000000	40.500000
-7.933333	226.500000	40.500000
-7.900000	226.500000	40.500000
-7.866667	226.500000	40.500000
-7.833333	227.500000	39.500000
-7.800000	226.500000	40.000000
-7.766667	227.500000	39.000000
-7.733333	228.500000	38.000000
-7.700000	227.500000	39.500000
-7.666667	227.500000	39.500000
-7.633333	227.000000	40.000000
-7.600000	229.500000	37.500000
-7.566667	229.500000	37.500000
-7.533333	230.500000	35.500000
-7.500000	230.500000	35.000000
-7.466667	228.500000	38.000000
-7.433333	228.500000	38.000000
-7.400000	230.000000	36.500000
-7.366667	233.000000	33.500000
-7.333333	233.500000	31.500000
-7.300000	231.500000	34.500000
-7.266667	232.000000	34.000000
-7.233333	232.500000	33.500000
-7.200000	233.000000	33.500000
-7.166667	233.000000	33.500000
-7.133333	233.000000	34.000000
-7.100000	233.000000	34.000000
-7.066667	232.500000	35.000000
-7.033333	232.000000	35.500000
-7.000000	232.500000	35.500000
-6.966667	232.500000	36.000000
-6.933333	232.500000	35.500000
-6.900000	233.000000	35.000000
-6.866667	233.000000	34.500000
-6.833333	233.000000	35.000000
-6.800000	230.500000	38.000000
-6.766667	233.000000	36.000000
-6.733333	229.000000	37.500000
-6.700000	229.000000	38.000000
-6.666667	233.500000	38.500000
-6.633333	235.000000	38.000000
-6.600000	236.000000	37.000000
-6.566667	236.000000	38.000000
-6.533333	236.500000	37.500000
-6.500000	236.500000	37.500000
-6.466667	235.000000	42.000000
-6.433333	234.500000	39.000000
-6.400000	235.000000	35.500000
-6.366667	237.000000	35.500000
-6.333333	238.000000	37.000000
-6.300000	240.000000	39.000000
-6.266667	236.500000	10.000000
-6.233333	237.000000	9.000000
-6.200000	233.500000	10.000000
-6.166667	236.000000	11.000000
-6.133333	234.000000	11.500000
-6.100000	232.500000	11.500000
-6.066667	232.000000	11.000000
-6.033333	232.000000	11.000000
-6.000000	230.500000	11.500000
-5.966667	230.000000	11.000000
-5.933333	229.000000	10.500000
-5.900000	228.000000	11.000000
-5.866667	227.500000	10.500000
-5.833333	224.000000	10.000000
-5.800000	226.000000	11.000000
-5.766667	222.500000	10.500000
-5.733333	222.000000	10.500000
-5.700000	221.500000	10.500000
-5.666667	221.000000	9.000000
-5.633333	221.000000	9.500000
-5.600000	220.500000	10.000000
-5.566667	220.000000	10.000000
-5.533333	219.500000	10.000000
-5.500000	219.500000	10.000000
-5.466667	219.000000	10.000000
-5.433333	219.000000	9.000000
-5.400000	221.500000	10.500000
-5.366667	218.000000	9.000000
-5.333333	217.500000	9.500000
-5.300000	217.000000	9.500000
-5.266667	216.500000	10.000000
-5.233333	216.500000	10.500000
-5.200000	216.000000	10.000000
-5.166667	215.500000	9.500000
-5.133333	215.500000	9.500000
-5.100000	215.000000	10.000000
-5.066667	215.000000	10.500000
-5.033333	214.500000	10.500000
-5.000000	214.500000	11.000000
-4.966667	214.000000	11.000000
-4.933333	213.500000	11.000000
-4.900000	213.500000	11.000000
-4.866667	213.500000	11.000000
-4.833333	212.500000	11.000000
-4.800000	212.000000	11.500000
-4.766667	211.500000	12.000000
-4.733333	211.000000	12.000000
-4.700000	211.000000	12.000000
-4.666667	211.000000	12.000000
-4.633333	210.500000	12.000000
-4.600000	210.000000	12.000000
-4.566667	209.500000	12.000000
-4.533333	209.500000	12.500000
-4.500000	208.500000	12.500000
-4.466667	208.500000	13.000000
-4.433333	208.000000	13.000000
-4.400000	209.000000	13.000000
-4.366667	208.000000	13.000000
-4.333333	208.000000	13.500000
-4.300000	206.500000	13.500000
-4.266667	206.500000	13.500000
-4.233333	206.500000	13.500000
-4.200000	206.000000	13.500000
-4.166667	207.000000	13.500000
-4.133333	207.000000	14.000000
-4.100000	206.500000	14.000000
-4.066667	206.000000	14.000000
-4.033333	206.000000	14.500000
-4.000000	205.000000	14.500000
-3.966667	205.000000	14.500000
-3.933333	204.000000	14.500000
-3.900000	204.500000	14.500000
-3.866667	204.000000	15.000000
-3.833333	204.000000	15.000000
-3.800000	203.500000	15.000000
-3.766667	203.500000	16.000000
-3.733333	202.500000	16.000000
-3.700000	202.000000	16.500000
-3.666667	202.000000	16.500000
-3.633333	201.500000	16.000000
-3.600000	201.500000	16.500000
-3.566667	200.000000	16.500000
-3.533333	200.000000	16.500000
-3.500000	199.500000	16.000000
-3.466667	199.500000	16.500000
-3.433333	199.000000	17.000000
-3.400000	199.000000	17.000000
-3.366667	198.000000	17.500000
-3.333333	198.000000	17.500000
-3.300000	197.500000	17.500000
-3.266667	196.500000	17.500000
-3.233333	197.000000	17.000000
-3.200000	196.500000	17.000000
-3.166667	196.500000	18.000000
-3.133333	194.500000	18.500000
-3.100000	193.500000	18.000000
-3.066667	194.500000	18.000000
-3.033333	195.500000	18.000000
-3.000000	194.000000	18.000000
-2.966667	194.000000	18.000000
-2.933333	196.500000	18.000000
-2.900000	194.000000	18.500000
-2.866667	193.500000	19.000000
-2.833333	192.500000	19.000000
-2.800000	192.500000	19.000000
-2.766667	192.500000	19.000000
-2.733333	193.000000	19.000000
-2.700000	191.500000	18.500000
-2.666667	190.500000	18.500000
-2.633333	193.000000	19.000000
-2.600000	190.000000	19.000000
-2.566667	190.000000	20.000000
-2.533333	189.500000	20.000000
-2.500000	189.000000	20.000000
-2.466667	187.500000	20.000000
-2.433333	187.000000	19.500000
-2.400000	187.500000	19.500000
-2.366667	187.000000	20.000000
-2.333333	186.000000	20.000000
-2.300000	187.000000	20.000000
-2.266667	186.500000	20.000000
-2.233333	185.000000	20.500000
-2.200000	185.000000	20.500000
-2.166667	184.000000	20.500000
-2.133333	184.000000	20.000000
-2.100000	184.000000	20.500000
-2.066667	183.500000	20.500000
-2.033333	183.000000	20.500000
-2.000000	182.000000	20.500000
-1.966667	182.000000	20.500000
-1.933333	182.500000	20.500000
-1.900000	181.500000	21.000000
-1.866667	181.000000	21.000000
-1.833333	181.500000	20.500000
-1.800000	180.000000	21.500000
-1.766667	180.500000	21.500000
-1.733333	179.000000	21.500000
-1.700000	179.000000	21.000000
-1.666667	179.500000	21.000000
-1.633333	178.000000	21.000000
-1.600000	178.000000	21.500000
-1.566667	177.500000	21.000000
-1.533333	177.500000	21.500000
-1.500000	177.000000	21.500000
-1.466667	176.500000	21.500000
-1.433333	176.500000	22.000000
-1.400000	175.500000	22.000000
-1.366667	175.500000	22.000000
-1.333333	175.000000	22.000000
-1.300000	175.000000	22.000000
-1.266667	174.500000	22.000000
-1.233333	174.000000	22.000000
-1.200000	173.500000	22.500000
-1.166667	173.500000	22.500000
-1.133333	172.000000	22.500000
-1.100000	173.000000	23.000000
-1.066667	172.500000	22.500000
-1.033333	172.000000	22.000000
-1.000000	172.000000	22.000000
-0.966667	172.000000	22.500000
-0.933333	171.000000	23.000000
-0.900000	171.500000	23.000000
-0.866667	170.500000	23.000000
-0.833333	170.000000	23.000000
-0.800000	171.000000	23.000000
-0.766667	170.000000	23.000000
-0.733333	169.500000	22.500000
-0.700000	170.000000	23.000000
-0.666667	169.000000	23.000000
-0.633333	168.000000	23.500000
-0.600000	168.000000	23.500000
-0.566667	167.500000	23.000000
-0.533333	167.500000	23.000000
-0.500000	167.000000	22.500000
-0.466667	167.000000	23.000000
-0.433333	165.500000	23.000000
-0.400000	165.000000	23.000000
-0.366667	164.500000	23.500000
-0.333333	164.000000	23.000000
-0.300000	164.000000	23.000000
-0.266667	163.500000	22.500000
-0.233333	163.500000	22.500000
-0.200000	162.500000	22.500000
-0.166667	162.000000	22.000000
-0.133333	161.500000	22.500000
-0.100000	161.500000	22.500000
-0.066667	160.500000	22.000000
-0.033333	160.000000	21.500000
0.000000	160.000000	21.500000
0.033333	160.000000	21.500000
0.066667	159.000000	21.500000
0.100000	158.500000	22.000000
0.133333	157.500000	22.000000
0.166667	151.000000	18.000000
0.200000	149.500000	18.000000
0.233333	149.500000	17.500000
0.266667	149.000000	17.000000
0.300000	149.000000	17.500000
0.333333	148.500000	18.000000
0.366667	148.000000	16.500000
0.400000	147.000000	16.000000
0.433333	147.000000	16.000000
0.466667	146.500000	16.000000
0.500000	144.000000	16.000000
0.533333	143.500000	16.000000
0.566667	142.500000	16.000000
0.600000	142.500000	15.500000
0.633333	142.500000	14.500000
0.666667	142.000000	14.500000
0.700000	142.000000	14.500000
0.733333	141.500000	14.500000
0.766667	141.500000	14.500000
0.800000	141.000000	15.000000
0.833333	140.500000	15.000000
0.866667	140.500000	15.000000
0.900000	140.000000	14.500000
0.933333	138.500000	14.000000
0.966667	138.000000	14.000000
1.000000	138.000000	14.000000
1.033333	138.000000	14.000000
1.066667	137.500000	14.000000
1.100000	139.000000	14.000000
1.133333	137.000000	14.500000
1.166667	136.500000	14.000000
1.200000	136.500000	13.500000
1.233333	136.000000	13.500000
1.266667	136.000000	13.000000
1.300000	136.000000	13.500000
1.333333	136.000000	13.500000
1.366667	135.000000	13.500000
1.400000	135.000000	14.500000
1.433333	133.000000	14.500000
1.466667	132.500000	13.500000
1.500000	132.500000	15.000000
1.533333	132.500000	14.000000
1.566667	132.500000	13.500000
1.600000	132.500000	13.500000
1.633333	132.000000	14.500000
1.666667	132.000000	15.000000
1.700000	132.000000	14.500000
1.733333	131.500000	14.000000
1.766667	131.500000	13.500000
1.800000	130.500000	13.000000
1.833333	131.000000	13.000000
1.866667	131.000000	14.000000
1.900000	131.000000	12.000000
1.933333	130.500000	14.000000
1.966667	129.500000	13.500000
2.000000	129.000000	12.500000
2.033333	129.000000	11.000000
2.066667	128.500000	12.500000
2.100000	128.500000	13.500000
2.133333	128.500000	14.000000
2.166667	128.500000	13.500000
2.200000	128.500000	13.000000
2.233333	127.000000	12.500000
2.266667	126.500000	10.500000
2.300000	126.500000	12.000000
2.333333	127.000000	13.500000
2.366667	128.000000	14.000000
2.400000	126.500000	13.500000
2.433333	126.500000	12.500000
2.466667	126.500000	10.000000
2.500000	126.500000	11.000000
2.533333	126.000000	10.000000
2.566667	125.000000	12.000000
2.600000	125.000000	13.500000
2.633333	125.000000	9.500000
2.666667	125.000000	13.000000
2.700000	125.000000	9.500000
2.733333	122.000000	8.500000
2.766667	121.500000	9.000000
2.800000	121.000000	9.000000
2.833333	121.000000	8.500000
2.866667	121.500000	9.000000
2.900000	121.500000	9.000000
2.933333	121.500000	9.000000
2.966667	116.500000	8.000000
3.000000	116.500000	8.000000
3.033333	116.000000	8.000000
3.066667	116.000000	8.000000
3.100000	116.000000	8.000000
3.133333	115.500000	8.000000
3.166667	115.500000	8.500000
3.200000	114.000000	8.000000
3.233333	114.000000	8.500000
3.266667	113.500000	8.500000
3.300000	113.500000	8.500000
3.333333	114.500000	8.500000
3.366667	114.500000	8.500000
3.400000	112.500000	8.500000
3.433333	112.000000	8.000000
3.466667	112.000000	8.000000
3.500000	112.000000	8.000000
3.533333	111.500000	8.000000
3.566667	111.500000	8.000000
3.600000	111.500000	8.000000
3.633333	111.500000	8.000000
3.666667	111.500000	8.000000
3.700000	111.000000	8.000000
3.733333	111.000000	8.000000
3.766667	111.000000	8.000000
3.800000	111.000000	7.500000
3.833333	118.500000	8.000000
3.866667	110.500000	7.500000
3.900000	110.500000	7.500000
3.933333	110.500000	8.000000
3.966667	110.500000	8.000000
4.000000	109.500000	7.500000
4.033333	109.500000	7.500000
4.066667	109.500000	7.500000
4.100000	111.000000	9.000000
4.133333	111.000000	9.000000
4.166667	111.000000	9.500000
4.200000	111.000000	9.500000
4.233333	111.000000	9.500000
4.266667	111.000000	9.500000
4.300000	111.000000	9.500000
4.333333	111.000000	9.500000
4.366667	110.000000	8.500000
4.400000	111.000000	9.500000
4.433333	108.000000	8.000000
4.466667	111.000000	9.500000
4.500000	120.000000	15.500000
4.533333	111.500000	10.500000
4.566667	108.500000	9.000000
4.600000	108.000000	9.000000
4.633333	111.500000	10.500000
4.666667	108.000000	9.000000
4.700000	106.500000	8.500000
4.733333	106.500000	8.500000
4.766667	107.000000	9.000000
4.800000	107.000000	9.000000
4.833333	107.000000	8.500000
4.866667	107.000000	8.500000
4.900000	107.000000	8.500000
4.933333	107.000000	8.500000
4.966667	107.000000	8.500000
5.000000	107.000000	8.500000
5.033333	107.000000	8.500000
5.066667	107.000000	8.500000
5.100000	106.500000	9.500000
5.133333	106.500000	9.500000
5.166667	107.500000	10.000000
5.200000	108.500000	11.500000
5.233333	108.500000	12.000000
5.266667	108.500000	12.000000
5.300000	107.000000	10.000000
5.333333	107.000000	10.000000
5.366667	107.500000	10.000000
5.400000	107.500000	11.000000
5.433333	120.000000	9.000000
5.466667	112.000000	12.000000
5.500000	112.000000	12.000000
5.533333	112.000000	12.000000
5.566667	112.000000	12.000000
5.600000	112.000000	11.500000
5.633333	116.500000	10.500000
5.666667	116.000000	10.500000
5.700000	116.000000	10.500000
5.733333	111.500000	12.000000
5.766667	111.500000	13.000000
5.800000	110.500000	12.000000
5.833333	115.500000	12.000000
5.866667	115.500000	13.500000
5.900000	115.500000	12.000000
5.933333	115.500000	12.000000
5.966667	115.000000	11.500000
6.000000	115.000000	12.000000
6.033333	115.000000	12.000000
6.066667	114.500000	12.500000
6.100000	114.000000	13.000000
6.133333	114.000000	13.000000
6.166667	114.000000	13.500000
6.200000	114.000000	13.000000
6.233333	110.500000	12.500000
6.266667	110.000000	12.500000
6.300000	113.500000	12.000000
6.333333	113.500000	12.500000
6.366667	113.000000	12.500000
6.400000	113.000000	12.500000
6.433333	112.500000	13.000000
6.466667	112.500000	13.000000
6.500000	112.500000	13.000000
6.533333	112.500000	12.500000
6.566667	112.000000	13.000000
6.600000	115.500000	13.000000
[truncated: 8,801 more rows]
