# Supplementary material for: Attraction of posture and motion-trajectory elements of conspecific biological motion in medaka fish
Source: Sci Rep. 2018 Jun 5;8:8589. doi: 10.1038/s41598-018-26186-x (PMC5988670; doi:10.1038/s41598-018-26186-x)
Supplement: Supplementary file 4 — Dataset 3 [file 41598_2018_26186_MOESM4_ESM.zip › DataExperiments/Nonbio_08.csv]

time[sec]	x	y
-60.000000	153.000000	66.500000
-59.966667	153.000000	62.500000
-59.933333	153.000000	60.500000
-59.900000	153.000000	65.000000
-59.866667	153.000000	63.000000
-59.833333	153.000000	64.500000
-59.800000	153.500000	67.000000
-59.766667	153.500000	64.000000
-59.733333	153.000000	63.500000
-59.700000	153.000000	64.000000
-59.666667	153.000000	63.500000
-59.633333	153.000000	61.000000
-59.600000	153.000000	59.000000
-59.566667	153.500000	65.500000
-59.533333	153.000000	63.500000
-59.500000	153.500000	60.000000
-59.466667	153.000000	63.500000
-59.433333	153.500000	67.000000
-59.400000	153.000000	63.500000
-59.366667	153.000000	63.000000
-59.333333	153.500000	66.000000
-59.300000	153.500000	61.000000
-59.266667	153.500000	60.500000
-59.233333	153.000000	61.500000
-59.200000	153.000000	38.000000
-59.166667	153.000000	38.000000
-59.133333	153.500000	38.000000
-59.100000	153.000000	38.000000
-59.066667	153.000000	38.000000
-59.033333	152.500000	34.000000
-59.000000	153.500000	38.000000
-58.966667	153.000000	38.500000
-58.933333	153.500000	37.500000
-58.900000	153.000000	37.000000
-58.866667	153.000000	32.000000
-58.833333	153.500000	32.500000
-58.800000	153.000000	32.500000
-58.766667	153.000000	35.000000
-58.733333	153.000000	32.500000
-58.700000	153.000000	35.000000
-58.666667	153.000000	34.500000
-58.633333	153.500000	33.500000
-58.600000	153.000000	32.000000
-58.566667	153.000000	32.000000
-58.533333	153.000000	31.500000
-58.500000	153.000000	31.500000
-58.466667	153.000000	31.500000
-58.433333	153.000000	31.500000
-58.400000	153.500000	31.500000
-58.366667	153.000000	31.500000
-58.333333	153.000000	31.500000
-58.300000	153.500000	31.500000
-58.266667	153.000000	31.000000
-58.233333	153.000000	31.000000
-58.200000	153.000000	31.000000
-58.166667	12.500000	207.500000
-58.133333	13.000000	208.000000
-58.100000	13.000000	208.000000
-58.066667	13.000000	207.000000
-58.033333	13.000000	208.500000
-58.000000	13.500000	207.500000
-57.966667	13.500000	208.000000
-57.933333	14.000000	209.500000
-57.900000	14.000000	210.000000
-57.866667	13.500000	211.500000
-57.833333	14.000000	210.500000
-57.800000	14.000000	211.000000
-57.766667	14.000000	212.500000
-57.733333	14.000000	212.500000
-57.700000	14.500000	213.500000
-57.666667	11.500000	218.500000
-57.633333	6.500000	224.500000
-57.600000	7.000000	227.000000
-57.566667	6.000000	229.000000
-57.533333	6.500000	229.500000
-57.500000	6.500000	230.000000
-57.466667	6.500000	231.000000
-57.433333	6.000000	232.000000
-57.400000	6.000000	233.500000
-57.366667	6.000000	234.500000
-57.333333	6.000000	234.500000
-57.300000	6.000000	235.500000
-57.266667	5.500000	237.500000
-57.233333	5.500000	237.500000
-57.200000	5.500000	238.000000
-57.166667	5.500000	238.000000
-57.133333	5.500000	239.000000
-57.100000	6.000000	238.000000
-57.066667	6.000000	238.000000
-57.033333	6.000000	238.000000
-57.000000	6.500000	237.000000
-56.966667	6.500000	237.500000
-56.933333	6.500000	238.000000
-56.900000	6.500000	238.000000
-56.866667	7.000000	236.500000
-56.833333	8.000000	234.000000
-56.800000	8.500000	232.000000
-56.766667	9.000000	230.500000
-56.733333	9.500000	227.000000
-56.700000	9.500000	227.500000
-56.666667	10.000000	226.500000
-56.633333	9.500000	229.500000
-56.600000	9.500000	230.000000
-56.566667	9.500000	231.000000
-56.533333	9.500000	231.500000
-56.500000	9.000000	232.500000
-56.466667	7.000000	240.000000
-56.433333	6.500000	241.500000
-56.400000	6.500000	241.500000
-56.366667	7.000000	241.000000
-56.333333	8.500000	236.000000
-56.300000	6.500000	242.000000
-56.266667	6.500000	242.500000
-56.233333	6.500000	242.500000
-56.200000	6.000000	243.000000
-56.166667	4.500000	246.500000
-56.133333	4.500000	247.000000
-56.100000	4.500000	247.500000
-56.066667	4.500000	248.000000
-56.033333	4.500000	249.000000
-56.000000	5.000000	249.000000
-55.966667	4.500000	249.000000
-55.933333	5.000000	249.500000
-55.900000	4.500000	250.000000
-55.866667	4.500000	250.000000
-55.833333	5.000000	250.500000
-55.800000	4.500000	250.500000
-55.766667	4.500000	251.000000
-55.733333	4.500000	251.000000
-55.700000	4.500000	252.000000
-55.666667	5.000000	251.500000
-55.633333	5.500000	250.500000
-55.600000	5.000000	251.500000
-55.566667	5.000000	252.000000
-55.533333	4.500000	253.000000
-55.500000	4.500000	253.500000
-55.466667	4.000000	255.500000
-55.433333	4.000000	255.500000
-55.400000	4.000000	255.500000
-55.366667	4.000000	256.000000
-55.333333	4.000000	256.000000
-55.300000	4.500000	255.000000
-55.266667	4.500000	255.000000
-55.233333	4.500000	255.000000
-55.200000	4.500000	255.000000
-55.166667	5.000000	253.000000
-55.133333	5.000000	253.500000
-55.100000	5.000000	253.000000
-55.066667	5.500000	253.000000
-55.033333	5.000000	253.500000
-55.000000	4.000000	257.000000
-54.966667	4.000000	257.000000
-54.933333	3.500000	258.000000
-54.900000	3.500000	258.000000
-54.866667	3.500000	258.000000
-54.833333	4.000000	257.500000
-54.800000	3.500000	258.500000
-54.766667	3.500000	258.500000
-54.733333	3.000000	258.500000
-54.700000	3.000000	258.500000
-54.666667	3.000000	258.500000
-54.633333	3.000000	259.000000
-54.600000	3.000000	259.000000
-54.566667	13.000000	234.000000
-54.533333	13.500000	234.500000
-54.500000	2.500000	260.000000
-54.466667	2.500000	260.000000
-54.433333	2.500000	259.500000
-54.400000	2.500000	260.000000
-54.366667	2.500000	260.000000
-54.333333	13.500000	233.500000
-54.300000	13.500000	234.000000
-54.266667	14.000000	232.000000
-54.233333	13.500000	232.500000
-54.200000	14.000000	232.000000
-54.166667	13.500000	232.500000
-54.133333	13.500000	233.500000
-54.100000	13.500000	233.500000
-54.066667	14.000000	233.000000
-54.033333	13.500000	233.500000
-54.000000	14.000000	233.000000
-53.966667	13.500000	234.000000
-53.933333	13.500000	234.500000
-53.900000	14.000000	234.500000
-53.866667	14.000000	234.500000
-53.833333	14.000000	234.000000
-53.800000	14.000000	234.000000
-53.766667	14.000000	234.000000
-53.733333	14.000000	234.000000
-53.700000	14.000000	234.500000
-53.666667	14.500000	235.000000
-53.633333	14.000000	234.000000
-53.600000	14.500000	232.500000
-53.566667	14.500000	233.000000
-53.533333	14.000000	234.500000
-53.500000	14.500000	233.500000
-53.466667	14.000000	235.500000
-53.433333	14.000000	234.500000
-53.400000	15.000000	232.000000
-53.366667	14.000000	234.500000
-53.333333	14.500000	235.000000
-53.300000	15.000000	235.000000
-53.266667	15.000000	235.500000
-53.233333	15.500000	234.500000
-53.200000	15.000000	235.000000
-53.166667	15.000000	236.500000
-53.133333	15.500000	235.000000
-53.100000	15.500000	235.500000
-53.066667	16.000000	234.000000
-53.033333	15.000000	235.000000
-53.000000	15.500000	236.500000
-52.966667	15.500000	236.500000
-52.933333	16.000000	236.000000
-52.900000	15.500000	236.500000
-52.866667	16.000000	234.000000
-52.833333	16.000000	235.000000
-52.800000	15.500000	236.500000
-52.766667	15.500000	236.500000
-52.733333	16.500000	235.000000
-52.700000	16.500000	235.000000
-52.666667	16.500000	235.000000
-52.633333	15.500000	237.000000
-52.600000	15.000000	238.000000
-52.566667	15.500000	237.500000
-52.533333	15.500000	237.500000
-52.500000	16.000000	236.000000
-52.466667	15.500000	237.500000
-52.433333	14.500000	240.500000
-52.400000	16.000000	237.500000
-52.366667	16.000000	237.500000
-52.333333	16.000000	237.500000
-52.300000	16.000000	237.500000
-52.266667	15.500000	238.000000
-52.233333	15.000000	239.500000
-52.200000	14.500000	241.000000
-52.166667	15.500000	238.500000
-52.133333	15.000000	239.000000
-52.100000	15.000000	239.000000
-52.066667	15.000000	239.000000
-52.033333	15.000000	239.000000
-52.000000	14.000000	241.000000
-51.966667	14.500000	240.000000
-51.933333	14.500000	240.000000
-51.900000	14.500000	240.000000
-51.866667	13.000000	243.000000
-51.833333	13.000000	243.000000
-51.800000	13.000000	243.000000
-51.766667	13.000000	243.000000
-51.733333	13.000000	243.000000
-51.700000	13.000000	243.000000
-51.666667	13.000000	243.000000
-51.633333	13.000000	243.000000
-51.600000	13.000000	243.000000
-51.566667	13.000000	243.000000
-51.533333	10.500000	249.000000
-51.500000	10.500000	249.000000
-51.466667	10.500000	249.000000
-51.433333	10.500000	249.000000
-51.400000	10.500000	249.000000
-51.366667	0.500000	268.000000
-51.333333	0.500000	268.500000
-51.300000	0.500000	275.000000
-51.266667	1.000000	274.500000
-51.233333	1.000000	277.000000
-51.200000	1.000000	278.000000
-51.166667	1.500000	278.000000
-51.133333	2.000000	277.500000
-51.100000	2.000000	278.500000
-51.066667	2.000000	279.500000
-51.033333	1.500000	281.500000
-51.000000	1.500000	281.500000
-50.966667	1.500000	282.500000
-50.933333	1.500000	283.000000
-50.900000	1.500000	283.500000
-50.866667	1.500000	284.000000
-50.833333	1.500000	284.500000
-50.800000	2.000000	285.000000
-50.766667	2.000000	285.000000
-50.733333	2.000000	285.500000
-50.700000	2.000000	285.500000
-50.666667	2.000000	286.000000
-50.633333	2.000000	286.000000
-50.600000	2.000000	286.000000
-50.566667	2.000000	286.000000
-50.533333	2.000000	286.500000
-50.500000	2.000000	287.500000
-50.466667	2.000000	287.500000
-50.433333	2.000000	287.500000
-50.400000	2.000000	290.000000
-50.366667	2.000000	290.000000
-50.333333	2.000000	290.000000
-50.300000	2.000000	290.000000
-50.266667	2.000000	290.000000
-50.233333	2.500000	291.000000
-50.200000	2.000000	291.000000
-50.166667	2.500000	292.000000
-50.133333	4.000000	292.500000
-50.100000	5.500000	296.500000
-50.066667	6.500000	297.500000
-50.033333	6.000000	297.500000
-50.000000	8.000000	298.000000
-49.966667	9.000000	298.000000
-49.933333	9.000000	298.500000
-49.900000	10.500000	298.500000
-49.866667	11.000000	298.500000
-49.833333	11.500000	298.500000
-49.800000	11.500000	298.500000
-49.766667	12.000000	298.500000
-49.733333	14.000000	300.000000
-49.700000	15.500000	301.500000
-49.666667	17.000000	302.000000
-49.633333	18.000000	302.000000
-49.600000	19.500000	302.000000
-49.566667	20.500000	302.000000
-49.533333	21.500000	302.000000
-49.500000	22.500000	302.000000
-49.466667	23.500000	301.500000
-49.433333	24.000000	301.500000
-49.400000	25.000000	301.000000
-49.366667	26.000000	301.000000
-49.333333	26.500000	301.000000
-49.300000	27.500000	300.500000
-49.266667	28.000000	301.000000
-49.233333	29.500000	300.500000
-49.200000	30.500000	300.000000
-49.166667	32.000000	300.000000
-49.133333	33.000000	300.500000
-49.100000	33.000000	300.000000
-49.066667	33.500000	300.000000
-49.033333	34.000000	300.000000
-49.000000	36.000000	299.000000
-48.966667	36.500000	298.500000
-48.933333	38.000000	299.000000
-48.900000	39.500000	299.000000
-48.866667	39.000000	298.000000
-48.833333	41.000000	296.000000
-48.800000	47.500000	294.000000
-48.766667	49.500000	292.500000
-48.733333	51.000000	291.500000
-48.700000	51.500000	290.500000
-48.666667	52.500000	289.500000
-48.633333	53.500000	288.500000
-48.600000	53.500000	288.000000
-48.566667	55.000000	286.500000
-48.533333	55.500000	286.000000
-48.500000	55.500000	285.000000
-48.466667	56.500000	284.500000
-48.433333	56.500000	284.000000
-48.400000	57.000000	283.000000
-48.366667	56.500000	282.500000
-48.333333	56.000000	280.500000
-48.300000	56.000000	280.000000
-48.266667	58.000000	277.500000
-48.233333	58.500000	277.000000
-48.200000	59.000000	275.500000
-48.166667	59.000000	273.500000
-48.133333	59.000000	272.000000
-48.100000	59.000000	270.500000
-48.066667	58.500000	268.000000
-48.033333	58.000000	267.000000
-48.000000	57.500000	264.500000
-47.966667	57.000000	263.500000
-47.933333	57.500000	261.500000
-47.900000	57.000000	259.500000
-47.866667	57.000000	258.500000
-47.833333	56.500000	257.000000
-47.800000	56.500000	256.000000
-47.766667	56.000000	254.500000
-47.733333	56.000000	253.000000
-47.700000	55.500000	252.500000
-47.666667	55.500000	251.500000
-47.633333	55.500000	250.500000
-47.600000	55.000000	249.500000
-47.566667	55.000000	249.000000
-47.533333	54.000000	247.500000
-47.500000	52.000000	247.500000
-47.466667	51.500000	247.000000
-47.433333	51.000000	245.500000
-47.400000	51.000000	244.000000
-47.366667	51.000000	243.000000
-47.333333	51.000000	241.500000
-47.300000	51.500000	241.000000
-47.266667	50.500000	240.000000
-47.233333	50.500000	239.000000
-47.200000	49.500000	238.000000
-47.166667	49.000000	236.500000
-47.133333	49.000000	236.500000
-47.100000	48.500000	235.500000
-47.066667	48.000000	235.000000
-47.033333	47.500000	233.500000
-47.000000	46.500000	232.500000
-46.966667	46.000000	232.000000
-46.933333	45.500000	231.000000
-46.900000	45.000000	231.000000
-46.866667	45.000000	230.500000
-46.833333	44.500000	229.500000
-46.800000	42.000000	226.000000
-46.766667	40.500000	224.500000
-46.733333	39.500000	224.000000
-46.700000	39.500000	223.000000
-46.666667	39.000000	223.000000
-46.633333	38.500000	222.500000
-46.600000	38.000000	222.500000
-46.566667	37.500000	221.500000
-46.533333	36.500000	220.000000
-46.500000	36.000000	219.500000
-46.466667	35.500000	219.500000
-46.433333	34.500000	219.000000
-46.400000	34.000000	219.000000
-46.366667	33.000000	218.000000
-46.333333	33.500000	218.500000
-46.300000	32.000000	217.000000
-46.266667	31.000000	216.500000
-46.233333	30.500000	216.500000
-46.200000	30.000000	216.500000
-46.166667	31.000000	217.000000
-46.133333	32.000000	219.000000
-46.100000	32.000000	218.500000
-46.066667	32.000000	218.000000
-46.033333	31.500000	217.000000
-46.000000	30.500000	216.000000
-45.966667	30.000000	216.000000
-45.933333	30.500000	216.000000
-45.900000	28.500000	215.000000
-45.866667	28.000000	215.000000
-45.833333	23.500000	212.500000
-45.800000	23.000000	212.000000
-45.766667	22.000000	211.500000
-45.733333	20.000000	211.000000
-45.700000	19.000000	211.000000
-45.666667	19.000000	211.000000
-45.633333	17.000000	210.000000
-45.600000	7.000000	209.000000
-45.566667	6.500000	209.000000
-45.533333	6.500000	209.000000
-45.500000	6.500000	208.500000
-45.466667	6.500000	209.000000
-45.433333	6.000000	209.000000
-45.400000	6.500000	209.000000
-45.366667	6.000000	209.000000
-45.333333	6.000000	209.500000
-45.300000	6.000000	208.500000
-45.266667	6.000000	208.000000
-45.233333	6.000000	208.000000
-45.200000	6.000000	208.000000
-45.166667	6.000000	208.000000
-45.133333	6.000000	208.000000
-45.100000	5.500000	208.000000
-45.066667	5.500000	208.500000
-45.033333	5.500000	208.000000
-45.000000	5.500000	207.000000
-44.966667	5.500000	207.500000
-44.933333	5.500000	207.000000
-44.900000	5.500000	207.000000
-44.866667	5.500000	207.500000
-44.833333	4.500000	207.500000
-44.800000	5.500000	208.000000
-44.766667	5.000000	206.500000
-44.733333	5.500000	207.500000
-44.700000	5.500000	208.000000
-44.666667	5.000000	208.500000
-44.633333	5.000000	209.000000
-44.600000	5.000000	208.500000
-44.566667	4.500000	208.500000
-44.533333	4.500000	209.500000
-44.500000	4.500000	210.000000
-44.466667	4.000000	210.500000
-44.433333	4.000000	210.500000
-44.400000	4.000000	210.000000
-44.366667	4.000000	210.000000
-44.333333	4.000000	210.500000
-44.300000	4.000000	211.000000
-44.266667	4.000000	211.000000
-44.233333	4.000000	211.000000
-44.200000	3.000000	211.000000
-44.166667	3.500000	211.000000
-44.133333	3.500000	211.500000
-44.100000	3.500000	211.000000
-44.066667	3.500000	211.500000
-44.033333	3.000000	211.000000
-44.000000	3.500000	211.000000
-43.966667	3.500000	210.500000
-43.933333	2.500000	211.000000
-43.900000	3.000000	212.000000
-43.866667	3.500000	212.000000
-43.833333	4.000000	212.500000
-43.800000	3.500000	213.000000
-43.766667	3.500000	212.500000
-43.733333	1.500000	212.500000
-43.700000	1.000000	213.000000
-43.666667	1.500000	213.500000
-43.633333	2.000000	213.500000
-43.600000	3.000000	213.500000
-43.566667	1.500000	213.500000
-43.533333	2.000000	214.500000
-43.500000	3.000000	214.500000
-43.466667	4.000000	214.500000
-43.433333	4.000000	214.500000
-43.400000	4.000000	214.500000
-43.366667	4.000000	214.500000
-43.333333	4.000000	214.500000
-43.300000	4.000000	215.000000
-43.266667	5.000000	215.000000
-43.233333	5.000000	215.000000
-43.200000	5.500000	215.000000
-43.166667	3.500000	215.000000
-43.133333	4.500000	215.000000
-43.100000	5.000000	215.500000
-43.066667	5.500000	216.000000
-43.033333	6.000000	216.000000
-43.000000	6.000000	216.000000
-42.966667	6.000000	216.500000
-42.933333	6.000000	217.000000
-42.900000	6.000000	217.500000
-42.866667	6.000000	217.500000
-42.833333	6.000000	217.500000
-42.800000	6.500000	217.500000
-42.766667	6.000000	218.000000
-42.733333	6.000000	218.000000
-42.700000	6.000000	218.000000
-42.666667	6.000000	218.000000
-42.633333	10.500000	218.000000
-42.600000	11.000000	218.000000
-42.566667	6.000000	218.000000
-42.533333	6.000000	219.000000
-42.500000	6.000000	220.000000
-42.466667	5.500000	220.500000
-42.433333	6.000000	221.000000
-42.400000	11.000000	220.000000
-42.366667	5.500000	221.000000
-42.333333	5.500000	220.500000
-42.300000	5.500000	221.000000
-42.266667	11.500000	220.500000
-42.233333	5.500000	222.000000
-42.200000	11.500000	220.500000
-42.166667	12.000000	221.000000
-42.133333	13.000000	221.500000
-42.100000	12.500000	222.000000
-42.066667	5.500000	224.000000
-42.033333	5.500000	225.000000
-42.000000	11.000000	223.500000
-41.966667	11.000000	223.500000
-41.933333	11.500000	224.000000
-41.900000	11.500000	224.500000
-41.866667	11.500000	224.500000
-41.833333	11.500000	225.000000
-41.800000	11.000000	225.500000
-41.766667	11.000000	225.500000
-41.733333	11.000000	225.500000
-41.700000	11.500000	226.000000
-41.666667	12.000000	226.000000
-41.633333	12.500000	226.000000
-41.600000	14.500000	225.500000
-41.566667	15.000000	225.500000
-41.533333	15.000000	225.500000
-41.500000	15.500000	225.000000
-41.466667	17.000000	225.000000
-41.433333	17.000000	226.000000
-41.400000	17.000000	226.000000
-41.366667	17.000000	225.000000
-41.333333	17.000000	225.000000
-41.300000	18.000000	225.500000
-41.266667	18.500000	226.500000
-41.233333	19.000000	227.000000
-41.200000	18.000000	229.000000
-41.166667	14.000000	231.000000
-41.133333	18.000000	230.000000
-41.100000	13.500000	232.000000
-41.066667	13.500000	232.000000
-41.033333	13.500000	232.000000
-41.000000	13.000000	232.500000
-40.966667	13.000000	233.000000
-40.933333	12.500000	233.500000
-40.900000	12.500000	233.500000
-40.866667	13.000000	233.500000
-40.833333	13.000000	233.000000
-40.800000	13.000000	233.500000
-40.766667	13.000000	233.500000
-40.733333	14.000000	233.000000
-40.700000	13.000000	233.000000
-40.666667	13.000000	233.000000
-40.633333	13.500000	233.000000
-40.600000	14.500000	232.000000
-40.566667	17.000000	230.500000
-40.533333	14.000000	233.000000
-40.500000	12.000000	233.500000
-40.466667	11.500000	233.500000
-40.433333	14.500000	232.500000
-40.400000	15.000000	232.500000
-40.366667	16.500000	231.000000
-40.333333	2.500000	232.000000
-40.300000	2.500000	232.000000
-40.266667	2.500000	232.000000
-40.233333	2.500000	231.500000
-40.200000	2.500000	231.000000
-40.166667	2.500000	230.500000
-40.133333	2.500000	230.500000
-40.100000	2.500000	230.000000
-40.066667	2.500000	230.500000
-40.033333	2.500000	230.500000
-40.000000	2.500000	230.500000
-39.966667	2.500000	230.500000
-39.933333	2.500000	230.500000
-39.900000	2.000000	230.000000
-39.866667	2.000000	230.000000
-39.833333	2.500000	229.000000
-39.800000	2.000000	229.000000
-39.766667	2.000000	229.000000
-39.733333	2.000000	229.000000
-39.700000	2.000000	228.500000
-39.666667	2.000000	228.000000
-39.633333	2.000000	227.000000
-39.600000	3.500000	227.000000
-39.566667	3.500000	226.500000
-39.533333	3.000000	225.500000
-39.500000	3.000000	224.500000
-39.466667	3.500000	224.500000
-39.433333	3.500000	224.000000
-39.400000	3.000000	221.500000
-39.366667	3.500000	221.000000
-39.333333	4.000000	220.500000
-39.300000	3.500000	221.000000
-39.266667	3.500000	220.000000
-39.233333	3.500000	220.000000
-39.200000	3.500000	219.000000
-39.166667	4.000000	219.000000
-39.133333	4.000000	218.500000
-39.100000	4.000000	218.000000
-39.066667	3.500000	218.500000
-39.033333	3.500000	218.000000
-39.000000	3.500000	218.000000
-38.966667	3.500000	218.500000
-38.933333	4.000000	218.000000
-38.900000	4.000000	218.000000
-38.866667	3.500000	217.500000
-38.833333	4.000000	217.500000
-38.800000	4.000000	217.500000
-38.766667	4.000000	217.500000
-38.733333	5.000000	217.500000
-38.700000	5.000000	217.500000
-38.666667	5.000000	217.000000
-38.633333	5.500000	217.000000
-38.600000	6.500000	218.000000
-38.566667	8.000000	218.000000
-38.533333	8.500000	218.000000
-38.500000	2.000000	204.500000
-38.466667	2.000000	204.500000
-38.433333	2.500000	203.500000
-38.400000	3.500000	203.000000
-38.366667	3.500000	202.500000
-38.333333	4.000000	202.500000
-38.300000	4.000000	202.000000
-38.266667	5.000000	202.000000
-38.233333	5.500000	202.000000
-38.200000	6.000000	202.000000
-38.166667	6.500000	202.000000
-38.133333	6.500000	202.000000
-38.100000	7.500000	202.000000
-38.066667	8.000000	202.000000
-38.033333	8.500000	202.000000
-38.000000	8.500000	201.500000
-37.966667	8.500000	201.500000
-37.933333	8.500000	201.500000
-37.900000	9.500000	201.000000
-37.866667	10.000000	200.500000
-37.833333	11.500000	200.000000
-37.800000	12.000000	200.000000
-37.766667	12.500000	199.500000
-37.733333	13.000000	199.500000
-37.700000	13.500000	199.000000
-37.666667	13.500000	199.000000
-37.633333	14.000000	199.000000
-37.600000	14.000000	199.000000
-37.566667	14.500000	198.500000
-37.533333	15.000000	198.500000
-37.500000	15.000000	198.500000
-37.466667	15.500000	198.000000
-37.433333	16.500000	197.500000
-37.400000	17.000000	198.000000
-37.366667	17.500000	197.000000
-37.333333	17.500000	198.000000
-37.300000	17.500000	197.000000
-37.266667	18.000000	197.000000
-37.233333	18.500000	196.500000
-37.200000	18.500000	196.500000
-37.166667	20.000000	196.000000
-37.133333	21.000000	194.500000
-37.100000	22.000000	194.000000
-37.066667	22.000000	193.500000
-37.033333	23.000000	192.500000
-37.000000	23.500000	191.500000
-36.966667	24.000000	192.000000
-36.933333	24.000000	191.000000
-36.900000	24.000000	191.000000
-36.866667	24.500000	190.500000
-36.833333	25.000000	190.500000
-36.800000	25.000000	190.500000
-36.766667	25.500000	190.500000
-36.733333	26.000000	190.000000
-36.700000	26.000000	190.000000
-36.666667	26.000000	190.500000
-36.633333	26.500000	190.000000
-36.600000	26.500000	190.000000
-36.566667	27.000000	190.000000
-36.533333	27.000000	190.000000
-36.500000	26.000000	190.000000
-36.466667	26.000000	190.000000
-36.433333	26.000000	190.500000
-36.400000	26.000000	189.500000
-36.366667	26.000000	189.500000
-36.333333	26.000000	189.000000
-36.300000	25.500000	189.000000
-36.266667	26.000000	187.500000
-36.233333	25.500000	188.500000
-36.200000	26.000000	188.000000
-36.166667	25.500000	186.500000
-36.133333	25.500000	185.000000
-36.100000	25.500000	185.000000
-36.066667	25.500000	185.000000
-36.033333	25.500000	185.000000
-36.000000	25.500000	183.500000
-35.966667	26.000000	181.500000
-35.933333	24.000000	175.500000
-35.900000	23.500000	176.500000
-35.866667	24.000000	177.500000
-35.833333	22.500000	172.500000
-35.800000	20.000000	168.500000
-35.766667	21.000000	170.000000
-35.733333	20.000000	168.500000
-35.700000	19.500000	167.500000
-35.666667	20.000000	167.500000
-35.633333	20.000000	168.500000
-35.600000	20.000000	167.500000
-35.566667	19.500000	166.500000
-35.533333	19.500000	166.000000
-35.500000	19.000000	166.000000
-35.466667	19.500000	167.500000
-35.433333	19.500000	167.500000
-35.400000	19.000000	165.500000
-35.366667	19.500000	166.000000
-35.333333	18.000000	163.500000
-35.300000	17.500000	162.000000
-35.266667	17.500000	163.000000
-35.233333	17.000000	161.500000
-35.200000	16.500000	161.000000
-35.166667	16.500000	160.000000
-35.133333	16.000000	160.000000
-35.100000	16.000000	158.500000
-35.066667	14.500000	156.000000
-35.033333	15.000000	156.500000
-35.000000	14.500000	156.000000
-34.966667	15.000000	156.500000
-34.933333	15.000000	156.500000
-34.900000	15.000000	155.500000
-34.866667	14.000000	153.000000
-34.833333	14.500000	153.500000
-34.800000	14.500000	152.500000
-34.766667	14.500000	152.500000
-34.733333	15.000000	153.000000
-34.700000	15.500000	152.000000
-34.666667	15.500000	153.000000
-34.633333	15.500000	150.000000
-34.600000	15.000000	149.000000
-34.566667	16.000000	150.000000
-34.533333	15.000000	148.000000
-34.500000	16.000000	150.500000
-34.466667	16.500000	152.000000
-34.433333	15.500000	149.000000
-34.400000	17.000000	151.000000
-34.366667	16.500000	150.000000
-34.333333	15.500000	145.500000
-34.300000	17.000000	150.500000
-34.266667	17.000000	150.000000
-34.233333	18.000000	150.000000
-34.200000	17.500000	149.500000
-34.166667	18.000000	149.000000
-34.133333	17.500000	147.000000
-34.100000	17.500000	145.500000
-34.066667	17.000000	145.000000
-34.033333	17.500000	145.500000
-34.000000	18.500000	147.000000
-33.966667	17.500000	145.500000
-33.933333	17.500000	144.500000
-33.900000	17.500000	144.000000
-33.866667	17.000000	142.500000
-33.833333	17.000000	142.500000
-33.800000	19.500000	146.500000
-33.766667	19.500000	146.500000
-33.733333	17.500000	143.500000
-33.700000	18.500000	144.000000
-33.666667	18.000000	143.000000
-33.633333	17.500000	141.500000
-33.600000	19.500000	146.000000
-33.566667	20.500000	147.500000
-33.533333	19.500000	145.000000
-33.500000	20.000000	146.000000
-33.466667	19.500000	144.500000
-33.433333	20.000000	145.500000
-33.400000	20.000000	145.500000
-33.366667	20.000000	144.500000
-33.333333	8.000000	117.500000
-33.300000	9.000000	118.000000
-33.266667	8.500000	117.500000
-33.233333	8.500000	118.000000
-33.200000	8.000000	116.500000
-33.166667	8.000000	116.500000
-33.133333	8.000000	116.500000
-33.100000	8.000000	116.500000
-33.066667	8.500000	117.000000
-33.033333	8.000000	116.000000
-33.000000	8.000000	115.500000
-32.966667	8.000000	115.000000
-32.933333	6.500000	115.500000
-32.900000	6.000000	114.000000
-32.866667	6.000000	114.000000
-32.833333	6.000000	113.500000
-32.800000	6.000000	113.500000
-32.766667	6.000000	114.000000
-32.733333	6.000000	114.000000
-32.700000	6.000000	112.500000
-32.666667	5.500000	111.500000
-32.633333	6.000000	113.000000
-32.600000	5.500000	112.000000
-32.566667	6.000000	112.500000
-32.533333	5.500000	112.000000
-32.500000	6.000000	112.000000
-32.466667	5.500000	112.000000
-32.433333	5.000000	111.000000
-32.400000	5.500000	111.500000
-32.366667	6.000000	112.500000
-32.333333	5.500000	111.500000
-32.300000	5.500000	111.000000
-32.266667	5.500000	111.500000
-32.233333	4.000000	109.500000
-32.200000	3.000000	111.000000
-32.166667	2.000000	112.500000
-32.133333	2.000000	113.500000
-32.100000	2.000000	114.500000
-32.066667	2.000000	114.000000
-32.033333	2.000000	113.500000
-32.000000	2.000000	113.000000
-31.966667	2.000000	112.500000
-31.933333	2.500000	112.000000
-31.900000	2.500000	112.000000
-31.866667	2.500000	111.500000
-31.833333	2.500000	111.000000
-31.800000	2.500000	111.000000
-31.766667	2.000000	111.000000
-31.733333	2.000000	111.000000
-31.700000	24.500000	126.500000
-31.666667	25.000000	122.500000
-31.633333	27.500000	120.500000
-31.600000	30.000000	120.500000
-31.566667	1.500000	117.000000
-31.533333	28.000000	117.000000
-31.500000	28.500000	117.000000
-31.466667	2.000000	120.000000
-31.433333	2.000000	121.000000
-31.400000	2.000000	121.500000
-31.366667	2.000000	122.000000
-31.333333	2.000000	122.000000
-31.300000	2.000000	123.500000
-31.266667	2.000000	125.000000
-31.233333	2.000000	126.000000
-31.200000	2.000000	126.500000
-31.166667	2.000000	127.500000
-31.133333	2.000000	129.000000
-31.100000	2.000000	130.000000
-31.066667	2.000000	131.500000
-31.033333	2.000000	132.500000
-31.000000	2.000000	133.500000
-30.966667	2.000000	133.500000
-30.933333	2.000000	133.500000
-30.900000	2.000000	133.500000
-30.866667	2.000000	132.000000
-30.833333	2.000000	130.500000
-30.800000	2.000000	130.000000
-30.766667	2.000000	130.000000
-30.733333	2.000000	130.000000
-30.700000	2.000000	129.000000
-30.666667	2.000000	127.500000
-30.633333	2.000000	127.000000
-30.600000	2.000000	127.000000
-30.566667	2.000000	127.000000
-30.533333	2.000000	127.000000
-30.500000	2.000000	126.000000
-30.466667	2.000000	124.000000
-30.433333	2.000000	123.000000
-30.400000	2.000000	122.500000
-30.366667	2.000000	122.000000
-30.333333	2.000000	121.500000
-30.300000	2.000000	121.000000
-30.266667	2.000000	120.000000
-30.233333	2.000000	118.500000
-30.200000	2.000000	117.000000
-30.166667	2.500000	114.500000
-30.133333	2.500000	112.000000
-30.100000	3.500000	111.000000
-30.066667	3.500000	111.000000
-30.033333	4.000000	110.500000
-30.000000	4.000000	109.000000
-29.966667	12.000000	115.500000
-29.933333	12.000000	114.500000
-29.900000	12.500000	113.500000
-29.866667	12.500000	112.500000
-29.833333	12.000000	111.000000
-29.800000	12.500000	110.000000
-29.766667	12.000000	107.000000
-29.733333	12.500000	107.500000
-29.700000	12.000000	105.500000
-29.666667	12.000000	104.500000
-29.633333	12.500000	104.000000
-29.600000	12.000000	102.500000
-29.566667	12.500000	102.500000
-29.533333	13.000000	102.000000
-29.500000	12.000000	101.000000
-29.466667	12.000000	100.000000
-29.433333	13.000000	100.500000
-29.400000	12.000000	98.000000
-29.366667	13.000000	99.000000
-29.333333	12.000000	97.000000
-29.300000	10.500000	95.000000
-29.266667	10.500000	94.500000
-29.233333	12.000000	96.500000
-29.200000	10.500000	94.000000
-29.166667	11.500000	95.000000
-29.133333	12.500000	96.000000
-29.100000	12.500000	95.000000
-29.066667	11.500000	94.000000
-29.033333	11.500000	93.500000
-29.000000	10.000000	91.500000
-28.966667	10.000000	91.000000
-28.933333	9.500000	90.000000
-28.900000	9.500000	89.000000
-28.866667	10.500000	90.000000
-28.833333	9.500000	88.000000
-28.800000	9.500000	88.000000
-28.766667	9.500000	87.500000
-28.733333	8.500000	86.500000
-28.700000	9.500000	87.000000
-28.666667	9.000000	86.500000
-28.633333	8.000000	84.500000
-28.600000	8.000000	84.500000
-28.566667	7.500000	83.500000
-28.533333	7.000000	83.000000
-28.500000	7.500000	82.500000
-28.466667	7.000000	81.000000
-28.433333	7.500000	82.000000
-28.400000	7.000000	80.000000
-28.366667	5.500000	77.500000
-28.333333	5.000000	78.000000
-28.300000	5.000000	77.500000
-28.266667	4.500000	75.500000
-28.233333	4.500000	73.500000
-28.200000	4.500000	72.000000
-28.166667	4.500000	70.500000
-28.133333	4.500000	69.500000
-28.100000	4.500000	67.500000
-28.066667	5.000000	68.000000
-28.033333	4.500000	67.000000
-28.000000	4.500000	66.000000
-27.966667	4.500000	65.000000
-27.933333	5.000000	63.500000
-27.900000	5.000000	63.000000
-27.866667	5.000000	63.000000
-27.833333	5.000000	61.500000
-27.800000	5.000000	61.500000
-27.766667	5.000000	60.500000
-27.733333	4.500000	60.000000
-27.700000	4.500000	59.000000
-27.666667	4.500000	58.000000
-27.633333	4.500000	56.500000
-27.600000	4.000000	55.000000
-27.566667	4.000000	54.000000
-27.533333	5.000000	53.000000
-27.500000	6.000000	53.500000
-27.466667	6.000000	53.000000
-27.433333	6.000000	53.500000
-27.400000	6.000000	51.500000
-27.366667	6.000000	50.000000
-27.333333	7.000000	48.000000
-27.300000	7.500000	45.500000
-27.266667	7.500000	44.000000
-27.233333	7.500000	43.500000
-27.200000	8.500000	42.000000
-27.166667	8.500000	39.500000
-27.133333	8.000000	40.500000
-27.100000	8.000000	39.000000
-27.066667	8.500000	32.500000
-27.033333	8.500000	31.500000
-27.000000	9.000000	31.500000
-26.966667	9.500000	30.000000
-26.933333	9.500000	28.500000
-26.900000	9.500000	33.500000
-26.866667	7.500000	29.000000
-26.833333	8.000000	24.000000
-26.800000	8.000000	24.000000
-26.766667	8.500000	24.500000
-26.733333	8.500000	22.000000
-26.700000	8.500000	21.500000
-26.666667	9.000000	22.000000
-26.633333	9.000000	22.000000
-26.600000	9.500000	22.500000
-26.566667	9.500000	21.000000
-26.533333	10.000000	21.000000
-26.500000	10.000000	21.000000
-26.466667	10.000000	21.000000
-26.433333	10.000000	21.000000
-26.400000	10.500000	21.000000
-26.366667	11.000000	21.500000
-26.333333	11.500000	22.000000
-26.300000	11.500000	22.000000
-26.266667	12.000000	22.000000
-26.233333	12.000000	22.000000
-26.200000	12.500000	24.000000
-26.166667	12.500000	21.000000
-26.133333	12.500000	21.500000
-26.100000	13.000000	20.500000
-26.066667	13.000000	20.500000
-26.033333	13.500000	20.500000
-26.000000	13.500000	20.500000
-25.966667	13.500000	20.500000
-25.933333	13.500000	20.000000
-25.900000	14.000000	20.500000
-25.866667	14.000000	19.500000
-25.833333	14.500000	20.000000
-25.800000	14.500000	21.500000
-25.766667	14.500000	21.000000
-25.733333	14.500000	21.000000
-25.700000	14.500000	20.500000
-25.666667	15.000000	19.500000
-25.633333	15.000000	20.000000
-25.600000	15.000000	20.500000
-25.566667	15.000000	19.500000
-25.533333	15.500000	20.500000
-25.500000	15.500000	19.500000
-25.466667	8.500000	19.000000
-25.433333	15.500000	19.500000
-25.400000	8.500000	19.000000
-25.366667	8.000000	19.000000
-25.333333	23.000000	20.000000
-25.300000	23.000000	20.500000
-25.266667	8.500000	14.500000
-25.233333	23.000000	19.500000
-25.200000	23.500000	18.500000
-25.166667	24.000000	19.000000
-25.133333	24.000000	20.000000
-25.100000	24.500000	19.500000
-25.066667	24.500000	19.500000
-25.033333	24.000000	20.500000
-25.000000	24.500000	20.500000
-24.966667	25.000000	20.500000
-24.933333	25.000000	21.000000
-24.900000	25.000000	21.000000
-24.866667	25.000000	21.000000
-24.833333	24.500000	21.500000
-24.800000	24.500000	21.000000
-24.766667	24.500000	21.000000
-24.733333	24.500000	21.000000
-24.700000	24.500000	21.500000
-24.666667	24.500000	21.500000
-24.633333	25.000000	22.000000
-24.600000	24.500000	22.000000
-24.566667	24.500000	21.000000
-24.533333	24.000000	21.000000
-24.500000	24.500000	20.000000
-24.466667	24.500000	20.500000
-24.433333	24.500000	21.500000
-24.400000	25.000000	21.000000
-24.366667	25.000000	21.000000
-24.333333	24.500000	20.500000
-24.300000	24.500000	20.500000
-24.266667	24.500000	20.500000
-24.233333	24.500000	22.500000
-24.200000	24.000000	22.000000
-24.166667	24.000000	22.000000
-24.133333	24.000000	22.500000
-24.100000	24.000000	22.000000
-24.066667	24.000000	21.000000
-24.033333	24.000000	22.000000
-24.000000	23.000000	27.500000
-23.966667	23.000000	27.500000
-23.933333	22.500000	29.500000
-23.900000	23.000000	30.500000
-23.866667	22.000000	36.000000
-23.833333	22.000000	35.000000
-23.800000	21.000000	36.000000
-23.766667	20.500000	36.000000
-23.733333	21.000000	33.500000
-23.700000	21.000000	38.000000
-23.666667	20.000000	37.500000
-23.633333	20.500000	36.000000
-23.600000	20.500000	35.500000
-23.566667	21.000000	35.500000
-23.533333	21.000000	37.000000
-23.500000	21.000000	37.000000
-23.466667	21.500000	35.000000
-23.433333	22.500000	32.500000
-23.400000	23.500000	32.000000
-23.366667	23.500000	34.000000
-23.333333	22.500000	37.000000
-23.300000	30.500000	3.500000
-23.266667	21.000000	39.500000
-23.233333	30.000000	11.000000
-23.200000	24.000000	30.000000
-23.166667	26.500000	25.500000
-23.133333	25.000000	33.000000
-23.100000	28.500000	26.000000
-23.066667	26.000000	29.000000
-23.033333	27.000000	28.000000
-23.000000	28.000000	27.000000
-22.966667	29.000000	27.500000
-22.933333	29.500000	28.000000
-22.900000	30.500000	27.500000
-22.866667	31.000000	31.000000
-22.833333	31.500000	31.000000
-22.800000	31.500000	31.500000
-22.766667	32.000000	32.000000
-22.733333	31.500000	32.000000
-22.700000	31.500000	31.000000
-22.666667	32.500000	29.000000
-22.633333	34.500000	27.000000
-22.600000	13.000000	15.500000
-22.566667	13.000000	20.000000
-22.533333	12.000000	22.500000
-22.500000	10.500000	23.500000
-22.466667	10.000000	27.000000
-22.433333	10.000000	28.500000
-22.400000	9.500000	30.000000
-22.366667	9.500000	31.500000
-22.333333	9.500000	32.000000
-22.300000	9.500000	33.000000
-22.266667	9.500000	34.000000
-22.233333	9.500000	35.000000
-22.200000	9.500000	35.500000
-22.166667	9.000000	36.500000
-22.133333	9.000000	37.500000
-22.100000	9.000000	38.500000
-22.066667	9.000000	39.000000
-22.033333	9.000000	40.000000
-22.000000	9.000000	40.500000
-21.966667	9.000000	40.500000
-21.933333	9.000000	41.500000
-21.900000	9.000000	42.000000
-21.866667	9.000000	42.000000
-21.833333	9.000000	43.000000
-21.800000	9.000000	43.500000
-21.766667	9.000000	44.500000
-21.733333	9.000000	45.000000
-21.700000	9.000000	45.500000
-21.666667	8.500000	46.000000
-21.633333	9.000000	46.500000
-21.600000	8.500000	47.000000
-21.566667	7.000000	50.000000
-21.533333	6.500000	52.000000
-21.500000	7.000000	52.500000
-21.466667	5.500000	54.500000
-21.433333	5.000000	55.500000
-21.400000	5.000000	56.000000
-21.366667	5.000000	56.500000
-21.333333	4.500000	65.000000
-21.300000	4.000000	65.500000
-21.266667	3.500000	66.000000
-21.233333	4.000000	66.500000
-21.200000	4.000000	66.000000
-21.166667	4.500000	64.500000
-21.133333	5.000000	64.500000
-21.100000	5.000000	64.500000
-21.066667	5.000000	65.000000
-21.033333	5.000000	66.500000
-21.000000	5.000000	69.000000
-20.966667	5.000000	70.500000
-20.933333	5.000000	73.500000
-20.900000	5.500000	74.500000
-20.866667	6.000000	81.500000
-20.833333	6.500000	82.000000
-20.800000	6.500000	82.500000
-20.766667	6.500000	83.000000
-20.733333	6.500000	83.500000
-20.700000	6.500000	84.000000
-20.666667	6.000000	84.500000
-20.633333	6.500000	88.000000
-20.600000	6.500000	88.000000
-20.566667	7.500000	88.000000
-20.533333	7.500000	90.500000
-20.500000	7.500000	90.500000
-20.466667	7.500000	92.000000
-20.433333	7.500000	92.500000
-20.400000	7.500000	93.000000
-20.366667	7.000000	100.000000
-20.333333	7.500000	100.000000
-20.300000	7.500000	101.500000
-20.266667	8.000000	102.000000
-20.233333	8.000000	102.000000
-20.200000	8.500000	102.500000
-20.166667	8.500000	102.500000
-20.133333	8.500000	102.500000
-20.100000	8.500000	103.000000
-20.066667	8.500000	103.000000
-20.033333	8.500000	104.000000
-20.000000	9.500000	105.000000
-19.966667	9.500000	105.500000
-19.933333	9.500000	105.500000
-19.900000	9.500000	105.500000
-19.866667	9.000000	106.000000
-19.833333	9.500000	106.500000
-19.800000	10.000000	106.500000
-19.766667	10.000000	107.000000
-19.733333	10.000000	107.500000
-19.700000	10.000000	109.500000
-19.666667	10.000000	109.500000
-19.633333	10.000000	110.500000
-19.600000	10.000000	110.500000
-19.566667	10.000000	111.000000
-19.533333	10.000000	111.000000
-19.500000	10.000000	111.000000
-19.466667	10.000000	111.000000
-19.433333	10.000000	111.000000
-19.400000	10.500000	111.500000
-19.366667	10.000000	115.000000
-19.333333	10.500000	115.000000
-19.300000	10.500000	115.000000
-19.266667	10.500000	115.500000
-19.233333	10.500000	116.000000
-19.200000	10.500000	116.500000
-19.166667	10.500000	116.500000
-19.133333	10.500000	116.500000
-19.100000	10.500000	117.500000
-19.066667	10.500000	118.500000
-19.033333	10.500000	119.000000
-19.000000	10.500000	124.000000
-18.966667	10.500000	124.000000
-18.933333	10.500000	124.500000
-18.900000	10.500000	124.500000
-18.866667	10.500000	124.500000
-18.833333	10.000000	124.500000
-18.800000	10.000000	125.000000
-18.766667	10.500000	126.000000
-18.733333	10.500000	126.000000
-18.700000	10.000000	126.000000
-18.666667	9.000000	131.000000
-18.633333	6.500000	134.500000
-18.600000	6.000000	135.000000
-18.566667	5.000000	136.000000
-18.533333	14.500000	99.000000
-18.500000	5.000000	137.000000
-18.466667	4.500000	137.000000
-18.433333	5.000000	137.500000
-18.400000	4.500000	138.000000
-18.366667	4.500000	138.000000
-18.333333	4.500000	136.500000
-18.300000	4.000000	138.500000
-18.266667	4.000000	138.500000
-18.233333	3.500000	137.000000
-18.200000	3.500000	138.000000
-18.166667	3.500000	139.500000
-18.133333	3.500000	138.000000
-18.100000	3.500000	140.000000
-18.066667	3.500000	140.000000
-18.033333	3.000000	138.500000
-18.000000	3.000000	139.500000
-17.966667	3.000000	139.500000
-17.933333	2.500000	139.500000
-17.900000	2.500000	138.500000
-17.866667	2.000000	141.000000
-17.833333	2.000000	140.500000
-17.800000	2.000000	141.500000
-17.766667	2.000000	140.000000
-17.733333	2.000000	140.500000
-17.700000	2.000000	139.500000
-17.666667	2.000000	140.500000
-17.633333	2.000000	140.000000
-17.600000	2.000000	140.000000
-17.566667	2.000000	140.000000
-17.533333	2.000000	140.500000
-17.500000	2.000000	140.000000
-17.466667	2.000000	140.500000
-17.433333	2.000000	141.000000
-17.400000	2.000000	141.000000
-17.366667	2.000000	141.000000
-17.333333	2.000000	141.500000
-17.300000	2.500000	140.000000
-17.266667	2.500000	140.000000
-17.233333	2.500000	140.000000
-17.200000	3.000000	138.000000
-17.166667	0.500000	144.000000
-17.133333	2.000000	137.500000
-17.100000	2.500000	136.000000
-17.066667	2.000000	136.000000
-17.033333	1.500000	139.500000
-17.000000	2.000000	137.000000
-16.966667	0.500000	144.000000
-16.933333	1.000000	145.000000
-16.900000	0.500000	144.500000
-16.866667	0.500000	144.500000
-16.833333	0.500000	148.000000
-16.800000	0.500000	148.000000
-16.766667	0.500000	148.000000
-16.733333	0.500000	148.000000
-16.700000	0.500000	148.000000
-16.666667	0.500000	148.000000
-16.633333	0.500000	148.000000
-16.600000	0.500000	148.000000
-16.566667	0.500000	148.000000
-16.533333	0.500000	148.000000
-16.500000	0.500000	148.000000
-16.466667	0.500000	148.000000
-16.433333	0.500000	175.500000
-16.400000	0.500000	167.500000
-16.366667	0.500000	177.000000
-16.333333	1.000000	173.000000
-16.300000	1.500000	173.500000
-16.266667	1.500000	174.000000
-16.233333	2.000000	173.500000
-16.200000	2.000000	175.500000
-16.166667	2.000000	177.000000
-16.133333	2.000000	176.500000
-16.100000	2.000000	180.500000
-16.066667	2.000000	179.500000
-16.033333	2.500000	180.000000
-16.000000	2.500000	180.000000
-15.966667	2.500000	183.500000
-15.933333	2.500000	181.500000
-15.900000	2.500000	184.500000
-15.866667	2.000000	185.000000
-15.833333	2.500000	186.500000
-15.800000	2.500000	186.000000
-15.766667	3.000000	187.000000
-15.733333	3.000000	186.500000
-15.700000	3.000000	187.000000
-15.666667	3.000000	187.500000
-15.633333	3.000000	190.000000
-15.600000	3.000000	191.000000
-15.566667	3.000000	191.000000
-15.533333	3.000000	192.000000
-15.500000	3.000000	193.000000
-15.466667	3.000000	194.500000
-15.433333	3.500000	194.000000
-15.400000	3.500000	196.000000
-15.366667	3.000000	195.000000
-15.333333	3.000000	196.500000
-15.300000	3.000000	197.500000
-15.266667	3.000000	197.500000
-15.233333	3.000000	199.000000
-15.200000	3.000000	199.500000
-15.166667	3.000000	201.500000
-15.133333	3.000000	201.500000
-15.100000	3.000000	200.000000
-15.066667	3.500000	202.500000
-15.033333	4.000000	203.500000
-15.000000	4.500000	203.500000
-14.966667	4.500000	205.500000
-14.933333	5.000000	205.500000
-14.900000	5.000000	206.000000
-14.866667	5.500000	207.000000
-14.833333	5.500000	210.500000
-14.800000	6.000000	211.000000
-14.766667	5.000000	212.000000
-14.733333	5.000000	212.000000
-14.700000	5.500000	213.500000
-14.666667	6.000000	213.000000
-14.633333	6.000000	214.500000
-14.600000	6.500000	214.500000
-14.566667	6.500000	215.000000
-14.533333	7.000000	215.500000
-14.500000	6.500000	216.500000
-14.466667	6.000000	217.500000
-14.433333	5.500000	218.000000
-14.400000	6.500000	218.000000
-14.366667	7.500000	219.000000
-14.333333	7.500000	219.500000
-14.300000	7.500000	220.500000
-14.266667	7.000000	222.500000
-14.233333	7.000000	223.000000
-14.200000	6.500000	222.500000
-14.166667	7.000000	223.500000
-14.133333	7.000000	224.500000
-14.100000	7.500000	224.500000
-14.066667	8.000000	225.500000
-14.033333	8.000000	226.000000
-14.000000	8.000000	227.500000
-13.966667	7.500000	228.000000
-13.933333	7.500000	228.500000
-13.900000	7.500000	228.500000
-13.866667	7.500000	228.500000
-13.833333	7.500000	229.000000
-13.800000	7.500000	230.000000
-13.766667	7.500000	230.500000
-13.733333	8.000000	230.000000
-13.700000	8.000000	231.000000
-13.666667	7.500000	231.000000
-13.633333	7.500000	233.000000
-13.600000	7.500000	233.000000
-13.566667	8.000000	233.500000
-13.533333	9.500000	233.500000
-13.500000	10.000000	233.500000
-13.466667	10.500000	235.500000
-13.433333	10.000000	232.000000
-13.400000	11.000000	236.500000
-13.366667	11.000000	237.000000
-13.333333	11.000000	238.500000
-13.300000	11.500000	239.500000
-13.266667	12.500000	246.000000
-13.233333	12.500000	246.500000
-13.200000	13.500000	247.000000
-13.166667	13.000000	247.500000
-13.133333	13.500000	248.500000
-13.100000	13.500000	249.500000
-13.066667	13.500000	249.500000
-13.033333	13.000000	247.000000
-13.000000	13.000000	247.000000
-12.966667	13.500000	251.500000
-12.933333	14.500000	253.500000
-12.900000	14.500000	254.500000
-12.866667	14.500000	255.500000
-12.833333	14.500000	256.000000
-12.800000	14.500000	257.000000
-12.766667	14.500000	257.000000
-12.733333	14.500000	257.000000
-12.700000	12.000000	258.000000
-12.666667	14.500000	259.000000
-12.633333	14.500000	260.000000
-12.600000	15.000000	260.500000
-12.566667	15.000000	262.000000
-12.533333	15.000000	263.500000
-12.500000	14.500000	262.500000
-12.466667	15.000000	263.000000
-12.433333	14.500000	266.500000
-12.400000	14.500000	268.000000
-12.366667	14.500000	268.000000
-12.333333	14.500000	268.000000
-12.300000	14.500000	268.500000
-12.266667	14.500000	268.500000
-12.233333	14.500000	267.500000
-12.200000	14.500000	270.000000
-12.166667	15.000000	271.500000
-12.133333	15.000000	272.000000
-12.100000	15.000000	272.000000
-12.066667	15.500000	270.500000
-12.033333	15.500000	269.000000
-12.000000	15.500000	270.000000
-11.966667	15.500000	270.000000
-11.933333	15.000000	270.500000
-11.900000	15.500000	271.000000
-11.866667	15.500000	272.000000
-11.833333	15.500000	271.000000
-11.800000	15.500000	271.000000
-11.766667	15.500000	271.000000
-11.733333	15.500000	271.500000
-11.700000	15.500000	272.500000
-11.666667	15.000000	273.500000
-11.633333	15.500000	275.000000
-11.600000	15.500000	273.500000
-11.566667	16.500000	277.000000
-11.533333	17.500000	277.500000
-11.500000	17.500000	279.500000
-11.466667	17.500000	279.500000
-11.433333	18.000000	281.000000
-11.400000	19.000000	281.500000
-11.366667	18.500000	280.500000
-11.333333	19.500000	283.500000
-11.300000	20.000000	283.500000
-11.266667	20.500000	286.000000
-11.233333	21.000000	287.000000
-11.200000	19.000000	288.500000
-11.166667	21.500000	286.500000
-11.133333	22.500000	290.000000
-11.100000	23.500000	290.500000
-11.066667	24.000000	291.000000
-11.033333	24.000000	291.000000
-11.000000	21.500000	291.000000
-10.966667	25.500000	294.000000
-10.933333	27.000000	295.000000
-10.900000	27.000000	295.000000
-10.866667	27.500000	295.000000
-10.833333	28.000000	295.000000
-10.800000	28.500000	294.500000
-10.766667	28.500000	293.500000
-10.733333	23.000000	290.500000
-10.700000	26.500000	290.000000
-10.666667	24.500000	289.000000
-10.633333	26.500000	288.500000
-10.600000	27.000000	288.000000
-10.566667	25.000000	288.500000
-10.533333	27.000000	289.500000
-10.500000	27.000000	289.000000
-10.466667	26.500000	287.000000
-10.433333	27.000000	287.000000
-10.400000	25.500000	286.500000
-10.366667	26.500000	286.000000
-10.333333	25.500000	285.500000
-10.300000	27.000000	285.500000
-10.266667	28.500000	289.500000
-10.233333	27.500000	289.000000
-10.200000	26.500000	287.500000
-10.166667	26.500000	287.500000
-10.133333	28.000000	287.500000
-10.100000	28.000000	287.000000
-10.066667	28.000000	285.500000
-10.033333	28.500000	286.000000
-10.000000	28.000000	286.500000
-9.966667	28.000000	286.000000
-9.933333	28.500000	285.500000
-9.900000	30.000000	285.500000
-9.866667	31.000000	285.000000
-9.833333	27.000000	286.500000
-9.800000	32.000000	288.000000
-9.766667	27.500000	287.500000
-9.733333	27.500000	288.000000
-9.700000	28.000000	287.500000
-9.666667	34.000000	291.000000
-9.633333	35.000000	291.500000
-9.600000	35.500000	291.000000
-9.566667	36.500000	292.000000
-9.533333	38.000000	293.500000
-9.500000	38.500000	294.000000
-9.466667	39.000000	294.000000
-9.433333	40.000000	294.500000
-9.400000	41.000000	295.000000
-9.366667	42.000000	295.000000
-9.333333	43.500000	295.500000
-9.300000	44.000000	295.000000
-9.266667	46.000000	296.000000
-9.233333	46.500000	295.500000
-9.200000	47.000000	295.500000
-9.166667	47.500000	296.500000
-9.133333	49.000000	297.500000
-9.100000	49.500000	297.000000
-9.066667	52.000000	298.500000
-9.033333	53.000000	298.500000
-9.000000	54.000000	298.500000
-8.966667	56.000000	299.000000
-8.933333	56.500000	299.000000
-8.900000	58.000000	299.500000
-8.866667	59.500000	300.000000
-8.833333	60.000000	300.000000
-8.800000	61.500000	300.000000
-8.766667	63.000000	299.500000
-8.733333	64.000000	298.500000
-8.700000	65.500000	299.000000
-8.666667	69.500000	298.500000
-8.633333	72.000000	298.500000
-8.600000	73.500000	298.500000
-8.566667	76.000000	298.500000
-8.533333	78.500000	298.000000
-8.500000	80.000000	298.500000
-8.466667	82.000000	298.000000
-8.433333	84.500000	297.500000
-8.400000	86.000000	297.500000
-8.366667	88.000000	297.500000
-8.333333	89.500000	297.500000
-8.300000	91.000000	298.000000
-8.266667	92.500000	298.000000
-8.233333	94.500000	298.000000
-8.200000	95.500000	298.000000
-8.166667	96.500000	298.000000
-8.133333	97.000000	298.000000
-8.100000	99.000000	297.500000
-8.066667	99.500000	297.500000
-8.033333	101.000000	297.500000
-8.000000	102.500000	297.500000
-7.966667	103.500000	297.500000
-7.933333	104.500000	297.000000
-7.900000	106.000000	296.500000
-7.866667	107.500000	296.000000
-7.833333	107.500000	295.000000
-7.800000	108.500000	295.500000
-7.766667	109.500000	295.000000
-7.733333	110.500000	294.000000
-7.700000	109.500000	294.500000
-7.666667	111.000000	294.500000
-7.633333	113.500000	294.500000
-7.600000	113.500000	293.500000
-7.566667	115.000000	292.500000
-7.533333	116.000000	292.000000
-7.500000	115.500000	292.000000
-7.466667	115.000000	292.500000
-7.433333	116.000000	292.500000
-7.400000	116.500000	292.000000
-7.366667	115.500000	291.500000
-7.333333	116.500000	291.500000
-7.300000	120.000000	291.500000
-7.266667	119.500000	291.500000
-7.233333	118.500000	292.000000
-7.200000	118.500000	292.000000
-7.166667	119.500000	292.000000
-7.133333	121.000000	292.000000
-7.100000	131.500000	292.500000
-7.066667	133.500000	292.500000
-7.033333	134.500000	292.500000
-7.000000	135.500000	292.500000
-6.966667	136.000000	292.500000
-6.933333	129.500000	292.500000
-6.900000	130.500000	292.500000
-6.866667	132.000000	292.000000
-6.833333	141.500000	292.000000
-6.800000	133.500000	292.000000
-6.766667	134.000000	292.500000
-6.733333	147.500000	292.500000
-6.700000	136.000000	292.500000
-6.666667	140.000000	292.500000
-6.633333	143.500000	292.500000
-6.600000	135.500000	292.500000
-6.566667	144.000000	292.500000
-6.533333	136.000000	292.500000
-6.500000	145.000000	292.500000
-6.466667	145.500000	292.500000
-6.433333	146.000000	291.500000
-6.400000	146.500000	291.000000
-6.366667	148.000000	290.500000
-6.333333	149.500000	290.000000
-6.300000	152.500000	289.000000
-6.266667	153.000000	287.000000
-6.233333	154.500000	285.500000
-6.200000	156.500000	284.500000
-6.166667	159.000000	284.000000
-6.133333	160.500000	283.500000
-6.100000	161.500000	282.500000
-6.066667	163.000000	280.500000
-6.033333	164.000000	279.500000
-6.000000	165.500000	277.500000
-5.966667	166.000000	277.000000
-5.933333	167.500000	275.500000
-5.900000	168.500000	275.000000
-5.866667	151.000000	273.000000
-5.833333	151.000000	274.500000
-5.800000	151.500000	273.000000
-5.766667	171.000000	270.500000
-5.733333	171.500000	269.000000
-5.700000	173.000000	267.500000
-5.666667	173.000000	267.500000
-5.633333	174.000000	267.000000
-5.600000	174.500000	265.500000
-5.566667	175.000000	264.500000
-5.533333	175.500000	263.000000
-5.500000	175.500000	263.000000
-5.466667	176.000000	261.500000
-5.433333	177.000000	261.000000
-5.400000	177.000000	260.500000
-5.366667	178.000000	259.500000
-5.333333	178.000000	259.000000
-5.300000	178.500000	258.500000
-5.266667	179.000000	257.000000
-5.233333	179.500000	256.000000
-5.200000	180.000000	256.000000
-5.166667	180.500000	255.000000
-5.133333	181.000000	254.500000
-5.100000	181.000000	254.500000
-5.066667	181.500000	254.000000
-5.033333	182.000000	252.500000
-5.000000	182.000000	252.000000
-4.966667	183.000000	251.000000
-4.933333	183.000000	250.500000
-4.900000	183.000000	250.500000
-4.866667	184.000000	249.500000
-4.833333	184.000000	249.500000
-4.800000	184.500000	248.500000
-4.766667	185.000000	248.000000
-4.733333	185.000000	248.000000
-4.700000	185.000000	247.000000
-4.666667	185.500000	247.000000
-4.633333	185.500000	246.500000
-4.600000	186.500000	246.000000
-4.566667	187.000000	245.500000
-4.533333	187.000000	245.000000
-4.500000	187.500000	245.000000
-4.466667	188.000000	243.500000
-4.433333	188.000000	244.000000
-4.400000	188.500000	243.000000
-4.366667	188.500000	242.000000
-4.333333	189.000000	242.000000
-4.300000	189.500000	241.000000
-4.266667	190.500000	242.000000
-4.233333	192.500000	242.500000
-4.200000	193.000000	241.500000
-4.166667	193.500000	239.500000
-4.133333	193.500000	238.000000
-4.100000	194.000000	236.500000
-4.066667	195.500000	234.500000
-4.033333	196.500000	234.000000
-4.000000	197.500000	233.000000
-3.966667	198.500000	232.500000
-3.933333	200.000000	232.500000
-3.900000	201.000000	231.000000
-3.866667	201.000000	230.000000
-3.833333	202.000000	229.500000
-3.800000	203.000000	228.500000
-3.766667	204.000000	228.000000
-3.733333	204.500000	228.000000
-3.700000	205.500000	227.500000
-3.666667	206.500000	227.000000
-3.633333	207.000000	227.000000
-3.600000	208.000000	227.000000
-3.566667	208.000000	226.500000
-3.533333	209.500000	225.500000
-3.500000	211.000000	226.000000
-3.466667	211.500000	225.000000
-3.433333	216.000000	223.500000
-3.400000	215.500000	223.500000
-3.366667	216.500000	223.000000
-3.333333	216.500000	223.000000
-3.300000	218.500000	223.500000
-3.266667	219.500000	223.500000
-3.233333	220.000000	223.500000
-3.200000	222.000000	222.500000
-3.166667	222.000000	222.500000
-3.133333	223.000000	222.500000
-3.100000	223.000000	222.500000
-3.066667	223.500000	222.500000
-3.033333	225.000000	222.500000
-3.000000	226.000000	222.000000
-2.966667	225.500000	222.000000
-2.933333	226.500000	222.500000
-2.900000	227.500000	222.500000
-2.866667	233.000000	222.500000
-2.833333	234.500000	222.000000
-2.800000	232.500000	222.500000
-2.766667	234.500000	223.000000
-2.733333	236.500000	223.000000
-2.700000	236.500000	223.000000
-2.666667	237.000000	223.000000
-2.633333	239.000000	223.000000
-2.600000	241.000000	223.500000
-2.566667	241.500000	223.500000
-2.533333	242.500000	224.500000
-2.500000	243.500000	224.500000
-2.466667	243.500000	224.500000
-2.433333	248.000000	225.500000
-2.400000	248.000000	225.500000
-2.366667	249.000000	226.000000
-2.333333	251.000000	226.500000
-2.300000	250.500000	226.500000
-2.266667	252.500000	227.000000
-2.233333	253.000000	227.000000
-2.200000	253.000000	227.000000
-2.166667	255.000000	227.500000
-2.133333	255.500000	227.500000
-2.100000	258.000000	229.000000
-2.066667	258.000000	229.000000
-2.033333	259.000000	229.500000
-2.000000	259.000000	229.000000
-1.966667	261.000000	230.000000
-1.933333	261.500000	230.500000
-1.900000	261.500000	230.000000
-1.866667	262.000000	230.500000
-1.833333	262.500000	230.500000
-1.800000	264.000000	231.500000
-1.766667	266.500000	232.500000
-1.733333	265.000000	232.000000
-1.700000	267.500000	233.500000
-1.666667	266.000000	233.500000
-1.633333	268.000000	234.500000
-1.600000	268.000000	235.000000
-1.566667	267.500000	235.000000
-1.533333	268.500000	235.500000
-1.500000	269.000000	236.500000
-1.466667	271.000000	237.500000
-1.433333	270.000000	237.500000
-1.400000	271.500000	239.500000
-1.366667	272.000000	240.000000
-1.333333	272.000000	240.000000
-1.300000	273.500000	241.500000
-1.266667	273.500000	241.500000
-1.233333	273.500000	242.000000
-1.200000	274.000000	242.500000
-1.166667	274.000000	243.000000
-1.133333	274.500000	243.500000
-1.100000	276.000000	245.500000
-1.066667	276.000000	246.000000
-1.033333	275.500000	245.500000
-1.000000	276.000000	246.000000
-0.966667	276.500000	246.500000
-0.933333	276.500000	247.000000
-0.900000	277.000000	248.000000
-0.866667	277.500000	248.000000
-0.833333	278.000000	249.500000
-0.800000	278.000000	250.000000
-0.766667	278.000000	250.000000
-0.733333	279.000000	251.000000
-0.700000	279.000000	251.000000
-0.666667	279.000000	251.500000
-0.633333	279.500000	252.500000
-0.600000	280.000000	252.500000
-0.566667	280.000000	253.000000
-0.533333	280.000000	253.000000
-0.500000	281.000000	255.000000
-0.466667	280.500000	255.000000
-0.433333	281.000000	256.500000
-0.400000	281.000000	256.500000
-0.366667	281.500000	257.000000
-0.333333	282.000000	257.500000
-0.300000	282.000000	258.000000
-0.266667	282.000000	258.500000
-0.233333	282.500000	260.000000
-0.200000	282.500000	260.500000
-0.166667	283.500000	262.500000
-0.133333	283.500000	262.000000
-0.100000	284.000000	263.000000
-0.066667	283.000000	262.000000
-0.033333	283.500000	263.500000
0.000000	284.000000	264.500000
0.033333	283.500000	264.000000
0.066667	284.000000	266.000000
0.100000	283.500000	264.500000
0.133333	284.000000	267.500000
0.166667	284.000000	267.000000
0.200000	284.500000	269.500000
0.233333	284.500000	269.500000
0.266667	284.500000	271.000000
0.300000	284.500000	271.500000
0.333333	284.000000	271.500000
0.366667	283.500000	272.500000
0.400000	282.500000	273.000000
0.433333	281.000000	272.000000
0.466667	280.500000	266.500000
0.500000	280.000000	267.500000
0.533333	279.500000	268.000000
0.566667	279.500000	268.500000
0.600000	278.500000	268.500000
0.633333	278.500000	268.500000
0.666667	278.500000	268.500000
0.700000	278.000000	268.500000
0.733333	277.500000	270.000000
0.766667	276.000000	270.500000
0.800000	274.000000	268.500000
0.833333	274.000000	268.000000
0.866667	274.500000	268.500000
0.900000	274.000000	269.500000
0.933333	273.000000	268.000000
0.966667	271.000000	267.000000
1.000000	268.500000	265.500000
1.033333	266.500000	264.500000
1.066667	262.500000	263.500000
1.100000	260.500000	262.500000
1.133333	260.000000	261.500000
1.166667	258.000000	260.500000
1.200000	255.500000	258.500000
1.233333	255.000000	257.000000
1.266667	253.000000	256.500000
1.300000	250.000000	255.000000
1.333333	247.500000	251.500000
1.366667	243.500000	246.500000
1.400000	241.500000	244.500000
1.433333	238.500000	241.000000
1.466667	235.500000	233.500000
1.500000	233.000000	228.500000
1.533333	231.000000	224.500000
1.566667	228.000000	219.500000
1.600000	227.000000	217.500000
1.633333	225.000000	214.000000
1.666667	224.000000	211.500000
1.700000	222.500000	208.500000
1.733333	221.000000	205.500000
1.766667	219.500000	203.000000
1.800000	219.000000	202.000000
1.833333	217.500000	199.000000
1.866667	217.000000	198.500000
1.900000	215.500000	195.500000
1.933333	216.000000	195.500000
1.966667	215.500000	194.500000
2.000000	215.500000	194.000000
2.033333	214.500000	193.000000
2.066667	214.500000	192.500000
2.100000	214.000000	192.500000
2.133333	213.500000	191.000000
2.166667	214.000000	191.500000
2.200000	213.000000	190.500000
2.233333	213.000000	190.500000
2.266667	212.500000	189.500000
2.300000	212.000000	190.000000
2.333333	211.500000	189.000000
2.366667	212.000000	189.500000
2.400000	212.000000	189.500000
2.433333	212.000000	189.500000
2.466667	211.500000	189.500000
2.500000	211.000000	189.000000
2.533333	211.500000	190.000000
2.566667	211.000000	189.500000
2.600000	211.000000	190.000000
2.633333	211.000000	189.500000
2.666667	211.000000	190.000000
2.700000	211.500000	190.500000
2.733333	211.000000	190.000000
2.766667	211.500000	191.000000
2.800000	211.500000	191.000000
2.833333	211.000000	190.000000
2.866667	211.500000	190.500000
2.900000	212.000000	191.500000
2.933333	211.500000	190.500000
2.966667	212.000000	192.000000
3.000000	211.500000	191.000000
3.033333	211.500000	191.500000
3.066667	211.500000	191.000000
3.100000	211.500000	191.000000
3.133333	212.000000	192.000000
3.166667	211.500000	191.000000
3.200000	211.500000	191.500000
3.233333	212.000000	192.000000
3.266667	211.500000	191.500000
3.300000	211.500000	191.500000
3.333333	211.500000	191.500000
3.366667	211.000000	190.000000
3.400000	210.500000	189.500000
3.433333	208.500000	186.500000
3.466667	208.000000	183.000000
3.500000	206.500000	180.000000
3.533333	204.500000	179.000000
3.566667	203.500000	174.000000
3.600000	202.000000	171.500000
3.633333	200.500000	170.000000
3.666667	197.500000	165.000000
3.700000	195.500000	163.000000
3.733333	194.500000	162.000000
3.766667	191.500000	154.000000
3.800000	189.000000	151.500000
3.833333	185.000000	146.500000
3.866667	183.000000	141.000000
3.900000	180.500000	134.500000
3.933333	173.500000	128.500000
3.966667	171.000000	117.500000
4.000000	163.000000	110.500000
4.033333	158.000000	102.000000
4.066667	151.500000	90.500000
4.100000	146.000000	85.000000
4.133333	140.500000	78.000000
4.166667	137.500000	73.500000
4.200000	134.000000	68.000000
4.233333	132.000000	64.500000
4.266667	129.000000	62.500000
4.300000	127.500000	60.500000
4.333333	125.500000	58.500000
4.366667	124.500000	57.000000
4.400000	124.500000	57.000000
4.433333	124.000000	56.500000
4.466667	123.500000	56.500000
4.500000	123.500000	56.500000
4.533333	124.500000	56.500000
4.566667	124.500000	56.500000
4.600000	124.500000	56.500000
4.633333	125.000000	57.000000
4.666667	124.500000	57.500000
4.700000	124.500000	57.000000
4.733333	125.000000	57.000000
4.766667	124.500000	57.000000
4.800000	124.000000	57.000000
4.833333	124.000000	57.500000
4.866667	124.000000	57.000000
4.900000	124.000000	57.000000
4.933333	124.000000	56.500000
4.966667	124.000000	56.000000
5.000000	123.500000	56.000000
5.033333	123.500000	56.000000
5.066667	123.000000	55.500000
5.100000	122.500000	55.500000
5.133333	122.500000	55.500000
5.166667	122.500000	55.000000
5.200000	122.000000	54.500000
5.233333	122.000000	54.500000
5.266667	121.500000	54.000000
5.300000	121.500000	54.500000
5.333333	121.500000	54.000000
5.366667	121.500000	54.000000
5.400000	121.500000	54.500000
5.433333	121.500000	54.500000
5.466667	121.500000	54.500000
5.500000	121.000000	54.000000
5.533333	121.000000	54.500000
5.566667	121.000000	54.500000
5.600000	121.000000	54.500000
5.633333	120.500000	54.500000
5.666667	120.500000	54.500000
5.700000	120.500000	54.500000
5.733333	120.500000	55.000000
5.766667	120.500000	55.000000
5.800000	120.000000	54.000000
5.833333	120.000000	54.000000
5.866667	120.500000	54.500000
5.900000	120.500000	54.000000
5.933333	120.000000	54.000000
5.966667	120.000000	54.000000
6.000000	119.500000	54.500000
6.033333	119.500000	54.500000
6.066667	119.500000	54.500000
6.100000	119.500000	54.000000
6.133333	119.500000	53.500000
6.166667	117.000000	51.500000
6.200000	115.000000	48.500000
6.233333	114.000000	47.500000
6.266667	113.500000	47.000000
6.300000	113.500000	47.000000
6.333333	113.500000	47.000000
6.366667	113.000000	47.000000
6.400000	113.000000	47.000000
6.433333	113.000000	47.000000
6.466667	111.500000	42.500000
6.500000	112.000000	46.500000
6.533333	112.500000	48.000000
6.566667	113.000000	48.500000
6.600000	112.000000	46.500000
[truncated: 8,801 more rows]
