# Supplementary material for: Attraction of posture and motion-trajectory elements of conspecific biological motion in medaka fish
Source: Sci Rep. 2018 Jun 5;8:8589. doi: 10.1038/s41598-018-26186-x (PMC5988670; doi:10.1038/s41598-018-26186-x)
Supplement: Supplementary file 4 — Dataset 3 [file 41598_2018_26186_MOESM4_ESM.zip › DataExperiments/Nonbio_09.csv]

time[sec]	x	y
-60.000000	154.500000	64.500000
-59.966667	154.500000	55.000000
-59.933333	154.500000	64.000000
-59.900000	154.500000	62.000000
-59.866667	154.500000	62.500000
-59.833333	154.500000	62.500000
-59.800000	154.500000	62.000000
-59.766667	154.500000	64.000000
-59.733333	154.500000	64.000000
-59.700000	154.500000	63.500000
-59.666667	154.500000	64.000000
-59.633333	154.500000	63.000000
-59.600000	154.500000	62.000000
-59.566667	154.500000	64.000000
-59.533333	154.500000	61.500000
-59.500000	154.500000	41.500000
-59.466667	154.500000	59.000000
-59.433333	154.500000	64.000000
-59.400000	154.500000	64.000000
-59.366667	154.500000	64.000000
-59.333333	154.500000	61.500000
-59.300000	154.500000	64.000000
-59.266667	139.000000	13.000000
-59.233333	139.000000	13.000000
-59.200000	139.000000	37.500000
-59.166667	139.000000	13.000000
-59.133333	139.000000	12.500000
-59.100000	139.000000	13.500000
-59.066667	286.000000	64.500000
-59.033333	286.500000	62.000000
-59.000000	286.500000	61.500000
-58.966667	285.000000	64.000000
-58.933333	284.000000	64.500000
-58.900000	284.500000	63.000000
-58.866667	286.000000	63.000000
-58.833333	286.500000	64.000000
-58.800000	285.000000	64.000000
-58.766667	284.500000	64.500000
-58.733333	289.000000	64.500000
-58.700000	290.500000	64.000000
-58.666667	293.000000	54.500000
-58.633333	293.000000	64.000000
-58.600000	293.000000	64.500000
-58.566667	293.000000	64.000000
-58.533333	293.000000	59.500000
-58.500000	293.000000	64.000000
-58.466667	289.500000	77.000000
-58.433333	293.000000	63.500000
-58.400000	170.000000	299.500000
-58.366667	293.500000	64.500000
-58.333333	170.000000	300.000000
-58.300000	170.000000	299.500000
-58.266667	170.000000	299.500000
-58.233333	150.500000	306.000000
-58.200000	169.500000	299.500000
-58.166667	298.000000	17.000000
-58.133333	298.000000	15.500000
-58.100000	298.500000	14.500000
-58.066667	294.000000	17.000000
-58.033333	292.500000	18.000000
-58.000000	292.500000	17.000000
-57.966667	294.000000	15.000000
-57.933333	294.000000	18.000000
-57.900000	294.000000	18.000000
-57.866667	293.500000	18.500000
-57.833333	293.000000	19.000000
-57.800000	292.500000	20.500000
-57.766667	292.000000	22.000000
-57.733333	291.500000	22.500000
-57.700000	290.500000	20.000000
-57.666667	290.000000	24.500000
-57.633333	289.500000	32.000000
-57.600000	287.000000	35.500000
-57.566667	286.000000	37.000000
-57.533333	286.000000	39.000000
-57.500000	287.000000	36.000000
-57.466667	287.000000	35.000000
-57.433333	290.000000	22.500000
-57.400000	290.000000	19.500000
-57.366667	286.000000	20.000000
-57.333333	285.000000	25.000000
-57.300000	286.000000	20.500000
-57.266667	287.500000	25.500000
-57.233333	287.000000	27.500000
-57.200000	287.000000	25.500000
-57.166667	291.500000	21.500000
-57.133333	292.500000	20.000000
-57.100000	292.000000	20.000000
-57.066667	294.000000	17.500000
-57.033333	294.000000	16.000000
-57.000000	292.500000	19.000000
-56.966667	294.000000	17.500000
-56.933333	297.500000	14.500000
-56.900000	302.500000	12.000000
-56.866667	302.000000	10.000000
-56.833333	301.500000	10.000000
-56.800000	299.000000	11.000000
-56.766667	295.500000	15.500000
-56.733333	294.000000	15.500000
-56.700000	296.000000	13.500000
-56.666667	295.000000	10.500000
-56.633333	292.000000	9.500000
-56.600000	287.500000	11.500000
-56.566667	287.000000	13.000000
-56.533333	290.000000	16.500000
-56.500000	298.500000	6.500000
-56.466667	295.000000	10.000000
-56.433333	296.000000	9.500000
-56.400000	299.500000	11.000000
-56.366667	294.500000	15.000000
-56.333333	299.000000	11.500000
-56.300000	292.500000	16.000000
-56.266667	293.500000	17.500000
-56.233333	292.500000	20.000000
-56.200000	292.500000	13.500000
-56.166667	294.000000	14.000000
-56.133333	292.500000	20.500000
-56.100000	292.000000	17.500000
-56.066667	298.500000	16.500000
-56.033333	292.000000	30.500000
-56.000000	299.500000	44.000000
-55.966667	297.000000	38.500000
-55.933333	299.500000	29.500000
-55.900000	298.500000	43.000000
-55.866667	292.500000	59.500000
-55.833333	300.500000	21.000000
-55.800000	301.500000	30.000000
-55.766667	297.000000	18.500000
-55.733333	299.000000	21.500000
-55.700000	295.500000	16.500000
-55.666667	297.500000	26.500000
-55.633333	258.500000	197.000000
-55.600000	186.000000	4.500000
-55.566667	199.000000	307.500000
-55.533333	220.000000	307.000000
-55.500000	286.000000	16.500000
-55.466667	285.000000	22.000000
-55.433333	233.500000	307.000000
-55.400000	173.500000	308.000000
-55.366667	222.000000	307.000000
-55.333333	238.000000	307.000000
-55.300000	224.000000	307.000000
-55.266667	284.000000	22.500000
-55.233333	192.500000	307.500000
-55.200000	284.000000	22.500000
-55.166667	283.500000	22.500000
-55.133333	282.500000	25.000000
-55.100000	283.000000	21.000000
-55.066667	283.000000	24.000000
-55.033333	283.500000	20.500000
-55.000000	282.500000	21.000000
-54.966667	282.000000	24.500000
-54.933333	282.000000	21.000000
-54.900000	281.500000	22.500000
-54.866667	281.500000	22.500000
-54.833333	281.500000	24.000000
-54.800000	281.500000	26.000000
-54.766667	281.500000	27.500000
-54.733333	280.000000	29.000000
-54.700000	280.000000	30.500000
-54.666667	279.000000	35.500000
-54.633333	280.500000	38.500000
-54.600000	278.500000	39.500000
-54.566667	278.000000	41.500000
-54.533333	277.500000	43.000000
-54.500000	276.500000	40.500000
-54.466667	276.000000	42.000000
-54.433333	276.500000	37.500000
-54.400000	278.000000	36.000000
-54.366667	279.000000	34.000000
-54.333333	278.000000	31.000000
-54.300000	282.000000	31.000000
-54.266667	282.000000	29.500000
-54.233333	281.500000	28.000000
-54.200000	286.500000	18.000000
-54.166667	283.500000	25.500000
-54.133333	292.500000	18.000000
-54.100000	293.500000	17.500000
-54.066667	294.500000	20.000000
-54.033333	297.500000	14.500000
-54.000000	299.000000	17.500000
-53.966667	296.500000	23.000000
-53.933333	298.000000	11.500000
-53.900000	297.500000	11.000000
-53.866667	297.000000	11.000000
-53.833333	296.500000	13.000000
-53.800000	295.000000	14.000000
-53.766667	294.000000	16.000000
-53.733333	293.500000	17.500000
-53.700000	293.500000	17.500000
-53.666667	293.500000	17.500000
-53.633333	293.000000	17.500000
-53.600000	292.000000	20.000000
-53.566667	292.000000	19.500000
-53.533333	294.000000	18.500000
-53.500000	294.000000	18.500000
-53.466667	295.000000	18.000000
-53.433333	295.000000	18.500000
-53.400000	295.500000	17.500000
-53.366667	296.500000	16.000000
-53.333333	296.500000	15.500000
-53.300000	298.000000	12.000000
-53.266667	301.000000	7.500000
-53.233333	301.000000	7.500000
-53.200000	301.000000	8.500000
-53.166667	301.000000	8.500000
-53.133333	301.000000	8.500000
-53.100000	298.000000	13.000000
-53.066667	298.000000	12.000000
-53.033333	297.500000	12.000000
-53.000000	293.500000	15.000000
-52.966667	293.000000	15.500000
-52.933333	290.000000	17.000000
-52.900000	289.500000	17.000000
-52.866667	288.500000	18.500000
-52.833333	284.500000	25.000000
-52.800000	283.000000	26.500000
-52.766667	284.000000	32.000000
-52.733333	284.000000	34.000000
-52.700000	283.000000	35.000000
-52.666667	282.500000	34.500000
-52.633333	281.500000	35.000000
-52.600000	280.500000	35.000000
-52.566667	279.500000	34.000000
-52.533333	280.500000	34.000000
-52.500000	295.000000	24.000000
-52.466667	283.000000	32.500000
-52.433333	295.000000	23.500000
-52.400000	296.500000	21.000000
-52.366667	298.000000	17.500000
-52.333333	299.500000	14.500000
-52.300000	299.500000	15.000000
-52.266667	299.500000	14.500000
-52.233333	300.000000	9.500000
-52.200000	300.000000	10.000000
-52.166667	300.000000	9.500000
-52.133333	301.500000	9.000000
-52.100000	301.500000	7.000000
-52.066667	303.500000	6.000000
-52.033333	302.500000	7.500000
-52.000000	302.000000	7.500000
-51.966667	304.000000	5.500000
-51.933333	303.500000	6.000000
-51.900000	304.000000	6.000000
-51.866667	297.500000	3.000000
-51.833333	291.000000	31.500000
-51.800000	282.000000	3.500000
-51.766667	287.500000	43.500000
-51.733333	294.500000	29.000000
-51.700000	295.000000	34.500000
-51.666667	295.500000	35.500000
-51.633333	239.000000	5.000000
-51.600000	308.000000	127.500000
-51.566667	307.500000	139.000000
-51.533333	307.500000	146.500000
-51.500000	307.000000	50.500000
-51.466667	307.500000	183.000000
-51.433333	271.500000	2.000000
-51.400000	302.500000	23.000000
-51.366667	300.500000	26.000000
-51.333333	212.500000	5.000000
-51.300000	153.000000	273.000000
-51.266667	262.000000	185.000000
-51.233333	214.500000	306.000000
-51.200000	229.000000	306.000000
-51.166667	187.500000	308.000000
-51.133333	244.000000	306.000000
-51.100000	165.000000	254.000000
-51.066667	230.000000	306.000000
-51.033333	191.000000	308.000000
-51.000000	286.000000	19.500000
-50.966667	286.000000	18.000000
-50.933333	154.500000	287.500000
-50.900000	285.000000	19.000000
-50.866667	284.000000	19.500000
-50.833333	284.000000	19.500000
-50.800000	284.000000	20.000000
-50.766667	288.000000	42.000000
-50.733333	288.000000	43.000000
-50.700000	279.500000	14.500000
-50.666667	277.500000	12.000000
-50.633333	273.000000	12.000000
-50.600000	269.500000	13.500000
-50.566667	264.000000	12.000000
-50.533333	261.500000	12.500000
-50.500000	254.500000	15.000000
-50.466667	250.500000	14.000000
-50.433333	244.500000	16.500000
-50.400000	239.000000	18.500000
-50.366667	235.000000	20.000000
-50.333333	233.000000	20.000000
-50.300000	231.000000	19.000000
-50.266667	229.500000	21.000000
-50.233333	229.500000	23.500000
-50.200000	228.000000	24.500000
-50.166667	228.500000	28.000000
-50.133333	228.500000	26.000000
-50.100000	229.500000	25.000000
-50.066667	229.500000	25.500000
-50.033333	229.500000	26.000000
-50.000000	230.500000	26.000000
-49.966667	232.000000	27.000000
-49.933333	234.000000	27.000000
-49.900000	235.500000	27.500000
-49.866667	235.500000	27.000000
-49.833333	236.500000	27.000000
-49.800000	237.500000	27.000000
-49.766667	239.500000	27.000000
-49.733333	239.500000	27.500000
-49.700000	240.000000	26.500000
-49.666667	240.500000	27.000000
-49.633333	240.500000	25.500000
-49.600000	240.500000	26.000000
-49.566667	242.500000	26.500000
-49.533333	241.500000	28.500000
-49.500000	243.500000	29.500000
-49.466667	243.000000	26.000000
-49.433333	243.500000	26.500000
-49.400000	243.500000	27.500000
-49.366667	243.000000	27.000000
-49.333333	243.500000	29.000000
-49.300000	245.000000	30.000000
-49.266667	242.000000	30.000000
-49.233333	242.500000	28.000000
-49.200000	247.000000	27.500000
-49.166667	250.000000	29.500000
-49.133333	249.000000	30.000000
-49.100000	246.500000	30.000000
-49.066667	248.000000	34.000000
-49.033333	251.500000	27.500000
-49.000000	255.500000	29.500000
-48.966667	254.000000	29.000000
-48.933333	255.000000	29.500000
-48.900000	255.500000	28.000000
-48.866667	259.000000	25.500000
-48.833333	261.000000	24.500000
-48.800000	261.500000	24.000000
-48.766667	262.000000	24.000000
-48.733333	263.500000	25.000000
-48.700000	265.500000	24.500000
-48.666667	266.500000	24.000000
-48.633333	267.000000	23.500000
-48.600000	267.000000	24.500000
-48.566667	268.500000	24.000000
-48.533333	268.000000	25.000000
-48.500000	269.000000	25.000000
-48.466667	267.500000	25.000000
-48.433333	267.000000	25.000000
-48.400000	268.000000	25.500000
-48.366667	267.500000	25.000000
-48.333333	267.000000	25.000000
-48.300000	267.500000	25.000000
-48.266667	266.000000	25.500000
-48.233333	265.500000	25.000000
-48.200000	265.500000	25.000000
-48.166667	269.000000	24.500000
-48.133333	268.500000	23.000000
-48.100000	269.000000	21.000000
-48.066667	267.500000	19.500000
-48.033333	268.500000	16.000000
-48.000000	268.500000	15.000000
-47.966667	269.000000	14.500000
-47.933333	269.000000	18.000000
-47.900000	267.000000	19.000000
-47.866667	268.000000	18.000000
-47.833333	269.500000	19.000000
-47.800000	270.500000	20.500000
-47.766667	278.500000	16.500000
-47.733333	280.500000	18.500000
-47.700000	281.500000	20.000000
-47.666667	281.000000	20.000000
-47.633333	281.500000	20.000000
-47.600000	281.000000	17.500000
-47.566667	281.500000	21.500000
-47.533333	282.500000	21.000000
-47.500000	282.000000	21.500000
-47.466667	280.000000	19.000000
-47.433333	280.000000	22.500000
-47.400000	285.500000	19.000000
-47.366667	281.500000	25.000000
-47.333333	284.000000	18.500000
-47.300000	286.000000	16.500000
-47.266667	286.000000	22.000000
-47.233333	274.500000	33.500000
-47.200000	253.500000	34.000000
-47.166667	300.000000	24.000000
-47.133333	299.500000	27.000000
-47.100000	300.000000	35.000000
-47.066667	295.500000	32.000000
-47.033333	301.000000	37.500000
-47.000000	300.500000	40.500000
-46.966667	299.000000	38.000000
-46.933333	280.000000	12.000000
-46.900000	290.500000	22.500000
-46.866667	278.500000	16.000000
-46.833333	277.000000	14.000000
-46.800000	276.500000	14.000000
-46.766667	275.000000	17.000000
-46.733333	278.500000	22.500000
-46.700000	267.000000	23.000000
-46.666667	274.500000	22.500000
-46.633333	275.500000	20.500000
-46.600000	273.500000	23.500000
-46.566667	274.000000	16.500000
-46.533333	221.000000	307.000000
-46.500000	272.500000	17.500000
-46.466667	228.500000	306.500000
-46.433333	275.500000	16.000000
-46.400000	274.500000	19.000000
-46.366667	273.500000	13.000000
-46.333333	274.000000	14.500000
-46.300000	269.000000	16.500000
-46.266667	267.000000	16.500000
-46.233333	265.000000	17.000000
-46.200000	263.500000	17.000000
-46.166667	262.500000	19.000000
-46.133333	263.500000	20.500000
-46.100000	264.500000	17.500000
-46.066667	264.000000	16.500000
-46.033333	269.500000	19.000000
-46.000000	268.500000	18.500000
-45.966667	271.000000	17.500000
-45.933333	270.000000	19.000000
-45.900000	269.500000	19.500000
-45.866667	271.500000	20.500000
-45.833333	270.500000	22.000000
-45.800000	259.000000	26.000000
-45.766667	263.500000	29.000000
-45.733333	263.500000	30.500000
-45.700000	262.500000	30.500000
-45.666667	266.000000	16.500000
-45.633333	260.000000	18.500000
-45.600000	261.000000	19.000000
-45.566667	259.500000	20.000000
-45.533333	255.000000	21.000000
-45.500000	254.000000	20.000000
-45.466667	248.000000	24.500000
-45.433333	241.000000	18.000000
-45.400000	238.500000	18.500000
-45.366667	231.500000	20.500000
-45.333333	229.000000	21.000000
-45.300000	226.500000	18.500000
-45.266667	224.000000	21.000000
-45.233333	223.000000	23.500000
-45.200000	221.000000	25.000000
-45.166667	221.500000	25.500000
-45.133333	222.500000	25.500000
-45.100000	226.000000	25.000000
-45.066667	224.500000	25.500000
-45.033333	225.000000	25.000000
-45.000000	226.500000	25.000000
-44.966667	228.500000	25.500000
-44.933333	230.000000	26.000000
-44.900000	230.500000	26.000000
-44.866667	232.500000	26.000000
-44.833333	233.500000	27.500000
-44.800000	235.500000	26.000000
-44.766667	235.500000	27.000000
-44.733333	233.500000	25.500000
-44.700000	235.000000	23.000000
-44.666667	235.000000	19.000000
-44.633333	233.500000	19.000000
-44.600000	231.000000	19.500000
-44.566667	230.000000	19.000000
-44.533333	230.500000	17.500000
-44.500000	224.000000	19.000000
-44.466667	224.000000	22.500000
-44.433333	219.000000	13.500000
-44.400000	219.500000	15.000000
-44.366667	212.500000	16.500000
-44.333333	209.500000	17.000000
-44.300000	205.000000	17.000000
-44.266667	202.500000	16.500000
-44.233333	204.000000	16.500000
-44.200000	204.000000	17.500000
-44.166667	201.500000	18.500000
-44.133333	196.500000	18.500000
-44.100000	198.000000	20.000000
-44.066667	196.000000	16.500000
-44.033333	203.000000	17.000000
-44.000000	197.500000	17.500000
-43.966667	203.500000	18.000000
-43.933333	197.000000	17.500000
-43.900000	198.500000	18.500000
-43.866667	196.500000	17.500000
-43.833333	204.000000	18.000000
-43.800000	202.000000	19.000000
-43.766667	206.500000	19.500000
-43.733333	203.000000	20.500000
-43.700000	203.000000	21.500000
-43.666667	199.500000	20.000000
-43.633333	199.000000	20.000000
-43.600000	201.500000	20.500000
-43.566667	202.500000	21.000000
-43.533333	202.000000	21.500000
-43.500000	201.500000	22.000000
-43.466667	202.500000	22.000000
-43.433333	204.500000	22.500000
-43.400000	207.500000	26.000000
-43.366667	207.000000	25.500000
-43.333333	209.000000	25.500000
-43.300000	205.000000	22.500000
-43.266667	206.000000	22.500000
-43.233333	207.500000	23.000000
-43.200000	208.000000	24.000000
-43.166667	208.500000	24.000000
-43.133333	210.500000	25.000000
-43.100000	213.000000	23.000000
-43.066667	213.500000	23.500000
-43.033333	212.000000	24.500000
-43.000000	210.500000	25.500000
-42.966667	212.000000	26.500000
-42.933333	212.000000	27.500000
-42.900000	211.000000	27.000000
-42.866667	215.500000	25.500000
-42.833333	214.500000	22.000000
-42.800000	218.500000	18.000000
-42.766667	221.000000	19.000000
-42.733333	225.000000	15.000000
-42.700000	229.500000	20.000000
-42.666667	240.500000	18.000000
-42.633333	243.000000	14.000000
-42.600000	248.500000	21.000000
-42.566667	254.500000	15.500000
-42.533333	257.000000	18.000000
-42.500000	260.000000	20.500000
-42.466667	271.000000	16.500000
-42.433333	269.000000	25.000000
-42.400000	267.500000	27.500000
-42.366667	270.000000	20.000000
-42.333333	269.500000	25.000000
-42.300000	271.500000	17.500000
-42.266667	275.500000	16.500000
-42.233333	273.500000	22.500000
-42.200000	275.500000	20.000000
-42.166667	274.500000	19.500000
-42.133333	274.500000	22.500000
-42.100000	277.500000	23.500000
-42.066667	279.500000	15.500000
-42.033333	278.000000	20.500000
-42.000000	278.000000	23.000000
-41.966667	280.500000	15.500000
-41.933333	279.500000	22.500000
-41.900000	282.000000	25.000000
-41.866667	281.000000	24.500000
-41.833333	281.500000	17.000000
-41.800000	282.000000	22.000000
-41.766667	282.500000	24.500000
-41.733333	283.000000	25.500000
-41.700000	283.000000	28.000000
-41.666667	283.500000	32.500000
-41.633333	283.500000	29.000000
-41.600000	285.000000	31.000000
-41.566667	285.000000	33.500000
-41.533333	282.000000	33.000000
-41.500000	282.500000	34.000000
-41.466667	283.000000	35.000000
-41.433333	281.000000	37.500000
-41.400000	282.000000	37.500000
-41.366667	281.000000	38.000000
-41.333333	280.500000	37.000000
-41.300000	279.500000	36.500000
-41.266667	279.500000	36.000000
-41.233333	277.000000	34.500000
-41.200000	274.000000	31.000000
-41.166667	273.500000	28.500000
-41.133333	272.500000	29.000000
-41.100000	270.000000	28.500000
-41.066667	266.000000	25.500000
-41.033333	265.500000	25.500000
-41.000000	264.500000	26.500000
-40.966667	265.500000	27.000000
-40.933333	265.000000	27.500000
-40.900000	263.500000	28.000000
-40.866667	262.500000	27.000000
-40.833333	262.500000	27.000000
-40.800000	262.500000	25.500000
-40.766667	259.000000	26.000000
-40.733333	258.000000	20.500000
-40.700000	256.500000	19.000000
-40.666667	253.500000	18.000000
-40.633333	251.500000	18.000000
-40.600000	247.000000	17.500000
-40.566667	245.000000	16.500000
-40.533333	238.500000	17.500000
-40.500000	232.500000	18.500000
-40.466667	227.500000	14.500000
-40.433333	219.500000	13.500000
-40.400000	214.000000	14.500000
-40.366667	204.000000	13.500000
-40.333333	197.500000	16.000000
-40.300000	194.500000	18.000000
-40.266667	194.000000	19.000000
-40.233333	194.500000	21.500000
-40.200000	180.500000	17.000000
-40.166667	181.500000	19.000000
-40.133333	183.000000	21.500000
-40.100000	169.500000	15.000000
-40.066667	163.500000	16.500000
-40.033333	163.000000	18.500000
-40.000000	156.500000	16.500000
-39.966667	153.500000	16.500000
-39.933333	149.000000	18.000000
-39.900000	146.000000	20.000000
-39.866667	142.000000	19.500000
-39.833333	138.500000	18.000000
-39.800000	150.000000	23.000000
-39.766667	135.000000	18.500000
-39.733333	131.500000	19.500000
-39.700000	128.500000	19.000000
-39.666667	127.000000	15.500000
-39.633333	124.000000	13.000000
-39.600000	120.500000	12.500000
-39.566667	117.000000	11.500000
-39.533333	114.500000	11.500000
-39.500000	112.500000	11.000000
-39.466667	111.000000	10.500000
-39.433333	110.000000	10.500000
-39.400000	110.000000	11.000000
-39.366667	114.500000	12.000000
-39.333333	107.500000	11.000000
-39.300000	106.500000	11.000000
-39.266667	107.500000	11.000000
-39.233333	106.000000	11.000000
-39.200000	108.500000	12.000000
-39.166667	108.500000	12.000000
-39.133333	108.000000	12.500000
-39.100000	103.500000	13.500000
-39.066667	99.000000	13.000000
-39.033333	97.000000	12.500000
-39.000000	98.000000	13.000000
-38.966667	98.500000	13.500000
-38.933333	96.500000	14.000000
-38.900000	96.500000	14.000000
-38.866667	95.500000	14.000000
-38.833333	95.500000	14.000000
-38.800000	95.000000	14.000000
-38.766667	94.500000	14.000000
-38.733333	94.500000	14.000000
-38.700000	94.500000	14.500000
-38.666667	94.000000	15.000000
-38.633333	93.500000	15.500000
-38.600000	94.000000	15.500000
-38.566667	94.500000	15.500000
-38.533333	95.500000	16.000000
-38.500000	96.000000	16.500000
-38.466667	96.000000	17.000000
-38.433333	99.500000	17.000000
-38.400000	102.500000	17.500000
-38.366667	110.500000	20.000000
-38.333333	111.000000	22.000000
-38.300000	104.500000	23.000000
-38.266667	111.000000	24.500000
-38.233333	109.500000	26.000000
-38.200000	103.000000	26.500000
-38.166667	110.500000	27.000000
-38.133333	110.500000	28.000000
-38.100000	112.000000	28.500000
-38.066667	112.500000	29.500000
-38.033333	114.000000	30.000000
-38.000000	114.500000	30.500000
-37.966667	116.000000	31.000000
-37.933333	116.500000	29.500000
-37.900000	116.500000	28.500000
-37.866667	117.000000	27.500000
-37.833333	113.000000	26.000000
-37.800000	113.500000	26.500000
-37.766667	113.500000	27.500000
-37.733333	114.500000	27.000000
-37.700000	115.500000	28.500000
-37.666667	116.000000	28.500000
-37.633333	117.000000	28.000000
-37.600000	116.500000	27.000000
-37.566667	119.000000	28.500000
-37.533333	117.500000	26.000000
-37.500000	115.000000	25.500000
-37.466667	116.000000	26.500000
-37.433333	116.500000	23.000000
-37.400000	113.500000	22.000000
-37.366667	109.000000	23.500000
-37.333333	107.500000	20.000000
-37.300000	106.000000	19.000000
-37.266667	103.000000	20.000000
-37.233333	100.500000	21.000000
-37.200000	96.500000	22.500000
-37.166667	93.000000	21.500000
-37.133333	91.500000	20.000000
-37.100000	84.500000	21.500000
-37.066667	80.500000	19.000000
-37.033333	75.500000	16.000000
-37.000000	68.500000	18.000000
-36.966667	62.500000	15.500000
-36.933333	58.500000	15.500000
-36.900000	52.500000	17.000000
-36.866667	47.500000	16.500000
-36.833333	44.500000	16.000000
-36.800000	41.500000	17.500000
-36.766667	34.000000	17.000000
-36.733333	32.500000	16.000000
-36.700000	30.000000	16.500000
-36.666667	29.500000	18.000000
-36.633333	25.500000	19.000000
-36.600000	28.500000	22.000000
-36.566667	28.500000	23.500000
-36.533333	28.500000	24.000000
-36.500000	24.000000	20.000000
-36.466667	24.000000	19.000000
-36.433333	23.500000	19.000000
-36.400000	23.000000	19.000000
-36.366667	24.000000	18.500000
-36.333333	25.000000	17.500000
-36.300000	25.500000	17.500000
-36.266667	25.500000	17.500000
-36.233333	26.000000	17.000000
-36.200000	26.500000	16.500000
-36.166667	27.000000	17.000000
-36.133333	28.000000	17.500000
-36.100000	28.500000	18.000000
-36.066667	28.000000	17.500000
-36.033333	28.500000	17.000000
-36.000000	29.000000	17.000000
-35.966667	29.000000	17.000000
-35.933333	29.500000	17.000000
-35.900000	29.000000	17.000000
-35.866667	29.500000	17.500000
-35.833333	29.500000	17.500000
-35.800000	29.500000	17.000000
-35.766667	29.500000	16.500000
-35.733333	30.000000	16.500000
-35.700000	30.000000	16.500000
-35.666667	29.500000	16.500000
-35.633333	30.000000	17.000000
-35.600000	30.000000	17.000000
-35.566667	29.500000	16.000000
-35.533333	29.500000	15.000000
-35.500000	30.000000	15.000000
-35.466667	30.000000	15.500000
-35.433333	30.000000	16.000000
-35.400000	28.500000	15.500000
-35.366667	28.500000	12.500000
-35.333333	27.500000	11.500000
-35.300000	26.500000	11.000000
-35.266667	25.000000	10.500000
-35.233333	24.500000	11.000000
-35.200000	24.000000	11.000000
-35.166667	23.500000	10.500000
-35.133333	23.500000	11.500000
-35.100000	23.000000	12.000000
-35.066667	24.000000	12.500000
-35.033333	24.000000	13.000000
-35.000000	24.000000	13.000000
-34.966667	24.000000	13.000000
-34.933333	24.000000	13.000000
-34.900000	23.500000	14.000000
-34.866667	23.000000	14.500000
-34.833333	23.000000	16.000000
-34.800000	22.000000	14.000000
-34.766667	22.000000	12.000000
-34.733333	21.500000	11.000000
-34.700000	21.000000	12.000000
-34.666667	20.000000	11.500000
-34.633333	21.500000	11.500000
-34.600000	20.000000	11.500000
-34.566667	18.500000	12.000000
-34.533333	19.500000	13.000000
-34.500000	21.000000	11.500000
-34.466667	23.000000	12.000000
-34.433333	21.000000	14.000000
-34.400000	20.500000	15.500000
-34.366667	21.500000	16.000000
-34.333333	22.000000	16.000000
-34.300000	17.500000	15.000000
-34.266667	19.500000	13.500000
-34.233333	24.000000	17.000000
-34.200000	24.500000	17.000000
-34.166667	25.500000	17.000000
-34.133333	22.000000	14.500000
-34.100000	27.000000	16.000000
-34.066667	22.000000	13.500000
-34.033333	22.500000	13.500000
-34.000000	23.000000	14.000000
-33.966667	23.000000	14.000000
-33.933333	24.000000	14.000000
-33.900000	19.500000	11.000000
-33.866667	11.000000	10.000000
-33.833333	10.500000	9.500000
-33.800000	10.000000	10.000000
-33.766667	10.000000	8.000000
-33.733333	11.500000	8.500000
-33.700000	12.000000	8.000000
-33.666667	9.500000	10.500000
-33.633333	11.000000	10.500000
-33.600000	8.500000	11.500000
-33.566667	9.000000	10.500000
-33.533333	8.500000	10.000000
-33.500000	11.500000	8.500000
-33.466667	15.000000	12.000000
-33.433333	26.000000	18.000000
-33.400000	23.000000	14.500000
-33.366667	31.000000	22.500000
-33.333333	11.000000	8.500000
-33.300000	15.000000	13.000000
-33.266667	21.500000	13.500000
-33.233333	23.500000	16.000000
-33.200000	24.000000	17.000000
-33.166667	21.000000	18.000000
-33.133333	19.000000	20.000000
-33.100000	15.000000	22.000000
-33.066667	12.500000	24.000000
-33.033333	10.500000	24.000000
-33.000000	11.000000	24.500000
-32.966667	10.000000	24.500000
-32.933333	12.000000	22.500000
-32.900000	12.000000	23.500000
-32.866667	9.000000	21.000000
-32.833333	10.000000	27.000000
-32.800000	10.500000	23.500000
-32.766667	13.500000	21.500000
-32.733333	18.000000	24.500000
-32.700000	16.000000	20.500000
-32.666667	18.500000	26.000000
-32.633333	17.500000	25.000000
-32.600000	16.000000	25.500000
-32.566667	18.500000	25.000000
-32.533333	19.500000	26.500000
-32.500000	16.000000	25.000000
-32.466667	16.500000	26.000000
-32.433333	17.500000	27.500000
-32.400000	18.000000	26.000000
-32.366667	18.000000	26.500000
-32.333333	19.000000	29.000000
-32.300000	20.000000	28.500000
-32.266667	20.000000	25.500000
-32.233333	19.000000	25.500000
-32.200000	19.000000	26.000000
-32.166667	19.000000	26.000000
-32.133333	19.500000	27.000000
-32.100000	20.000000	27.500000
-32.066667	20.000000	27.000000
-32.033333	20.000000	28.000000
-32.000000	21.000000	29.000000
-31.966667	21.500000	30.000000
-31.933333	21.500000	30.000000
-31.900000	21.500000	29.500000
-31.866667	21.000000	30.500000
-31.833333	21.500000	32.000000
-31.800000	22.000000	31.500000
-31.766667	22.500000	29.000000
-31.733333	22.500000	27.500000
-31.700000	23.000000	27.500000
-31.666667	24.000000	30.000000
-31.633333	22.000000	26.500000
-31.600000	24.000000	29.500000
-31.566667	24.000000	29.000000
-31.533333	21.000000	26.500000
-31.500000	16.000000	20.500000
-31.466667	14.500000	21.000000
-31.433333	14.000000	21.500000
-31.400000	13.500000	22.000000
-31.366667	13.500000	22.500000
-31.333333	14.000000	24.000000
-31.300000	12.000000	23.000000
-31.266667	11.000000	17.500000
-31.233333	12.000000	20.000000
-31.200000	15.500000	27.500000
-31.166667	15.500000	28.500000
-31.133333	15.500000	29.000000
-31.100000	13.500000	20.000000
-31.066667	17.500000	29.500000
-31.033333	18.500000	29.500000
-31.000000	18.500000	30.500000
-30.966667	18.000000	31.000000
-30.933333	19.000000	31.500000
-30.900000	20.500000	32.000000
-30.866667	21.000000	32.000000
-30.833333	21.000000	32.500000
-30.800000	21.000000	32.500000
-30.766667	22.000000	32.500000
-30.733333	22.500000	32.500000
-30.700000	21.000000	32.000000
-30.666667	21.000000	31.500000
-30.633333	19.500000	29.000000
-30.600000	19.500000	27.000000
-30.566667	21.000000	28.000000
-30.533333	14.500000	18.000000
-30.500000	12.000000	15.500000
-30.466667	14.000000	18.000000
-30.433333	13.500000	17.500000
-30.400000	12.500000	16.000000
-30.366667	13.500000	16.500000
-30.333333	13.000000	16.000000
-30.300000	13.000000	16.000000
-30.266667	12.500000	14.500000
-30.233333	13.000000	16.000000
-30.200000	13.000000	15.500000
-30.166667	13.000000	14.000000
-30.133333	12.500000	14.500000
-30.100000	13.000000	14.500000
-30.066667	13.500000	14.500000
-30.033333	14.000000	14.000000
-30.000000	19.000000	23.500000
-29.966667	21.500000	30.000000
-29.933333	22.000000	30.000000
-29.900000	22.500000	29.500000
-29.866667	23.500000	30.000000
-29.833333	24.000000	30.000000
-29.800000	24.500000	30.500000
-29.766667	23.500000	30.500000
-29.733333	24.000000	30.000000
-29.700000	24.500000	28.500000
-29.666667	24.500000	28.000000
-29.633333	23.500000	26.500000
-29.600000	28.000000	33.000000
-29.566667	28.500000	32.500000
-29.533333	29.500000	32.500000
-29.500000	29.500000	31.500000
-29.466667	29.000000	31.000000
-29.433333	28.000000	30.500000
-29.400000	28.500000	31.500000
-29.366667	28.500000	32.000000
-29.333333	29.000000	32.000000
-29.300000	29.500000	34.000000
-29.266667	30.000000	37.000000
-29.233333	29.000000	37.500000
-29.200000	29.500000	38.000000
-29.166667	29.500000	38.000000
-29.133333	28.500000	35.500000
-29.100000	31.000000	38.500000
-29.066667	15.500000	27.500000
-29.033333	21.500000	33.000000
-29.000000	21.000000	37.000000
-28.966667	21.000000	38.500000
-28.933333	19.500000	34.000000
-28.900000	15.500000	33.500000
-28.866667	25.000000	9.500000
-28.833333	25.000000	10.500000
-28.800000	26.500000	11.000000
-28.766667	28.000000	12.000000
-28.733333	28.500000	12.000000
-28.700000	29.000000	16.000000
-28.666667	28.000000	21.000000
-28.633333	27.000000	23.500000
-28.600000	27.500000	22.000000
-28.566667	29.000000	22.500000
-28.533333	28.000000	25.000000
-28.500000	28.000000	22.000000
-28.466667	27.500000	21.000000
-28.433333	27.500000	21.500000
-28.400000	32.000000	29.500000
-28.366667	33.500000	29.000000
-28.333333	31.500000	35.000000
-28.300000	26.000000	7.000000
-28.266667	12.500000	26.500000
-28.233333	12.500000	27.500000
-28.200000	9.000000	28.000000
-28.166667	10.000000	31.000000
-28.133333	10.500000	31.500000
-28.100000	9.500000	28.000000
-28.066667	8.000000	30.500000
-28.033333	8.500000	32.500000
-28.000000	10.000000	35.000000
-27.966667	12.000000	32.500000
-27.933333	9.500000	30.000000
-27.900000	10.500000	35.000000
-27.866667	13.500000	32.000000
-27.833333	13.000000	31.000000
-27.800000	11.500000	29.500000
-27.766667	11.000000	30.500000
-27.733333	154.500000	193.000000
-27.700000	11.000000	33.000000
-27.666667	12.000000	31.000000
-27.633333	11.500000	30.500000
-27.600000	12.000000	31.500000
-27.566667	13.000000	32.500000
-27.533333	12.000000	32.000000
-27.500000	12.500000	33.000000
-27.466667	12.500000	33.000000
-27.433333	10.000000	30.000000
-27.400000	10.500000	31.500000
-27.366667	11.000000	32.500000
-27.333333	11.500000	32.000000
-27.300000	10.500000	32.000000
-27.266667	11.000000	33.500000
-27.233333	12.000000	33.500000
-27.200000	12.000000	32.500000
-27.166667	11.500000	34.500000
-27.133333	11.000000	33.500000
-27.100000	11.000000	32.500000
-27.066667	8.500000	32.000000
-27.033333	7.500000	31.000000
-27.000000	7.500000	30.500000
-26.966667	8.000000	32.000000
-26.933333	6.500000	32.000000
-26.900000	6.000000	31.000000
-26.866667	6.000000	31.500000
-26.833333	7.000000	31.500000
-26.800000	9.500000	27.500000
-26.766667	7.000000	31.000000
-26.733333	6.000000	33.500000
-26.700000	25.000000	8.500000
-26.666667	27.000000	9.000000
-26.633333	28.500000	10.500000
-26.600000	30.500000	12.000000
-26.566667	31.500000	13.000000
-26.533333	31.500000	13.500000
-26.500000	31.500000	14.000000
-26.466667	32.500000	15.500000
-26.433333	32.000000	17.500000
-26.400000	31.500000	20.000000
-26.366667	27.500000	25.000000
-26.333333	27.500000	26.000000
-26.300000	28.500000	27.000000
-26.266667	30.500000	27.000000
-26.233333	31.500000	17.000000
-26.200000	28.500000	17.000000
-26.166667	28.000000	17.000000
-26.133333	28.500000	17.000000
-26.100000	28.500000	16.000000
-26.066667	28.000000	17.000000
-26.033333	27.500000	17.500000
-26.000000	27.000000	17.500000
-25.966667	27.000000	17.000000
-25.933333	25.000000	27.500000
-25.900000	26.500000	15.000000
-25.866667	27.000000	14.500000
-25.833333	24.000000	26.500000
-25.800000	27.000000	13.500000
-25.766667	32.500000	10.000000
-25.733333	36.000000	10.500000
-25.700000	39.000000	10.500000
-25.666667	44.500000	10.500000
-25.633333	47.000000	11.000000
-25.600000	49.500000	10.000000
-25.566667	50.500000	9.500000
-25.533333	53.000000	9.500000
-25.500000	55.500000	9.000000
-25.466667	54.000000	9.000000
-25.433333	55.500000	9.000000
-25.400000	50.000000	10.000000
-25.366667	57.500000	9.500000
-25.333333	58.500000	10.000000
-25.300000	58.000000	11.500000
-25.266667	59.000000	11.500000
-25.233333	59.000000	11.500000
-25.200000	59.500000	11.500000
-25.166667	60.500000	12.000000
-25.133333	59.500000	12.500000
-25.100000	59.500000	12.500000
-25.066667	61.000000	12.500000
-25.033333	60.000000	12.500000
-25.000000	60.500000	12.500000
-24.966667	60.500000	13.000000
-24.933333	60.500000	13.000000
-24.900000	61.000000	13.000000
-24.866667	60.500000	13.000000
-24.833333	60.500000	13.500000
-24.800000	62.500000	13.000000
-24.766667	58.000000	14.000000
-24.733333	70.000000	11.000000
-24.700000	74.000000	6.500000
-24.666667	70.000000	6.500000
-24.633333	91.500000	6.500000
-24.600000	92.500000	7.500000
-24.566667	96.000000	9.000000
-24.533333	99.000000	9.000000
-24.500000	103.500000	9.500000
-24.466667	109.000000	7.500000
-24.433333	111.000000	7.000000
-24.400000	90.500000	8.000000
-24.366667	92.500000	8.500000
-24.333333	138.000000	8.500000
-24.300000	142.500000	8.500000
-24.266667	145.000000	10.000000
-24.233333	176.500000	11.000000
-24.200000	179.000000	11.500000
-24.166667	143.000000	11.000000
-24.133333	143.500000	9.500000
-24.100000	141.500000	8.500000
-24.066667	144.000000	8.500000
-24.033333	146.000000	9.000000
-24.000000	149.500000	9.500000
-23.966667	153.000000	9.500000
-23.933333	150.500000	9.500000
-23.900000	154.000000	9.500000
-23.866667	155.500000	8.500000
-23.833333	108.000000	4.500000
-23.800000	154.500000	11.000000
-23.766667	161.000000	9.500000
-23.733333	111.500000	4.500000
-23.700000	170.000000	8.500000
-23.666667	115.000000	4.500000
-23.633333	169.500000	8.000000
-23.600000	171.000000	8.000000
-23.566667	174.500000	8.500000
-23.533333	118.500000	4.500000
-23.500000	120.000000	4.500000
-23.466667	121.500000	4.500000
-23.433333	123.000000	4.500000
-23.400000	124.000000	4.500000
-23.366667	124.000000	4.500000
-23.333333	125.500000	4.500000
-23.300000	129.000000	4.500000
-23.266667	129.000000	4.500000
-23.233333	130.000000	4.500000
-23.200000	130.000000	4.500000
-23.166667	131.500000	4.000000
-23.133333	131.500000	4.000000
-23.100000	132.000000	4.500000
-23.066667	132.000000	4.000000
-23.033333	132.500000	4.000000
-23.000000	133.500000	4.000000
-22.966667	185.000000	8.000000
-22.933333	186.000000	7.500000
-22.900000	186.500000	9.000000
-22.866667	190.500000	9.000000
-22.833333	186.000000	9.000000
-22.800000	218.500000	10.000000
-22.766667	221.000000	8.500000
-22.733333	221.500000	9.000000
-22.700000	222.000000	8.000000
-22.666667	224.000000	7.500000
-22.633333	224.500000	8.500000
-22.600000	224.500000	10.000000
-22.566667	201.000000	10.500000
-22.533333	202.000000	10.500000
-22.500000	222.000000	10.500000
-22.466667	204.000000	8.000000
-22.433333	210.500000	8.500000
-22.400000	224.000000	10.000000
-22.366667	224.000000	13.000000
-22.333333	221.500000	10.000000
-22.300000	221.000000	10.500000
-22.266667	226.000000	11.000000
-22.233333	227.000000	12.000000
-22.200000	226.500000	14.500000
-22.166667	234.000000	14.000000
-22.133333	234.000000	13.000000
-22.100000	235.000000	12.000000
-22.066667	233.000000	15.500000
-22.033333	238.500000	13.500000
-22.000000	240.500000	15.000000
-21.966667	242.000000	16.500000
-21.933333	244.500000	14.000000
-21.900000	243.000000	17.500000
-21.866667	244.000000	21.500000
-21.833333	246.000000	23.000000
-21.800000	249.000000	24.000000
-21.766667	253.000000	26.000000
-21.733333	253.000000	20.500000
-21.700000	250.500000	25.500000
-21.666667	255.000000	25.500000
-21.633333	254.500000	23.500000
-21.600000	254.500000	24.000000
-21.566667	253.000000	24.500000
-21.533333	249.500000	20.000000
-21.500000	250.000000	20.000000
-21.466667	247.500000	21.000000
-21.433333	245.000000	19.500000
-21.400000	241.500000	17.500000
-21.366667	237.500000	20.000000
-21.333333	229.000000	16.500000
-21.300000	227.000000	16.500000
-21.266667	224.500000	18.000000
-21.233333	212.000000	19.500000
-21.200000	213.500000	21.000000
-21.166667	198.000000	15.500000
-21.133333	191.000000	15.500000
-21.100000	191.500000	17.500000
-21.066667	185.500000	14.500000
-21.033333	175.000000	13.000000
-21.000000	172.000000	15.000000
-20.966667	163.000000	15.500000
-20.933333	164.000000	15.500000
-20.900000	151.000000	15.500000
-20.866667	161.000000	22.000000
-20.833333	158.000000	26.000000
-20.800000	149.500000	27.000000
-20.766667	149.500000	28.000000
-20.733333	159.500000	29.500000
-20.700000	173.000000	31.000000
-20.666667	165.500000	32.500000
-20.633333	175.000000	30.500000
-20.600000	176.000000	27.500000
-20.566667	164.000000	29.000000
-20.533333	172.000000	23.000000
-20.500000	174.500000	24.500000
-20.466667	176.000000	16.500000
-20.433333	181.000000	16.500000
-20.400000	185.500000	17.500000
-20.366667	188.500000	13.000000
-20.333333	196.000000	14.500000
-20.300000	201.500000	14.500000
-20.266667	206.500000	11.500000
-20.233333	211.000000	11.000000
-20.200000	211.500000	11.500000
-20.166667	214.500000	12.000000
-20.133333	215.000000	11.500000
-20.100000	217.500000	10.000000
-20.066667	219.000000	11.000000
-20.033333	221.500000	12.000000
-20.000000	226.500000	13.500000
-19.966667	223.500000	14.500000
-19.933333	230.000000	14.500000
-19.900000	229.500000	14.500000
-19.866667	233.500000	16.500000
-19.833333	237.000000	15.500000
-19.800000	249.500000	12.000000
-19.766667	251.500000	12.000000
-19.733333	239.500000	14.000000
-19.700000	253.000000	13.500000
-19.666667	250.500000	13.500000
-19.633333	250.500000	15.500000
-19.600000	247.000000	15.500000
-19.566667	257.500000	14.000000
-19.533333	250.500000	16.500000
-19.500000	250.000000	18.000000
-19.466667	249.000000	19.500000
-19.433333	253.000000	18.000000
-19.400000	250.500000	21.000000
-19.366667	251.500000	22.500000
-19.333333	260.000000	22.000000
-19.300000	260.000000	23.000000
-19.266667	261.500000	19.500000
-19.233333	262.500000	20.500000
-19.200000	272.500000	18.000000
-19.166667	274.000000	18.000000
-19.133333	274.000000	17.500000
-19.100000	274.000000	18.500000
-19.066667	276.500000	18.500000
-19.033333	277.500000	19.500000
-19.000000	276.500000	19.000000
-18.966667	274.500000	22.000000
-18.933333	278.500000	20.000000
-18.900000	276.500000	22.500000
-18.866667	275.500000	22.000000
-18.833333	274.500000	24.000000
-18.800000	276.500000	23.500000
-18.766667	283.500000	21.500000
-18.733333	280.000000	25.500000
-18.700000	276.500000	26.500000
-18.666667	279.000000	25.500000
-18.633333	278.500000	30.500000
-18.600000	283.500000	25.000000
-18.566667	283.000000	25.500000
-18.533333	275.500000	30.000000
-18.500000	277.000000	32.000000
-18.466667	281.500000	30.500000
-18.433333	279.500000	32.000000
-18.400000	279.500000	32.000000
-18.366667	280.000000	32.500000
-18.333333	278.500000	33.500000
-18.300000	278.000000	33.500000
-18.266667	278.000000	33.500000
-18.233333	277.500000	33.000000
-18.200000	276.500000	32.000000
-18.166667	276.500000	30.000000
-18.133333	277.500000	27.500000
-18.100000	279.500000	26.000000
-18.066667	278.500000	25.000000
-18.033333	279.000000	25.000000
-18.000000	281.500000	24.500000
-17.966667	282.500000	24.000000
-17.933333	282.000000	21.000000
-17.900000	284.000000	19.500000
-17.866667	283.000000	19.000000
-17.833333	282.500000	19.000000
-17.800000	288.000000	17.500000
-17.766667	285.000000	18.500000
-17.733333	294.500000	20.500000
-17.700000	296.000000	15.000000
-17.666667	295.500000	16.000000
-17.633333	296.500000	15.500000
-17.600000	295.000000	15.500000
-17.566667	292.000000	18.000000
-17.533333	290.500000	21.000000
-17.500000	297.000000	15.000000
-17.466667	296.500000	14.000000
-17.433333	297.000000	14.500000
-17.400000	296.000000	14.000000
-17.366667	296.000000	14.000000
-17.333333	296.500000	15.000000
-17.300000	296.500000	15.500000
-17.266667	297.000000	15.000000
-17.233333	296.500000	15.000000
-17.200000	295.500000	15.500000
-17.166667	294.500000	16.000000
-17.133333	294.000000	16.500000
-17.100000	292.500000	17.500000
-17.066667	293.000000	18.000000
-17.033333	291.500000	18.500000
-17.000000	289.500000	22.000000
-16.966667	289.000000	22.000000
-16.933333	287.000000	26.500000
-16.900000	285.500000	28.000000
-16.866667	287.500000	24.000000
-16.833333	287.500000	23.500000
-16.800000	286.500000	24.000000
-16.766667	286.000000	24.000000
-16.733333	285.000000	24.500000
-16.700000	284.500000	25.000000
-16.666667	281.000000	26.000000
-16.633333	282.500000	24.500000
-16.600000	282.500000	24.500000
-16.566667	281.500000	25.000000
-16.533333	280.000000	27.000000
-16.500000	279.500000	28.500000
-16.466667	278.500000	28.000000
-16.433333	276.000000	27.500000
-16.400000	273.000000	29.000000
-16.366667	271.000000	29.000000
-16.333333	272.500000	28.500000
-16.300000	274.000000	30.000000
-16.266667	273.500000	31.000000
-16.233333	272.500000	32.000000
-16.200000	273.500000	27.500000
-16.166667	274.500000	28.000000
-16.133333	273.500000	27.500000
-16.100000	269.000000	27.500000
-16.066667	267.000000	26.500000
-16.033333	266.500000	21.000000
-16.000000	267.500000	22.500000
-15.966667	268.000000	26.000000
-15.933333	266.500000	25.500000
-15.900000	265.000000	25.500000
-15.866667	265.500000	24.500000
-15.833333	264.000000	21.000000
-15.800000	262.500000	22.000000
-15.766667	261.500000	20.000000
-15.733333	259.500000	19.000000
-15.700000	259.000000	16.000000
-15.666667	255.500000	18.000000
-15.633333	251.000000	14.000000
-15.600000	252.000000	15.500000
-15.566667	247.500000	16.500000
-15.533333	242.000000	18.500000
-15.500000	241.500000	17.000000
-15.466667	240.000000	19.500000
-15.433333	233.500000	22.500000
-15.400000	233.500000	17.000000
-15.366667	234.500000	18.000000
-15.333333	227.000000	21.500000
-15.300000	224.000000	18.500000
-15.266667	224.500000	17.500000
-15.233333	225.500000	19.000000
-15.200000	219.500000	21.000000
-15.166667	215.000000	21.500000
-15.133333	241.500000	15.000000
-15.100000	235.500000	17.000000
-15.066667	210.500000	21.000000
-15.033333	209.000000	13.500000
-15.000000	207.000000	14.500000
-14.966667	203.500000	15.500000
-14.933333	200.000000	16.000000
-14.900000	180.500000	16.000000
-14.866667	175.500000	17.500000
-14.833333	174.500000	19.000000
-14.800000	174.500000	21.500000
-14.766667	170.000000	18.500000
-14.733333	157.500000	16.500000
-14.700000	156.000000	18.500000
-14.666667	152.000000	20.000000
-14.633333	148.500000	21.500000
-14.600000	145.500000	22.500000
-14.566667	153.000000	23.000000
-14.533333	142.000000	21.500000
-14.500000	142.500000	21.000000
-14.466667	141.500000	21.000000
-14.433333	139.500000	21.500000
-14.400000	139.500000	21.000000
-14.366667	139.500000	20.500000
-14.333333	140.500000	20.000000
-14.300000	139.000000	20.500000
-14.266667	138.500000	21.500000
-14.233333	143.500000	24.000000
-14.200000	143.500000	25.000000
-14.166667	145.000000	24.500000
-14.133333	153.000000	25.000000
-14.100000	152.000000	26.000000
-14.066667	153.000000	28.000000
-14.033333	151.500000	28.500000
-14.000000	145.500000	28.000000
-13.966667	145.000000	22.500000
-13.933333	146.500000	19.500000
-13.900000	147.000000	18.000000
-13.866667	140.000000	16.000000
-13.833333	120.500000	16.000000
-13.800000	117.500000	9.000000
-13.766667	107.500000	10.500000
-13.733333	101.500000	10.500000
-13.700000	97.000000	9.000000
-13.666667	94.000000	9.500000
-13.633333	91.000000	10.000000
-13.600000	88.000000	10.500000
-13.566667	91.500000	11.000000
-13.533333	91.000000	12.000000
-13.500000	91.000000	12.500000
-13.466667	115.000000	12.500000
-13.433333	112.500000	14.000000
-13.400000	113.000000	16.500000
-13.366667	113.500000	18.000000
-13.333333	115.000000	19.500000
-13.300000	116.000000	21.000000
-13.266667	117.000000	22.500000
-13.233333	118.000000	24.000000
-13.200000	118.000000	23.500000
-13.166667	120.500000	24.000000
-13.133333	122.000000	25.000000
-13.100000	122.500000	27.500000
-13.066667	121.500000	29.000000
-13.033333	119.500000	27.000000
-13.000000	122.000000	26.500000
-12.966667	121.500000	28.500000
-12.933333	121.500000	28.500000
-12.900000	123.000000	29.000000
-12.866667	123.000000	30.000000
-12.833333	123.500000	31.000000
-12.800000	124.500000	26.500000
-12.766667	178.500000	17.500000
-12.733333	127.000000	24.500000
-12.700000	181.500000	17.500000
-12.666667	129.000000	24.500000
-12.633333	129.500000	27.500000
-12.600000	129.000000	29.500000
-12.566667	131.500000	30.000000
-12.533333	130.000000	28.500000
-12.500000	132.000000	23.500000
-12.466667	134.500000	25.000000
-12.433333	134.500000	22.000000
-12.400000	134.000000	20.500000
-12.366667	138.500000	24.000000
-12.333333	143.500000	20.000000
-12.300000	144.000000	20.500000
-12.266667	150.500000	22.500000
-12.233333	155.000000	24.000000
-12.200000	202.500000	18.000000
-12.166667	204.500000	20.500000
-12.133333	204.500000	22.000000
-12.100000	204.000000	18.500000
-12.066667	204.500000	19.000000
-12.033333	204.000000	20.500000
-12.000000	205.500000	22.500000
-11.966667	205.500000	23.000000
-11.933333	173.000000	21.000000
-11.900000	171.500000	22.000000
-11.866667	174.000000	24.000000
-11.833333	205.000000	22.000000
-11.800000	176.000000	26.000000
-11.766667	177.000000	25.500000
-11.733333	176.000000	25.500000
-11.700000	178.000000	26.000000
-11.666667	180.500000	27.500000
-11.633333	210.000000	27.000000
-11.600000	184.000000	22.000000
-11.566667	185.000000	26.500000
-11.533333	215.000000	24.000000
-11.500000	203.500000	19.500000
-11.466667	202.000000	16.500000
-11.433333	203.000000	18.500000
-11.400000	211.000000	21.500000
-11.366667	210.000000	23.000000
-11.333333	211.000000	19.000000
-11.300000	215.500000	22.500000
-11.266667	225.500000	19.500000
-11.233333	225.500000	16.500000
-11.200000	226.000000	18.000000
-11.166667	229.500000	18.500000
-11.133333	248.000000	15.500000
-11.100000	251.500000	14.500000
-11.066667	242.000000	18.500000
-11.033333	246.000000	20.500000
-11.000000	249.500000	23.000000
-10.966667	256.500000	19.500000
-10.933333	257.500000	18.500000
-10.900000	257.000000	21.500000
-10.866667	259.500000	22.500000
-10.833333	261.000000	24.000000
-10.800000	262.000000	25.000000
-10.766667	270.000000	22.500000
-10.733333	270.500000	22.500000
-10.700000	269.500000	22.000000
-10.666667	265.000000	25.000000
-10.633333	265.000000	24.000000
-10.600000	265.500000	22.500000
-10.566667	262.000000	23.000000
-10.533333	261.500000	24.000000
-10.500000	262.000000	25.000000
-10.466667	266.000000	22.000000
-10.433333	265.000000	23.000000
-10.400000	265.000000	21.500000
-10.366667	265.000000	22.000000
-10.333333	263.500000	20.500000
-10.300000	262.500000	19.500000
-10.266667	265.500000	20.000000
-10.233333	265.000000	21.000000
-10.200000	266.500000	16.500000
-10.166667	262.500000	18.500000
-10.133333	264.500000	15.000000
-10.100000	264.500000	16.000000
-10.066667	263.500000	17.000000
-10.033333	264.500000	17.500000
-10.000000	267.500000	14.000000
-9.966667	264.000000	16.000000
-9.933333	270.000000	13.000000
-9.900000	267.500000	16.000000
-9.866667	269.500000	18.500000
-9.833333	273.500000	20.500000
-9.800000	278.000000	13.000000
-9.766667	278.500000	15.500000
-9.733333	279.000000	21.000000
-9.700000	286.000000	19.500000
-9.666667	288.000000	19.000000
-9.633333	287.000000	18.000000
-9.600000	289.500000	17.500000
-9.566667	283.500000	19.000000
-9.533333	288.500000	18.500000
-9.500000	282.000000	21.000000
-9.466667	282.500000	19.000000
-9.433333	282.000000	17.500000
-9.400000	287.500000	16.500000
-9.366667	286.000000	16.500000
-9.333333	291.500000	18.500000
-9.300000	292.000000	20.000000
-9.266667	292.500000	20.000000
-9.233333	290.000000	20.500000
-9.200000	288.500000	20.000000
-9.166667	281.500000	21.000000
-9.133333	289.000000	19.500000
-9.100000	289.500000	21.000000
-9.066667	288.000000	21.500000
-9.033333	290.500000	16.500000
-9.000000	286.000000	21.500000
-8.966667	284.500000	21.500000
-8.933333	286.000000	20.500000
-8.900000	286.500000	20.000000
-8.866667	286.000000	20.500000
-8.833333	283.000000	22.500000
-8.800000	282.000000	23.500000
-8.766667	281.500000	23.500000
-8.733333	278.500000	26.500000
-8.700000	278.500000	27.000000
-8.666667	278.500000	24.500000
-8.633333	277.500000	27.500000
-8.600000	277.500000	25.500000
-8.566667	276.000000	25.500000
-8.533333	275.500000	28.500000
-8.500000	274.500000	29.500000
-8.466667	274.500000	31.000000
-8.433333	273.000000	31.500000
-8.400000	271.500000	32.500000
-8.366667	270.500000	33.000000
-8.333333	269.500000	33.500000
-8.300000	269.000000	33.000000
-8.266667	269.000000	34.000000
-8.233333	268.500000	34.000000
-8.200000	268.000000	34.500000
-8.166667	267.500000	35.000000
-8.133333	267.500000	34.500000
-8.100000	267.000000	34.500000
-8.066667	267.000000	35.000000
-8.033333	267.000000	35.500000
-8.000000	267.000000	35.500000
-7.966667	265.500000	33.500000
-7.933333	265.500000	29.000000
-7.900000	264.500000	28.000000
-7.866667	267.500000	18.000000
-7.833333	265.000000	16.000000
-7.800000	263.000000	16.000000
-7.766667	261.500000	15.500000
-7.733333	261.000000	16.000000
-7.700000	260.000000	18.000000
-7.666667	261.500000	21.500000
-7.633333	256.000000	19.500000
-7.600000	258.000000	16.500000
-7.566667	255.500000	19.000000
-7.533333	249.000000	22.000000
-7.500000	248.500000	18.500000
-7.466667	251.500000	20.000000
-7.433333	248.000000	23.500000
-7.400000	244.500000	24.000000
-7.366667	242.000000	21.000000
-7.333333	246.000000	23.000000
-7.300000	247.000000	24.000000
-7.266667	241.000000	20.000000
-7.233333	241.500000	20.500000
-7.200000	241.500000	22.500000
-7.166667	241.500000	23.000000
-7.133333	239.000000	23.500000
-7.100000	237.500000	23.500000
-7.066667	237.000000	23.500000
-7.033333	239.000000	24.500000
-7.000000	240.500000	26.000000
-6.966667	239.000000	26.000000
-6.933333	259.500000	30.000000
-6.900000	258.500000	29.500000
-6.866667	258.000000	28.000000
-6.833333	257.500000	28.500000
-6.800000	258.500000	30.000000
-6.766667	256.500000	29.500000
-6.733333	256.000000	31.000000
-6.700000	255.000000	31.500000
-6.666667	255.500000	31.500000
-6.633333	255.000000	32.500000
-6.600000	255.000000	32.000000
-6.566667	254.500000	33.500000
-6.533333	254.000000	34.000000
-6.500000	252.500000	34.000000
-6.466667	252.500000	34.000000
-6.433333	253.000000	34.000000
-6.400000	252.500000	34.500000
-6.366667	252.500000	35.000000
-6.333333	251.500000	35.000000
-6.300000	251.500000	35.000000
-6.266667	251.500000	33.500000
-6.233333	251.500000	33.000000
-6.200000	251.500000	34.000000
-6.166667	251.500000	34.500000
-6.133333	251.000000	36.000000
-6.100000	231.500000	27.000000
-6.066667	241.000000	28.000000
-6.033333	240.000000	23.500000
-6.000000	237.500000	23.000000
-5.966667	236.000000	21.000000
-5.933333	235.000000	21.000000
-5.900000	235.000000	19.500000
-5.866667	230.000000	20.000000
-5.833333	227.500000	23.500000
-5.800000	220.000000	15.500000
-5.766667	209.000000	14.500000
-5.733333	207.500000	16.000000
-5.700000	193.500000	12.000000
-5.666667	188.500000	11.000000
-5.633333	183.500000	12.500000
-5.600000	179.000000	13.500000
-5.566667	175.000000	12.500000
-5.533333	170.000000	13.500000
-5.500000	165.500000	14.500000
-5.466667	163.500000	15.500000
-5.433333	165.000000	16.000000
-5.400000	160.500000	16.500000
-5.366667	158.500000	18.500000
-5.333333	157.500000	21.000000
-5.300000	157.000000	22.000000
-5.266667	159.000000	23.000000
-5.233333	167.000000	25.000000
-5.200000	166.500000	26.000000
-5.166667	167.500000	25.500000
-5.133333	167.000000	26.000000
-5.100000	166.500000	27.500000
-5.066667	166.500000	28.500000
-5.033333	166.500000	28.500000
-5.000000	157.500000	28.500000
-4.966667	169.000000	23.500000
-4.933333	164.500000	26.500000
-4.900000	165.500000	28.500000
-4.866667	171.000000	29.500000
-4.833333	173.500000	29.000000
-4.800000	174.000000	25.500000
-4.766667	175.000000	18.500000
-4.733333	179.000000	18.000000
-4.700000	183.500000	18.500000
-4.666667	186.500000	18.500000
-4.633333	189.500000	15.500000
-4.600000	195.000000	17.500000
-4.566667	198.000000	18.000000
-4.533333	199.000000	16.500000
-4.500000	200.500000	18.500000
-4.466667	200.000000	20.000000
-4.433333	202.500000	22.500000
-4.400000	205.000000	24.000000
-4.366667	206.000000	21.500000
-4.333333	216.000000	24.000000
-4.300000	217.500000	17.500000
-4.266667	219.500000	18.500000
-4.233333	229.000000	15.500000
-4.200000	239.000000	12.500000
-4.166667	241.000000	15.000000
-4.133333	250.000000	14.500000
-4.100000	252.000000	14.500000
-4.066667	251.000000	17.500000
-4.033333	261.000000	19.500000
-4.000000	262.500000	20.000000
-3.966667	264.500000	21.000000
-3.933333	266.500000	22.500000
-3.900000	271.000000	26.000000
-3.866667	274.500000	20.500000
-3.833333	275.500000	18.500000
-3.800000	273.500000	22.000000
-3.766667	275.000000	21.000000
-3.733333	276.000000	26.500000
-3.700000	277.000000	22.500000
-3.666667	278.500000	24.000000
-3.633333	280.000000	27.000000
-3.600000	285.500000	24.000000
-3.566667	286.500000	25.000000
-3.533333	286.000000	25.000000
-3.500000	284.500000	24.000000
-3.466667	282.500000	20.000000
-3.433333	284.000000	19.500000
-3.400000	283.500000	19.500000
-3.366667	282.500000	19.500000
-3.333333	292.500000	41.000000
-3.300000	292.500000	41.500000
-3.266667	276.500000	20.000000
-3.233333	276.000000	19.000000
-3.200000	276.000000	18.500000
-3.166667	274.500000	27.500000
-3.133333	271.500000	28.000000
-3.100000	270.000000	27.000000
-3.066667	273.500000	28.000000
-3.033333	273.500000	27.500000
-3.000000	271.500000	28.500000
-2.966667	269.000000	29.500000
-2.933333	270.000000	29.000000
-2.900000	269.500000	27.500000
-2.866667	267.000000	28.000000
-2.833333	262.000000	17.000000
-2.800000	258.500000	17.500000
-2.766667	263.500000	27.000000
-2.733333	264.000000	28.000000
-2.700000	260.500000	27.500000
-2.666667	261.500000	28.000000
-2.633333	265.000000	29.000000
-2.600000	265.000000	26.000000
-2.566667	263.500000	26.500000
-2.533333	263.000000	26.000000
-2.500000	264.000000	28.500000
-2.466667	265.000000	28.500000
-2.433333	269.000000	28.500000
-2.400000	267.000000	26.000000
-2.366667	265.500000	28.000000
-2.333333	269.500000	29.500000
-2.300000	272.000000	24.500000
-2.266667	272.000000	23.500000
-2.233333	272.000000	23.000000
-2.200000	272.500000	22.000000
-2.166667	271.500000	23.000000
-2.133333	271.000000	25.500000
-2.100000	273.000000	20.000000
-2.066667	272.000000	21.000000
-2.033333	278.500000	14.500000
-2.000000	278.500000	14.500000
-1.966667	280.000000	18.500000
-1.933333	283.000000	18.000000
-1.900000	280.000000	14.000000
-1.866667	279.000000	17.000000
-1.833333	280.500000	15.000000
-1.800000	284.500000	14.000000
-1.766667	282.500000	17.000000
-1.733333	280.000000	19.000000
-1.700000	283.500000	18.000000
-1.666667	289.500000	14.000000
-1.633333	290.500000	13.500000
-1.600000	293.500000	17.500000
-1.566667	289.000000	21.000000
-1.533333	286.000000	23.500000
-1.500000	292.500000	23.000000
-1.466667	292.000000	23.000000
-1.433333	295.000000	34.500000
-1.400000	294.500000	26.500000
-1.366667	298.000000	29.500000
-1.333333	297.000000	27.000000
-1.300000	294.500000	29.000000
-1.266667	295.500000	29.500000
-1.233333	293.500000	35.000000
-1.200000	295.000000	44.000000
-1.166667	283.500000	17.000000
-1.133333	285.000000	34.500000
-1.100000	278.000000	18.000000
-1.066667	268.500000	13.500000
-1.033333	271.000000	17.500000
-1.000000	267.500000	18.500000
-0.966667	264.500000	18.500000
-0.933333	263.500000	16.000000
-0.900000	262.000000	17.500000
-0.866667	258.500000	23.000000
-0.833333	256.500000	17.500000
-0.800000	254.500000	18.500000
-0.766667	254.500000	21.000000
-0.733333	254.000000	22.000000
-0.700000	249.500000	20.000000
-0.666667	251.000000	22.000000
-0.633333	255.000000	22.500000
-0.600000	252.000000	23.000000
-0.566667	249.000000	23.000000
-0.533333	249.500000	24.500000
-0.500000	254.000000	25.000000
-0.466667	252.500000	24.000000
-0.433333	248.000000	24.000000
-0.400000	248.000000	27.000000
-0.366667	256.000000	23.000000
-0.333333	250.500000	19.500000
-0.300000	250.000000	17.000000
-0.266667	247.000000	19.000000
-0.233333	245.000000	20.000000
-0.200000	245.500000	22.000000
-0.166667	254.500000	23.000000
-0.133333	242.500000	24.500000
-0.100000	244.000000	26.000000
-0.066667	244.000000	27.000000
-0.033333	243.000000	29.000000
0.000000	262.000000	32.000000
0.033333	253.000000	32.000000
0.066667	242.500000	31.500000
0.100000	248.500000	33.500000
0.133333	248.000000	30.000000
0.166667	248.000000	26.000000
0.200000	248.500000	27.000000
0.233333	245.000000	26.500000
0.266667	240.000000	22.000000
0.300000	226.500000	21.500000
0.333333	222.500000	17.000000
0.366667	212.500000	12.500000
0.400000	206.500000	13.000000
0.433333	197.000000	11.500000
0.466667	191.500000	14.000000
0.500000	187.000000	16.000000
0.533333	187.000000	17.500000
0.566667	186.500000	18.000000
0.600000	189.500000	20.500000
0.633333	175.500000	17.000000
0.666667	176.500000	18.500000
0.700000	175.000000	20.500000
0.733333	177.000000	23.000000
0.766667	174.500000	23.500000
0.800000	173.500000	22.500000
0.833333	166.000000	19.000000
0.866667	163.500000	22.500000
0.900000	160.000000	21.000000
0.933333	146.500000	14.500000
0.966667	141.000000	15.500000
1.000000	136.000000	11.000000
1.033333	128.500000	10.000000
1.066667	120.500000	10.000000
1.100000	114.500000	9.000000
1.133333	114.000000	11.000000
1.166667	107.000000	10.500000
1.200000	94.500000	13.000000
1.233333	85.000000	13.000000
1.266667	70.500000	13.500000
1.300000	62.500000	13.500000
1.333333	58.500000	12.500000
1.366667	54.000000	13.000000
1.400000	51.500000	13.000000
1.433333	48.500000	13.000000
1.466667	48.000000	13.000000
1.500000	47.500000	13.500000
1.533333	48.000000	13.500000
1.566667	48.000000	13.500000
1.600000	48.500000	14.000000
1.633333	47.500000	14.000000
1.666667	49.000000	14.000000
1.700000	55.000000	15.000000
1.733333	58.500000	15.500000
1.766667	55.500000	15.500000
1.800000	60.000000	16.000000
1.833333	71.500000	18.500000
1.866667	73.000000	21.000000
1.900000	74.000000	22.500000
1.933333	76.500000	22.500000
1.966667	77.500000	22.500000
2.000000	77.000000	22.500000
2.033333	79.500000	23.000000
2.066667	76.000000	24.000000
2.100000	66.000000	23.000000
2.133333	77.000000	22.500000
2.166667	78.500000	24.000000
2.200000	81.000000	23.500000
2.233333	82.000000	22.500000
2.266667	84.000000	21.500000
2.300000	78.000000	20.500000
2.333333	79.000000	20.000000
2.366667	81.500000	19.500000
2.400000	89.500000	18.500000
2.433333	90.000000	18.000000
2.466667	85.500000	18.000000
2.500000	92.500000	18.500000
2.533333	88.000000	18.000000
2.566667	89.000000	18.500000
2.600000	92.500000	19.500000
2.633333	90.500000	21.500000
2.666667	89.500000	23.000000
2.700000	62.000000	22.500000
2.733333	61.500000	23.000000
2.766667	59.500000	26.000000
2.800000	57.500000	27.500000
2.833333	56.500000	27.000000
2.866667	53.500000	24.000000
2.900000	53.500000	29.000000
2.933333	93.500000	26.000000
2.966667	53.000000	25.500000
3.000000	52.500000	27.000000
3.033333	52.000000	29.000000
3.066667	51.000000	27.500000
3.100000	50.500000	24.500000
3.133333	50.500000	28.500000
3.166667	51.000000	25.000000
3.200000	51.500000	28.500000
3.233333	51.000000	29.000000
3.266667	50.500000	28.500000
3.300000	50.500000	28.000000
3.333333	50.500000	27.000000
3.366667	50.500000	25.500000
3.400000	50.000000	24.500000
3.433333	50.500000	25.500000
3.466667	97.000000	26.500000
3.500000	95.000000	27.000000
3.533333	94.000000	28.500000
3.566667	94.000000	28.500000
3.600000	91.000000	28.500000
3.633333	90.000000	28.500000
3.666667	90.000000	25.500000
3.700000	90.000000	26.000000
3.733333	91.000000	25.500000
3.766667	91.000000	23.500000
3.800000	88.500000	24.500000
3.833333	89.500000	23.500000
3.866667	91.000000	21.000000
3.900000	89.000000	19.500000
3.933333	85.000000	22.500000
3.966667	84.500000	18.500000
4.000000	82.500000	18.000000
4.033333	77.500000	20.000000
4.066667	75.000000	21.000000
4.100000	73.500000	16.500000
4.133333	70.500000	20.000000
4.166667	66.500000	23.500000
4.200000	64.000000	26.500000
4.233333	63.000000	25.000000
4.266667	63.500000	26.000000
4.300000	64.500000	25.000000
4.333333	26.500000	19.000000
4.366667	27.500000	20.500000
4.400000	29.500000	20.500000
4.433333	66.500000	25.000000
4.466667	27.000000	22.000000
4.500000	66.500000	24.000000
4.533333	63.000000	22.500000
4.566667	65.000000	19.500000
4.600000	65.000000	16.000000
4.633333	63.000000	16.500000
4.666667	57.000000	19.000000
4.700000	53.500000	21.000000
4.733333	52.500000	18.500000
4.766667	48.500000	20.000000
4.800000	43.000000	21.500000
4.833333	45.000000	20.000000
4.866667	40.000000	20.500000
4.900000	32.500000	23.500000
4.933333	34.000000	20.000000
4.966667	26.500000	20.000000
5.000000	24.000000	21.500000
5.033333	22.000000	22.500000
5.066667	15.500000	20.500000
5.100000	15.500000	21.500000
5.133333	19.000000	24.000000
5.166667	18.500000	25.500000
5.200000	13.500000	25.500000
5.233333	12.500000	26.000000
5.266667	14.500000	24.500000
5.300000	15.000000	25.000000
5.333333	15.000000	25.500000
5.366667	16.000000	25.500000
5.400000	15.500000	27.000000
5.433333	15.500000	27.500000
5.466667	15.000000	29.000000
5.500000	15.500000	27.000000
5.533333	17.500000	27.500000
5.566667	17.500000	29.000000
5.600000	17.000000	29.000000
5.633333	18.000000	26.000000
5.666667	18.000000	25.000000
5.700000	18.500000	25.000000
5.733333	19.500000	26.500000
5.766667	20.500000	23.500000
5.800000	23.000000	24.500000
5.833333	23.000000	21.500000
5.866667	26.500000	19.500000
5.900000	31.000000	21.500000
5.933333	35.000000	16.000000
5.966667	42.500000	18.000000
6.000000	46.500000	15.000000
6.033333	54.000000	17.500000
6.066667	60.500000	17.500000
6.100000	66.500000	17.500000
6.133333	78.000000	19.000000
6.166667	83.500000	14.000000
6.200000	92.000000	16.500000
6.233333	95.500000	18.500000
6.266667	102.500000	20.500000
6.300000	97.000000	21.500000
6.333333	108.000000	21.000000
6.366667	110.500000	21.000000
6.400000	112.500000	23.000000
6.433333	90.500000	21.500000
6.466667	93.500000	23.000000
6.500000	93.500000	24.500000
6.533333	92.500000	25.000000
6.566667	93.000000	25.000000
6.600000	93.000000	25.000000
[truncated: 8,801 more rows]
