# Supplementary material for: Attraction of posture and motion-trajectory elements of conspecific biological motion in medaka fish
Source: Sci Rep. 2018 Jun 5;8:8589. doi: 10.1038/s41598-018-26186-x (PMC5988670; doi:10.1038/s41598-018-26186-x)
Supplement: Supplementary file 4 — Dataset 3 [file 41598_2018_26186_MOESM4_ESM.zip › DataExperiments/Nonbio_10.csv]

time[sec]	x	y
-60.000000	154.500000	40.000000
-59.966667	154.500000	37.500000
-59.933333	154.500000	38.000000
-59.900000	154.500000	37.500000
-59.866667	154.500000	40.000000
-59.833333	154.500000	37.500000
-59.800000	154.500000	40.000000
-59.766667	154.500000	39.000000
-59.733333	154.500000	39.000000
-59.700000	154.500000	35.000000
-59.666667	154.500000	39.000000
-59.633333	154.500000	38.000000
-59.600000	154.500000	39.500000
-59.566667	154.500000	37.000000
-59.533333	154.500000	40.500000
-59.500000	154.500000	38.500000
-59.466667	154.500000	37.500000
-59.433333	154.500000	38.000000
-59.400000	154.500000	36.500000
-59.366667	154.500000	40.000000
-59.333333	154.500000	39.500000
-59.300000	154.500000	41.000000
-59.266667	154.500000	37.000000
-59.233333	154.500000	37.500000
-59.200000	154.500000	34.500000
-59.166667	154.500000	37.000000
-59.133333	154.500000	36.500000
-59.100000	154.500000	37.000000
-59.066667	197.000000	39.000000
-59.033333	198.000000	40.000000
-59.000000	197.500000	39.000000
-58.966667	198.500000	37.500000
-58.933333	168.500000	38.000000
-58.900000	202.000000	40.000000
-58.866667	203.000000	37.500000
-58.833333	202.500000	38.500000
-58.800000	203.000000	36.500000
-58.766667	202.000000	37.500000
-58.733333	201.500000	37.500000
-58.700000	202.500000	37.500000
-58.666667	202.500000	40.000000
-58.633333	201.500000	40.000000
-58.600000	199.500000	40.000000
-58.566667	203.000000	37.500000
-58.533333	202.500000	37.500000
-58.500000	202.500000	37.000000
-58.466667	203.000000	37.500000
-58.433333	202.500000	38.500000
-58.400000	203.000000	40.000000
-58.366667	202.000000	38.000000
-58.333333	204.000000	40.000000
-58.300000	249.500000	39.000000
-58.266667	253.500000	37.500000
-58.233333	260.000000	38.000000
-58.200000	261.000000	38.000000
-58.166667	18.500000	106.500000
-58.133333	20.500000	104.500000
-58.100000	22.000000	101.500000
-58.066667	22.500000	98.000000
-58.033333	23.500000	95.000000
-58.000000	26.000000	92.000000
-57.966667	28.000000	89.500000
-57.933333	29.500000	87.000000
-57.900000	30.500000	82.500000
-57.866667	31.000000	80.500000
-57.833333	32.500000	78.000000
-57.800000	34.000000	75.500000
-57.766667	36.500000	72.000000
-57.733333	36.500000	70.000000
-57.700000	37.000000	67.000000
-57.666667	38.000000	64.000000
-57.633333	37.000000	61.500000
-57.600000	39.000000	59.000000
-57.566667	38.500000	56.000000
-57.533333	38.500000	54.500000
-57.500000	39.500000	51.000000
-57.466667	40.000000	48.000000
-57.433333	41.500000	45.000000
-57.400000	42.500000	42.000000
-57.366667	43.000000	39.500000
-57.333333	42.500000	37.000000
-57.300000	43.000000	33.000000
-57.266667	47.000000	30.500000
-57.233333	45.500000	30.000000
-57.200000	46.000000	29.500000
-57.166667	46.000000	26.500000
-57.133333	45.500000	29.500000
-57.100000	45.500000	27.000000
-57.066667	45.500000	25.500000
-57.033333	46.500000	29.000000
-57.000000	48.500000	27.000000
-56.966667	48.500000	29.000000
-56.933333	49.000000	29.500000
-56.900000	48.500000	26.500000
-56.866667	50.000000	25.000000
-56.833333	50.000000	27.500000
-56.800000	48.000000	25.500000
-56.766667	50.000000	27.500000
-56.733333	50.500000	32.000000
-56.700000	47.500000	31.500000
-56.666667	46.500000	30.000000
-56.633333	47.500000	29.500000
-56.600000	45.500000	27.000000
-56.566667	45.500000	27.500000
-56.533333	45.000000	25.500000
-56.500000	47.000000	27.000000
-56.466667	45.500000	30.000000
-56.433333	44.500000	25.000000
-56.400000	47.000000	25.000000
-56.366667	44.500000	23.500000
-56.333333	43.000000	24.000000
-56.300000	44.000000	27.500000
-56.266667	43.000000	25.000000
-56.233333	44.000000	25.500000
-56.200000	45.000000	24.500000
-56.166667	42.500000	24.500000
-56.133333	39.000000	28.000000
-56.100000	40.000000	28.500000
-56.066667	41.000000	29.000000
-56.033333	41.000000	29.500000
-56.000000	41.000000	29.000000
-55.966667	43.500000	28.000000
-55.933333	44.000000	26.000000
-55.900000	44.500000	28.500000
-55.866667	43.500000	28.000000
-55.833333	44.000000	27.000000
-55.800000	43.500000	27.000000
-55.766667	43.500000	25.500000
-55.733333	43.500000	22.500000
-55.700000	41.000000	26.000000
-55.666667	42.000000	21.000000
-55.633333	42.500000	19.000000
-55.600000	40.500000	18.000000
-55.566667	39.500000	18.500000
-55.533333	38.000000	17.500000
-55.500000	36.000000	15.500000
-55.466667	35.500000	16.000000
-55.433333	34.500000	14.000000
-55.400000	32.000000	14.500000
-55.366667	27.000000	12.000000
-55.333333	25.500000	11.000000
-55.300000	23.500000	10.000000
-55.266667	10.000000	6.000000
-55.233333	7.500000	6.000000
-55.200000	7.000000	6.000000
-55.166667	7.000000	6.500000
-55.133333	7.000000	8.500000
-55.100000	30.000000	16.000000
-55.066667	7.000000	6.500000
-55.033333	7.000000	9.000000
-55.000000	7.000000	9.500000
-54.966667	29.500000	19.000000
-54.933333	7.000000	9.500000
-54.900000	7.000000	9.500000
-54.866667	7.000000	7.000000
-54.833333	6.500000	9.500000
-54.800000	5.500000	7.000000
-54.766667	4.500000	5.000000
-54.733333	4.000000	2.000000
-54.700000	4.000000	4.500000
-54.666667	4.500000	4.500000
-54.633333	4.500000	3.500000
-54.600000	3.500000	3.500000
-54.566667	4.000000	3.500000
-54.533333	4.000000	3.500000
-54.500000	4.000000	3.500000
-54.466667	4.000000	3.000000
-54.433333	4.000000	2.000000
-54.400000	4.500000	3.000000
-54.366667	4.000000	3.500000
-54.333333	3.500000	2.000000
-54.300000	4.000000	2.000000
-54.266667	4.000000	2.000000
-54.233333	4.000000	2.000000
-54.200000	3.500000	2.000000
-54.166667	4.000000	2.000000
-54.133333	4.500000	2.000000
-54.100000	5.500000	2.000000
-54.066667	5.500000	2.000000
-54.033333	5.500000	2.000000
-54.000000	5.500000	2.000000
-53.966667	5.500000	2.000000
-53.933333	5.500000	2.000000
-53.900000	6.000000	2.000000
-53.866667	3.000000	2.000000
-53.833333	3.000000	2.000000
-53.800000	3.000000	2.000000
-53.766667	3.000000	2.000000
-53.733333	3.000000	2.000000
-53.700000	2.000000	2.000000
-53.666667	2.000000	2.500000
-53.633333	8.000000	1.000000
-53.600000	9.500000	1.500000
-53.566667	8.500000	1.000000
-53.533333	8.500000	1.000000
-53.500000	8.500000	1.000000
-53.466667	8.500000	1.000000
-53.433333	1.000000	2.000000
-53.400000	1.000000	2.500000
-53.366667	5.000000	6.000000
-53.333333	5.000000	6.000000
-53.300000	4.500000	6.000000
-53.266667	4.500000	6.000000
-53.233333	4.000000	6.000000
-53.200000	4.500000	7.000000
-53.166667	3.500000	6.500000
-53.133333	4.500000	7.500000
-53.100000	4.500000	7.500000
-53.066667	6.500000	10.000000
-53.033333	7.500000	13.000000
-53.000000	14.500000	16.000000
-52.966667	14.500000	17.500000
-52.933333	5.500000	16.500000
-52.900000	5.000000	16.500000
-52.866667	4.500000	17.000000
-52.833333	5.500000	18.500000
-52.800000	4.500000	15.000000
-52.766667	4.500000	17.500000
-52.733333	4.000000	18.000000
-52.700000	4.000000	17.500000
-52.666667	4.500000	16.000000
-52.633333	5.000000	16.000000
-52.600000	4.500000	17.000000
-52.566667	4.500000	20.000000
-52.533333	5.500000	22.500000
-52.500000	6.000000	25.000000
-52.466667	5.500000	25.500000
-52.433333	7.000000	24.000000
-52.400000	6.500000	23.500000
-52.366667	3.500000	22.500000
-52.333333	4.000000	22.000000
-52.300000	4.500000	19.000000
-52.266667	3.500000	19.000000
-52.233333	4.500000	18.000000
-52.200000	4.000000	19.000000
-52.166667	3.000000	15.500000
-52.133333	3.000000	15.500000
-52.100000	4.500000	15.500000
-52.066667	4.000000	14.000000
-52.033333	5.000000	16.500000
-52.000000	7.000000	19.000000
-51.966667	7.500000	15.000000
-51.933333	7.000000	16.000000
-51.900000	8.500000	20.000000
-51.866667	10.500000	16.000000
-51.833333	9.000000	16.500000
-51.800000	8.500000	21.000000
-51.766667	13.500000	25.000000
-51.733333	16.000000	2.000000
-51.700000	16.500000	2.000000
-51.666667	14.000000	26.000000
-51.633333	18.500000	21.500000
-51.600000	20.000000	24.000000
-51.566667	23.500000	25.000000
-51.533333	24.500000	23.500000
-51.500000	24.000000	23.500000
-51.466667	23.000000	25.500000
-51.433333	23.500000	27.500000
-51.400000	24.000000	27.000000
-51.366667	24.000000	28.000000
-51.333333	24.000000	27.000000
-51.300000	24.000000	27.500000
-51.266667	23.500000	26.500000
-51.233333	23.500000	29.000000
-51.200000	24.000000	28.500000
-51.166667	25.000000	29.000000
-51.133333	26.000000	29.000000
-51.100000	26.500000	28.000000
-51.066667	26.000000	28.500000
-51.033333	26.500000	30.500000
-51.000000	27.500000	30.000000
-50.966667	28.500000	30.500000
-50.933333	29.500000	30.000000
-50.900000	29.500000	31.000000
-50.866667	29.500000	32.000000
-50.833333	30.500000	31.000000
-50.800000	31.500000	31.000000
-50.766667	32.500000	31.500000
-50.733333	32.000000	32.000000
-50.700000	32.500000	32.000000
-50.666667	34.000000	29.500000
-50.633333	37.500000	29.000000
-50.600000	30.500000	27.500000
-50.566667	29.000000	23.000000
-50.533333	33.500000	23.000000
-50.500000	33.500000	23.500000
-50.466667	28.500000	24.500000
-50.433333	28.500000	24.000000
-50.400000	32.000000	24.000000
-50.366667	34.500000	25.500000
-50.333333	32.000000	28.000000
-50.300000	29.000000	28.500000
-50.266667	26.500000	28.500000
-50.233333	25.500000	29.000000
-50.200000	26.000000	27.500000
-50.166667	26.500000	28.500000
-50.133333	23.000000	35.500000
-50.100000	20.000000	42.500000
-50.066667	19.000000	44.000000
-50.033333	18.500000	46.000000
-50.000000	19.000000	46.000000
-49.966667	19.500000	47.000000
-49.933333	20.500000	47.000000
-49.900000	19.000000	50.000000
-49.866667	17.500000	52.000000
-49.833333	17.500000	52.500000
-49.800000	18.000000	53.500000
-49.766667	18.500000	55.000000
-49.733333	19.500000	60.500000
-49.700000	18.500000	63.500000
-49.666667	18.500000	65.000000
-49.633333	17.500000	65.500000
-49.600000	17.500000	66.000000
-49.566667	18.000000	66.000000
-49.533333	19.500000	67.000000
-49.500000	20.500000	68.500000
-49.466667	21.500000	70.500000
-49.433333	20.500000	73.000000
-49.400000	20.000000	73.000000
-49.366667	20.000000	72.500000
-49.333333	20.500000	71.500000
-49.300000	21.000000	71.000000
-49.266667	22.500000	75.000000
-49.233333	21.500000	78.500000
-49.200000	22.000000	78.000000
-49.166667	21.500000	78.000000
-49.133333	22.500000	77.500000
-49.100000	24.500000	77.500000
-49.066667	26.000000	78.000000
-49.033333	27.000000	80.000000
-49.000000	27.500000	81.500000
-48.966667	27.500000	83.000000
-48.933333	27.500000	84.000000
-48.900000	26.500000	84.500000
-48.866667	27.000000	84.500000
-48.833333	27.000000	86.000000
-48.800000	27.500000	87.000000
-48.766667	27.500000	89.000000
-48.733333	27.000000	90.000000
-48.700000	27.000000	89.500000
-48.666667	26.500000	90.000000
-48.633333	27.500000	90.000000
-48.600000	27.500000	91.000000
-48.566667	28.000000	92.500000
-48.533333	28.500000	95.000000
-48.500000	27.500000	97.000000
-48.466667	26.000000	98.000000
-48.433333	24.500000	98.500000
-48.400000	22.500000	100.500000
-48.366667	21.000000	103.000000
-48.333333	21.000000	105.000000
-48.300000	21.000000	107.500000
-48.266667	20.000000	110.000000
-48.233333	18.500000	111.500000
-48.200000	17.000000	113.500000
-48.166667	15.500000	116.000000
-48.133333	15.500000	118.500000
-48.100000	16.000000	120.500000
-48.066667	16.000000	124.000000
-48.033333	14.500000	127.500000
-48.000000	13.000000	129.000000
-47.966667	13.000000	132.000000
-47.933333	13.000000	134.500000
-47.900000	13.500000	135.500000
-47.866667	14.000000	139.000000
-47.833333	13.000000	140.500000
-47.800000	12.500000	142.500000
-47.766667	12.500000	145.500000
-47.733333	13.000000	146.000000
-47.700000	13.000000	151.000000
-47.666667	12.500000	151.000000
-47.633333	11.000000	156.500000
-47.600000	11.500000	155.500000
-47.566667	11.500000	157.500000
-47.533333	12.000000	161.500000
-47.500000	11.500000	165.000000
-47.466667	11.000000	166.500000
-47.433333	10.000000	169.500000
-47.400000	10.500000	169.500000
-47.366667	10.000000	172.500000
-47.333333	11.500000	169.000000
-47.300000	10.500000	175.500000
-47.266667	10.000000	178.000000
-47.233333	10.500000	177.500000
-47.200000	10.500000	179.500000
-47.166667	11.500000	180.500000
-47.133333	11.000000	183.500000
-47.100000	11.500000	183.000000
-47.066667	10.500000	186.500000
-47.033333	11.500000	186.000000
-47.000000	11.500000	188.500000
-46.966667	11.500000	190.500000
-46.933333	11.500000	192.500000
-46.900000	12.000000	194.500000
-46.866667	11.500000	197.000000
-46.833333	12.500000	198.500000
-46.800000	12.000000	201.000000
-46.766667	12.500000	202.000000
-46.733333	12.000000	203.000000
-46.700000	12.500000	205.000000
-46.666667	14.500000	208.000000
-46.633333	15.000000	211.000000
-46.600000	15.500000	212.500000
-46.566667	16.500000	215.000000
-46.533333	17.000000	217.000000
-46.500000	18.500000	220.500000
-46.466667	18.500000	221.500000
-46.433333	19.000000	224.000000
-46.400000	19.500000	227.000000
-46.366667	20.000000	228.500000
-46.333333	21.000000	230.500000
-46.300000	21.500000	232.500000
-46.266667	22.500000	234.000000
-46.233333	23.000000	235.500000
-46.200000	23.000000	237.500000
-46.166667	23.000000	239.000000
-46.133333	24.000000	241.000000
-46.100000	24.500000	243.500000
-46.066667	26.000000	245.500000
-46.033333	26.500000	247.000000
-46.000000	26.500000	248.500000
-45.966667	27.000000	250.000000
-45.933333	27.000000	252.000000
-45.900000	27.500000	253.000000
-45.866667	28.000000	255.000000
-45.833333	28.500000	256.000000
-45.800000	29.000000	257.000000
-45.766667	29.500000	259.000000
-45.733333	29.500000	259.500000
-45.700000	29.500000	262.000000
-45.666667	30.000000	263.500000
-45.633333	30.500000	264.500000
-45.600000	31.500000	267.000000
-45.566667	32.000000	267.500000
-45.533333	32.000000	271.000000
-45.500000	32.000000	272.000000
-45.466667	31.500000	271.500000
-45.433333	32.500000	275.000000
-45.400000	33.500000	275.500000
-45.366667	34.000000	277.000000
-45.333333	34.500000	277.500000
-45.300000	34.500000	279.000000
-45.266667	34.500000	279.500000
-45.233333	34.500000	279.500000
-45.200000	34.500000	279.000000
-45.166667	34.500000	278.500000
-45.133333	35.000000	279.500000
-45.100000	35.500000	280.000000
-45.066667	36.000000	279.500000
-45.033333	36.500000	280.000000
-45.000000	36.000000	278.500000
-44.966667	36.500000	279.000000
-44.933333	36.000000	278.500000
-44.900000	36.000000	278.500000
-44.866667	36.000000	278.000000
-44.833333	36.500000	278.500000
-44.800000	37.000000	278.500000
-44.766667	37.000000	279.000000
-44.733333	37.000000	278.000000
-44.700000	37.500000	278.000000
-44.666667	37.500000	280.500000
-44.633333	37.500000	278.500000
-44.600000	38.000000	278.000000
-44.566667	37.500000	278.000000
-44.533333	37.000000	278.000000
-44.500000	37.000000	279.000000
-44.466667	37.000000	278.000000
-44.433333	37.000000	279.000000
-44.400000	37.000000	279.000000
-44.366667	37.000000	277.500000
-44.333333	36.500000	278.500000
-44.300000	36.500000	279.500000
-44.266667	36.000000	278.500000
-44.233333	36.500000	279.000000
-44.200000	36.500000	279.000000
-44.166667	36.000000	278.000000
-44.133333	36.500000	278.500000
-44.100000	36.500000	278.500000
-44.066667	36.500000	278.500000
-44.033333	36.000000	279.000000
-44.000000	35.500000	278.500000
-43.966667	35.500000	278.500000
-43.933333	36.000000	278.500000
-43.900000	36.000000	278.000000
-43.866667	36.000000	277.500000
-43.833333	36.000000	278.000000
-43.800000	36.000000	277.500000
-43.766667	36.000000	277.500000
-43.733333	36.000000	277.500000
-43.700000	39.000000	268.000000
-43.666667	39.000000	268.500000
-43.633333	39.500000	268.000000
-43.600000	39.500000	268.500000
-43.566667	40.000000	268.500000
-43.533333	39.500000	267.500000
-43.500000	39.500000	267.000000
-43.466667	39.500000	266.500000
-43.433333	39.500000	266.500000
-43.400000	39.500000	267.500000
-43.366667	39.500000	267.500000
-43.333333	40.000000	267.000000
-43.300000	40.000000	268.500000
-43.266667	40.000000	266.000000
-43.233333	40.000000	266.500000
-43.200000	40.000000	266.500000
-43.166667	40.000000	265.000000
-43.133333	40.500000	266.000000
-43.100000	40.000000	266.000000
-43.066667	40.500000	266.500000
-43.033333	41.000000	267.000000
-43.000000	41.500000	266.000000
-42.966667	41.500000	265.000000
-42.933333	41.500000	265.000000
-42.900000	41.000000	265.500000
-42.866667	41.500000	266.000000
-42.833333	41.500000	266.000000
-42.800000	42.000000	265.000000
-42.766667	42.000000	266.000000
-42.733333	42.500000	265.500000
-42.700000	43.000000	267.000000
-42.666667	43.500000	265.500000
-42.633333	43.500000	264.500000
-42.600000	43.500000	265.000000
-42.566667	43.500000	263.000000
-42.533333	44.000000	263.000000
-42.500000	44.000000	263.500000
-42.466667	45.000000	263.000000
-42.433333	45.000000	264.500000
-42.400000	45.500000	264.000000
-42.366667	46.000000	264.500000
-42.333333	46.000000	265.000000
-42.300000	46.000000	264.000000
-42.266667	46.000000	264.000000
-42.233333	46.000000	264.500000
-42.200000	46.000000	264.500000
-42.166667	46.000000	264.500000
-42.133333	46.500000	264.500000
-42.100000	46.500000	265.000000
-42.066667	46.500000	265.500000
-42.033333	47.000000	265.000000
-42.000000	47.000000	265.500000
-41.966667	47.000000	265.500000
-41.933333	47.000000	265.500000
-41.900000	47.000000	265.500000
-41.866667	47.000000	265.000000
-41.833333	47.000000	265.000000
-41.800000	47.000000	265.500000
-41.766667	47.500000	265.000000
-41.733333	48.000000	264.500000
-41.700000	47.500000	266.000000
-41.666667	47.500000	266.500000
-41.633333	47.500000	267.000000
-41.600000	47.500000	266.000000
-41.566667	48.000000	265.000000
-41.533333	48.000000	265.000000
-41.500000	48.000000	265.000000
-41.466667	48.500000	264.500000
-41.433333	48.000000	265.500000
-41.400000	48.500000	265.000000
-41.366667	49.000000	265.000000
-41.333333	48.500000	266.000000
-41.300000	48.500000	266.000000
-41.266667	48.500000	266.000000
-41.233333	49.000000	265.000000
-41.200000	48.500000	266.000000
-41.166667	48.500000	266.000000
-41.133333	48.500000	265.500000
-41.100000	49.500000	264.000000
-41.066667	49.000000	265.000000
-41.033333	49.000000	265.500000
-41.000000	49.000000	266.000000
-40.966667	49.500000	265.000000
-40.933333	49.500000	265.500000
-40.900000	49.000000	266.000000
-40.866667	49.000000	266.000000
-40.833333	49.500000	265.500000
-40.800000	50.000000	265.500000
-40.766667	50.500000	265.000000
-40.733333	50.500000	265.500000
-40.700000	50.000000	266.000000
-40.666667	51.000000	264.500000
-40.633333	51.000000	263.500000
-40.600000	51.000000	262.500000
-40.566667	50.500000	263.000000
-40.533333	50.500000	264.000000
-40.500000	51.500000	263.500000
-40.466667	25.000000	294.000000
-40.433333	25.500000	294.500000
-40.400000	25.500000	295.500000
-40.366667	25.500000	295.500000
-40.333333	25.500000	296.000000
-40.300000	25.000000	296.000000
-40.266667	25.000000	296.500000
-40.233333	25.000000	296.500000
-40.200000	24.500000	296.500000
-40.166667	24.500000	296.500000
-40.133333	24.500000	298.500000
-40.100000	24.500000	298.500000
-40.066667	24.000000	299.500000
-40.033333	23.500000	299.500000
-40.000000	23.500000	300.000000
-39.966667	24.000000	297.500000
-39.933333	24.000000	299.000000
-39.900000	23.500000	299.000000
-39.866667	23.500000	299.500000
-39.833333	23.500000	299.500000
-39.800000	23.500000	299.500000
-39.766667	23.500000	299.500000
-39.733333	23.500000	299.500000
-39.700000	23.500000	299.500000
-39.666667	23.500000	299.500000
-39.633333	23.500000	299.000000
-39.600000	22.500000	299.000000
-39.566667	22.500000	299.000000
-39.533333	22.500000	299.000000
-39.500000	22.500000	298.500000
-39.466667	22.500000	299.000000
-39.433333	22.500000	299.000000
-39.400000	22.500000	299.000000
-39.366667	22.000000	298.500000
-39.333333	22.000000	298.500000
-39.300000	22.000000	299.000000
-39.266667	21.500000	299.000000
-39.233333	21.500000	298.500000
-39.200000	21.500000	298.500000
-39.166667	21.500000	298.500000
-39.133333	21.000000	298.500000
-39.100000	21.000000	298.000000
-39.066667	20.500000	296.500000
-39.033333	20.500000	295.500000
-39.000000	20.500000	295.500000
-38.966667	20.500000	295.500000
-38.933333	21.000000	294.000000
-38.900000	20.500000	295.000000
-38.866667	20.500000	293.500000
-38.833333	21.500000	291.500000
-38.800000	21.500000	289.500000
-38.766667	21.500000	288.000000
-38.733333	21.000000	286.500000
-38.700000	21.500000	286.000000
-38.666667	20.500000	285.000000
-38.633333	21.000000	285.000000
-38.600000	21.000000	285.000000
-38.566667	21.000000	284.000000
-38.533333	21.000000	284.000000
-38.500000	21.000000	284.000000
-38.466667	21.500000	283.000000
-38.433333	21.500000	283.000000
-38.400000	21.500000	282.500000
-38.366667	21.500000	282.500000
-38.333333	21.000000	282.500000
-38.300000	21.000000	282.500000
-38.266667	19.500000	282.000000
-38.233333	19.500000	280.500000
-38.200000	19.000000	278.000000
-38.166667	18.500000	277.000000
-38.133333	18.000000	277.000000
-38.100000	18.000000	276.000000
-38.066667	18.000000	276.000000
-38.033333	18.500000	276.000000
-38.000000	18.000000	275.000000
-37.966667	18.500000	274.500000
-37.933333	18.000000	274.000000
-37.900000	18.000000	273.000000
-37.866667	18.000000	272.000000
-37.833333	18.000000	271.000000
-37.800000	18.000000	270.500000
-37.766667	18.000000	269.500000
-37.733333	18.000000	269.000000
-37.700000	18.000000	268.500000
-37.666667	17.500000	268.000000
-37.633333	18.500000	267.000000
-37.600000	18.500000	267.000000
-37.566667	18.500000	266.000000
-37.533333	18.500000	265.500000
-37.500000	17.500000	264.500000
-37.466667	17.500000	264.000000
-37.433333	16.500000	264.000000
-37.400000	17.000000	263.000000
-37.366667	17.500000	262.000000
-37.333333	17.000000	261.500000
-37.300000	17.000000	259.500000
-37.266667	16.500000	259.500000
-37.233333	16.000000	259.500000
-37.200000	15.500000	259.500000
-37.166667	16.500000	259.500000
-37.133333	16.500000	258.500000
-37.100000	15.500000	256.000000
-37.066667	14.500000	255.000000
-37.033333	14.000000	254.000000
-37.000000	14.000000	254.500000
-36.966667	15.500000	255.000000
-36.933333	16.000000	254.500000
-36.900000	14.500000	251.000000
-36.866667	13.500000	250.000000
-36.833333	13.000000	249.500000
-36.800000	13.000000	250.000000
-36.766667	13.500000	249.500000
-36.733333	14.500000	250.000000
-36.700000	14.500000	249.000000
-36.666667	15.000000	248.000000
-36.633333	14.000000	246.000000
-36.600000	13.500000	246.000000
-36.566667	13.000000	245.500000
-36.533333	13.000000	245.500000
-36.500000	13.500000	245.000000
-36.466667	14.000000	244.000000
-36.433333	14.000000	242.000000
-36.400000	13.000000	241.000000
-36.366667	11.500000	241.000000
-36.333333	11.000000	241.000000
-36.300000	10.500000	239.000000
-36.266667	11.000000	238.000000
-36.233333	10.500000	235.500000
-36.200000	9.500000	234.500000
-36.166667	8.000000	233.500000
-36.133333	8.000000	233.500000
-36.100000	8.000000	230.500000
-36.066667	7.500000	227.500000
-36.033333	7.000000	226.000000
-36.000000	6.000000	224.000000
-35.966667	6.000000	224.000000
-35.933333	6.500000	223.500000
-35.900000	6.500000	220.000000
-35.866667	6.500000	219.000000
-35.833333	6.000000	217.000000
-35.800000	6.000000	216.000000
-35.766667	6.000000	214.500000
-35.733333	5.000000	210.000000
-35.700000	5.000000	208.500000
-35.666667	4.500000	207.000000
-35.633333	5.500000	207.500000
-35.600000	3.500000	204.000000
-35.566667	3.500000	203.000000
-35.533333	3.500000	202.500000
-35.500000	3.500000	202.000000
-35.466667	5.500000	203.500000
-35.433333	4.000000	201.000000
-35.400000	5.500000	202.000000
-35.366667	7.500000	202.000000
-35.333333	4.000000	197.500000
-35.300000	5.500000	197.500000
-35.266667	4.000000	196.500000
-35.233333	3.500000	197.000000
-35.200000	4.000000	196.500000
-35.166667	5.500000	197.000000
-35.133333	5.500000	197.500000
-35.100000	7.000000	197.500000
-35.066667	3.500000	196.500000
-35.033333	4.000000	196.500000
-35.000000	4.500000	197.000000
-34.966667	3.500000	197.000000
-34.933333	4.500000	196.500000
-34.900000	3.500000	196.500000
-34.866667	4.500000	197.500000
-34.833333	1.000000	197.000000
-34.800000	1.000000	199.000000
-34.766667	2.500000	200.000000
-34.733333	1.000000	200.000000
-34.700000	0.500000	201.500000
-34.666667	1.500000	202.000000
-34.633333	2.000000	202.500000
-34.600000	1.500000	202.500000
-34.566667	1.000000	205.000000
-34.533333	1.500000	205.000000
-34.500000	1.000000	207.000000
-34.466667	1.500000	207.500000
-34.433333	1.000000	208.500000
-34.400000	1.500000	209.000000
-34.366667	1.000000	209.500000
-34.333333	1.000000	210.000000
-34.300000	1.000000	211.000000
-34.266667	1.000000	211.000000
-34.233333	1.000000	213.000000
-34.200000	1.000000	214.000000
-34.166667	1.000000	214.000000
-34.133333	0.500000	214.500000
-34.100000	0.500000	212.000000
-34.066667	1.000000	232.500000
-34.033333	1.500000	235.500000
-34.000000	1.500000	238.500000
-33.966667	1.500000	239.500000
-33.933333	1.500000	241.500000
-33.900000	2.000000	244.000000
-33.866667	2.500000	246.500000
-33.833333	2.500000	248.000000
-33.800000	2.500000	249.000000
-33.766667	2.500000	249.000000
-33.733333	3.000000	249.000000
-33.700000	3.000000	252.000000
-33.666667	3.500000	255.500000
-33.633333	3.500000	258.500000
-33.600000	4.000000	260.000000
-33.566667	4.000000	261.000000
-33.533333	4.000000	260.000000
-33.500000	4.000000	259.500000
-33.466667	4.500000	262.000000
-33.433333	4.500000	264.000000
-33.400000	4.500000	266.500000
-33.366667	4.500000	269.000000
-33.333333	4.500000	270.000000
-33.300000	4.500000	270.500000
-33.266667	4.500000	273.000000
-33.233333	4.500000	273.500000
-33.200000	5.000000	274.500000
-33.166667	5.500000	276.000000
-33.133333	5.500000	277.000000
-33.100000	5.500000	278.500000
-33.066667	5.500000	279.500000
-33.033333	6.000000	280.000000
-33.000000	6.500000	281.000000
-32.966667	6.500000	281.500000
-32.933333	6.500000	281.500000
-32.900000	6.000000	283.000000
-32.866667	6.500000	283.000000
-32.833333	7.000000	283.500000
-32.800000	7.000000	283.500000
-32.766667	7.500000	285.000000
-32.733333	7.500000	287.000000
-32.700000	6.000000	288.500000
-32.666667	6.500000	288.500000
-32.633333	6.500000	288.500000
-32.600000	7.500000	289.500000
-32.566667	8.500000	290.500000
-32.533333	8.000000	291.000000
-32.500000	8.000000	288.500000
-32.466667	8.500000	292.000000
-32.433333	11.000000	293.500000
-32.400000	10.500000	293.500000
-32.366667	10.500000	293.000000
-32.333333	11.500000	292.500000
-32.300000	13.000000	293.000000
-32.266667	12.000000	294.000000
-32.233333	12.500000	293.000000
-32.200000	12.500000	293.500000
-32.166667	13.000000	296.000000
-32.133333	13.000000	295.500000
-32.100000	13.000000	295.000000
-32.066667	12.000000	293.500000
-32.033333	12.500000	294.000000
-32.000000	14.000000	297.500000
-31.966667	14.000000	297.000000
-31.933333	13.500000	295.500000
-31.900000	15.500000	295.000000
-31.866667	15.000000	298.000000
-31.833333	14.000000	296.000000
-31.800000	14.500000	295.500000
-31.766667	17.500000	295.000000
-31.733333	18.000000	297.000000
-31.700000	17.500000	295.000000
-31.666667	18.500000	294.500000
-31.633333	19.000000	294.000000
-31.600000	20.000000	295.500000
-31.566667	19.500000	294.000000
-31.533333	19.500000	291.000000
-31.500000	20.500000	290.500000
-31.466667	21.000000	291.500000
-31.433333	21.500000	293.000000
-31.400000	21.500000	291.000000
-31.366667	21.000000	288.500000
-31.333333	20.500000	288.500000
-31.300000	20.500000	287.500000
-31.266667	20.500000	287.500000
-31.233333	20.500000	287.000000
-31.200000	20.500000	287.000000
-31.166667	21.500000	287.000000
-31.133333	21.500000	286.500000
-31.100000	21.500000	285.000000
-31.066667	22.000000	284.500000
-31.033333	22.500000	284.000000
-31.000000	23.000000	286.000000
-30.966667	22.000000	286.500000
-30.933333	23.000000	285.000000
-30.900000	23.500000	284.500000
-30.866667	24.000000	284.000000
-30.833333	21.000000	277.500000
-30.800000	22.000000	276.500000
-30.766667	21.500000	276.500000
-30.733333	20.500000	276.000000
-30.700000	20.000000	276.000000
-30.666667	19.000000	276.500000
-30.633333	18.500000	276.500000
-30.600000	41.000000	297.000000
-30.566667	42.000000	297.000000
-30.533333	43.500000	298.000000
-30.500000	45.000000	297.500000
-30.466667	46.000000	296.500000
-30.433333	47.000000	297.000000
-30.400000	48.500000	296.500000
-30.366667	50.000000	295.500000
-30.333333	51.500000	296.000000
-30.300000	52.500000	294.500000
-30.266667	53.000000	293.500000
-30.233333	55.000000	293.500000
-30.200000	57.000000	294.000000
-30.166667	58.500000	294.000000
-30.133333	59.500000	293.500000
-30.100000	60.500000	293.000000
-30.066667	61.000000	292.500000
-30.033333	63.000000	293.500000
-30.000000	64.000000	293.000000
-29.966667	65.000000	294.500000
-29.933333	65.500000	293.000000
-29.900000	66.000000	292.000000
-29.866667	66.000000	291.000000
-29.833333	67.000000	290.000000
-29.800000	71.500000	289.500000
-29.766667	74.500000	290.500000
-29.733333	75.500000	291.000000
-29.700000	77.000000	292.000000
-29.666667	78.500000	293.000000
-29.633333	80.000000	292.500000
-29.600000	82.000000	292.500000
-29.566667	83.500000	293.000000
-29.533333	84.500000	293.000000
-29.500000	85.000000	293.500000
-29.466667	86.000000	295.000000
-29.433333	87.500000	294.500000
-29.400000	90.000000	294.000000
-29.366667	91.000000	294.000000
-29.333333	92.500000	295.500000
-29.300000	95.500000	298.000000
-29.266667	97.000000	298.500000
-29.233333	98.500000	298.500000
-29.200000	100.500000	298.500000
-29.166667	103.500000	299.000000
-29.133333	104.500000	299.000000
-29.100000	106.500000	300.500000
-29.066667	109.500000	302.000000
-29.033333	111.000000	302.500000
-29.000000	112.500000	302.000000
-28.966667	115.500000	301.500000
-28.933333	119.500000	302.000000
-28.900000	122.500000	303.500000
-28.866667	124.500000	301.000000
-28.833333	123.500000	301.000000
-28.800000	121.500000	301.000000
-28.766667	132.500000	302.000000
-28.733333	135.000000	302.500000
-28.700000	137.500000	303.000000
-28.666667	139.500000	303.000000
-28.633333	142.500000	303.000000
-28.600000	144.000000	302.500000
-28.566667	145.000000	302.000000
-28.533333	148.500000	302.000000
-28.500000	151.000000	303.000000
-28.466667	153.500000	303.000000
-28.433333	155.500000	301.500000
-28.400000	157.500000	301.500000
-28.366667	159.000000	301.500000
-28.333333	155.500000	301.000000
-28.300000	150.000000	301.500000
-28.266667	165.000000	303.000000
-28.233333	168.000000	301.500000
-28.200000	169.000000	300.000000
-28.166667	169.000000	300.000000
-28.133333	167.500000	301.000000
-28.100000	168.000000	301.500000
-28.066667	171.500000	301.000000
-28.033333	177.000000	301.000000
-28.000000	173.500000	301.500000
-27.966667	187.000000	301.500000
-27.933333	188.000000	301.000000
-27.900000	190.500000	301.000000
-27.866667	193.000000	301.500000
-27.833333	195.000000	302.500000
-27.800000	194.500000	302.000000
-27.766667	198.000000	302.000000
-27.733333	201.500000	302.000000
-27.700000	203.000000	302.000000
-27.666667	205.000000	302.500000
-27.633333	206.000000	302.000000
-27.600000	209.000000	302.000000
-27.566667	211.500000	302.000000
-27.533333	213.500000	303.000000
-27.500000	214.500000	303.000000
-27.466667	215.000000	302.500000
-27.433333	218.500000	302.000000
-27.400000	220.000000	301.500000
-27.366667	221.000000	301.500000
-27.333333	220.500000	302.500000
-27.300000	222.500000	302.000000
-27.266667	226.000000	301.500000
-27.233333	229.000000	301.000000
-27.200000	230.500000	301.000000
-27.166667	232.000000	300.500000
-27.133333	232.000000	300.500000
-27.100000	234.000000	298.500000
-27.066667	237.000000	298.500000
-27.033333	236.000000	298.500000
-27.000000	237.000000	298.000000
-26.966667	238.000000	297.000000
-26.933333	238.500000	296.000000
-26.900000	239.500000	295.000000
-26.866667	242.000000	294.500000
-26.833333	243.000000	294.000000
-26.800000	244.500000	294.000000
-26.766667	244.000000	294.000000
-26.733333	243.500000	293.000000
-26.700000	243.000000	292.500000
-26.666667	244.000000	291.500000
-26.633333	247.000000	291.000000
-26.600000	248.000000	290.000000
-26.566667	249.000000	290.000000
-26.533333	248.500000	289.500000
-26.500000	249.500000	290.000000
-26.466667	250.000000	290.000000
-26.433333	250.500000	290.000000
-26.400000	251.000000	289.500000
-26.366667	251.000000	289.000000
-26.333333	253.000000	289.000000
-26.300000	252.500000	288.500000
-26.266667	253.000000	288.500000
-26.233333	253.000000	288.500000
-26.200000	251.000000	287.500000
-26.166667	251.500000	286.500000
-26.133333	252.000000	286.000000
-26.100000	252.000000	284.500000
-26.066667	254.000000	284.000000
-26.033333	254.500000	283.500000
-26.000000	254.500000	283.000000
-25.966667	254.500000	282.500000
-25.933333	255.000000	282.000000
-25.900000	255.500000	282.000000
-25.866667	255.500000	281.500000
-25.833333	256.500000	281.500000
-25.800000	257.000000	280.500000
-25.766667	257.500000	280.500000
-25.733333	258.500000	280.000000
-25.700000	259.000000	280.000000
-25.666667	259.500000	280.000000
-25.633333	259.500000	280.000000
-25.600000	260.000000	280.000000
-25.566667	260.000000	280.000000
-25.533333	260.500000	280.000000
-25.500000	261.000000	279.500000
-25.466667	263.000000	280.000000
-25.433333	263.000000	279.000000
-25.400000	263.500000	278.500000
-25.366667	263.000000	278.500000
-25.333333	264.000000	279.000000
-25.300000	263.500000	279.000000
-25.266667	265.000000	279.500000
-25.233333	264.500000	279.000000
-25.200000	264.500000	278.500000
-25.166667	265.000000	278.500000
-25.133333	265.500000	277.500000
-25.100000	266.500000	277.000000
-25.066667	266.500000	276.500000
-25.033333	267.000000	278.500000
-25.000000	266.500000	278.000000
-24.966667	268.500000	279.000000
-24.933333	269.500000	279.000000
-24.900000	269.500000	278.500000
-24.866667	271.000000	278.000000
-24.833333	273.500000	278.500000
-24.800000	274.500000	280.000000
-24.766667	274.500000	280.500000
-24.733333	275.500000	280.500000
-24.700000	276.500000	281.000000
-24.666667	278.500000	281.000000
-24.633333	279.000000	280.500000
-24.600000	280.000000	281.000000
-24.566667	281.000000	281.000000
-24.533333	282.000000	281.000000
-24.500000	282.500000	281.500000
-24.466667	282.500000	281.500000
-24.433333	282.000000	281.500000
-24.400000	282.500000	281.500000
-24.366667	284.000000	281.500000
-24.333333	284.000000	281.000000
-24.300000	283.500000	281.000000
-24.266667	284.500000	281.000000
-24.233333	285.000000	281.000000
-24.200000	284.500000	281.500000
-24.166667	284.000000	282.000000
-24.133333	284.000000	282.500000
-24.100000	284.500000	282.000000
-24.066667	285.500000	281.500000
-24.033333	286.500000	281.500000
-24.000000	288.000000	282.500000
-23.966667	287.000000	281.500000
-23.933333	286.500000	283.000000
-23.900000	285.000000	282.500000
-23.866667	287.500000	282.000000
-23.833333	287.000000	282.000000
-23.800000	286.500000	283.000000
-23.766667	286.000000	285.000000
-23.733333	284.500000	287.000000
-23.700000	283.500000	288.000000
-23.666667	282.500000	286.500000
-23.633333	281.500000	288.000000
-23.600000	281.500000	289.500000
-23.566667	280.000000	291.000000
-23.533333	278.000000	291.500000
-23.500000	276.000000	291.500000
-23.466667	274.000000	295.000000
-23.433333	274.000000	295.000000
-23.400000	272.500000	295.500000
-23.366667	270.000000	295.500000
-23.333333	268.500000	295.500000
-23.300000	267.500000	296.500000
-23.266667	265.000000	299.000000
-23.233333	264.500000	299.500000
-23.200000	261.000000	299.500000
-23.166667	259.000000	299.000000
-23.133333	256.500000	300.000000
-23.100000	255.500000	300.500000
-23.066667	253.500000	301.000000
-23.033333	251.000000	300.500000
-23.000000	248.500000	300.500000
-22.966667	246.500000	300.000000
-22.933333	244.500000	300.000000
-22.900000	243.000000	300.500000
-22.866667	241.500000	301.000000
-22.833333	240.000000	301.500000
-22.800000	239.500000	301.500000
-22.766667	236.500000	301.000000
-22.733333	234.000000	302.000000
-22.700000	232.000000	303.500000
-22.666667	230.500000	304.000000
-22.633333	228.500000	304.000000
-22.600000	225.500000	303.500000
-22.566667	222.000000	303.500000
-22.533333	219.500000	304.500000
-22.500000	215.000000	304.500000
-22.466667	214.000000	304.000000
-22.433333	211.500000	304.000000
-22.400000	208.500000	304.000000
-22.366667	204.000000	305.000000
-22.333333	200.500000	305.000000
-22.300000	200.000000	304.500000
-22.266667	194.500000	304.500000
-22.233333	191.500000	305.000000
-22.200000	189.000000	305.000000
-22.166667	186.500000	305.000000
-22.133333	182.000000	304.500000
-22.100000	178.500000	304.500000
-22.066667	177.000000	305.000000
-22.033333	174.000000	304.500000
-22.000000	165.500000	306.000000
-21.966667	165.000000	305.500000
-21.933333	158.500000	305.500000
-21.900000	156.000000	306.000000
-21.866667	152.500000	305.500000
-21.833333	144.000000	305.000000
-21.800000	142.000000	304.500000
-21.766667	136.000000	304.000000
-21.733333	134.500000	305.500000
-21.700000	135.500000	305.500000
-21.666667	130.000000	305.000000
-21.633333	127.500000	304.000000
-21.600000	126.000000	303.500000
-21.566667	120.000000	305.000000
-21.533333	116.500000	305.000000
-21.500000	113.500000	305.000000
-21.466667	110.000000	305.500000
-21.433333	105.500000	305.500000
-21.400000	103.500000	305.000000
-21.366667	101.000000	305.000000
-21.333333	97.500000	305.000000
-21.300000	96.500000	304.500000
-21.266667	94.500000	304.000000
-21.233333	86.000000	304.000000
-21.200000	83.000000	304.000000
-21.166667	80.500000	303.500000
-21.133333	78.500000	303.000000
-21.100000	75.000000	303.000000
-21.066667	71.000000	303.000000
-21.033333	65.500000	302.000000
-21.000000	63.500000	302.000000
-20.966667	62.000000	302.500000
-20.933333	61.000000	302.000000
-20.900000	58.000000	301.500000
-20.866667	53.000000	302.000000
-20.833333	50.000000	302.500000
-20.800000	50.000000	302.500000
-20.766667	49.500000	302.000000
-20.733333	45.000000	301.000000
-20.700000	43.500000	302.000000
-20.666667	40.500000	302.500000
-20.633333	39.000000	302.500000
-20.600000	38.000000	302.000000
-20.566667	35.500000	301.500000
-20.533333	32.000000	301.000000
-20.500000	29.500000	300.000000
-20.466667	28.500000	300.000000
-20.433333	29.000000	300.500000
-20.400000	28.500000	300.000000
-20.366667	25.500000	299.500000
-20.333333	17.500000	298.000000
-20.300000	23.000000	297.000000
-20.266667	18.000000	296.500000
-20.233333	18.000000	296.500000
-20.200000	26.500000	295.000000
-20.166667	26.500000	294.500000
-20.133333	27.000000	293.500000
-20.100000	24.500000	293.000000
-20.066667	25.500000	292.500000
-20.033333	27.000000	292.000000
-20.000000	28.500000	291.500000
-19.966667	28.500000	291.000000
-19.933333	28.500000	290.000000
-19.900000	25.000000	290.000000
-19.866667	26.500000	290.500000
-19.833333	27.500000	290.000000
-19.800000	28.500000	288.000000
-19.766667	29.000000	286.000000
-19.733333	29.000000	287.000000
-19.700000	18.500000	289.000000
-19.666667	18.000000	289.500000
-19.633333	17.500000	290.500000
-19.600000	17.500000	290.500000
-19.566667	18.000000	290.000000
-19.533333	20.500000	290.500000
-19.500000	31.000000	289.000000
-19.466667	32.000000	288.500000
-19.433333	32.000000	288.000000
-19.400000	32.500000	287.000000
-19.366667	31.500000	286.000000
-19.333333	31.500000	285.500000
-19.300000	29.500000	286.500000
-19.266667	30.000000	286.500000
-19.233333	31.000000	286.000000
-19.200000	30.500000	286.000000
-19.166667	29.000000	285.000000
-19.133333	27.000000	285.000000
-19.100000	26.500000	285.000000
-19.066667	28.000000	285.500000
-19.033333	28.000000	287.500000
-19.000000	27.500000	286.500000
-18.966667	17.500000	285.000000
-18.933333	18.000000	285.000000
-18.900000	18.000000	286.000000
-18.866667	18.500000	286.000000
-18.833333	18.500000	282.500000
-18.800000	16.000000	285.000000
-18.766667	15.500000	286.000000
-18.733333	16.500000	285.500000
-18.700000	19.500000	296.000000
-18.666667	23.000000	291.500000
-18.633333	15.000000	284.000000
-18.600000	14.000000	284.000000
-18.566667	14.000000	300.000000
-18.533333	19.000000	294.000000
-18.500000	19.500000	293.500000
-18.466667	20.000000	292.500000
-18.433333	18.500000	292.500000
-18.400000	18.000000	292.000000
-18.366667	17.000000	291.500000
-18.333333	15.500000	293.000000
-18.300000	10.500000	301.000000
-18.266667	15.500000	293.500000
-18.233333	10.500000	301.500000
-18.200000	10.000000	301.500000
-18.166667	10.000000	301.500000
-18.133333	15.000000	291.000000
-18.100000	13.500000	292.000000
-18.066667	12.500000	292.500000
-18.033333	9.500000	301.500000
-18.000000	16.500000	291.000000
-17.966667	16.000000	291.000000
-17.933333	13.500000	290.500000
-17.900000	13.000000	291.000000
-17.866667	9.000000	285.500000
-17.833333	15.500000	304.500000
-17.800000	8.500000	288.500000
-17.766667	8.000000	286.000000
-17.733333	6.500000	286.500000
-17.700000	18.500000	305.500000
-17.666667	19.000000	305.500000
-17.633333	21.000000	306.000000
-17.600000	22.000000	305.500000
-17.566667	22.000000	305.500000
-17.533333	23.500000	305.500000
-17.500000	26.500000	305.000000
-17.466667	28.000000	305.000000
-17.433333	29.000000	304.500000
-17.400000	30.000000	304.500000
-17.366667	31.500000	304.500000
-17.333333	33.000000	304.500000
-17.300000	34.500000	304.000000
-17.266667	35.000000	304.000000
-17.233333	36.500000	303.500000
-17.200000	37.500000	303.500000
-17.166667	40.500000	304.000000
-17.133333	42.500000	305.000000
-17.100000	43.500000	305.500000
-17.066667	45.500000	305.000000
-17.033333	48.000000	305.000000
-17.000000	50.000000	305.000000
-16.966667	51.500000	305.000000
-16.933333	54.500000	304.500000
-16.900000	54.500000	304.000000
-16.866667	57.000000	304.500000
-16.833333	65.000000	304.500000
-16.800000	67.500000	304.500000
-16.766667	69.000000	304.000000
-16.733333	71.000000	303.000000
-16.700000	74.500000	304.000000
-16.666667	78.500000	304.000000
-16.633333	84.500000	303.500000
-16.600000	87.000000	302.500000
-16.566667	89.000000	302.000000
-16.533333	92.500000	303.500000
-16.500000	95.500000	303.500000
-16.466667	100.000000	303.000000
-16.433333	102.500000	301.500000
-16.400000	105.000000	301.500000
-16.366667	109.000000	303.500000
-16.333333	113.000000	302.500000
-16.300000	116.500000	300.500000
-16.266667	119.000000	301.500000
-16.233333	123.500000	303.500000
-16.200000	123.500000	302.500000
-16.166667	131.500000	302.000000
-16.133333	134.500000	302.000000
-16.100000	124.500000	302.000000
-16.066667	139.500000	303.500000
-16.033333	144.500000	303.500000
-16.000000	147.500000	303.500000
-15.966667	150.000000	303.500000
-15.933333	151.500000	305.000000
-15.900000	156.000000	302.500000
-15.866667	157.000000	301.000000
-15.833333	156.000000	301.500000
-15.800000	151.500000	301.500000
-15.766667	154.000000	301.000000
-15.733333	169.000000	300.500000
-15.700000	157.500000	301.000000
-15.666667	162.000000	301.000000
-15.633333	176.000000	299.500000
-15.600000	179.000000	298.500000
-15.566667	179.500000	300.000000
-15.533333	181.500000	301.500000
-15.500000	189.000000	299.500000
-15.466667	190.500000	297.500000
-15.433333	192.500000	296.500000
-15.400000	192.500000	297.500000
-15.366667	192.500000	299.000000
-15.333333	195.500000	298.000000
-15.300000	200.500000	297.500000
-15.266667	202.000000	298.000000
-15.233333	203.000000	298.000000
-15.200000	202.000000	298.000000
-15.166667	203.000000	297.500000
-15.133333	208.500000	297.000000
-15.100000	210.500000	297.000000
-15.066667	211.500000	297.000000
-15.033333	211.000000	296.500000
-15.000000	212.500000	296.000000
-14.966667	212.500000	295.500000
-14.933333	214.000000	295.000000
-14.900000	217.000000	294.500000
-14.866667	216.500000	294.500000
-14.833333	214.000000	294.000000
-14.800000	215.000000	293.500000
-14.766667	215.500000	292.000000
-14.733333	216.000000	291.000000
-14.700000	219.000000	290.000000
-14.666667	223.000000	289.500000
-14.633333	225.000000	289.500000
-14.600000	226.500000	289.000000
-14.566667	226.500000	286.500000
-14.533333	227.500000	287.000000
-14.500000	228.000000	288.500000
-14.466667	230.500000	289.500000
-14.433333	231.000000	289.000000
-14.400000	233.500000	288.500000
-14.366667	236.500000	287.500000
-14.333333	238.500000	287.000000
-14.300000	241.000000	286.500000
-14.266667	244.000000	285.500000
-14.233333	247.000000	283.000000
-14.200000	250.500000	282.500000
-14.166667	253.500000	282.500000
-14.133333	256.500000	282.000000
-14.100000	258.500000	281.000000
-14.066667	261.000000	279.000000
-14.033333	263.500000	276.500000
-14.000000	266.000000	276.000000
-13.966667	269.000000	275.500000
-13.933333	271.500000	275.000000
-13.900000	274.000000	273.500000
-13.866667	276.000000	271.500000
-13.833333	278.000000	270.000000
-13.800000	280.500000	269.500000
-13.766667	279.500000	269.500000
-13.733333	280.500000	269.500000
-13.700000	280.500000	269.000000
-13.666667	280.000000	269.000000
-13.633333	279.000000	268.500000
-13.600000	278.500000	268.000000
-13.566667	279.000000	266.500000
-13.533333	279.000000	266.000000
-13.500000	279.000000	265.500000
-13.466667	279.500000	265.500000
-13.433333	278.500000	265.500000
-13.400000	278.500000	264.500000
-13.366667	278.500000	263.500000
-13.333333	278.000000	263.000000
-13.300000	279.500000	262.500000
-13.266667	278.500000	262.500000
-13.233333	279.000000	262.000000
-13.200000	279.000000	261.500000
-13.166667	280.000000	262.000000
-13.133333	278.500000	262.000000
-13.100000	278.500000	262.000000
-13.066667	278.000000	262.500000
-13.033333	279.500000	262.500000
-13.000000	280.000000	262.000000
-12.966667	278.500000	263.000000
-12.933333	277.000000	263.500000
-12.900000	276.000000	264.000000
-12.866667	275.000000	264.000000
-12.833333	277.500000	264.000000
-12.800000	278.000000	263.500000
-12.766667	281.500000	263.500000
-12.733333	280.000000	264.000000
-12.700000	280.000000	264.500000
-12.666667	281.500000	266.500000
-12.633333	280.000000	267.000000
-12.600000	278.500000	267.000000
-12.566667	279.500000	267.500000
-12.533333	278.000000	267.000000
-12.500000	277.500000	267.500000
-12.466667	276.500000	268.000000
-12.433333	275.500000	270.500000
-12.400000	273.500000	272.000000
-12.366667	272.500000	272.000000
-12.333333	270.500000	272.500000
-12.300000	270.000000	274.500000
-12.266667	269.000000	277.000000
-12.233333	267.500000	278.500000
-12.200000	265.000000	279.500000
-12.166667	263.500000	280.000000
-12.133333	262.000000	281.000000
-12.100000	261.500000	282.500000
-12.066667	260.500000	283.500000
-12.033333	259.500000	284.500000
-12.000000	258.500000	285.000000
-11.966667	257.500000	284.500000
-11.933333	257.000000	283.500000
-11.900000	256.000000	282.000000
-11.866667	254.500000	281.500000
-11.833333	252.500000	281.000000
-11.800000	250.500000	281.500000
-11.766667	250.000000	280.000000
-11.733333	249.500000	282.000000
-11.700000	247.500000	284.000000
-11.666667	245.500000	284.000000
-11.633333	241.000000	284.500000
-11.600000	240.000000	285.500000
-11.566667	239.000000	286.500000
-11.533333	236.500000	288.000000
-11.500000	234.000000	288.000000
-11.466667	232.500000	288.000000
-11.433333	229.500000	288.500000
-11.400000	229.000000	288.000000
-11.366667	227.000000	288.500000
-11.333333	226.000000	289.000000
-11.300000	225.000000	289.500000
-11.266667	224.000000	289.500000
-11.233333	222.500000	288.000000
-11.200000	220.000000	287.500000
-11.166667	218.500000	288.000000
-11.133333	217.500000	289.000000
-11.100000	216.000000	291.000000
-11.066667	213.000000	291.500000
-11.033333	210.500000	290.500000
-11.000000	208.000000	290.000000
-10.966667	205.000000	291.500000
-10.933333	203.000000	293.000000
-10.900000	200.000000	293.500000
-10.866667	196.500000	293.000000
-10.833333	193.500000	293.000000
-10.800000	191.000000	294.500000
-10.766667	187.500000	296.000000
-10.733333	185.000000	295.500000
-10.700000	181.500000	295.000000
-10.666667	178.500000	295.500000
-10.633333	174.500000	297.000000
-10.600000	171.500000	296.500000
-10.566667	168.500000	297.500000
-10.533333	165.000000	297.000000
-10.500000	162.000000	297.500000
-10.466667	159.000000	297.500000
-10.433333	156.000000	298.500000
-10.400000	153.000000	298.000000
-10.366667	150.000000	298.000000
-10.333333	147.500000	298.000000
-10.300000	143.500000	298.000000
-10.266667	141.000000	299.000000
-10.233333	137.000000	299.500000
-10.200000	133.500000	299.000000
-10.166667	130.500000	299.000000
-10.133333	127.500000	299.000000
-10.100000	124.500000	299.500000
-10.066667	121.500000	299.000000
-10.033333	118.500000	299.500000
-10.000000	115.500000	299.500000
-9.966667	113.000000	299.000000
-9.933333	110.500000	299.000000
-9.900000	108.000000	299.000000
-9.866667	105.500000	299.500000
-9.833333	103.000000	300.000000
-9.800000	100.000000	300.000000
-9.766667	98.500000	299.000000
-9.733333	94.500000	299.000000
-9.700000	91.500000	299.000000
-9.666667	88.000000	298.500000
-9.633333	85.000000	298.500000
-9.600000	83.000000	298.500000
-9.566667	79.500000	299.000000
-9.533333	76.500000	298.500000
-9.500000	73.000000	298.000000
-9.466667	70.500000	297.500000
-9.433333	67.500000	298.500000
-9.400000	64.500000	298.000000
-9.366667	60.000000	297.000000
-9.333333	56.500000	297.000000
-9.300000	53.000000	297.000000
-9.266667	49.500000	297.000000
-9.233333	47.000000	296.500000
-9.200000	44.500000	296.000000
-9.166667	42.000000	296.000000
-9.133333	39.500000	295.000000
-9.100000	36.000000	295.000000
-9.066667	34.000000	295.000000
-9.033333	32.500000	295.000000
-9.000000	30.500000	295.000000
-8.966667	29.000000	294.500000
-8.933333	29.000000	294.500000
-8.900000	29.000000	294.000000
-8.866667	28.500000	294.500000
-8.833333	28.500000	294.000000
-8.800000	27.500000	293.500000
-8.766667	27.500000	293.500000
-8.733333	26.500000	293.500000
-8.700000	25.500000	294.000000
-8.666667	26.500000	294.000000
-8.633333	25.000000	294.500000
-8.600000	25.500000	293.500000
-8.566667	25.500000	293.000000
-8.533333	24.500000	293.500000
-8.500000	25.500000	294.500000
-8.466667	24.500000	293.000000
-8.433333	24.000000	292.500000
-8.400000	27.000000	284.500000
-8.366667	26.500000	283.500000
-8.333333	23.000000	284.000000
-8.300000	24.000000	284.000000
-8.266667	25.000000	283.500000
-8.233333	23.500000	283.000000
-8.200000	22.500000	282.000000
-8.166667	21.000000	280.500000
-8.133333	19.000000	281.500000
-8.100000	19.500000	281.500000
-8.066667	20.500000	280.500000
-8.033333	17.500000	280.500000
-8.000000	13.000000	279.000000
-7.966667	12.500000	279.000000
-7.933333	24.500000	301.000000
-7.900000	26.500000	301.000000
-7.866667	28.500000	301.000000
-7.833333	30.000000	300.000000
-7.800000	23.500000	294.000000
-7.766667	25.500000	294.000000
-7.733333	28.000000	294.500000
-7.700000	30.500000	294.500000
-7.666667	31.500000	295.500000
-7.633333	32.500000	296.500000
-7.600000	34.000000	296.500000
-7.566667	35.000000	296.000000
-7.533333	38.000000	296.500000
-7.500000	38.500000	297.000000
-7.466667	39.500000	298.000000
-7.433333	40.500000	298.000000
-7.400000	43.000000	298.000000
-7.366667	45.500000	298.000000
-7.333333	47.000000	299.500000
-7.300000	48.000000	300.000000
-7.266667	48.500000	299.500000
-7.233333	51.500000	299.000000
-7.200000	53.500000	299.500000
-7.166667	55.500000	300.500000
-7.133333	56.000000	301.000000
-7.100000	57.000000	300.500000
-7.066667	58.000000	300.000000
-7.033333	61.500000	300.000000
-7.000000	63.500000	301.000000
-6.966667	64.500000	301.500000
-6.933333	65.000000	302.000000
-6.900000	67.000000	302.000000
-6.866667	68.000000	301.000000
-6.833333	71.000000	301.000000
-6.800000	72.500000	301.500000
-6.766667	73.500000	302.500000
-6.733333	74.500000	302.500000
-6.700000	75.500000	302.000000
-6.666667	81.000000	301.500000
-6.633333	84.000000	303.000000
-6.600000	86.000000	304.500000
-6.566667	88.000000	305.000000
-6.533333	89.500000	304.500000
-6.500000	93.000000	304.000000
-6.466667	98.000000	304.500000
-6.433333	101.000000	305.000000
-6.400000	102.000000	305.000000
-6.366667	103.500000	305.000000
-6.333333	107.500000	304.500000
-6.300000	113.500000	305.000000
-6.266667	117.000000	305.000000
-6.233333	118.500000	305.000000
-6.200000	121.000000	304.500000
-6.166667	123.500000	305.000000
-6.133333	129.500000	305.000000
-6.100000	133.500000	305.000000
-6.066667	136.000000	304.500000
-6.033333	138.000000	303.500000
-6.000000	141.500000	304.500000
-5.966667	144.000000	305.000000
-5.933333	148.000000	305.000000
-5.900000	152.000000	304.000000
-5.866667	154.500000	304.000000
-5.833333	156.500000	304.000000
-5.800000	141.500000	303.000000
-5.766667	161.500000	305.000000
-5.733333	165.500000	304.500000
-5.700000	169.000000	305.000000
-5.666667	170.500000	304.000000
-5.633333	169.500000	304.500000
-5.600000	175.000000	305.000000
-5.566667	179.500000	304.500000
-5.533333	184.000000	305.500000
-5.500000	185.500000	306.000000
-5.466667	187.500000	305.500000
-5.433333	190.500000	305.500000
-5.400000	192.000000	305.500000
-5.366667	198.000000	305.000000
-5.333333	202.000000	306.000000
-5.300000	204.000000	306.000000
-5.266667	205.500000	305.500000
-5.233333	208.000000	306.500000
-5.200000	210.500000	306.000000
-5.166667	212.000000	305.000000
-5.133333	216.500000	305.000000
-5.100000	217.500000	304.000000
-5.066667	219.500000	305.500000
-5.033333	220.000000	304.500000
-5.000000	228.500000	304.000000
-4.966667	231.500000	304.500000
-4.933333	234.000000	305.000000
-4.900000	235.500000	306.000000
-4.866667	238.000000	305.500000
-4.833333	243.500000	305.000000
-4.800000	246.000000	305.000000
-4.766667	248.500000	305.000000
-4.733333	248.500000	304.500000
-4.700000	255.000000	304.000000
-4.666667	256.000000	305.000000
-4.633333	255.500000	304.000000
-4.600000	258.000000	303.500000
-4.566667	261.000000	303.000000
-4.533333	265.000000	302.500000
-4.500000	274.000000	302.500000
-4.466667	273.500000	303.000000
-4.433333	271.500000	302.000000
-4.400000	275.500000	300.500000
-4.366667	280.000000	300.000000
-4.333333	282.000000	301.000000
-4.300000	280.500000	300.000000
-4.266667	281.000000	299.000000
-4.233333	283.000000	298.000000
-4.200000	288.500000	299.500000
-4.166667	288.500000	299.500000
-4.133333	287.000000	298.500000
-4.100000	285.500000	297.000000
-4.066667	285.000000	296.500000
-4.033333	286.500000	296.000000
-4.000000	291.000000	297.500000
-3.966667	291.500000	297.500000
-3.933333	290.000000	297.000000
-3.900000	286.000000	294.500000
-3.866667	287.000000	293.500000
-3.833333	288.000000	292.500000
-3.800000	290.500000	294.500000
-3.766667	290.500000	294.000000
-3.733333	291.000000	293.500000
-3.700000	290.500000	294.000000
-3.666667	290.000000	292.500000
-3.633333	289.500000	292.500000
-3.600000	289.500000	292.000000
-3.566667	288.000000	292.000000
-3.533333	287.500000	291.500000
-3.500000	287.500000	294.000000
-3.466667	287.000000	293.500000
-3.433333	285.000000	294.000000
-3.400000	284.000000	296.000000
-3.366667	284.500000	296.000000
-3.333333	283.000000	296.000000
-3.300000	280.000000	295.000000
-3.266667	277.500000	296.000000
-3.233333	276.000000	297.500000
-3.200000	274.500000	297.500000
-3.166667	271.000000	295.500000
-3.133333	268.500000	295.000000
-3.100000	265.500000	296.000000
-3.066667	264.000000	295.000000
-3.033333	260.500000	295.500000
-3.000000	258.500000	295.500000
-2.966667	255.000000	295.000000
-2.933333	253.500000	294.500000
-2.900000	250.000000	294.000000
-2.866667	246.500000	294.500000
-2.833333	245.500000	294.500000
-2.800000	241.500000	294.000000
-2.766667	239.500000	293.500000
-2.733333	236.500000	294.000000
-2.700000	233.500000	293.000000
-2.666667	230.500000	293.500000
-2.633333	228.000000	293.500000
-2.600000	225.000000	293.000000
-2.566667	222.500000	293.000000
-2.533333	221.000000	293.000000
-2.500000	218.500000	294.000000
-2.466667	216.000000	294.000000
-2.433333	214.000000	294.000000
-2.400000	212.000000	293.000000
-2.366667	209.500000	293.000000
-2.333333	207.500000	292.500000
-2.300000	205.500000	293.000000
-2.266667	203.000000	293.500000
-2.233333	200.500000	293.500000
-2.200000	197.500000	293.000000
-2.166667	194.000000	293.000000
-2.133333	191.500000	292.500000
-2.100000	186.500000	292.000000
-2.066667	183.500000	293.000000
-2.033333	180.000000	292.500000
-2.000000	177.500000	292.000000
-1.966667	174.500000	291.500000
-1.933333	171.000000	291.000000
-1.900000	167.000000	291.500000
-1.866667	164.000000	291.500000
-1.833333	161.000000	292.000000
-1.800000	158.000000	292.000000
-1.766667	156.000000	291.500000
-1.733333	153.500000	292.000000
-1.700000	150.500000	292.000000
-1.666667	147.500000	292.000000
-1.633333	145.500000	291.500000
-1.600000	143.500000	292.000000
-1.566667	139.500000	292.500000
-1.533333	137.500000	293.000000
-1.500000	135.500000	293.500000
-1.466667	133.500000	293.500000
-1.433333	131.500000	293.000000
-1.400000	129.500000	293.000000
-1.366667	127.000000	293.000000
-1.333333	125.000000	293.000000
-1.300000	122.500000	293.500000
-1.266667	122.000000	294.000000
-1.233333	119.500000	294.500000
-1.200000	117.500000	294.500000
-1.166667	116.500000	294.500000
-1.133333	114.500000	294.500000
-1.100000	113.500000	294.500000
-1.066667	112.000000	294.500000
-1.033333	110.000000	295.500000
-1.000000	108.500000	296.500000
-0.966667	108.000000	296.500000
-0.933333	106.000000	295.500000
-0.900000	104.000000	295.000000
-0.866667	102.000000	296.500000
-0.833333	100.500000	297.500000
-0.800000	98.500000	297.500000
-0.766667	96.500000	297.000000
-0.733333	94.000000	297.000000
-0.700000	91.000000	298.000000
-0.666667	88.500000	299.500000
-0.633333	86.000000	298.500000
-0.600000	83.000000	298.000000
-0.566667	79.500000	299.000000
-0.533333	78.000000	299.500000
-0.500000	74.500000	299.500000
-0.466667	72.500000	299.000000
-0.433333	70.000000	299.000000
-0.400000	68.000000	298.500000
-0.366667	66.000000	298.000000
-0.333333	63.000000	299.000000
-0.300000	63.000000	299.000000
-0.266667	59.500000	298.500000
-0.233333	57.500000	298.000000
-0.200000	53.000000	298.000000
-0.166667	52.000000	298.500000
-0.133333	50.000000	299.500000
-0.100000	49.000000	298.500000
-0.066667	47.000000	298.000000
-0.033333	42.500000	298.500000
0.000000	41.500000	298.500000
0.033333	41.000000	298.000000
0.066667	39.500000	298.500000
0.100000	38.500000	297.500000
0.133333	36.000000	297.000000
0.166667	35.500000	297.000000
0.200000	31.500000	297.000000
0.233333	30.500000	297.000000
0.266667	30.500000	297.500000
0.300000	30.000000	297.000000
0.333333	30.000000	296.500000
0.366667	28.000000	297.000000
0.400000	27.000000	296.500000
0.433333	24.500000	296.500000
0.466667	23.500000	296.500000
0.500000	23.500000	296.500000
0.533333	22.500000	296.500000
0.566667	22.000000	297.500000
0.600000	23.500000	296.500000
0.633333	22.500000	297.000000
0.666667	10.000000	301.000000
0.700000	9.000000	301.000000
0.733333	10.500000	301.000000
0.766667	9.500000	301.500000
0.800000	8.000000	300.500000
0.833333	8.000000	301.000000
0.866667	8.000000	301.000000
0.900000	8.000000	301.500000
0.933333	8.000000	301.000000
0.966667	8.000000	301.500000
1.000000	8.000000	302.000000
1.033333	8.000000	302.500000
1.066667	8.000000	302.500000
1.100000	8.000000	302.500000
1.133333	7.500000	302.500000
1.166667	8.500000	302.500000
1.200000	7.500000	302.500000
1.233333	7.500000	302.500000
1.266667	7.500000	302.500000
1.300000	7.500000	302.500000
1.333333	7.500000	302.500000
1.366667	7.000000	302.500000
1.400000	7.500000	303.000000
1.433333	7.500000	303.000000
1.466667	7.500000	303.000000
1.500000	7.500000	303.000000
1.533333	8.000000	303.000000
1.566667	7.500000	303.500000
1.600000	7.500000	303.500000
1.633333	7.500000	303.500000
1.666667	8.000000	303.500000
1.700000	8.000000	303.500000
1.733333	8.000000	303.500000
1.766667	7.000000	303.500000
1.800000	12.000000	304.000000
1.833333	11.500000	304.000000
1.866667	12.000000	304.000000
1.900000	15.500000	303.500000
1.933333	15.500000	303.500000
1.966667	14.500000	303.500000
2.000000	15.000000	303.500000
2.033333	16.000000	303.500000
2.066667	16.000000	303.500000
2.100000	16.000000	303.500000
2.133333	16.500000	303.500000
2.166667	26.500000	298.500000
2.200000	15.500000	303.500000
2.233333	26.500000	298.500000
2.266667	27.000000	298.500000
2.300000	27.000000	298.500000
2.333333	27.000000	298.500000
2.366667	26.500000	299.000000
2.400000	26.500000	299.000000
2.433333	26.500000	299.000000
2.466667	28.500000	299.000000
2.500000	28.500000	299.000000
2.533333	28.500000	299.000000
2.566667	29.000000	299.000000
2.600000	29.000000	299.000000
2.633333	30.000000	299.000000
2.666667	30.500000	299.000000
2.700000	31.000000	299.000000
2.733333	31.000000	299.000000
2.766667	31.000000	299.000000
2.800000	31.000000	299.000000
2.833333	31.000000	299.000000
2.866667	31.500000	299.000000
2.900000	32.000000	299.000000
2.933333	32.000000	299.000000
2.966667	32.500000	299.000000
3.000000	32.000000	299.000000
3.033333	25.000000	302.000000
3.066667	25.000000	302.000000
3.100000	25.000000	302.000000
3.133333	25.000000	302.500000
3.166667	25.500000	302.500000
3.200000	25.500000	302.500000
3.233333	25.000000	303.000000
3.266667	25.000000	303.000000
3.300000	25.000000	303.000000
3.333333	25.500000	303.000000
3.366667	24.500000	303.500000
3.400000	24.500000	303.500000
3.433333	27.000000	303.500000
3.466667	27.000000	303.500000
3.500000	26.000000	303.500000
3.533333	30.500000	303.000000
3.566667	30.500000	302.500000
3.600000	30.500000	303.000000
3.633333	30.500000	302.000000
3.666667	53.500000	291.500000
3.700000	26.000000	305.000000
3.733333	54.000000	291.500000
3.766667	54.000000	291.500000
3.800000	54.000000	291.500000
3.833333	54.000000	291.500000
3.866667	55.000000	291.000000
3.900000	54.500000	292.000000
3.933333	54.000000	293.000000
3.966667	55.000000	292.000000
4.000000	54.000000	292.000000
4.033333	50.500000	294.500000
4.066667	51.000000	295.500000
4.100000	53.500000	293.500000
4.133333	44.000000	297.000000
4.166667	43.000000	300.000000
4.200000	5.000000	296.000000
4.233333	7.000000	294.500000
4.266667	8.500000	293.000000
4.300000	9.500000	292.500000
4.333333	9.000000	290.500000
4.366667	9.500000	287.500000
4.400000	10.500000	285.000000
4.433333	10.500000	283.500000
4.466667	10.500000	281.500000
4.500000	11.000000	280.000000
4.533333	11.000000	278.500000
4.566667	11.000000	275.500000
4.600000	10.500000	274.000000
4.633333	11.000000	272.500000
4.666667	12.000000	270.500000
4.700000	12.500000	269.000000
4.733333	10.500000	266.000000
4.766667	10.000000	264.000000
4.800000	11.500000	261.000000
4.833333	11.500000	257.000000
4.866667	10.500000	255.000000
4.900000	10.000000	253.000000
4.933333	10.500000	252.000000
4.966667	11.000000	247.000000
5.000000	10.500000	244.000000
5.033333	10.000000	243.000000
5.066667	9.500000	241.000000
5.100000	9.000000	238.500000
5.133333	9.500000	237.500000
5.166667	10.500000	235.000000
5.200000	9.500000	231.500000
5.233333	9.500000	230.000000
5.266667	9.500000	229.500000
5.300000	9.500000	226.500000
5.333333	10.000000	225.500000
5.366667	10.500000	224.000000
5.400000	10.500000	222.500000
5.433333	10.500000	220.500000
5.466667	10.500000	219.500000
5.500000	10.500000	217.500000
5.533333	11.000000	216.000000
5.566667	11.000000	216.000000
5.600000	11.000000	213.000000
5.633333	11.500000	213.000000
5.666667	11.500000	212.000000
5.700000	11.500000	211.000000
5.733333	12.000000	209.500000
5.766667	11.500000	209.000000
5.800000	11.500000	207.500000
5.833333	12.000000	207.000000
5.866667	12.000000	205.500000
5.900000	12.000000	204.000000
5.933333	12.500000	203.500000
5.966667	12.500000	202.500000
6.000000	13.000000	202.500000
6.033333	12.500000	201.000000
6.066667	12.500000	199.500000
6.100000	12.500000	200.000000
6.133333	12.500000	199.000000
6.166667	13.000000	198.000000
6.200000	13.000000	198.500000
6.233333	13.000000	197.000000
6.266667	13.000000	197.500000
6.300000	13.000000	197.000000
6.333333	13.000000	196.000000
6.366667	13.000000	196.000000
6.400000	13.000000	195.000000
6.433333	13.000000	194.000000
6.466667	13.500000	194.500000
6.500000	13.500000	194.000000
6.533333	13.000000	192.500000
6.566667	13.000000	192.500000
6.600000	13.500000	193.000000
[truncated: 8,801 more rows]
