# Supplementary material for: Attraction of posture and motion-trajectory elements of conspecific biological motion in medaka fish
Source: Sci Rep. 2018 Jun 5;8:8589. doi: 10.1038/s41598-018-26186-x (PMC5988670; doi:10.1038/s41598-018-26186-x)
Supplement: Supplementary file 4 — Dataset 3 [file 41598_2018_26186_MOESM4_ESM.zip › DataExperiments/Nonbio_11.csv]

time[sec]	x	y
-60.000000	149.500000	6.000000
-59.966667	149.500000	6.500000
-59.933333	149.500000	6.500000
-59.900000	149.500000	6.000000
-59.866667	149.500000	6.000000
-59.833333	149.500000	6.500000
-59.800000	149.500000	8.000000
-59.766667	149.500000	7.000000
-59.733333	149.500000	5.500000
-59.700000	151.500000	6.000000
-59.666667	149.500000	6.500000
-59.633333	151.000000	6.500000
-59.600000	149.500000	6.000000
-59.566667	149.500000	5.500000
-59.533333	149.500000	6.500000
-59.500000	149.500000	6.500000
-59.466667	149.500000	7.500000
-59.433333	149.500000	6.500000
-59.400000	149.500000	7.000000
-59.366667	149.500000	5.500000
-59.333333	149.500000	6.000000
-59.300000	149.500000	6.500000
-59.266667	149.500000	7.000000
-59.233333	151.500000	6.000000
-59.200000	151.000000	6.500000
-59.166667	151.000000	6.000000
-59.133333	149.500000	6.500000
-59.100000	149.500000	6.000000
-59.066667	149.500000	6.000000
-59.033333	149.500000	6.000000
-59.000000	149.500000	6.500000
-58.966667	149.500000	7.000000
-58.933333	149.500000	6.500000
-58.900000	151.000000	5.500000
-58.866667	151.000000	7.000000
-58.833333	149.500000	5.500000
-58.800000	149.500000	6.500000
-58.766667	149.500000	6.500000
-58.733333	149.500000	6.500000
-58.700000	149.500000	6.500000
-58.666667	149.500000	7.000000
-58.633333	149.500000	6.000000
-58.600000	149.500000	6.500000
-58.566667	149.500000	6.500000
-58.533333	149.500000	6.500000
-58.500000	149.500000	7.000000
-58.466667	149.500000	7.500000
-58.433333	149.500000	6.500000
-58.400000	149.500000	7.500000
-58.366667	149.500000	6.500000
-58.333333	149.500000	7.000000
-58.300000	149.500000	6.000000
-58.266667	149.500000	6.000000
-58.233333	149.500000	7.000000
-58.200000	149.500000	7.500000
-58.166667	101.000000	86.500000
-58.133333	101.000000	86.000000
-58.100000	101.000000	85.500000
-58.066667	107.500000	81.500000
-58.033333	107.500000	81.500000
-58.000000	107.500000	81.500000
-57.966667	108.500000	81.000000
-57.933333	108.500000	81.000000
-57.900000	110.500000	80.000000
-57.866667	111.000000	79.000000
-57.833333	109.500000	80.500000
-57.800000	113.000000	78.000000
-57.766667	109.000000	80.500000
-57.733333	113.000000	78.000000
-57.700000	113.500000	77.500000
-57.666667	111.500000	79.000000
-57.633333	112.000000	78.500000
-57.600000	112.000000	78.000000
-57.566667	113.500000	77.500000
-57.533333	113.500000	76.500000
-57.500000	113.000000	76.500000
-57.466667	113.500000	76.500000
-57.433333	115.000000	76.000000
-57.400000	115.000000	75.500000
-57.366667	114.500000	75.000000
-57.333333	110.000000	76.500000
-57.300000	110.000000	79.500000
-57.266667	109.500000	80.000000
-57.233333	113.500000	75.000000
-57.200000	110.000000	80.000000
-57.166667	113.000000	75.000000
-57.133333	112.000000	74.500000
-57.100000	110.500000	77.500000
-57.066667	108.500000	77.500000
-57.033333	104.500000	79.500000
-57.000000	106.500000	80.500000
-56.966667	108.000000	81.500000
-56.933333	110.500000	78.000000
-56.900000	110.000000	77.500000
-56.866667	107.000000	79.000000
-56.833333	109.000000	78.500000
-56.800000	110.000000	79.500000
-56.766667	114.500000	77.500000
-56.733333	115.500000	75.000000
-56.700000	114.000000	76.500000
-56.666667	113.500000	75.000000
-56.633333	118.500000	63.000000
-56.600000	113.500000	76.000000
-56.566667	114.500000	76.500000
-56.533333	121.000000	63.500000
-56.500000	121.500000	63.500000
-56.466667	121.500000	63.000000
-56.433333	121.000000	61.500000
-56.400000	117.000000	72.000000
-56.366667	119.000000	60.500000
-56.333333	119.500000	60.500000
-56.300000	122.000000	60.000000
-56.266667	123.000000	60.000000
-56.233333	123.000000	60.000000
-56.200000	123.500000	58.500000
-56.166667	121.500000	58.500000
-56.133333	121.000000	59.000000
-56.100000	120.500000	59.000000
-56.066667	121.000000	58.000000
-56.033333	123.500000	58.500000
-56.000000	125.000000	57.500000
-55.966667	125.000000	57.500000
-55.933333	124.000000	57.500000
-55.900000	121.000000	57.500000
-55.866667	121.000000	66.000000
-55.833333	121.000000	67.500000
-55.800000	122.000000	55.500000
-55.766667	126.000000	54.500000
-55.733333	125.500000	56.500000
-55.700000	123.000000	71.000000
-55.666667	120.000000	70.500000
-55.633333	121.000000	67.000000
-55.600000	121.500000	65.500000
-55.566667	122.000000	67.000000
-55.533333	126.000000	53.500000
-55.500000	124.500000	68.000000
-55.466667	120.000000	67.500000
-55.433333	117.500000	65.000000
-55.400000	120.500000	64.500000
-55.366667	123.000000	65.000000
-55.333333	126.000000	66.000000
-55.300000	127.500000	66.000000
-55.266667	125.000000	65.000000
-55.233333	123.000000	64.000000
-55.200000	121.500000	63.000000
-55.166667	122.500000	63.000000
-55.133333	125.500000	63.000000
-55.100000	127.000000	62.000000
-55.066667	125.000000	61.500000
-55.033333	123.500000	61.500000
-55.000000	122.000000	60.000000
-54.966667	121.500000	60.000000
-54.933333	124.500000	60.000000
-54.900000	126.000000	53.500000
-54.866667	125.500000	54.500000
-54.833333	124.000000	58.000000
-54.800000	122.500000	58.000000
-54.766667	122.000000	57.500000
-54.733333	123.500000	56.500000
-54.700000	126.000000	50.500000
-54.666667	124.500000	52.500000
-54.633333	123.000000	56.500000
-54.600000	123.500000	54.500000
-54.566667	123.500000	52.500000
-54.533333	125.000000	50.500000
-54.500000	123.000000	43.500000
-54.466667	122.500000	44.500000
-54.433333	124.000000	47.500000
-54.400000	123.500000	46.000000
-54.366667	125.000000	40.000000
-54.333333	126.000000	38.500000
-54.300000	124.500000	40.000000
-54.266667	118.500000	38.000000
-54.233333	119.500000	41.000000
-54.200000	120.000000	38.000000
-54.166667	121.500000	35.000000
-54.133333	121.000000	34.500000
-54.100000	112.500000	32.500000
-54.066667	115.500000	37.000000
-54.033333	115.000000	36.500000
-54.000000	116.000000	35.000000
-53.966667	114.500000	30.000000
-53.933333	116.500000	31.000000
-53.900000	109.500000	32.000000
-53.866667	109.500000	33.500000
-53.833333	111.000000	34.500000
-53.800000	111.500000	29.500000
-53.766667	110.500000	24.500000
-53.733333	109.500000	24.500000
-53.700000	111.500000	27.500000
-53.666667	110.000000	30.500000
-53.633333	107.000000	27.000000
-53.600000	105.000000	23.500000
-53.566667	105.500000	21.500000
-53.533333	106.000000	21.500000
-53.500000	109.000000	24.500000
-53.466667	108.000000	28.000000
-53.433333	105.500000	27.000000
-53.400000	102.000000	24.500000
-53.366667	103.500000	20.000000
-53.333333	106.500000	20.500000
-53.300000	103.000000	22.500000
-53.266667	105.000000	26.000000
-53.233333	102.500000	25.500000
-53.200000	100.500000	24.000000
-53.166667	104.500000	20.500000
-53.133333	104.500000	20.000000
-53.100000	103.000000	22.000000
-53.066667	95.000000	24.500000
-53.033333	101.000000	26.500000
-53.000000	97.000000	23.500000
-52.966667	97.000000	19.500000
-52.933333	93.000000	19.000000
-52.900000	93.000000	20.000000
-52.866667	92.500000	21.500000
-52.833333	93.000000	22.000000
-52.800000	93.000000	23.500000
-52.766667	92.000000	21.000000
-52.733333	92.000000	18.000000
-52.700000	91.000000	18.500000
-52.666667	90.500000	20.000000
-52.633333	90.500000	21.500000
-52.600000	90.500000	23.000000
-52.566667	90.000000	22.000000
-52.533333	92.500000	17.000000
-52.500000	89.000000	17.000000
-52.466667	89.000000	17.500000
-52.433333	88.500000	19.500000
-52.400000	86.500000	22.500000
-52.366667	86.500000	23.000000
-52.333333	81.500000	20.000000
-52.300000	85.000000	17.500000
-52.266667	82.500000	17.000000
-52.233333	87.000000	18.000000
-52.200000	81.000000	21.500000
-52.166667	77.500000	22.000000
-52.133333	77.500000	22.500000
-52.100000	77.000000	18.000000
-52.066667	75.500000	16.500000
-52.033333	75.500000	17.000000
-52.000000	75.500000	18.500000
-51.966667	75.000000	20.500000
-51.933333	74.500000	22.000000
-51.900000	73.500000	21.500000
-51.866667	72.500000	17.000000
-51.833333	71.500000	16.000000
-51.800000	71.500000	16.500000
-51.766667	70.000000	19.500000
-51.733333	74.500000	20.000000
-51.700000	69.000000	20.500000
-51.666667	68.500000	20.000000
-51.633333	67.500000	16.500000
-51.600000	67.500000	16.500000
-51.566667	67.000000	17.500000
-51.533333	66.000000	18.000000
-51.500000	66.000000	20.000000
-51.466667	65.000000	20.500000
-51.433333	63.000000	21.000000
-51.400000	62.500000	19.500000
-51.366667	64.000000	17.500000
-51.333333	72.000000	19.500000
-51.300000	73.500000	20.500000
-51.266667	76.500000	20.500000
-51.233333	76.500000	20.000000
-51.200000	56.000000	22.500000
-51.166667	56.000000	24.000000
-51.133333	55.500000	23.500000
-51.100000	74.500000	20.500000
-51.066667	68.500000	20.500000
-51.033333	67.000000	20.500000
-51.000000	66.500000	20.500000
-50.966667	66.000000	20.500000
-50.933333	66.000000	23.000000
-50.900000	71.500000	23.500000
-50.866667	70.000000	22.500000
-50.833333	62.500000	23.500000
-50.800000	60.000000	23.000000
-50.766667	59.500000	24.000000
-50.733333	60.500000	25.000000
-50.700000	59.000000	25.500000
-50.666667	59.500000	24.500000
-50.633333	58.000000	25.000000
-50.600000	52.000000	25.500000
-50.566667	60.000000	26.500000
-50.533333	57.000000	29.500000
-50.500000	55.000000	29.500000
-50.466667	48.000000	30.000000
-50.433333	46.500000	31.000000
-50.400000	53.000000	32.500000
-50.366667	46.500000	32.500000
-50.333333	53.500000	33.500000
-50.300000	46.000000	34.500000
-50.266667	50.500000	35.000000
-50.233333	50.500000	36.000000
-50.200000	50.000000	36.500000
-50.166667	50.000000	41.500000
-50.133333	51.000000	44.000000
-50.100000	51.000000	45.500000
-50.066667	50.500000	46.000000
-50.033333	50.000000	46.500000
-50.000000	50.000000	52.000000
-49.966667	51.000000	53.000000
-49.933333	52.500000	55.000000
-49.900000	52.500000	55.500000
-49.866667	52.000000	58.000000
-49.833333	52.500000	60.000000
-49.800000	53.500000	61.000000
-49.766667	54.500000	62.500000
-49.733333	55.500000	63.500000
-49.700000	55.000000	64.000000
-49.666667	55.500000	66.500000
-49.633333	56.000000	68.000000
-49.600000	56.000000	68.000000
-49.566667	57.000000	69.500000
-49.533333	58.000000	71.000000
-49.500000	58.500000	72.000000
-49.466667	58.000000	73.000000
-49.433333	58.500000	75.000000
-49.400000	58.500000	75.000000
-49.366667	60.000000	77.000000
-49.333333	60.500000	77.000000
-49.300000	61.000000	77.500000
-49.266667	61.000000	79.500000
-49.233333	61.000000	81.000000
-49.200000	61.500000	81.500000
-49.166667	62.000000	82.000000
-49.133333	63.500000	83.500000
-49.100000	64.000000	84.500000
-49.066667	64.000000	86.000000
-49.033333	63.500000	86.000000
-49.000000	63.500000	87.000000
-48.966667	64.500000	88.500000
-48.933333	65.000000	89.000000
-48.900000	65.500000	90.000000
-48.866667	66.500000	91.000000
-48.833333	66.000000	90.500000
-48.800000	66.000000	92.000000
-48.766667	66.500000	93.500000
-48.733333	67.000000	94.500000
-48.700000	67.500000	95.500000
-48.666667	68.000000	95.500000
-48.633333	68.500000	96.500000
-48.600000	69.000000	97.500000
-48.566667	69.000000	98.500000
-48.533333	68.000000	99.000000
-48.500000	69.000000	100.500000
-48.466667	69.500000	101.000000
-48.433333	70.500000	102.000000
-48.400000	70.500000	102.000000
-48.366667	70.500000	102.000000
-48.333333	71.500000	103.500000
-48.300000	71.500000	104.500000
-48.266667	71.500000	105.000000
-48.233333	71.500000	105.500000
-48.200000	72.000000	107.000000
-48.166667	72.000000	106.500000
-48.133333	72.500000	107.000000
-48.100000	72.500000	108.500000
-48.066667	73.000000	108.500000
-48.033333	73.000000	109.000000
-48.000000	73.000000	109.500000
-47.966667	73.500000	110.000000
-47.933333	73.000000	110.000000
-47.900000	74.000000	111.500000
-47.866667	74.000000	112.500000
-47.833333	74.000000	112.500000
-47.800000	74.000000	113.000000
-47.766667	75.000000	115.000000
-47.733333	75.000000	115.000000
-47.700000	75.000000	115.500000
-47.666667	75.000000	116.000000
-47.633333	75.500000	117.500000
-47.600000	75.500000	117.500000
-47.566667	76.000000	119.000000
-47.533333	76.500000	120.500000
-47.500000	76.500000	121.000000
-47.466667	76.500000	121.000000
-47.433333	76.500000	122.500000
-47.400000	77.000000	123.000000
-47.366667	77.000000	123.500000
-47.333333	77.000000	125.000000
-47.300000	77.500000	125.000000
-47.266667	77.500000	126.500000
-47.233333	78.000000	127.500000
-47.200000	78.500000	127.500000
-47.166667	78.500000	127.500000
-47.133333	78.500000	129.000000
-47.100000	79.000000	130.000000
-47.066667	79.000000	131.500000
-47.033333	79.000000	131.500000
-47.000000	79.000000	132.000000
-46.966667	79.000000	132.500000
-46.933333	79.500000	133.500000
-46.900000	80.000000	133.000000
-46.866667	80.000000	133.500000
-46.833333	80.000000	134.500000
-46.800000	80.000000	135.000000
-46.766667	80.000000	136.500000
-46.733333	80.500000	137.000000
-46.700000	80.500000	137.000000
-46.666667	80.500000	137.000000
-46.633333	81.000000	138.000000
-46.600000	81.000000	138.000000
-46.566667	81.000000	138.500000
-46.533333	81.000000	139.500000
-46.500000	81.500000	140.500000
-46.466667	81.500000	140.500000
-46.433333	81.500000	140.500000
-46.400000	81.500000	141.500000
-46.366667	81.500000	142.000000
-46.333333	82.500000	142.500000
-46.300000	82.500000	143.000000
-46.266667	81.500000	143.500000
-46.233333	82.000000	143.500000
-46.200000	82.000000	143.500000
-46.166667	82.000000	145.000000
-46.133333	82.500000	144.500000
-46.100000	83.000000	146.000000
-46.066667	83.000000	145.000000
-46.033333	82.500000	145.500000
-46.000000	83.000000	146.000000
-45.966667	82.500000	146.500000
-45.933333	83.000000	147.000000
-45.900000	83.000000	147.500000
-45.866667	83.500000	148.000000
-45.833333	84.000000	147.500000
-45.800000	83.500000	149.000000
-45.766667	83.000000	148.500000
-45.733333	83.500000	150.000000
-45.700000	84.000000	150.000000
-45.666667	84.000000	149.500000
-45.633333	84.500000	151.000000
-45.600000	84.500000	150.500000
-45.566667	84.000000	151.000000
-45.533333	84.000000	151.500000
-45.500000	84.000000	152.000000
-45.466667	84.500000	152.500000
-45.433333	85.000000	153.000000
-45.400000	85.000000	153.000000
-45.366667	85.000000	154.000000
-45.333333	85.000000	154.000000
-45.300000	85.500000	154.500000
-45.266667	85.000000	154.500000
-45.233333	85.500000	155.000000
-45.200000	86.000000	156.500000
-45.166667	86.000000	156.500000
-45.133333	86.000000	157.000000
-45.100000	86.000000	157.500000
-45.066667	85.500000	157.500000
-45.033333	86.000000	158.000000
-45.000000	86.000000	158.000000
-44.966667	86.000000	158.500000
-44.933333	87.000000	159.500000
-44.900000	87.000000	159.000000
-44.866667	87.000000	160.500000
-44.833333	87.000000	160.500000
-44.800000	87.000000	161.000000
-44.766667	87.000000	161.000000
-44.733333	88.000000	161.500000
-44.700000	88.000000	162.500000
-44.666667	88.000000	162.500000
-44.633333	88.000000	162.500000
-44.600000	88.000000	163.000000
-44.566667	88.000000	163.000000
-44.533333	88.000000	163.500000
-44.500000	88.500000	163.500000
-44.466667	88.500000	164.000000
-44.433333	89.000000	164.500000
-44.400000	89.000000	165.000000
-44.366667	89.000000	165.000000
-44.333333	89.000000	165.000000
-44.300000	89.000000	166.000000
-44.266667	89.000000	166.000000
-44.233333	89.000000	166.500000
-44.200000	89.000000	165.500000
-44.166667	89.000000	166.500000
-44.133333	89.500000	167.000000
-44.100000	89.500000	167.500000
-44.066667	90.000000	167.500000
-44.033333	90.000000	167.500000
-44.000000	90.000000	167.500000
-43.966667	90.000000	168.000000
-43.933333	90.000000	169.000000
-43.900000	90.000000	168.500000
-43.866667	90.000000	169.500000
-43.833333	90.000000	169.000000
-43.800000	90.000000	169.500000
-43.766667	90.000000	170.000000
-43.733333	90.500000	170.500000
-43.700000	90.500000	170.000000
-43.666667	90.500000	172.000000
-43.633333	90.500000	171.500000
-43.600000	91.000000	171.500000
-43.566667	91.000000	172.500000
-43.533333	91.000000	172.500000
-43.500000	91.000000	172.500000
-43.466667	91.000000	172.500000
-43.433333	91.000000	173.000000
-43.400000	91.000000	173.000000
-43.366667	91.500000	173.500000
-43.333333	91.500000	174.000000
-43.300000	91.500000	174.500000
-43.266667	91.500000	175.000000
-43.233333	91.500000	174.000000
-43.200000	91.500000	174.500000
-43.166667	91.500000	176.500000
-43.133333	91.500000	177.000000
-43.100000	91.500000	176.500000
-43.066667	91.500000	176.500000
-43.033333	92.000000	176.000000
-43.000000	92.500000	177.500000
-42.966667	92.000000	177.500000
-42.933333	91.500000	178.000000
-42.900000	92.000000	178.500000
-42.866667	92.000000	179.000000
-42.833333	92.000000	180.000000
-42.800000	92.500000	180.500000
-42.766667	92.500000	179.500000
-42.733333	92.500000	179.500000
-42.700000	92.500000	181.000000
-42.666667	92.000000	180.000000
-42.633333	92.000000	180.000000
-42.600000	92.000000	181.000000
-42.566667	93.000000	181.500000
-42.533333	92.500000	181.500000
-42.500000	92.500000	182.500000
-42.466667	92.500000	181.500000
-42.433333	93.000000	183.000000
-42.400000	92.500000	183.000000
-42.366667	92.500000	183.500000
-42.333333	92.500000	183.000000
-42.300000	92.500000	184.000000
-42.266667	93.000000	184.000000
-42.233333	92.500000	183.500000
-42.200000	93.000000	184.000000
-42.166667	94.500000	183.500000
-42.133333	98.000000	181.500000
-42.100000	100.000000	180.500000
-42.066667	101.000000	180.500000
-42.033333	101.500000	181.500000
-42.000000	102.500000	182.500000
-41.966667	103.000000	182.500000
-41.933333	104.000000	182.500000
-41.900000	105.000000	182.500000
-41.866667	105.500000	183.000000
-41.833333	106.000000	183.500000
-41.800000	107.000000	184.000000
-41.766667	108.000000	184.000000
-41.733333	109.000000	182.500000
-41.700000	109.500000	181.500000
-41.666667	110.500000	181.000000
-41.633333	112.000000	181.500000
-41.600000	113.000000	181.500000
-41.566667	114.000000	180.500000
-41.533333	116.000000	179.500000
-41.500000	116.500000	179.500000
-41.466667	117.000000	179.500000
-41.433333	118.000000	179.500000
-41.400000	120.500000	179.000000
-41.366667	121.000000	178.500000
-41.333333	124.500000	177.500000
-41.300000	123.000000	178.500000
-41.266667	125.500000	178.000000
-41.233333	126.000000	178.000000
-41.200000	127.000000	177.500000
-41.166667	127.500000	177.000000
-41.133333	130.000000	176.500000
-41.100000	130.500000	176.500000
-41.066667	130.000000	176.500000
-41.033333	132.000000	176.000000
-41.000000	134.500000	175.000000
-40.966667	133.000000	175.500000
-40.933333	134.500000	175.000000
-40.900000	134.500000	174.500000
-40.866667	135.500000	174.500000
-40.833333	135.000000	175.000000
-40.800000	135.500000	174.500000
-40.766667	137.000000	174.500000
-40.733333	138.000000	174.000000
-40.700000	138.000000	174.000000
-40.666667	138.500000	174.000000
-40.633333	138.000000	174.000000
-40.600000	138.500000	173.500000
-40.566667	139.000000	173.500000
-40.533333	141.000000	172.500000
-40.500000	141.500000	172.500000
-40.466667	141.500000	173.000000
-40.433333	142.000000	173.000000
-40.400000	143.000000	172.000000
-40.366667	143.000000	172.000000
-40.333333	143.500000	172.000000
-40.300000	143.000000	172.000000
-40.266667	144.000000	171.500000
-40.233333	144.500000	171.500000
-40.200000	144.500000	171.500000
-40.166667	145.000000	171.500000
-40.133333	144.500000	171.500000
-40.100000	145.500000	171.500000
-40.066667	146.500000	171.000000
-40.033333	146.500000	171.000000
-40.000000	146.500000	171.000000
-39.966667	145.500000	171.000000
-39.933333	146.500000	170.500000
-39.900000	147.500000	170.500000
-39.866667	147.500000	170.500000
-39.833333	149.000000	170.000000
-39.800000	149.000000	170.000000
-39.766667	150.500000	169.500000
-39.733333	151.500000	169.500000
-39.700000	152.000000	169.500000
-39.666667	153.500000	168.500000
-39.633333	155.000000	168.500000
-39.600000	155.500000	168.500000
-39.566667	155.000000	168.500000
-39.533333	155.500000	168.000000
-39.500000	156.500000	168.000000
-39.466667	157.000000	168.000000
-39.433333	157.000000	168.000000
-39.400000	157.500000	168.000000
-39.366667	159.000000	168.000000
-39.333333	159.000000	167.500000
-39.300000	160.000000	167.500000
-39.266667	161.000000	167.000000
-39.233333	162.500000	166.500000
-39.200000	162.500000	166.500000
-39.166667	162.500000	166.500000
-39.133333	163.000000	166.500000
-39.100000	164.500000	166.500000
-39.066667	164.500000	166.500000
-39.033333	164.500000	166.500000
-39.000000	166.500000	166.500000
-38.966667	166.500000	166.000000
-38.933333	167.000000	166.000000
-38.900000	167.000000	166.000000
-38.866667	167.500000	166.000000
-38.833333	167.500000	166.000000
-38.800000	168.000000	166.000000
-38.766667	169.000000	166.000000
-38.733333	169.000000	166.000000
-38.700000	169.500000	165.500000
-38.666667	170.000000	165.500000
-38.633333	170.500000	165.500000
-38.600000	170.500000	165.500000
-38.566667	170.500000	164.500000
-38.533333	170.500000	164.500000
-38.500000	171.500000	164.500000
-38.466667	171.500000	164.500000
-38.433333	172.500000	164.500000
-38.400000	171.500000	164.500000
-38.366667	172.000000	164.500000
-38.333333	172.000000	163.500000
-38.300000	172.000000	164.000000
-38.266667	172.500000	163.500000
-38.233333	172.500000	163.500000
-38.200000	172.500000	163.500000
-38.166667	175.000000	163.500000
-38.133333	175.500000	163.500000
-38.100000	175.500000	163.500000
-38.066667	176.500000	163.500000
-38.033333	177.000000	163.500000
-38.000000	177.000000	162.500000
-37.966667	177.500000	162.500000
-37.933333	177.500000	162.500000
-37.900000	177.500000	162.500000
-37.866667	176.500000	162.000000
-37.833333	177.500000	162.500000
-37.800000	177.500000	162.000000
-37.766667	178.500000	161.500000
-37.733333	179.000000	161.500000
-37.700000	179.000000	161.500000
-37.666667	179.000000	161.500000
-37.633333	179.000000	161.500000
-37.600000	179.500000	161.500000
-37.566667	180.000000	161.500000
-37.533333	180.000000	161.500000
-37.500000	180.500000	161.500000
-37.466667	180.500000	162.000000
-37.433333	180.500000	161.500000
-37.400000	180.000000	161.500000
-37.366667	181.000000	162.000000
-37.333333	180.500000	161.500000
-37.300000	181.500000	161.500000
-37.266667	181.500000	161.500000
-37.233333	182.000000	161.000000
-37.200000	182.000000	161.000000
-37.166667	182.500000	160.500000
-37.133333	182.500000	160.500000
-37.100000	183.000000	160.500000
-37.066667	182.500000	160.500000
-37.033333	182.500000	160.500000
-37.000000	182.500000	160.500000
-36.966667	183.000000	160.500000
-36.933333	183.500000	160.500000
-36.900000	183.500000	160.500000
-36.866667	184.000000	160.500000
-36.833333	184.000000	160.500000
-36.800000	184.000000	160.500000
-36.766667	184.500000	160.500000
-36.733333	185.500000	160.500000
-36.700000	185.000000	160.500000
-36.666667	185.500000	160.500000
-36.633333	185.500000	160.500000
-36.600000	185.500000	160.500000
-36.566667	185.500000	160.500000
-36.533333	185.000000	160.500000
-36.500000	185.000000	160.500000
-36.466667	185.500000	160.000000
-36.433333	185.500000	159.500000
-36.400000	186.000000	159.500000
-36.366667	186.000000	159.500000
-36.333333	186.500000	159.500000
-36.300000	185.500000	158.000000
-36.266667	181.500000	154.500000
-36.233333	179.500000	153.000000
-36.200000	179.000000	152.500000
-36.166667	180.500000	152.000000
-36.133333	181.000000	151.500000
-36.100000	181.500000	151.000000
-36.066667	181.500000	150.500000
-36.033333	181.000000	148.500000
-36.000000	181.000000	148.000000
-35.966667	181.500000	147.500000
-35.933333	182.000000	147.000000
-35.900000	182.000000	147.000000
-35.866667	182.500000	146.000000
-35.833333	182.500000	145.500000
-35.800000	183.000000	145.000000
-35.766667	183.500000	144.000000
-35.733333	183.500000	144.000000
-35.700000	183.500000	143.500000
-35.666667	184.000000	143.000000
-35.633333	184.000000	143.000000
-35.600000	184.000000	142.000000
-35.566667	184.500000	141.500000
-35.533333	184.000000	140.500000
-35.500000	182.500000	142.500000
-35.466667	181.000000	148.000000
-35.433333	180.000000	146.500000
-35.400000	180.000000	145.500000
-35.366667	179.500000	142.500000
-35.333333	179.500000	141.500000
-35.300000	179.000000	139.000000
-35.266667	178.500000	138.500000
-35.233333	178.500000	136.000000
-35.200000	179.000000	135.500000
-35.166667	178.500000	134.500000
-35.133333	178.500000	133.000000
-35.100000	177.500000	131.000000
-35.066667	177.500000	130.500000
-35.033333	177.000000	129.500000
-35.000000	176.500000	128.500000
-34.966667	176.500000	127.500000
-34.933333	177.000000	127.000000
-34.900000	177.000000	126.000000
-34.866667	176.000000	124.500000
-34.833333	176.000000	124.000000
-34.800000	175.000000	123.500000
-34.766667	175.000000	122.500000
-34.733333	175.000000	122.500000
-34.700000	175.000000	121.500000
-34.666667	175.500000	121.000000
-34.633333	175.500000	120.000000
-34.600000	174.500000	119.000000
-34.566667	173.500000	118.000000
-34.533333	173.000000	118.000000
-34.500000	173.000000	119.000000
-34.466667	173.000000	116.500000
-34.433333	173.000000	114.500000
-34.400000	173.000000	113.500000
-34.366667	172.500000	113.000000
-34.333333	170.500000	113.000000
-34.300000	169.000000	114.500000
-34.266667	169.500000	113.500000
-34.233333	170.000000	112.000000
-34.200000	169.000000	106.500000
-34.166667	167.500000	105.000000
-34.133333	166.500000	104.500000
-34.100000	165.500000	105.000000
-34.066667	165.000000	103.500000
-34.033333	165.000000	102.000000
-34.000000	163.500000	99.000000
-33.966667	162.000000	98.000000
-33.933333	160.500000	97.500000
-33.900000	159.000000	98.000000
-33.866667	158.500000	97.500000
-33.833333	158.000000	95.500000
-33.800000	157.500000	94.000000
-33.766667	156.500000	93.000000
-33.733333	154.000000	92.000000
-33.700000	153.500000	91.500000
-33.666667	152.000000	91.500000
-33.633333	152.500000	91.000000
-33.600000	152.000000	89.000000
-33.566667	151.000000	87.500000
-33.533333	149.500000	87.500000
-33.500000	148.000000	88.000000
-33.466667	147.000000	87.500000
-33.433333	146.500000	87.500000
-33.400000	146.000000	86.500000
-33.366667	145.500000	84.500000
-33.333333	145.500000	85.000000
-33.300000	144.500000	85.000000
-33.266667	143.000000	85.000000
-33.233333	142.000000	84.500000
-33.200000	141.500000	84.000000
-33.166667	141.500000	83.500000
-33.133333	140.500000	81.500000
-33.100000	139.500000	80.500000
-33.066667	138.500000	80.000000
-33.033333	138.500000	80.500000
-33.000000	137.000000	80.000000
-32.966667	136.500000	80.000000
-32.933333	137.000000	79.000000
-32.900000	136.500000	78.000000
-32.866667	136.500000	78.000000
-32.833333	136.000000	77.500000
-32.800000	135.000000	77.500000
-32.766667	133.500000	77.000000
-32.733333	133.500000	77.000000
-32.700000	134.000000	78.000000
-32.666667	133.500000	76.500000
-32.633333	133.000000	75.500000
-32.600000	133.000000	75.500000
-32.566667	132.000000	75.000000
-32.533333	132.000000	75.000000
-32.500000	131.000000	75.000000
-32.466667	131.000000	75.000000
-32.433333	130.000000	74.000000
-32.400000	131.000000	74.500000
-32.366667	131.000000	74.000000
-32.333333	131.000000	73.500000
-32.300000	130.000000	73.000000
-32.266667	129.500000	73.500000
-32.233333	129.500000	73.500000
-32.200000	129.500000	74.000000
-32.166667	129.000000	73.500000
-32.133333	129.500000	73.000000
-32.100000	129.000000	72.000000
-32.066667	128.500000	72.000000
-32.033333	128.500000	72.000000
-32.000000	128.000000	72.500000
-31.966667	128.000000	74.500000
-31.933333	127.500000	78.500000
-31.900000	126.000000	71.500000
-31.866667	127.500000	78.500000
-31.833333	129.000000	76.000000
-31.800000	125.500000	69.500000
-31.766667	124.500000	70.000000
-31.733333	123.500000	70.000000
-31.700000	123.500000	70.000000
-31.666667	123.500000	68.000000
-31.633333	123.500000	67.000000
-31.600000	122.500000	66.500000
-31.566667	121.500000	66.500000
-31.533333	122.000000	70.500000
-31.500000	120.500000	70.500000
-31.466667	121.500000	68.000000
-31.433333	116.500000	67.000000
-31.400000	115.000000	67.000000
-31.366667	113.500000	68.000000
-31.333333	113.500000	68.000000
-31.300000	112.500000	67.500000
-31.266667	113.000000	67.000000
-31.233333	108.000000	66.500000
-31.200000	107.500000	67.500000
-31.166667	108.000000	70.500000
-31.133333	109.000000	70.000000
-31.100000	106.500000	69.000000
-31.066667	99.000000	69.000000
-31.033333	97.500000	70.500000
-31.000000	98.000000	72.500000
-30.966667	100.000000	75.000000
-30.933333	99.000000	75.000000
-30.900000	96.500000	73.500000
-30.866667	89.000000	75.500000
-30.833333	88.500000	77.000000
-30.800000	90.000000	79.000000
-30.766667	92.500000	79.500000
-30.733333	90.000000	79.500000
-30.700000	83.000000	82.000000
-30.666667	82.000000	83.500000
-30.633333	84.000000	85.500000
-30.600000	86.000000	86.000000
-30.566667	84.000000	86.000000
-30.533333	81.000000	86.500000
-30.500000	80.500000	92.000000
-30.466667	81.000000	95.000000
-30.433333	81.000000	95.000000
-30.400000	81.000000	97.000000
-30.366667	80.500000	100.000000
-30.333333	81.000000	102.500000
-30.300000	82.500000	103.000000
-30.266667	82.500000	101.500000
-30.233333	82.500000	103.500000
-30.200000	82.000000	107.500000
-30.166667	83.000000	111.000000
-30.133333	84.500000	112.500000
-30.100000	85.000000	112.500000
-30.066667	85.000000	115.000000
-30.033333	85.000000	117.500000
-30.000000	86.000000	119.500000
-29.966667	87.000000	120.500000
-29.933333	88.500000	121.000000
-29.900000	89.000000	120.500000
-29.866667	88.000000	123.500000
-29.833333	89.500000	126.500000
-29.800000	91.000000	127.500000
-29.766667	92.000000	128.000000
-29.733333	92.500000	128.000000
-29.700000	93.500000	130.000000
-29.666667	94.000000	131.500000
-29.633333	94.500000	133.000000
-29.600000	95.000000	133.500000
-29.566667	96.500000	135.000000
-29.533333	97.000000	136.500000
-29.500000	97.500000	136.500000
-29.466667	98.500000	138.000000
-29.433333	98.500000	138.000000
-29.400000	99.000000	138.500000
-29.366667	99.500000	140.000000
-29.333333	100.500000	141.000000
-29.300000	101.000000	142.000000
-29.266667	101.500000	142.500000
-29.233333	102.000000	143.000000
-29.200000	103.000000	144.000000
-29.166667	104.000000	145.000000
-29.133333	104.000000	145.000000
-29.100000	104.500000	146.000000
-29.066667	104.500000	146.500000
-29.033333	105.000000	147.000000
-29.000000	106.000000	148.500000
-28.966667	106.000000	148.000000
-28.933333	107.000000	150.000000
-28.900000	108.000000	150.500000
-28.866667	108.000000	151.000000
-28.833333	108.500000	151.500000
-28.800000	109.000000	152.500000
-28.766667	108.500000	152.000000
-28.733333	109.500000	153.000000
-28.700000	110.000000	154.000000
-28.666667	110.500000	154.000000
-28.633333	111.000000	155.500000
-28.600000	110.500000	154.500000
-28.566667	111.500000	156.000000
-28.533333	112.000000	156.500000
-28.500000	112.000000	157.000000
-28.466667	112.500000	158.000000
-28.433333	113.000000	158.000000
-28.400000	113.500000	158.500000
-28.366667	114.000000	159.000000
-28.333333	114.000000	159.500000
-28.300000	114.000000	159.500000
-28.266667	115.000000	161.000000
-28.233333	115.500000	161.500000
-28.200000	115.500000	161.500000
-28.166667	116.000000	162.500000
-28.133333	117.000000	163.500000
-28.100000	116.000000	162.000000
-28.066667	117.000000	164.000000
-28.033333	117.500000	164.000000
-28.000000	117.500000	164.500000
-27.966667	117.500000	164.500000
-27.933333	118.000000	165.500000
-27.900000	118.000000	165.500000
-27.866667	119.000000	166.500000
-27.833333	119.500000	167.000000
-27.800000	119.500000	168.000000
-27.766667	121.000000	169.500000
-27.733333	121.000000	170.000000
-27.700000	121.000000	170.000000
-27.666667	121.000000	170.000000
-27.633333	123.000000	173.000000
-27.600000	123.000000	173.000000
-27.566667	122.500000	172.500000
-27.533333	122.500000	172.500000
-27.500000	126.000000	177.500000
-27.466667	126.500000	178.000000
-27.433333	127.000000	179.000000
-27.400000	127.000000	180.500000
-27.366667	130.500000	188.500000
-27.333333	131.000000	188.500000
-27.300000	131.500000	189.000000
-27.266667	131.500000	189.000000
-27.233333	132.000000	190.000000
-27.200000	132.000000	190.000000
-27.166667	132.500000	190.000000
-27.133333	132.500000	190.500000
-27.100000	132.500000	190.500000
-27.066667	132.000000	191.500000
-27.033333	133.000000	191.500000
-27.000000	133.500000	192.000000
-26.966667	133.500000	192.000000
-26.933333	133.500000	192.000000
-26.900000	133.500000	192.500000
-26.866667	133.500000	192.500000
-26.833333	133.500000	193.000000
-26.800000	134.000000	193.500000
-26.766667	134.500000	193.500000
-26.733333	134.500000	194.000000
-26.700000	134.500000	194.000000
-26.666667	134.500000	194.000000
-26.633333	135.000000	195.000000
-26.600000	134.500000	195.000000
-26.566667	135.000000	195.000000
-26.533333	135.500000	195.500000
-26.500000	135.500000	196.500000
-26.466667	135.500000	196.500000
-26.433333	136.000000	196.500000
-26.400000	136.000000	197.500000
-26.366667	136.500000	198.000000
-26.333333	137.000000	198.000000
-26.300000	137.000000	198.500000
-26.266667	137.000000	199.000000
-26.233333	137.500000	199.500000
-26.200000	137.500000	200.000000
-26.166667	138.000000	200.500000
-26.133333	138.000000	200.500000
-26.100000	138.000000	201.500000
-26.066667	138.500000	202.000000
-26.033333	138.500000	202.000000
-26.000000	139.000000	202.000000
-25.966667	139.000000	202.500000
-25.933333	139.000000	203.000000
-25.900000	139.000000	203.500000
-25.866667	139.000000	204.000000
-25.833333	139.000000	204.000000
-25.800000	139.500000	204.000000
-25.766667	140.000000	204.500000
-25.733333	140.500000	205.000000
-25.700000	140.500000	205.000000
-25.666667	140.500000	205.500000
-25.633333	140.500000	206.000000
-25.600000	140.500000	206.000000
-25.566667	140.500000	206.000000
-25.533333	140.500000	207.000000
-25.500000	140.500000	207.000000
-25.466667	141.500000	207.000000
-25.433333	141.500000	208.000000
-25.400000	141.500000	208.000000
-25.366667	141.500000	208.000000
-25.333333	141.500000	208.000000
-25.300000	141.500000	209.000000
-25.266667	141.500000	209.000000
-25.233333	141.500000	209.500000
-25.200000	141.500000	210.000000
-25.166667	141.500000	211.000000
-25.133333	142.000000	211.500000
-25.100000	142.000000	211.500000
-25.066667	142.000000	212.000000
-25.033333	141.000000	212.500000
-25.000000	140.500000	213.000000
-24.966667	139.500000	214.000000
-24.933333	139.000000	214.500000
-24.900000	139.500000	214.500000
-24.866667	139.500000	216.000000
-24.833333	139.000000	216.500000
-24.800000	139.500000	217.500000
-24.766667	139.500000	217.500000
-24.733333	139.000000	218.000000
-24.700000	139.000000	218.500000
-24.666667	139.000000	218.500000
-24.633333	139.000000	219.500000
-24.600000	139.000000	219.500000
-24.566667	139.500000	220.000000
-24.533333	139.500000	220.000000
-24.500000	138.500000	220.500000
-24.466667	137.000000	221.000000
-24.433333	136.500000	221.000000
-24.400000	135.500000	221.500000
-24.366667	135.500000	222.000000
-24.333333	134.000000	222.500000
-24.300000	133.500000	223.000000
-24.266667	133.000000	223.500000
-24.233333	132.500000	223.500000
-24.200000	132.000000	224.000000
-24.166667	132.000000	224.000000
-24.133333	132.000000	224.500000
-24.100000	131.000000	224.500000
-24.066667	135.500000	213.500000
-24.033333	135.500000	214.500000
-24.000000	136.000000	214.500000
-23.966667	136.500000	217.000000
-23.933333	135.500000	218.500000
-23.900000	135.500000	219.000000
-23.866667	134.500000	220.000000
-23.833333	134.000000	220.000000
-23.800000	132.500000	220.500000
-23.766667	132.500000	221.000000
-23.733333	131.500000	221.500000
-23.700000	130.500000	222.500000
-23.666667	130.000000	223.000000
-23.633333	129.000000	223.000000
-23.600000	129.500000	223.000000
-23.566667	128.000000	223.500000
-23.533333	127.500000	223.000000
-23.500000	127.000000	223.500000
-23.466667	126.000000	224.000000
-23.433333	125.000000	224.500000
-23.400000	125.000000	224.500000
-23.366667	125.000000	224.500000
-23.333333	124.000000	224.500000
-23.300000	123.500000	224.500000
-23.266667	123.500000	225.000000
-23.233333	123.000000	225.000000
-23.200000	122.500000	225.000000
-23.166667	121.500000	224.500000
-23.133333	122.000000	224.500000
-23.100000	120.500000	224.500000
-23.066667	120.000000	224.500000
-23.033333	114.500000	225.000000
-23.000000	119.500000	225.000000
-22.966667	119.000000	225.000000
-22.933333	118.500000	224.000000
-22.900000	118.500000	224.000000
-22.866667	117.500000	224.000000
-22.833333	117.500000	224.000000
-22.800000	116.000000	223.500000
-22.766667	115.500000	224.000000
-22.733333	115.000000	223.500000
-22.700000	114.000000	223.500000
-22.666667	114.000000	223.500000
-22.633333	114.500000	223.500000
-22.600000	112.500000	223.500000
-22.566667	112.500000	223.500000
-22.533333	112.500000	223.500000
-22.500000	111.500000	223.000000
-22.466667	111.000000	223.500000
-22.433333	105.000000	222.500000
-22.400000	104.500000	223.000000
-22.366667	110.500000	223.000000
-22.333333	103.500000	222.500000
-22.300000	103.000000	222.500000
-22.266667	103.500000	222.500000
-22.233333	102.500000	222.500000
-22.200000	102.500000	222.500000
-22.166667	102.500000	222.000000
-22.133333	102.000000	221.500000
-22.100000	101.500000	221.500000
-22.066667	101.000000	221.500000
-22.033333	96.000000	221.500000
-22.000000	96.000000	221.500000
-21.966667	95.000000	221.500000
-21.933333	93.500000	221.000000
-21.900000	94.000000	221.000000
-21.866667	92.500000	220.500000
-21.833333	92.000000	220.500000
-21.800000	91.500000	220.500000
-21.766667	91.000000	220.000000
-21.733333	90.500000	220.000000
-21.700000	90.000000	220.000000
-21.666667	89.500000	219.000000
-21.633333	90.000000	218.500000
-21.600000	90.500000	217.000000
-21.566667	88.000000	217.000000
-21.533333	87.500000	216.000000
-21.500000	87.500000	215.000000
-21.466667	87.000000	214.500000
-21.433333	86.000000	214.500000
-21.400000	85.500000	213.500000
-21.366667	85.500000	213.000000
-21.333333	85.000000	212.500000
-21.300000	84.500000	212.000000
-21.266667	83.500000	211.500000
-21.233333	83.500000	211.000000
-21.200000	83.000000	210.500000
-21.166667	83.000000	210.500000
-21.133333	81.500000	209.500000
-21.100000	81.000000	208.500000
-21.066667	81.500000	208.500000
-21.033333	80.000000	208.000000
-21.000000	79.500000	207.500000
-20.966667	78.500000	206.500000
-20.933333	78.000000	206.500000
-20.900000	78.000000	205.500000
-20.866667	78.000000	204.500000
-20.833333	78.500000	204.000000
-20.800000	85.500000	210.000000
-20.766667	84.000000	210.500000
-20.733333	77.500000	201.000000
-20.700000	76.500000	200.000000
-20.666667	76.500000	200.000000
-20.633333	76.000000	199.500000
-20.600000	75.500000	198.500000
-20.566667	79.000000	205.500000
-20.533333	78.000000	204.500000
-20.500000	74.500000	196.500000
-20.466667	74.000000	196.500000
-20.433333	73.500000	196.000000
-20.400000	73.000000	195.500000
-20.366667	72.500000	195.000000
-20.333333	72.500000	195.500000
-20.300000	75.000000	200.000000
-20.266667	72.000000	193.500000
-20.233333	71.500000	193.000000
-20.200000	71.500000	192.000000
-20.166667	71.000000	192.000000
-20.133333	71.000000	191.500000
-20.100000	71.000000	191.500000
-20.066667	70.500000	191.000000
-20.033333	70.000000	190.500000
-20.000000	70.000000	190.000000
-19.966667	69.500000	189.500000
-19.933333	69.000000	190.000000
-19.900000	69.000000	188.500000
-19.866667	69.000000	188.500000
-19.833333	69.000000	188.000000
-19.800000	68.000000	187.500000
-19.766667	67.500000	185.500000
-19.733333	67.000000	185.000000
-19.700000	66.500000	183.500000
-19.666667	67.000000	183.000000
-19.633333	66.000000	182.500000
-19.600000	66.000000	182.000000
-19.566667	66.000000	181.000000
-19.533333	65.000000	180.500000
-19.500000	65.000000	179.500000
-19.466667	64.500000	179.000000
-19.433333	64.500000	179.000000
-19.400000	64.000000	178.500000
-19.366667	64.000000	178.000000
-19.333333	64.000000	177.000000
-19.300000	63.000000	177.000000
-19.266667	63.000000	176.500000
-19.233333	62.500000	175.500000
-19.200000	62.500000	175.500000
-19.166667	62.500000	175.000000
-19.133333	62.500000	174.500000
-19.100000	61.500000	174.000000
-19.066667	61.500000	174.000000
-19.033333	61.000000	172.500000
-19.000000	61.000000	172.500000
-18.966667	60.500000	171.500000
-18.933333	60.000000	171.000000
-18.900000	60.000000	170.000000
-18.866667	59.500000	169.000000
-18.833333	59.500000	168.500000
-18.800000	59.500000	168.500000
-18.766667	59.000000	167.000000
-18.733333	58.500000	167.000000
-18.700000	58.500000	167.500000
-18.666667	58.000000	166.000000
-18.633333	58.000000	166.000000
-18.600000	57.500000	165.000000
-18.566667	57.000000	165.000000
-18.533333	57.000000	164.500000
-18.500000	57.000000	164.500000
-18.466667	57.000000	164.000000
-18.433333	57.000000	163.500000
-18.400000	57.000000	163.000000
-18.366667	56.500000	162.500000
-18.333333	56.000000	162.000000
-18.300000	56.000000	162.500000
-18.266667	56.000000	162.500000
-18.233333	55.500000	161.000000
-18.200000	55.500000	161.000000
-18.166667	55.500000	161.000000
-18.133333	55.000000	160.000000
-18.100000	54.500000	160.000000
-18.066667	54.500000	159.000000
-18.033333	54.000000	158.500000
-18.000000	54.500000	158.500000
-17.966667	54.000000	158.500000
-17.933333	54.000000	158.000000
-17.900000	54.000000	157.500000
-17.866667	54.000000	156.500000
-17.833333	53.500000	156.500000
-17.800000	53.500000	156.500000
-17.766667	53.000000	155.500000
-17.733333	53.000000	155.500000
-17.700000	53.000000	155.500000
-17.666667	53.000000	155.500000
-17.633333	53.000000	154.500000
-17.600000	53.000000	155.000000
-17.566667	53.000000	154.500000
-17.533333	53.000000	154.000000
-17.500000	52.000000	154.000000
-17.466667	52.500000	153.000000
-17.433333	52.000000	153.000000
-17.400000	52.000000	153.000000
-17.366667	51.500000	153.500000
-17.333333	51.500000	152.000000
-17.300000	51.500000	152.000000
-17.266667	51.500000	152.000000
-17.233333	51.500000	152.000000
-17.200000	51.500000	152.000000
-17.166667	51.500000	151.000000
-17.133333	51.500000	151.000000
-17.100000	51.500000	150.500000
-17.066667	51.000000	150.500000
-17.033333	51.000000	149.500000
-17.000000	51.000000	149.500000
-16.966667	50.500000	149.500000
-16.933333	50.500000	149.500000
-16.900000	50.500000	149.500000
-16.866667	50.500000	149.000000
-16.833333	50.500000	149.000000
-16.800000	50.500000	148.000000
-16.766667	50.500000	147.500000
-16.733333	50.500000	147.500000
-16.700000	50.500000	147.500000
-16.666667	50.000000	147.000000
-16.633333	50.000000	147.000000
-16.600000	50.000000	147.000000
-16.566667	50.500000	146.000000
-16.533333	53.500000	145.500000
-16.500000	55.000000	146.000000
-16.466667	55.000000	145.500000
-16.433333	55.500000	145.000000
-16.400000	55.500000	144.500000
-16.366667	55.500000	144.000000
-16.333333	55.500000	143.500000
-16.300000	56.000000	143.000000
-16.266667	56.500000	142.500000
-16.233333	57.000000	142.500000
-16.200000	56.500000	142.000000
-16.166667	56.500000	141.500000
-16.133333	56.500000	140.500000
-16.100000	56.500000	139.500000
-16.066667	56.500000	139.500000
-16.033333	56.500000	139.000000
-16.000000	57.000000	138.500000
-15.966667	57.000000	138.000000
-15.933333	57.000000	138.000000
-15.900000	57.000000	137.500000
-15.866667	57.000000	137.500000
-15.833333	57.500000	137.000000
-15.800000	57.000000	136.500000
-15.766667	57.500000	136.500000
-15.733333	57.500000	135.500000
-15.700000	57.500000	135.500000
-15.666667	57.500000	135.000000
-15.633333	58.000000	135.000000
-15.600000	57.500000	134.500000
-15.566667	58.000000	134.500000
-15.533333	58.000000	134.500000
-15.500000	58.500000	133.500000
-15.466667	58.500000	133.000000
-15.433333	58.500000	133.000000
-15.400000	58.500000	132.500000
-15.366667	58.500000	132.500000
-15.333333	58.500000	132.000000
-15.300000	58.000000	132.000000
-15.266667	58.500000	131.500000
-15.233333	59.500000	131.000000
-15.200000	59.000000	131.000000
-15.166667	59.000000	130.500000
-15.133333	59.000000	130.000000
-15.100000	59.500000	130.000000
-15.066667	59.000000	130.000000
-15.033333	59.500000	130.000000
-15.000000	59.500000	129.500000
-14.966667	59.500000	129.000000
-14.933333	60.000000	129.000000
-14.900000	60.000000	128.000000
-14.866667	60.000000	128.500000
-14.833333	60.000000	128.000000
-14.800000	60.000000	128.000000
-14.766667	60.000000	127.500000
-14.733333	60.500000	127.000000
-14.700000	60.500000	124.500000
-14.666667	61.000000	122.500000
-14.633333	61.000000	122.500000
-14.600000	61.000000	122.000000
-14.566667	61.000000	121.000000
-14.533333	61.000000	120.000000
-14.500000	61.500000	119.500000
-14.466667	61.000000	119.000000
-14.433333	62.000000	117.500000
-14.400000	62.000000	117.000000
-14.366667	62.000000	115.500000
-14.333333	62.000000	115.500000
-14.300000	61.500000	114.500000
-14.266667	62.000000	114.500000
-14.233333	62.000000	114.000000
-14.200000	62.000000	113.500000
-14.166667	62.500000	113.000000
-14.133333	62.500000	112.000000
-14.100000	63.000000	111.000000
-14.066667	62.500000	110.500000
-14.033333	62.000000	110.500000
-14.000000	62.500000	110.000000
-13.966667	63.500000	109.500000
-13.933333	64.000000	108.500000
-13.900000	64.500000	107.000000
-13.866667	64.500000	106.000000
-13.833333	64.500000	105.000000
-13.800000	65.000000	104.500000
-13.766667	65.500000	102.000000
-13.733333	66.500000	101.000000
-13.700000	67.000000	101.000000
-13.666667	67.000000	99.500000
-13.633333	67.000000	99.000000
-13.600000	67.500000	97.500000
-13.566667	68.000000	97.000000
-13.533333	68.500000	95.000000
-13.500000	69.000000	94.000000
-13.466667	69.500000	93.500000
-13.433333	69.500000	94.000000
-13.400000	69.500000	93.500000
-13.366667	69.500000	93.000000
-13.333333	70.000000	91.500000
-13.300000	70.500000	92.000000
-13.266667	70.500000	89.000000
-13.233333	71.000000	89.500000
-13.200000	71.500000	89.000000
-13.166667	71.500000	88.500000
-13.133333	72.000000	87.000000
-13.100000	72.000000	85.500000
-13.066667	72.500000	85.000000
-13.033333	72.500000	83.000000
-13.000000	72.500000	82.500000
-12.966667	73.000000	81.500000
-12.933333	73.500000	81.000000
-12.900000	74.500000	79.500000
-12.866667	74.500000	78.500000
-12.833333	73.500000	75.000000
-12.800000	74.000000	73.500000
-12.766667	74.500000	71.500000
-12.733333	76.000000	68.500000
-12.700000	76.500000	66.000000
-12.666667	76.500000	62.000000
-12.633333	76.000000	59.500000
-12.600000	76.000000	57.000000
-12.566667	76.500000	53.000000
-12.533333	78.500000	51.500000
-12.500000	78.500000	49.000000
-12.466667	78.000000	47.000000
-12.433333	76.500000	43.500000
-12.400000	76.000000	42.000000
-12.366667	76.500000	40.000000
-12.333333	78.500000	37.500000
-12.300000	81.500000	36.000000
-12.266667	81.000000	34.000000
-12.233333	77.500000	33.500000
-12.200000	76.000000	31.000000
-12.166667	76.500000	30.500000
-12.133333	78.000000	30.000000
-12.100000	81.500000	29.000000
-12.066667	82.500000	28.500000
-12.033333	81.500000	28.500000
-12.000000	78.500000	26.000000
-11.966667	77.000000	25.500000
-11.933333	76.000000	25.500000
-11.900000	78.000000	24.500000
-11.866667	82.000000	24.000000
-11.833333	83.000000	23.500000
-11.800000	81.000000	24.000000
-11.766667	78.000000	24.000000
-11.733333	76.500000	23.500000
-11.700000	77.500000	23.500000
-11.666667	79.500000	23.500000
-11.633333	83.000000	24.000000
-11.600000	84.000000	23.500000
-11.566667	83.500000	22.500000
-11.533333	81.000000	23.000000
-11.500000	79.500000	23.500000
-11.466667	77.500000	24.000000
-11.433333	77.500000	24.000000
-11.400000	79.500000	23.000000
-11.366667	84.000000	23.500000
-11.333333	84.500000	23.500000
-11.300000	82.000000	29.000000
-11.266667	78.000000	28.000000
-11.233333	77.500000	25.500000
-11.200000	79.500000	26.000000
-11.166667	83.000000	26.000000
-11.133333	83.500000	27.000000
-11.100000	81.500000	28.000000
-11.066667	79.000000	27.000000
-11.033333	78.000000	25.500000
-11.000000	79.500000	25.500000
-10.966667	81.000000	26.000000
-10.933333	82.500000	26.500000
-10.900000	80.500000	27.000000
-10.866667	80.500000	26.500000
-10.833333	80.000000	26.000000
-10.800000	80.500000	26.500000
-10.766667	83.500000	21.500000
-10.733333	82.500000	25.000000
-10.700000	81.000000	26.000000
-10.666667	82.000000	25.000000
-10.633333	82.000000	25.000000
-10.600000	83.000000	24.500000
-10.566667	83.000000	20.500000
-10.533333	81.000000	23.500000
-10.500000	87.500000	23.000000
-10.466667	88.000000	22.000000
-10.433333	90.000000	20.500000
-10.400000	89.000000	15.000000
-10.366667	90.000000	19.000000
-10.333333	90.000000	20.000000
-10.300000	91.500000	16.500000
-10.266667	94.000000	15.500000
-10.233333	94.500000	13.000000
-10.200000	93.500000	14.000000
-10.166667	88.000000	10.500000
-10.133333	90.500000	15.000000
-10.100000	91.500000	12.500000
-10.066667	92.500000	12.000000
-10.033333	97.500000	13.500000
-10.000000	95.000000	14.000000
-9.966667	94.500000	14.000000
-9.933333	90.000000	10.500000
-9.900000	97.500000	10.000000
-9.866667	58.000000	3.000000
-9.833333	87.500000	5.000000
-9.800000	57.500000	6.000000
-9.766667	58.000000	6.000000
-9.733333	57.500000	3.000000
-9.700000	57.500000	3.000000
-9.666667	57.500000	4.500000
-9.633333	57.500000	7.000000
-9.600000	57.500000	6.000000
-9.566667	57.500000	3.000000
-9.533333	58.500000	3.500000
-9.500000	59.500000	5.500000
-9.466667	59.500000	6.500000
-9.433333	57.500000	4.500000
-9.400000	57.500000	4.000000
-9.366667	57.500000	4.000000
-9.333333	57.000000	4.000000
-9.300000	57.000000	6.000000
-9.266667	57.000000	4.500000
-9.233333	56.500000	4.500000
-9.200000	56.000000	4.500000
-9.166667	55.000000	4.000000
-9.133333	52.000000	5.500000
-9.100000	51.000000	4.500000
-9.066667	55.000000	4.500000
-9.033333	49.000000	2.500000
-9.000000	48.500000	4.000000
-8.966667	49.000000	6.000000
-8.933333	48.000000	5.500000
-8.900000	47.500000	4.000000
-8.866667	52.500000	4.000000
-8.833333	46.000000	4.000000
-8.800000	52.000000	6.000000
-8.766667	46.000000	6.500000
-8.733333	51.500000	5.000000
-8.700000	51.000000	4.000000
-8.666667	51.000000	4.500000
-8.633333	57.500000	4.500000
-8.600000	57.500000	4.000000
-8.566667	57.500000	4.000000
-8.533333	57.500000	4.500000
-8.500000	50.500000	5.000000
-8.466667	57.000000	5.000000
-8.433333	47.500000	4.500000
-8.400000	47.000000	4.000000
-8.366667	47.500000	4.000000
-8.333333	47.000000	4.500000
-8.300000	46.500000	5.000000
-8.266667	45.000000	7.000000
-8.233333	43.000000	6.500000
-8.200000	43.000000	5.000000
-8.166667	45.500000	4.500000
-8.133333	45.500000	5.000000
-8.100000	44.500000	6.000000
-8.066667	44.000000	7.500000
-8.033333	43.500000	7.500000
-8.000000	44.500000	5.500000
-7.966667	44.500000	5.500000
-7.933333	46.000000	5.500000
-7.900000	42.000000	7.000000
-7.866667	42.000000	8.500000
-7.833333	42.500000	7.000000
-7.800000	42.500000	5.500000
-7.766667	43.500000	5.500000
-7.733333	49.000000	6.000000
-7.700000	44.500000	8.000000
-7.666667	43.500000	8.000000
-7.633333	46.000000	8.500000
-7.600000	48.000000	9.000000
-7.566667	48.000000	9.500000
-7.533333	45.000000	9.500000
-7.500000	45.000000	11.500000
-7.466667	45.500000	11.500000
-7.433333	46.500000	12.000000
-7.400000	45.000000	11.000000
-7.366667	42.500000	13.500000
-7.333333	35.000000	11.500000
-7.300000	39.500000	14.000000
-7.266667	42.500000	13.500000
-7.233333	42.500000	13.500000
-7.200000	40.500000	14.500000
-7.166667	33.000000	13.000000
-7.133333	33.000000	13.000000
-7.100000	38.000000	13.500000
-7.066667	39.000000	14.000000
-7.033333	38.500000	14.500000
-7.000000	37.000000	16.000000
-6.966667	30.000000	14.000000
-6.933333	29.500000	14.000000
-6.900000	30.500000	13.500000
-6.866667	35.500000	15.500000
-6.833333	35.000000	15.500000
-6.800000	33.000000	15.500000
-6.766667	27.000000	13.500000
-6.733333	27.500000	13.500000
-6.700000	29.000000	14.500000
-6.666667	32.500000	16.000000
-6.633333	32.500000	16.000000
-6.600000	31.500000	17.000000
-6.566667	26.000000	14.000000
-6.533333	26.500000	15.000000
-6.500000	26.000000	14.500000
-6.466667	26.500000	15.000000
-6.433333	26.500000	15.500000
-6.400000	26.500000	15.500000
-6.366667	26.500000	15.500000
-6.333333	26.000000	15.000000
-6.300000	26.500000	15.000000
-6.266667	26.000000	15.500000
-6.233333	26.500000	16.000000
-6.200000	27.000000	16.500000
-6.166667	27.000000	16.000000
-6.133333	32.000000	19.500000
-6.100000	33.500000	19.000000
-6.066667	34.000000	18.000000
-6.033333	34.000000	18.000000
-6.000000	32.500000	20.000000
-5.966667	27.500000	18.500000
-5.933333	28.000000	18.500000
-5.900000	33.500000	21.000000
-5.866667	35.000000	19.000000
-5.833333	35.000000	19.000000
-5.800000	34.500000	19.500000
-5.766667	30.500000	20.000000
-5.733333	29.000000	19.000000
-5.700000	34.500000	21.000000
-5.666667	35.500000	18.500000
-5.633333	35.000000	19.000000
-5.600000	34.500000	20.000000
-5.566667	34.000000	20.500000
-5.533333	32.500000	22.000000
-5.500000	29.500000	20.500000
-5.466667	35.500000	21.000000
-5.433333	34.500000	22.000000
-5.400000	33.000000	23.500000
-5.366667	29.000000	25.000000
-5.333333	26.500000	22.500000
-5.300000	26.000000	23.500000
-5.266667	27.000000	23.500000
-5.233333	28.500000	26.000000
-5.200000	27.500000	23.000000
-5.166667	27.000000	22.500000
-5.133333	27.000000	27.000000
-5.100000	28.500000	21.500000
-5.066667	28.500000	20.000000
-5.033333	27.500000	20.000000
-5.000000	29.000000	17.500000
-4.966667	30.500000	17.000000
-4.933333	30.000000	16.000000
-4.900000	30.000000	15.000000
-4.866667	30.000000	15.000000
-4.833333	26.500000	16.500000
-4.800000	39.000000	8.500000
-4.766667	40.500000	9.000000
-4.733333	40.500000	8.500000
-4.700000	41.500000	9.000000
-4.666667	42.000000	9.000000
-4.633333	42.000000	9.500000
-4.600000	43.000000	10.000000
-4.566667	43.500000	10.000000
-4.533333	44.000000	10.500000
-4.500000	33.000000	15.000000
-4.466667	33.000000	14.500000
-4.433333	34.000000	15.500000
-4.400000	35.000000	17.000000
-4.366667	36.500000	16.500000
-4.333333	36.000000	15.500000
-4.300000	37.000000	16.000000
-4.266667	38.500000	17.000000
-4.233333	42.500000	16.000000
-4.200000	40.500000	16.500000
-4.166667	40.000000	16.000000
-4.133333	41.000000	17.000000
-4.100000	43.000000	18.500000
-4.066667	47.500000	15.000000
-4.033333	45.500000	16.000000
-4.000000	43.000000	16.500000
-3.966667	44.000000	17.500000
-3.933333	46.000000	18.500000
-3.900000	48.500000	17.000000
-3.866667	45.000000	17.500000
-3.833333	46.000000	18.000000
-3.800000	46.500000	19.000000
-3.766667	53.000000	18.000000
-3.733333	47.000000	18.000000
-3.700000	48.500000	20.000000
-3.666667	50.000000	20.000000
-3.633333	50.500000	20.500000
-3.600000	50.500000	19.500000
-3.566667	50.500000	18.500000
-3.533333	50.500000	19.500000
-3.500000	52.000000	20.000000
-3.466667	51.500000	20.500000
-3.433333	52.500000	22.000000
-3.400000	53.000000	20.500000
-3.366667	59.000000	20.000000
-3.333333	53.000000	20.500000
-3.300000	53.500000	21.000000
-3.266667	54.000000	21.000000
-3.233333	53.500000	21.000000
-3.200000	55.000000	21.000000
-3.166667	54.500000	22.000000
-3.133333	55.000000	20.500000
-3.100000	55.000000	21.000000
-3.066667	56.500000	21.000000
-3.033333	57.500000	21.500000
-3.000000	57.500000	22.000000
-2.966667	58.000000	22.500000
-2.933333	57.500000	22.000000
-2.900000	62.500000	22.500000
-2.866667	58.500000	22.500000
-2.833333	58.500000	22.500000
-2.800000	59.000000	22.500000
-2.766667	59.500000	24.500000
-2.733333	60.000000	23.500000
-2.700000	60.500000	23.000000
-2.666667	60.000000	23.000000
-2.633333	60.500000	23.000000
-2.600000	60.500000	23.500000
-2.566667	61.000000	23.000000
-2.533333	60.500000	23.500000
-2.500000	60.500000	24.000000
-2.466667	62.000000	24.000000
-2.433333	62.500000	24.500000
-2.400000	66.000000	25.000000
-2.366667	62.000000	23.500000
-2.333333	62.000000	24.000000
-2.300000	62.500000	24.000000
-2.266667	63.000000	24.500000
-2.233333	63.000000	25.500000
-2.200000	63.500000	24.500000
-2.166667	63.500000	25.500000
-2.133333	63.500000	26.000000
-2.100000	68.000000	25.500000
-2.066667	64.000000	25.500000
-2.033333	68.500000	25.500000
-2.000000	63.500000	25.500000
-1.966667	64.500000	26.500000
-1.933333	64.500000	25.500000
-1.900000	64.000000	26.500000
-1.866667	65.000000	25.500000
-1.833333	69.500000	26.000000
-1.800000	64.500000	26.000000
-1.766667	69.500000	25.500000
-1.733333	65.500000	27.500000
-1.700000	69.500000	28.000000
-1.666667	72.500000	27.500000
-1.633333	72.000000	28.500000
-1.600000	72.000000	27.000000
-1.566667	71.500000	25.000000
-1.533333	72.000000	24.000000
-1.500000	73.000000	25.500000
-1.466667	75.000000	23.000000
-1.433333	74.000000	24.000000
-1.400000	74.000000	23.000000
-1.366667	74.000000	20.500000
-1.333333	75.500000	18.500000
-1.300000	76.000000	19.500000
-1.266667	78.500000	22.000000
-1.233333	78.500000	23.000000
-1.200000	80.500000	23.500000
-1.166667	81.500000	23.000000
-1.133333	83.000000	23.000000
-1.100000	85.000000	24.500000
-1.066667	85.500000	26.000000
-1.033333	87.500000	25.000000
-1.000000	89.000000	25.000000
-0.966667	90.000000	26.000000
-0.933333	91.500000	25.500000
-0.900000	93.500000	27.000000
-0.866667	94.000000	28.000000
-0.833333	95.500000	28.500000
-0.800000	96.000000	29.000000
-0.766667	97.500000	29.000000
-0.733333	98.000000	27.000000
-0.700000	98.500000	27.500000
-0.666667	100.000000	28.000000
-0.633333	100.000000	30.000000
-0.600000	102.500000	31.000000
-0.566667	103.000000	31.000000
-0.533333	104.000000	31.500000
-0.500000	104.000000	30.500000
-0.466667	104.500000	28.500000
-0.433333	105.000000	30.500000
-0.400000	106.500000	31.500000
-0.366667	106.000000	31.500000
-0.333333	107.500000	32.000000
-0.300000	108.000000	32.000000
-0.266667	108.500000	32.000000
-0.233333	108.500000	33.500000
-0.200000	109.500000	31.500000
-0.166667	109.500000	31.000000
-0.133333	111.000000	32.000000
-0.100000	111.000000	31.000000
-0.066667	112.500000	33.000000
-0.033333	113.000000	33.000000
0.000000	113.500000	33.500000
0.033333	113.500000	34.000000
0.066667	114.000000	34.000000
0.100000	113.500000	32.500000
0.133333	114.500000	31.000000
0.166667	114.500000	31.000000
0.200000	115.000000	32.500000
0.233333	115.500000	34.000000
0.266667	116.000000	34.500000
0.300000	116.500000	35.000000
0.333333	117.000000	35.000000
0.366667	117.000000	35.000000
0.400000	118.000000	33.000000
0.433333	117.500000	32.000000
0.466667	118.000000	32.000000
0.500000	119.000000	34.500000
0.533333	119.000000	33.500000
0.566667	119.000000	35.000000
0.600000	120.000000	35.500000
0.633333	120.000000	35.500000
0.666667	121.000000	36.000000
0.700000	121.000000	35.500000
0.733333	121.000000	35.500000
0.766667	121.500000	34.500000
0.800000	121.500000	35.000000
0.833333	121.500000	36.000000
0.866667	122.000000	36.500000
0.900000	122.000000	36.000000
0.933333	122.000000	36.500000
0.966667	123.000000	36.000000
1.000000	124.000000	34.000000
1.033333	123.000000	35.000000
1.066667	123.500000	35.000000
1.100000	123.500000	36.000000
1.133333	124.000000	37.000000
1.166667	124.000000	37.000000
1.200000	124.000000	37.000000
1.233333	127.500000	37.000000
1.266667	125.000000	37.000000
1.300000	125.500000	35.000000
1.333333	124.500000	36.000000
1.366667	125.000000	37.000000
1.400000	125.000000	36.000000
1.433333	125.000000	37.000000
1.466667	126.000000	38.000000
1.500000	125.500000	38.000000
1.533333	126.000000	37.500000
1.566667	129.500000	36.500000
1.600000	131.000000	36.500000
1.633333	131.000000	36.500000
1.666667	132.000000	37.500000
1.700000	134.500000	38.000000
1.733333	133.500000	38.000000
1.766667	133.500000	38.500000
1.800000	139.500000	38.000000
1.833333	128.000000	36.500000
1.866667	128.000000	37.000000
1.900000	134.500000	38.000000
1.933333	134.500000	38.000000
1.966667	135.500000	38.500000
2.000000	135.500000	39.000000
2.033333	135.500000	39.000000
2.066667	140.500000	38.500000
2.100000	141.000000	38.500000
2.133333	141.000000	38.500000
2.166667	141.000000	38.500000
2.200000	141.000000	39.000000
2.233333	141.000000	39.000000
2.266667	141.000000	39.000000
2.300000	141.000000	38.500000
2.333333	141.000000	38.500000
2.366667	141.000000	39.000000
2.400000	142.500000	39.000000
2.433333	141.000000	39.500000
2.466667	141.000000	39.000000
2.500000	141.000000	39.500000
2.533333	142.500000	39.500000
2.566667	142.000000	39.500000
2.600000	142.000000	40.000000
2.633333	135.000000	39.500000
2.666667	135.000000	40.000000
2.700000	135.500000	40.000000
2.733333	135.500000	40.000000
2.766667	135.500000	40.000000
2.800000	136.500000	40.000000
2.833333	136.500000	40.000000
2.866667	144.500000	40.000000
2.900000	144.500000	39.500000
2.933333	144.500000	39.500000
2.966667	137.000000	40.000000
3.000000	136.000000	40.000000
3.033333	135.000000	40.000000
3.066667	136.000000	40.000000
3.100000	145.000000	40.000000
3.133333	145.000000	40.500000
3.166667	145.000000	40.500000
3.200000	144.000000	40.500000
3.233333	149.000000	41.000000
3.266667	150.000000	41.000000
3.300000	145.000000	41.000000
3.333333	150.500000	41.000000
3.366667	150.500000	41.000000
3.400000	148.000000	41.000000
3.433333	146.500000	41.000000
3.466667	146.500000	41.000000
3.500000	146.500000	41.000000
3.533333	146.500000	41.000000
3.566667	147.000000	41.500000
3.600000	151.000000	41.000000
3.633333	151.500000	40.500000
3.666667	151.000000	42.000000
3.700000	151.000000	42.000000
3.733333	151.000000	42.000000
3.766667	151.000000	42.000000
3.800000	152.500000	42.000000
3.833333	151.500000	42.000000
3.866667	151.500000	42.000000
3.900000	146.500000	42.000000
3.933333	146.500000	42.000000
3.966667	148.500000	41.500000
4.000000	151.000000	42.500000
4.033333	147.500000	42.500000
4.066667	147.500000	42.500000
4.100000	147.500000	43.500000
4.133333	146.000000	43.500000
4.166667	146.000000	43.500000
4.200000	146.000000	43.500000
4.233333	147.500000	43.000000
4.266667	148.500000	43.500000
4.300000	148.500000	43.500000
4.333333	148.500000	44.000000
4.366667	152.000000	44.000000
4.400000	152.000000	43.500000
4.433333	152.000000	43.500000
4.466667	152.000000	43.500000
4.500000	152.000000	43.500000
4.533333	152.000000	43.500000
4.566667	148.500000	43.500000
4.600000	147.500000	43.500000
4.633333	147.500000	46.000000
4.666667	147.500000	46.000000
4.700000	147.000000	46.000000
4.733333	146.500000	46.000000
4.766667	146.500000	46.000000
4.800000	152.000000	45.000000
4.833333	148.000000	45.500000
4.866667	149.000000	45.000000
4.900000	149.000000	45.500000
4.933333	149.000000	45.500000
4.966667	149.000000	44.500000
5.000000	148.000000	46.500000
5.033333	148.000000	46.500000
5.066667	148.000000	47.500000
5.100000	148.500000	47.500000
5.133333	148.500000	47.500000
5.166667	148.500000	47.500000
5.200000	148.500000	47.500000
5.233333	143.500000	47.500000
5.266667	147.500000	47.500000
5.300000	147.500000	47.500000
5.333333	147.500000	47.500000
5.366667	147.500000	47.500000
5.400000	141.500000	47.500000
5.433333	148.500000	47.500000
5.466667	148.500000	47.500000
5.500000	148.500000	45.500000
5.533333	148.500000	48.000000
5.566667	142.000000	48.000000
5.600000	142.000000	48.000000
5.633333	142.000000	48.000000
5.666667	142.000000	48.000000
5.700000	148.500000	45.500000
5.733333	150.000000	45.500000
5.766667	152.500000	47.000000
5.800000	149.000000	47.500000
5.833333	152.500000	48.500000
5.866667	149.500000	48.000000
5.900000	150.500000	46.500000
5.933333	150.500000	47.000000
5.966667	150.500000	47.500000
6.000000	150.500000	49.500000
6.033333	150.500000	50.500000
6.066667	152.500000	51.500000
6.100000	151.000000	51.500000
6.133333	151.000000	50.500000
6.166667	151.000000	53.000000
6.200000	143.000000	51.000000
6.233333	151.000000	55.500000
6.266667	143.000000	50.500000
6.300000	143.000000	52.500000
6.333333	143.000000	52.000000
6.366667	142.000000	52.500000
6.400000	146.000000	54.500000
6.433333	150.000000	59.000000
6.466667	148.500000	56.000000
6.500000	148.500000	60.000000
6.533333	149.000000	58.000000
6.566667	155.000000	66.000000
6.600000	155.000000	66.000000
[truncated: 8,801 more rows]
