# Supplementary material for: Attraction of posture and motion-trajectory elements of conspecific biological motion in medaka fish
Source: Sci Rep. 2018 Jun 5;8:8589. doi: 10.1038/s41598-018-26186-x (PMC5988670; doi:10.1038/s41598-018-26186-x)
Supplement: Supplementary file 4 — Dataset 3 [file 41598_2018_26186_MOESM4_ESM.zip › DataExperiments/Nonbio_12.csv]

time[sec]	x	y
-60.000000	154.500000	114.000000
-59.966667	154.500000	114.500000
-59.933333	154.500000	114.000000
-59.900000	154.500000	114.500000
-59.866667	154.500000	114.000000
-59.833333	154.500000	114.000000
-59.800000	154.500000	114.500000
-59.766667	154.500000	114.000000
-59.733333	154.500000	114.000000
-59.700000	154.500000	113.500000
-59.666667	154.500000	114.500000
-59.633333	154.500000	114.000000
-59.600000	154.500000	113.500000
-59.566667	154.500000	114.500000
-59.533333	154.500000	114.000000
-59.500000	154.500000	114.500000
-59.466667	154.500000	114.000000
-59.433333	154.500000	114.000000
-59.400000	154.500000	114.500000
-59.366667	154.500000	114.000000
-59.333333	154.500000	114.500000
-59.300000	154.500000	114.000000
-59.266667	154.500000	114.500000
-59.233333	154.500000	114.000000
-59.200000	154.500000	114.500000
-59.166667	154.500000	114.500000
-59.133333	154.500000	114.000000
-59.100000	154.500000	114.000000
-59.066667	154.500000	114.000000
-59.033333	154.500000	114.000000
-59.000000	154.500000	114.500000
-58.966667	154.500000	114.500000
-58.933333	154.500000	114.500000
-58.900000	154.500000	114.500000
-58.866667	154.500000	114.500000
-58.833333	154.500000	114.500000
-58.800000	154.500000	114.000000
-58.766667	154.500000	114.500000
-58.733333	154.500000	113.500000
-58.700000	154.500000	114.500000
-58.666667	154.500000	114.500000
-58.633333	154.500000	114.500000
-58.600000	154.500000	114.500000
-58.566667	154.500000	114.500000
-58.533333	154.500000	114.500000
-58.500000	154.500000	114.000000
-58.466667	154.500000	114.500000
-58.433333	154.500000	114.500000
-58.400000	154.500000	114.500000
-58.366667	154.500000	114.500000
-58.333333	154.500000	114.000000
-58.300000	154.500000	113.500000
-58.266667	154.500000	114.000000
-58.233333	154.500000	114.500000
-58.200000	154.500000	34.000000
-58.166667	40.000000	19.000000
-58.133333	38.000000	19.000000
-58.100000	50.500000	22.000000
-58.066667	40.500000	16.500000
-58.033333	42.500000	17.500000
-58.000000	40.500000	20.000000
-57.966667	38.000000	20.500000
-57.933333	40.500000	16.500000
-57.900000	39.500000	18.000000
-57.866667	32.500000	18.500000
-57.833333	34.500000	20.500000
-57.800000	37.500000	17.000000
-57.766667	36.000000	18.500000
-57.733333	29.500000	19.500000
-57.700000	33.500000	18.500000
-57.666667	35.000000	20.000000
-57.633333	31.500000	21.000000
-57.600000	34.500000	22.500000
-57.566667	35.000000	24.500000
-57.533333	31.500000	25.000000
-57.500000	35.000000	25.500000
-57.466667	36.000000	26.000000
-57.433333	35.000000	26.500000
-57.400000	36.500000	21.000000
-57.366667	37.000000	22.000000
-57.333333	37.000000	22.000000
-57.300000	36.500000	22.000000
-57.266667	36.500000	22.500000
-57.233333	39.500000	21.500000
-57.200000	39.500000	21.000000
-57.166667	39.000000	21.500000
-57.133333	40.000000	20.000000
-57.100000	42.500000	21.500000
-57.066667	43.500000	20.500000
-57.033333	44.500000	20.500000
-57.000000	43.500000	22.000000
-56.966667	43.000000	23.500000
-56.933333	42.500000	23.000000
-56.900000	41.500000	23.500000
-56.866667	39.500000	21.500000
-56.833333	42.000000	20.500000
-56.800000	40.500000	20.500000
-56.766667	40.500000	21.000000
-56.733333	41.000000	17.500000
-56.700000	34.500000	17.000000
-56.666667	39.000000	18.500000
-56.633333	28.500000	19.000000
-56.600000	29.500000	17.000000
-56.566667	34.000000	17.000000
-56.533333	26.500000	19.000000
-56.500000	24.500000	18.000000
-56.466667	28.500000	17.500000
-56.433333	23.500000	19.500000
-56.400000	23.500000	17.500000
-56.366667	25.000000	17.500000
-56.333333	20.000000	19.500000
-56.300000	17.500000	17.500000
-56.266667	19.500000	17.000000
-56.233333	14.500000	19.000000
-56.200000	15.000000	16.000000
-56.166667	17.000000	17.000000
-56.133333	8.500000	18.500000
-56.100000	10.500000	16.500000
-56.066667	11.000000	17.500000
-56.033333	7.500000	19.000000
-56.000000	7.500000	18.500000
-55.966667	7.500000	17.000000
-55.933333	10.000000	18.500000
-55.900000	11.000000	16.500000
-55.866667	12.000000	15.500000
-55.833333	11.000000	16.000000
-55.800000	11.000000	17.000000
-55.766667	10.500000	19.000000
-55.733333	10.500000	16.500000
-55.700000	12.000000	16.500000
-55.666667	12.500000	17.000000
-55.633333	13.500000	17.000000
-55.600000	14.000000	16.500000
-55.566667	17.500000	18.500000
-55.533333	17.500000	19.500000
-55.500000	12.000000	17.500000
-55.466667	12.500000	17.500000
-55.433333	13.000000	18.000000
-55.400000	12.500000	18.500000
-55.366667	12.500000	18.500000
-55.333333	13.500000	19.000000
-55.300000	13.500000	20.000000
-55.266667	13.000000	20.000000
-55.233333	14.000000	21.000000
-55.200000	15.500000	20.500000
-55.166667	17.000000	21.500000
-55.133333	17.000000	21.500000
-55.100000	17.000000	22.000000
-55.066667	18.000000	23.500000
-55.033333	19.000000	23.500000
-55.000000	20.000000	27.000000
-54.966667	20.500000	27.500000
-54.933333	19.500000	29.000000
-54.900000	21.000000	27.500000
-54.866667	23.500000	25.000000
-54.833333	25.500000	21.500000
-54.800000	21.500000	25.500000
-54.766667	22.000000	26.000000
-54.733333	21.500000	25.000000
-54.700000	21.000000	24.500000
-54.666667	19.500000	27.000000
-54.633333	18.000000	29.500000
-54.600000	11.500000	30.000000
-54.566667	13.500000	27.500000
-54.533333	15.000000	30.500000
-54.500000	10.000000	36.500000
-54.466667	10.000000	36.500000
-54.433333	11.000000	35.500000
-54.400000	8.500000	44.500000
-54.366667	8.500000	43.500000
-54.333333	10.000000	42.500000
-54.300000	10.000000	44.500000
-54.266667	10.000000	50.000000
-54.233333	9.000000	50.000000
-54.200000	11.000000	47.500000
-54.166667	11.000000	49.500000
-54.133333	13.000000	50.500000
-54.100000	11.000000	54.500000
-54.066667	12.500000	51.500000
-54.033333	14.000000	52.500000
-54.000000	17.000000	55.000000
-53.966667	15.000000	60.000000
-53.933333	15.000000	56.000000
-53.900000	16.000000	56.500000
-53.866667	17.000000	58.500000
-53.833333	18.000000	60.000000
-53.800000	19.000000	62.000000
-53.766667	17.500000	66.500000
-53.733333	18.500000	67.000000
-53.700000	20.000000	68.000000
-53.666667	21.000000	71.000000
-53.633333	15.500000	75.500000
-53.600000	18.000000	74.000000
-53.566667	17.500000	74.000000
-53.533333	18.000000	73.500000
-53.500000	19.000000	75.500000
-53.466667	16.500000	82.000000
-53.433333	14.500000	85.500000
-53.400000	15.500000	84.500000
-53.366667	15.500000	84.000000
-53.333333	15.500000	85.500000
-53.300000	16.500000	87.500000
-53.266667	15.500000	93.500000
-53.233333	15.000000	93.500000
-53.200000	15.000000	93.500000
-53.166667	15.500000	94.500000
-53.133333	16.000000	95.500000
-53.100000	15.000000	104.500000
-53.066667	14.500000	106.000000
-53.033333	14.000000	108.000000
-53.000000	15.000000	104.500000
-52.966667	15.000000	106.000000
-52.933333	13.000000	113.000000
-52.900000	12.500000	115.500000
-52.866667	12.500000	116.500000
-52.833333	12.500000	118.000000
-52.800000	13.000000	118.500000
-52.766667	13.500000	119.000000
-52.733333	14.500000	120.500000
-52.700000	13.500000	122.500000
-52.666667	13.500000	122.500000
-52.633333	14.000000	123.000000
-52.600000	13.500000	126.000000
-52.566667	14.000000	127.000000
-52.533333	15.000000	130.500000
-52.500000	15.500000	132.000000
-52.466667	15.500000	133.000000
-52.433333	15.000000	134.000000
-52.400000	15.500000	137.500000
-52.366667	17.000000	141.500000
-52.333333	17.000000	144.500000
-52.300000	17.000000	145.000000
-52.266667	17.500000	146.000000
-52.233333	17.500000	150.000000
-52.200000	18.000000	152.500000
-52.166667	18.500000	155.000000
-52.133333	18.500000	157.000000
-52.100000	19.000000	159.500000
-52.066667	19.500000	162.000000
-52.033333	19.500000	164.000000
-52.000000	19.500000	168.000000
-51.966667	20.000000	167.000000
-51.933333	20.000000	169.500000
-51.900000	19.500000	171.500000
-51.866667	19.000000	173.000000
-51.833333	18.000000	177.000000
-51.800000	18.000000	178.000000
-51.766667	17.500000	180.000000
-51.733333	17.000000	182.000000
-51.700000	16.500000	184.000000
-51.666667	16.000000	185.000000
-51.633333	15.500000	187.000000
-51.600000	15.500000	188.000000
-51.566667	15.000000	190.000000
-51.533333	14.500000	192.500000
-51.500000	13.500000	194.500000
-51.466667	12.500000	196.000000
-51.433333	12.500000	197.000000
-51.400000	12.000000	199.000000
-51.366667	11.500000	201.000000
-51.333333	12.500000	201.500000
-51.300000	13.000000	201.500000
-51.266667	13.500000	202.500000
-51.233333	13.000000	204.000000
-51.200000	13.000000	204.500000
-51.166667	13.000000	206.000000
-51.133333	14.500000	206.500000
-51.100000	13.500000	208.000000
-51.066667	14.000000	208.000000
-51.033333	14.500000	208.500000
-51.000000	16.000000	208.000000
-50.966667	16.000000	209.000000
-50.933333	16.500000	209.500000
-50.900000	17.500000	209.500000
-50.866667	15.500000	211.500000
-50.833333	17.000000	210.500000
-50.800000	17.000000	211.500000
-50.766667	17.000000	211.500000
-50.733333	16.500000	213.000000
-50.700000	16.000000	213.500000
-50.666667	17.500000	212.000000
-50.633333	19.000000	210.000000
-50.600000	19.500000	208.500000
-50.566667	18.500000	207.500000
-50.533333	17.000000	205.000000
-50.500000	17.500000	204.000000
-50.466667	16.500000	201.500000
-50.433333	18.000000	202.000000
-50.400000	16.000000	197.500000
-50.366667	16.000000	196.500000
-50.333333	16.000000	195.500000
-50.300000	15.000000	193.500000
-50.266667	14.500000	193.000000
-50.233333	14.500000	191.000000
-50.200000	12.000000	189.500000
-50.166667	11.500000	188.500000
-50.133333	10.500000	186.500000
-50.100000	10.500000	186.000000
-50.066667	9.000000	183.000000
-50.033333	9.000000	182.500000
-50.000000	9.000000	181.500000
-49.966667	11.000000	182.000000
-49.933333	8.500000	178.500000
-49.900000	8.000000	177.500000
-49.866667	8.000000	177.500000
-49.833333	8.000000	177.000000
-49.800000	8.500000	176.000000
-49.766667	8.000000	175.000000
-49.733333	8.000000	174.000000
-49.700000	10.000000	171.000000
-49.666667	10.000000	168.000000
-49.633333	10.500000	166.000000
-49.600000	10.500000	163.500000
-49.566667	11.000000	161.500000
-49.533333	11.000000	160.500000
-49.500000	11.500000	160.500000
-49.466667	12.500000	158.500000
-49.433333	12.500000	158.000000
-49.400000	12.000000	157.000000
-49.366667	13.500000	153.000000
-49.333333	16.000000	151.000000
-49.300000	17.500000	147.500000
-49.266667	18.500000	144.000000
-49.233333	19.000000	142.000000
-49.200000	21.000000	137.500000
-49.166667	22.000000	135.500000
-49.133333	22.500000	133.500000
-49.100000	23.000000	132.000000
-49.066667	25.000000	127.500000
-49.033333	25.500000	124.000000
-49.000000	26.500000	123.000000
-48.966667	27.500000	120.500000
-48.933333	28.500000	119.000000
-48.900000	29.000000	116.000000
-48.866667	29.500000	114.000000
-48.833333	30.000000	111.500000
-48.800000	30.500000	109.000000
-48.766667	31.500000	106.000000
-48.733333	32.000000	104.500000
-48.700000	32.500000	101.000000
-48.666667	33.000000	100.500000
-48.633333	32.500000	97.500000
-48.600000	32.500000	95.000000
-48.566667	32.000000	92.500000
-48.533333	32.500000	91.000000
-48.500000	32.500000	87.500000
-48.466667	32.500000	85.000000
-48.433333	32.000000	82.500000
-48.400000	31.500000	81.500000
-48.366667	32.000000	79.500000
-48.333333	31.500000	76.000000
-48.300000	31.500000	75.000000
-48.266667	31.500000	72.000000
-48.233333	31.000000	68.000000
-48.200000	30.500000	66.500000
-48.166667	31.500000	63.000000
-48.133333	31.500000	62.000000
-48.100000	32.000000	58.500000
-48.066667	31.000000	55.000000
-48.033333	30.500000	53.000000
-48.000000	31.500000	48.500000
-47.966667	31.500000	45.000000
-47.933333	31.500000	41.500000
-47.900000	30.000000	37.500000
-47.866667	31.500000	34.000000
-47.833333	33.000000	31.000000
-47.800000	33.000000	26.000000
-47.766667	29.500000	24.000000
-47.733333	32.000000	22.500000
-47.700000	34.500000	22.000000
-47.666667	33.000000	22.000000
-47.633333	32.500000	21.500000
-47.600000	31.000000	21.000000
-47.566667	31.000000	21.500000
-47.533333	33.500000	21.500000
-47.500000	33.000000	21.000000
-47.466667	31.500000	20.000000
-47.433333	31.500000	19.500000
-47.400000	32.500000	19.500000
-47.366667	31.000000	19.500000
-47.333333	29.500000	18.000000
-47.300000	30.000000	18.500000
-47.266667	31.500000	18.000000
-47.233333	31.500000	20.000000
-47.200000	26.500000	18.500000
-47.166667	27.500000	19.500000
-47.133333	28.000000	21.500000
-47.100000	27.500000	17.500000
-47.066667	25.000000	18.000000
-47.033333	24.000000	18.500000
-47.000000	25.000000	17.000000
-46.966667	29.000000	17.500000
-46.933333	25.500000	19.500000
-46.900000	22.500000	18.000000
-46.866667	22.000000	19.500000
-46.833333	25.000000	19.500000
-46.800000	23.000000	17.500000
-46.766667	22.500000	18.500000
-46.733333	23.500000	19.000000
-46.700000	25.000000	17.000000
-46.666667	24.500000	18.500000
-46.633333	23.000000	18.500000
-46.600000	24.500000	18.500000
-46.566667	21.000000	18.500000
-46.533333	23.500000	20.000000
-46.500000	23.000000	20.000000
-46.466667	22.000000	16.500000
-46.433333	25.500000	18.000000
-46.400000	28.500000	19.000000
-46.366667	31.000000	20.500000
-46.333333	33.500000	18.500000
-46.300000	31.000000	20.000000
-46.266667	31.500000	20.500000
-46.233333	33.000000	22.000000
-46.200000	32.500000	20.500000
-46.166667	30.500000	21.000000
-46.133333	32.500000	20.500000
-46.100000	32.500000	19.500000
-46.066667	30.500000	20.000000
-46.033333	29.000000	20.500000
-46.000000	32.000000	20.500000
-45.966667	35.500000	20.000000
-45.933333	34.000000	19.000000
-45.900000	34.500000	18.000000
-45.866667	34.500000	17.500000
-45.833333	38.000000	19.000000
-45.800000	40.500000	21.000000
-45.766667	41.000000	20.500000
-45.733333	38.500000	21.500000
-45.700000	38.000000	22.500000
-45.666667	39.500000	22.500000
-45.633333	38.500000	23.000000
-45.600000	39.500000	21.000000
-45.566667	40.500000	21.000000
-45.533333	37.000000	21.000000
-45.500000	37.000000	18.500000
-45.466667	32.500000	18.000000
-45.433333	32.000000	18.500000
-45.400000	28.000000	20.000000
-45.366667	27.500000	16.500000
-45.333333	30.000000	17.500000
-45.300000	24.500000	18.500000
-45.266667	22.000000	17.500000
-45.233333	23.500000	16.500000
-45.200000	20.500000	18.000000
-45.166667	22.000000	16.000000
-45.133333	22.000000	17.000000
-45.100000	16.500000	15.500000
-45.066667	19.500000	16.500000
-45.033333	13.500000	18.000000
-45.000000	14.500000	16.000000
-44.966667	15.500000	18.000000
-44.933333	8.000000	15.000000
-44.900000	9.500000	17.000000
-44.866667	11.500000	17.000000
-44.833333	10.000000	18.500000
-44.800000	5.000000	18.500000
-44.766667	5.000000	18.500000
-44.733333	6.500000	19.000000
-44.700000	7.500000	19.000000
-44.666667	9.000000	18.500000
-44.633333	11.000000	18.000000
-44.600000	12.000000	17.000000
-44.566667	12.000000	17.000000
-44.533333	14.000000	17.500000
-44.500000	16.500000	18.500000
-44.466667	17.500000	16.500000
-44.433333	18.000000	16.000000
-44.400000	16.500000	15.500000
-44.366667	19.000000	16.500000
-44.333333	22.000000	13.500000
-44.300000	22.500000	12.000000
-44.266667	17.000000	13.000000
-44.233333	21.000000	13.500000
-44.200000	18.500000	9.000000
-44.166667	24.000000	9.000000
-44.133333	18.500000	8.500000
-44.100000	16.000000	10.000000
-44.066667	16.500000	8.500000
-44.033333	16.500000	10.500000
-44.000000	15.000000	12.000000
-43.966667	9.500000	12.500000
-43.933333	11.000000	11.500000
-43.900000	11.000000	12.000000
-43.866667	16.500000	13.500000
-43.833333	10.000000	14.500000
-43.800000	10.500000	14.500000
-43.766667	13.000000	14.000000
-43.733333	14.000000	16.000000
-43.700000	7.000000	18.000000
-43.666667	5.000000	19.500000
-43.633333	5.500000	17.000000
-43.600000	6.000000	18.000000
-43.566667	7.000000	18.500000
-43.533333	7.500000	18.000000
-43.500000	8.000000	18.500000
-43.466667	8.500000	17.500000
-43.433333	8.500000	18.500000
-43.400000	8.000000	19.500000
-43.366667	7.500000	19.500000
-43.333333	8.000000	17.000000
-43.300000	8.000000	17.000000
-43.266667	8.000000	19.000000
-43.233333	7.000000	19.500000
-43.200000	7.500000	18.500000
-43.166667	6.500000	17.000000
-43.133333	7.500000	17.500000
-43.100000	11.000000	14.000000
-43.066667	9.500000	14.500000
-43.033333	11.000000	16.000000
-43.000000	12.500000	16.500000
-42.966667	21.500000	18.000000
-42.933333	12.000000	16.000000
-42.900000	11.500000	16.000000
-42.866667	9.000000	15.000000
-42.833333	9.500000	16.500000
-42.800000	6.000000	15.500000
-42.766667	5.500000	14.500000
-42.733333	12.500000	15.000000
-42.700000	7.000000	17.000000
-42.666667	9.000000	14.000000
-42.633333	9.000000	18.500000
-42.600000	13.000000	17.500000
-42.566667	15.500000	16.000000
-42.533333	15.000000	18.000000
-42.500000	17.000000	19.500000
-42.466667	18.000000	14.500000
-42.433333	18.500000	17.500000
-42.400000	22.500000	15.500000
-42.366667	25.000000	19.000000
-42.333333	22.500000	18.000000
-42.300000	23.500000	18.000000
-42.266667	25.500000	19.000000
-42.233333	24.000000	21.000000
-42.200000	25.500000	20.000000
-42.166667	29.000000	18.000000
-42.133333	29.500000	19.500000
-42.100000	30.000000	20.500000
-42.066667	30.500000	21.000000
-42.033333	32.000000	22.500000
-42.000000	32.500000	21.500000
-41.966667	33.000000	21.500000
-41.933333	31.000000	22.500000
-41.900000	30.000000	20.000000
-41.866667	32.000000	20.500000
-41.833333	32.500000	20.000000
-41.800000	30.500000	20.500000
-41.766667	30.500000	18.500000
-41.733333	31.500000	19.000000
-41.700000	32.500000	21.000000
-41.666667	34.000000	22.500000
-41.633333	34.000000	25.000000
-41.600000	33.000000	24.500000
-41.566667	32.500000	23.500000
-41.533333	31.000000	25.000000
-41.500000	32.500000	20.000000
-41.466667	32.000000	21.000000
-41.433333	31.500000	22.500000
-41.400000	31.500000	23.000000
-41.366667	33.000000	21.500000
-41.333333	31.500000	22.000000
-41.300000	31.500000	22.000000
-41.266667	30.500000	27.000000
-41.233333	30.000000	22.500000
-41.200000	29.500000	21.500000
-41.166667	29.500000	22.500000
-41.133333	38.000000	26.500000
-41.100000	29.500000	18.500000
-41.066667	29.000000	18.500000
-41.033333	27.000000	18.000000
-41.000000	28.500000	18.500000
-40.966667	32.000000	21.000000
-40.933333	29.000000	22.500000
-40.900000	30.500000	34.500000
-40.866667	30.000000	28.000000
-40.833333	29.500000	19.500000
-40.800000	32.500000	13.000000
-40.766667	30.500000	28.500000
-40.733333	33.500000	28.500000
-40.700000	23.500000	9.500000
-40.666667	22.500000	9.500000
-40.633333	21.500000	10.000000
-40.600000	20.500000	13.000000
-40.566667	20.000000	13.000000
-40.533333	20.500000	13.500000
-40.500000	20.500000	15.000000
-40.466667	21.000000	16.000000
-40.433333	26.000000	24.000000
-40.400000	22.500000	18.000000
-40.366667	22.500000	15.500000
-40.333333	27.500000	23.000000
-40.300000	24.500000	11.500000
-40.266667	22.500000	9.000000
-40.233333	23.500000	11.000000
-40.200000	22.500000	9.000000
-40.166667	21.500000	9.000000
-40.133333	23.500000	13.000000
-40.100000	25.500000	19.500000
-40.066667	20.000000	28.500000
-40.033333	32.500000	13.500000
-40.000000	30.500000	11.000000
-39.966667	33.000000	16.500000
-39.933333	29.500000	22.000000
-39.900000	26.000000	12.000000
-39.866667	23.500000	11.000000
-39.833333	20.000000	9.500000
-39.800000	20.000000	17.000000
-39.766667	20.000000	19.000000
-39.733333	22.500000	21.000000
-39.700000	20.000000	20.500000
-39.666667	22.000000	18.000000
-39.633333	23.000000	22.000000
-39.600000	22.000000	1.500000
-39.566667	25.000000	28.500000
-39.533333	22.000000	6.000000
-39.500000	24.000000	15.500000
-39.466667	20.000000	7.000000
-39.433333	19.500000	13.500000
-39.400000	18.500000	14.000000
-39.366667	18.000000	18.000000
-39.333333	15.500000	20.500000
-39.300000	15.000000	16.500000
-39.266667	12.000000	17.500000
-39.233333	12.000000	15.000000
-39.200000	12.000000	17.000000
-39.166667	9.000000	13.500000
-39.133333	10.500000	14.500000
-39.100000	9.500000	15.500000
-39.066667	10.000000	17.000000
-39.033333	4.500000	15.000000
-39.000000	6.500000	16.000000
-38.966667	7.500000	15.500000
-38.933333	5.500000	14.500000
-38.900000	6.000000	14.500000
-38.866667	7.500000	14.000000
-38.833333	9.500000	15.000000
-38.800000	10.000000	13.500000
-38.766667	10.000000	12.000000
-38.733333	10.000000	12.500000
-38.700000	11.000000	14.500000
-38.666667	10.500000	12.500000
-38.633333	11.500000	11.500000
-38.600000	12.000000	11.500000
-38.566667	13.500000	11.000000
-38.533333	10.500000	7.000000
-38.500000	10.500000	7.000000
-38.466667	11.500000	7.500000
-38.433333	10.000000	6.500000
-38.400000	10.000000	7.500000
-38.366667	10.000000	10.500000
-38.333333	10.000000	12.500000
-38.300000	10.000000	12.000000
-38.266667	11.000000	11.000000
-38.233333	11.000000	8.000000
-38.200000	11.000000	10.000000
-38.166667	10.500000	14.000000
-38.133333	10.500000	14.000000
-38.100000	10.500000	9.000000
-38.066667	13.500000	11.500000
-38.033333	8.500000	16.500000
-38.000000	9.500000	17.000000
-37.966667	10.000000	18.000000
-37.933333	9.500000	19.500000
-37.900000	10.500000	20.000000
-37.866667	11.500000	23.500000
-37.833333	10.000000	24.500000
-37.800000	9.000000	24.500000
-37.766667	10.000000	27.000000
-37.733333	8.500000	30.500000
-37.700000	7.500000	29.000000
-37.666667	9.000000	27.500000
-37.633333	10.000000	33.500000
-37.600000	7.000000	39.500000
-37.566667	8.500000	37.000000
-37.533333	9.000000	41.000000
-37.500000	7.500000	50.500000
-37.466667	7.500000	48.500000
-37.433333	8.500000	49.500000
-37.400000	9.500000	49.500000
-37.366667	10.000000	56.000000
-37.333333	10.500000	55.500000
-37.300000	12.500000	54.000000
-37.266667	14.500000	57.000000
-37.233333	16.500000	58.000000
-37.200000	16.500000	63.500000
-37.166667	17.500000	64.500000
-37.133333	18.500000	64.000000
-37.100000	18.500000	66.000000
-37.066667	18.500000	66.500000
-37.033333	19.000000	66.500000
-37.000000	18.500000	65.500000
-36.966667	20.000000	66.500000
-36.933333	11.000000	63.500000
-36.900000	11.000000	64.500000
-36.866667	11.500000	64.500000
-36.833333	12.000000	65.000000
-36.800000	10.000000	59.000000
-36.766667	9.500000	58.500000
-36.733333	10.000000	60.000000
-36.700000	9.500000	60.500000
-36.666667	10.500000	57.500000
-36.633333	10.500000	53.000000
-36.600000	11.500000	53.000000
-36.566667	12.000000	52.500000
-36.533333	12.500000	52.000000
-36.500000	12.500000	51.000000
-36.466667	12.000000	50.000000
-36.433333	12.500000	48.000000
-36.400000	13.000000	47.000000
-36.366667	13.500000	45.500000
-36.333333	13.000000	45.500000
-36.300000	13.500000	44.500000
-36.266667	14.000000	44.500000
-36.233333	14.000000	43.500000
-36.200000	14.000000	41.500000
-36.166667	14.000000	40.000000
-36.133333	14.500000	40.000000
-36.100000	14.500000	40.000000
-36.066667	15.000000	38.500000
-36.033333	15.500000	37.500000
-36.000000	15.000000	37.500000
-35.966667	15.500000	36.000000
-35.933333	15.500000	35.500000
-35.900000	16.000000	35.000000
-35.866667	16.000000	31.500000
-35.833333	16.500000	31.500000
-35.800000	17.500000	32.500000
-35.766667	18.500000	32.000000
-35.733333	18.500000	31.000000
-35.700000	18.500000	31.000000
-35.666667	19.500000	30.000000
-35.633333	21.000000	29.000000
-35.600000	20.000000	28.500000
-35.566667	20.500000	28.500000
-35.533333	21.000000	28.500000
-35.500000	21.500000	28.500000
-35.466667	22.500000	27.500000
-35.433333	23.000000	26.500000
-35.400000	24.500000	28.500000
-35.366667	22.500000	28.000000
-35.333333	23.000000	26.000000
-35.300000	25.000000	25.500000
-35.266667	25.000000	24.000000
-35.233333	25.000000	24.000000
-35.200000	25.000000	23.000000
-35.166667	26.500000	24.000000
-35.133333	26.500000	25.000000
-35.100000	26.500000	24.500000
-35.066667	26.500000	24.500000
-35.033333	29.000000	24.500000
-35.000000	30.000000	24.500000
-34.966667	30.500000	25.000000
-34.933333	31.000000	24.500000
-34.900000	32.000000	24.500000
-34.866667	32.500000	25.000000
-34.833333	33.500000	26.000000
-34.800000	33.500000	26.000000
-34.766667	34.000000	25.000000
-34.733333	33.000000	24.000000
-34.700000	38.000000	27.000000
-34.666667	37.500000	28.000000
-34.633333	39.500000	28.500000
-34.600000	39.500000	24.500000
-34.566667	39.000000	25.500000
-34.533333	39.000000	26.000000
-34.500000	39.000000	25.500000
-34.466667	39.500000	25.000000
-34.433333	40.000000	26.000000
-34.400000	40.000000	26.000000
-34.366667	40.500000	26.000000
-34.333333	41.000000	26.500000
-34.300000	41.000000	25.000000
-34.266667	41.000000	24.000000
-34.233333	41.000000	26.000000
-34.200000	41.500000	26.500000
-34.166667	40.500000	28.500000
-34.133333	42.000000	27.500000
-34.100000	43.000000	26.500000
-34.066667	44.000000	25.500000
-34.033333	43.000000	27.500000
-34.000000	44.500000	25.500000
-33.966667	45.000000	25.000000
-33.933333	45.500000	24.500000
-33.900000	46.500000	23.500000
-33.866667	48.000000	23.500000
-33.833333	46.000000	20.000000
-33.800000	20.500000	20.500000
-33.766667	20.000000	21.500000
-33.733333	19.500000	21.500000
-33.700000	19.000000	21.500000
-33.666667	18.000000	21.500000
-33.633333	18.000000	23.000000
-33.600000	17.000000	24.500000
-33.566667	17.500000	25.500000
-33.533333	17.000000	26.500000
-33.500000	17.000000	26.500000
-33.466667	17.500000	25.000000
-33.433333	17.500000	28.500000
-33.400000	18.500000	29.000000
-33.366667	17.000000	29.500000
-33.333333	17.000000	29.500000
-33.300000	17.500000	31.000000
-33.266667	18.000000	32.500000
-33.233333	19.000000	34.500000
-33.200000	19.500000	36.000000
-33.166667	19.000000	37.000000
-33.133333	19.000000	38.500000
-33.100000	19.000000	40.500000
-33.066667	19.000000	41.500000
-33.033333	18.500000	42.500000
-33.000000	19.000000	43.000000
-32.966667	21.000000	40.000000
-32.933333	22.000000	40.000000
-32.900000	23.500000	37.500000
-32.866667	18.500000	45.500000
-32.833333	18.500000	46.000000
-32.800000	18.500000	46.500000
-32.766667	20.000000	43.500000
-32.733333	20.500000	44.500000
-32.700000	21.500000	46.000000
-32.666667	18.500000	50.000000
-32.633333	15.500000	53.000000
-32.600000	15.000000	53.500000
-32.566667	16.000000	54.000000
-32.533333	19.000000	53.500000
-32.500000	17.000000	57.500000
-32.466667	17.000000	57.500000
-32.433333	16.500000	58.000000
-32.400000	14.000000	59.500000
-32.366667	16.500000	60.500000
-32.333333	16.500000	64.000000
-32.300000	16.500000	63.500000
-32.266667	16.000000	65.000000
-32.233333	15.500000	65.500000
-32.200000	16.500000	67.500000
-32.166667	16.500000	70.000000
-32.133333	17.500000	70.000000
-32.100000	17.000000	70.500000
-32.066667	17.000000	70.500000
-32.033333	17.000000	71.500000
-32.000000	17.500000	72.000000
-31.966667	18.500000	73.500000
-31.933333	18.500000	75.000000
-31.900000	18.000000	76.000000
-31.866667	18.000000	76.500000
-31.833333	19.000000	77.000000
-31.800000	19.500000	78.000000
-31.766667	19.500000	79.500000
-31.733333	19.500000	80.000000
-31.700000	19.000000	81.500000
-31.666667	19.000000	83.500000
-31.633333	18.000000	86.000000
-31.600000	17.500000	86.000000
-31.566667	18.500000	84.500000
-31.533333	17.500000	86.000000
-31.500000	17.500000	87.500000
-31.466667	18.000000	89.500000
-31.433333	16.000000	94.500000
-31.400000	17.000000	91.000000
-31.366667	15.500000	96.500000
-31.333333	17.500000	92.500000
-31.300000	17.000000	98.000000
-31.266667	15.000000	102.000000
-31.233333	15.000000	102.500000
-31.200000	14.500000	103.000000
-31.166667	14.000000	107.500000
-31.133333	12.000000	110.500000
-31.100000	11.500000	112.500000
-31.066667	13.000000	112.500000
-31.033333	12.000000	116.500000
-31.000000	12.000000	118.000000
-30.966667	11.000000	120.500000
-30.933333	13.000000	119.000000
-30.900000	12.000000	122.500000
-30.866667	11.500000	124.500000
-30.833333	10.500000	127.000000
-30.800000	11.000000	128.500000
-30.766667	13.500000	127.500000
-30.733333	14.500000	128.500000
-30.700000	15.000000	129.000000
-30.666667	11.500000	132.500000
-30.633333	11.000000	135.000000
-30.600000	10.500000	136.000000
-30.566667	11.500000	135.000000
-30.533333	11.500000	135.500000
-30.500000	18.500000	134.000000
-30.466667	19.500000	136.000000
-30.433333	4.500000	139.500000
-30.400000	3.500000	137.500000
-30.366667	4.500000	133.500000
-30.333333	4.500000	130.500000
-30.300000	4.000000	125.500000
-30.266667	5.500000	127.000000
-30.233333	5.500000	125.000000
-30.200000	5.500000	124.000000
-30.166667	5.500000	122.500000
-30.133333	5.000000	120.500000
-30.100000	5.500000	119.500000
-30.066667	5.500000	117.500000
-30.033333	6.000000	116.500000
-30.000000	5.500000	114.500000
-29.966667	5.500000	114.500000
-29.933333	5.500000	113.000000
-29.900000	5.500000	110.500000
-29.866667	6.000000	112.000000
-29.833333	6.000000	111.500000
-29.800000	6.000000	111.000000
-29.766667	3.000000	107.000000
-29.733333	2.500000	107.000000
-29.700000	2.500000	107.000000
-29.666667	2.500000	106.500000
-29.633333	2.500000	106.000000
-29.600000	2.500000	106.000000
-29.566667	3.000000	105.000000
-29.533333	2.500000	105.000000
-29.500000	2.500000	105.500000
-29.466667	2.500000	105.500000
-29.433333	3.000000	105.000000
-29.400000	3.000000	104.500000
-29.366667	2.500000	104.000000
-29.333333	2.500000	104.500000
-29.300000	2.500000	103.500000
-29.266667	2.500000	103.500000
-29.233333	3.000000	102.500000
-29.200000	3.000000	102.000000
-29.166667	2.500000	102.000000
-29.133333	2.500000	101.500000
-29.100000	2.500000	101.000000
-29.066667	3.000000	100.500000
-29.033333	3.000000	99.500000
-29.000000	2.500000	99.000000
-28.966667	2.500000	98.500000
-28.933333	3.000000	98.000000
-28.900000	3.500000	98.000000
-28.866667	3.500000	97.000000
-28.833333	3.000000	96.500000
-28.800000	3.500000	96.500000
-28.766667	3.500000	96.000000
-28.733333	7.000000	100.000000
-28.700000	6.000000	97.500000
-28.666667	6.000000	97.500000
-28.633333	5.500000	97.000000
-28.600000	6.500000	97.500000
-28.566667	5.500000	96.000000
-28.533333	5.500000	96.000000
-28.500000	5.500000	95.500000
-28.466667	3.500000	91.500000
-28.433333	3.000000	89.500000
-28.400000	3.000000	89.000000
-28.366667	3.500000	87.000000
-28.333333	3.500000	85.500000
-28.300000	4.000000	85.000000
-28.266667	3.500000	83.500000
-28.233333	3.500000	83.000000
-28.200000	3.500000	82.500000
-28.166667	4.000000	82.500000
-28.133333	4.500000	83.000000
-28.100000	5.000000	82.500000
-28.066667	3.500000	79.500000
-28.033333	3.500000	79.500000
-28.000000	3.500000	79.000000
-27.966667	3.500000	63.000000
-27.933333	4.000000	70.500000
-27.900000	3.500000	69.500000
-27.866667	3.500000	70.500000
-27.833333	4.500000	66.500000
-27.800000	4.500000	60.500000
-27.766667	5.000000	60.500000
-27.733333	5.000000	60.000000
-27.700000	6.000000	71.000000
-27.666667	5.000000	66.500000
-27.633333	5.500000	66.000000
-27.600000	5.000000	53.500000
-27.566667	5.000000	52.500000
-27.533333	4.000000	48.500000
-27.500000	3.500000	50.000000
-27.466667	4.000000	49.500000
-27.433333	4.500000	46.500000
-27.400000	5.000000	45.000000
-27.366667	5.000000	41.500000
-27.333333	5.500000	43.000000
-27.300000	4.500000	40.000000
-27.266667	4.000000	39.500000
-27.233333	4.500000	38.000000
-27.200000	5.000000	36.500000
-27.166667	5.500000	35.000000
-27.133333	5.500000	32.000000
-27.100000	6.000000	34.500000
-27.066667	5.500000	33.000000
-27.033333	6.000000	32.500000
-27.000000	6.000000	32.000000
-26.966667	6.500000	29.500000
-26.933333	6.500000	28.500000
-26.900000	6.500000	27.500000
-26.866667	6.500000	29.500000
-26.833333	6.500000	29.500000
-26.800000	7.000000	28.000000
-26.766667	7.500000	28.000000
-26.733333	8.000000	27.500000
-26.700000	8.000000	27.500000
-26.666667	8.000000	27.500000
-26.633333	8.000000	27.000000
-26.600000	8.500000	26.500000
-26.566667	9.000000	26.000000
-26.533333	9.500000	25.500000
-26.500000	9.500000	24.000000
-26.466667	9.500000	23.500000
-26.433333	9.000000	24.000000
-26.400000	9.500000	23.500000
-26.366667	10.000000	22.000000
-26.333333	10.500000	20.500000
-26.300000	11.000000	21.500000
-26.266667	11.000000	21.500000
-26.233333	11.000000	20.500000
-26.200000	11.500000	21.500000
-26.166667	12.000000	21.000000
-26.133333	12.000000	19.500000
-26.100000	12.500000	19.000000
-26.066667	13.500000	21.000000
-26.033333	13.000000	21.500000
-26.000000	13.000000	21.500000
-25.966667	15.000000	23.000000
-25.933333	16.000000	22.500000
-25.900000	17.500000	21.000000
-25.866667	17.500000	20.000000
-25.833333	18.000000	22.500000
-25.800000	19.000000	23.500000
-25.766667	20.000000	24.000000
-25.733333	22.000000	25.500000
-25.700000	21.000000	21.000000
-25.666667	20.500000	26.000000
-25.633333	20.000000	25.500000
-25.600000	22.500000	24.000000
-25.566667	24.500000	21.000000
-25.533333	19.500000	22.500000
-25.500000	21.500000	21.000000
-25.466667	13.000000	22.500000
-25.433333	14.000000	23.500000
-25.400000	21.500000	20.500000
-25.366667	17.000000	24.500000
-25.333333	13.000000	25.000000
-25.300000	16.500000	21.500000
-25.266667	18.500000	22.500000
-25.233333	21.000000	22.500000
-25.200000	16.000000	26.500000
-25.166667	18.000000	23.000000
-25.133333	18.000000	23.500000
-25.100000	20.500000	26.000000
-25.066667	21.500000	28.500000
-25.033333	19.500000	27.000000
-25.000000	19.000000	27.000000
-24.966667	21.000000	29.000000
-24.933333	22.000000	31.500000
-24.900000	20.000000	31.000000
-24.866667	20.500000	35.000000
-24.833333	22.000000	35.000000
-24.800000	23.000000	35.000000
-24.766667	22.500000	34.500000
-24.733333	18.000000	34.000000
-24.700000	18.500000	33.000000
-24.666667	17.500000	32.000000
-24.633333	17.500000	32.000000
-24.600000	17.500000	31.000000
-24.566667	21.500000	33.000000
-24.533333	22.500000	31.000000
-24.500000	22.500000	30.500000
-24.466667	21.500000	30.500000
-24.433333	15.500000	30.000000
-24.400000	17.500000	28.500000
-24.366667	21.500000	28.000000
-24.333333	13.500000	28.000000
-24.300000	12.500000	26.500000
-24.266667	13.000000	26.000000
-24.233333	15.000000	24.500000
-24.200000	15.500000	20.500000
-24.166667	15.000000	22.000000
-24.133333	16.500000	22.000000
-24.100000	18.500000	21.500000
-24.066667	18.500000	21.000000
-24.033333	18.000000	21.000000
-24.000000	22.000000	22.000000
-23.966667	23.500000	20.500000
-23.933333	23.500000	20.500000
-23.900000	25.500000	21.500000
-23.866667	28.000000	20.500000
-23.833333	30.500000	19.000000
-23.800000	32.000000	19.000000
-23.766667	35.500000	21.000000
-23.733333	36.500000	19.000000
-23.700000	38.000000	19.000000
-23.666667	36.000000	21.000000
-23.633333	34.500000	21.500000
-23.600000	35.500000	19.500000
-23.566667	35.000000	20.000000
-23.533333	35.500000	20.500000
-23.500000	27.000000	21.500000
-23.466667	28.500000	19.500000
-23.433333	29.000000	20.000000
-23.400000	30.000000	19.000000
-23.366667	29.500000	20.500000
-23.333333	30.000000	21.000000
-23.300000	32.500000	19.000000
-23.266667	33.500000	20.000000
-23.233333	33.500000	21.000000
-23.200000	33.000000	21.500000
-23.166667	34.000000	23.000000
-23.133333	33.500000	20.000000
-23.100000	32.500000	21.000000
-23.066667	37.000000	22.500000
-23.033333	36.500000	20.000000
-23.000000	34.500000	20.500000
-22.966667	34.500000	21.000000
-22.933333	41.500000	29.000000
-22.900000	39.000000	31.000000
-22.866667	30.000000	22.500000
-22.833333	31.500000	31.000000
-22.800000	24.000000	12.500000
-22.766667	23.000000	11.500000
-22.733333	22.000000	12.000000
-22.700000	20.000000	15.000000
-22.666667	19.000000	18.500000
-22.633333	18.000000	21.000000
-22.600000	20.500000	23.000000
-22.566667	19.000000	22.000000
-22.533333	19.500000	27.500000
-22.500000	22.500000	30.000000
-22.466667	33.500000	29.000000
-22.433333	32.500000	29.500000
-22.400000	31.000000	31.000000
-22.366667	30.500000	32.000000
-22.333333	30.000000	34.000000
-22.300000	29.500000	34.000000
-22.266667	28.500000	34.000000
-22.233333	27.000000	36.000000
-22.200000	26.500000	41.000000
-22.166667	25.000000	41.500000
-22.133333	23.500000	42.000000
-22.100000	22.500000	42.500000
-22.066667	21.000000	43.500000
-22.033333	23.000000	47.500000
-22.000000	23.000000	50.500000
-21.966667	21.000000	51.000000
-21.933333	17.500000	52.500000
-21.900000	16.500000	57.000000
-21.866667	14.500000	62.000000
-21.833333	12.000000	64.500000
-21.800000	11.500000	67.500000
-21.766667	12.500000	70.000000
-21.733333	11.500000	72.500000
-21.700000	10.000000	75.500000
-21.666667	10.000000	81.000000
-21.633333	10.500000	82.000000
-21.600000	10.500000	86.000000
-21.566667	11.000000	87.000000
-21.533333	10.500000	93.000000
-21.500000	10.500000	93.000000
-21.466667	10.500000	95.500000
-21.433333	10.000000	98.500000
-21.400000	10.000000	101.500000
-21.366667	11.000000	102.500000
-21.333333	10.500000	105.500000
-21.300000	10.000000	109.500000
-21.266667	10.500000	114.500000
-21.233333	10.500000	114.500000
-21.200000	10.500000	117.000000
-21.166667	9.500000	121.500000
-21.133333	10.000000	122.000000
-21.100000	9.500000	125.000000
-21.066667	9.500000	126.500000
-21.033333	9.000000	129.500000
-21.000000	8.500000	132.500000
-20.966667	8.500000	135.500000
-20.933333	8.500000	136.500000
-20.900000	8.500000	138.500000
-20.866667	8.500000	141.000000
-20.833333	8.500000	142.000000
-20.800000	9.000000	143.000000
-20.766667	8.500000	145.500000
-20.733333	9.000000	146.500000
-20.700000	8.500000	149.500000
-20.666667	8.500000	150.500000
-20.633333	7.500000	154.500000
-20.600000	7.500000	155.500000
-20.566667	7.000000	158.000000
-20.533333	7.000000	159.500000
-20.500000	6.500000	160.500000
-20.466667	6.500000	162.000000
-20.433333	6.000000	166.500000
-20.400000	6.500000	166.500000
-20.366667	5.000000	170.500000
-20.333333	5.500000	171.500000
-20.300000	5.000000	173.000000
-20.266667	5.500000	174.500000
-20.233333	5.000000	176.500000
-20.200000	4.000000	177.500000
-20.166667	4.000000	178.500000
-20.133333	4.000000	179.500000
-20.100000	4.000000	180.000000
-20.066667	3.000000	182.000000
-20.033333	2.500000	182.500000
-20.000000	3.000000	182.500000
-19.966667	2.500000	183.000000
-19.933333	3.000000	183.500000
-19.900000	2.500000	184.500000
-19.866667	2.000000	185.500000
-19.833333	3.000000	185.000000
-19.800000	2.500000	185.500000
-19.766667	3.500000	185.500000
-19.733333	3.000000	186.000000
-19.700000	3.000000	187.000000
-19.666667	4.000000	188.000000
-19.633333	7.000000	186.500000
-19.600000	7.000000	183.500000
-19.566667	8.000000	181.500000
-19.533333	8.500000	180.500000
-19.500000	7.000000	178.000000
-19.466667	7.500000	177.500000
-19.433333	8.000000	177.000000
-19.400000	8.000000	176.500000
-19.366667	8.000000	176.000000
-19.333333	8.000000	175.000000
-19.300000	7.500000	174.500000
-19.266667	8.000000	174.000000
-19.233333	8.000000	173.500000
-19.200000	8.000000	172.500000
-19.166667	8.000000	172.000000
-19.133333	7.500000	171.000000
-19.100000	8.000000	170.500000
-19.066667	7.500000	169.500000
-19.033333	8.000000	169.500000
-19.000000	7.500000	168.500000
-18.966667	7.500000	167.500000
-18.933333	7.500000	166.500000
-18.900000	6.500000	165.500000
-18.866667	7.000000	165.000000
-18.833333	8.500000	166.000000
-18.800000	5.000000	161.000000
-18.766667	3.500000	156.500000
-18.733333	3.000000	154.500000
-18.700000	3.500000	152.500000
-18.666667	3.500000	149.000000
-18.633333	4.000000	148.000000
-18.600000	4.000000	146.500000
-18.566667	4.500000	144.500000
-18.533333	4.500000	144.000000
-18.500000	4.500000	142.500000
-18.466667	4.500000	141.500000
-18.433333	4.500000	139.500000
-18.400000	5.500000	135.500000
-18.366667	6.500000	134.000000
-18.333333	6.500000	133.500000
-18.300000	6.500000	132.500000
-18.266667	7.500000	130.000000
-18.233333	9.500000	127.000000
-18.200000	9.500000	122.500000
-18.166667	10.500000	121.000000
-18.133333	11.000000	117.500000
-18.100000	11.500000	115.500000
-18.066667	12.000000	113.500000
-18.033333	13.000000	110.000000
-18.000000	13.000000	108.500000
-17.966667	13.000000	106.000000
-17.933333	13.000000	103.000000
-17.900000	13.500000	102.500000
-17.866667	14.000000	99.500000
-17.833333	15.000000	96.000000
-17.800000	15.000000	92.500000
-17.766667	14.000000	90.000000
-17.733333	14.500000	88.500000
-17.700000	15.500000	84.000000
-17.666667	16.000000	80.000000
-17.633333	16.500000	76.500000
-17.600000	17.000000	72.500000
-17.566667	18.500000	71.500000
-17.533333	19.000000	66.000000
-17.500000	18.500000	60.000000
-17.466667	20.500000	55.500000
-17.433333	22.000000	52.500000
-17.400000	24.000000	49.500000
-17.366667	23.500000	44.500000
-17.333333	24.000000	41.000000
-17.300000	25.000000	37.500000
-17.266667	26.500000	34.500000
-17.233333	27.500000	31.500000
-17.200000	28.500000	26.000000
-17.166667	29.000000	24.500000
-17.133333	29.500000	22.500000
-17.100000	31.000000	21.000000
-17.066667	30.000000	18.500000
-17.033333	30.500000	18.000000
-17.000000	32.500000	18.000000
-16.966667	29.000000	17.500000
-16.933333	32.500000	18.000000
-16.900000	35.000000	19.500000
-16.866667	37.000000	21.000000
-16.833333	33.500000	18.000000
-16.800000	35.500000	19.500000
-16.766667	35.500000	21.000000
-16.733333	37.000000	16.500000
-16.700000	36.000000	19.000000
-16.666667	38.000000	18.500000
-16.633333	38.500000	17.500000
-16.600000	32.500000	19.000000
-16.566667	34.500000	16.000000
-16.533333	36.000000	17.000000
-16.500000	30.000000	19.500000
-16.466667	29.000000	18.000000
-16.433333	30.500000	18.000000
-16.400000	30.500000	19.500000
-16.366667	26.500000	17.500000
-16.333333	30.500000	17.500000
-16.300000	32.500000	18.000000
-16.266667	30.000000	20.500000
-16.233333	29.500000	19.000000
-16.200000	34.500000	17.500000
-16.166667	33.000000	20.000000
-16.133333	30.500000	21.000000
-16.100000	34.500000	19.000000
-16.066667	35.500000	17.500000
-16.033333	36.500000	21.500000
-16.000000	34.000000	24.500000
-15.966667	33.500000	24.500000
-15.933333	34.500000	24.500000
-15.900000	34.500000	24.500000
-15.866667	35.000000	21.000000
-15.833333	35.500000	22.000000
-15.800000	35.000000	18.500000
-15.766667	35.000000	9.000000
-15.733333	36.000000	21.500000
-15.700000	36.000000	22.000000
-15.666667	21.000000	13.000000
-15.633333	31.000000	9.500000
-15.600000	34.500000	22.500000
-15.566667	23.500000	21.500000
-15.533333	22.000000	22.500000
-15.500000	22.000000	18.500000
-15.466667	22.500000	22.000000
-15.433333	22.000000	22.000000
-15.400000	22.000000	23.000000
-15.366667	22.000000	27.500000
-15.333333	23.000000	29.000000
-15.300000	24.000000	29.500000
-15.266667	24.000000	29.500000
-15.233333	23.500000	32.000000
-15.200000	24.000000	35.000000
-15.166667	24.000000	38.500000
-15.133333	22.500000	31.000000
-15.100000	28.000000	38.500000
-15.066667	27.500000	40.000000
-15.033333	28.000000	41.000000
-15.000000	25.500000	21.500000
-14.966667	24.500000	22.000000
-14.933333	24.500000	23.500000
-14.900000	23.500000	25.000000
-14.866667	22.500000	27.000000
-14.833333	22.500000	28.000000
-14.800000	22.000000	29.000000
-14.766667	32.500000	34.000000
-14.733333	21.000000	30.000000
-14.700000	31.000000	34.000000
-14.666667	30.000000	34.500000
-14.633333	31.000000	35.000000
-14.600000	31.500000	35.000000
-14.566667	36.500000	36.000000
-14.533333	36.000000	37.000000
-14.500000	31.000000	37.500000
-14.466667	31.500000	38.000000
-14.433333	30.500000	38.000000
-14.400000	30.500000	38.000000
-14.366667	30.500000	38.000000
-14.333333	29.500000	38.500000
-14.300000	30.000000	39.000000
-14.266667	30.000000	39.000000
-14.233333	30.500000	38.500000
-14.200000	31.500000	39.000000
-14.166667	31.500000	39.500000
-14.133333	30.500000	39.500000
-14.100000	30.000000	39.000000
-14.066667	29.500000	38.500000
-14.033333	30.000000	39.000000
-14.000000	30.500000	39.000000
-13.966667	30.500000	39.000000
-13.933333	31.000000	39.500000
-13.900000	32.000000	41.000000
-13.866667	32.000000	40.500000
-13.833333	33.000000	41.000000
-13.800000	32.000000	39.500000
-13.766667	33.000000	40.500000
-13.733333	40.500000	47.000000
-13.700000	40.500000	47.000000
-13.666667	40.500000	47.000000
-13.633333	39.000000	45.500000
-13.600000	39.500000	45.000000
-13.566667	40.500000	45.000000
-13.533333	40.500000	46.500000
-13.500000	36.500000	39.000000
-13.466667	31.000000	37.500000
-13.433333	35.500000	35.500000
-13.400000	35.500000	34.000000
-13.366667	35.500000	31.000000
-13.333333	38.000000	28.500000
-13.300000	39.000000	26.000000
-13.266667	35.500000	18.000000
-13.233333	36.000000	16.000000
-13.200000	36.500000	24.000000
-13.166667	38.000000	24.000000
-13.133333	38.500000	25.000000
-13.100000	38.000000	23.000000
-13.066667	36.000000	21.500000
-13.033333	36.500000	23.000000
-13.000000	37.000000	23.500000
-12.966667	40.000000	25.500000
-12.933333	42.000000	23.000000
-12.900000	43.000000	27.500000
-12.866667	45.000000	26.000000
-12.833333	39.500000	26.500000
-12.800000	41.500000	28.500000
-12.766667	44.000000	31.500000
-12.733333	29.500000	23.500000
-12.700000	28.000000	27.500000
-12.666667	29.000000	23.500000
-12.633333	28.000000	7.000000
-12.600000	28.000000	7.500000
-12.566667	28.500000	11.000000
-12.533333	26.500000	10.500000
-12.500000	27.500000	12.000000
-12.466667	27.500000	12.000000
-12.433333	27.000000	12.000000
-12.400000	26.500000	12.000000
-12.366667	27.000000	16.500000
-12.333333	28.000000	17.000000
-12.300000	27.000000	16.000000
-12.266667	26.500000	17.000000
-12.233333	26.500000	17.000000
-12.200000	25.000000	11.500000
-12.166667	21.000000	10.500000
-12.133333	23.000000	16.000000
-12.100000	20.500000	14.500000
-12.066667	22.500000	16.500000
-12.033333	23.000000	16.000000
-12.000000	24.500000	16.000000
-11.966667	25.000000	17.000000
-11.933333	26.000000	21.000000
-11.900000	14.500000	13.500000
-11.866667	14.500000	15.000000
-11.833333	26.000000	1.000000
-11.800000	11.000000	17.500000
-11.766667	25.500000	1.000000
-11.733333	26.000000	1.000000
-11.700000	26.000000	6.500000
-11.666667	26.000000	7.500000
-11.633333	24.000000	12.000000
-11.600000	24.500000	11.500000
-11.566667	24.000000	11.500000
-11.533333	23.000000	16.500000
-11.500000	23.000000	17.000000
-11.466667	21.000000	12.500000
-11.433333	19.000000	11.500000
-11.400000	19.000000	14.500000
-11.366667	18.500000	14.000000
-11.333333	18.000000	14.000000
-11.300000	17.000000	12.500000
-11.266667	16.000000	12.000000
-11.233333	15.000000	13.000000
-11.200000	15.000000	14.000000
-11.166667	14.500000	14.000000
-11.133333	13.500000	14.000000
-11.100000	13.500000	13.000000
-11.066667	13.000000	12.000000
-11.033333	13.000000	12.000000
-11.000000	12.500000	12.500000
-10.966667	12.500000	13.000000
-10.933333	13.000000	12.500000
-10.900000	13.000000	12.500000
-10.866667	13.000000	12.000000
-10.833333	12.500000	11.000000
-10.800000	13.000000	10.500000
-10.766667	13.500000	9.500000
-10.733333	14.000000	10.000000
-10.700000	14.000000	9.500000
-10.666667	14.000000	9.500000
-10.633333	14.500000	9.000000
-10.600000	14.000000	8.500000
-10.566667	14.500000	8.500000
-10.533333	14.000000	8.500000
-10.500000	14.000000	8.500000
-10.466667	14.000000	8.500000
-10.433333	14.000000	8.500000
-10.400000	14.000000	8.500000
-10.366667	13.500000	8.500000
-10.333333	13.000000	8.500000
-10.300000	13.000000	8.000000
-10.266667	12.000000	7.000000
-10.233333	13.000000	8.000000
-10.200000	13.000000	8.500000
-10.166667	13.000000	9.000000
-10.133333	13.000000	9.000000
-10.100000	13.000000	10.000000
-10.066667	13.000000	12.500000
-10.033333	13.000000	14.000000
-10.000000	13.000000	14.000000
-9.966667	10.500000	13.500000
-9.933333	12.000000	13.500000
-9.900000	12.000000	9.000000
-9.866667	12.000000	9.000000
-9.833333	11.000000	10.000000
-9.800000	12.000000	11.000000
-9.766667	12.000000	11.000000
-9.733333	12.000000	11.000000
-9.700000	11.500000	9.500000
-9.666667	11.500000	9.500000
-9.633333	12.000000	7.500000
-9.600000	12.000000	7.000000
-9.566667	12.000000	8.000000
-9.533333	12.000000	6.500000
-9.500000	11.500000	6.500000
-9.466667	12.500000	7.500000
-9.433333	12.500000	7.500000
-9.400000	12.500000	7.500000
-9.366667	12.500000	7.500000
-9.333333	8.500000	6.500000
-9.300000	11.500000	7.500000
-9.266667	8.500000	8.000000
-9.233333	8.500000	6.500000
-9.200000	8.500000	6.500000
-9.166667	8.500000	6.500000
-9.133333	6.500000	7.000000
-9.100000	8.500000	6.000000
-9.066667	6.000000	8.000000
-9.033333	6.000000	8.000000
-9.000000	6.000000	6.500000
-8.966667	6.000000	8.000000
-8.933333	4.000000	7.000000
-8.900000	6.000000	7.000000
-8.866667	6.000000	8.000000
-8.833333	6.000000	8.000000
-8.800000	6.000000	6.500000
-8.766667	11.000000	6.500000
-8.733333	12.500000	11.000000
-8.700000	13.000000	10.000000
-8.666667	12.000000	12.500000
-8.633333	8.000000	10.000000
-8.600000	7.500000	11.000000
-8.566667	34.000000	7.500000
-8.533333	7.500000	16.500000
-8.500000	7.500000	14.000000
-8.466667	6.500000	14.500000
-8.433333	7.000000	18.500000
-8.400000	8.000000	19.500000
-8.366667	54.000000	3.000000
-8.333333	9.500000	19.500000
-8.300000	11.000000	24.000000
-8.266667	12.000000	19.000000
-8.233333	12.500000	18.000000
-8.200000	12.500000	21.500000
-8.166667	12.500000	20.500000
-8.133333	12.500000	19.000000
-8.100000	12.500000	19.500000
-8.066667	12.500000	18.500000
-8.033333	12.500000	18.000000
-8.000000	12.500000	19.000000
-7.966667	9.000000	17.500000
-7.933333	10.000000	18.000000
-7.900000	9.500000	15.500000
-7.866667	12.000000	17.000000
-7.833333	10.500000	17.000000
-7.800000	11.000000	16.000000
-7.766667	11.500000	20.000000
-7.733333	7.500000	21.500000
-7.700000	8.500000	24.000000
-7.666667	10.500000	22.500000
-7.633333	10.000000	22.500000
-7.600000	11.000000	23.000000
-7.566667	13.000000	22.000000
-7.533333	13.500000	19.500000
-7.500000	14.000000	23.000000
-7.466667	13.000000	24.500000
-7.433333	19.000000	18.500000
-7.400000	19.000000	19.000000
-7.366667	18.500000	25.000000
-7.333333	22.500000	19.500000
-7.300000	22.500000	20.500000
-7.266667	20.000000	30.000000
-7.233333	27.000000	13.000000
-7.200000	24.500000	21.000000
-7.166667	21.500000	30.000000
-7.133333	10.500000	17.000000
-7.100000	11.500000	14.500000
-7.066667	14.000000	14.000000
-7.033333	15.000000	13.500000
-7.000000	14.500000	16.000000
-6.966667	15.500000	15.500000
-6.933333	20.000000	13.000000
-6.900000	20.500000	13.000000
-6.866667	20.500000	19.500000
-6.833333	20.000000	15.500000
-6.800000	22.000000	18.000000
-6.766667	23.500000	15.000000
-6.733333	23.500000	23.000000
-6.700000	23.500000	23.000000
-6.666667	24.000000	26.000000
-6.633333	22.500000	29.000000
-6.600000	23.500000	21.500000
-6.566667	26.000000	27.500000
-6.533333	24.000000	21.000000
-6.500000	24.000000	24.500000
-6.466667	24.000000	20.000000
-6.433333	24.500000	27.000000
-6.400000	24.000000	26.500000
-6.366667	23.500000	26.500000
-6.333333	24.000000	27.500000
-6.300000	28.000000	22.000000
-6.266667	38.500000	31.500000
-6.233333	41.000000	32.500000
-6.200000	19.500000	4.000000
-6.166667	18.500000	4.500000
-6.133333	26.000000	23.000000
-6.100000	24.500000	23.500000
-6.066667	44.500000	37.000000
-6.033333	24.000000	25.500000
-6.000000	41.000000	36.000000
-5.966667	27.500000	17.000000
-5.933333	29.000000	19.000000
-5.900000	24.000000	38.500000
-5.866667	32.500000	3.500000
-5.833333	35.000000	9.500000
-5.800000	37.500000	9.500000
-5.766667	38.500000	11.000000
-5.733333	39.500000	14.000000
-5.700000	39.500000	18.000000
-5.666667	39.500000	24.000000
-5.633333	39.000000	26.000000
-5.600000	38.500000	25.000000
-5.566667	39.500000	28.500000
-5.533333	39.000000	28.500000
-5.500000	42.500000	33.000000
-5.466667	42.500000	38.000000
-5.433333	27.500000	8.000000
-5.400000	40.500000	31.500000
-5.366667	23.000000	10.000000
-5.333333	22.500000	11.000000
-5.300000	20.500000	10.000000
-5.266667	22.000000	12.000000
-5.233333	23.500000	11.500000
-5.200000	23.500000	8.500000
-5.166667	21.500000	32.500000
-5.133333	20.000000	1.500000
-5.100000	20.000000	1.500000
-5.066667	19.500000	1.500000
-5.033333	17.500000	1.500000
-5.000000	21.000000	7.000000
-4.966667	18.500000	7.000000
-4.933333	19.000000	20.000000
-4.900000	18.500000	21.000000
-4.866667	17.000000	20.000000
-4.833333	14.000000	17.000000
-4.800000	12.500000	24.000000
-4.766667	11.500000	17.500000
-4.733333	10.500000	19.000000
-4.700000	8.000000	15.500000
-4.666667	9.500000	17.000000
-4.633333	7.000000	19.000000
-4.600000	6.500000	15.500000
-4.566667	7.500000	17.000000
-4.533333	8.500000	17.500000
-4.500000	9.000000	17.000000
-4.466667	9.500000	18.000000
-4.433333	14.500000	17.500000
-4.400000	14.000000	14.000000
-4.366667	12.500000	16.000000
-4.333333	11.000000	11.000000
-4.300000	6.500000	7.000000
-4.266667	8.000000	7.500000
-4.233333	7.000000	8.000000
-4.200000	8.000000	7.500000
-4.166667	6.500000	9.500000
-4.133333	6.000000	13.500000
-4.100000	6.500000	15.000000
-4.066667	6.500000	16.000000
-4.033333	7.500000	17.500000
-4.000000	7.000000	18.500000
-3.966667	7.000000	19.500000
-3.933333	7.500000	20.000000
-3.900000	7.500000	21.000000
-3.866667	8.000000	21.000000
-3.833333	8.000000	21.500000
-3.800000	9.000000	23.000000
-3.766667	9.000000	24.000000
-3.733333	9.500000	25.000000
-3.700000	10.000000	25.500000
-3.666667	10.000000	27.000000
-3.633333	7.500000	28.000000
-3.600000	7.500000	29.000000
-3.566667	7.500000	30.500000
-3.533333	8.000000	31.500000
-3.500000	8.500000	33.500000
-3.466667	9.000000	34.500000
-3.433333	10.000000	34.000000
-3.400000	10.000000	34.500000
-3.366667	10.000000	35.000000
-3.333333	10.000000	35.500000
-3.300000	10.000000	37.000000
-3.266667	10.500000	39.000000
-3.233333	10.500000	39.500000
-3.200000	10.500000	40.000000
-3.166667	10.500000	40.500000
-3.133333	10.500000	40.500000
-3.100000	10.500000	42.000000
-3.066667	10.000000	45.000000
-3.033333	10.500000	45.500000
-3.000000	10.500000	46.000000
-2.966667	10.500000	46.000000
-2.933333	11.000000	46.000000
-2.900000	11.000000	46.500000
-2.866667	12.000000	47.000000
-2.833333	12.000000	47.500000
-2.800000	12.500000	47.500000
-2.766667	12.000000	47.500000
-2.733333	13.500000	46.000000
-2.700000	14.500000	47.500000
-2.666667	16.000000	47.000000
-2.633333	17.000000	46.500000
-2.600000	16.500000	46.000000
-2.566667	17.000000	45.500000
-2.533333	17.500000	45.000000
-2.500000	15.500000	45.000000
-2.466667	15.500000	44.500000
-2.433333	13.000000	43.500000
-2.400000	13.000000	43.000000
-2.366667	14.000000	42.500000
-2.333333	14.500000	42.000000
-2.300000	14.000000	43.000000
-2.266667	12.500000	42.500000
-2.233333	11.000000	42.000000
-2.200000	11.500000	41.500000
-2.166667	11.500000	39.500000
-2.133333	11.000000	38.500000
-2.100000	11.000000	39.000000
-2.066667	10.000000	39.500000
-2.033333	9.000000	39.000000
-2.000000	10.000000	32.000000
-1.966667	4.000000	27.500000
-1.933333	6.000000	28.000000
-1.900000	4.000000	26.000000
-1.866667	5.000000	22.000000
-1.833333	6.000000	21.500000
-1.800000	6.500000	17.000000
-1.766667	8.000000	18.000000
-1.733333	8.500000	14.500000
-1.700000	5.500000	16.500000
-1.666667	6.000000	18.000000
-1.633333	6.500000	18.500000
-1.600000	8.000000	17.500000
-1.566667	10.000000	21.000000
-1.533333	15.500000	24.500000
-1.500000	23.000000	1.500000
-1.466667	12.000000	23.500000
-1.433333	18.500000	26.000000
-1.400000	27.000000	1.500000
-1.366667	18.500000	25.500000
-1.333333	25.500000	1.500000
-1.300000	27.500000	1.500000
-1.266667	27.000000	1.500000
-1.233333	24.000000	1.500000
-1.200000	19.000000	5.000000
-1.166667	28.000000	12.000000
-1.133333	39.500000	7.000000
-1.100000	140.000000	1.500000
-1.066667	137.000000	1.000000
-1.033333	141.000000	1.500000
-1.000000	133.500000	1.500000
-0.966667	130.000000	1.000000
-0.933333	117.000000	1.500000
-0.900000	137.500000	1.500000
-0.866667	129.000000	1.500000
-0.833333	218.000000	1.500000
-0.800000	133.500000	1.500000
-0.766667	139.000000	1.500000
-0.733333	131.000000	1.500000
-0.700000	129.000000	1.500000
-0.666667	134.000000	1.500000
-0.633333	131.000000	1.500000
-0.600000	131.000000	1.500000
-0.566667	135.500000	1.500000
-0.533333	126.500000	1.000000
-0.500000	131.500000	1.500000
-0.466667	132.000000	1.500000
-0.433333	117.000000	1.500000
-0.400000	224.500000	1.500000
-0.366667	120.000000	1.500000
-0.333333	127.500000	1.500000
-0.300000	126.000000	1.500000
-0.266667	130.000000	1.000000
-0.233333	125.500000	1.000000
-0.200000	134.500000	1.500000
-0.166667	128.000000	1.500000
-0.133333	216.000000	1.500000
-0.100000	126.500000	1.000000
-0.066667	54.000000	9.000000
-0.033333	25.500000	18.500000
0.000000	38.000000	10.000000
0.033333	44.000000	17.500000
0.066667	44.000000	18.500000
0.100000	49.500000	18.500000
0.133333	44.000000	21.500000
0.166667	45.500000	22.000000
0.200000	45.500000	22.500000
0.233333	44.000000	22.000000
0.266667	47.000000	22.500000
0.300000	45.500000	22.000000
0.333333	40.500000	22.000000
0.366667	31.500000	27.000000
0.400000	237.000000	1.500000
0.433333	46.000000	21.500000
0.466667	122.500000	1.500000
0.500000	46.000000	22.500000
0.533333	42.000000	22.500000
0.566667	41.000000	21.000000
0.600000	38.500000	22.000000
0.633333	121.000000	1.500000
0.666667	39.500000	22.500000
0.700000	40.500000	24.000000
0.733333	39.000000	25.500000
0.766667	39.000000	22.000000
0.800000	38.000000	13.500000
0.833333	39.500000	18.500000
0.866667	40.000000	18.500000
0.900000	38.500000	24.000000
0.933333	38.500000	11.000000
0.966667	39.500000	10.000000
1.000000	35.000000	15.500000
1.033333	40.000000	16.000000
1.066667	38.500000	18.000000
1.100000	41.000000	17.500000
1.133333	44.000000	20.000000
1.166667	41.500000	21.500000
1.200000	40.000000	24.500000
1.233333	43.500000	23.000000
1.266667	44.000000	23.000000
1.300000	36.000000	26.000000
1.333333	36.000000	27.500000
1.366667	36.500000	28.000000
1.400000	35.000000	27.500000
1.433333	47.000000	21.500000
1.466667	48.000000	22.000000
1.500000	48.000000	21.000000
1.533333	44.000000	21.500000
1.566667	45.000000	20.000000
1.600000	46.500000	21.500000
1.633333	46.500000	20.500000
1.666667	44.500000	22.000000
1.700000	41.500000	22.000000
1.733333	44.500000	28.000000
1.766667	45.500000	32.000000
1.800000	44.000000	37.500000
1.833333	27.000000	6.500000
1.866667	26.000000	7.000000
1.900000	26.000000	8.000000
1.933333	23.000000	7.000000
1.966667	23.000000	9.000000
2.000000	23.000000	8.500000
2.033333	7.000000	6.500000
2.066667	7.000000	8.000000
2.100000	6.000000	6.500000
2.133333	4.500000	7.500000
2.166667	4.000000	6.000000
2.200000	25.000000	30.000000
2.233333	19.500000	21.000000
2.266667	16.000000	5.500000
2.300000	15.500000	13.000000
2.333333	15.000000	12.000000
2.366667	15.000000	13.000000
2.400000	14.500000	13.500000
2.433333	14.500000	14.000000
2.466667	14.000000	13.500000
2.500000	13.000000	13.500000
2.533333	14.500000	19.000000
2.566667	14.000000	19.500000
2.600000	12.500000	19.500000
2.633333	14.500000	25.500000
2.666667	10.500000	17.500000
2.700000	11.000000	18.000000
2.733333	11.500000	17.500000
2.766667	10.500000	18.000000
2.800000	11.000000	18.000000
2.833333	11.500000	17.500000
2.866667	8.500000	24.000000
2.900000	7.500000	25.000000
2.933333	7.500000	22.500000
2.966667	7.500000	19.000000
3.000000	6.500000	18.500000
3.033333	7.000000	23.500000
3.066667	9.000000	17.500000
3.100000	10.500000	20.000000
3.133333	15.500000	24.500000
3.166667	44.500000	4.500000
3.200000	49.500000	6.000000
3.233333	50.000000	9.000000
3.266667	52.000000	10.000000
3.300000	53.500000	10.000000
3.333333	55.000000	11.000000
3.366667	56.000000	13.500000
3.400000	62.000000	13.500000
3.433333	62.000000	14.000000
3.466667	64.000000	12.500000
3.500000	69.500000	15.000000
3.533333	71.000000	15.500000
3.566667	72.500000	13.000000
3.600000	73.500000	15.500000
3.633333	76.000000	17.500000
3.666667	79.500000	17.500000
3.700000	73.000000	16.500000
3.733333	81.000000	19.000000
3.766667	85.500000	23.000000
3.800000	84.500000	19.500000
3.833333	86.000000	18.500000
3.866667	88.000000	16.500000
3.900000	87.000000	17.500000
3.933333	79.000000	18.500000
3.966667	82.500000	15.000000
4.000000	79.500000	16.000000
4.033333	72.500000	20.000000
4.066667	67.500000	16.000000
4.100000	71.000000	18.000000
4.133333	62.500000	18.000000
4.166667	61.000000	16.500000
4.200000	62.000000	16.500000
4.233333	55.500000	17.000000
4.266667	54.000000	18.000000
4.300000	52.500000	16.500000
4.333333	53.000000	17.000000
4.366667	50.500000	20.000000
4.400000	48.500000	17.500000
4.433333	49.500000	19.000000
4.466667	51.000000	18.000000
4.500000	50.000000	21.500000
4.533333	47.500000	20.000000
4.566667	49.000000	17.500000
4.600000	48.500000	17.500000
4.633333	48.500000	19.000000
4.666667	49.500000	18.500000
4.700000	50.000000	15.000000
4.733333	54.000000	16.000000
4.766667	46.500000	16.500000
4.800000	50.000000	17.000000
4.833333	53.500000	18.000000
4.866667	51.500000	19.500000
4.900000	43.500000	19.000000
4.933333	46.000000	19.000000
4.966667	48.000000	29.000000
5.000000	40.000000	29.000000
5.033333	41.500000	28.500000
5.066667	42.500000	31.000000
5.100000	24.500000	1.500000
5.133333	24.500000	1.500000
5.166667	29.000000	13.000000
5.200000	29.000000	13.000000
5.233333	9.000000	40.000000
5.266667	9.500000	40.000000
5.300000	16.000000	43.500000
5.333333	15.000000	44.000000
5.366667	22.000000	32.000000
5.400000	25.000000	29.500000
5.433333	25.000000	32.500000
5.466667	24.500000	31.000000
5.500000	25.000000	33.000000
5.533333	28.000000	29.500000
5.566667	27.500000	27.500000
5.600000	40.000000	35.000000
5.633333	25.000000	32.500000
5.666667	25.500000	33.000000
5.700000	26.500000	33.000000
5.733333	29.500000	14.500000
5.766667	34.000000	5.500000
5.800000	35.000000	10.500000
5.833333	36.000000	13.000000
5.866667	37.000000	12.500000
5.900000	37.500000	20.500000
5.933333	34.500000	41.500000
5.966667	36.000000	42.500000
6.000000	36.500000	45.000000
6.033333	36.500000	37.500000
6.066667	40.500000	39.000000
6.100000	44.500000	41.500000
6.133333	46.000000	43.500000
6.166667	39.500000	49.000000
6.200000	39.000000	49.000000
6.233333	22.500000	30.000000
6.266667	22.500000	32.000000
6.300000	32.500000	36.500000
6.333333	31.000000	36.000000
6.366667	31.000000	37.500000
6.400000	29.500000	38.000000
6.433333	28.500000	38.500000
6.466667	28.000000	39.500000
6.500000	27.500000	39.500000
6.533333	27.000000	39.500000
6.566667	26.500000	40.500000
6.600000	26.500000	41.000000
[truncated: 8,801 more rows]
