# Supplementary material for: Attraction of posture and motion-trajectory elements of conspecific biological motion in medaka fish
Source: Sci Rep. 2018 Jun 5;8:8589. doi: 10.1038/s41598-018-26186-x (PMC5988670; doi:10.1038/s41598-018-26186-x)
Supplement: Supplementary file 4 — Dataset 3 [file 41598_2018_26186_MOESM4_ESM.zip › DataExperiments/Nonbio_13.csv]

time[sec]	x	y
-60.000000	94.500000	232.000000
-59.966667	154.500000	48.000000
-59.933333	154.500000	33.000000
-59.900000	93.500000	246.000000
-59.866667	93.500000	246.000000
-59.833333	154.500000	48.000000
-59.800000	94.000000	231.000000
-59.766667	154.500000	51.000000
-59.733333	94.000000	230.500000
-59.700000	94.000000	231.000000
-59.666667	154.500000	51.000000
-59.633333	154.500000	53.500000
-59.600000	94.000000	231.500000
-59.566667	154.500000	52.000000
-59.533333	154.500000	51.000000
-59.500000	154.500000	44.000000
-59.466667	94.000000	246.500000
-59.433333	95.500000	231.500000
-59.400000	94.000000	232.000000
-59.366667	154.500000	34.000000
-59.333333	93.500000	246.000000
-59.300000	94.000000	232.000000
-59.266667	93.500000	246.500000
-59.233333	154.500000	34.000000
-59.200000	94.000000	231.000000
-59.166667	93.500000	231.500000
-59.133333	94.500000	229.500000
-59.100000	94.500000	230.500000
-59.066667	154.500000	46.500000
-59.033333	93.500000	245.500000
-59.000000	94.000000	246.500000
-58.966667	94.000000	246.000000
-58.933333	93.500000	232.000000
-58.900000	93.500000	246.500000
-58.866667	94.500000	231.500000
-58.833333	94.500000	232.000000
-58.800000	94.500000	246.500000
-58.766667	137.500000	230.500000
-58.733333	136.500000	215.000000
-58.700000	122.500000	32.500000
-58.666667	94.500000	232.000000
-58.633333	122.500000	60.500000
-58.600000	93.500000	246.500000
-58.566667	134.500000	217.000000
-58.533333	94.000000	231.500000
-58.500000	127.500000	232.000000
-58.466667	139.500000	198.000000
-58.433333	115.000000	33.000000
-58.400000	139.000000	230.000000
-58.366667	93.000000	231.000000
-58.333333	115.000000	51.000000
-58.300000	115.000000	51.000000
-58.266667	94.000000	232.000000
-58.233333	111.500000	54.000000
-58.200000	139.500000	199.000000
-58.166667	293.000000	17.000000
-58.133333	293.500000	20.000000
-58.100000	293.000000	15.500000
-58.066667	291.000000	15.000000
-58.033333	291.000000	14.500000
-58.000000	292.000000	17.000000
-57.966667	292.000000	17.000000
-57.933333	290.500000	16.000000
-57.900000	288.500000	14.000000
-57.866667	288.500000	14.000000
-57.833333	287.000000	15.000000
-57.800000	281.500000	17.000000
-57.766667	278.500000	15.000000
-57.733333	278.500000	13.500000
-57.700000	280.000000	14.000000
-57.666667	280.000000	15.000000
-57.633333	277.000000	17.000000
-57.600000	272.000000	15.500000
-57.566667	271.500000	14.000000
-57.533333	273.000000	15.000000
-57.500000	273.000000	15.500000
-57.466667	277.500000	17.000000
-57.433333	285.500000	15.500000
-57.400000	284.500000	15.500000
-57.366667	283.500000	16.000000
-57.333333	283.000000	16.500000
-57.300000	283.000000	16.500000
-57.266667	282.500000	17.000000
-57.233333	280.500000	16.500000
-57.200000	280.000000	15.500000
-57.166667	279.500000	17.000000
-57.133333	279.500000	16.500000
-57.100000	279.000000	18.500000
-57.066667	278.000000	19.500000
-57.033333	278.000000	21.500000
-57.000000	277.500000	23.000000
-56.966667	276.500000	22.500000
-56.933333	276.500000	21.000000
-56.900000	275.500000	19.500000
-56.866667	274.000000	21.000000
-56.833333	274.000000	22.000000
-56.800000	273.000000	22.500000
-56.766667	272.500000	22.500000
-56.733333	273.000000	21.500000
-56.700000	272.000000	21.000000
-56.666667	270.000000	21.500000
-56.633333	269.000000	23.000000
-56.600000	268.000000	24.000000
-56.566667	267.000000	25.500000
-56.533333	266.500000	26.500000
-56.500000	266.500000	25.500000
-56.466667	268.500000	25.000000
-56.433333	263.000000	22.500000
-56.400000	264.000000	23.500000
-56.366667	263.500000	25.000000
-56.333333	263.500000	27.500000
-56.300000	264.500000	28.500000
-56.266667	264.000000	28.500000
-56.233333	265.500000	26.500000
-56.200000	264.500000	27.500000
-56.166667	264.000000	25.500000
-56.133333	264.500000	25.500000
-56.100000	263.500000	24.500000
-56.066667	262.500000	23.500000
-56.033333	264.500000	19.500000
-56.000000	265.500000	19.000000
-55.966667	265.500000	21.000000
-55.933333	266.000000	22.500000
-55.900000	265.500000	21.500000
-55.866667	260.000000	15.500000
-55.833333	269.000000	16.000000
-55.800000	269.000000	15.500000
-55.766667	268.500000	16.500000
-55.733333	267.500000	18.000000
-55.700000	271.500000	13.000000
-55.666667	271.500000	12.500000
-55.633333	272.500000	12.500000
-55.600000	272.500000	13.000000
-55.566667	273.000000	12.500000
-55.533333	273.000000	13.000000
-55.500000	275.000000	13.000000
-55.466667	275.000000	12.000000
-55.433333	274.000000	12.000000
-55.400000	272.000000	12.000000
-55.366667	272.500000	12.500000
-55.333333	273.000000	13.000000
-55.300000	273.500000	13.000000
-55.266667	274.500000	13.500000
-55.233333	274.000000	13.500000
-55.200000	275.000000	13.000000
-55.166667	275.500000	13.500000
-55.133333	273.000000	14.000000
-55.100000	277.000000	14.000000
-55.066667	277.000000	14.500000
-55.033333	278.000000	14.500000
-55.000000	278.500000	14.500000
-54.966667	278.500000	14.500000
-54.933333	278.500000	15.000000
-54.900000	280.000000	15.000000
-54.866667	279.500000	16.000000
-54.833333	281.500000	16.000000
-54.800000	282.000000	16.000000
-54.766667	282.500000	16.500000
-54.733333	283.000000	16.500000
-54.700000	282.500000	17.000000
-54.666667	282.500000	17.000000
-54.633333	283.000000	17.000000
-54.600000	283.500000	17.500000
-54.566667	283.500000	18.000000
-54.533333	283.500000	18.000000
-54.500000	280.500000	19.000000
-54.466667	280.000000	18.500000
-54.433333	283.500000	17.000000
-54.400000	284.000000	18.500000
-54.366667	289.000000	17.000000
-54.333333	290.500000	17.000000
-54.300000	296.500000	17.500000
-54.266667	297.000000	14.500000
-54.233333	296.000000	14.500000
-54.200000	293.000000	17.500000
-54.166667	293.000000	15.500000
-54.133333	294.500000	15.500000
-54.100000	297.500000	16.500000
-54.066667	298.500000	15.500000
-54.033333	298.500000	15.000000
-54.000000	296.500000	15.000000
-53.966667	299.500000	16.000000
-53.933333	303.000000	15.500000
-53.900000	302.500000	12.500000
-53.866667	302.000000	13.000000
-53.833333	300.500000	15.500000
-53.800000	297.500000	19.000000
-53.766667	299.000000	18.500000
-53.733333	300.000000	20.000000
-53.700000	295.500000	17.500000
-53.666667	298.000000	15.500000
-53.633333	298.000000	18.000000
-53.600000	296.000000	18.000000
-53.566667	299.500000	19.000000
-53.533333	296.500000	19.000000
-53.500000	295.500000	20.000000
-53.466667	297.000000	20.500000
-53.433333	297.500000	21.000000
-53.400000	297.500000	21.500000
-53.366667	298.000000	22.000000
-53.333333	297.500000	21.500000
-53.300000	297.500000	22.000000
-53.266667	295.500000	23.000000
-53.233333	296.500000	22.500000
-53.200000	296.000000	22.500000
-53.166667	296.500000	23.500000
-53.133333	295.500000	23.000000
-53.100000	295.500000	23.500000
-53.066667	294.000000	24.000000
-53.033333	294.500000	24.000000
-53.000000	294.000000	25.000000
-52.966667	294.500000	25.500000
-52.933333	293.500000	24.500000
-52.900000	294.000000	25.500000
-52.866667	293.500000	26.000000
-52.833333	294.500000	26.000000
-52.800000	294.000000	26.500000
-52.766667	294.000000	26.500000
-52.733333	293.500000	26.500000
-52.700000	293.000000	27.000000
-52.666667	294.000000	13.500000
-52.633333	293.500000	26.000000
-52.600000	296.000000	13.500000
-52.566667	292.000000	25.000000
-52.533333	292.500000	25.000000
-52.500000	292.500000	14.000000
-52.466667	294.000000	14.000000
-52.433333	296.000000	14.000000
-52.400000	295.500000	14.000000
-52.366667	295.500000	14.000000
-52.333333	295.500000	14.000000
-52.300000	290.000000	34.500000
-52.266667	290.000000	36.000000
-52.233333	289.500000	34.000000
-52.200000	288.500000	35.500000
-52.166667	296.000000	12.000000
-52.133333	294.500000	11.500000
-52.100000	297.000000	11.500000
-52.066667	295.500000	12.500000
-52.033333	297.000000	12.500000
-52.000000	293.500000	29.000000
-51.966667	297.000000	12.000000
-51.933333	297.000000	12.500000
-51.900000	296.500000	12.500000
-51.866667	296.500000	12.500000
-51.833333	297.000000	11.500000
-51.800000	299.000000	26.000000
-51.766667	293.500000	20.500000
-51.733333	300.500000	30.000000
-51.700000	302.000000	36.500000
-51.666667	294.500000	10.500000
-51.633333	293.000000	8.000000
-51.600000	291.000000	9.000000
-51.566667	290.000000	9.500000
-51.533333	288.500000	11.000000
-51.500000	290.500000	11.500000
-51.466667	288.500000	10.500000
-51.433333	290.500000	10.000000
-51.400000	286.500000	10.500000
-51.366667	285.000000	16.000000
-51.333333	293.500000	24.000000
-51.300000	290.500000	23.500000
-51.266667	289.000000	24.500000
-51.233333	288.000000	24.500000
-51.200000	286.500000	20.500000
-51.166667	286.500000	22.500000
-51.133333	287.500000	24.000000
-51.100000	289.000000	24.000000
-51.066667	288.500000	25.500000
-51.033333	287.500000	27.000000
-51.000000	286.500000	22.500000
-50.966667	286.000000	19.500000
-50.933333	285.000000	19.000000
-50.900000	287.000000	24.000000
-50.866667	286.500000	24.000000
-50.833333	285.500000	24.500000
-50.800000	284.500000	25.500000
-50.766667	285.000000	21.500000
-50.733333	282.500000	24.500000
-50.700000	283.500000	24.500000
-50.666667	287.500000	21.500000
-50.633333	288.000000	26.000000
-50.600000	288.500000	22.000000
-50.566667	304.500000	13.500000
-50.533333	303.500000	13.000000
-50.500000	302.500000	14.000000
-50.466667	286.000000	13.000000
-50.433333	288.000000	11.500000
-50.400000	286.500000	12.500000
-50.366667	285.500000	14.000000
-50.333333	285.500000	12.000000
-50.300000	284.000000	12.500000
-50.266667	282.500000	13.500000
-50.233333	288.500000	16.500000
-50.200000	290.500000	17.500000
-50.166667	289.000000	17.000000
-50.133333	282.500000	13.000000
-50.100000	282.000000	13.500000
-50.066667	281.000000	14.000000
-50.033333	280.500000	16.000000
-50.000000	284.500000	18.000000
-49.966667	283.000000	21.000000
-49.933333	283.000000	22.500000
-49.900000	282.500000	21.000000
-49.866667	282.000000	20.000000
-49.833333	280.500000	20.500000
-49.800000	281.000000	22.000000
-49.766667	280.500000	23.000000
-49.733333	281.000000	24.000000
-49.700000	280.500000	24.000000
-49.666667	279.500000	23.500000
-49.633333	279.500000	22.500000
-49.600000	273.500000	22.000000
-49.566667	273.000000	24.000000
-49.533333	273.500000	25.500000
-49.500000	273.500000	26.000000
-49.466667	273.500000	29.500000
-49.433333	273.000000	29.000000
-49.400000	273.500000	30.000000
-49.366667	273.500000	30.000000
-49.333333	274.000000	26.500000
-49.300000	273.500000	28.000000
-49.266667	273.000000	29.000000
-49.233333	272.500000	27.500000
-49.200000	273.000000	22.500000
-49.166667	269.500000	22.500000
-49.133333	274.000000	23.500000
-49.100000	274.000000	24.000000
-49.066667	271.500000	22.500000
-49.033333	271.500000	25.500000
-49.000000	271.500000	23.000000
-48.966667	271.000000	22.500000
-48.933333	272.000000	21.000000
-48.900000	272.500000	23.000000
-48.866667	275.000000	23.500000
-48.833333	275.000000	24.000000
-48.800000	276.000000	22.500000
-48.766667	276.000000	22.500000
-48.733333	276.000000	23.500000
-48.700000	276.000000	23.000000
-48.666667	276.500000	23.000000
-48.633333	277.500000	23.000000
-48.600000	277.500000	24.000000
-48.566667	278.000000	24.000000
-48.533333	279.000000	24.000000
-48.500000	278.500000	25.000000
-48.466667	278.500000	24.500000
-48.433333	279.000000	24.000000
-48.400000	279.500000	24.500000
-48.366667	279.500000	24.500000
-48.333333	280.000000	25.000000
-48.300000	281.000000	25.000000
-48.266667	281.000000	25.000000
-48.233333	279.500000	25.000000
-48.200000	279.000000	25.000000
-48.166667	279.500000	25.000000
-48.133333	280.000000	25.000000
-48.100000	280.500000	25.000000
-48.066667	280.500000	25.500000
-48.033333	280.000000	26.000000
-48.000000	281.500000	25.000000
-47.966667	281.500000	25.500000
-47.933333	282.500000	26.500000
-47.900000	284.000000	27.000000
-47.866667	290.000000	20.000000
-47.833333	293.000000	15.000000
-47.800000	294.500000	13.000000
-47.766667	299.000000	11.000000
-47.733333	283.500000	20.500000
-47.700000	282.000000	22.000000
-47.666667	299.500000	12.000000
-47.633333	299.500000	12.000000
-47.600000	300.000000	11.000000
-47.566667	296.000000	11.000000
-47.533333	285.000000	23.000000
-47.500000	284.500000	24.500000
-47.466667	297.000000	15.000000
-47.433333	296.000000	14.500000
-47.400000	305.000000	6.500000
-47.366667	301.000000	15.000000
-47.333333	301.000000	16.500000
-47.300000	300.500000	19.000000
-47.266667	307.000000	2.000000
-47.233333	307.000000	2.000000
-47.200000	303.000000	13.000000
-47.166667	302.000000	16.500000
-47.133333	301.500000	18.500000
-47.100000	301.500000	19.500000
-47.066667	300.000000	22.500000
-47.033333	301.500000	18.500000
-47.000000	303.500000	13.000000
-46.966667	304.500000	12.000000
-46.933333	303.500000	14.000000
-46.900000	303.500000	14.500000
-46.866667	303.500000	14.500000
-46.833333	304.000000	15.000000
-46.800000	300.000000	20.500000
-46.766667	304.000000	14.000000
-46.733333	304.000000	13.500000
-46.700000	304.000000	13.500000
-46.666667	304.000000	13.500000
-46.633333	304.000000	14.500000
-46.600000	301.500000	18.000000
-46.566667	298.000000	20.500000
-46.533333	298.000000	21.000000
-46.500000	298.500000	21.500000
-46.466667	303.000000	18.000000
-46.433333	303.000000	19.500000
-46.400000	302.500000	20.000000
-46.366667	302.000000	19.000000
-46.333333	302.000000	19.500000
-46.300000	302.000000	20.000000
-46.266667	303.000000	18.000000
-46.233333	303.000000	18.000000
-46.200000	303.000000	18.000000
-46.166667	301.500000	21.000000
-46.133333	300.500000	20.000000
-46.100000	298.500000	20.500000
-46.066667	297.500000	22.000000
-46.033333	300.000000	24.000000
-46.000000	304.000000	24.500000
-45.966667	305.000000	25.000000
-45.933333	304.500000	25.500000
-45.900000	304.500000	25.500000
-45.866667	304.500000	25.000000
-45.833333	303.500000	24.000000
-45.800000	302.500000	25.500000
-45.766667	302.500000	27.500000
-45.733333	302.000000	21.000000
-45.700000	302.000000	21.000000
-45.666667	301.500000	21.500000
-45.633333	301.000000	23.000000
-45.600000	301.000000	23.500000
-45.566667	301.000000	24.000000
-45.533333	301.000000	25.000000
-45.500000	299.000000	25.500000
-45.466667	301.500000	34.500000
-45.433333	296.000000	26.000000
-45.400000	293.500000	11.500000
-45.366667	291.500000	11.500000
-45.333333	290.500000	11.500000
-45.300000	292.500000	13.500000
-45.266667	292.500000	14.500000
-45.233333	291.500000	14.000000
-45.200000	291.000000	14.500000
-45.166667	289.500000	14.000000
-45.133333	287.500000	14.500000
-45.100000	290.000000	21.500000
-45.066667	289.500000	21.500000
-45.033333	291.500000	24.000000
-45.000000	289.500000	23.500000
-44.966667	288.500000	24.000000
-44.933333	291.500000	13.000000
-44.900000	287.000000	26.500000
-44.866667	291.500000	23.000000
-44.833333	289.500000	21.500000
-44.800000	289.000000	22.500000
-44.766667	288.000000	21.000000
-44.733333	288.500000	21.000000
-44.700000	284.000000	24.500000
-44.666667	286.000000	24.000000
-44.633333	292.000000	21.000000
-44.600000	291.000000	21.000000
-44.566667	290.000000	22.500000
-44.533333	298.500000	12.000000
-44.500000	299.000000	11.500000
-44.466667	302.000000	13.000000
-44.433333	289.000000	21.500000
-44.400000	291.000000	23.000000
-44.366667	291.000000	25.500000
-44.333333	296.500000	24.500000
-44.300000	298.000000	16.000000
-44.266667	294.500000	25.500000
-44.233333	295.000000	24.500000
-44.200000	295.000000	33.500000
-44.166667	297.000000	12.500000
-44.133333	297.000000	12.500000
-44.100000	296.500000	13.000000
-44.066667	294.500000	12.000000
-44.033333	295.500000	16.500000
-44.000000	295.500000	11.500000
-43.966667	295.000000	11.500000
-43.933333	295.000000	10.500000
-43.900000	288.500000	11.000000
-43.866667	290.500000	12.500000
-43.833333	293.000000	12.500000
-43.800000	291.500000	12.000000
-43.766667	289.000000	10.000000
-43.733333	288.000000	11.500000
-43.700000	286.500000	8.500000
-43.666667	288.500000	8.500000
-43.633333	286.500000	11.000000
-43.600000	283.500000	12.000000
-43.566667	285.000000	10.500000
-43.533333	286.000000	14.000000
-43.500000	284.000000	7.000000
-43.466667	284.500000	10.000000
-43.433333	283.500000	11.500000
-43.400000	282.500000	13.000000
-43.366667	282.500000	12.500000
-43.333333	281.500000	11.500000
-43.300000	281.000000	11.500000
-43.266667	282.000000	13.500000
-43.233333	279.500000	14.000000
-43.200000	279.000000	12.500000
-43.166667	278.500000	12.500000
-43.133333	278.000000	12.500000
-43.100000	277.000000	15.000000
-43.066667	277.500000	19.500000
-43.033333	275.500000	20.000000
-43.000000	273.500000	15.500000
-42.966667	272.000000	14.000000
-42.933333	270.500000	15.500000
-42.900000	272.000000	18.000000
-42.866667	267.000000	17.000000
-42.833333	267.500000	16.500000
-42.800000	268.000000	16.500000
-42.766667	268.000000	17.000000
-42.733333	267.000000	18.500000
-42.700000	264.500000	20.500000
-42.666667	263.500000	22.000000
-42.633333	281.500000	18.000000
-42.600000	282.000000	18.000000
-42.566667	283.500000	19.000000
-42.533333	281.000000	21.000000
-42.500000	281.000000	23.000000
-42.466667	279.000000	26.000000
-42.433333	277.000000	25.500000
-42.400000	275.500000	27.500000
-42.366667	275.500000	27.000000
-42.333333	275.000000	26.500000
-42.300000	274.500000	25.500000
-42.266667	256.500000	26.000000
-42.233333	256.500000	23.000000
-42.200000	255.500000	24.500000
-42.166667	255.500000	22.000000
-42.133333	256.500000	23.000000
-42.100000	263.000000	21.500000
-42.066667	263.000000	19.500000
-42.033333	263.500000	18.500000
-42.000000	262.500000	19.500000
-41.966667	261.500000	20.000000
-41.933333	261.000000	19.500000
-41.900000	263.000000	20.500000
-41.866667	269.500000	19.000000
-41.833333	270.000000	19.000000
-41.800000	269.500000	18.500000
-41.766667	267.000000	19.500000
-41.733333	266.000000	19.500000
-41.700000	267.000000	20.500000
-41.666667	270.000000	21.000000
-41.633333	276.000000	19.500000
-41.600000	277.000000	20.000000
-41.566667	277.500000	19.500000
-41.533333	277.500000	19.500000
-41.500000	278.000000	19.500000
-41.466667	277.500000	20.500000
-41.433333	274.000000	22.000000
-41.400000	276.000000	22.500000
-41.366667	273.000000	24.500000
-41.333333	277.500000	22.000000
-41.300000	277.500000	22.000000
-41.266667	278.000000	22.000000
-41.233333	278.000000	23.500000
-41.200000	279.000000	24.000000
-41.166667	279.000000	24.500000
-41.133333	279.000000	24.500000
-41.100000	279.500000	24.500000
-41.066667	279.500000	24.500000
-41.033333	279.500000	25.000000
-41.000000	279.500000	25.500000
-40.966667	279.500000	25.500000
-40.933333	280.000000	26.000000
-40.900000	280.000000	26.500000
-40.866667	280.500000	26.000000
-40.833333	286.000000	21.500000
-40.800000	286.000000	21.000000
-40.766667	285.000000	21.000000
-40.733333	285.000000	20.500000
-40.700000	284.000000	20.500000
-40.666667	276.500000	24.000000
-40.633333	284.500000	19.500000
-40.600000	285.500000	20.000000
-40.566667	285.500000	20.000000
-40.533333	285.500000	20.000000
-40.500000	284.000000	20.000000
-40.466667	277.000000	24.000000
-40.433333	272.500000	26.000000
-40.400000	273.500000	26.000000
-40.366667	274.000000	26.500000
-40.333333	275.000000	26.000000
-40.300000	273.500000	26.000000
-40.266667	271.000000	26.000000
-40.233333	272.000000	26.000000
-40.200000	275.500000	22.500000
-40.166667	276.000000	23.500000
-40.133333	276.500000	24.000000
-40.100000	276.500000	26.000000
-40.066667	276.000000	27.000000
-40.033333	277.000000	24.500000
-40.000000	274.500000	25.000000
-39.966667	276.000000	24.500000
-39.933333	277.000000	26.500000
-39.900000	278.500000	28.000000
-39.866667	279.500000	24.500000
-39.833333	280.000000	25.000000
-39.800000	280.000000	25.500000
-39.766667	278.000000	25.500000
-39.733333	278.500000	25.500000
-39.700000	278.500000	23.000000
-39.666667	278.500000	23.000000
-39.633333	278.500000	23.000000
-39.600000	279.000000	23.000000
-39.566667	279.000000	23.000000
-39.533333	278.500000	22.500000
-39.500000	278.000000	23.500000
-39.466667	275.000000	25.000000
-39.433333	274.000000	24.500000
-39.400000	274.500000	23.500000
-39.366667	274.500000	21.000000
-39.333333	273.500000	18.500000
-39.300000	273.500000	18.000000
-39.266667	271.000000	18.000000
-39.233333	271.500000	19.500000
-39.200000	270.500000	20.000000
-39.166667	270.500000	20.000000
-39.133333	270.000000	19.000000
-39.100000	269.500000	19.500000
-39.066667	269.000000	20.000000
-39.033333	268.500000	22.500000
-39.000000	268.000000	22.000000
-38.966667	267.000000	22.500000
-38.933333	267.500000	23.000000
-38.900000	268.000000	23.500000
-38.866667	268.500000	23.500000
-38.833333	267.000000	24.500000
-38.800000	270.000000	25.500000
-38.766667	269.500000	27.500000
-38.733333	269.500000	27.000000
-38.700000	270.500000	30.000000
-38.666667	271.500000	30.000000
-38.633333	271.000000	28.000000
-38.600000	267.500000	27.000000
-38.566667	267.000000	29.500000
-38.533333	267.000000	30.000000
-38.500000	264.000000	29.000000
-38.466667	263.500000	30.500000
-38.433333	264.500000	30.000000
-38.400000	267.000000	29.000000
-38.366667	266.500000	30.500000
-38.333333	265.500000	27.500000
-38.300000	265.000000	28.000000
-38.266667	265.500000	23.000000
-38.233333	266.000000	22.000000
-38.200000	267.000000	22.000000
-38.166667	268.500000	22.500000
-38.133333	269.500000	26.000000
-38.100000	269.500000	26.500000
-38.066667	269.500000	21.000000
-38.033333	269.500000	20.500000
-38.000000	269.500000	20.500000
-37.966667	272.500000	20.500000
-37.933333	274.000000	21.000000
-37.900000	274.500000	21.500000
-37.866667	274.500000	21.000000
-37.833333	274.500000	20.500000
-37.800000	275.000000	20.000000
-37.766667	275.000000	20.500000
-37.733333	276.500000	20.500000
-37.700000	277.000000	20.500000
-37.666667	279.000000	21.000000
-37.633333	279.500000	21.500000
-37.600000	279.500000	21.000000
-37.566667	279.000000	20.500000
-37.533333	280.500000	20.500000
-37.500000	280.000000	22.000000
-37.466667	280.500000	23.000000
-37.433333	281.500000	24.000000
-37.400000	282.500000	24.000000
-37.366667	283.500000	24.500000
-37.333333	283.500000	24.000000
-37.300000	283.500000	23.500000
-37.266667	279.000000	25.000000
-37.233333	281.000000	25.500000
-37.200000	282.000000	27.000000
-37.166667	288.000000	25.000000
-37.133333	284.500000	31.500000
-37.100000	284.000000	31.000000
-37.066667	283.500000	32.500000
-37.033333	284.500000	32.500000
-37.000000	285.500000	32.500000
-36.966667	284.500000	29.000000
-36.933333	283.500000	31.000000
-36.900000	303.000000	16.500000
-36.866667	301.000000	22.500000
-36.833333	301.000000	23.000000
-36.800000	299.500000	25.000000
-36.766667	303.000000	19.000000
-36.733333	303.000000	19.500000
-36.700000	290.000000	21.500000
-36.666667	289.000000	28.000000
-36.633333	295.500000	19.000000
-36.600000	295.500000	17.500000
-36.566667	295.500000	17.500000
-36.533333	296.000000	17.500000
-36.500000	296.000000	20.000000
-36.466667	295.500000	19.500000
-36.433333	295.000000	18.000000
-36.400000	295.500000	18.000000
-36.366667	295.500000	17.000000
-36.333333	306.500000	2.000000
-36.300000	307.000000	2.000000
-36.266667	307.000000	2.000000
-36.233333	297.000000	24.500000
-36.200000	302.500000	7.500000
-36.166667	303.000000	8.000000
-36.133333	303.000000	12.000000
-36.100000	303.500000	12.500000
-36.066667	302.500000	16.000000
-36.033333	302.500000	16.500000
-36.000000	304.000000	16.500000
-35.966667	304.000000	16.000000
-35.933333	304.000000	16.000000
-35.900000	304.000000	15.500000
-35.866667	304.000000	15.500000
-35.833333	304.000000	15.500000
-35.800000	304.000000	17.000000
-35.766667	304.000000	17.500000
-35.733333	302.500000	21.000000
-35.700000	302.000000	22.500000
-35.666667	304.000000	20.000000
-35.633333	304.000000	19.000000
-35.600000	303.500000	20.000000
-35.566667	304.000000	17.000000
-35.533333	304.000000	17.000000
-35.500000	303.500000	19.500000
-35.466667	303.500000	20.500000
-35.433333	303.500000	20.500000
-35.400000	303.500000	20.500000
-35.366667	303.500000	19.500000
-35.333333	304.000000	16.000000
-35.300000	304.000000	16.000000
-35.266667	304.000000	16.000000
-35.233333	305.500000	7.500000
-35.200000	304.000000	17.000000
-35.166667	305.000000	15.000000
-35.133333	304.000000	19.000000
-35.100000	301.500000	22.000000
-35.066667	297.500000	25.500000
-35.033333	302.000000	24.000000
-35.000000	301.500000	23.000000
-34.966667	300.000000	25.500000
-34.933333	299.000000	26.000000
-34.900000	299.000000	26.500000
-34.866667	300.000000	26.000000
-34.833333	298.500000	26.500000
-34.800000	298.000000	27.000000
-34.766667	297.000000	25.000000
-34.733333	297.000000	26.500000
-34.700000	296.500000	26.500000
-34.666667	298.000000	26.000000
-34.633333	293.000000	16.000000
-34.600000	292.000000	15.000000
-34.566667	294.500000	20.000000
-34.533333	294.000000	20.000000
-34.500000	287.500000	9.000000
-34.466667	287.500000	9.000000
-34.433333	288.000000	12.500000
-34.400000	282.000000	10.000000
-34.366667	282.500000	9.500000
-34.333333	283.000000	10.500000
-34.300000	281.500000	10.500000
-34.266667	280.500000	10.000000
-34.233333	278.500000	11.000000
-34.200000	280.500000	11.500000
-34.166667	282.500000	14.500000
-34.133333	282.000000	15.000000
-34.100000	278.000000	12.000000
-34.066667	278.000000	12.500000
-34.033333	280.500000	16.000000
-34.000000	278.000000	17.000000
-33.966667	278.000000	16.500000
-33.933333	277.500000	15.000000
-33.900000	274.500000	13.500000
-33.866667	275.000000	15.000000
-33.833333	275.000000	18.000000
-33.800000	272.000000	18.000000
-33.766667	269.500000	16.000000
-33.733333	269.500000	15.500000
-33.700000	269.500000	16.000000
-33.666667	271.000000	17.500000
-33.633333	269.000000	18.000000
-33.600000	269.500000	19.500000
-33.566667	265.500000	18.500000
-33.533333	266.000000	19.000000
-33.500000	266.000000	19.500000
-33.466667	266.500000	18.500000
-33.433333	265.500000	20.000000
-33.400000	265.000000	21.500000
-33.366667	264.500000	23.500000
-33.333333	262.000000	25.500000
-33.300000	258.000000	26.500000
-33.266667	259.500000	24.000000
-33.233333	261.000000	24.500000
-33.200000	260.000000	25.000000
-33.166667	260.000000	26.000000
-33.133333	259.500000	22.000000
-33.100000	258.500000	23.000000
-33.066667	257.500000	24.000000
-33.033333	263.500000	21.500000
-33.000000	264.000000	21.500000
-32.966667	263.000000	20.500000
-32.933333	263.000000	19.500000
-32.900000	261.500000	20.000000
-32.866667	259.500000	20.000000
-32.833333	261.000000	20.500000
-32.800000	268.000000	19.000000
-32.766667	268.000000	19.500000
-32.733333	267.500000	19.500000
-32.700000	266.000000	19.500000
-32.666667	264.500000	20.000000
-32.633333	266.000000	21.000000
-32.600000	267.500000	22.000000
-32.566667	274.000000	20.500000
-32.533333	275.000000	20.500000
-32.500000	275.000000	20.500000
-32.466667	272.000000	21.000000
-32.433333	271.000000	21.500000
-32.400000	271.500000	22.500000
-32.366667	273.000000	23.500000
-32.333333	278.500000	23.000000
-32.300000	279.000000	23.000000
-32.266667	279.000000	23.000000
-32.233333	279.500000	23.000000
-32.200000	278.000000	23.500000
-32.166667	273.000000	23.500000
-32.133333	276.000000	25.500000
-32.100000	277.000000	27.000000
-32.066667	282.000000	27.000000
-32.033333	282.000000	27.500000
-32.000000	282.500000	27.500000
-31.966667	283.000000	27.500000
-31.933333	282.000000	28.000000
-31.900000	282.000000	28.500000
-31.866667	281.500000	28.000000
-31.833333	281.000000	28.000000
-31.800000	282.000000	28.500000
-31.766667	282.000000	28.500000
-31.733333	281.500000	28.000000
-31.700000	281.000000	27.500000
-31.666667	282.000000	28.500000
-31.633333	282.500000	27.000000
-31.600000	283.000000	26.500000
-31.566667	282.500000	26.500000
-31.533333	280.500000	26.500000
-31.500000	280.500000	25.500000
-31.466667	283.500000	26.000000
-31.433333	285.500000	27.000000
-31.400000	277.000000	32.000000
-31.366667	284.000000	24.000000
-31.333333	283.500000	24.000000
-31.300000	287.000000	24.500000
-31.266667	286.500000	25.000000
-31.233333	287.000000	25.500000
-31.200000	286.500000	25.500000
-31.166667	285.500000	24.000000
-31.133333	286.500000	25.000000
-31.100000	288.000000	26.000000
-31.066667	289.000000	27.000000
-31.033333	288.500000	34.500000
-31.000000	287.500000	33.500000
-30.966667	294.500000	35.000000
-30.933333	294.000000	34.500000
-30.900000	297.500000	28.500000
-30.866667	299.000000	34.000000
-30.833333	299.500000	26.500000
-30.800000	285.000000	12.000000
-30.766667	285.000000	12.000000
-30.733333	284.500000	13.500000
-30.700000	283.500000	18.500000
-30.666667	283.000000	18.500000
-30.633333	283.500000	18.500000
-30.600000	283.000000	19.000000
-30.566667	284.500000	13.500000
-30.533333	284.000000	14.500000
-30.500000	284.000000	16.500000
-30.466667	280.500000	24.500000
-30.433333	280.500000	30.000000
-30.400000	284.000000	29.500000
-30.366667	289.000000	7.500000
-30.333333	292.000000	7.000000
-30.300000	281.500000	26.000000
-30.266667	282.000000	26.500000
-30.233333	288.000000	26.500000
-30.200000	293.000000	9.500000
-30.166667	293.500000	12.500000
-30.133333	295.000000	14.500000
-30.100000	291.000000	19.500000
-30.066667	289.500000	24.500000
-30.033333	297.000000	10.500000
-30.000000	297.000000	10.000000
-29.966667	299.500000	11.000000
-29.933333	301.000000	8.500000
-29.900000	301.500000	8.500000
-29.866667	303.000000	8.500000
-29.833333	304.000000	10.000000
-29.800000	304.000000	10.000000
-29.766667	305.000000	10.500000
-29.733333	305.000000	10.000000
-29.700000	305.000000	12.000000
-29.666667	305.000000	10.000000
-29.633333	305.500000	10.000000
-29.600000	305.500000	10.500000
-29.566667	305.500000	11.500000
-29.533333	305.500000	12.000000
-29.500000	305.500000	12.500000
-29.466667	305.500000	13.500000
-29.433333	305.500000	12.500000
-29.400000	306.000000	9.000000
-29.366667	306.000000	9.000000
-29.333333	306.000000	9.500000
-29.300000	306.000000	9.500000
-29.266667	306.000000	9.000000
-29.233333	306.000000	8.000000
-29.200000	306.000000	9.500000
-29.166667	306.000000	9.500000
-29.133333	306.000000	9.000000
-29.100000	306.000000	13.000000
-29.066667	305.500000	13.500000
-29.033333	305.500000	14.500000
-29.000000	305.500000	14.000000
-28.966667	305.500000	13.500000
-28.933333	305.500000	8.000000
-28.900000	305.500000	6.500000
-28.866667	305.500000	7.500000
-28.833333	305.000000	17.000000
-28.800000	302.500000	22.500000
-28.766667	302.500000	24.500000
-28.733333	303.000000	26.500000
-28.700000	303.000000	27.500000
-28.666667	305.500000	32.500000
-28.633333	305.000000	33.000000
-28.600000	304.500000	33.500000
-28.566667	302.500000	26.000000
-28.533333	304.500000	34.000000
-28.500000	302.500000	26.000000
-28.466667	300.500000	24.500000
-28.433333	302.500000	26.000000
-28.400000	305.500000	32.500000
-28.366667	306.000000	33.000000
-28.333333	297.500000	11.500000
-28.300000	295.500000	11.000000
-28.266667	295.000000	11.500000
-28.233333	295.000000	11.500000
-28.200000	294.000000	11.000000
-28.166667	294.000000	13.500000
-28.133333	293.000000	14.500000
-28.100000	292.500000	15.500000
-28.066667	292.000000	14.000000
-28.033333	290.000000	13.500000
-28.000000	289.500000	13.500000
-27.966667	289.000000	16.500000
-27.933333	289.000000	16.000000
-27.900000	288.000000	16.000000
-27.866667	280.500000	10.500000
-27.833333	280.000000	11.000000
-27.800000	284.000000	19.000000
-27.766667	284.500000	20.500000
-27.733333	283.000000	20.500000
-27.700000	282.000000	17.000000
-27.666667	282.000000	18.500000
-27.633333	281.500000	19.000000
-27.600000	280.000000	20.500000
-27.566667	280.000000	20.000000
-27.533333	279.000000	19.000000
-27.500000	274.000000	10.500000
-27.466667	279.000000	17.000000
-27.433333	279.500000	17.000000
-27.400000	277.500000	17.500000
-27.366667	276.000000	17.000000
-27.333333	275.500000	15.500000
-27.300000	276.000000	15.500000
-27.266667	275.500000	18.500000
-27.233333	271.500000	19.500000
-27.200000	269.000000	12.500000
-27.166667	270.000000	12.500000
-27.133333	268.500000	13.500000
-27.100000	269.500000	16.000000
-27.066667	267.500000	18.500000
-27.033333	263.500000	16.000000
-27.000000	264.500000	15.500000
-26.966667	265.000000	16.500000
-26.933333	260.500000	18.500000
-26.900000	259.000000	21.000000
-26.866667	257.500000	18.000000
-26.833333	259.000000	17.500000
-26.800000	257.000000	18.000000
-26.766667	250.500000	19.500000
-26.733333	252.000000	14.000000
-26.700000	250.500000	14.000000
-26.666667	250.000000	12.500000
-26.633333	251.000000	12.500000
-26.600000	253.500000	13.500000
-26.566667	254.500000	13.500000
-26.533333	256.000000	14.500000
-26.500000	261.500000	13.000000
-26.466667	261.000000	13.000000
-26.433333	259.000000	13.000000
-26.400000	260.000000	14.000000
-26.366667	261.500000	15.000000
-26.333333	262.000000	15.000000
-26.300000	267.500000	15.000000
-26.266667	267.500000	14.500000
-26.233333	263.000000	15.500000
-26.200000	264.000000	16.000000
-26.166667	266.000000	16.500000
-26.133333	266.000000	18.000000
-26.100000	269.000000	19.000000
-26.066667	273.500000	19.000000
-26.033333	269.500000	18.000000
-26.000000	266.500000	19.000000
-25.966667	268.000000	22.000000
-25.933333	270.000000	23.500000
-25.900000	269.500000	25.000000
-25.866667	270.500000	26.500000
-25.833333	273.000000	29.000000
-25.800000	276.500000	26.000000
-25.766667	274.000000	27.500000
-25.733333	275.500000	28.500000
-25.700000	278.000000	27.000000
-25.666667	278.500000	26.500000
-25.633333	279.000000	26.000000
-25.600000	277.500000	27.000000
-25.566667	277.000000	27.000000
-25.533333	276.000000	27.000000
-25.500000	276.000000	27.500000
-25.466667	276.500000	27.500000
-25.433333	276.000000	28.000000
-25.400000	276.500000	28.000000
-25.366667	275.500000	28.500000
-25.333333	274.000000	28.500000
-25.300000	274.000000	28.000000
-25.266667	275.000000	27.000000
-25.233333	275.500000	27.500000
-25.200000	276.000000	28.500000
-25.166667	276.000000	27.500000
-25.133333	276.000000	28.500000
-25.100000	276.500000	28.500000
-25.066667	277.500000	26.500000
-25.033333	276.500000	26.500000
-25.000000	276.000000	25.500000
-24.966667	276.500000	25.500000
-24.933333	277.000000	24.500000
-24.900000	278.500000	24.500000
-24.866667	279.500000	25.000000
-24.833333	281.000000	25.500000
-24.800000	281.000000	25.000000
-24.766667	279.500000	25.500000
-24.733333	277.500000	25.500000
-24.700000	278.500000	25.000000
-24.666667	280.500000	26.000000
-24.633333	283.500000	27.000000
-24.600000	285.000000	24.500000
-24.566667	283.000000	25.000000
-24.533333	283.500000	23.500000
-24.500000	291.000000	27.000000
-24.466667	292.000000	23.500000
-24.433333	292.000000	24.000000
-24.400000	292.000000	25.000000
-24.366667	292.000000	27.000000
-24.333333	293.000000	23.000000
-24.300000	286.000000	10.000000
-24.266667	284.500000	9.500000
-24.233333	284.500000	13.000000
-24.200000	284.000000	12.500000
-24.166667	283.500000	12.500000
-24.133333	282.500000	10.000000
-24.100000	282.000000	12.500000
-24.066667	282.000000	13.000000
-24.033333	281.500000	14.000000
-24.000000	280.000000	14.500000
-23.966667	281.500000	12.000000
-23.933333	281.000000	12.000000
-23.900000	281.000000	13.000000
-23.866667	281.000000	12.000000
-23.833333	280.000000	13.000000
-23.800000	278.000000	13.000000
-23.766667	280.500000	14.000000
-23.733333	281.500000	20.500000
-23.700000	279.000000	20.500000
-23.666667	280.500000	19.500000
-23.633333	280.500000	19.500000
-23.600000	281.000000	13.500000
-23.566667	281.000000	25.500000
-23.533333	280.500000	19.500000
-23.500000	279.500000	23.000000
-23.466667	276.500000	25.000000
-23.433333	275.000000	25.500000
-23.400000	273.500000	24.000000
-23.366667	272.000000	26.000000
-23.333333	270.500000	27.500000
-23.300000	270.500000	30.000000
-23.266667	270.000000	34.500000
-23.233333	290.000000	9.500000
-23.200000	289.500000	10.000000
-23.166667	294.000000	8.000000
-23.133333	292.500000	11.500000
-23.100000	272.500000	27.000000
-23.066667	295.000000	9.500000
-23.033333	293.500000	11.000000
-23.000000	293.500000	11.000000
-22.966667	296.500000	10.000000
-22.933333	295.500000	11.500000
-22.900000	296.500000	11.500000
-22.866667	296.500000	13.000000
-22.833333	293.500000	16.500000
-22.800000	297.500000	15.500000
-22.766667	298.000000	15.500000
-22.733333	298.500000	14.500000
-22.700000	298.500000	14.500000
-22.666667	298.500000	14.500000
-22.633333	299.000000	14.500000
-22.600000	297.500000	17.000000
-22.566667	293.500000	22.000000
-22.533333	293.000000	22.500000
-22.500000	304.000000	6.000000
-22.466667	304.000000	6.000000
-22.433333	304.000000	6.000000
-22.400000	304.000000	6.000000
-22.366667	304.000000	6.000000
-22.333333	304.000000	6.000000
-22.300000	304.000000	6.500000
-22.266667	304.000000	6.000000
-22.233333	304.000000	6.500000
-22.200000	304.000000	6.000000
-22.166667	305.000000	6.000000
-22.133333	305.000000	6.000000
-22.100000	304.500000	6.500000
-22.066667	304.500000	6.500000
-22.033333	304.500000	6.500000
-22.000000	304.500000	6.500000
-21.966667	305.000000	6.500000
-21.933333	305.000000	6.500000
-21.900000	304.500000	7.500000
-21.866667	304.500000	8.500000
-21.833333	293.000000	27.000000
-21.800000	304.500000	9.500000
-21.766667	303.000000	10.500000
-21.733333	299.500000	15.500000
-21.700000	301.000000	13.500000
-21.666667	301.000000	13.000000
-21.633333	298.500000	20.500000
-21.600000	299.000000	23.000000
-21.566667	295.500000	25.500000
-21.533333	296.500000	26.500000
-21.500000	294.500000	18.000000
-21.466667	294.500000	18.500000
-21.433333	294.500000	13.500000
-21.400000	292.500000	16.500000
-21.366667	292.000000	16.500000
-21.333333	290.500000	13.500000
-21.300000	290.000000	12.000000
-21.266667	289.500000	10.500000
-21.233333	288.500000	11.000000
-21.200000	287.500000	12.500000
-21.166667	287.500000	12.500000
-21.133333	286.000000	12.000000
-21.100000	285.500000	12.000000
-21.066667	283.000000	12.500000
-21.033333	284.000000	13.500000
-21.000000	283.500000	14.000000
-20.966667	282.500000	13.500000
-20.933333	280.000000	13.000000
-20.900000	280.000000	13.500000
-20.866667	281.000000	14.500000
-20.833333	278.500000	11.500000
-20.800000	278.000000	11.500000
-20.766667	275.000000	10.500000
-20.733333	273.500000	11.500000
-20.700000	273.000000	9.000000
-20.666667	272.000000	9.000000
-20.633333	269.500000	9.500000
-20.600000	271.000000	10.000000
-20.566667	268.500000	12.000000
-20.533333	268.500000	12.500000
-20.500000	266.000000	12.000000
-20.466667	266.500000	11.500000
-20.433333	264.500000	13.500000
-20.400000	265.500000	14.500000
-20.366667	262.000000	15.000000
-20.333333	260.000000	15.000000
-20.300000	261.000000	14.500000
-20.266667	259.500000	14.500000
-20.233333	257.500000	15.500000
-20.200000	259.000000	17.500000
-20.166667	257.000000	19.000000
-20.133333	253.500000	17.500000
-20.100000	252.500000	16.500000
-20.066667	254.500000	17.500000
-20.033333	253.500000	18.000000
-20.000000	244.500000	19.000000
-19.966667	252.500000	20.500000
-19.933333	243.000000	21.000000
-19.900000	243.500000	21.500000
-19.866667	261.500000	16.000000
-19.833333	251.500000	20.000000
-19.800000	264.000000	18.500000
-19.766667	264.000000	19.500000
-19.733333	265.000000	21.000000
-19.700000	268.500000	24.000000
-19.666667	270.000000	28.000000
-19.633333	267.000000	24.500000
-19.600000	266.500000	23.000000
-19.566667	268.000000	23.000000
-19.533333	266.500000	24.000000
-19.500000	264.500000	24.500000
-19.466667	265.000000	25.500000
-19.433333	267.000000	24.500000
-19.400000	264.500000	22.000000
-19.366667	262.000000	23.000000
-19.333333	261.000000	24.500000
-19.300000	260.500000	26.000000
-19.266667	260.000000	28.500000
-19.233333	260.500000	29.000000
-19.200000	251.500000	27.500000
-19.166667	251.500000	26.000000
-19.133333	251.000000	27.000000
-19.100000	250.500000	27.500000
-19.066667	250.500000	26.500000
-19.033333	249.000000	23.500000
-19.000000	248.000000	24.500000
-18.966667	254.000000	24.500000
-18.933333	254.500000	25.000000
-18.900000	253.500000	24.500000
-18.866667	252.000000	24.500000
-18.833333	253.000000	23.000000
-18.800000	247.000000	19.500000
-18.766667	249.500000	21.500000
-18.733333	250.500000	21.500000
-18.700000	255.500000	19.500000
-18.666667	254.500000	20.000000
-18.633333	255.500000	18.500000
-18.600000	249.500000	20.500000
-18.566667	249.000000	20.000000
-18.533333	251.000000	21.000000
-18.500000	251.000000	22.000000
-18.466667	252.000000	22.500000
-18.433333	256.500000	21.000000
-18.400000	255.500000	21.500000
-18.366667	255.000000	21.500000
-18.333333	253.500000	22.500000
-18.300000	254.500000	22.500000
-18.266667	255.500000	23.500000
-18.233333	261.000000	21.500000
-18.200000	261.500000	22.000000
-18.166667	261.500000	21.500000
-18.133333	261.500000	21.000000
-18.100000	260.500000	22.000000
-18.066667	258.000000	23.000000
-18.033333	265.000000	21.000000
-18.000000	265.000000	22.000000
-17.966667	263.500000	22.500000
-17.933333	259.000000	22.500000
-17.900000	258.000000	22.500000
-17.866667	261.000000	23.500000
-17.833333	262.500000	25.500000
-17.800000	264.000000	27.500000
-17.766667	266.000000	26.000000
-17.733333	266.500000	26.500000
-17.700000	267.000000	27.500000
-17.666667	265.000000	28.000000
-17.633333	265.500000	28.000000
-17.600000	264.000000	27.000000
-17.566667	264.500000	27.500000
-17.533333	264.000000	27.000000
-17.500000	265.500000	28.000000
-17.466667	266.000000	28.000000
-17.433333	266.000000	28.500000
-17.400000	266.000000	28.000000
-17.366667	266.000000	27.500000
-17.333333	267.000000	28.000000
-17.300000	267.500000	29.500000
-17.266667	267.500000	26.500000
-17.233333	267.500000	25.500000
-17.200000	267.000000	26.500000
-17.166667	266.000000	24.500000
-17.133333	266.500000	24.000000
-17.100000	267.000000	25.000000
-17.066667	268.000000	25.500000
-17.033333	269.000000	27.000000
-17.000000	269.500000	27.500000
-16.966667	269.000000	27.500000
-16.933333	268.000000	26.500000
-16.900000	268.000000	26.500000
-16.866667	270.000000	26.500000
-16.833333	270.000000	27.500000
-16.800000	269.000000	29.000000
-16.766667	269.000000	29.000000
-16.733333	267.500000	29.000000
-16.700000	267.000000	27.500000
-16.666667	267.000000	25.000000
-16.633333	267.000000	25.000000
-16.600000	267.500000	23.000000
-16.566667	267.000000	23.000000
-16.533333	265.500000	22.500000
-16.500000	264.500000	23.000000
-16.466667	263.500000	23.000000
-16.433333	263.500000	23.000000
-16.400000	263.500000	22.500000
-16.366667	262.500000	22.500000
-16.333333	262.000000	23.000000
-16.300000	261.000000	24.500000
-16.266667	260.000000	24.500000
-16.233333	259.500000	24.500000
-16.200000	259.000000	25.000000
-16.166667	264.500000	29.000000
-16.133333	259.000000	24.000000
-16.100000	258.000000	24.000000
-16.066667	255.000000	25.000000
-16.033333	253.500000	23.500000
-16.000000	254.000000	22.500000
-15.966667	253.500000	22.000000
-15.933333	251.500000	19.000000
-15.900000	250.000000	17.500000
-15.866667	247.500000	17.000000
-15.833333	246.000000	17.000000
-15.800000	245.000000	17.000000
-15.766667	245.500000	17.000000
-15.733333	243.500000	16.500000
-15.700000	244.500000	17.500000
-15.666667	246.500000	18.000000
-15.633333	247.000000	19.000000
-15.600000	246.500000	20.000000
-15.566667	245.000000	21.000000
-15.533333	245.000000	21.500000
-15.500000	244.500000	21.500000
-15.466667	246.000000	21.000000
-15.433333	245.000000	21.000000
-15.400000	244.000000	22.000000
-15.366667	244.500000	23.500000
-15.333333	245.000000	24.500000
-15.300000	245.000000	25.500000
-15.266667	245.000000	26.500000
-15.233333	246.000000	27.500000
-15.200000	244.000000	24.000000
-15.166667	247.500000	25.000000
-15.133333	247.000000	26.000000
-15.100000	246.500000	26.500000
-15.066667	245.000000	28.500000
-15.033333	244.500000	28.000000
-15.000000	244.500000	26.500000
-14.966667	244.500000	25.500000
-14.933333	246.000000	26.500000
-14.900000	245.000000	29.000000
-14.866667	244.000000	28.500000
-14.833333	244.000000	27.000000
-14.800000	243.500000	25.000000
-14.766667	245.000000	21.000000
-14.733333	246.000000	21.000000
-14.700000	247.000000	21.000000
-14.666667	247.500000	21.500000
-14.633333	248.000000	21.500000
-14.600000	248.500000	20.500000
-14.566667	251.500000	20.500000
-14.533333	249.000000	20.500000
-14.500000	250.000000	21.000000
-14.466667	253.000000	21.500000
-14.433333	251.500000	22.500000
-14.400000	252.000000	23.000000
-14.366667	254.000000	23.000000
-14.333333	253.500000	23.000000
-14.300000	254.000000	22.500000
-14.266667	253.500000	23.500000
-14.233333	255.500000	24.000000
-14.200000	257.000000	23.000000
-14.166667	257.500000	21.500000
-14.133333	257.500000	20.500000
-14.100000	258.000000	20.000000
-14.066667	259.500000	20.000000
-14.033333	260.500000	20.000000
-14.000000	261.500000	20.500000
-13.966667	263.000000	19.500000
-13.933333	263.000000	20.000000
-13.900000	263.500000	18.000000
-13.866667	264.000000	18.000000
-13.833333	265.500000	18.500000
-13.800000	267.500000	19.000000
-13.766667	268.000000	20.000000
-13.733333	268.500000	19.000000
-13.700000	269.000000	18.000000
-13.666667	269.000000	18.000000
-13.633333	270.500000	18.000000
-13.600000	272.000000	18.500000
-13.566667	273.000000	19.000000
-13.533333	273.500000	19.000000
-13.500000	277.000000	18.500000
-13.466667	273.500000	18.500000
-13.433333	272.000000	19.000000
-13.400000	273.000000	20.500000
-13.366667	272.000000	21.500000
-13.333333	272.000000	23.000000
-13.300000	273.000000	24.500000
-13.266667	274.000000	26.000000
-13.233333	277.000000	23.000000
-13.200000	272.500000	24.000000
-13.166667	274.500000	25.000000
-13.133333	275.500000	26.500000
-13.100000	277.000000	28.500000
-13.066667	278.500000	30.000000
-13.033333	278.000000	27.000000
-13.000000	277.500000	26.500000
-12.966667	270.500000	22.000000
-12.933333	270.000000	21.500000
-12.900000	270.000000	22.500000
-12.866667	268.500000	24.500000
-12.833333	268.500000	24.000000
-12.800000	270.500000	24.500000
-12.766667	271.500000	23.500000
-12.733333	271.500000	22.500000
-12.700000	272.000000	22.500000
-12.666667	272.000000	23.000000
-12.633333	271.000000	22.500000
-12.600000	270.000000	23.500000
-12.566667	268.500000	25.500000
-12.533333	271.000000	25.500000
-12.500000	273.500000	22.500000
-12.466667	274.000000	20.500000
-12.433333	273.500000	21.500000
-12.400000	273.500000	21.000000
-12.366667	272.500000	21.000000
-12.333333	271.000000	21.500000
-12.300000	277.000000	17.500000
-12.266667	278.500000	16.500000
-12.233333	278.000000	16.000000
-12.200000	277.000000	18.000000
-12.166667	274.500000	18.000000
-12.133333	273.000000	18.000000
-12.100000	275.000000	20.500000
-12.066667	275.000000	21.500000
-12.033333	279.500000	17.000000
-12.000000	275.500000	19.000000
-11.966667	279.500000	15.000000
-11.933333	278.500000	16.000000
-11.900000	280.500000	16.000000
-11.866667	283.000000	16.500000
-11.833333	286.000000	14.500000
-11.800000	285.500000	14.000000
-11.766667	284.500000	14.500000
-11.733333	283.500000	14.500000
-11.700000	282.500000	15.500000
-11.666667	288.000000	16.500000
-11.633333	290.000000	16.500000
-11.600000	290.000000	15.000000
-11.566667	290.000000	14.500000
-11.533333	289.000000	15.500000
-11.500000	286.500000	16.500000
-11.466667	287.000000	16.500000
-11.433333	287.000000	16.500000
-11.400000	293.000000	15.000000
-11.366667	290.000000	17.500000
-11.333333	292.500000	16.000000
-11.300000	292.000000	16.000000
-11.266667	290.000000	18.000000
-11.233333	287.000000	18.000000
-11.200000	290.500000	19.000000
-11.166667	294.000000	17.000000
-11.133333	294.000000	17.000000
-11.100000	291.000000	19.000000
-11.066667	288.500000	22.500000
-11.033333	288.000000	19.000000
-11.000000	287.500000	21.000000
-10.966667	293.000000	22.000000
-10.933333	289.000000	24.500000
-10.900000	290.000000	25.500000
-10.866667	290.500000	27.500000
-10.833333	293.500000	25.500000
-10.800000	293.500000	26.000000
-10.766667	292.500000	25.500000
-10.733333	292.000000	25.500000
-10.700000	292.500000	26.000000
-10.666667	292.000000	26.500000
-10.633333	292.000000	26.000000
-10.600000	291.500000	26.000000
-10.566667	291.000000	26.500000
-10.533333	290.000000	26.500000
-10.500000	291.500000	26.500000
-10.466667	288.500000	26.000000
-10.433333	287.500000	30.500000
-10.400000	288.000000	26.500000
-10.366667	288.000000	26.500000
-10.333333	288.500000	26.000000
-10.300000	287.000000	26.500000
-10.266667	287.000000	26.500000
-10.233333	287.000000	25.500000
-10.200000	286.500000	25.500000
-10.166667	286.000000	26.500000
-10.133333	286.000000	26.000000
-10.100000	281.500000	26.500000
-10.066667	285.000000	26.000000
-10.033333	285.500000	26.500000
-10.000000	285.500000	27.000000
-9.966667	285.500000	26.000000
-9.933333	281.000000	25.500000
-9.900000	282.500000	23.500000
-9.866667	283.500000	22.500000
-9.833333	283.500000	23.500000
-9.800000	283.000000	16.000000
-9.766667	281.500000	21.000000
-9.733333	282.000000	21.000000
-9.700000	283.000000	16.000000
-9.666667	283.500000	16.000000
-9.633333	282.500000	15.000000
-9.600000	282.000000	19.000000
-9.566667	282.000000	19.500000
-9.533333	283.000000	19.500000
-9.500000	287.000000	22.000000
-9.466667	281.000000	21.000000
-9.433333	278.500000	21.000000
-9.400000	276.500000	16.500000
-9.366667	279.000000	20.000000
-9.333333	282.000000	22.000000
-9.300000	277.500000	17.500000
-9.266667	277.500000	15.500000
-9.233333	276.000000	15.000000
-9.200000	276.000000	16.000000
-9.166667	274.500000	17.500000
-9.133333	274.000000	20.500000
-9.100000	271.500000	15.500000
-9.066667	270.500000	14.000000
-9.033333	268.500000	15.000000
-9.000000	268.000000	15.500000
-8.966667	266.000000	17.000000
-8.933333	264.000000	14.500000
-8.900000	264.000000	14.000000
-8.866667	265.500000	14.500000
-8.833333	262.500000	16.500000
-8.800000	259.500000	19.000000
-8.766667	257.500000	15.000000
-8.733333	258.000000	15.500000
-8.700000	258.000000	17.000000
-8.666667	256.500000	18.500000
-8.633333	255.000000	20.000000
-8.600000	249.500000	18.000000
-8.566667	242.000000	17.500000
-8.533333	242.500000	18.000000
-8.500000	245.000000	19.000000
-8.466667	241.000000	20.500000
-8.433333	239.000000	18.500000
-8.400000	235.000000	17.500000
-8.366667	234.500000	14.500000
-8.333333	235.500000	15.000000
-8.300000	236.000000	15.000000
-8.266667	236.000000	16.000000
-8.233333	234.500000	17.000000
-8.200000	232.000000	15.500000
-8.166667	232.500000	15.000000
-8.133333	232.500000	15.000000
-8.100000	230.500000	15.500000
-8.066667	229.500000	16.500000
-8.033333	229.500000	18.000000
-8.000000	229.000000	19.000000
-7.966667	238.500000	20.500000
-7.933333	236.500000	18.500000
-7.900000	229.000000	18.500000
-7.866667	227.500000	20.500000
-7.833333	227.500000	21.500000
-7.800000	233.500000	23.500000
-7.766667	232.500000	25.500000
-7.733333	233.000000	27.000000
-7.700000	232.000000	28.500000
-7.666667	233.500000	27.000000
-7.633333	233.000000	26.000000
-7.600000	223.500000	27.000000
-7.566667	222.000000	28.000000
-7.533333	228.500000	29.000000
-7.500000	238.500000	28.500000
-7.466667	238.500000	28.500000
-7.433333	229.000000	28.500000
-7.400000	229.000000	29.500000
-7.366667	229.500000	29.500000
-7.333333	229.500000	28.000000
-7.300000	229.000000	30.500000
-7.266667	229.000000	29.500000
-7.233333	231.500000	30.000000
-7.200000	230.500000	29.500000
-7.166667	232.000000	29.000000
-7.133333	230.500000	28.000000
-7.100000	234.000000	25.500000
-7.066667	234.000000	27.500000
-7.033333	233.500000	27.000000
-7.000000	232.500000	27.000000
-6.966667	232.000000	22.000000
-6.933333	230.500000	23.500000
-6.900000	234.500000	25.000000
-6.866667	236.500000	26.500000
-6.833333	235.500000	25.000000
-6.800000	235.500000	23.500000
-6.766667	234.000000	20.000000
-6.733333	235.500000	17.500000
-6.700000	236.500000	18.000000
-6.666667	233.000000	20.500000
-6.633333	238.500000	21.000000
-6.600000	236.500000	22.500000
-6.566667	237.000000	20.500000
-6.533333	240.000000	16.500000
-6.500000	242.000000	17.000000
-6.466667	261.500000	28.000000
-6.433333	260.000000	27.500000
-6.400000	261.000000	27.500000
-6.366667	261.000000	28.000000
-6.333333	260.500000	28.000000
-6.300000	262.500000	30.000000
-6.266667	260.000000	28.000000
-6.233333	260.500000	28.000000
-6.200000	260.000000	29.500000
-6.166667	259.000000	29.000000
-6.133333	262.000000	33.500000
-6.100000	260.500000	28.000000
-6.066667	262.000000	28.500000
-6.033333	261.500000	29.500000
-6.000000	262.000000	29.500000
-5.966667	262.000000	31.000000
-5.933333	261.500000	30.500000
-5.900000	262.000000	29.500000
-5.866667	263.500000	28.000000
-5.833333	263.500000	31.000000
-5.800000	264.000000	28.000000
-5.766667	264.000000	28.000000
-5.733333	264.000000	29.000000
-5.700000	263.500000	28.500000
-5.666667	263.500000	28.000000
-5.633333	263.500000	28.000000
-5.600000	264.000000	28.000000
-5.566667	264.000000	28.500000
-5.533333	264.000000	28.500000
-5.500000	264.500000	29.000000
-5.466667	264.500000	29.000000
-5.433333	264.500000	29.000000
-5.400000	264.500000	29.000000
-5.366667	264.500000	29.000000
-5.333333	264.500000	29.000000
-5.300000	265.000000	29.500000
-5.266667	265.500000	29.000000
-5.233333	266.000000	29.000000
-5.200000	266.000000	27.500000
-5.166667	265.500000	27.500000
-5.133333	265.000000	27.500000
-5.100000	265.500000	26.000000
-5.066667	266.500000	26.000000
-5.033333	268.000000	26.000000
-5.000000	267.500000	25.000000
-4.966667	271.500000	16.000000
-4.933333	271.500000	16.500000
-4.900000	265.000000	23.500000
-4.866667	264.500000	23.000000
-4.833333	265.500000	23.500000
-4.800000	267.000000	24.000000
-4.766667	268.500000	24.000000
-4.733333	273.500000	18.000000
-4.700000	268.000000	22.500000
-4.666667	273.500000	20.000000
-4.633333	268.000000	23.000000
-4.600000	273.500000	22.500000
-4.566667	269.000000	25.500000
-4.533333	269.500000	26.500000
-4.500000	270.000000	27.500000
-4.466667	270.000000	28.000000
-4.433333	270.500000	27.500000
-4.400000	268.000000	28.000000
-4.366667	268.000000	28.500000
-4.333333	267.000000	29.000000
-4.300000	267.000000	30.000000
-4.266667	269.000000	30.500000
-4.233333	269.500000	31.500000
-4.200000	270.500000	28.500000
-4.166667	270.500000	29.500000
-4.133333	270.500000	29.000000
-4.100000	269.500000	29.500000
-4.066667	269.000000	34.000000
-4.033333	269.500000	34.500000
-4.000000	270.000000	31.000000
-3.966667	270.000000	31.000000
-3.933333	269.500000	31.500000
-3.900000	268.500000	31.000000
-3.866667	268.500000	31.500000
-3.833333	268.500000	32.000000
-3.800000	266.000000	35.000000
-3.766667	269.500000	32.500000
-3.733333	269.500000	32.500000
-3.700000	269.500000	31.500000
-3.666667	269.000000	32.500000
-3.633333	269.000000	31.500000
-3.600000	268.500000	31.500000
-3.566667	268.500000	32.000000
-3.533333	268.500000	32.000000
-3.500000	268.500000	32.500000
-3.466667	269.000000	31.500000
-3.433333	269.000000	32.000000
-3.400000	268.500000	31.500000
-3.366667	270.000000	24.000000
-3.333333	269.500000	23.500000
-3.300000	269.500000	23.500000
-3.266667	269.500000	23.500000
-3.233333	267.000000	23.500000
-3.200000	268.500000	24.000000
-3.166667	269.500000	24.000000
-3.133333	269.000000	26.500000
-3.100000	268.500000	26.000000
-3.066667	267.500000	26.000000
-3.033333	268.000000	26.000000
-3.000000	267.500000	26.000000
-2.966667	269.000000	26.500000
-2.933333	268.500000	30.000000
-2.900000	268.000000	29.000000
-2.866667	267.500000	29.000000
-2.833333	268.000000	27.500000
-2.800000	272.000000	19.500000
-2.766667	270.000000	23.000000
-2.733333	270.000000	24.000000
-2.700000	269.500000	25.000000
-2.666667	273.500000	16.500000
-2.633333	274.000000	16.500000
-2.600000	274.000000	17.000000
-2.566667	269.500000	25.000000
-2.533333	274.500000	17.000000
-2.500000	274.500000	18.500000
-2.466667	275.000000	18.500000
-2.433333	275.000000	18.500000
-2.400000	275.000000	18.500000
-2.366667	275.000000	20.000000
-2.333333	276.000000	16.500000
-2.300000	276.500000	15.000000
-2.266667	277.000000	15.000000
-2.233333	277.500000	15.000000
-2.200000	279.000000	13.500000
-2.166667	279.500000	14.500000
-2.133333	279.500000	16.000000
-2.100000	279.000000	18.000000
-2.066667	278.500000	21.000000
-2.033333	278.000000	21.500000
-2.000000	279.000000	21.500000
-1.966667	279.000000	21.500000
-1.933333	279.000000	22.000000
-1.900000	278.500000	23.500000
-1.866667	277.000000	25.000000
-1.833333	275.000000	27.000000
-1.800000	278.000000	26.500000
-1.766667	278.000000	27.500000
-1.733333	278.000000	27.000000
-1.700000	277.500000	27.500000
-1.666667	277.000000	27.000000
-1.633333	277.500000	27.500000
-1.600000	277.000000	27.500000
-1.566667	276.500000	27.500000
-1.533333	276.000000	27.000000
-1.500000	275.500000	26.500000
-1.466667	275.500000	25.500000
-1.433333	276.000000	25.000000
-1.400000	276.500000	25.000000
-1.366667	276.000000	24.500000
-1.333333	274.500000	23.500000
-1.300000	271.500000	21.000000
-1.266667	272.000000	21.500000
-1.233333	272.000000	19.000000
-1.200000	263.000000	10.000000
-1.166667	262.000000	10.500000
-1.133333	261.000000	10.500000
-1.100000	260.000000	10.500000
-1.066667	259.000000	10.500000
-1.033333	258.500000	9.500000
-1.000000	258.000000	10.000000
-0.966667	257.000000	10.500000
-0.933333	257.000000	12.500000
-0.900000	256.500000	13.000000
-0.866667	256.500000	13.500000
-0.833333	256.000000	13.500000
-0.800000	255.500000	13.000000
-0.766667	253.500000	11.000000
-0.733333	255.500000	13.500000
-0.700000	252.500000	11.500000
-0.666667	254.500000	14.000000
-0.633333	254.000000	14.000000
-0.600000	254.000000	15.000000
-0.566667	254.000000	15.000000
-0.533333	253.500000	15.000000
-0.500000	251.000000	13.500000
-0.466667	251.000000	13.500000
-0.433333	251.000000	14.000000
-0.400000	251.500000	14.500000
-0.366667	251.500000	14.500000
-0.333333	251.000000	15.500000
-0.300000	251.000000	16.000000
-0.266667	251.000000	16.000000
-0.233333	251.000000	16.000000
-0.200000	250.500000	16.000000
-0.166667	249.000000	14.500000
-0.133333	248.500000	16.000000
-0.100000	247.000000	15.000000
-0.066667	247.000000	14.000000
-0.033333	245.000000	13.500000
0.000000	244.000000	13.500000
0.033333	242.500000	14.500000
0.066667	242.500000	15.000000
0.100000	242.000000	16.000000
0.133333	241.000000	15.500000
0.166667	239.500000	14.000000
0.200000	239.000000	12.500000
0.233333	239.000000	13.000000
0.266667	236.500000	12.500000
0.300000	235.500000	12.000000
0.333333	235.000000	14.000000
0.366667	234.000000	14.000000
0.400000	233.500000	13.500000
0.433333	232.000000	12.000000
0.466667	228.500000	9.500000
0.500000	230.000000	10.000000
0.533333	225.500000	10.500000
0.566667	223.500000	11.000000
0.600000	221.000000	10.500000
0.633333	219.500000	10.000000
0.666667	219.000000	9.500000
0.700000	216.000000	8.500000
0.733333	215.000000	9.000000
0.766667	214.500000	9.000000
0.800000	212.000000	9.000000
0.833333	210.500000	8.500000
0.866667	209.000000	8.000000
0.900000	208.000000	8.000000
0.933333	206.000000	8.500000
0.966667	205.000000	9.000000
1.000000	203.500000	9.000000
1.033333	203.000000	9.000000
1.066667	202.000000	9.000000
1.100000	200.500000	9.500000
1.133333	199.500000	10.000000
1.166667	198.500000	10.500000
1.200000	197.500000	11.000000
1.233333	195.000000	11.000000
1.266667	194.000000	11.000000
1.300000	193.000000	11.000000
1.333333	191.500000	11.000000
1.366667	191.000000	11.500000
1.400000	189.000000	11.500000
1.433333	188.500000	11.500000
1.466667	188.000000	11.500000
1.500000	186.500000	11.000000
1.533333	185.500000	11.000000
1.566667	185.000000	11.500000
1.600000	183.500000	12.500000
1.633333	181.500000	12.000000
1.666667	181.000000	11.500000
1.700000	179.500000	11.000000
1.733333	177.500000	11.000000
1.766667	176.500000	11.000000
1.800000	175.500000	11.500000
1.833333	175.500000	11.500000
1.866667	176.000000	11.500000
1.900000	171.000000	11.500000
1.933333	169.500000	11.500000
1.966667	169.000000	12.000000
2.000000	170.500000	12.000000
2.033333	169.000000	12.500000
2.066667	166.500000	12.500000
2.100000	160.500000	12.500000
2.133333	158.000000	12.500000
2.166667	156.500000	12.500000
2.200000	158.500000	9.000000
2.233333	158.000000	9.000000
2.266667	155.500000	9.500000
2.300000	148.500000	9.500000
2.333333	148.000000	9.500000
2.366667	145.500000	8.500000
2.400000	145.000000	8.500000
2.433333	144.500000	9.000000
2.466667	146.500000	9.000000
2.500000	145.000000	9.500000
2.533333	144.000000	10.000000
2.566667	146.500000	10.000000
2.600000	147.500000	10.000000
2.633333	147.500000	11.000000
2.666667	138.000000	9.000000
2.700000	139.000000	8.500000
2.733333	138.000000	9.000000
2.766667	136.500000	9.500000
2.800000	136.000000	9.500000
2.833333	139.000000	9.500000
2.866667	139.000000	9.500000
2.900000	137.500000	9.000000
2.933333	129.500000	9.000000
2.966667	137.000000	9.000000
3.000000	133.000000	9.500000
3.033333	132.000000	10.000000
3.066667	131.500000	11.000000
3.100000	131.500000	11.000000
3.133333	131.500000	11.500000
3.166667	130.500000	11.500000
3.200000	130.500000	10.500000
3.233333	130.000000	11.500000
3.266667	127.500000	13.000000
3.300000	126.500000	13.500000
3.333333	126.000000	14.500000
3.366667	125.500000	15.500000
3.400000	123.500000	15.500000
3.433333	123.000000	15.500000
3.466667	124.000000	15.500000
3.500000	144.500000	16.000000
3.533333	122.500000	17.000000
3.566667	122.500000	18.000000
3.600000	121.500000	18.500000
3.633333	121.500000	19.500000
3.666667	120.000000	20.000000
3.700000	136.500000	17.500000
3.733333	136.000000	17.500000
3.766667	140.000000	20.000000
3.800000	136.500000	18.000000
3.833333	140.500000	19.000000
3.866667	140.500000	19.500000
3.900000	140.500000	20.000000
3.933333	140.000000	20.500000
3.966667	135.000000	18.500000
4.000000	137.000000	21.500000
4.033333	137.500000	22.000000
4.066667	136.500000	17.500000
4.100000	139.000000	19.000000
4.133333	140.000000	18.500000
4.166667	140.500000	19.500000
4.200000	138.500000	20.500000
4.233333	137.500000	21.000000
4.266667	137.500000	21.000000
4.300000	136.000000	19.500000
4.333333	108.500000	20.500000
4.366667	106.500000	20.500000
4.400000	106.000000	18.500000
4.433333	106.500000	16.000000
4.466667	103.000000	11.500000
4.500000	101.500000	11.000000
4.533333	101.000000	10.000000
4.566667	101.500000	10.000000
4.600000	101.500000	10.500000
4.633333	100.500000	10.500000
4.666667	99.000000	10.000000
4.700000	98.500000	10.500000
4.733333	117.000000	11.500000
4.766667	116.000000	12.000000
4.800000	114.500000	13.000000
4.833333	114.000000	14.000000
4.866667	115.500000	12.000000
4.900000	116.500000	13.000000
4.933333	115.500000	13.500000
4.966667	109.500000	13.500000
5.000000	113.500000	14.000000
5.033333	112.000000	15.000000
5.066667	85.000000	12.500000
5.100000	106.000000	13.500000
5.133333	107.000000	13.000000
5.166667	108.500000	13.000000
5.200000	107.500000	13.000000
5.233333	80.000000	12.000000
5.266667	104.500000	16.000000
5.300000	76.500000	14.500000
5.333333	76.000000	13.500000
5.366667	75.500000	12.000000
5.400000	71.000000	10.500000
5.433333	68.000000	10.500000
5.466667	67.000000	10.000000
5.500000	66.000000	10.500000
5.533333	70.000000	11.000000
5.566667	68.000000	12.000000
5.600000	67.000000	12.500000
5.633333	63.500000	10.000000
5.666667	62.000000	10.500000
5.700000	61.500000	11.000000
5.733333	61.000000	11.000000
5.766667	56.000000	11.500000
5.800000	56.500000	12.000000
5.833333	57.500000	13.000000
5.866667	58.000000	13.500000
5.900000	58.000000	12.500000
5.933333	58.500000	12.000000
5.966667	57.500000	11.000000
6.000000	52.500000	10.000000
6.033333	57.000000	12.000000
6.066667	56.500000	12.500000
6.100000	56.500000	10.500000
6.133333	54.500000	11.500000
6.166667	53.000000	13.500000
6.200000	50.000000	11.000000
6.233333	64.500000	12.000000
6.266667	60.500000	13.000000
6.300000	40.500000	12.000000
6.333333	39.000000	11.000000
6.366667	38.500000	10.000000
6.400000	38.000000	9.500000
6.433333	37.000000	10.500000
6.466667	39.000000	12.500000
6.500000	39.500000	13.000000
6.533333	35.000000	14.000000
6.566667	37.500000	15.500000
6.600000	51.000000	16.000000
[truncated: 8,801 more rows]
