# Supplementary material for: Attraction of posture and motion-trajectory elements of conspecific biological motion in medaka fish
Source: Sci Rep. 2018 Jun 5;8:8589. doi: 10.1038/s41598-018-26186-x (PMC5988670; doi:10.1038/s41598-018-26186-x)
Supplement: Supplementary file 4 — Dataset 3 [file 41598_2018_26186_MOESM4_ESM.zip › DataExperiments/Nonbio_14.csv]

time[sec]	x	y
-60.000000	174.000000	49.500000
-59.966667	159.500000	49.500000
-59.933333	174.000000	49.500000
-59.900000	173.000000	49.500000
-59.866667	180.500000	49.500000
-59.833333	173.500000	49.500000
-59.800000	173.500000	49.500000
-59.766667	160.000000	49.500000
-59.733333	160.000000	49.500000
-59.700000	160.000000	49.500000
-59.666667	159.500000	49.500000
-59.633333	160.000000	49.500000
-59.600000	160.000000	49.500000
-59.566667	160.000000	49.500000
-59.533333	159.500000	49.500000
-59.500000	159.500000	49.500000
-59.466667	159.500000	49.500000
-59.433333	173.000000	49.500000
-59.400000	198.000000	49.500000
-59.366667	198.500000	49.500000
-59.333333	200.000000	49.500000
-59.300000	200.000000	49.500000
-59.266667	200.000000	49.500000
-59.233333	200.000000	49.500000
-59.200000	200.000000	49.500000
-59.166667	207.500000	49.500000
-59.133333	207.500000	49.500000
-59.100000	213.000000	49.000000
-59.066667	226.500000	49.000000
-59.033333	226.500000	49.500000
-59.000000	226.500000	49.500000
-58.966667	227.000000	49.500000
-58.933333	227.500000	49.000000
-58.900000	229.500000	49.500000
-58.866667	226.500000	49.500000
-58.833333	229.500000	49.000000
-58.800000	229.500000	49.000000
-58.766667	229.500000	49.000000
-58.733333	229.000000	49.000000
-58.700000	229.500000	49.000000
-58.666667	229.000000	49.000000
-58.633333	229.000000	49.000000
-58.600000	229.000000	49.000000
-58.566667	227.000000	49.000000
-58.533333	229.000000	49.000000
-58.500000	227.500000	49.000000
-58.466667	229.000000	49.000000
-58.433333	229.000000	49.000000
-58.400000	229.000000	49.000000
-58.366667	229.000000	49.000000
-58.333333	229.000000	49.000000
-58.300000	229.000000	49.000000
-58.266667	229.000000	49.000000
-58.233333	228.500000	49.000000
-58.200000	229.000000	49.000000
-58.166667	164.000000	86.000000
-58.133333	163.000000	88.500000
-58.100000	162.000000	88.000000
-58.066667	158.000000	87.000000
-58.033333	158.000000	87.500000
-58.000000	158.000000	87.500000
-57.966667	158.500000	87.000000
-57.933333	170.500000	87.000000
-57.900000	158.500000	87.500000
-57.866667	158.000000	87.000000
-57.833333	158.000000	87.500000
-57.800000	167.000000	86.000000
-57.766667	166.500000	86.000000
-57.733333	158.000000	86.000000
-57.700000	158.000000	85.500000
-57.666667	159.500000	86.500000
-57.633333	159.500000	86.000000
-57.600000	166.000000	83.000000
-57.566667	166.000000	83.000000
-57.533333	166.000000	82.500000
-57.500000	166.500000	84.000000
-57.466667	166.500000	84.000000
-57.433333	166.500000	84.000000
-57.400000	166.500000	85.500000
-57.366667	166.000000	85.500000
-57.333333	158.000000	86.000000
-57.300000	158.000000	87.000000
-57.266667	157.500000	87.000000
-57.233333	165.500000	83.500000
-57.200000	157.000000	87.000000
-57.166667	166.000000	83.000000
-57.133333	157.000000	86.500000
-57.100000	168.000000	86.000000
-57.066667	157.000000	86.500000
-57.033333	157.000000	86.000000
-57.000000	157.000000	85.000000
-56.966667	156.500000	85.000000
-56.933333	156.500000	85.000000
-56.900000	156.500000	85.000000
-56.866667	156.500000	85.000000
-56.833333	156.500000	86.500000
-56.800000	158.500000	86.500000
-56.766667	158.500000	86.000000
-56.733333	158.000000	86.500000
-56.700000	158.000000	86.500000
-56.666667	158.000000	86.500000
-56.633333	160.500000	86.500000
-56.600000	160.500000	86.500000
-56.566667	156.000000	86.500000
-56.533333	156.000000	86.500000
-56.500000	156.000000	86.000000
-56.466667	154.500000	86.500000
-56.433333	154.500000	86.500000
-56.400000	158.000000	88.000000
-56.366667	151.500000	87.000000
-56.333333	153.000000	86.500000
-56.300000	153.000000	86.500000
-56.266667	153.000000	86.000000
-56.233333	152.000000	87.000000
-56.200000	152.500000	87.000000
-56.166667	152.000000	87.000000
-56.133333	153.500000	86.000000
-56.100000	154.000000	85.500000
-56.066667	154.000000	85.500000
-56.033333	151.000000	87.500000
-56.000000	151.000000	87.500000
-55.966667	151.000000	87.500000
-55.933333	151.000000	87.500000
-55.900000	151.000000	87.500000
-55.866667	151.000000	87.500000
-55.833333	153.000000	86.500000
-55.800000	153.000000	86.500000
-55.766667	153.000000	86.500000
-55.733333	152.500000	86.500000
-55.700000	153.000000	85.500000
-55.666667	150.500000	87.500000
-55.633333	150.500000	87.500000
-55.600000	150.500000	87.000000
-55.566667	150.000000	87.000000
-55.533333	150.000000	87.500000
-55.500000	150.500000	87.500000
-55.466667	150.500000	88.000000
-55.433333	150.000000	88.000000
-55.400000	150.000000	88.000000
-55.366667	150.000000	87.000000
-55.333333	150.000000	88.000000
-55.300000	150.000000	87.500000
-55.266667	150.000000	88.000000
-55.233333	149.500000	87.500000
-55.200000	149.500000	87.500000
-55.166667	149.500000	87.000000
-55.133333	149.500000	87.000000
-55.100000	149.500000	87.000000
-55.066667	149.000000	86.500000
-55.033333	148.500000	87.000000
-55.000000	150.500000	86.000000
-54.966667	151.000000	85.000000
-54.933333	152.500000	83.500000
-54.900000	152.500000	83.000000
-54.866667	152.500000	83.000000
-54.833333	153.000000	83.500000
-54.800000	152.500000	83.500000
-54.766667	154.000000	84.000000
-54.733333	154.000000	85.000000
-54.700000	154.000000	85.000000
-54.666667	153.500000	84.000000
-54.633333	153.500000	83.500000
-54.600000	153.000000	84.500000
-54.566667	153.000000	84.500000
-54.533333	153.000000	84.500000
-54.500000	153.000000	84.000000
-54.466667	153.000000	83.500000
-54.433333	153.000000	82.500000
-54.400000	153.000000	84.000000
-54.366667	159.000000	81.000000
-54.333333	159.000000	81.000000
-54.300000	159.000000	80.500000
-54.266667	154.500000	82.500000
-54.233333	154.500000	82.500000
-54.200000	154.500000	82.000000
-54.166667	154.500000	82.000000
-54.133333	154.000000	82.000000
-54.100000	154.000000	82.500000
-54.066667	155.000000	82.500000
-54.033333	155.000000	82.000000
-54.000000	155.000000	82.000000
-53.966667	157.500000	81.500000
-53.933333	157.500000	81.500000
-53.900000	160.000000	80.500000
-53.866667	160.000000	80.500000
-53.833333	161.500000	79.500000
-53.800000	160.000000	80.000000
-53.766667	160.000000	80.500000
-53.733333	158.500000	80.500000
-53.700000	158.500000	81.000000
-53.666667	160.000000	80.000000
-53.633333	160.000000	80.000000
-53.600000	161.500000	79.000000
-53.566667	161.500000	78.000000
-53.533333	161.500000	78.000000
-53.500000	161.500000	78.000000
-53.466667	161.000000	78.000000
-53.433333	161.000000	77.000000
-53.400000	161.000000	77.000000
-53.366667	161.000000	79.000000
-53.333333	161.000000	79.000000
-53.300000	161.000000	79.000000
-53.266667	158.000000	79.500000
-53.233333	158.000000	79.500000
-53.200000	158.000000	79.500000
-53.166667	158.000000	78.500000
-53.133333	158.000000	78.500000
-53.100000	158.000000	78.500000
-53.066667	157.500000	78.500000
-53.033333	157.500000	78.500000
-53.000000	157.500000	78.500000
-52.966667	160.500000	77.000000
-52.933333	157.000000	78.000000
-52.900000	157.000000	78.500000
-52.866667	156.000000	78.500000
-52.833333	156.000000	78.500000
-52.800000	156.000000	78.500000
-52.766667	156.000000	78.500000
-52.733333	156.000000	78.500000
-52.700000	157.000000	78.000000
-52.666667	157.000000	78.000000
-52.633333	157.000000	78.000000
-52.600000	155.500000	78.500000
-52.566667	155.000000	78.500000
-52.533333	155.000000	78.500000
-52.500000	155.000000	78.500000
-52.466667	155.000000	78.500000
-52.433333	149.500000	79.000000
-52.400000	149.500000	79.000000
-52.366667	149.500000	79.500000
-52.333333	149.500000	79.500000
-52.300000	149.500000	79.500000
-52.266667	149.000000	79.500000
-52.233333	147.000000	80.000000
-52.200000	147.000000	79.000000
-52.166667	144.000000	80.500000
-52.133333	144.000000	80.500000
-52.100000	143.500000	81.000000
-52.066667	143.500000	81.000000
-52.033333	143.500000	81.000000
-52.000000	143.500000	81.000000
-51.966667	143.500000	81.000000
-51.933333	146.000000	80.000000
-51.900000	146.000000	80.000000
-51.866667	143.000000	81.500000
-51.833333	143.000000	81.500000
-51.800000	143.000000	81.500000
-51.766667	142.500000	81.500000
-51.733333	142.500000	81.500000
-51.700000	142.500000	81.500000
-51.666667	144.500000	79.500000
-51.633333	142.500000	81.000000
-51.600000	144.500000	80.500000
-51.566667	144.500000	80.500000
-51.533333	144.500000	80.500000
-51.500000	144.500000	80.500000
-51.466667	146.000000	79.500000
-51.433333	146.000000	79.500000
-51.400000	144.500000	80.500000
-51.366667	142.500000	81.000000
-51.333333	142.000000	81.000000
-51.300000	141.000000	81.500000
-51.266667	141.000000	81.500000
-51.233333	141.000000	81.500000
-51.200000	141.000000	81.500000
-51.166667	141.000000	80.500000
-51.133333	141.000000	80.500000
-51.100000	141.000000	80.500000
-51.066667	141.000000	81.500000
-51.033333	141.500000	81.000000
-51.000000	142.000000	80.500000
-50.966667	141.000000	81.000000
-50.933333	139.500000	82.000000
-50.900000	141.000000	80.500000
-50.866667	141.500000	80.500000
-50.833333	141.500000	80.000000
-50.800000	140.000000	79.500000
-50.766667	142.500000	79.000000
-50.733333	142.500000	78.500000
-50.700000	142.500000	78.500000
-50.666667	144.500000	79.500000
-50.633333	144.500000	80.000000
-50.600000	144.500000	78.500000
-50.566667	145.000000	79.000000
-50.533333	148.500000	78.500000
-50.500000	148.500000	78.500000
-50.466667	148.500000	78.500000
-50.433333	148.500000	79.000000
-50.400000	148.500000	78.500000
-50.366667	148.500000	78.500000
-50.333333	148.500000	78.000000
-50.300000	147.000000	77.000000
-50.266667	147.000000	78.000000
-50.233333	147.000000	78.000000
-50.200000	148.000000	77.500000
-50.166667	148.000000	77.500000
-50.133333	147.500000	77.500000
-50.100000	147.500000	77.500000
-50.066667	147.500000	76.500000
-50.033333	148.500000	76.500000
-50.000000	148.500000	75.500000
-49.966667	148.500000	75.500000
-49.933333	148.500000	75.000000
-49.900000	149.000000	75.000000
-49.866667	149.000000	75.000000
-49.833333	149.000000	74.500000
-49.800000	149.000000	75.000000
-49.766667	149.000000	75.000000
-49.733333	148.500000	74.000000
-49.700000	148.500000	74.000000
-49.666667	148.500000	74.000000
-49.633333	148.500000	73.500000
-49.600000	148.500000	73.000000
-49.566667	148.500000	73.000000
-49.533333	148.500000	73.000000
-49.500000	149.000000	72.500000
-49.466667	149.000000	72.500000
-49.433333	149.000000	72.000000
-49.400000	149.000000	72.000000
-49.366667	149.000000	72.000000
-49.333333	149.000000	72.500000
-49.300000	148.500000	72.000000
-49.266667	148.500000	72.000000
-49.233333	148.500000	71.000000
-49.200000	148.000000	71.000000
-49.166667	148.500000	70.500000
-49.133333	148.000000	71.000000
-49.100000	148.000000	71.500000
-49.066667	148.500000	73.500000
-49.033333	145.000000	70.000000
-49.000000	145.000000	69.500000
-48.966667	145.000000	71.500000
-48.933333	145.500000	70.000000
-48.900000	145.500000	68.500000
-48.866667	145.500000	67.000000
-48.833333	145.000000	66.000000
-48.800000	144.000000	66.000000
-48.766667	144.500000	66.500000
-48.733333	143.500000	66.500000
-48.700000	143.000000	66.500000
-48.666667	143.000000	66.000000
-48.633333	142.000000	65.000000
-48.600000	142.000000	65.000000
-48.566667	141.500000	64.000000
-48.533333	141.000000	64.000000
-48.500000	141.000000	64.000000
-48.466667	141.000000	63.500000
-48.433333	141.000000	63.500000
-48.400000	139.500000	64.000000
-48.366667	139.500000	63.000000
-48.333333	139.500000	64.000000
-48.300000	139.500000	63.000000
-48.266667	139.500000	62.000000
-48.233333	138.500000	61.500000
-48.200000	138.000000	61.000000
-48.166667	138.000000	61.000000
-48.133333	138.000000	61.500000
-48.100000	138.000000	60.500000
-48.066667	138.000000	61.000000
-48.033333	138.000000	59.500000
-48.000000	139.500000	59.500000
-47.966667	139.000000	58.500000
-47.933333	138.500000	59.500000
-47.900000	138.500000	59.000000
-47.866667	138.000000	59.000000
-47.833333	138.000000	58.500000
-47.800000	137.500000	57.000000
-47.766667	137.500000	57.000000
-47.733333	137.000000	56.500000
-47.700000	137.000000	56.500000
-47.666667	137.000000	56.000000
-47.633333	135.500000	56.000000
-47.600000	136.000000	56.000000
-47.566667	135.500000	55.500000
-47.533333	135.500000	55.000000
-47.500000	135.500000	55.000000
-47.466667	134.500000	55.000000
-47.433333	134.500000	55.000000
-47.400000	134.000000	55.000000
-47.366667	134.000000	54.500000
-47.333333	134.000000	54.500000
-47.300000	133.000000	55.500000
-47.266667	133.500000	56.500000
-47.233333	132.000000	54.500000
-47.200000	135.000000	56.500000
-47.166667	134.000000	55.000000
-47.133333	133.500000	55.500000
-47.100000	132.500000	55.500000
-47.066667	132.000000	54.500000
-47.033333	131.500000	55.000000
-47.000000	131.000000	55.000000
-46.966667	131.500000	55.000000
-46.933333	131.000000	55.500000
-46.900000	132.500000	56.500000
-46.866667	132.000000	56.000000
-46.833333	130.500000	55.000000
-46.800000	123.500000	54.000000
-46.766667	123.000000	54.000000
-46.733333	122.500000	54.000000
-46.700000	122.000000	54.500000
-46.666667	120.500000	54.000000
-46.633333	120.500000	54.500000
-46.600000	120.000000	53.500000
-46.566667	119.500000	54.000000
-46.533333	119.000000	54.500000
-46.500000	119.000000	54.000000
-46.466667	119.000000	54.500000
-46.433333	120.500000	56.000000
-46.400000	119.000000	56.000000
-46.366667	118.500000	55.000000
-46.333333	118.000000	53.500000
-46.300000	117.500000	54.000000
-46.266667	118.000000	54.000000
-46.233333	117.500000	54.000000
-46.200000	116.500000	54.000000
-46.166667	116.000000	54.000000
-46.133333	115.500000	54.500000
-46.100000	115.000000	53.500000
-46.066667	106.000000	53.000000
-46.033333	105.500000	52.500000
-46.000000	105.000000	52.000000
-45.966667	105.000000	52.500000
-45.933333	104.500000	52.500000
-45.900000	105.500000	52.000000
-45.866667	104.000000	53.000000
-45.833333	103.500000	52.500000
-45.800000	103.500000	52.500000
-45.766667	106.000000	52.000000
-45.733333	105.000000	52.500000
-45.700000	104.000000	52.000000
-45.666667	106.000000	52.500000
-45.633333	105.000000	52.500000
-45.600000	99.500000	51.000000
-45.566667	99.000000	50.500000
-45.533333	96.000000	50.000000
-45.500000	97.500000	50.000000
-45.466667	99.500000	50.500000
-45.433333	99.000000	51.000000
-45.400000	98.500000	50.500000
-45.366667	98.000000	51.000000
-45.333333	97.000000	50.500000
-45.300000	95.500000	49.500000
-45.266667	93.000000	49.000000
-45.233333	92.000000	48.500000
-45.200000	89.500000	48.500000
-45.166667	93.500000	49.500000
-45.133333	93.000000	49.500000
-45.100000	95.000000	50.500000
-45.066667	85.500000	47.500000
-45.033333	85.000000	47.000000
-45.000000	85.000000	47.000000
-44.966667	84.500000	46.500000
-44.933333	84.000000	46.500000
-44.900000	83.000000	46.500000
-44.866667	82.500000	47.000000
-44.833333	82.500000	46.500000
-44.800000	82.000000	47.000000
-44.766667	81.500000	47.000000
-44.733333	81.000000	46.000000
-44.700000	80.500000	46.000000
-44.666667	79.500000	46.000000
-44.633333	79.000000	45.500000
-44.600000	78.000000	45.000000
-44.566667	77.500000	45.000000
-44.533333	74.500000	43.500000
-44.500000	74.500000	43.000000
-44.466667	71.000000	42.000000
-44.433333	71.000000	42.000000
-44.400000	70.000000	42.000000
-44.366667	67.500000	41.000000
-44.333333	70.000000	41.500000
-44.300000	69.500000	41.000000
-44.266667	67.000000	41.000000
-44.233333	67.000000	41.000000
-44.200000	66.500000	40.500000
-44.166667	66.500000	40.500000
-44.133333	66.000000	40.500000
-44.100000	66.000000	40.500000
-44.066667	65.500000	39.500000
-44.033333	65.500000	39.500000
-44.000000	65.500000	39.500000
-43.966667	60.000000	37.000000
-43.933333	60.000000	36.000000
-43.900000	60.000000	36.000000
-43.866667	59.500000	36.000000
-43.833333	59.500000	35.500000
-43.800000	58.500000	35.000000
-43.766667	59.500000	36.000000
-43.733333	59.000000	36.000000
-43.700000	59.000000	35.500000
-43.666667	59.000000	35.500000
-43.633333	56.500000	34.000000
-43.600000	52.500000	32.500000
-43.566667	55.500000	33.500000
-43.533333	52.000000	32.000000
-43.500000	52.000000	31.500000
-43.466667	51.000000	31.500000
-43.433333	51.000000	30.500000
-43.400000	50.000000	30.500000
-43.366667	50.000000	30.000000
-43.333333	50.000000	30.000000
-43.300000	50.000000	29.500000
-43.266667	50.000000	29.500000
-43.233333	49.000000	29.000000
-43.200000	49.000000	28.000000
-43.166667	48.000000	27.500000
-43.133333	48.000000	27.000000
-43.100000	47.500000	27.000000
-43.066667	47.000000	27.000000
-43.033333	47.000000	26.500000
-43.000000	47.000000	26.500000
-42.966667	45.000000	26.500000
-42.933333	45.000000	26.000000
-42.900000	44.000000	25.500000
-42.866667	45.000000	25.500000
-42.833333	44.000000	25.000000
-42.800000	45.000000	25.500000
-42.766667	42.000000	24.000000
-42.733333	41.500000	24.000000
-42.700000	42.500000	23.500000
-42.666667	41.500000	23.500000
-42.633333	41.000000	22.500000
-42.600000	39.500000	21.500000
-42.566667	39.000000	21.000000
-42.533333	38.000000	20.500000
-42.500000	38.000000	20.500000
-42.466667	37.500000	19.500000
-42.433333	37.000000	19.000000
-42.400000	35.500000	18.000000
-42.366667	35.000000	18.000000
-42.333333	34.500000	18.000000
-42.300000	35.000000	18.500000
-42.266667	34.000000	18.000000
-42.233333	34.500000	19.000000
-42.200000	32.000000	17.500000
-42.166667	30.500000	17.000000
-42.133333	29.500000	17.000000
-42.100000	30.000000	17.000000
-42.066667	29.500000	17.000000
-42.033333	32.500000	17.500000
-42.000000	25.000000	16.500000
-41.966667	24.000000	16.000000
-41.933333	24.000000	15.500000
-41.900000	27.000000	14.000000
-41.866667	27.500000	16.000000
-41.833333	26.000000	14.000000
-41.800000	24.500000	15.500000
-41.766667	24.500000	16.000000
-41.733333	23.000000	13.500000
-41.700000	22.000000	14.000000
-41.666667	18.500000	15.000000
-41.633333	16.000000	16.000000
-41.600000	14.500000	16.000000
-41.566667	15.000000	16.500000
-41.533333	15.000000	17.000000
-41.500000	12.000000	15.500000
-41.466667	11.500000	16.500000
-41.433333	11.500000	16.000000
-41.400000	10.000000	16.000000
-41.366667	9.500000	15.000000
-41.333333	8.500000	15.000000
-41.300000	9.500000	14.000000
-41.266667	9.000000	14.000000
-41.233333	7.500000	14.500000
-41.200000	8.500000	14.500000
-41.166667	8.000000	15.000000
-41.133333	8.000000	15.500000
-41.100000	9.500000	15.500000
-41.066667	10.000000	16.000000
-41.033333	11.500000	17.000000
-41.000000	10.000000	17.500000
-40.966667	10.000000	18.000000
-40.933333	11.000000	18.000000
-40.900000	11.500000	19.500000
-40.866667	12.000000	18.500000
-40.833333	13.000000	18.500000
-40.800000	13.000000	19.500000
-40.766667	15.000000	19.500000
-40.733333	15.500000	21.500000
-40.700000	15.000000	20.000000
-40.666667	13.000000	20.500000
-40.633333	13.000000	20.500000
-40.600000	14.000000	23.500000
-40.566667	17.000000	24.000000
-40.533333	18.000000	26.000000
-40.500000	19.000000	27.500000
-40.466667	19.500000	25.500000
-40.433333	20.500000	25.500000
-40.400000	21.000000	25.500000
-40.366667	21.000000	23.000000
-40.333333	18.000000	24.500000
-40.300000	22.500000	24.500000
-40.266667	22.500000	26.000000
-40.233333	23.500000	24.500000
-40.200000	24.000000	25.000000
-40.166667	24.500000	24.500000
-40.133333	24.500000	25.500000
-40.100000	25.500000	24.000000
-40.066667	26.500000	23.000000
-40.033333	26.500000	23.500000
-40.000000	28.000000	24.500000
-39.966667	28.000000	25.000000
-39.933333	28.000000	27.500000
-39.900000	28.000000	28.000000
-39.866667	28.500000	25.500000
-39.833333	29.500000	23.500000
-39.800000	30.500000	21.500000
-39.766667	31.000000	21.500000
-39.733333	33.000000	20.500000
-39.700000	33.500000	20.500000
-39.666667	34.000000	21.000000
-39.633333	34.000000	20.500000
-39.600000	35.000000	21.000000
-39.566667	35.500000	20.500000
-39.533333	36.000000	20.500000
-39.500000	36.500000	20.500000
-39.466667	37.000000	21.000000
-39.433333	37.000000	21.000000
-39.400000	38.000000	20.500000
-39.366667	38.500000	20.500000
-39.333333	39.000000	21.000000
-39.300000	39.500000	21.000000
-39.266667	40.000000	21.500000
-39.233333	40.000000	21.500000
-39.200000	40.500000	21.500000
-39.166667	40.500000	21.000000
-39.133333	41.000000	21.000000
-39.100000	41.000000	21.500000
-39.066667	41.500000	21.000000
-39.033333	42.000000	21.500000
-39.000000	43.500000	21.000000
-38.966667	44.000000	21.000000
-38.933333	44.000000	22.000000
-38.900000	44.000000	22.500000
-38.866667	44.000000	22.000000
-38.833333	44.500000	22.000000
-38.800000	44.500000	22.000000
-38.766667	44.500000	21.500000
-38.733333	45.500000	21.000000
-38.700000	47.000000	20.500000
-38.666667	51.000000	18.000000
-38.633333	51.500000	19.000000
-38.600000	50.000000	19.500000
-38.566667	56.000000	17.000000
-38.533333	56.000000	17.000000
-38.500000	56.500000	17.500000
-38.466667	56.500000	17.000000
-38.433333	57.000000	17.000000
-38.400000	57.500000	17.000000
-38.366667	57.500000	17.000000
-38.333333	57.500000	17.000000
-38.300000	58.500000	17.000000
-38.266667	58.500000	17.000000
-38.233333	58.500000	17.000000
-38.200000	59.000000	17.000000
-38.166667	59.000000	17.000000
-38.133333	59.500000	17.000000
-38.100000	59.500000	17.000000
-38.066667	59.500000	16.000000
-38.033333	59.500000	16.000000
-38.000000	60.000000	16.000000
-37.966667	60.000000	15.500000
-37.933333	61.000000	15.500000
-37.900000	61.000000	16.000000
-37.866667	62.500000	15.500000
-37.833333	65.000000	14.000000
-37.800000	65.500000	14.500000
-37.766667	65.500000	14.000000
-37.733333	65.500000	14.500000
-37.700000	64.000000	15.500000
-37.666667	64.000000	15.500000
-37.633333	63.000000	15.500000
-37.600000	66.500000	14.500000
-37.566667	66.500000	15.000000
-37.533333	67.000000	14.500000
-37.500000	67.500000	14.500000
-37.466667	67.500000	14.000000
-37.433333	68.000000	14.000000
-37.400000	67.500000	14.000000
-37.366667	69.000000	13.500000
-37.333333	68.500000	13.500000
-37.300000	69.000000	14.000000
-37.266667	70.000000	14.000000
-37.233333	70.000000	14.000000
-37.200000	67.500000	16.000000
-37.166667	67.000000	16.000000
-37.133333	66.500000	17.000000
-37.100000	73.000000	13.000000
-37.066667	73.500000	12.500000
-37.033333	74.000000	11.500000
-37.000000	74.000000	12.000000
-36.966667	76.000000	12.000000
-36.933333	76.500000	11.500000
-36.900000	78.000000	11.000000
-36.866667	78.000000	10.500000
-36.833333	77.500000	10.000000
-36.800000	78.000000	10.000000
-36.766667	78.000000	11.000000
-36.733333	79.500000	9.500000
-36.700000	80.000000	9.500000
-36.666667	79.500000	9.500000
-36.633333	80.000000	9.500000
-36.600000	81.000000	9.500000
-36.566667	82.000000	9.500000
-36.533333	80.500000	9.500000
-36.500000	82.500000	9.500000
-36.466667	83.500000	9.500000
-36.433333	83.000000	9.000000
-36.400000	85.000000	9.000000
-36.366667	84.500000	9.000000
-36.333333	82.500000	9.500000
-36.300000	83.500000	9.500000
-36.266667	84.000000	9.500000
-36.233333	84.500000	9.500000
-36.200000	84.500000	9.500000
-36.166667	86.000000	9.000000
-36.133333	86.000000	9.000000
-36.100000	86.000000	9.000000
-36.066667	86.500000	9.000000
-36.033333	89.000000	8.000000
-36.000000	89.000000	8.000000
-35.966667	87.000000	9.000000
-35.933333	86.000000	9.500000
-35.900000	90.500000	8.000000
-35.866667	91.500000	8.500000
-35.833333	92.000000	7.500000
-35.800000	91.000000	7.500000
-35.766667	91.000000	7.500000
-35.733333	91.000000	7.500000
-35.700000	91.500000	7.500000
-35.666667	91.500000	7.500000
-35.633333	92.000000	7.500000
-35.600000	92.000000	9.000000
-35.566667	93.500000	8.500000
-35.533333	94.500000	8.000000
-35.500000	94.500000	8.500000
-35.466667	92.000000	10.000000
-35.433333	92.000000	10.000000
-35.400000	96.500000	7.500000
-35.366667	92.000000	10.000000
-35.333333	92.500000	10.000000
-35.300000	92.500000	10.000000
-35.266667	93.500000	10.500000
-35.233333	87.000000	12.000000
-35.200000	86.500000	12.500000
-35.166667	87.500000	13.000000
-35.133333	86.000000	14.000000
-35.100000	87.000000	14.500000
-35.066667	87.500000	14.500000
-35.033333	87.000000	15.000000
-35.000000	87.500000	15.000000
-34.966667	88.500000	15.000000
-34.933333	88.500000	15.000000
-34.900000	88.500000	15.500000
-34.866667	88.500000	16.000000
-34.833333	89.000000	16.000000
-34.800000	89.500000	16.500000
-34.766667	89.000000	17.000000
-34.733333	88.500000	17.500000
-34.700000	88.500000	17.500000
-34.666667	88.500000	17.500000
-34.633333	89.000000	17.000000
-34.600000	89.000000	17.500000
-34.566667	88.500000	18.000000
-34.533333	90.000000	18.000000
-34.500000	89.000000	18.500000
-34.466667	89.500000	19.000000
-34.433333	88.000000	21.500000
-34.400000	88.500000	22.000000
-34.366667	88.000000	22.000000
-34.333333	89.000000	19.500000
-34.300000	91.000000	18.500000
-34.266667	91.000000	18.500000
-34.233333	89.000000	19.500000
-34.200000	90.500000	20.500000
-34.166667	91.500000	21.500000
-34.133333	92.000000	22.500000
-34.100000	91.500000	22.500000
-34.066667	91.000000	23.000000
-34.033333	90.000000	23.500000
-34.000000	90.000000	23.000000
-33.966667	90.500000	22.000000
-33.933333	88.500000	23.000000
-33.900000	89.500000	24.000000
-33.866667	90.500000	25.000000
-33.833333	91.000000	27.000000
-33.800000	92.500000	24.000000
-33.766667	90.000000	23.000000
-33.733333	88.000000	23.000000
-33.700000	97.000000	28.500000
-33.666667	98.000000	27.500000
-33.633333	99.000000	26.500000
-33.600000	96.000000	20.500000
-33.566667	100.500000	24.000000
-33.533333	95.000000	20.000000
-33.500000	74.000000	6.500000
-33.466667	73.500000	6.500000
-33.433333	70.500000	6.500000
-33.400000	70.000000	6.500000
-33.366667	72.000000	6.500000
-33.333333	69.000000	6.500000
-33.300000	68.500000	6.500000
-33.266667	70.500000	6.500000
-33.233333	68.000000	6.500000
-33.200000	67.000000	6.500000
-33.166667	68.000000	7.000000
-33.133333	68.000000	8.500000
-33.100000	67.000000	7.000000
-33.066667	66.000000	7.000000
-33.033333	66.000000	7.000000
-33.000000	66.000000	7.000000
-32.966667	64.500000	7.000000
-32.933333	63.500000	7.000000
-32.900000	66.500000	7.000000
-32.866667	64.500000	7.000000
-32.833333	65.500000	7.500000
-32.800000	64.000000	7.500000
-32.766667	62.500000	7.000000
-32.733333	63.500000	7.000000
-32.700000	62.500000	6.500000
-32.666667	60.000000	6.500000
-32.633333	61.000000	7.500000
-32.600000	63.000000	7.500000
-32.566667	63.000000	7.500000
-32.533333	61.500000	7.500000
-32.500000	61.000000	8.000000
-32.466667	60.500000	6.500000
-32.433333	60.000000	8.000000
-32.400000	59.500000	6.500000
-32.366667	59.500000	6.500000
-32.333333	59.500000	6.500000
-32.300000	58.000000	6.000000
-32.266667	55.500000	4.500000
-32.233333	56.500000	5.000000
-32.200000	56.500000	5.000000
-32.166667	53.500000	5.000000
-32.133333	48.500000	5.500000
-32.100000	48.500000	5.500000
-32.066667	53.000000	6.000000
-32.033333	52.500000	6.500000
-32.000000	52.000000	6.000000
-31.966667	51.500000	5.500000
-31.933333	51.500000	5.000000
-31.900000	51.000000	5.000000
-31.866667	51.000000	5.500000
-31.833333	50.500000	5.500000
-31.800000	50.500000	5.500000
-31.766667	50.500000	5.500000
-31.733333	50.500000	5.500000
-31.700000	50.500000	6.000000
-31.666667	53.500000	7.000000
-31.633333	50.500000	6.000000
-31.600000	50.000000	5.500000
-31.566667	50.500000	5.500000
-31.533333	49.500000	5.000000
-31.500000	51.000000	5.000000
-31.466667	48.500000	5.000000
-31.433333	48.500000	5.500000
-31.400000	46.000000	5.500000
-31.366667	44.500000	6.000000
-31.333333	47.000000	6.500000
-31.300000	44.000000	6.000000
-31.266667	47.000000	6.000000
-31.233333	45.000000	5.500000
-31.200000	42.000000	5.500000
-31.166667	44.000000	5.000000
-31.133333	45.500000	5.500000
-31.100000	45.000000	5.500000
-31.066667	41.000000	5.500000
-31.033333	43.500000	6.000000
-31.000000	41.500000	6.500000
-30.966667	42.500000	6.000000
-30.933333	40.500000	6.500000
-30.900000	35.500000	5.000000
-30.866667	36.000000	4.500000
-30.833333	35.500000	4.500000
-30.800000	33.500000	4.500000
-30.766667	34.500000	5.500000
-30.733333	39.000000	6.000000
-30.700000	33.000000	5.500000
-30.666667	34.000000	5.500000
-30.633333	41.000000	6.500000
-30.600000	35.500000	6.000000
-30.566667	36.500000	5.000000
-30.533333	36.000000	4.500000
-30.500000	35.500000	4.500000
-30.466667	35.000000	4.500000
-30.433333	35.500000	5.000000
-30.400000	35.000000	5.500000
-30.366667	34.500000	6.000000
-30.333333	28.500000	3.000000
-30.300000	40.000000	6.000000
-30.266667	40.000000	6.000000
-30.233333	40.000000	5.500000
-30.200000	40.000000	4.500000
-30.166667	38.500000	4.500000
-30.133333	38.000000	4.500000
-30.100000	38.000000	5.000000
-30.066667	32.000000	5.000000
-30.033333	31.000000	4.000000
-30.000000	36.500000	6.000000
-29.966667	25.500000	3.000000
-29.933333	32.500000	6.500000
-29.900000	32.500000	5.500000
-29.866667	26.000000	3.000000
-29.833333	27.000000	3.000000
-29.800000	26.500000	3.000000
-29.766667	26.500000	3.000000
-29.733333	26.000000	4.000000
-29.700000	25.500000	4.000000
-29.666667	26.000000	4.000000
-29.633333	30.000000	7.000000
-29.600000	30.000000	6.000000
-29.566667	35.000000	8.000000
-29.533333	32.500000	6.000000
-29.500000	31.500000	6.000000
-29.466667	31.000000	6.000000
-29.433333	31.000000	5.500000
-29.400000	31.500000	5.500000
-29.366667	31.500000	6.500000
-29.333333	33.000000	7.500000
-29.300000	33.500000	8.500000
-29.266667	34.000000	9.000000
-29.233333	33.500000	9.000000
-29.200000	33.500000	8.500000
-29.166667	34.000000	8.500000
-29.133333	34.000000	9.000000
-29.100000	34.000000	8.500000
-29.066667	35.500000	8.500000
-29.033333	35.500000	9.000000
-29.000000	35.500000	9.000000
-28.966667	35.500000	9.000000
-28.933333	35.500000	9.000000
-28.900000	36.000000	9.500000
-28.866667	36.000000	10.500000
-28.833333	35.500000	10.000000
-28.800000	35.500000	10.500000
-28.766667	35.500000	10.000000
-28.733333	36.000000	9.500000
-28.700000	36.000000	9.500000
-28.666667	36.000000	9.500000
-28.633333	36.000000	9.500000
-28.600000	36.000000	10.000000
-28.566667	36.000000	10.000000
-28.533333	36.000000	10.000000
-28.500000	36.000000	11.000000
-28.466667	36.500000	10.000000
-28.433333	36.500000	11.000000
-28.400000	36.500000	10.500000
-28.366667	36.500000	10.000000
-28.333333	37.000000	10.000000
-28.300000	37.000000	10.000000
-28.266667	37.000000	10.000000
-28.233333	37.000000	10.000000
-28.200000	35.000000	10.000000
-28.166667	35.500000	10.500000
-28.133333	34.000000	11.500000
-28.100000	34.000000	10.500000
-28.066667	34.000000	11.500000
-28.033333	34.500000	11.000000
-28.000000	33.000000	10.500000
-27.966667	36.500000	10.000000
-27.933333	33.500000	10.500000
-27.900000	33.500000	10.500000
-27.866667	33.500000	11.500000
-27.833333	33.500000	11.500000
-27.800000	34.000000	11.000000
-27.766667	34.000000	11.500000
-27.733333	35.000000	12.000000
-27.700000	36.500000	12.500000
-27.666667	34.500000	10.500000
-27.633333	30.500000	11.500000
-27.600000	30.500000	11.500000
-27.566667	31.000000	11.500000
-27.533333	31.000000	10.500000
-27.500000	31.000000	11.000000
-27.466667	31.000000	11.500000
-27.433333	31.000000	11.500000
-27.400000	31.000000	11.500000
-27.366667	31.000000	11.500000
-27.333333	31.500000	11.000000
-27.300000	31.500000	11.000000
-27.266667	40.000000	12.500000
-27.233333	40.500000	12.500000
-27.200000	40.500000	13.500000
-27.166667	40.500000	14.500000
-27.133333	39.000000	13.000000
-27.100000	39.000000	13.500000
-27.066667	38.500000	14.000000
-27.033333	39.000000	14.500000
-27.000000	38.000000	15.500000
-26.966667	39.500000	17.500000
-26.933333	43.000000	17.500000
-26.900000	50.000000	20.500000
-26.866667	55.500000	20.000000
-26.833333	60.000000	19.000000
-26.800000	62.500000	19.000000
-26.766667	64.500000	20.000000
-26.733333	64.500000	20.000000
-26.700000	66.500000	23.000000
-26.666667	66.000000	24.500000
-26.633333	67.000000	26.500000
-26.600000	68.000000	28.000000
-26.566667	70.500000	29.500000
-26.533333	72.000000	31.000000
-26.500000	74.000000	32.000000
-26.466667	75.500000	33.500000
-26.433333	81.000000	38.500000
-26.400000	82.000000	39.000000
-26.366667	82.500000	40.000000
-26.333333	83.500000	40.500000
-26.300000	84.500000	41.000000
-26.266667	85.500000	42.500000
-26.233333	86.000000	43.000000
-26.200000	87.500000	44.500000
-26.166667	88.500000	44.500000
-26.133333	89.500000	45.500000
-26.100000	91.000000	45.500000
-26.066667	91.500000	45.500000
-26.033333	93.000000	47.000000
-26.000000	95.000000	50.000000
-25.966667	96.500000	51.000000
-25.933333	97.000000	51.500000
-25.900000	98.000000	52.000000
-25.866667	100.500000	53.500000
-25.833333	99.500000	52.500000
-25.800000	100.500000	52.500000
-25.766667	101.000000	52.500000
-25.733333	101.500000	53.500000
-25.700000	101.500000	54.000000
-25.666667	102.000000	54.000000
-25.633333	102.500000	54.000000
-25.600000	103.500000	54.000000
-25.566667	103.500000	54.000000
-25.533333	104.500000	54.500000
-25.500000	104.000000	54.000000
-25.466667	105.000000	54.500000
-25.433333	105.000000	54.500000
-25.400000	106.000000	55.000000
-25.366667	106.000000	55.500000
-25.333333	106.000000	55.500000
-25.300000	106.500000	55.500000
-25.266667	107.000000	56.000000
-25.233333	107.500000	56.000000
-25.200000	108.500000	56.000000
-25.166667	108.500000	56.000000
-25.133333	109.500000	56.000000
-25.100000	111.000000	57.000000
-25.066667	112.000000	57.500000
-25.033333	112.500000	56.000000
-25.000000	113.500000	55.500000
-24.966667	114.500000	55.500000
-24.933333	114.500000	55.000000
-24.900000	115.000000	55.500000
-24.866667	116.000000	56.500000
-24.833333	117.000000	55.500000
-24.800000	118.000000	55.500000
-24.766667	118.000000	56.500000
-24.733333	119.000000	56.000000
-24.700000	119.500000	55.000000
-24.666667	120.500000	55.000000
-24.633333	121.000000	54.500000
-24.600000	122.000000	54.500000
-24.566667	122.500000	54.500000
-24.533333	123.000000	55.000000
-24.500000	123.500000	55.000000
-24.466667	124.000000	55.000000
-24.433333	126.000000	55.500000
-24.400000	126.500000	55.000000
-24.366667	126.500000	55.000000
-24.333333	127.000000	54.500000
-24.300000	127.500000	54.000000
-24.266667	128.000000	54.000000
-24.233333	128.500000	54.500000
-24.200000	131.000000	54.500000
-24.166667	132.500000	54.000000
-24.133333	132.500000	54.500000
-24.100000	133.000000	54.500000
-24.066667	133.500000	55.000000
-24.033333	134.000000	55.000000
-24.000000	134.500000	54.500000
-23.966667	135.000000	54.000000
-23.933333	136.000000	54.000000
-23.900000	137.000000	54.000000
-23.866667	136.500000	54.000000
-23.833333	136.500000	54.000000
-23.800000	136.500000	54.000000
-23.766667	137.500000	54.000000
-23.733333	137.500000	54.000000
-23.700000	138.000000	54.500000
-23.666667	138.500000	54.500000
-23.633333	139.000000	54.500000
-23.600000	143.000000	54.500000
-23.566667	145.500000	54.000000
-23.533333	146.000000	53.000000
-23.500000	146.000000	53.000000
-23.466667	142.000000	53.000000
-23.433333	142.000000	53.000000
-23.400000	141.500000	53.000000
-23.366667	142.000000	53.000000
-23.333333	142.500000	53.500000
-23.300000	142.500000	54.000000
-23.266667	143.500000	54.000000
-23.233333	143.500000	54.000000
-23.200000	148.000000	54.000000
-23.166667	148.500000	53.500000
-23.133333	149.000000	53.000000
-23.100000	149.500000	53.000000
-23.066667	149.500000	53.000000
-23.033333	150.000000	53.000000
-23.000000	150.000000	53.000000
-22.966667	150.000000	53.000000
-22.933333	150.000000	53.000000
-22.900000	150.500000	53.500000
-22.866667	150.500000	53.500000
-22.833333	150.500000	53.500000
-22.800000	151.500000	53.500000
-22.766667	151.500000	53.500000
-22.733333	152.500000	53.000000
-22.700000	152.500000	53.000000
-22.666667	153.000000	53.000000
-22.633333	153.000000	53.000000
-22.600000	153.000000	53.000000
-22.566667	153.000000	53.000000
-22.533333	155.000000	53.000000
-22.500000	155.500000	53.000000
-22.466667	155.500000	53.000000
-22.433333	157.000000	53.500000
-22.400000	158.000000	53.000000
-22.366667	158.000000	53.000000
-22.333333	158.000000	52.500000
-22.300000	156.000000	52.500000
-22.266667	156.500000	52.000000
-22.233333	157.000000	52.000000
-22.200000	157.500000	52.000000
-22.166667	166.500000	52.000000
-22.133333	157.000000	52.000000
-22.100000	157.000000	52.500000
-22.066667	157.500000	52.000000
-22.033333	157.500000	52.000000
-22.000000	158.000000	52.500000
-21.966667	161.000000	52.000000
-21.933333	161.000000	53.000000
-21.900000	168.500000	51.500000
-21.866667	169.000000	52.000000
-21.833333	161.000000	51.500000
-21.800000	161.000000	51.500000
-21.766667	161.000000	52.000000
-21.733333	170.500000	52.000000
-21.700000	171.000000	52.000000
-21.666667	171.000000	52.000000
-21.633333	171.000000	52.000000
-21.600000	171.500000	52.000000
-21.566667	171.500000	52.000000
-21.533333	172.500000	52.000000
-21.500000	172.500000	51.500000
-21.466667	172.500000	51.500000
-21.433333	170.500000	51.500000
-21.400000	173.500000	51.500000
-21.366667	173.500000	51.500000
-21.333333	170.000000	51.000000
-21.300000	165.500000	51.500000
-21.266667	170.500000	52.000000
-21.233333	169.000000	51.500000
-21.200000	175.000000	51.000000
-21.166667	171.500000	51.000000
-21.133333	172.000000	50.500000
-21.100000	173.000000	50.000000
-21.066667	175.000000	50.000000
-21.033333	175.500000	49.500000
-21.000000	175.500000	49.000000
-20.966667	176.000000	49.000000
-20.933333	176.000000	49.500000
-20.900000	176.000000	48.500000
-20.866667	176.500000	48.500000
-20.833333	176.000000	48.000000
-20.800000	176.500000	49.500000
-20.766667	176.500000	49.500000
-20.733333	177.000000	48.000000
-20.700000	178.000000	48.000000
-20.666667	178.000000	47.500000
-20.633333	178.000000	47.500000
-20.600000	179.000000	47.000000
-20.566667	178.500000	47.000000
-20.533333	179.500000	47.000000
-20.500000	179.000000	47.000000
-20.466667	179.500000	47.000000
-20.433333	178.500000	46.500000
-20.400000	180.500000	46.500000
-20.366667	180.500000	46.000000
-20.333333	180.500000	46.000000
-20.300000	181.500000	45.500000
-20.266667	182.000000	45.000000
-20.233333	181.000000	45.500000
-20.200000	181.500000	45.500000
-20.166667	181.500000	45.500000
-20.133333	182.500000	45.500000
-20.100000	181.500000	45.500000
-20.066667	182.500000	45.000000
-20.033333	183.500000	45.000000
-20.000000	184.000000	44.000000
-19.966667	184.000000	44.000000
-19.933333	184.000000	44.500000
-19.900000	183.500000	45.000000
-19.866667	183.000000	45.000000
-19.833333	183.500000	45.000000
-19.800000	184.000000	44.500000
-19.766667	185.000000	44.500000
-19.733333	185.000000	44.500000
-19.700000	186.000000	44.000000
-19.666667	186.000000	44.000000
-19.633333	186.500000	44.000000
-19.600000	187.000000	43.500000
-19.566667	187.000000	43.500000
-19.533333	187.000000	43.500000
-19.500000	187.500000	43.500000
-19.466667	187.500000	43.500000
-19.433333	188.000000	43.500000
-19.400000	188.500000	43.000000
-19.366667	188.500000	43.000000
-19.333333	189.000000	43.000000
-19.300000	189.500000	43.000000
-19.266667	189.500000	42.500000
-19.233333	189.500000	42.500000
-19.200000	189.000000	43.000000
-19.166667	189.000000	43.000000
-19.133333	189.500000	43.000000
-19.100000	190.000000	43.000000
-19.066667	196.000000	40.000000
-19.033333	196.000000	40.000000
-19.000000	196.500000	39.500000
-18.966667	196.500000	39.500000
-18.933333	195.500000	40.000000
-18.900000	196.000000	40.000000
-18.866667	196.000000	39.500000
-18.833333	196.000000	39.500000
-18.800000	196.500000	39.500000
-18.766667	196.500000	39.500000
-18.733333	198.000000	39.000000
-18.700000	198.500000	38.500000
-18.666667	198.500000	38.000000
-18.633333	199.000000	38.000000
-18.600000	199.500000	37.500000
-18.566667	201.000000	37.500000
-18.533333	200.000000	37.500000
-18.500000	200.500000	37.500000
-18.466667	201.500000	37.000000
-18.433333	201.500000	37.500000
-18.400000	202.000000	37.000000
-18.366667	202.000000	37.500000
-18.333333	202.500000	36.500000
-18.300000	202.500000	36.500000
-18.266667	203.000000	36.500000
-18.233333	204.000000	36.500000
-18.200000	204.000000	36.500000
-18.166667	207.000000	34.500000
-18.133333	208.000000	34.000000
-18.100000	208.000000	34.000000
-18.066667	205.500000	35.000000
-18.033333	206.000000	35.000000
-18.000000	206.000000	35.000000
-17.966667	206.000000	35.000000
-17.933333	206.500000	35.000000
-17.900000	206.500000	34.500000
-17.866667	209.500000	33.500000
-17.833333	209.500000	33.000000
-17.800000	210.000000	33.000000
-17.766667	210.000000	33.000000
-17.733333	210.000000	33.000000
-17.700000	207.500000	34.500000
-17.666667	211.500000	33.000000
-17.633333	207.500000	34.500000
-17.600000	209.500000	34.000000
-17.566667	213.000000	32.000000
-17.533333	209.500000	33.000000
-17.500000	210.000000	33.000000
-17.466667	210.000000	33.000000
-17.433333	210.500000	33.000000
-17.400000	211.000000	33.500000
-17.366667	211.500000	33.500000
-17.333333	210.500000	33.500000
-17.300000	211.500000	33.000000
-17.266667	211.500000	32.500000
-17.233333	212.000000	33.000000
-17.200000	214.000000	32.000000
-17.166667	214.500000	31.500000
-17.133333	214.000000	31.500000
-17.100000	213.000000	32.500000
-17.066667	213.500000	32.000000
-17.033333	214.000000	31.500000
-17.000000	214.500000	31.500000
-16.966667	215.000000	30.500000
-16.933333	216.500000	30.000000
-16.900000	219.500000	28.500000
-16.866667	217.500000	30.000000
-16.833333	219.500000	29.000000
-16.800000	220.000000	28.500000
-16.766667	218.500000	29.500000
-16.733333	220.000000	28.500000
-16.700000	219.000000	28.500000
-16.666667	220.500000	28.000000
-16.633333	221.000000	27.500000
-16.600000	221.500000	27.500000
-16.566667	223.500000	27.000000
-16.533333	224.500000	26.500000
-16.500000	224.500000	26.500000
-16.466667	224.500000	26.500000
-16.433333	225.000000	25.500000
-16.400000	226.000000	24.500000
-16.366667	226.500000	24.000000
-16.333333	228.000000	23.500000
-16.300000	228.500000	23.500000
-16.266667	231.000000	22.500000
-16.233333	232.000000	22.000000
-16.200000	232.500000	22.000000
-16.166667	233.000000	21.500000
-16.133333	233.000000	21.500000
-16.100000	233.500000	21.500000
-16.066667	234.500000	20.500000
-16.033333	234.500000	20.500000
-16.000000	236.000000	19.500000
-15.966667	236.000000	20.000000
-15.933333	237.500000	19.500000
-15.900000	238.000000	20.000000
-15.866667	238.500000	20.000000
-15.833333	239.000000	20.000000
-15.800000	239.500000	19.000000
-15.766667	240.500000	18.500000
-15.733333	240.500000	18.000000
-15.700000	241.000000	17.000000
-15.666667	241.500000	17.000000
-15.633333	242.000000	17.000000
-15.600000	242.000000	17.000000
-15.566667	243.500000	16.500000
-15.533333	243.500000	16.500000
-15.500000	244.000000	16.500000
-15.466667	244.000000	16.500000
-15.433333	245.000000	16.000000
-15.400000	245.500000	16.000000
-15.366667	245.500000	16.000000
-15.333333	246.000000	16.000000
-15.300000	246.500000	15.500000
-15.266667	247.000000	15.500000
-15.233333	248.000000	15.500000
-15.200000	248.000000	15.500000
-15.166667	248.500000	15.500000
-15.133333	248.500000	15.500000
-15.100000	249.000000	15.500000
-15.066667	251.000000	13.500000
-15.033333	251.500000	13.500000
-15.000000	251.500000	13.500000
-14.966667	253.000000	12.500000
-14.933333	254.000000	12.500000
-14.900000	254.000000	12.500000
-14.866667	254.000000	12.500000
-14.833333	254.000000	12.500000
-14.800000	254.000000	12.500000
-14.766667	254.500000	12.500000
-14.733333	254.000000	12.500000
-14.700000	253.500000	12.500000
-14.666667	253.500000	12.500000
-14.633333	256.500000	10.500000
-14.600000	256.500000	10.500000
-14.566667	256.500000	10.500000
-14.533333	257.500000	10.000000
-14.500000	257.500000	10.500000
-14.466667	258.000000	10.500000
-14.433333	258.000000	11.000000
-14.400000	258.000000	11.000000
-14.366667	259.500000	11.000000
-14.333333	259.500000	11.500000
-14.300000	259.000000	11.000000
-14.266667	258.000000	12.500000
-14.233333	257.000000	13.000000
-14.200000	257.000000	13.000000
-14.166667	255.000000	14.500000
-14.133333	255.000000	15.000000
-14.100000	253.000000	16.500000
-14.066667	251.000000	17.500000
-14.033333	251.000000	17.500000
-14.000000	251.500000	17.500000
-13.966667	252.500000	18.000000
-13.933333	252.000000	18.000000
-13.900000	255.000000	15.500000
-13.866667	256.000000	15.500000
-13.833333	256.500000	15.000000
-13.800000	256.500000	15.500000
-13.766667	258.500000	15.000000
-13.733333	258.500000	17.000000
-13.700000	259.000000	17.000000
-13.666667	260.500000	16.500000
-13.633333	261.000000	15.500000
-13.600000	261.500000	14.500000
-13.566667	262.500000	14.000000
-13.533333	263.000000	14.500000
-13.500000	263.000000	16.000000
-13.466667	263.000000	15.500000
-13.433333	263.000000	15.500000
-13.400000	263.500000	14.500000
-13.366667	264.000000	12.500000
-13.333333	264.000000	12.500000
-13.300000	265.000000	12.000000
-13.266667	266.000000	14.000000
-13.233333	266.500000	14.000000
-13.200000	266.500000	13.000000
-13.166667	267.000000	13.000000
-13.133333	268.000000	11.500000
-13.100000	268.500000	10.500000
-13.066667	268.500000	10.000000
-13.033333	269.000000	10.000000
-13.000000	270.000000	9.500000
-12.966667	270.000000	9.500000
-12.933333	272.500000	10.000000
-12.900000	272.500000	10.000000
-12.866667	273.500000	10.000000
-12.833333	274.000000	9.500000
-12.800000	274.000000	9.000000
-12.766667	274.500000	9.000000
-12.733333	275.000000	9.000000
-12.700000	275.000000	9.000000
-12.666667	275.500000	8.500000
-12.633333	277.000000	9.000000
-12.600000	278.000000	8.000000
-12.566667	278.000000	8.500000
-12.533333	278.500000	8.000000
-12.500000	278.500000	8.000000
-12.466667	279.000000	8.000000
-12.433333	280.000000	8.000000
-12.400000	280.500000	7.500000
-12.366667	275.500000	8.500000
-12.333333	278.000000	7.500000
-12.300000	279.000000	8.000000
-12.266667	276.500000	8.500000
-12.233333	275.000000	9.000000
-12.200000	274.000000	9.500000
-12.166667	281.000000	8.000000
-12.133333	274.000000	7.500000
-12.100000	283.500000	5.000000
-12.066667	277.500000	9.000000
-12.033333	275.000000	10.000000
-12.000000	274.000000	10.500000
-11.966667	272.000000	10.500000
-11.933333	289.500000	4.500000
-11.900000	290.500000	4.000000
-11.866667	289.500000	5.000000
-11.833333	287.000000	3.500000
-11.800000	286.500000	3.500000
-11.766667	286.000000	3.000000
-11.733333	287.000000	5.000000
-11.700000	286.500000	4.000000
-11.666667	286.000000	3.000000
-11.633333	284.500000	3.000000
-11.600000	278.000000	5.500000
-11.566667	282.500000	2.000000
-11.533333	269.000000	2.000000
-11.500000	265.500000	5.000000
-11.466667	261.500000	3.500000
-11.433333	261.500000	2.000000
-11.400000	261.500000	2.000000
-11.366667	262.500000	2.000000
-11.333333	262.500000	2.000000
-11.300000	264.500000	2.000000
-11.266667	297.500000	4.500000
-11.233333	299.000000	4.500000
-11.200000	300.000000	1.500000
-11.166667	301.500000	1.500000
-11.133333	301.000000	2.000000
-11.100000	300.500000	1.500000
-11.066667	301.000000	1.000000
-11.033333	301.000000	1.500000
-11.000000	303.500000	3.500000
-10.966667	304.000000	7.500000
-10.933333	303.500000	1.500000
-10.900000	303.500000	2.000000
-10.866667	298.500000	1.500000
-10.833333	297.500000	1.500000
-10.800000	302.500000	0.500000
-10.766667	301.500000	1.000000
-10.733333	301.000000	2.000000
-10.700000	302.500000	4.000000
-10.666667	302.000000	4.000000
-10.633333	291.500000	2.000000
-10.600000	290.500000	2.000000
-10.566667	290.500000	2.000000
-10.533333	288.000000	2.000000
-10.500000	287.000000	2.000000
-10.466667	271.000000	1.500000
-10.433333	273.000000	3.000000
-10.400000	303.500000	2.000000
-10.366667	305.500000	4.000000
-10.333333	304.000000	6.000000
-10.300000	305.000000	2.000000
-10.266667	304.500000	0.500000
-10.233333	304.500000	0.500000
-10.200000	304.500000	0.500000
-10.166667	307.500000	5.500000
-10.133333	307.500000	6.500000
-10.100000	307.000000	5.000000
-10.066667	308.500000	3.000000
-10.033333	308.500000	3.000000
-10.000000	306.000000	0.500000
-9.966667	306.000000	0.500000
-9.933333	308.000000	6.000000
-9.900000	308.000000	6.000000
-9.866667	308.000000	6.000000
-9.833333	293.000000	4.000000
-9.800000	303.000000	4.000000
-9.766667	303.000000	4.000000
-9.733333	297.500000	3.500000
-9.700000	295.000000	3.500000
-9.666667	301.500000	10.000000
-9.633333	293.500000	8.500000
-9.600000	293.500000	16.000000
-9.566667	288.000000	23.000000
-9.533333	275.500000	27.000000
-9.500000	213.000000	22.000000
-9.466667	217.000000	13.000000
-9.433333	198.500000	17.000000
-9.400000	301.500000	29.000000
-9.366667	288.500000	31.500000
-9.333333	266.000000	27.000000
-9.300000	115.000000	9.500000
-9.266667	291.000000	179.000000
-9.233333	290.500000	196.000000
-9.200000	262.500000	211.000000
-9.166667	266.500000	206.000000
-9.133333	250.500000	211.000000
-9.100000	243.000000	230.000000
-9.066667	249.000000	215.500000
-9.033333	306.000000	36.500000
-9.000000	305.500000	35.500000
-8.966667	305.500000	34.000000
-8.933333	304.500000	34.000000
-8.900000	304.500000	34.000000
-8.866667	304.500000	34.500000
-8.833333	304.000000	33.500000
-8.800000	304.000000	33.500000
-8.766667	303.500000	34.000000
-8.733333	303.000000	33.500000
-8.700000	302.500000	33.500000
-8.666667	302.500000	33.500000
-8.633333	302.000000	33.000000
-8.600000	301.500000	32.000000
-8.566667	301.000000	31.500000
-8.533333	299.000000	29.500000
-8.500000	297.000000	31.500000
-8.466667	297.500000	31.500000
-8.433333	297.500000	31.000000
-8.400000	297.500000	30.500000
-8.366667	296.500000	30.500000
-8.333333	296.000000	30.000000
-8.300000	295.500000	30.000000
-8.266667	295.000000	30.000000
-8.233333	295.000000	29.500000
-8.200000	294.500000	29.500000
-8.166667	294.000000	29.500000
-8.133333	293.500000	29.500000
-8.100000	293.500000	29.500000
-8.066667	293.000000	29.500000
-8.033333	293.000000	29.500000
-8.000000	293.000000	29.500000
-7.966667	291.000000	29.000000
-7.933333	291.000000	29.000000
-7.900000	291.500000	29.000000
-7.866667	291.500000	29.000000
-7.833333	291.500000	29.000000
-7.800000	291.000000	30.500000
-7.766667	291.000000	30.500000
-7.733333	291.000000	30.000000
-7.700000	291.000000	30.000000
-7.666667	290.500000	30.000000
-7.633333	290.500000	29.500000
-7.600000	290.000000	29.500000
-7.566667	290.000000	29.500000
-7.533333	290.500000	29.500000
-7.500000	290.000000	29.500000
-7.466667	290.000000	29.500000
-7.433333	290.500000	27.000000
-7.400000	290.000000	27.000000
-7.366667	289.500000	29.500000
-7.333333	289.000000	29.500000
-7.300000	289.000000	29.500000
-7.266667	289.000000	29.500000
-7.233333	289.000000	29.500000
-7.200000	289.000000	29.500000
-7.166667	289.000000	29.500000
-7.133333	289.000000	29.500000
-7.100000	289.000000	29.500000
-7.066667	288.500000	29.500000
-7.033333	288.500000	29.500000
-7.000000	288.500000	29.500000
-6.966667	288.500000	29.500000
-6.933333	288.500000	29.500000
-6.900000	288.000000	29.500000
-6.866667	288.000000	30.500000
-6.833333	288.000000	30.500000
-6.800000	288.000000	30.000000
-6.766667	288.000000	30.000000
-6.733333	287.500000	30.500000
-6.700000	287.500000	30.500000
-6.666667	287.500000	31.000000
-6.633333	287.500000	30.500000
-6.600000	287.500000	31.000000
-6.566667	287.500000	31.000000
-6.533333	287.000000	31.000000
-6.500000	287.000000	31.000000
-6.466667	287.000000	31.000000
-6.433333	287.500000	30.500000
-6.400000	281.500000	38.500000
-6.366667	281.000000	44.000000
-6.333333	281.000000	43.500000
-6.300000	281.000000	43.500000
-6.266667	281.000000	43.500000
-6.233333	281.000000	43.500000
-6.200000	281.000000	43.500000
-6.166667	281.000000	43.500000
-6.133333	281.000000	41.500000
-6.100000	280.500000	41.500000
-6.066667	279.500000	41.500000
-6.033333	278.000000	44.000000
-6.000000	278.000000	44.000000
-5.966667	280.000000	46.000000
-5.933333	280.000000	46.000000
-5.900000	279.500000	46.000000
-5.866667	279.500000	46.500000
-5.833333	280.500000	47.000000
-5.800000	280.000000	46.500000
-5.766667	279.500000	46.500000
-5.733333	279.500000	46.500000
-5.700000	280.000000	46.500000
-5.666667	279.500000	47.500000
-5.633333	279.500000	47.500000
-5.600000	279.500000	47.500000
-5.566667	279.500000	47.500000
-5.533333	279.500000	47.500000
-5.500000	254.500000	58.000000
-5.466667	254.500000	58.000000
-5.433333	254.500000	58.000000
-5.400000	278.500000	49.000000
-5.366667	278.500000	49.500000
-5.333333	278.500000	49.500000
-5.300000	279.000000	49.500000
-5.266667	254.000000	58.000000
-5.233333	254.000000	58.000000
-5.200000	254.000000	58.000000
-5.166667	254.000000	58.000000
-5.133333	254.000000	58.000000
-5.100000	254.000000	58.000000
-5.066667	254.000000	58.000000
-5.033333	254.000000	58.000000
-5.000000	254.000000	57.000000
-4.966667	254.000000	57.000000
-4.933333	254.000000	57.000000
-4.900000	254.000000	57.000000
-4.866667	254.000000	57.000000
-4.833333	254.000000	57.000000
-4.800000	254.000000	57.000000
-4.766667	254.000000	57.000000
-4.733333	254.000000	57.000000
-4.700000	254.000000	57.000000
-4.666667	254.000000	57.000000
-4.633333	254.000000	57.000000
-4.600000	254.000000	57.000000
-4.566667	254.000000	57.000000
-4.533333	254.000000	57.000000
-4.500000	254.000000	57.000000
-4.466667	254.000000	57.000000
-4.433333	254.000000	57.000000
-4.400000	254.000000	57.000000
-4.366667	254.000000	56.000000
-4.333333	254.000000	56.000000
-4.300000	254.000000	56.000000
-4.266667	254.000000	56.000000
-4.233333	254.000000	56.000000
-4.200000	254.000000	56.000000
-4.166667	254.000000	56.000000
-4.133333	254.000000	56.000000
-4.100000	254.000000	56.000000
-4.066667	254.000000	56.000000
-4.033333	254.000000	56.000000
-4.000000	254.000000	56.000000
-3.966667	254.000000	56.000000
-3.933333	254.000000	56.000000
-3.900000	254.000000	56.000000
-3.866667	254.000000	56.000000
-3.833333	254.000000	56.000000
-3.800000	254.000000	56.000000
-3.766667	254.000000	56.000000
-3.733333	254.000000	56.000000
-3.700000	254.000000	56.000000
-3.666667	254.000000	56.000000
-3.633333	254.000000	56.000000
-3.600000	254.000000	56.000000
-3.566667	254.000000	56.000000
-3.533333	254.000000	56.000000
-3.500000	254.000000	56.000000
-3.466667	254.000000	56.000000
-3.433333	254.000000	55.000000
-3.400000	254.000000	55.000000
-3.366667	254.000000	55.000000
-3.333333	254.000000	55.000000
-3.300000	254.000000	55.000000
-3.266667	254.000000	55.000000
-3.233333	254.000000	55.000000
-3.200000	254.000000	55.000000
-3.166667	254.000000	55.000000
-3.133333	254.000000	55.000000
-3.100000	254.000000	55.000000
-3.066667	254.000000	55.000000
-3.033333	254.000000	55.000000
-3.000000	254.000000	55.000000
-2.966667	254.000000	55.000000
-2.933333	254.000000	55.000000
-2.900000	254.000000	55.000000
-2.866667	254.000000	55.000000
-2.833333	254.000000	55.000000
-2.800000	254.000000	55.000000
-2.766667	254.000000	55.000000
-2.733333	254.000000	55.000000
-2.700000	254.000000	55.000000
-2.666667	254.000000	55.000000
-2.633333	254.000000	55.000000
-2.600000	254.000000	55.000000
-2.566667	254.000000	55.000000
-2.533333	254.000000	55.000000
-2.500000	254.000000	55.000000
-2.466667	254.000000	55.000000
-2.433333	254.000000	55.000000
-2.400000	254.000000	55.000000
-2.366667	254.000000	55.000000
-2.333333	254.000000	55.000000
-2.300000	254.000000	55.000000
-2.266667	254.000000	55.000000
-2.233333	254.000000	55.000000
-2.200000	254.000000	55.000000
-2.166667	254.000000	55.000000
-2.133333	254.000000	55.000000
-2.100000	254.000000	55.000000
-2.066667	254.000000	55.000000
-2.033333	254.000000	55.000000
-2.000000	254.000000	55.000000
-1.966667	254.000000	55.000000
-1.933333	254.000000	55.000000
-1.900000	254.000000	55.000000
-1.866667	254.000000	55.000000
-1.833333	254.000000	55.000000
-1.800000	254.000000	55.000000
-1.766667	254.000000	55.000000
-1.733333	254.000000	55.000000
-1.700000	254.000000	55.000000
-1.666667	254.000000	55.000000
-1.633333	254.000000	55.000000
-1.600000	254.000000	55.000000
-1.566667	254.000000	55.000000
-1.533333	254.000000	55.000000
-1.500000	254.000000	55.000000
-1.466667	254.000000	55.000000
-1.433333	254.000000	55.000000
-1.400000	254.000000	55.000000
-1.366667	254.000000	55.000000
-1.333333	254.000000	55.000000
-1.300000	254.000000	55.000000
-1.266667	254.000000	55.000000
-1.233333	254.000000	55.000000
-1.200000	254.000000	55.000000
-1.166667	254.000000	55.000000
-1.133333	254.000000	55.000000
-1.100000	254.000000	55.000000
-1.066667	254.000000	55.000000
-1.033333	254.000000	55.000000
-1.000000	254.000000	55.000000
-0.966667	254.000000	55.000000
-0.933333	254.000000	55.000000
-0.900000	254.000000	55.000000
-0.866667	254.000000	55.000000
-0.833333	254.000000	55.000000
-0.800000	254.000000	55.000000
-0.766667	254.000000	55.000000
-0.733333	254.000000	55.000000
-0.700000	254.000000	55.000000
-0.666667	254.000000	55.000000
-0.633333	254.000000	55.000000
-0.600000	254.000000	55.000000
-0.566667	254.000000	55.000000
-0.533333	254.000000	55.000000
-0.500000	254.000000	55.000000
-0.466667	254.000000	55.000000
-0.433333	254.000000	55.000000
-0.400000	254.000000	55.000000
-0.366667	254.000000	55.000000
-0.333333	254.000000	55.000000
-0.300000	254.000000	55.000000
-0.266667	254.000000	55.000000
-0.233333	254.000000	55.000000
-0.200000	254.000000	55.000000
-0.166667	254.000000	55.000000
-0.133333	254.000000	55.000000
-0.100000	254.000000	55.000000
-0.066667	254.000000	55.000000
-0.033333	254.000000	55.000000
0.000000	254.000000	55.000000
0.033333	254.000000	55.000000
0.066667	254.000000	55.000000
0.100000	254.000000	55.000000
0.133333	254.000000	55.000000
0.166667	254.000000	55.000000
0.200000	254.000000	55.000000
0.233333	254.000000	55.000000
0.266667	254.000000	55.000000
0.300000	254.000000	55.000000
0.333333	254.000000	55.000000
0.366667	254.000000	55.000000
0.400000	254.000000	55.000000
0.433333	254.000000	55.000000
0.466667	254.000000	55.000000
0.500000	254.000000	55.000000
0.533333	254.000000	55.000000
0.566667	254.000000	55.000000
0.600000	254.000000	55.000000
0.633333	254.000000	55.000000
0.666667	254.000000	55.000000
0.700000	254.000000	55.000000
0.733333	254.000000	55.000000
0.766667	254.000000	55.000000
0.800000	254.000000	55.000000
0.833333	254.000000	55.000000
0.866667	254.000000	55.000000
0.900000	254.000000	55.000000
0.933333	254.000000	55.000000
0.966667	254.000000	55.000000
1.000000	302.000000	0.500000
1.033333	302.000000	0.500000
1.066667	302.000000	0.500000
1.100000	302.000000	0.500000
1.133333	302.000000	0.500000
1.166667	274.000000	46.000000
1.200000	274.000000	46.000000
1.233333	274.000000	46.000000
1.266667	274.000000	45.500000
1.300000	275.500000	43.500000
1.333333	275.500000	43.500000
1.366667	275.500000	43.500000
1.400000	291.000000	17.000000
1.433333	275.500000	43.500000
1.466667	275.500000	43.500000
1.500000	284.500000	41.000000
1.533333	276.000000	41.500000
1.566667	276.000000	41.500000
1.600000	276.000000	41.000000
1.633333	276.000000	41.000000
1.666667	275.500000	41.000000
1.700000	275.500000	41.000000
1.733333	276.000000	41.000000
1.766667	276.500000	42.000000
1.800000	276.000000	42.000000
1.833333	287.000000	36.500000
1.866667	287.000000	36.500000
1.900000	287.000000	36.500000
1.933333	287.000000	36.500000
1.966667	287.000000	36.500000
2.000000	287.000000	36.500000
2.033333	289.000000	31.000000
2.066667	289.000000	30.500000
2.100000	275.000000	43.500000
2.133333	286.500000	37.000000
2.166667	286.500000	37.000000
2.200000	286.000000	37.000000
2.233333	286.000000	37.000000
2.266667	286.500000	37.000000
2.300000	286.000000	37.500000
2.333333	286.000000	37.500000
2.366667	286.000000	36.500000
2.400000	286.000000	36.500000
2.433333	286.000000	36.500000
2.466667	285.500000	36.500000
2.500000	286.000000	36.500000
2.533333	275.500000	42.000000
2.566667	275.500000	42.000000
2.600000	275.500000	42.000000
2.633333	275.500000	42.000000
2.666667	275.500000	42.000000
2.700000	275.500000	42.000000
2.733333	275.500000	41.500000
2.766667	275.500000	41.500000
2.800000	275.500000	41.500000
2.833333	275.500000	41.500000
2.866667	275.500000	42.000000
2.900000	275.500000	42.000000
2.933333	275.000000	42.000000
2.966667	275.500000	42.000000
3.000000	273.500000	42.500000
3.033333	273.500000	42.500000
3.066667	288.000000	18.000000
3.100000	272.500000	44.500000
3.133333	272.500000	44.500000
3.166667	276.000000	48.500000
3.200000	271.000000	45.000000
3.233333	276.000000	48.500000
3.266667	276.000000	49.000000
3.300000	276.000000	49.000000
3.333333	273.000000	53.500000
3.366667	273.000000	53.500000
3.400000	273.000000	53.500000
3.433333	271.000000	45.500000
3.466667	271.000000	45.500000
3.500000	271.000000	45.500000
3.533333	272.500000	53.500000
3.566667	271.000000	45.500000
3.600000	271.000000	45.500000
3.633333	271.000000	45.500000
3.666667	271.000000	46.500000
3.700000	271.000000	53.000000
3.733333	271.000000	53.000000
3.766667	271.000000	53.000000
3.800000	271.000000	53.000000
3.833333	270.000000	45.500000
3.866667	271.000000	53.000000
3.900000	270.000000	45.500000
3.933333	270.000000	45.500000
3.966667	270.000000	45.500000
4.000000	270.000000	45.500000
4.033333	270.500000	53.000000
4.066667	270.000000	46.000000
4.100000	274.000000	55.000000
4.133333	269.500000	52.500000
4.166667	271.000000	53.500000
4.200000	271.000000	53.500000
4.233333	271.000000	53.500000
4.266667	269.500000	52.500000
4.300000	269.500000	52.500000
4.333333	269.500000	52.500000
4.366667	269.500000	52.500000
4.400000	269.500000	52.500000
4.433333	269.500000	52.500000
4.466667	269.500000	52.500000
4.500000	269.000000	52.000000
4.533333	269.000000	52.500000
4.566667	270.500000	53.500000
4.600000	270.000000	53.500000
4.633333	270.500000	53.500000
4.666667	270.500000	53.500000
4.700000	270.500000	53.500000
4.733333	270.500000	53.500000
4.766667	270.000000	53.500000
4.800000	268.500000	52.500000
4.833333	268.500000	52.500000
4.866667	268.000000	52.000000
4.900000	268.000000	52.000000
4.933333	268.000000	52.000000
4.966667	268.500000	53.000000
5.000000	268.500000	50.000000
5.033333	269.000000	51.500000
5.066667	268.500000	50.500000
5.100000	269.000000	51.500000
5.133333	268.500000	50.500000
5.166667	268.500000	50.500000
5.200000	268.500000	50.500000
5.233333	268.500000	49.000000
5.266667	268.500000	49.000000
5.300000	268.500000	49.000000
5.333333	268.000000	50.000000
5.366667	268.000000	50.000000
5.400000	268.000000	51.500000
5.433333	268.000000	51.500000
5.466667	268.000000	51.500000
5.500000	268.000000	50.000000
5.533333	268.000000	50.000000
5.566667	268.000000	51.000000
5.600000	268.000000	51.000000
5.633333	268.000000	51.000000
5.666667	268.500000	54.500000
5.700000	270.000000	49.500000
5.733333	270.000000	49.500000
5.766667	269.500000	49.500000
5.800000	269.500000	49.500000
5.833333	269.500000	49.500000
5.866667	269.500000	49.500000
5.900000	269.500000	49.500000
5.933333	269.500000	49.500000
5.966667	269.500000	49.500000
6.000000	269.500000	49.500000
6.033333	269.500000	49.500000
6.066667	269.500000	49.500000
6.100000	269.500000	49.500000
6.133333	268.500000	55.000000
6.166667	268.500000	52.500000
6.200000	268.500000	52.500000
6.233333	267.000000	51.500000
6.266667	267.500000	49.500000
6.300000	267.000000	51.500000
6.333333	268.500000	51.000000
6.366667	269.000000	51.000000
6.400000	269.000000	51.500000
6.433333	269.000000	51.000000
6.466667	269.000000	51.000000
6.500000	269.000000	51.000000
6.533333	269.000000	51.000000
6.566667	269.000000	49.500000
6.600000	269.000000	49.500000
[truncated: 8,801 more rows]
