# Supplementary material for: Attraction of posture and motion-trajectory elements of conspecific biological motion in medaka fish
Source: Sci Rep. 2018 Jun 5;8:8589. doi: 10.1038/s41598-018-26186-x (PMC5988670; doi:10.1038/s41598-018-26186-x)
Supplement: Supplementary file 4 — Dataset 3 [file 41598_2018_26186_MOESM4_ESM.zip › DataExperiments/Nonbio_15.csv]

time[sec]	x	y
-60.000000	154.500000	71.500000
-59.966667	124.500000	39.000000
-59.933333	151.000000	28.000000
-59.900000	154.500000	72.500000
-59.866667	154.500000	73.500000
-59.833333	181.000000	71.500000
-59.800000	124.500000	40.000000
-59.766667	151.500000	27.500000
-59.733333	151.500000	28.000000
-59.700000	124.500000	39.000000
-59.666667	151.000000	27.000000
-59.633333	154.500000	72.000000
-59.600000	154.500000	73.500000
-59.566667	181.000000	74.000000
-59.533333	181.500000	73.500000
-59.500000	124.500000	39.000000
-59.466667	181.500000	71.500000
-59.433333	151.500000	29.000000
-59.400000	181.000000	71.500000
-59.366667	124.500000	39.000000
-59.333333	151.500000	26.000000
-59.300000	124.500000	39.000000
-59.266667	181.000000	73.000000
-59.233333	181.500000	73.500000
-59.200000	151.500000	28.000000
-59.166667	181.500000	73.500000
-59.133333	154.500000	73.000000
-59.100000	181.500000	72.500000
-59.066667	154.500000	73.500000
-59.033333	124.500000	37.500000
-59.000000	154.500000	73.500000
-58.966667	181.500000	73.500000
-58.933333	181.000000	71.500000
-58.900000	154.500000	73.500000
-58.866667	124.500000	37.500000
-58.833333	181.500000	71.500000
-58.800000	154.500000	71.500000
-58.766667	151.500000	26.500000
-58.733333	154.500000	71.500000
-58.700000	154.500000	71.500000
-58.666667	154.500000	73.500000
-58.633333	124.500000	39.500000
-58.600000	154.500000	75.000000
-58.566667	154.500000	73.000000
-58.533333	154.500000	74.000000
-58.500000	181.500000	73.000000
-58.466667	154.500000	73.500000
-58.433333	181.500000	73.000000
-58.400000	154.500000	73.500000
-58.366667	181.500000	73.500000
-58.333333	124.500000	37.500000
-58.300000	154.500000	73.500000
-58.266667	124.500000	38.500000
-58.233333	181.500000	73.500000
-58.200000	154.500000	73.000000
-58.166667	283.500000	26.000000
-58.133333	283.000000	26.000000
-58.100000	281.500000	26.000000
-58.066667	281.000000	27.500000
-58.033333	279.500000	26.000000
-58.000000	279.500000	26.000000
-57.966667	279.000000	21.500000
-57.933333	278.000000	24.500000
-57.900000	277.500000	25.000000
-57.866667	275.500000	24.500000
-57.833333	275.000000	24.500000
-57.800000	274.500000	23.500000
-57.766667	272.500000	24.000000
-57.733333	272.000000	24.000000
-57.700000	267.000000	24.000000
-57.666667	266.000000	25.000000
-57.633333	266.000000	24.500000
-57.600000	266.500000	23.500000
-57.566667	266.000000	23.000000
-57.533333	265.500000	22.500000
-57.500000	264.500000	24.000000
-57.466667	264.000000	24.000000
-57.433333	265.000000	23.500000
-57.400000	265.000000	23.000000
-57.366667	258.000000	21.500000
-57.333333	256.000000	22.500000
-57.300000	257.500000	23.000000
-57.266667	259.000000	26.500000
-57.233333	258.500000	27.500000
-57.200000	259.000000	25.500000
-57.166667	258.500000	24.000000
-57.133333	258.500000	23.500000
-57.100000	259.000000	24.500000
-57.066667	260.500000	26.500000
-57.033333	261.000000	24.500000
-57.000000	261.500000	20.500000
-56.966667	262.500000	20.000000
-56.933333	267.500000	19.000000
-56.900000	267.500000	18.500000
-56.866667	267.500000	17.000000
-56.833333	266.000000	16.000000
-56.800000	266.500000	17.500000
-56.766667	267.000000	13.000000
-56.733333	267.500000	11.500000
-56.700000	268.000000	10.500000
-56.666667	268.500000	10.000000
-56.633333	269.500000	9.500000
-56.600000	263.500000	9.500000
-56.566667	272.500000	10.000000
-56.533333	270.500000	10.500000
-56.500000	279.000000	10.000000
-56.466667	280.000000	10.500000
-56.433333	272.000000	11.000000
-56.400000	269.000000	10.500000
-56.366667	269.000000	10.500000
-56.333333	269.500000	10.000000
-56.300000	273.000000	10.000000
-56.266667	273.000000	10.000000
-56.233333	271.500000	11.000000
-56.200000	276.500000	10.500000
-56.166667	276.000000	10.000000
-56.133333	275.000000	10.000000
-56.100000	276.000000	9.500000
-56.066667	276.500000	9.500000
-56.033333	275.500000	10.000000
-56.000000	280.000000	10.000000
-55.966667	279.000000	10.500000
-55.933333	281.000000	9.500000
-55.900000	279.000000	9.500000
-55.866667	276.500000	10.000000
-55.833333	277.500000	11.000000
-55.800000	278.500000	12.000000
-55.766667	282.000000	13.000000
-55.733333	279.500000	13.500000
-55.700000	283.500000	13.000000
-55.666667	283.500000	13.500000
-55.633333	283.500000	13.000000
-55.600000	286.500000	13.000000
-55.566667	285.000000	14.000000
-55.533333	285.500000	12.000000
-55.500000	285.000000	11.500000
-55.466667	284.000000	11.000000
-55.433333	284.500000	11.000000
-55.400000	286.500000	10.500000
-55.366667	289.000000	11.000000
-55.333333	289.000000	11.000000
-55.300000	289.500000	10.500000
-55.266667	285.500000	10.500000
-55.233333	283.000000	10.500000
-55.200000	282.000000	12.500000
-55.166667	283.000000	13.500000
-55.133333	284.500000	14.000000
-55.100000	286.000000	14.000000
-55.066667	286.500000	13.000000
-55.033333	284.500000	13.500000
-55.000000	285.000000	14.500000
-54.966667	286.000000	16.000000
-54.933333	291.500000	13.500000
-54.900000	291.500000	14.500000
-54.866667	291.000000	12.500000
-54.833333	289.000000	15.000000
-54.800000	287.500000	18.500000
-54.766667	294.000000	15.500000
-54.733333	293.500000	14.500000
-54.700000	293.000000	14.000000
-54.666667	293.000000	15.000000
-54.633333	290.500000	18.000000
-54.600000	289.000000	19.500000
-54.566667	296.500000	13.500000
-54.533333	296.000000	14.000000
-54.500000	295.500000	14.500000
-54.466667	295.000000	14.000000
-54.433333	295.000000	14.500000
-54.400000	295.500000	14.000000
-54.366667	296.000000	14.500000
-54.333333	295.000000	14.500000
-54.300000	292.500000	17.000000
-54.266667	295.500000	16.500000
-54.233333	296.500000	19.000000
-54.200000	302.000000	16.000000
-54.166667	301.500000	15.500000
-54.133333	301.000000	15.500000
-54.100000	303.000000	14.000000
-54.066667	302.500000	14.500000
-54.033333	302.500000	15.000000
-54.000000	302.000000	14.500000
-53.966667	301.500000	15.000000
-53.933333	301.000000	14.500000
-53.900000	297.000000	14.500000
-53.866667	300.500000	14.000000
-53.833333	300.000000	13.500000
-53.800000	297.500000	12.500000
-53.766667	295.000000	12.000000
-53.733333	292.500000	11.500000
-53.700000	292.000000	11.500000
-53.666667	294.000000	14.500000
-53.633333	290.000000	14.500000
-53.600000	288.500000	15.000000
-53.566667	290.500000	15.500000
-53.533333	288.000000	14.000000
-53.500000	286.500000	13.000000
-53.466667	285.500000	13.500000
-53.433333	286.000000	13.000000
-53.400000	287.000000	13.500000
-53.366667	286.000000	14.500000
-53.333333	285.000000	16.000000
-53.300000	283.500000	18.000000
-53.266667	282.500000	20.000000
-53.233333	282.500000	16.000000
-53.200000	282.500000	16.000000
-53.166667	282.000000	18.000000
-53.133333	282.000000	19.000000
-53.100000	282.500000	15.000000
-53.066667	282.500000	17.000000
-53.033333	284.500000	16.500000
-53.000000	285.000000	13.000000
-52.966667	286.500000	14.000000
-52.933333	288.000000	14.500000
-52.900000	290.500000	12.500000
-52.866667	289.500000	12.000000
-52.833333	290.000000	12.500000
-52.800000	289.500000	14.500000
-52.766667	289.500000	15.000000
-52.733333	288.500000	15.500000
-52.700000	288.000000	13.000000
-52.666667	288.500000	13.500000
-52.633333	288.000000	14.500000
-52.600000	288.000000	16.000000
-52.566667	287.500000	16.500000
-52.533333	287.000000	17.500000
-52.500000	286.500000	14.500000
-52.466667	287.000000	19.500000
-52.433333	286.000000	21.500000
-52.400000	286.000000	23.000000
-52.366667	284.500000	24.500000
-52.333333	286.000000	20.500000
-52.300000	286.500000	21.000000
-52.266667	286.000000	21.000000
-52.233333	285.000000	23.500000
-52.200000	284.000000	25.500000
-52.166667	285.000000	22.000000
-52.133333	285.500000	22.500000
-52.100000	286.000000	22.000000
-52.066667	285.000000	23.000000
-52.033333	284.500000	25.500000
-52.000000	284.500000	26.000000
-51.966667	285.000000	23.500000
-51.933333	285.500000	21.500000
-51.900000	285.000000	22.000000
-51.866667	284.000000	24.000000
-51.833333	283.000000	25.000000
-51.800000	283.000000	25.000000
-51.766667	284.000000	22.000000
-51.733333	285.000000	22.000000
-51.700000	285.500000	22.500000
-51.666667	285.500000	22.500000
-51.633333	285.000000	23.500000
-51.600000	284.500000	24.000000
-51.566667	285.000000	22.500000
-51.533333	285.000000	22.500000
-51.500000	285.000000	25.000000
-51.466667	287.000000	26.500000
-51.433333	289.000000	23.500000
-51.400000	285.500000	17.500000
-51.366667	285.500000	18.000000
-51.333333	284.500000	17.500000
-51.300000	283.000000	12.000000
-51.266667	282.500000	12.000000
-51.233333	281.500000	12.000000
-51.200000	282.500000	19.500000
-51.166667	283.500000	22.500000
-51.133333	284.500000	24.500000
-51.100000	283.000000	25.000000
-51.066667	281.500000	26.500000
-51.033333	293.000000	37.500000
-51.000000	281.000000	6.500000
-50.966667	280.000000	6.000000
-50.933333	280.000000	11.000000
-50.900000	280.500000	19.500000
-50.866667	281.000000	19.500000
-50.833333	280.000000	19.500000
-50.800000	280.500000	24.000000
-50.766667	278.500000	24.500000
-50.733333	277.000000	25.000000
-50.700000	286.000000	29.000000
-50.666667	276.000000	21.500000
-50.633333	284.500000	32.000000
-50.600000	285.000000	31.500000
-50.566667	285.000000	29.500000
-50.533333	285.000000	31.000000
-50.500000	285.000000	32.500000
-50.466667	275.500000	26.000000
-50.433333	277.500000	26.500000
-50.400000	277.500000	28.000000
-50.366667	278.000000	28.000000
-50.333333	279.000000	21.500000
-50.300000	278.000000	22.000000
-50.266667	277.500000	22.500000
-50.233333	277.500000	23.000000
-50.200000	278.000000	22.500000
-50.166667	278.000000	24.000000
-50.133333	278.000000	25.000000
-50.100000	277.500000	23.500000
-50.066667	276.000000	22.000000
-50.033333	277.000000	22.000000
-50.000000	277.000000	22.000000
-49.966667	277.500000	22.500000
-49.933333	278.000000	22.500000
-49.900000	277.500000	21.500000
-49.866667	277.000000	21.500000
-49.833333	277.500000	30.000000
-49.800000	287.500000	34.500000
-49.766667	289.500000	34.000000
-49.733333	280.000000	33.000000
-49.700000	276.000000	8.500000
-49.666667	278.500000	8.500000
-49.633333	278.500000	30.000000
-49.600000	290.000000	35.000000
-49.566667	291.000000	35.000000
-49.533333	277.500000	5.500000
-49.500000	278.000000	25.500000
-49.466667	276.500000	25.500000
-49.433333	276.500000	25.500000
-49.400000	276.500000	27.000000
-49.366667	276.000000	29.000000
-49.333333	275.500000	32.000000
-49.300000	290.500000	7.000000
-49.266667	291.500000	7.000000
-49.233333	291.500000	7.500000
-49.200000	292.500000	9.000000
-49.166667	292.500000	10.000000
-49.133333	293.500000	11.000000
-49.100000	293.500000	12.000000
-49.066667	293.500000	12.000000
-49.033333	294.000000	13.500000
-49.000000	294.000000	13.000000
-48.966667	294.000000	13.000000
-48.933333	294.000000	13.000000
-48.900000	294.000000	13.500000
-48.866667	294.500000	14.000000
-48.833333	294.000000	16.000000
-48.800000	289.000000	19.500000
-48.766667	286.000000	19.500000
-48.733333	286.000000	20.000000
-48.700000	288.000000	21.000000
-48.666667	292.000000	17.000000
-48.633333	291.500000	20.000000
-48.600000	291.000000	19.000000
-48.566667	290.500000	19.500000
-48.533333	290.500000	19.500000
-48.500000	290.500000	20.500000
-48.466667	290.000000	20.000000
-48.433333	290.000000	20.000000
-48.400000	284.500000	4.000000
-48.366667	284.500000	4.000000
-48.333333	284.500000	4.000000
-48.300000	280.000000	32.000000
-48.266667	291.000000	2.500000
-48.233333	292.500000	3.000000
-48.200000	291.500000	11.000000
-48.166667	292.500000	12.000000
-48.133333	292.500000	13.500000
-48.100000	292.500000	15.500000
-48.066667	292.500000	19.000000
-48.033333	295.000000	16.500000
-48.000000	293.500000	15.000000
-47.966667	293.500000	15.000000
-47.933333	294.500000	15.000000
-47.900000	293.500000	18.500000
-47.866667	290.500000	20.500000
-47.833333	296.500000	17.000000
-47.800000	296.000000	15.500000
-47.766667	296.000000	16.000000
-47.733333	296.000000	16.000000
-47.700000	296.000000	16.500000
-47.666667	297.000000	17.500000
-47.633333	297.500000	18.000000
-47.600000	297.500000	16.500000
-47.566667	297.000000	15.500000
-47.533333	297.000000	15.000000
-47.500000	296.500000	14.000000
-47.466667	297.500000	10.000000
-47.433333	295.500000	17.000000
-47.400000	295.500000	17.000000
-47.366667	296.000000	18.500000
-47.333333	296.500000	18.500000
-47.300000	297.500000	17.000000
-47.266667	297.500000	16.500000
-47.233333	296.500000	16.500000
-47.200000	297.500000	16.000000
-47.166667	298.500000	16.500000
-47.133333	297.500000	16.500000
-47.100000	296.000000	15.000000
-47.066667	295.500000	16.000000
-47.033333	295.000000	15.500000
-47.000000	295.000000	17.000000
-46.966667	295.500000	20.000000
-46.933333	295.000000	8.500000
-46.900000	294.000000	8.000000
-46.866667	293.000000	27.500000
-46.833333	297.000000	10.000000
-46.800000	298.000000	16.000000
-46.766667	297.000000	12.000000
-46.733333	297.000000	14.500000
-46.700000	299.500000	20.500000
-46.666667	294.500000	19.500000
-46.633333	292.500000	23.000000
-46.600000	291.000000	30.000000
-46.566667	292.000000	12.000000
-46.533333	292.000000	12.000000
-46.500000	293.000000	23.000000
-46.466667	292.500000	27.500000
-46.433333	292.500000	11.500000
-46.400000	295.000000	10.000000
-46.366667	298.000000	11.000000
-46.333333	298.500000	14.000000
-46.300000	297.500000	16.500000
-46.266667	298.500000	22.000000
-46.233333	296.500000	23.500000
-46.200000	299.000000	11.500000
-46.166667	299.000000	13.500000
-46.133333	300.000000	17.500000
-46.100000	300.000000	20.500000
-46.066667	299.000000	22.500000
-46.033333	296.500000	25.000000
-46.000000	292.500000	11.000000
-45.966667	292.500000	11.000000
-45.933333	296.500000	21.500000
-45.900000	296.000000	26.000000
-45.866667	294.500000	26.500000
-45.833333	291.500000	31.000000
-45.800000	292.500000	24.500000
-45.766667	295.000000	24.500000
-45.733333	294.500000	25.000000
-45.700000	294.000000	27.000000
-45.666667	293.000000	29.000000
-45.633333	288.500000	31.500000
-45.600000	288.500000	31.500000
-45.566667	282.000000	6.000000
-45.533333	280.000000	6.500000
-45.500000	280.500000	6.500000
-45.466667	285.000000	26.500000
-45.433333	284.000000	34.000000
-45.400000	283.000000	35.500000
-45.366667	282.000000	33.500000
-45.333333	284.000000	32.000000
-45.300000	283.000000	26.000000
-45.266667	282.500000	29.500000
-45.233333	279.500000	30.500000
-45.200000	301.000000	14.000000
-45.166667	301.000000	17.000000
-45.133333	300.500000	23.500000
-45.100000	281.000000	28.500000
-45.066667	279.500000	29.000000
-45.033333	279.500000	26.500000
-45.000000	278.500000	28.000000
-44.966667	280.000000	33.000000
-44.933333	285.000000	34.500000
-44.900000	301.000000	17.500000
-44.866667	300.500000	18.000000
-44.833333	301.000000	22.500000
-44.800000	299.500000	24.500000
-44.766667	299.000000	27.500000
-44.733333	299.500000	31.000000
-44.700000	285.500000	34.000000
-44.666667	291.500000	30.000000
-44.633333	299.500000	25.000000
-44.600000	298.500000	25.500000
-44.566667	298.500000	28.000000
-44.533333	288.500000	34.500000
-44.500000	286.500000	37.000000
-44.466667	297.000000	27.000000
-44.433333	296.000000	27.000000
-44.400000	295.000000	28.000000
-44.366667	295.000000	31.500000
-44.333333	294.500000	30.000000
-44.300000	294.000000	29.500000
-44.266667	293.000000	34.000000
-44.233333	279.500000	6.000000
-44.200000	278.000000	6.500000
-44.166667	278.500000	10.000000
-44.133333	278.000000	10.000000
-44.100000	277.500000	11.500000
-44.066667	278.000000	13.500000
-44.033333	280.000000	14.500000
-44.000000	277.000000	14.500000
-43.966667	279.000000	21.500000
-43.933333	280.000000	22.000000
-43.900000	279.500000	21.500000
-43.866667	282.000000	22.000000
-43.833333	278.500000	22.500000
-43.800000	278.500000	22.000000
-43.766667	283.500000	33.000000
-43.733333	283.000000	33.000000
-43.700000	276.000000	25.000000
-43.666667	277.000000	25.000000
-43.633333	280.500000	22.500000
-43.600000	282.500000	37.500000
-43.566667	280.000000	21.500000
-43.533333	279.500000	21.500000
-43.500000	281.000000	21.000000
-43.466667	281.500000	23.000000
-43.433333	284.000000	21.500000
-43.400000	283.000000	21.500000
-43.366667	282.500000	25.500000
-43.333333	282.000000	21.000000
-43.300000	281.500000	21.000000
-43.266667	281.000000	21.500000
-43.233333	281.500000	22.000000
-43.200000	281.500000	22.000000
-43.166667	282.000000	20.500000
-43.133333	283.000000	21.000000
-43.100000	282.500000	22.000000
-43.066667	282.500000	23.500000
-43.033333	272.000000	25.000000
-43.000000	295.000000	18.000000
-42.966667	295.000000	18.000000
-42.933333	295.000000	18.000000
-42.900000	295.500000	18.000000
-42.866667	295.500000	18.000000
-42.833333	296.000000	18.500000
-42.800000	297.000000	19.000000
-42.766667	297.000000	19.000000
-42.733333	297.000000	19.000000
-42.700000	297.000000	19.000000
-42.666667	297.500000	20.500000
-42.633333	299.500000	24.000000
-42.600000	300.000000	26.000000
-42.566667	301.000000	27.500000
-42.533333	300.500000	29.000000
-42.500000	300.500000	31.000000
-42.466667	300.500000	33.000000
-42.433333	301.000000	35.000000
-42.400000	300.500000	35.500000
-42.366667	301.000000	37.500000
-42.333333	300.500000	39.000000
-42.300000	300.000000	41.000000
-42.266667	299.000000	41.500000
-42.233333	299.000000	42.500000
-42.200000	298.500000	43.000000
-42.166667	298.500000	45.000000
-42.133333	298.000000	46.000000
-42.100000	298.000000	47.500000
-42.066667	298.500000	49.000000
-42.033333	299.500000	50.500000
-42.000000	300.000000	52.500000
-41.966667	300.000000	53.500000
-41.933333	300.000000	55.500000
-41.900000	300.000000	57.500000
-41.866667	300.000000	60.000000
-41.833333	299.500000	61.000000
-41.800000	299.000000	62.000000
-41.766667	299.000000	63.000000
-41.733333	298.500000	62.500000
-41.700000	298.500000	63.000000
-41.666667	298.000000	64.500000
-41.633333	297.000000	65.000000
-41.600000	296.000000	63.500000
-41.566667	295.500000	62.500000
-41.533333	295.500000	64.000000
-41.500000	294.500000	62.000000
-41.466667	294.000000	62.000000
-41.433333	293.000000	61.500000
-41.400000	292.000000	61.000000
-41.366667	291.500000	60.000000
-41.333333	289.500000	58.000000
-41.300000	290.500000	60.000000
-41.266667	291.000000	63.000000
-41.233333	290.000000	62.000000
-41.200000	289.000000	63.500000
-41.166667	289.500000	63.500000
-41.133333	290.000000	63.000000
-41.100000	290.000000	63.000000
-41.066667	289.500000	63.000000
-41.033333	289.500000	62.500000
-41.000000	289.000000	63.500000
-40.966667	289.000000	64.000000
-40.933333	288.500000	64.500000
-40.900000	288.500000	64.500000
-40.866667	289.000000	65.000000
-40.833333	289.000000	65.500000
-40.800000	289.000000	65.000000
-40.766667	288.500000	65.500000
-40.733333	288.500000	66.000000
-40.700000	288.500000	67.000000
-40.666667	288.000000	66.500000
-40.633333	288.000000	67.000000
-40.600000	288.000000	67.000000
-40.566667	288.500000	67.000000
-40.533333	288.500000	67.500000
-40.500000	288.000000	67.500000
-40.466667	287.500000	68.000000
-40.433333	287.500000	67.000000
-40.400000	288.500000	68.000000
-40.366667	290.000000	66.500000
-40.333333	291.000000	65.000000
-40.300000	290.500000	66.000000
-40.266667	289.000000	66.500000
-40.233333	288.500000	66.500000
-40.200000	287.500000	68.000000
-40.166667	287.000000	68.000000
-40.133333	286.000000	68.000000
-40.100000	285.500000	69.000000
-40.066667	285.000000	70.000000
-40.033333	284.500000	70.500000
-40.000000	284.500000	71.500000
-39.966667	284.000000	71.500000
-39.933333	284.500000	71.500000
-39.900000	284.000000	71.000000
-39.866667	284.000000	70.500000
-39.833333	283.500000	71.000000
-39.800000	283.000000	70.000000
-39.766667	283.500000	70.000000
-39.733333	283.500000	70.500000
-39.700000	283.000000	70.500000
-39.666667	283.500000	70.500000
-39.633333	283.000000	70.000000
-39.600000	283.000000	69.500000
-39.566667	283.000000	69.500000
-39.533333	283.000000	69.500000
-39.500000	283.000000	69.500000
-39.466667	283.000000	70.000000
-39.433333	283.500000	70.000000
-39.400000	284.000000	70.000000
-39.366667	299.000000	68.500000
-39.333333	301.000000	69.000000
-39.300000	300.500000	68.500000
-39.266667	300.000000	68.000000
-39.233333	300.500000	67.500000
-39.200000	300.500000	67.500000
-39.166667	301.000000	67.500000
-39.133333	300.000000	68.500000
-39.100000	301.500000	68.000000
-39.066667	301.000000	68.000000
-39.033333	301.500000	67.500000
-39.000000	301.000000	66.500000
-38.966667	300.000000	65.000000
-38.933333	299.500000	63.000000
-38.900000	298.000000	62.000000
-38.866667	298.500000	61.500000
-38.833333	297.500000	61.500000
-38.800000	298.000000	61.000000
-38.766667	297.500000	60.000000
-38.733333	297.500000	60.000000
-38.700000	297.500000	60.000000
-38.666667	298.500000	60.000000
-38.633333	298.500000	60.000000
-38.600000	298.500000	60.000000
-38.566667	299.000000	60.000000
-38.533333	299.000000	60.000000
-38.500000	299.500000	60.000000
-38.466667	299.500000	61.000000
-38.433333	300.000000	60.500000
-38.400000	300.000000	61.000000
-38.366667	300.500000	61.000000
-38.333333	301.000000	61.000000
-38.300000	300.500000	62.000000
-38.266667	301.000000	62.500000
-38.233333	301.000000	63.000000
-38.200000	301.000000	64.000000
-38.166667	301.500000	65.500000
-38.133333	301.000000	67.500000
-38.100000	274.500000	85.000000
-38.066667	300.500000	69.000000
-38.033333	272.000000	83.500000
-38.000000	272.000000	82.000000
-37.966667	273.500000	81.000000
-37.933333	274.500000	80.000000
-37.900000	274.000000	80.000000
-37.866667	273.000000	81.500000
-37.833333	299.500000	71.500000
-37.800000	299.500000	71.500000
-37.766667	298.500000	72.000000
-37.733333	276.500000	78.500000
-37.700000	297.500000	72.500000
-37.666667	296.000000	73.500000
-37.633333	295.500000	74.000000
-37.600000	295.500000	74.000000
-37.566667	284.500000	75.500000
-37.533333	284.000000	75.500000
-37.500000	283.500000	76.000000
-37.466667	284.500000	78.000000
-37.433333	285.000000	78.000000
-37.400000	284.000000	78.500000
-37.366667	283.500000	78.000000
-37.333333	283.500000	77.500000
-37.300000	282.000000	78.500000
-37.266667	281.500000	78.000000
-37.233333	284.500000	78.500000
-37.200000	288.000000	77.000000
-37.166667	287.500000	76.500000
-37.133333	287.500000	76.500000
-37.100000	286.500000	77.000000
-37.066667	287.000000	77.000000
-37.033333	288.000000	77.000000
-37.000000	282.000000	80.500000
-36.966667	283.000000	80.000000
-36.933333	281.500000	80.500000
-36.900000	280.000000	80.500000
-36.866667	279.500000	80.500000
-36.833333	286.500000	79.000000
-36.800000	297.000000	76.500000
-36.766667	297.000000	78.000000
-36.733333	295.500000	79.500000
-36.700000	296.000000	81.000000
-36.666667	295.000000	81.500000
-36.633333	294.000000	81.500000
-36.600000	294.500000	82.000000
-36.566667	294.500000	82.500000
-36.533333	294.000000	82.500000
-36.500000	294.000000	83.000000
-36.466667	293.000000	83.000000
-36.433333	293.000000	84.000000
-36.400000	292.500000	84.000000
-36.366667	293.000000	84.500000
-36.333333	292.500000	84.000000
-36.300000	293.000000	85.000000
-36.266667	293.000000	86.500000
-36.233333	293.000000	87.500000
-36.200000	292.500000	89.000000
-36.166667	293.500000	89.500000
-36.133333	293.000000	90.500000
-36.100000	293.000000	91.000000
-36.066667	292.500000	91.500000
-36.033333	292.500000	92.500000
-36.000000	293.000000	94.000000
-35.966667	292.500000	94.000000
-35.933333	292.000000	95.500000
-35.900000	291.500000	97.000000
-35.866667	292.000000	98.500000
-35.833333	293.000000	99.500000
-35.800000	293.500000	100.000000
-35.766667	292.500000	102.500000
-35.733333	292.000000	104.500000
-35.700000	293.500000	106.000000
-35.666667	295.500000	107.500000
-35.633333	296.500000	109.000000
-35.600000	296.500000	110.500000
-35.566667	296.000000	113.500000
-35.533333	296.000000	116.500000
-35.500000	296.500000	120.000000
-35.466667	297.000000	122.000000
-35.433333	298.000000	124.500000
-35.400000	298.000000	126.500000
-35.366667	298.000000	129.000000
-35.333333	298.500000	132.000000
-35.300000	300.000000	137.500000
-35.266667	300.500000	138.500000
-35.233333	300.000000	141.000000
-35.200000	300.000000	145.000000
-35.166667	300.500000	146.500000
-35.133333	298.500000	150.500000
-35.100000	299.000000	151.500000
-35.066667	298.500000	153.000000
-35.033333	299.000000	154.500000
-35.000000	298.500000	155.500000
-34.966667	298.500000	157.000000
-34.933333	298.500000	158.000000
-34.900000	297.500000	158.500000
-34.866667	296.500000	162.000000
-34.833333	296.000000	163.000000
-34.800000	295.500000	164.500000
-34.766667	297.500000	166.500000
-34.733333	298.000000	168.500000
-34.700000	296.500000	172.000000
-34.666667	295.500000	173.000000
-34.633333	296.000000	175.500000
-34.600000	298.500000	176.500000
-34.566667	296.500000	177.000000
-34.533333	297.500000	178.500000
-34.500000	297.000000	180.500000
-34.466667	296.500000	182.500000
-34.433333	296.000000	183.500000
-34.400000	296.000000	186.000000
-34.366667	296.000000	186.500000
-34.333333	297.500000	189.500000
-34.300000	298.000000	191.000000
-34.266667	298.000000	192.500000
-34.233333	297.500000	194.000000
-34.200000	297.500000	195.500000
-34.166667	297.500000	198.000000
-34.133333	297.000000	197.500000
-34.100000	297.000000	198.500000
-34.066667	297.000000	200.000000
-34.033333	296.000000	201.500000
-34.000000	296.500000	206.500000
-33.966667	297.000000	207.000000
-33.933333	297.500000	208.000000
-33.900000	298.000000	209.000000
-33.866667	298.000000	209.500000
-33.833333	297.500000	212.500000
-33.800000	297.500000	213.500000
-33.766667	297.500000	217.000000
-33.733333	297.500000	219.000000
-33.700000	298.500000	221.000000
-33.666667	298.500000	221.500000
-33.633333	298.500000	222.500000
-33.600000	298.000000	224.500000
-33.566667	297.000000	226.000000
-33.533333	296.500000	226.500000
-33.500000	297.000000	227.500000
-33.466667	297.000000	229.000000
-33.433333	296.500000	230.500000
-33.400000	295.500000	232.500000
-33.366667	295.000000	235.000000
-33.333333	296.000000	237.000000
-33.300000	295.500000	237.000000
-33.266667	296.500000	238.500000
-33.233333	295.500000	238.500000
-33.200000	295.500000	239.500000
-33.166667	295.000000	241.000000
-33.133333	294.500000	241.500000
-33.100000	294.500000	241.500000
-33.066667	295.000000	243.000000
-33.033333	294.000000	243.000000
-33.000000	293.500000	243.500000
-32.966667	292.500000	243.500000
-32.933333	292.000000	245.000000
-32.900000	291.500000	246.500000
-32.866667	292.000000	247.500000
-32.833333	292.000000	247.000000
-32.800000	291.000000	248.000000
-32.766667	290.500000	250.000000
-32.733333	291.000000	254.000000
-32.700000	293.000000	256.000000
-32.666667	294.000000	257.000000
-32.633333	292.000000	256.000000
-32.600000	292.000000	256.000000
-32.566667	292.000000	258.000000
-32.533333	291.500000	261.000000
-32.500000	292.000000	262.500000
-32.466667	292.500000	263.500000
-32.433333	293.000000	264.000000
-32.400000	292.500000	263.500000
-32.366667	291.500000	264.500000
-32.333333	291.500000	268.500000
-32.300000	291.000000	269.000000
-32.266667	291.000000	269.000000
-32.233333	290.500000	268.500000
-32.200000	290.000000	270.000000
-32.166667	288.500000	271.000000
-32.133333	288.000000	272.000000
-32.100000	287.000000	271.500000
-32.066667	286.500000	274.000000
-32.033333	286.000000	273.500000
-32.000000	286.000000	273.500000
-31.966667	286.000000	275.500000
-31.933333	286.000000	276.500000
-31.900000	285.000000	276.000000
-31.866667	285.500000	276.000000
-31.833333	286.500000	277.000000
-31.800000	287.000000	277.000000
-31.766667	287.000000	276.500000
-31.733333	286.500000	277.000000
-31.700000	286.000000	277.500000
-31.666667	286.000000	277.500000
-31.633333	286.000000	277.500000
-31.600000	286.500000	277.500000
-31.566667	285.500000	276.000000
-31.533333	284.500000	275.500000
-31.500000	285.000000	275.000000
-31.466667	285.500000	274.500000
-31.433333	288.000000	274.500000
-31.400000	287.500000	273.500000
-31.366667	289.500000	273.000000
-31.333333	289.500000	272.000000
-31.300000	289.500000	271.000000
-31.266667	290.000000	270.500000
-31.233333	289.500000	270.500000
-31.200000	290.500000	269.500000
-31.166667	291.500000	269.000000
-31.133333	291.500000	268.500000
-31.100000	292.000000	268.000000
-31.066667	292.000000	266.500000
-31.033333	292.500000	265.500000
-31.000000	292.500000	265.000000
-30.966667	292.500000	265.000000
-30.933333	293.000000	264.500000
-30.900000	293.000000	262.500000
-30.866667	293.000000	261.000000
-30.833333	293.000000	259.500000
-30.800000	294.000000	259.000000
-30.766667	296.000000	257.500000
-30.733333	296.000000	256.000000
-30.700000	296.000000	254.500000
-30.666667	297.500000	252.000000
-30.633333	298.500000	251.000000
-30.600000	299.000000	250.000000
-30.566667	299.500000	248.500000
-30.533333	299.500000	246.500000
-30.500000	299.500000	243.000000
-30.466667	299.500000	242.500000
-30.433333	300.000000	239.500000
-30.400000	300.000000	238.500000
-30.366667	300.500000	236.000000
-30.333333	300.500000	235.000000
-30.300000	300.500000	234.000000
-30.266667	300.000000	233.000000
-30.233333	300.000000	230.500000
-30.200000	300.000000	229.000000
-30.166667	300.500000	227.500000
-30.133333	301.000000	225.500000
-30.100000	301.500000	224.000000
-30.066667	301.500000	222.500000
-30.033333	301.000000	222.500000
-30.000000	301.000000	220.500000
-29.966667	301.000000	219.000000
-29.933333	302.000000	217.000000
-29.900000	302.500000	215.500000
-29.866667	302.500000	215.000000
-29.833333	302.500000	215.000000
-29.800000	302.500000	211.500000
-29.766667	302.500000	211.000000
-29.733333	302.500000	209.500000
-29.700000	303.000000	206.500000
-29.666667	303.500000	205.000000
-29.633333	303.500000	205.000000
-29.600000	303.000000	203.500000
-29.566667	303.000000	203.000000
-29.533333	303.000000	201.000000
-29.500000	303.000000	199.000000
-29.466667	302.500000	199.000000
-29.433333	303.000000	197.500000
-29.400000	302.500000	195.500000
-29.366667	302.500000	195.000000
-29.333333	302.500000	194.500000
-29.300000	302.000000	193.500000
-29.266667	302.000000	192.500000
-29.233333	302.500000	191.000000
-29.200000	302.500000	190.000000
-29.166667	303.000000	189.000000
-29.133333	303.000000	188.000000
-29.100000	302.500000	187.500000
-29.066667	302.000000	186.500000
-29.033333	303.000000	182.500000
-29.000000	304.000000	181.000000
-28.966667	304.500000	179.500000
-28.933333	305.000000	177.500000
-28.900000	304.500000	176.000000
-28.866667	304.000000	174.000000
-28.833333	305.500000	165.500000
-28.800000	305.500000	164.000000
-28.766667	306.000000	163.500000
-28.733333	306.000000	162.000000
-28.700000	305.500000	161.000000
-28.666667	305.500000	160.000000
-28.633333	305.500000	157.500000
-28.600000	306.000000	156.000000
-28.566667	305.500000	155.000000
-28.533333	305.500000	153.500000
-28.500000	305.500000	153.000000
-28.466667	305.500000	149.000000
-28.433333	305.500000	147.500000
-28.400000	305.500000	144.000000
-28.366667	305.500000	142.000000
-28.333333	305.000000	142.500000
-28.300000	305.000000	137.500000
-28.266667	305.500000	136.000000
-28.233333	305.000000	133.500000
-28.200000	305.000000	131.500000
-28.166667	305.000000	129.000000
-28.133333	305.500000	128.000000
-28.100000	305.500000	126.000000
-28.066667	305.000000	126.500000
-28.033333	305.000000	123.000000
-28.000000	304.500000	120.500000
-27.966667	304.500000	117.000000
-27.933333	305.000000	114.500000
-27.900000	305.500000	115.000000
-27.866667	305.500000	112.500000
-27.833333	305.500000	110.500000
-27.800000	305.000000	107.500000
-27.766667	305.000000	104.000000
-27.733333	306.000000	98.500000
-27.700000	306.000000	99.000000
-27.666667	306.000000	98.000000
-27.633333	305.500000	94.500000
-27.600000	305.500000	92.500000
-27.566667	305.500000	89.500000
-27.533333	305.500000	87.500000
-27.500000	305.500000	85.500000
-27.466667	305.500000	84.000000
-27.433333	305.500000	81.500000
-27.400000	305.000000	78.500000
-27.366667	305.500000	76.500000
-27.333333	305.000000	75.500000
-27.300000	304.500000	74.000000
-27.266667	304.500000	76.000000
-27.233333	304.500000	73.000000
-27.200000	304.000000	67.500000
-27.166667	303.500000	67.000000
-27.133333	303.500000	66.000000
-27.100000	303.000000	65.500000
-27.066667	303.500000	64.500000
-27.033333	303.500000	62.000000
-27.000000	303.500000	60.000000
-26.966667	303.500000	55.500000
-26.933333	304.000000	55.000000
-26.900000	304.000000	54.500000
-26.866667	303.500000	53.500000
-26.833333	303.000000	51.500000
-26.800000	303.000000	49.000000
-26.766667	303.500000	46.000000
-26.733333	303.500000	45.000000
-26.700000	302.500000	45.000000
-26.666667	302.500000	44.500000
-26.633333	302.500000	43.000000
-26.600000	302.500000	43.000000
-26.566667	302.000000	39.000000
-26.533333	302.000000	38.000000
-26.500000	301.000000	38.000000
-26.466667	301.000000	38.000000
-26.433333	300.500000	34.000000
-26.400000	300.000000	33.000000
-26.366667	299.500000	33.500000
-26.333333	299.500000	34.000000
-26.300000	299.000000	33.000000
-26.266667	297.500000	32.500000
-26.233333	297.500000	32.000000
-26.200000	297.000000	31.500000
-26.166667	295.500000	32.000000
-26.133333	294.500000	32.500000
-26.100000	293.500000	32.000000
-26.066667	293.500000	32.000000
-26.033333	292.500000	33.000000
-26.000000	291.000000	34.500000
-25.966667	289.000000	37.500000
-25.933333	287.500000	35.500000
-25.900000	284.500000	37.000000
-25.866667	283.500000	37.000000
-25.833333	284.000000	36.000000
-25.800000	284.500000	35.500000
-25.766667	285.000000	36.500000
-25.733333	284.500000	36.500000
-25.700000	284.000000	35.500000
-25.666667	284.000000	35.500000
-25.633333	283.500000	35.000000
-25.600000	284.000000	33.000000
-25.566667	283.500000	33.000000
-25.533333	282.500000	33.500000
-25.500000	281.000000	35.500000
-25.466667	280.500000	35.500000
-25.433333	281.000000	33.500000
-25.400000	281.000000	33.000000
-25.366667	279.500000	33.000000
-25.333333	280.500000	32.000000
-25.300000	280.500000	32.000000
-25.266667	279.500000	33.000000
-25.233333	277.000000	36.500000
-25.200000	277.000000	36.000000
-25.166667	276.500000	35.500000
-25.133333	276.000000	35.000000
-25.100000	279.500000	36.000000
-25.066667	279.000000	36.500000
-25.033333	276.500000	36.500000
-25.000000	276.500000	37.000000
-24.966667	281.000000	36.500000
-24.933333	280.000000	37.000000
-24.900000	282.000000	38.000000
-24.866667	280.500000	40.000000
-24.833333	282.000000	41.500000
-24.800000	283.500000	42.000000
-24.766667	286.000000	42.000000
-24.733333	286.500000	43.000000
-24.700000	286.000000	45.500000
-24.666667	287.000000	48.000000
-24.633333	289.000000	48.500000
-24.600000	290.500000	49.500000
-24.566667	291.500000	50.500000
-24.533333	292.500000	51.500000
-24.500000	291.500000	55.000000
-24.466667	292.500000	59.000000
-24.433333	294.500000	61.000000
-24.400000	295.500000	62.500000
-24.366667	297.000000	64.500000
-24.333333	296.500000	67.500000
-24.300000	296.000000	72.000000
-24.266667	296.500000	74.500000
-24.233333	297.000000	78.500000
-24.200000	296.500000	80.500000
-24.166667	296.500000	84.000000
-24.133333	297.500000	86.500000
-24.100000	297.500000	89.000000
-24.066667	297.500000	91.000000
-24.033333	297.500000	93.500000
-24.000000	297.000000	95.500000
-23.966667	298.000000	98.000000
-23.933333	297.500000	100.000000
-23.900000	298.500000	102.000000
-23.866667	297.500000	104.000000
-23.833333	297.500000	105.500000
-23.800000	297.000000	107.000000
-23.766667	297.000000	109.500000
-23.733333	298.000000	111.500000
-23.700000	299.000000	113.000000
-23.666667	298.500000	116.500000
-23.633333	298.000000	118.500000
-23.600000	298.000000	121.000000
-23.566667	298.500000	123.500000
-23.533333	299.500000	127.000000
-23.500000	299.000000	130.500000
-23.466667	298.500000	134.000000
-23.433333	299.000000	135.000000
-23.400000	299.500000	138.500000
-23.366667	299.000000	140.500000
-23.333333	299.000000	143.000000
-23.300000	299.000000	145.000000
-23.266667	298.500000	142.000000
-23.233333	298.500000	147.500000
-23.200000	298.000000	146.500000
-23.166667	297.000000	151.000000
-23.133333	296.500000	152.000000
-23.100000	297.000000	153.500000
-23.066667	296.500000	154.500000
-23.033333	296.500000	156.500000
-23.000000	296.500000	156.500000
-22.966667	296.500000	158.000000
-22.933333	296.000000	158.000000
-22.900000	294.500000	159.500000
-22.866667	296.000000	163.500000
-22.833333	296.500000	165.500000
-22.800000	297.000000	167.000000
-22.766667	297.000000	167.500000
-22.733333	295.000000	168.500000
-22.700000	296.000000	170.000000
-22.666667	295.500000	171.000000
-22.633333	295.000000	172.500000
-22.600000	296.000000	174.000000
-22.566667	295.500000	174.500000
-22.533333	296.000000	176.500000
-22.500000	295.500000	177.500000
-22.466667	294.500000	178.500000
-22.433333	294.500000	181.500000
-22.400000	295.500000	183.500000
-22.366667	296.000000	184.500000
-22.333333	297.000000	186.500000
-22.300000	297.500000	187.500000
-22.266667	297.000000	190.000000
-22.233333	296.500000	192.000000
-22.200000	296.000000	193.500000
-22.166667	296.000000	198.000000
-22.133333	295.500000	198.000000
-22.100000	298.000000	204.000000
-22.066667	298.500000	204.500000
-22.033333	298.500000	205.000000
-22.000000	298.000000	207.000000
-21.966667	297.000000	208.000000
-21.933333	297.500000	212.500000
-21.900000	298.000000	213.000000
-21.866667	299.000000	213.500000
-21.833333	300.000000	215.500000
-21.800000	299.500000	218.000000
-21.766667	299.000000	220.000000
-21.733333	298.000000	221.500000
-21.700000	298.000000	225.000000
-21.666667	298.500000	226.000000
-21.633333	299.500000	228.000000
-21.600000	299.000000	230.000000
-21.566667	298.000000	231.500000
-21.533333	297.500000	236.500000
-21.500000	298.500000	240.000000
-21.466667	299.000000	241.000000
-21.433333	298.500000	243.000000
-21.400000	298.500000	245.500000
-21.366667	297.500000	248.500000
-21.333333	297.000000	252.500000
-21.300000	297.000000	254.500000
-21.266667	297.000000	256.500000
-21.233333	297.000000	258.000000
-21.200000	296.000000	258.500000
-21.166667	295.500000	262.000000
-21.133333	294.500000	264.000000
-21.100000	294.500000	265.500000
-21.066667	294.500000	266.500000
-21.033333	294.500000	268.000000
-21.000000	294.000000	268.500000
-20.966667	293.500000	269.000000
-20.933333	292.500000	268.500000
-20.900000	293.000000	270.500000
-20.866667	292.500000	271.000000
-20.833333	292.500000	269.000000
-20.800000	291.500000	268.500000
-20.766667	290.500000	269.500000
-20.733333	289.500000	269.500000
-20.700000	288.500000	269.000000
-20.666667	289.500000	272.500000
-20.633333	290.500000	273.500000
-20.600000	291.000000	273.500000
-20.566667	291.000000	274.000000
-20.533333	291.500000	274.000000
-20.500000	291.000000	274.000000
-20.466667	291.000000	274.000000
-20.433333	290.500000	274.000000
-20.400000	291.500000	273.500000
-20.366667	291.000000	273.000000
-20.333333	291.000000	273.000000
-20.300000	291.500000	273.000000
-20.266667	291.500000	272.500000
-20.233333	291.000000	272.500000
-20.200000	290.500000	272.000000
-20.166667	290.500000	272.000000
-20.133333	290.000000	272.000000
-20.100000	290.000000	272.000000
-20.066667	290.000000	272.000000
-20.033333	290.000000	271.500000
-20.000000	290.500000	271.000000
-19.966667	290.000000	271.500000
-19.933333	290.000000	271.000000
-19.900000	291.000000	271.500000
-19.866667	290.000000	271.500000
-19.833333	290.000000	271.500000
-19.800000	290.000000	271.500000
-19.766667	289.000000	272.000000
-19.733333	289.000000	271.500000
-19.700000	289.000000	271.500000
-19.666667	289.500000	271.500000
-19.633333	289.000000	271.500000
-19.600000	289.500000	272.000000
-19.566667	288.000000	272.500000
-19.533333	288.500000	272.500000
-19.500000	287.000000	273.000000
-19.466667	287.500000	273.000000
-19.433333	290.500000	273.000000
-19.400000	301.500000	274.000000
-19.366667	301.500000	274.000000
-19.333333	303.000000	274.000000
-19.300000	303.000000	274.000000
-19.266667	303.500000	273.500000
-19.233333	303.500000	273.500000
-19.200000	303.500000	274.000000
-19.166667	304.500000	274.000000
-19.133333	305.000000	274.000000
-19.100000	305.500000	274.500000
-19.066667	305.500000	274.500000
-19.033333	305.500000	274.500000
-19.000000	305.500000	274.500000
-18.966667	306.000000	274.500000
-18.933333	306.000000	274.500000
-18.900000	306.000000	274.500000
-18.866667	306.000000	274.500000
-18.833333	305.500000	275.000000
-18.800000	306.000000	274.500000
-18.766667	306.000000	275.000000
-18.733333	306.000000	275.000000
-18.700000	306.000000	275.500000
-18.666667	306.000000	277.500000
-18.633333	306.000000	277.500000
-18.600000	306.000000	277.500000
-18.566667	306.000000	277.500000
-18.533333	306.000000	277.500000
-18.500000	306.000000	277.500000
-18.466667	306.000000	277.500000
-18.433333	306.000000	277.500000
-18.400000	306.000000	277.500000
-18.366667	306.000000	277.500000
-18.333333	306.000000	277.500000
-18.300000	306.000000	277.500000
-18.266667	306.500000	277.500000
-18.233333	306.500000	277.500000
-18.200000	306.500000	278.000000
-18.166667	306.500000	278.000000
-18.133333	307.000000	278.000000
-18.100000	307.000000	278.000000
-18.066667	307.000000	278.000000
-18.033333	307.000000	278.000000
-18.000000	307.000000	278.000000
-17.966667	307.500000	277.500000
-17.933333	308.500000	278.000000
-17.900000	307.000000	275.000000
-17.866667	308.500000	279.000000
-17.833333	280.000000	275.000000
-17.800000	276.000000	274.500000
-17.766667	277.000000	275.000000
-17.733333	275.000000	275.000000
-17.700000	275.000000	275.000000
-17.666667	274.000000	274.500000
-17.633333	275.500000	274.500000
-17.600000	274.500000	274.500000
-17.566667	273.000000	274.000000
-17.533333	277.000000	275.000000
-17.500000	269.000000	273.500000
-17.466667	268.000000	273.000000
-17.433333	269.000000	273.500000
-17.400000	267.000000	274.000000
-17.366667	267.500000	274.500000
-17.333333	266.500000	273.000000
-17.300000	268.000000	271.000000
-17.266667	271.000000	269.500000
-17.233333	304.000000	281.500000
-17.200000	268.500000	269.500000
-17.166667	304.000000	282.000000
-17.133333	304.000000	282.000000
-17.100000	302.500000	282.500000
-17.066667	302.000000	282.000000
-17.033333	302.000000	282.500000
-17.000000	302.000000	282.000000
-16.966667	302.000000	282.000000
-16.933333	302.000000	282.000000
-16.900000	300.000000	282.000000
-16.866667	301.500000	282.000000
-16.833333	300.000000	281.500000
-16.800000	300.000000	281.500000
-16.766667	300.000000	281.000000
-16.733333	301.000000	282.500000
-16.700000	300.500000	283.000000
-16.666667	300.500000	283.500000
-16.633333	299.500000	283.500000
-16.600000	299.000000	284.000000
-16.566667	298.500000	284.000000
-16.533333	297.000000	284.000000
-16.500000	297.000000	284.500000
-16.466667	296.500000	285.000000
-16.433333	296.000000	285.500000
-16.400000	295.500000	285.500000
-16.366667	295.500000	286.000000
-16.333333	295.000000	286.500000
-16.300000	295.000000	287.000000
-16.266667	295.500000	287.500000
-16.233333	294.500000	287.500000
-16.200000	294.500000	288.000000
-16.166667	294.500000	288.000000
-16.133333	293.500000	288.000000
-16.100000	292.500000	287.500000
-16.066667	292.500000	287.500000
-16.033333	291.500000	287.500000
-16.000000	291.000000	287.000000
-15.966667	290.500000	287.000000
-15.933333	290.500000	287.000000
-15.900000	290.000000	287.000000
-15.866667	289.500000	287.500000
-15.833333	288.500000	287.500000
-15.800000	288.500000	288.000000
-15.766667	287.500000	289.000000
-15.733333	289.000000	289.500000
-15.700000	290.000000	289.500000
-15.666667	290.000000	290.000000
-15.633333	290.500000	289.500000
-15.600000	290.500000	289.500000
-15.566667	290.500000	289.000000
-15.533333	290.500000	288.500000
-15.500000	290.500000	288.000000
-15.466667	290.500000	288.000000
-15.433333	291.000000	287.500000
-15.400000	291.000000	288.500000
-15.366667	290.500000	289.000000
-15.333333	289.500000	289.500000
-15.300000	288.500000	289.500000
-15.266667	288.500000	289.500000
-15.233333	288.000000	289.500000
-15.200000	288.000000	289.000000
-15.166667	288.000000	289.000000
-15.133333	288.500000	289.000000
-15.100000	288.500000	289.000000
-15.066667	288.500000	289.000000
-15.033333	288.000000	289.000000
-15.000000	286.500000	289.500000
-14.966667	285.500000	289.500000
-14.933333	284.500000	289.000000
-14.900000	284.500000	289.000000
-14.866667	284.000000	289.000000
-14.833333	283.500000	289.000000
-14.800000	283.500000	289.000000
-14.766667	282.500000	288.500000
-14.733333	281.500000	289.500000
-14.700000	280.500000	289.500000
-14.666667	280.000000	290.000000
-14.633333	279.000000	289.500000
-14.600000	278.000000	289.500000
-14.566667	276.500000	289.500000
-14.533333	275.500000	289.500000
-14.500000	275.000000	289.000000
-14.466667	274.000000	289.000000
-14.433333	273.500000	289.000000
-14.400000	272.500000	288.500000
-14.366667	272.000000	288.500000
-14.333333	271.500000	288.500000
-14.300000	271.000000	288.500000
-14.266667	271.000000	288.500000
-14.233333	270.500000	288.500000
-14.200000	270.000000	288.000000
-14.166667	269.500000	288.500000
-14.133333	269.500000	287.500000
-14.100000	269.000000	287.500000
-14.066667	269.000000	287.500000
-14.033333	269.000000	287.500000
-14.000000	268.500000	287.500000
-13.966667	269.000000	286.000000
-13.933333	269.000000	287.000000
-13.900000	269.500000	286.500000
-13.866667	272.000000	276.000000
-13.833333	271.000000	276.000000
-13.800000	272.000000	274.500000
-13.766667	271.000000	276.000000
-13.733333	270.500000	275.500000
-13.700000	271.000000	274.000000
-13.666667	270.500000	274.000000
-13.633333	270.500000	274.000000
-13.600000	270.500000	274.500000
-13.566667	271.000000	274.000000
-13.533333	271.000000	273.000000
-13.500000	271.500000	273.000000
-13.466667	272.000000	272.500000
-13.433333	271.500000	271.000000
-13.400000	271.000000	271.500000
-13.366667	271.000000	270.500000
-13.333333	271.000000	271.000000
-13.300000	270.500000	271.000000
-13.266667	270.500000	271.500000
-13.233333	272.000000	271.000000
-13.200000	272.500000	269.000000
-13.166667	272.500000	269.000000
-13.133333	267.000000	269.500000
-13.100000	266.000000	270.500000
-13.066667	265.000000	271.500000
-13.033333	263.000000	270.500000
-13.000000	263.000000	272.500000
-12.966667	260.000000	272.500000
-12.933333	260.500000	272.500000
-12.900000	260.500000	272.000000
-12.866667	262.000000	273.500000
-12.833333	261.500000	275.000000
-12.800000	291.500000	267.500000
-12.766667	293.500000	267.000000
-12.733333	295.500000	267.000000
-12.700000	295.000000	266.500000
-12.666667	294.500000	266.000000
-12.633333	294.500000	265.500000
-12.600000	295.000000	265.000000
-12.566667	294.500000	264.500000
-12.533333	294.500000	264.000000
-12.500000	293.500000	264.000000
-12.466667	293.000000	263.000000
-12.433333	292.000000	262.500000
-12.400000	292.000000	262.000000
-12.366667	293.500000	261.000000
-12.333333	293.000000	260.500000
-12.300000	292.500000	260.000000
-12.266667	291.500000	259.500000
-12.233333	290.000000	259.500000
-12.200000	289.000000	259.500000
-12.166667	286.500000	260.500000
-12.133333	285.000000	262.000000
-12.100000	284.500000	261.000000
-12.066667	285.000000	258.500000
-12.033333	285.500000	257.000000
-12.000000	286.500000	255.000000
-11.966667	287.500000	254.500000
-11.933333	289.000000	254.000000
-11.900000	289.500000	254.000000
-11.866667	289.000000	253.500000
-11.833333	288.000000	251.500000
-11.800000	289.500000	248.500000
-11.766667	292.000000	248.000000
-11.733333	291.500000	248.000000
-11.700000	291.500000	248.000000
-11.666667	291.000000	247.000000
-11.633333	291.000000	244.500000
-11.600000	292.500000	240.500000
-11.566667	292.500000	240.500000
-11.533333	293.000000	241.000000
-11.500000	294.000000	239.500000
-11.466667	293.500000	237.500000
-11.433333	293.000000	235.000000
-11.400000	294.500000	231.500000
-11.366667	295.000000	231.000000
-11.333333	295.500000	231.000000
-11.300000	296.000000	229.000000
-11.266667	295.500000	227.500000
-11.233333	295.000000	225.500000
-11.200000	295.000000	223.500000
-11.166667	296.500000	222.000000
-11.133333	297.500000	220.500000
-11.100000	297.500000	218.500000
-11.066667	297.500000	216.500000
-11.033333	297.000000	215.000000
-11.000000	296.500000	214.500000
-10.966667	296.000000	213.500000
-10.933333	296.500000	212.000000
-10.900000	296.000000	210.500000
-10.866667	296.000000	209.500000
-10.833333	295.500000	208.000000
-10.800000	295.000000	206.000000
-10.766667	295.500000	205.500000
-10.733333	296.000000	204.000000
-10.700000	297.000000	203.000000
-10.666667	297.000000	201.000000
-10.633333	297.000000	199.000000
-10.600000	298.000000	196.000000
-10.566667	297.500000	194.500000
-10.533333	299.500000	193.500000
-10.500000	299.000000	191.500000
-10.466667	300.000000	189.500000
-10.433333	300.000000	188.500000
-10.400000	298.500000	186.000000
-10.366667	299.500000	185.000000
-10.333333	300.000000	181.500000
-10.300000	300.000000	181.500000
-10.266667	299.500000	179.500000
-10.233333	299.500000	178.500000
-10.200000	299.500000	177.000000
-10.166667	300.000000	173.000000
-10.133333	300.500000	171.000000
-10.100000	300.500000	171.000000
-10.066667	300.500000	171.500000
-10.033333	300.000000	168.000000
-10.000000	299.000000	167.000000
-9.966667	299.500000	164.500000
-9.933333	299.500000	162.000000
-9.900000	297.000000	159.000000
-9.866667	299.000000	158.000000
-9.833333	297.000000	154.500000
-9.800000	299.000000	152.500000
-9.766667	298.500000	152.500000
-9.733333	296.000000	150.000000
-9.700000	296.500000	148.000000
-9.666667	296.500000	145.500000
-9.633333	296.500000	144.000000
-9.600000	296.000000	142.500000
-9.566667	296.000000	140.500000
-9.533333	296.000000	139.000000
-9.500000	295.500000	136.500000
-9.466667	296.000000	135.000000
-9.433333	296.000000	134.500000
-9.400000	295.500000	131.500000
-9.366667	295.500000	130.500000
-9.333333	295.500000	130.000000
-9.300000	295.500000	128.500000
-9.266667	295.000000	127.000000
-9.233333	296.000000	126.000000
-9.200000	295.500000	122.000000
-9.166667	295.500000	120.500000
-9.133333	294.500000	119.500000
-9.100000	294.000000	118.000000
-9.066667	295.000000	114.000000
-9.033333	295.000000	112.000000
-9.000000	295.000000	109.000000
-8.966667	295.500000	107.000000
-8.933333	295.500000	106.000000
-8.900000	295.500000	106.000000
-8.866667	295.500000	104.000000
-8.833333	295.500000	101.500000
-8.800000	296.000000	99.000000
-8.766667	295.500000	97.500000
-8.733333	295.500000	97.500000
-8.700000	296.000000	92.500000
-8.666667	296.000000	92.500000
-8.633333	296.000000	92.000000
-8.600000	296.000000	90.000000
-8.566667	295.500000	87.000000
-8.533333	295.500000	87.500000
-8.500000	296.000000	83.500000
-8.466667	296.000000	83.500000
-8.433333	296.500000	81.500000
-8.400000	296.500000	79.500000
-8.366667	297.000000	78.000000
-8.333333	296.500000	74.500000
-8.300000	296.500000	73.500000
-8.266667	297.000000	71.000000
-8.233333	297.000000	71.500000
-8.200000	297.500000	69.500000
-8.166667	298.500000	68.000000
-8.133333	298.000000	66.000000
-8.100000	297.500000	65.000000
-8.066667	297.500000	63.000000
-8.033333	297.500000	60.000000
-8.000000	298.000000	59.500000
-7.966667	298.000000	59.500000
-7.933333	298.000000	59.000000
-7.900000	298.000000	58.000000
-7.866667	298.000000	55.000000
-7.833333	297.500000	53.000000
-7.800000	297.000000	52.500000
-7.766667	297.500000	51.000000
-7.733333	297.500000	50.000000
-7.700000	298.500000	49.500000
-7.666667	298.500000	46.500000
-7.633333	298.500000	45.500000
-7.600000	298.000000	43.500000
-7.566667	298.000000	40.500000
-7.533333	297.500000	41.000000
-7.500000	297.000000	40.500000
-7.466667	297.000000	38.500000
-7.433333	297.000000	37.000000
-7.400000	297.000000	36.500000
-7.366667	296.500000	35.500000
-7.333333	296.500000	34.500000
-7.300000	296.500000	34.000000
-7.266667	296.500000	33.500000
-7.233333	296.500000	32.500000
-7.200000	296.500000	31.000000
-7.166667	296.000000	31.000000
-7.133333	295.500000	30.500000
-7.100000	294.500000	26.000000
-7.066667	294.500000	25.500000
-7.033333	295.000000	25.000000
-7.000000	295.000000	25.000000
-6.966667	294.500000	25.000000
-6.933333	294.000000	24.000000
-6.900000	293.500000	24.000000
-6.866667	293.500000	23.000000
-6.833333	292.500000	25.000000
-6.800000	293.500000	23.000000
-6.766667	294.000000	23.000000
-6.733333	294.000000	23.500000
-6.700000	294.000000	23.000000
-6.666667	294.000000	23.000000
-6.633333	293.500000	22.500000
-6.600000	293.000000	22.500000
-6.566667	293.000000	21.500000
-6.533333	292.500000	20.500000
-6.500000	292.500000	20.500000
-6.466667	292.500000	20.500000
-6.433333	292.000000	21.000000
-6.400000	292.500000	19.500000
-6.366667	292.000000	19.500000
-6.333333	291.500000	20.000000
-6.300000	291.000000	20.000000
-6.266667	291.000000	19.500000
-6.233333	291.500000	18.500000
-6.200000	291.500000	19.500000
-6.166667	292.000000	19.000000
-6.133333	291.000000	20.000000
-6.100000	290.500000	21.000000
-6.066667	289.500000	22.000000
-6.033333	288.500000	22.500000
-6.000000	287.500000	24.000000
-5.966667	286.500000	23.500000
-5.933333	285.500000	20.000000
-5.900000	301.000000	16.000000
-5.866667	283.000000	18.500000
-5.833333	286.500000	18.500000
-5.800000	285.500000	17.500000
-5.766667	285.500000	18.000000
-5.733333	286.500000	18.500000
-5.700000	281.000000	20.500000
-5.666667	272.500000	22.500000
-5.633333	275.000000	22.500000
-5.600000	300.000000	27.000000
-5.566667	299.500000	29.500000
-5.533333	299.500000	31.000000
-5.500000	299.500000	32.000000
-5.466667	299.000000	34.000000
-5.433333	286.000000	24.000000
-5.400000	291.000000	25.000000
-5.366667	299.500000	37.000000
-5.333333	300.500000	38.000000
-5.300000	300.500000	39.000000
-5.266667	300.500000	41.000000
-5.233333	300.000000	41.000000
-5.200000	300.000000	42.000000
-5.166667	300.000000	44.500000
-5.133333	301.000000	46.000000
-5.100000	301.500000	47.000000
-5.066667	302.000000	47.500000
-5.033333	303.000000	49.000000
-5.000000	303.500000	51.500000
-4.966667	303.000000	55.500000
-4.933333	303.500000	60.500000
-4.900000	305.500000	63.500000
-4.866667	306.000000	65.500000
-4.833333	305.500000	67.000000
-4.800000	305.500000	68.500000
-4.766667	306.000000	72.000000
-4.733333	306.500000	76.000000
-4.700000	306.500000	78.500000
-4.666667	306.000000	81.000000
-4.633333	305.500000	82.500000
-4.600000	305.000000	84.000000
-4.566667	306.000000	86.000000
-4.533333	306.000000	88.500000
-4.500000	306.000000	90.500000
-4.466667	306.000000	92.500000
-4.433333	306.000000	94.000000
-4.400000	306.000000	95.500000
-4.366667	306.500000	97.500000
-4.333333	306.500000	98.500000
-4.300000	306.500000	100.000000
-4.266667	306.000000	101.500000
-4.233333	306.000000	102.500000
-4.200000	306.000000	105.000000
-4.166667	306.000000	106.500000
-4.133333	306.000000	107.500000
-4.100000	306.000000	108.500000
-4.066667	306.000000	109.000000
-4.033333	305.500000	112.000000
-4.000000	305.000000	160.000000
-3.966667	305.500000	164.500000
-3.933333	305.000000	168.500000
-3.900000	304.500000	171.000000
-3.866667	304.500000	171.500000
-3.833333	304.500000	172.000000
-3.800000	305.000000	172.500000
-3.766667	305.000000	171.500000
-3.733333	304.500000	176.500000
-3.700000	305.000000	178.500000
-3.666667	304.000000	181.500000
-3.633333	303.500000	183.000000
-3.600000	303.500000	182.500000
-3.566667	303.500000	182.000000
-3.533333	303.000000	183.500000
-3.500000	302.500000	184.500000
-3.466667	301.500000	186.000000
-3.433333	301.500000	187.000000
-3.400000	302.000000	187.000000
-3.366667	301.500000	187.000000
-3.333333	301.000000	187.000000
-3.300000	300.500000	187.500000
-3.266667	300.000000	188.500000
-3.233333	300.500000	190.500000
-3.200000	300.500000	191.500000
-3.166667	300.000000	191.500000
-3.133333	299.000000	190.500000
-3.100000	298.500000	191.000000
-3.066667	298.000000	192.500000
-3.033333	298.000000	196.000000
-3.000000	298.500000	196.500000
-2.966667	298.500000	197.500000
-2.933333	298.000000	196.000000
-2.900000	297.500000	195.000000
-2.866667	297.000000	195.500000
-2.833333	296.000000	197.000000
-2.800000	296.000000	198.500000
-2.766667	296.000000	200.500000
-2.733333	296.500000	201.500000
-2.700000	296.500000	201.500000
-2.666667	295.500000	203.000000
-2.633333	295.500000	201.000000
-2.600000	295.000000	205.500000
-2.566667	295.000000	207.500000
-2.533333	295.500000	209.000000
-2.500000	297.000000	208.500000
-2.466667	296.000000	208.500000
-2.433333	295.500000	208.000000
-2.400000	296.000000	209.500000
-2.366667	294.500000	208.500000
-2.333333	294.000000	213.500000
-2.300000	295.000000	215.000000
-2.266667	295.500000	216.500000
-2.233333	295.500000	216.000000
-2.200000	296.000000	217.500000
-2.166667	295.500000	218.500000
-2.133333	295.000000	220.000000
-2.100000	294.500000	220.500000
-2.066667	295.000000	222.500000
-2.033333	295.500000	224.000000
-2.000000	295.500000	224.500000
-1.966667	295.500000	224.500000
-1.933333	295.500000	225.500000
-1.900000	295.000000	226.000000
-1.866667	295.000000	228.000000
-1.833333	295.000000	228.500000
-1.800000	295.500000	229.500000
-1.766667	296.000000	229.500000
-1.733333	296.000000	229.500000
-1.700000	295.500000	231.500000
-1.666667	294.500000	232.000000
-1.633333	294.500000	233.500000
-1.600000	294.500000	235.000000
-1.566667	294.500000	235.000000
-1.533333	294.000000	235.500000
-1.500000	294.000000	234.500000
-1.466667	293.500000	237.000000
-1.433333	293.000000	238.000000
-1.400000	292.500000	238.500000
-1.366667	292.000000	239.000000
-1.333333	292.000000	240.000000
-1.300000	292.000000	240.000000
-1.266667	292.000000	240.000000
-1.233333	291.500000	241.000000
-1.200000	293.500000	248.000000
-1.166667	294.500000	249.500000
-1.133333	295.000000	250.500000
-1.100000	295.500000	251.500000
-1.066667	294.500000	251.500000
-1.033333	294.500000	254.000000
-1.000000	295.000000	257.500000
-0.966667	295.000000	258.000000
-0.933333	295.500000	260.000000
-0.900000	295.000000	258.500000
-0.866667	294.500000	261.000000
-0.833333	294.000000	264.500000
-0.800000	294.000000	264.500000
-0.766667	294.500000	267.000000
-0.733333	294.000000	265.500000
-0.700000	294.500000	268.000000
-0.666667	293.500000	267.500000
-0.633333	293.000000	271.000000
-0.600000	292.500000	273.000000
-0.566667	292.500000	274.500000
-0.533333	293.000000	275.500000
-0.500000	294.000000	286.500000
-0.466667	293.000000	287.000000
-0.433333	292.500000	288.000000
-0.400000	291.500000	288.500000
-0.366667	291.000000	289.000000
-0.333333	291.000000	289.000000
-0.300000	291.000000	288.500000
-0.266667	290.500000	288.000000
-0.233333	290.000000	288.000000
-0.200000	290.500000	287.500000
-0.166667	290.000000	286.500000
-0.133333	289.000000	277.000000
-0.100000	288.500000	275.000000
-0.066667	288.000000	275.000000
-0.033333	287.500000	274.000000
0.000000	288.000000	275.000000
0.033333	288.000000	276.500000
0.066667	288.000000	278.000000
0.100000	288.500000	278.500000
0.133333	291.500000	280.500000
0.166667	291.500000	280.500000
0.200000	287.500000	277.500000
0.233333	287.500000	278.000000
0.266667	287.500000	277.500000
0.300000	288.000000	277.500000
0.333333	290.500000	279.000000
0.366667	286.500000	276.500000
0.400000	287.000000	277.000000
0.433333	293.000000	280.000000
0.466667	295.000000	280.500000
0.500000	294.500000	280.500000
0.533333	293.000000	279.500000
0.566667	294.500000	280.000000
0.600000	295.500000	279.500000
0.633333	296.000000	279.500000
0.666667	298.000000	279.500000
0.700000	298.000000	279.500000
0.733333	298.500000	280.000000
0.766667	299.000000	280.000000
0.800000	300.000000	279.000000
0.833333	300.000000	279.000000
0.866667	300.000000	279.000000
0.900000	300.500000	280.000000
0.933333	300.000000	280.000000
0.966667	301.500000	281.000000
1.000000	302.000000	281.000000
1.033333	302.000000	281.000000
1.066667	302.000000	281.000000
1.100000	300.000000	281.000000
1.133333	299.500000	281.000000
1.166667	299.500000	281.000000
1.200000	302.000000	281.000000
1.233333	299.500000	281.000000
1.266667	300.000000	280.000000
1.300000	302.000000	280.000000
1.333333	304.500000	279.000000
1.366667	304.500000	279.000000
1.400000	303.500000	278.000000
1.433333	304.500000	278.000000
1.466667	304.500000	278.000000
1.500000	305.000000	277.500000
1.533333	304.500000	277.000000
1.566667	304.500000	277.000000
1.600000	304.500000	276.000000
1.633333	304.500000	276.000000
1.666667	304.000000	275.000000
1.700000	303.500000	275.000000
1.733333	303.000000	275.000000
1.766667	303.500000	274.500000
1.800000	303.000000	274.000000
1.833333	303.500000	273.500000
1.866667	302.500000	273.500000
1.900000	302.000000	272.500000
1.933333	302.500000	272.500000
1.966667	302.000000	272.500000
2.000000	300.500000	272.500000
2.033333	300.500000	271.500000
2.066667	300.000000	271.500000
2.100000	298.500000	271.500000
2.133333	298.000000	270.500000
2.166667	300.000000	270.500000
2.200000	299.000000	270.500000
2.233333	300.000000	270.500000
2.266667	299.000000	270.500000
2.300000	298.500000	270.000000
2.333333	299.000000	270.000000
2.366667	297.000000	269.500000
2.400000	297.000000	269.500000
2.433333	297.000000	269.500000
2.466667	296.500000	269.500000
2.500000	296.000000	269.500000
2.533333	296.000000	269.500000
2.566667	295.000000	269.000000
2.600000	294.000000	269.000000
2.633333	294.000000	269.000000
2.666667	294.500000	269.000000
2.700000	294.500000	269.000000
2.733333	294.500000	268.000000
2.766667	297.000000	265.000000
2.800000	295.500000	261.000000
2.833333	292.000000	258.500000
2.866667	290.000000	256.500000
2.900000	288.000000	254.500000
2.933333	286.500000	253.000000
2.966667	285.000000	252.000000
3.000000	284.000000	251.000000
3.033333	283.500000	250.500000
3.066667	283.000000	249.500000
3.100000	282.000000	249.000000
3.133333	281.500000	248.500000
3.166667	281.000000	247.500000
3.200000	280.000000	246.500000
3.233333	279.500000	243.500000
3.266667	279.000000	235.500000
3.300000	275.000000	228.000000
3.333333	271.500000	221.500000
3.366667	269.000000	216.500000
3.400000	267.000000	211.000000
3.433333	265.500000	207.500000
3.466667	264.000000	203.500000
3.500000	262.000000	199.500000
3.533333	260.500000	197.500000
3.566667	259.000000	194.500000
3.600000	257.500000	190.500000
3.633333	256.500000	187.500000
3.666667	255.500000	185.500000
3.700000	254.500000	183.500000
3.733333	253.500000	181.500000
3.766667	253.000000	179.000000
3.800000	252.500000	179.500000
3.833333	251.500000	176.500000
3.866667	252.000000	178.000000
3.900000	251.000000	175.000000
3.933333	249.500000	172.500000
3.966667	249.500000	172.500000
4.000000	249.500000	173.000000
4.033333	249.500000	173.500000
4.066667	249.500000	172.500000
4.100000	249.000000	171.000000
4.133333	249.000000	170.000000
4.166667	249.000000	172.000000
4.200000	249.000000	171.500000
4.233333	249.500000	171.500000
4.266667	249.000000	172.000000
4.300000	248.500000	170.000000
4.333333	248.500000	171.500000
4.366667	248.500000	171.500000
4.400000	248.500000	172.000000
4.433333	249.000000	171.000000
4.466667	248.500000	171.000000
4.500000	248.500000	171.000000
4.533333	248.500000	171.500000
4.566667	248.500000	170.000000
4.600000	248.500000	170.000000
4.633333	248.500000	171.500000
4.666667	248.500000	169.500000
4.700000	248.500000	169.000000
4.733333	248.500000	169.500000
4.766667	248.500000	169.500000
4.800000	248.500000	171.000000
4.833333	247.500000	170.000000
4.866667	248.000000	170.500000
4.900000	248.000000	169.500000
4.933333	247.500000	169.500000
4.966667	247.500000	168.000000
5.000000	247.500000	168.500000
5.033333	247.500000	168.000000
5.066667	247.500000	168.000000
5.100000	247.500000	168.500000
5.133333	247.500000	168.000000
5.166667	247.500000	168.000000
5.200000	247.500000	167.500000
5.233333	247.500000	166.500000
5.266667	247.500000	166.500000
5.300000	247.000000	166.000000
5.333333	247.000000	166.000000
5.366667	247.000000	165.500000
5.400000	247.000000	165.500000
5.433333	247.500000	165.500000
5.466667	247.000000	155.500000
5.500000	246.500000	155.000000
5.533333	246.500000	154.000000
5.566667	246.500000	153.000000
5.600000	246.500000	152.500000
5.633333	246.500000	151.000000
5.666667	246.500000	152.000000
5.700000	246.500000	150.000000
5.733333	246.500000	150.000000
5.766667	246.500000	145.500000
5.800000	246.000000	143.500000
5.833333	246.000000	143.500000
5.866667	246.000000	143.000000
5.900000	246.000000	143.000000
5.933333	246.500000	143.000000
5.966667	246.500000	142.000000
6.000000	246.000000	142.000000
6.033333	246.000000	142.000000
6.066667	245.500000	142.000000
6.100000	245.500000	141.000000
6.133333	246.500000	141.000000
6.166667	246.500000	141.000000
6.200000	246.000000	141.000000
6.233333	246.000000	141.000000
6.266667	246.000000	140.500000
6.300000	246.000000	140.500000
6.333333	246.000000	140.500000
6.366667	246.000000	140.500000
6.400000	246.000000	140.500000
6.433333	246.000000	140.000000
6.466667	239.500000	141.000000
6.500000	234.500000	137.000000
6.533333	230.500000	132.500000
6.566667	227.000000	128.000000
6.600000	225.000000	123.500000
[truncated: 8,801 more rows]
