# Supplementary material for: Attraction of posture and motion-trajectory elements of conspecific biological motion in medaka fish
Source: Sci Rep. 2018 Jun 5;8:8589. doi: 10.1038/s41598-018-26186-x (PMC5988670; doi:10.1038/s41598-018-26186-x)
Supplement: Supplementary file 4 — Dataset 3 [file 41598_2018_26186_MOESM4_ESM.zip › DataExperiments/Nonbio_16.csv]

time[sec]	x	y
-60.000000	199.000000	27.500000
-59.966667	198.500000	28.500000
-59.933333	157.000000	28.500000
-59.900000	160.500000	28.000000
-59.866667	198.500000	27.500000
-59.833333	199.000000	28.000000
-59.800000	160.000000	28.500000
-59.766667	159.500000	29.500000
-59.733333	206.000000	24.500000
-59.700000	205.500000	24.000000
-59.666667	199.500000	28.000000
-59.633333	200.000000	28.000000
-59.600000	199.500000	29.000000
-59.566667	203.500000	25.000000
-59.533333	208.000000	23.500000
-59.500000	209.000000	24.000000
-59.466667	200.500000	27.000000
-59.433333	202.000000	26.000000
-59.400000	202.500000	28.500000
-59.366667	208.500000	24.500000
-59.333333	211.000000	23.500000
-59.300000	210.500000	23.500000
-59.266667	209.500000	25.000000
-59.233333	211.000000	24.000000
-59.200000	211.500000	22.500000
-59.166667	210.500000	23.500000
-59.133333	210.500000	23.000000
-59.100000	210.500000	24.500000
-59.066667	210.500000	25.000000
-59.033333	211.500000	23.000000
-59.000000	211.000000	21.000000
-58.966667	211.500000	23.500000
-58.933333	212.000000	25.000000
-58.900000	211.000000	23.500000
-58.866667	210.500000	23.500000
-58.833333	135.000000	31.000000
-58.800000	135.500000	31.000000
-58.766667	172.000000	265.000000
-58.733333	202.500000	30.000000
-58.700000	207.000000	23.000000
-58.666667	205.500000	24.500000
-58.633333	209.000000	23.500000
-58.600000	200.500000	30.500000
-58.566667	207.000000	24.500000
-58.533333	207.000000	22.500000
-58.500000	159.500000	28.500000
-58.466667	197.500000	28.000000
-58.433333	198.000000	29.000000
-58.400000	166.500000	29.000000
-58.366667	196.500000	28.000000
-58.333333	171.000000	28.000000
-58.300000	195.500000	26.500000
-58.266667	195.000000	28.000000
-58.233333	194.500000	28.500000
-58.200000	190.000000	27.000000
-58.166667	163.000000	26.500000
-58.133333	161.500000	26.000000
-58.100000	162.500000	25.500000
-58.066667	163.000000	25.000000
-58.033333	162.500000	22.500000
-58.000000	161.500000	22.000000
-57.966667	160.500000	23.000000
-57.933333	159.500000	24.000000
-57.900000	160.500000	26.000000
-57.866667	160.500000	24.500000
-57.833333	160.000000	21.000000
-57.800000	159.500000	22.000000
-57.766667	156.500000	23.500000
-57.733333	158.500000	25.000000
-57.700000	158.500000	23.500000
-57.666667	158.000000	21.000000
-57.633333	157.500000	21.500000
-57.600000	155.500000	21.500000
-57.566667	158.000000	23.000000
-57.533333	155.000000	24.000000
-57.500000	155.000000	24.000000
-57.466667	154.500000	23.000000
-57.433333	154.500000	22.000000
-57.400000	164.500000	20.500000
-57.366667	166.000000	21.000000
-57.333333	166.000000	21.000000
-57.300000	165.000000	20.000000
-57.266667	164.000000	19.000000
-57.233333	164.500000	19.500000
-57.200000	150.000000	23.000000
-57.166667	165.500000	20.500000
-57.133333	164.500000	21.000000
-57.100000	148.000000	24.500000
-57.066667	148.000000	24.500000
-57.033333	147.500000	24.000000
-57.000000	145.500000	22.500000
-56.966667	141.500000	20.500000
-56.933333	146.500000	24.000000
-56.900000	138.500000	20.500000
-56.866667	145.500000	26.000000
-56.833333	145.000000	26.000000
-56.800000	145.000000	24.500000
-56.766667	145.500000	24.000000
-56.733333	137.500000	20.500000
-56.700000	139.500000	21.000000
-56.666667	144.500000	25.000000
-56.633333	143.500000	25.500000
-56.600000	139.500000	21.000000
-56.566667	141.500000	25.500000
-56.533333	139.000000	21.500000
-56.500000	138.500000	21.000000
-56.466667	138.500000	22.000000
-56.433333	140.000000	23.500000
-56.400000	138.500000	21.000000
-56.366667	141.000000	24.500000
-56.333333	135.500000	21.000000
-56.300000	136.500000	21.500000
-56.266667	135.000000	22.500000
-56.233333	137.000000	21.500000
-56.200000	136.000000	20.000000
-56.166667	134.500000	21.000000
-56.133333	140.500000	24.500000
-56.100000	139.500000	24.500000
-56.066667	137.000000	25.000000
-56.033333	137.500000	25.000000
-56.000000	139.500000	24.500000
-55.966667	134.500000	21.000000
-55.933333	137.000000	23.000000
-55.900000	138.500000	23.500000
-55.866667	138.000000	23.500000
-55.833333	138.000000	24.000000
-55.800000	138.000000	25.000000
-55.766667	138.500000	24.500000
-55.733333	132.000000	21.500000
-55.700000	138.000000	23.500000
-55.666667	137.500000	24.000000
-55.633333	134.500000	22.000000
-55.600000	137.500000	21.500000
-55.566667	138.000000	22.000000
-55.533333	134.500000	23.500000
-55.500000	132.000000	23.500000
-55.466667	131.500000	23.500000
-55.433333	132.000000	24.000000
-55.400000	132.500000	24.500000
-55.366667	129.000000	24.500000
-55.333333	130.500000	24.500000
-55.300000	129.500000	25.000000
-55.266667	130.500000	24.500000
-55.233333	128.500000	24.500000
-55.200000	127.500000	24.000000
-55.166667	129.000000	25.000000
-55.133333	131.000000	25.500000
-55.100000	128.500000	24.000000
-55.066667	129.000000	25.000000
-55.033333	127.500000	24.500000
-55.000000	129.000000	24.000000
-54.966667	128.500000	23.500000
-54.933333	127.000000	24.500000
-54.900000	128.000000	24.000000
-54.866667	128.000000	25.000000
-54.833333	128.500000	25.000000
-54.800000	128.500000	25.000000
-54.766667	128.000000	25.000000
-54.733333	128.000000	24.500000
-54.700000	129.000000	25.000000
-54.666667	128.500000	24.500000
-54.633333	127.500000	24.500000
-54.600000	128.000000	22.500000
-54.566667	129.500000	23.500000
-54.533333	127.000000	24.500000
-54.500000	128.000000	24.500000
-54.466667	128.500000	24.000000
-54.433333	128.500000	25.000000
-54.400000	128.000000	25.500000
-54.366667	128.000000	26.000000
-54.333333	126.500000	26.000000
-54.300000	127.500000	26.000000
-54.266667	128.000000	24.500000
-54.233333	127.000000	25.000000
-54.200000	125.000000	24.500000
-54.166667	125.000000	25.500000
-54.133333	123.000000	25.000000
-54.100000	123.500000	23.500000
-54.066667	123.500000	24.500000
-54.033333	123.000000	25.000000
-54.000000	123.000000	25.000000
-53.966667	122.500000	25.500000
-53.933333	123.000000	25.000000
-53.900000	122.000000	25.500000
-53.866667	121.500000	26.000000
-53.833333	124.000000	25.500000
-53.800000	124.000000	25.500000
-53.766667	121.000000	25.000000
-53.733333	123.500000	24.000000
-53.700000	124.000000	25.000000
-53.666667	121.500000	24.000000
-53.633333	124.000000	24.500000
-53.600000	122.500000	25.000000
-53.566667	124.500000	25.000000
-53.533333	125.500000	25.000000
-53.500000	125.500000	24.500000
-53.466667	126.500000	24.500000
-53.433333	126.500000	24.000000
-53.400000	125.000000	24.000000
-53.366667	125.500000	24.500000
-53.333333	126.000000	24.000000
-53.300000	126.500000	24.500000
-53.266667	126.500000	24.500000
-53.233333	127.000000	25.000000
-53.200000	127.000000	23.000000
-53.166667	129.500000	24.000000
-53.133333	131.500000	24.000000
-53.100000	130.500000	23.000000
-53.066667	130.500000	21.000000
-53.033333	132.500000	20.500000
-53.000000	134.500000	20.500000
-52.966667	134.500000	19.500000
-52.933333	135.000000	18.000000
-52.900000	135.500000	16.500000
-52.866667	137.500000	16.000000
-52.833333	140.000000	16.500000
-52.800000	141.000000	15.500000
-52.766667	142.500000	14.000000
-52.733333	143.500000	13.000000
-52.700000	145.000000	13.000000
-52.666667	146.500000	13.500000
-52.633333	147.500000	14.000000
-52.600000	149.000000	13.500000
-52.566667	148.500000	14.000000
-52.533333	149.500000	14.500000
-52.500000	150.500000	14.500000
-52.466667	151.000000	15.000000
-52.433333	151.000000	15.500000
-52.400000	152.000000	15.500000
-52.366667	153.000000	15.000000
-52.333333	152.500000	15.500000
-52.300000	153.500000	15.500000
-52.266667	153.500000	16.000000
-52.233333	154.500000	16.000000
-52.200000	155.500000	16.000000
-52.166667	156.500000	16.000000
-52.133333	156.500000	16.500000
-52.100000	157.000000	16.500000
-52.066667	157.500000	16.500000
-52.033333	157.500000	16.500000
-52.000000	158.500000	16.000000
-51.966667	159.000000	16.000000
-51.933333	159.000000	16.500000
-51.900000	159.500000	16.500000
-51.866667	159.500000	16.500000
-51.833333	159.500000	16.500000
-51.800000	160.500000	16.500000
-51.766667	162.000000	17.000000
-51.733333	162.500000	17.000000
-51.700000	162.500000	17.000000
-51.666667	162.500000	16.500000
-51.633333	162.500000	16.500000
-51.600000	163.000000	16.000000
-51.566667	164.500000	14.000000
-51.533333	165.000000	16.000000
-51.500000	165.000000	16.500000
-51.466667	165.500000	15.000000
-51.433333	166.500000	14.000000
-51.400000	167.500000	13.500000
-51.366667	168.000000	13.500000
-51.333333	169.500000	14.500000
-51.300000	171.000000	14.500000
-51.266667	171.500000	14.000000
-51.233333	173.000000	13.500000
-51.200000	173.500000	14.500000
-51.166667	174.500000	14.500000
-51.133333	175.500000	15.000000
-51.100000	178.500000	14.500000
-51.066667	179.500000	14.000000
-51.033333	180.000000	14.000000
-51.000000	180.500000	14.000000
-50.966667	181.500000	14.000000
-50.933333	183.000000	14.500000
-50.900000	184.000000	14.500000
-50.866667	184.500000	14.500000
-50.833333	185.000000	14.500000
-50.800000	186.000000	14.000000
-50.766667	187.000000	14.000000
-50.733333	187.500000	14.000000
-50.700000	188.000000	14.500000
-50.666667	189.000000	14.000000
-50.633333	189.500000	14.000000
-50.600000	189.500000	14.000000
-50.566667	190.000000	13.500000
-50.533333	190.500000	14.000000
-50.500000	190.500000	14.000000
-50.466667	191.500000	14.000000
-50.433333	192.000000	14.000000
-50.400000	193.000000	14.000000
-50.366667	192.500000	14.000000
-50.333333	192.500000	13.500000
-50.300000	194.000000	13.000000
-50.266667	194.000000	13.500000
-50.233333	195.500000	13.500000
-50.200000	195.500000	13.500000
-50.166667	195.500000	13.500000
-50.133333	195.500000	14.000000
-50.100000	195.500000	14.000000
-50.066667	195.500000	14.000000
-50.033333	197.000000	13.500000
-50.000000	197.000000	13.500000
-49.966667	197.000000	13.500000
-49.933333	197.500000	14.000000
-49.900000	198.000000	13.500000
-49.866667	197.500000	14.500000
-49.833333	199.000000	13.500000
-49.800000	199.000000	13.500000
-49.766667	198.500000	13.500000
-49.733333	199.500000	13.500000
-49.700000	200.000000	13.000000
-49.666667	200.000000	13.500000
-49.633333	200.000000	13.500000
-49.600000	200.500000	13.500000
-49.566667	200.500000	13.500000
-49.533333	201.000000	13.500000
-49.500000	201.000000	13.500000
-49.466667	202.000000	13.500000
-49.433333	202.000000	13.500000
-49.400000	202.000000	13.500000
-49.366667	202.500000	13.500000
-49.333333	203.000000	13.500000
-49.300000	203.000000	13.500000
-49.266667	203.000000	13.500000
-49.233333	203.000000	13.500000
-49.200000	203.000000	13.500000
-49.166667	203.500000	13.500000
-49.133333	204.000000	13.500000
-49.100000	204.500000	13.500000
-49.066667	211.500000	14.000000
-49.033333	204.500000	13.500000
-49.000000	203.500000	13.500000
-48.966667	204.000000	13.500000
-48.933333	203.000000	14.000000
-48.900000	203.500000	14.500000
-48.866667	202.500000	15.000000
-48.833333	202.000000	16.000000
-48.800000	205.000000	16.500000
-48.766667	204.000000	16.500000
-48.733333	202.000000	17.000000
-48.700000	205.000000	17.000000
-48.666667	200.500000	18.000000
-48.633333	206.000000	17.000000
-48.600000	205.000000	17.000000
-48.566667	205.500000	17.000000
-48.533333	206.000000	17.000000
-48.500000	206.500000	17.500000
-48.466667	205.500000	18.000000
-48.433333	206.500000	17.500000
-48.400000	206.500000	18.000000
-48.366667	206.500000	18.500000
-48.333333	207.500000	18.500000
-48.300000	208.000000	18.500000
-48.266667	207.500000	19.000000
-48.233333	207.500000	19.000000
-48.200000	208.000000	19.500000
-48.166667	209.000000	19.500000
-48.133333	209.000000	20.000000
-48.100000	208.000000	20.000000
-48.066667	207.500000	20.500000
-48.033333	208.500000	21.000000
-48.000000	209.000000	21.500000
-47.966667	209.000000	22.000000
-47.933333	209.000000	22.500000
-47.900000	209.500000	22.500000
-47.866667	208.500000	22.000000
-47.833333	207.500000	22.000000
-47.800000	206.500000	23.000000
-47.766667	207.500000	24.000000
-47.733333	208.000000	25.000000
-47.700000	209.000000	25.500000
-47.666667	210.000000	25.500000
-47.633333	210.000000	25.000000
-47.600000	209.000000	24.500000
-47.566667	208.500000	24.500000
-47.533333	208.500000	24.500000
-47.500000	208.000000	25.000000
-47.466667	207.500000	25.000000
-47.433333	207.000000	24.000000
-47.400000	205.500000	23.000000
-47.366667	205.500000	23.500000
-47.333333	206.000000	25.500000
-47.300000	206.000000	22.500000
-47.266667	205.500000	22.000000
-47.233333	205.000000	21.500000
-47.200000	204.500000	21.500000
-47.166667	203.500000	21.500000
-47.133333	203.000000	21.000000
-47.100000	203.000000	21.500000
-47.066667	203.000000	20.500000
-47.033333	202.500000	21.000000
-47.000000	201.000000	21.000000
-46.966667	200.000000	21.500000
-46.933333	198.500000	22.000000
-46.900000	199.500000	20.500000
-46.866667	199.000000	20.500000
-46.833333	198.500000	20.500000
-46.800000	197.000000	20.500000
-46.766667	196.500000	20.500000
-46.733333	196.500000	20.500000
-46.700000	196.500000	20.000000
-46.666667	195.500000	19.500000
-46.633333	195.000000	20.000000
-46.600000	194.000000	20.000000
-46.566667	193.500000	20.000000
-46.533333	193.000000	19.500000
-46.500000	192.500000	19.500000
-46.466667	192.000000	20.000000
-46.433333	192.000000	20.500000
-46.400000	191.500000	21.000000
-46.366667	189.500000	21.000000
-46.333333	190.500000	21.000000
-46.300000	190.500000	21.000000
-46.266667	190.500000	21.500000
-46.233333	190.000000	21.500000
-46.200000	189.000000	21.500000
-46.166667	188.500000	21.500000
-46.133333	188.500000	22.000000
-46.100000	188.000000	22.000000
-46.066667	188.000000	22.000000
-46.033333	188.500000	21.500000
-46.000000	188.000000	22.000000
-45.966667	187.500000	22.500000
-45.933333	187.500000	23.000000
-45.900000	187.000000	23.000000
-45.866667	187.000000	23.000000
-45.833333	186.500000	22.500000
-45.800000	187.000000	23.000000
-45.766667	187.500000	23.000000
-45.733333	186.500000	22.500000
-45.700000	186.500000	23.000000
-45.666667	185.000000	23.000000
-45.633333	184.500000	23.500000
-45.600000	184.500000	23.500000
-45.566667	185.000000	23.500000
-45.533333	185.000000	23.500000
-45.500000	185.000000	23.000000
-45.466667	183.500000	22.000000
-45.433333	183.000000	22.500000
-45.400000	183.500000	23.000000
-45.366667	183.500000	22.000000
-45.333333	183.500000	23.500000
-45.300000	183.500000	22.000000
-45.266667	183.500000	22.000000
-45.233333	182.500000	22.500000
-45.200000	182.500000	22.500000
-45.166667	182.500000	22.000000
-45.133333	182.500000	22.000000
-45.100000	183.000000	23.500000
-45.066667	182.500000	21.500000
-45.033333	182.000000	22.000000
-45.000000	180.500000	21.500000
-44.966667	180.500000	21.000000
-44.933333	180.500000	22.000000
-44.900000	181.500000	24.500000
-44.866667	181.500000	21.000000
-44.833333	180.500000	20.500000
-44.800000	179.000000	20.000000
-44.766667	179.000000	21.000000
-44.733333	178.500000	22.000000
-44.700000	179.500000	24.500000
-44.666667	180.000000	23.500000
-44.633333	179.000000	19.000000
-44.600000	178.500000	19.000000
-44.566667	177.000000	19.000000
-44.533333	177.500000	19.000000
-44.500000	177.000000	19.000000
-44.466667	176.500000	19.000000
-44.433333	176.000000	18.500000
-44.400000	176.000000	18.000000
-44.366667	176.000000	19.000000
-44.333333	176.000000	19.000000
-44.300000	175.000000	19.000000
-44.266667	175.000000	19.000000
-44.233333	174.500000	19.000000
-44.200000	174.500000	19.000000
-44.166667	174.500000	18.500000
-44.133333	175.000000	19.000000
-44.100000	174.500000	19.000000
-44.066667	174.500000	19.500000
-44.033333	173.500000	19.000000
-44.000000	173.500000	19.500000
-43.966667	172.500000	19.000000
-43.933333	172.500000	19.000000
-43.900000	172.500000	19.500000
-43.866667	172.500000	19.500000
-43.833333	172.500000	19.500000
-43.800000	172.000000	19.500000
-43.766667	171.000000	19.500000
-43.733333	171.000000	19.500000
-43.700000	170.500000	19.500000
-43.666667	170.500000	19.500000
-43.633333	169.500000	19.500000
-43.600000	170.000000	19.500000
-43.566667	170.000000	19.500000
-43.533333	170.000000	20.000000
-43.500000	169.000000	20.000000
-43.466667	169.000000	20.500000
-43.433333	169.500000	20.500000
-43.400000	169.500000	20.000000
-43.366667	171.000000	20.000000
-43.333333	170.500000	20.000000
-43.300000	170.000000	20.500000
-43.266667	168.500000	20.500000
-43.233333	172.000000	22.500000
-43.200000	173.000000	20.500000
-43.166667	170.500000	20.500000
-43.133333	170.500000	21.000000
-43.100000	169.500000	22.500000
-43.066667	170.500000	24.000000
-43.033333	169.500000	25.500000
-43.000000	167.500000	22.500000
-42.966667	170.500000	23.500000
-42.933333	169.500000	24.500000
-42.900000	168.500000	25.500000
-42.866667	166.500000	26.500000
-42.833333	164.000000	27.000000
-42.800000	165.000000	25.500000
-42.766667	162.500000	21.500000
-42.733333	165.500000	23.000000
-42.700000	163.500000	24.500000
-42.666667	161.000000	25.500000
-42.633333	159.500000	26.500000
-42.600000	159.500000	24.500000
-42.566667	162.500000	26.500000
-42.533333	162.000000	26.000000
-42.500000	160.500000	26.000000
-42.466667	160.000000	24.500000
-42.433333	160.000000	23.000000
-42.400000	161.000000	23.000000
-42.366667	163.000000	22.500000
-42.333333	162.500000	22.500000
-42.300000	161.500000	22.500000
-42.266667	161.000000	21.000000
-42.233333	161.500000	25.500000
-42.200000	162.500000	21.500000
-42.166667	163.500000	21.000000
-42.133333	163.500000	20.500000
-42.100000	163.500000	21.500000
-42.066667	164.000000	20.000000
-42.033333	165.000000	21.000000
-42.000000	166.500000	21.500000
-41.966667	167.000000	22.000000
-41.933333	167.500000	20.500000
-41.900000	166.500000	20.000000
-41.866667	167.000000	20.000000
-41.833333	168.000000	19.000000
-41.800000	168.500000	19.000000
-41.766667	169.500000	19.000000
-41.733333	170.000000	19.000000
-41.700000	171.000000	18.500000
-41.666667	171.000000	18.500000
-41.633333	171.000000	18.000000
-41.600000	171.500000	17.500000
-41.566667	171.500000	18.000000
-41.533333	172.500000	18.000000
-41.500000	173.500000	18.000000
-41.466667	173.500000	18.500000
-41.433333	174.500000	18.000000
-41.400000	174.000000	18.500000
-41.366667	174.500000	18.000000
-41.333333	175.500000	18.000000
-41.300000	176.000000	18.000000
-41.266667	176.500000	17.500000
-41.233333	176.500000	18.000000
-41.200000	177.000000	18.000000
-41.166667	177.000000	18.500000
-41.133333	177.500000	18.000000
-41.100000	177.000000	19.000000
-41.066667	178.000000	18.000000
-41.033333	178.000000	18.000000
-41.000000	178.000000	19.000000
-40.966667	178.000000	19.500000
-40.933333	178.500000	18.500000
-40.900000	178.500000	19.000000
-40.866667	178.000000	19.500000
-40.833333	179.000000	19.000000
-40.800000	179.500000	18.500000
-40.766667	180.500000	18.500000
-40.733333	181.000000	19.000000
-40.700000	181.000000	19.000000
-40.666667	181.000000	18.000000
-40.633333	181.000000	18.500000
-40.600000	181.000000	18.000000
-40.566667	181.500000	18.000000
-40.533333	182.500000	18.500000
-40.500000	183.000000	17.500000
-40.466667	183.000000	17.500000
-40.433333	183.500000	17.000000
-40.400000	183.500000	17.000000
-40.366667	183.500000	17.000000
-40.333333	184.000000	17.000000
-40.300000	184.000000	17.000000
-40.266667	184.500000	17.000000
-40.233333	184.500000	18.000000
-40.200000	186.000000	16.500000
-40.166667	185.000000	17.500000
-40.133333	185.500000	17.000000
-40.100000	185.500000	17.500000
-40.066667	186.000000	17.500000
-40.033333	186.000000	17.500000
-40.000000	186.500000	18.000000
-39.966667	186.500000	18.000000
-39.933333	187.000000	18.000000
-39.900000	186.000000	18.000000
-39.866667	186.500000	18.500000
-39.833333	187.000000	18.500000
-39.800000	186.500000	19.500000
-39.766667	187.000000	19.500000
-39.733333	187.500000	19.500000
-39.700000	187.500000	19.500000
-39.666667	187.500000	19.500000
-39.633333	187.000000	20.000000
-39.600000	187.000000	20.000000
-39.566667	187.500000	19.500000
-39.533333	187.000000	20.500000
-39.500000	187.500000	20.000000
-39.466667	186.500000	21.000000
-39.433333	185.500000	20.500000
-39.400000	186.500000	20.000000
-39.366667	186.000000	20.500000
-39.333333	181.000000	22.500000
-39.300000	181.500000	23.500000
-39.266667	181.500000	24.500000
-39.233333	186.500000	22.500000
-39.200000	186.500000	22.500000
-39.166667	186.000000	23.000000
-39.133333	185.500000	23.000000
-39.100000	185.500000	23.500000
-39.066667	186.000000	23.500000
-39.033333	186.000000	24.000000
-39.000000	186.500000	23.500000
-38.966667	186.500000	23.500000
-38.933333	186.500000	23.500000
-38.900000	185.500000	24.000000
-38.866667	186.000000	24.500000
-38.833333	187.000000	24.500000
-38.800000	187.000000	23.500000
-38.766667	186.000000	26.000000
-38.733333	186.500000	23.000000
-38.700000	186.000000	23.000000
-38.666667	186.500000	22.000000
-38.633333	187.000000	22.500000
-38.600000	187.000000	23.000000
-38.566667	186.000000	20.500000
-38.533333	186.000000	20.500000
-38.500000	186.000000	20.000000
-38.466667	187.000000	21.000000
-38.433333	188.000000	20.000000
-38.400000	188.000000	20.500000
-38.366667	187.500000	20.000000
-38.333333	187.500000	18.500000
-38.300000	188.000000	18.500000
-38.266667	188.500000	19.000000
-38.233333	188.500000	19.500000
-38.200000	189.500000	19.500000
-38.166667	189.500000	19.000000
-38.133333	189.000000	19.500000
-38.100000	189.000000	19.500000
-38.066667	187.500000	20.000000
-38.033333	186.000000	20.500000
-38.000000	189.500000	22.000000
-37.966667	190.500000	22.000000
-37.933333	189.500000	22.000000
-37.900000	188.000000	22.000000
-37.866667	186.500000	23.000000
-37.833333	190.500000	23.500000
-37.800000	190.000000	24.000000
-37.766667	190.000000	24.500000
-37.733333	189.500000	23.500000
-37.700000	188.500000	23.000000
-37.666667	187.000000	24.000000
-37.633333	186.000000	23.500000
-37.600000	186.500000	23.000000
-37.566667	186.500000	22.500000
-37.533333	186.500000	22.500000
-37.500000	186.000000	22.000000
-37.466667	185.000000	20.000000
-37.433333	184.000000	20.000000
-37.400000	183.500000	20.000000
-37.366667	176.500000	9.000000
-37.333333	176.000000	9.500000
-37.300000	175.000000	9.500000
-37.266667	175.000000	10.000000
-37.233333	174.500000	10.000000
-37.200000	181.500000	18.500000
-37.166667	182.000000	18.500000
-37.133333	182.000000	18.000000
-37.100000	182.500000	18.500000
-37.066667	181.500000	19.000000
-37.033333	181.000000	19.500000
-37.000000	180.000000	20.000000
-36.966667	179.500000	20.000000
-36.933333	179.500000	20.000000
-36.900000	179.500000	20.500000
-36.866667	179.000000	21.000000
-36.833333	178.500000	21.500000
-36.800000	177.000000	21.000000
-36.766667	176.500000	21.000000
-36.733333	176.500000	21.500000
-36.700000	176.500000	22.000000
-36.666667	177.000000	22.500000
-36.633333	176.500000	22.500000
-36.600000	176.500000	22.500000
-36.566667	176.000000	23.000000
-36.533333	176.000000	23.000000
-36.500000	175.500000	22.500000
-36.466667	176.000000	22.500000
-36.433333	176.000000	21.500000
-36.400000	175.000000	21.500000
-36.366667	174.500000	22.000000
-36.333333	174.500000	23.000000
-36.300000	173.500000	23.000000
-36.266667	173.500000	23.000000
-36.233333	174.000000	24.000000
-36.200000	173.000000	23.000000
-36.166667	173.000000	23.000000
-36.133333	173.000000	23.000000
-36.100000	173.000000	23.000000
-36.066667	172.500000	23.500000
-36.033333	172.000000	22.500000
-36.000000	172.000000	23.000000
-35.966667	172.500000	23.000000
-35.933333	172.500000	23.000000
-35.900000	172.000000	23.000000
-35.866667	171.500000	23.000000
-35.833333	170.500000	22.500000
-35.800000	170.500000	23.000000
-35.766667	170.500000	23.000000
-35.733333	170.500000	23.500000
-35.700000	171.000000	24.000000
-35.666667	170.500000	23.000000
-35.633333	170.500000	23.000000
-35.600000	170.500000	23.000000
-35.566667	170.500000	23.500000
-35.533333	170.000000	24.000000
-35.500000	170.000000	24.000000
-35.466667	170.000000	24.000000
-35.433333	170.000000	24.000000
-35.400000	170.000000	23.500000
-35.366667	171.000000	24.000000
-35.333333	171.000000	23.500000
-35.300000	170.500000	24.000000
-35.266667	170.000000	24.000000
-35.233333	169.500000	23.500000
-35.200000	169.000000	24.000000
-35.166667	167.000000	24.000000
-35.133333	167.500000	24.500000
-35.100000	168.000000	23.000000
-35.066667	168.000000	23.000000
-35.033333	168.000000	20.500000
-35.000000	167.500000	20.500000
-34.966667	165.000000	16.500000
-34.933333	164.000000	17.000000
-34.900000	165.500000	19.000000
-34.866667	165.500000	19.500000
-34.833333	164.000000	17.500000
-34.800000	165.000000	19.500000
-34.766667	165.500000	20.000000
-34.733333	167.000000	20.500000
-34.700000	168.000000	21.500000
-34.666667	168.000000	22.500000
-34.633333	170.500000	24.500000
-34.600000	168.500000	25.000000
-34.566667	171.000000	23.500000
-34.533333	168.000000	25.000000
-34.500000	165.500000	26.000000
-34.466667	165.500000	28.000000
-34.433333	166.000000	28.500000
-34.400000	166.000000	28.000000
-34.366667	165.000000	26.500000
-34.333333	165.000000	28.000000
-34.300000	166.000000	29.000000
-34.266667	166.000000	25.000000
-34.233333	166.000000	26.000000
-34.200000	166.000000	24.500000
-34.166667	167.500000	23.000000
-34.133333	167.000000	24.000000
-34.100000	166.500000	24.500000
-34.066667	165.500000	26.000000
-34.033333	165.500000	24.500000
-34.000000	166.000000	24.000000
-33.966667	166.000000	24.500000
-33.933333	166.000000	26.000000
-33.900000	165.500000	24.500000
-33.866667	165.000000	25.500000
-33.833333	164.000000	25.500000
-33.800000	165.500000	25.500000
-33.766667	164.500000	24.500000
-33.733333	164.000000	24.000000
-33.700000	164.500000	25.000000
-33.666667	165.000000	25.500000
-33.633333	165.000000	26.000000
-33.600000	165.000000	26.000000
-33.566667	164.000000	25.500000
-33.533333	163.500000	24.000000
-33.500000	163.000000	24.500000
-33.466667	163.500000	25.500000
-33.433333	161.500000	25.000000
-33.400000	162.000000	24.000000
-33.366667	163.000000	24.500000
-33.333333	162.500000	24.000000
-33.300000	160.500000	24.500000
-33.266667	160.000000	27.000000
-33.233333	159.500000	24.000000
-33.200000	158.500000	23.500000
-33.166667	155.500000	23.000000
-33.133333	155.000000	24.000000
-33.100000	155.500000	22.500000
-33.066667	155.500000	22.000000
-33.033333	153.500000	22.000000
-33.000000	152.500000	22.500000
-32.966667	152.500000	22.500000
-32.933333	152.000000	21.000000
-32.900000	151.000000	20.000000
-32.866667	150.500000	21.500000
-32.833333	149.500000	22.000000
-32.800000	149.000000	21.500000
-32.766667	149.500000	21.500000
-32.733333	148.000000	21.000000
-32.700000	147.000000	21.500000
-32.666667	146.000000	22.000000
-32.633333	144.500000	21.000000
-32.600000	145.500000	21.500000
-32.566667	145.500000	22.500000
-32.533333	143.000000	22.500000
-32.500000	140.500000	22.000000
-32.466667	142.000000	22.500000
-32.433333	142.000000	22.500000
-32.400000	142.000000	23.000000
-32.366667	141.500000	22.500000
-32.333333	140.000000	23.500000
-32.300000	141.000000	22.500000
-32.266667	140.500000	23.000000
-32.233333	140.000000	23.000000
-32.200000	140.500000	23.500000
-32.166667	144.000000	27.500000
-32.133333	140.000000	22.500000
-32.100000	140.000000	23.000000
-32.066667	140.000000	23.500000
-32.033333	139.500000	23.500000
-32.000000	140.000000	24.500000
-31.966667	136.500000	23.500000
-31.933333	136.500000	23.500000
-31.900000	136.000000	23.500000
-31.866667	139.500000	23.500000
-31.833333	139.000000	23.500000
-31.800000	139.500000	24.000000
-31.766667	140.000000	24.500000
-31.733333	141.000000	24.500000
-31.700000	140.500000	22.500000
-31.666667	140.000000	22.500000
-31.633333	140.500000	23.500000
-31.600000	142.000000	23.500000
-31.566667	142.000000	24.500000
-31.533333	143.500000	24.500000
-31.500000	143.500000	25.000000
-31.466667	143.000000	25.000000
-31.433333	143.000000	25.500000
-31.400000	143.500000	24.000000
-31.366667	144.000000	23.000000
-31.333333	146.500000	23.500000
-31.300000	147.000000	23.000000
-31.266667	147.000000	21.000000
-31.233333	148.500000	19.000000
-31.200000	152.000000	20.000000
-31.166667	154.500000	19.500000
-31.133333	156.000000	17.500000
-31.100000	160.000000	15.000000
-31.066667	162.000000	15.000000
-31.033333	165.000000	15.500000
-31.000000	168.000000	14.500000
-30.966667	171.000000	13.000000
-30.933333	173.000000	13.000000
-30.900000	175.000000	13.500000
-30.866667	178.500000	13.000000
-30.833333	181.000000	12.500000
-30.800000	182.000000	13.000000
-30.766667	184.500000	12.500000
-30.733333	186.000000	12.500000
-30.700000	187.000000	13.000000
-30.666667	187.500000	13.500000
-30.633333	189.000000	14.000000
-30.600000	190.000000	14.500000
-30.566667	191.000000	14.500000
-30.533333	191.500000	14.500000
-30.500000	192.000000	14.500000
-30.466667	192.500000	14.500000
-30.433333	193.500000	15.000000
-30.400000	193.500000	15.000000
-30.366667	193.500000	15.000000
-30.333333	193.000000	15.500000
-30.300000	192.500000	16.500000
-30.266667	193.500000	16.500000
-30.233333	194.000000	17.000000
-30.200000	194.000000	17.500000
-30.166667	195.000000	17.500000
-30.133333	193.500000	17.000000
-30.100000	193.000000	17.500000
-30.066667	192.500000	18.500000
-30.033333	193.000000	19.500000
-30.000000	193.500000	20.500000
-29.966667	194.500000	21.000000
-29.933333	194.000000	21.000000
-29.900000	192.500000	20.500000
-29.866667	192.000000	21.000000
-29.833333	192.000000	22.500000
-29.800000	193.000000	24.000000
-29.766667	194.000000	23.500000
-29.733333	193.500000	24.000000
-29.700000	194.500000	24.000000
-29.666667	193.500000	24.000000
-29.633333	192.500000	23.500000
-29.600000	192.500000	23.500000
-29.566667	191.500000	24.000000
-29.533333	191.500000	23.500000
-29.500000	190.500000	23.500000
-29.466667	190.500000	23.500000
-29.433333	190.500000	23.500000
-29.400000	190.500000	24.000000
-29.366667	189.000000	24.000000
-29.333333	189.000000	24.000000
-29.300000	188.500000	24.000000
-29.266667	188.000000	24.000000
-29.233333	188.500000	24.000000
-29.200000	188.000000	24.000000
-29.166667	187.000000	24.000000
-29.133333	186.500000	24.000000
-29.100000	186.000000	24.500000
-29.066667	186.500000	24.000000
-29.033333	186.500000	23.000000
-29.000000	186.500000	24.000000
-28.966667	185.500000	23.500000
-28.933333	184.500000	23.500000
-28.900000	184.500000	24.000000
-28.866667	184.500000	24.000000
-28.833333	184.500000	24.000000
-28.800000	184.000000	24.500000
-28.766667	183.500000	24.500000
-28.733333	183.500000	24.500000
-28.700000	183.500000	24.000000
-28.666667	183.000000	23.500000
-28.633333	182.500000	23.500000
-28.600000	182.500000	25.000000
-28.566667	182.000000	24.500000
-28.533333	182.000000	23.500000
-28.500000	182.000000	24.500000
-28.466667	182.000000	24.000000
-28.433333	182.000000	24.500000
-28.400000	182.000000	23.500000
-28.366667	183.500000	24.000000
-28.333333	183.500000	24.500000
-28.300000	183.000000	24.500000
-28.266667	182.500000	25.000000
-28.233333	182.000000	24.500000
-28.200000	184.000000	25.000000
-28.166667	184.000000	24.500000
-28.133333	184.500000	24.500000
-28.100000	184.000000	25.000000
-28.066667	184.000000	25.000000
-28.033333	184.000000	25.500000
-28.000000	184.000000	25.000000
-27.966667	184.000000	25.500000
-27.933333	185.500000	25.500000
-27.900000	185.000000	24.500000
-27.866667	184.000000	24.500000
-27.833333	184.500000	25.000000
-27.800000	185.000000	24.000000
-27.766667	185.500000	24.500000
-27.733333	185.500000	26.500000
-27.700000	186.000000	22.500000
-27.666667	186.000000	22.500000
-27.633333	187.000000	23.000000
-27.600000	186.500000	25.000000
-27.566667	186.000000	26.500000
-27.533333	185.500000	28.000000
-27.500000	185.000000	23.500000
-27.466667	185.000000	23.500000
-27.433333	185.500000	24.000000
-27.400000	185.500000	22.000000
-27.366667	184.000000	22.000000
-27.333333	183.500000	21.500000
-27.300000	182.500000	22.000000
-27.266667	183.000000	22.000000
-27.233333	183.000000	22.000000
-27.200000	182.500000	21.500000
-27.166667	182.000000	22.000000
-27.133333	181.000000	22.000000
-27.100000	180.000000	22.000000
-27.066667	179.000000	22.000000
-27.033333	179.500000	22.500000
-27.000000	179.500000	23.000000
-26.966667	179.000000	22.000000
-26.933333	179.000000	22.500000
-26.900000	178.000000	22.500000
-26.866667	178.000000	22.500000
-26.833333	178.000000	23.000000
-26.800000	177.500000	22.500000
-26.766667	177.500000	21.500000
-26.733333	177.500000	22.000000
-26.700000	177.000000	22.500000
-26.666667	176.000000	22.500000
-26.633333	176.000000	22.000000
-26.600000	176.000000	23.000000
-26.566667	176.500000	23.000000
-26.533333	176.500000	23.000000
-26.500000	176.000000	21.500000
-26.466667	175.500000	22.500000
-26.433333	174.500000	22.000000
-26.400000	174.500000	22.000000
-26.366667	174.000000	22.000000
-26.333333	174.000000	21.500000
-26.300000	174.500000	22.000000
-26.266667	173.500000	21.000000
-26.233333	174.000000	22.000000
-26.200000	173.000000	22.000000
-26.166667	173.000000	22.500000
-26.133333	173.000000	23.000000
-26.100000	173.500000	22.500000
-26.066667	173.500000	21.500000
-26.033333	172.500000	21.000000
-26.000000	171.500000	21.500000
-25.966667	171.000000	22.000000
-25.933333	171.500000	23.000000
-25.900000	171.500000	21.000000
-25.866667	171.500000	21.000000
-25.833333	170.500000	19.500000
-25.800000	169.000000	17.000000
-25.766667	169.500000	19.500000
-25.733333	168.000000	17.500000
-25.700000	168.500000	17.000000
-25.666667	169.500000	20.000000
-25.633333	168.000000	17.500000
-25.600000	168.000000	19.500000
-25.566667	166.500000	19.500000
-25.533333	166.500000	14.500000
-25.500000	168.000000	17.000000
-25.466667	167.500000	16.500000
-25.433333	166.500000	16.500000
-25.400000	164.500000	15.000000
-25.366667	164.500000	15.500000
-25.333333	164.000000	16.000000
-25.300000	165.000000	17.500000
-25.266667	163.500000	16.000000
-25.233333	163.500000	16.000000
-25.200000	164.500000	17.500000
-25.166667	164.500000	17.500000
-25.133333	164.500000	18.000000
-25.100000	164.500000	18.500000
-25.066667	164.000000	18.500000
-25.033333	163.500000	19.000000
-25.000000	163.500000	19.000000
-24.966667	163.500000	19.000000
-24.933333	163.500000	19.000000
-24.900000	163.000000	19.000000
-24.866667	163.000000	19.500000
-24.833333	162.500000	19.000000
-24.800000	162.500000	19.500000
-24.766667	161.000000	19.000000
-24.733333	162.500000	19.500000
-24.700000	162.000000	19.000000
-24.666667	162.000000	18.500000
-24.633333	162.000000	19.500000
-24.600000	162.000000	19.000000
-24.566667	162.000000	19.000000
-24.533333	162.000000	19.500000
-24.500000	162.500000	19.500000
-24.466667	163.000000	20.000000
-24.433333	163.000000	20.500000
-24.400000	161.500000	20.000000
-24.366667	161.000000	20.000000
-24.333333	161.500000	20.500000
-24.300000	163.500000	20.500000
-24.266667	163.000000	20.000000
-24.233333	163.000000	21.000000
-24.200000	160.500000	21.000000
-24.166667	161.000000	22.000000
-24.133333	161.500000	22.000000
-24.100000	163.500000	22.500000
-24.066667	162.000000	22.000000
-24.033333	161.500000	22.000000
-24.000000	160.500000	22.000000
-23.966667	162.000000	25.500000
-23.933333	162.500000	21.500000
-23.900000	161.500000	21.000000
-23.866667	165.000000	25.000000
-23.833333	163.500000	26.000000
-23.800000	160.000000	23.000000
-23.766667	160.000000	21.500000
-23.733333	165.500000	24.500000
-23.700000	164.500000	23.500000
-23.666667	162.000000	24.000000
-23.633333	161.500000	25.000000
-23.600000	163.000000	24.500000
-23.566667	164.500000	24.500000
-23.533333	162.000000	26.000000
-23.500000	158.500000	28.000000
-23.466667	155.000000	24.000000
-23.433333	155.000000	23.000000
-23.400000	159.500000	26.500000
-23.366667	158.500000	27.500000
-23.333333	155.000000	23.500000
-23.300000	154.500000	23.500000
-23.266667	156.500000	26.000000
-23.233333	158.000000	25.500000
-23.200000	158.000000	26.000000
-23.166667	157.500000	26.500000
-23.133333	157.000000	27.000000
-23.100000	158.000000	22.500000
-23.066667	159.500000	22.500000
-23.033333	158.000000	24.000000
-23.000000	158.000000	26.500000
-22.966667	158.500000	24.500000
-22.933333	158.000000	26.000000
-22.900000	160.500000	21.000000
-22.866667	160.500000	20.500000
-22.833333	161.500000	20.500000
-22.800000	161.500000	20.500000
-22.766667	162.000000	19.000000
-22.733333	162.500000	19.000000
-22.700000	163.500000	19.000000
-22.666667	163.500000	19.000000
-22.633333	163.500000	19.000000
-22.600000	164.500000	19.000000
-22.566667	165.000000	19.500000
-22.533333	166.000000	20.000000
-22.500000	167.000000	20.500000
-22.466667	168.000000	20.000000
-22.433333	168.500000	20.000000
-22.400000	169.500000	19.500000
-22.366667	172.000000	20.000000
-22.333333	173.000000	20.000000
-22.300000	174.000000	18.500000
-22.266667	174.000000	18.000000
-22.233333	175.000000	16.500000
-22.200000	175.500000	16.500000
-22.166667	176.500000	16.500000
-22.133333	177.500000	16.500000
-22.100000	179.000000	16.500000
-22.066667	180.000000	16.500000
-22.033333	181.000000	16.000000
-22.000000	181.000000	16.000000
-21.966667	181.500000	16.000000
-21.933333	183.000000	16.000000
-21.900000	184.000000	16.000000
-21.866667	184.000000	16.000000
-21.833333	184.500000	16.500000
-21.800000	185.500000	16.500000
-21.766667	186.000000	16.500000
-21.733333	186.500000	16.000000
-21.700000	186.500000	16.500000
-21.666667	187.500000	16.500000
-21.633333	187.500000	17.000000
-21.600000	188.500000	17.000000
-21.566667	189.000000	16.500000
-21.533333	189.000000	17.000000
-21.500000	189.000000	17.000000
-21.466667	189.000000	17.500000
-21.433333	189.500000	17.500000
-21.400000	189.500000	18.000000
-21.366667	190.000000	18.000000
-21.333333	190.500000	18.500000
-21.300000	190.000000	19.000000
-21.266667	190.500000	18.500000
-21.233333	190.500000	18.500000
-21.200000	191.000000	19.000000
-21.166667	191.500000	19.000000
-21.133333	191.500000	19.500000
-21.100000	192.000000	19.500000
-21.066667	192.000000	19.500000
-21.033333	193.000000	19.500000
-21.000000	193.000000	19.500000
-20.966667	193.000000	19.500000
-20.933333	193.500000	19.500000
-20.900000	193.500000	20.000000
-20.866667	194.500000	19.500000
-20.833333	195.000000	19.500000
-20.800000	194.000000	20.500000
-20.766667	193.500000	20.500000
-20.733333	194.500000	19.500000
-20.700000	195.000000	20.000000
-20.666667	195.000000	20.000000
-20.633333	196.000000	20.000000
-20.600000	196.000000	20.000000
-20.566667	196.500000	20.000000
-20.533333	197.000000	19.000000
-20.500000	197.000000	19.000000
-20.466667	197.500000	19.000000
-20.433333	197.500000	19.000000
-20.400000	197.500000	20.500000
-20.366667	198.500000	19.500000
-20.333333	197.500000	18.500000
-20.300000	197.500000	18.000000
-20.266667	198.000000	18.000000
-20.233333	198.500000	17.500000
-20.200000	199.000000	17.500000
-20.166667	199.000000	17.500000
-20.133333	199.500000	17.000000
-20.100000	199.000000	17.000000
-20.066667	199.000000	17.000000
-20.033333	199.000000	17.000000
-20.000000	200.000000	17.000000
-19.966667	203.500000	17.000000
-19.933333	200.500000	17.000000
-19.900000	201.000000	17.000000
-19.866667	201.500000	17.500000
-19.833333	204.500000	17.000000
-19.800000	204.500000	17.500000
-19.766667	201.500000	18.000000
-19.733333	201.500000	18.000000
-19.700000	202.000000	18.500000
-19.666667	205.500000	18.500000
-19.633333	202.500000	18.500000
-19.600000	202.500000	19.000000
-19.566667	202.000000	19.000000
-19.533333	202.000000	19.500000
-19.500000	201.500000	20.000000
-19.466667	201.500000	20.000000
-19.433333	200.500000	19.000000
-19.400000	200.000000	20.000000
-19.366667	200.000000	21.000000
-19.333333	201.000000	22.000000
-19.300000	201.500000	23.000000
-19.266667	201.000000	23.500000
-19.233333	201.000000	24.500000
-19.200000	200.500000	24.000000
-19.166667	200.000000	23.500000
-19.133333	200.000000	24.500000
-19.100000	200.000000	24.500000
-19.066667	200.000000	25.000000
-19.033333	199.500000	24.500000
-19.000000	199.000000	24.000000
-18.966667	199.000000	25.000000
-18.933333	198.500000	24.500000
-18.900000	199.000000	25.500000
-18.866667	199.000000	25.500000
-18.833333	199.000000	24.000000
-18.800000	199.000000	25.000000
-18.766667	198.500000	25.000000
-18.733333	198.000000	25.500000
-18.700000	198.500000	25.000000
-18.666667	198.500000	24.000000
-18.633333	198.000000	23.500000
-18.600000	198.000000	24.000000
-18.566667	199.000000	24.500000
-18.533333	199.000000	24.500000
-18.500000	198.500000	24.500000
-18.466667	199.000000	24.000000
-18.433333	199.500000	24.500000
-18.400000	199.500000	25.000000
-18.366667	199.000000	25.500000
-18.333333	199.500000	24.500000
-18.300000	199.500000	24.500000
-18.266667	198.000000	23.500000
-18.233333	198.000000	24.000000
-18.200000	198.000000	23.500000
-18.166667	198.000000	25.500000
-18.133333	197.500000	25.500000
-18.100000	196.000000	22.500000
-18.066667	196.000000	22.500000
-18.033333	196.500000	24.000000
-18.000000	196.500000	22.000000
-17.966667	196.500000	23.000000
-17.933333	195.500000	18.000000
-17.900000	193.500000	17.000000
-17.866667	193.500000	18.500000
-17.833333	193.000000	18.500000
-17.800000	193.000000	16.500000
-17.766667	192.000000	17.000000
-17.733333	191.500000	18.000000
-17.700000	190.500000	17.500000
-17.666667	189.500000	17.500000
-17.633333	189.500000	17.500000
-17.600000	189.500000	17.500000
-17.566667	189.500000	17.500000
-17.533333	189.500000	18.500000
-17.500000	189.500000	19.500000
-17.466667	188.500000	20.000000
-17.433333	188.000000	20.000000
-17.400000	187.500000	19.500000
-17.366667	188.500000	19.500000
-17.333333	188.500000	19.500000
-17.300000	187.500000	20.000000
-17.266667	187.500000	21.000000
-17.233333	186.500000	21.500000
-17.200000	186.000000	21.000000
-17.166667	186.000000	21.000000
-17.133333	186.000000	21.000000
-17.100000	186.000000	20.500000
-17.066667	185.500000	20.500000
-17.033333	185.000000	21.500000
-17.000000	183.500000	21.500000
-16.966667	183.000000	23.000000
-16.933333	184.000000	25.500000
-16.900000	184.000000	24.500000
-16.866667	183.500000	20.500000
-16.833333	183.500000	19.500000
-16.800000	182.500000	19.500000
-16.766667	182.500000	19.500000
-16.733333	182.000000	19.000000
-16.700000	182.000000	19.000000
-16.666667	181.500000	19.500000
-16.633333	181.500000	19.500000
-16.600000	181.500000	19.500000
-16.566667	181.500000	19.000000
-16.533333	182.500000	19.000000
-16.500000	181.500000	18.500000
-16.466667	182.000000	19.500000
-16.433333	181.500000	20.000000
-16.400000	181.000000	20.500000
-16.366667	180.500000	20.000000
-16.333333	180.000000	20.000000
-16.300000	180.000000	20.000000
-16.266667	180.000000	20.000000
-16.233333	180.500000	20.500000
-16.200000	180.500000	20.500000
-16.166667	180.000000	20.000000
-16.133333	179.000000	19.500000
-16.100000	179.000000	20.000000
-16.066667	179.000000	20.500000
-16.033333	179.000000	20.000000
-16.000000	179.000000	20.000000
-15.966667	179.000000	20.000000
-15.933333	178.500000	19.500000
-15.900000	179.000000	20.000000
-15.866667	179.000000	20.500000
-15.833333	178.500000	20.000000
-15.800000	178.000000	20.000000
-15.766667	178.000000	20.000000
-15.733333	175.000000	16.000000
-15.700000	175.000000	16.000000
-15.666667	175.000000	16.000000
-15.633333	175.000000	15.500000
-15.600000	174.500000	15.500000
-15.566667	174.500000	15.500000
-15.533333	174.500000	15.500000
-15.500000	174.500000	15.500000
-15.466667	174.500000	15.500000
-15.433333	174.500000	15.500000
-15.400000	174.500000	15.500000
-15.366667	174.500000	15.500000
-15.333333	174.500000	16.000000
-15.300000	174.500000	16.000000
-15.266667	174.500000	16.000000
-15.233333	174.500000	16.000000
-15.200000	174.500000	16.000000
-15.166667	174.500000	16.000000
-15.133333	174.500000	16.000000
-15.100000	174.500000	16.000000
-15.066667	174.000000	16.000000
-15.033333	173.500000	15.500000
-15.000000	173.500000	15.500000
-14.966667	173.500000	13.000000
-14.933333	173.500000	13.000000
-14.900000	173.500000	13.500000
-14.866667	173.000000	15.000000
-14.833333	173.000000	15.000000
-14.800000	173.000000	15.000000
-14.766667	171.500000	12.500000
-14.733333	171.500000	12.000000
-14.700000	171.500000	12.000000
-14.666667	171.000000	12.000000
-14.633333	171.000000	12.000000
-14.600000	173.500000	15.500000
-14.566667	173.500000	17.500000
-14.533333	172.000000	15.000000
-14.500000	171.000000	12.000000
-14.466667	175.500000	7.000000
-14.433333	176.000000	7.000000
-14.400000	176.000000	7.000000
-14.366667	176.000000	7.000000
-14.333333	175.500000	7.000000
-14.300000	175.500000	7.000000
-14.266667	177.500000	10.000000
-14.233333	177.500000	10.000000
-14.200000	177.500000	9.500000
-14.166667	178.000000	10.000000
-14.133333	178.000000	9.500000
-14.100000	178.000000	9.500000
-14.066667	178.000000	10.000000
-14.033333	178.000000	10.000000
-14.000000	177.500000	9.000000
-13.966667	177.500000	9.000000
-13.933333	177.500000	9.000000
-13.900000	178.000000	9.000000
-13.866667	178.000000	10.500000
-13.833333	178.000000	10.500000
-13.800000	178.000000	10.500000
-13.766667	178.000000	10.500000
-13.733333	178.000000	10.000000
-13.700000	178.000000	10.000000
-13.666667	178.000000	10.000000
-13.633333	178.000000	10.000000
-13.600000	178.000000	10.000000
-13.566667	194.000000	48.000000
-13.533333	178.000000	10.000000
-13.500000	178.000000	10.000000
-13.466667	178.000000	10.000000
-13.433333	178.000000	10.000000
-13.400000	171.000000	16.000000
-13.366667	171.000000	16.000000
-13.333333	171.000000	16.000000
-13.300000	193.000000	46.000000
-13.266667	193.000000	46.000000
-13.233333	193.000000	46.000000
-13.200000	193.000000	46.000000
-13.166667	171.000000	14.500000
-13.133333	170.500000	13.500000
-13.100000	170.500000	13.500000
-13.066667	193.000000	47.500000
-13.033333	163.000000	3.500000
-13.000000	165.500000	6.500000
-12.966667	176.000000	10.500000
-12.933333	176.000000	10.500000
-12.900000	165.000000	7.000000
-12.866667	173.500000	5.000000
-12.833333	164.500000	7.500000
-12.800000	164.500000	5.000000
-12.766667	163.500000	4.000000
-12.733333	164.500000	4.000000
-12.700000	164.000000	5.000000
-12.666667	164.000000	5.000000
-12.633333	164.000000	5.000000
-12.600000	174.000000	5.000000
-12.566667	163.500000	5.500000
-12.533333	164.000000	5.000000
-12.500000	174.000000	5.000000
-12.466667	175.000000	7.500000
-12.433333	175.500000	8.500000
-12.400000	176.000000	10.500000
-12.366667	174.000000	4.500000
-12.333333	165.500000	8.500000
-12.300000	174.500000	6.000000
-12.266667	174.500000	6.000000
-12.233333	175.500000	10.000000
-12.200000	176.000000	10.000000
-12.166667	176.000000	10.500000
-12.133333	176.000000	10.500000
-12.100000	175.500000	9.000000
-12.066667	164.000000	13.000000
-12.033333	164.000000	13.000000
-12.000000	164.000000	13.000000
-11.966667	176.000000	10.000000
-11.933333	176.500000	10.500000
-11.900000	176.500000	10.500000
-11.866667	176.500000	10.500000
-11.833333	176.500000	10.500000
-11.800000	176.500000	10.500000
-11.766667	176.500000	10.500000
-11.733333	174.000000	16.000000
-11.700000	174.000000	16.000000
-11.666667	171.000000	12.000000
-11.633333	170.500000	12.000000
-11.600000	170.500000	12.000000
-11.566667	169.500000	12.500000
-11.533333	170.500000	12.500000
-11.500000	170.000000	12.000000
-11.466667	170.000000	12.000000
-11.433333	170.500000	12.000000
-11.400000	170.000000	12.500000
-11.366667	171.500000	13.500000
-11.333333	170.500000	13.500000
-11.300000	170.500000	13.500000
-11.266667	170.000000	13.000000
-11.233333	170.500000	12.500000
-11.200000	164.000000	6.500000
-11.166667	164.000000	6.500000
-11.133333	170.500000	13.000000
-11.100000	171.000000	13.500000
-11.066667	171.000000	13.500000
-11.033333	169.500000	12.500000
-11.000000	164.000000	6.500000
-10.966667	164.000000	6.000000
-10.933333	174.500000	18.000000
-10.900000	164.000000	6.500000
-10.866667	163.500000	6.000000
-10.833333	171.000000	14.500000
-10.800000	171.000000	14.500000
-10.766667	173.000000	17.000000
-10.733333	163.500000	6.000000
-10.700000	173.000000	15.000000
-10.666667	173.000000	15.000000
-10.633333	172.500000	15.000000
-10.600000	172.000000	15.000000
-10.566667	171.500000	15.000000
-10.533333	172.000000	15.000000
-10.500000	172.500000	15.500000
-10.466667	172.000000	15.500000
-10.433333	175.000000	10.000000
-10.400000	169.500000	12.500000
-10.366667	168.000000	11.500000
-10.333333	170.000000	14.500000
-10.300000	170.000000	14.500000
-10.266667	170.000000	14.500000
-10.233333	170.000000	14.500000
-10.200000	170.000000	14.500000
-10.166667	170.500000	15.500000
-10.133333	170.000000	15.500000
-10.100000	170.000000	15.500000
-10.066667	169.000000	14.000000
-10.033333	169.500000	14.500000
-10.000000	169.500000	14.500000
-9.966667	169.500000	14.500000
-9.933333	170.000000	15.500000
-9.900000	169.000000	14.000000
-9.866667	169.000000	14.500000
-9.833333	169.000000	14.000000
-9.800000	169.000000	14.000000
-9.766667	169.000000	14.000000
-9.733333	169.500000	15.000000
-9.700000	169.000000	15.500000
-9.666667	170.000000	17.000000
-9.633333	169.000000	15.500000
-9.600000	169.000000	15.500000
-9.566667	169.000000	15.500000
-9.533333	169.000000	15.500000
-9.500000	170.000000	17.000000
-9.466667	170.000000	18.000000
-9.433333	170.000000	18.000000
-9.400000	169.000000	16.500000
-9.366667	169.000000	16.500000
-9.333333	170.000000	18.000000
-9.300000	170.000000	19.000000
-9.266667	169.500000	18.500000
-9.233333	169.000000	18.000000
-9.200000	169.500000	18.500000
-9.166667	169.500000	19.000000
-9.133333	170.000000	19.000000
-9.100000	168.000000	18.500000
-9.066667	168.000000	18.500000
-9.033333	167.500000	19.000000
-9.000000	167.500000	18.500000
-8.966667	167.500000	18.500000
-8.933333	167.000000	18.500000
-8.900000	167.000000	18.500000
-8.866667	167.000000	19.000000
-8.833333	166.000000	19.500000
-8.800000	166.000000	19.500000
-8.766667	166.000000	19.500000
-8.733333	165.500000	19.500000
-8.700000	165.500000	19.500000
-8.666667	165.500000	19.500000
-8.633333	165.000000	20.000000
-8.600000	164.500000	20.500000
-8.566667	164.500000	20.500000
-8.533333	164.500000	20.000000
-8.500000	163.500000	20.000000
-8.466667	164.000000	20.000000
-8.433333	164.000000	20.500000
-8.400000	163.000000	20.000000
-8.366667	162.500000	20.500000
-8.333333	162.500000	20.500000
-8.300000	161.500000	20.000000
-8.266667	161.500000	20.000000
-8.233333	161.000000	19.500000
-8.200000	160.500000	19.500000
-8.166667	160.500000	19.500000
-8.133333	160.500000	20.000000
-8.100000	160.000000	20.000000
-8.066667	160.000000	20.500000
-8.033333	159.500000	20.000000
-8.000000	159.000000	19.000000
-7.966667	159.500000	19.500000
-7.933333	160.000000	20.500000
-7.900000	159.000000	20.000000
-7.866667	158.500000	20.000000
-7.833333	158.500000	20.500000
-7.800000	158.000000	20.000000
-7.766667	158.500000	20.500000
-7.733333	157.500000	20.000000
-7.700000	157.000000	19.500000
-7.666667	157.500000	20.500000
-7.633333	156.500000	20.000000
-7.600000	157.000000	20.500000
-7.566667	156.500000	20.000000
-7.533333	156.000000	19.000000
-7.500000	156.000000	19.000000
-7.466667	155.500000	19.000000
-7.433333	155.500000	19.500000
-7.400000	155.500000	19.500000
-7.366667	155.000000	19.000000
-7.333333	153.000000	17.500000
-7.300000	153.000000	18.000000
-7.266667	152.500000	18.000000
-7.233333	152.000000	19.000000
-7.200000	154.000000	20.500000
-7.166667	154.000000	20.500000
-7.133333	153.500000	20.500000
-7.100000	152.500000	20.000000
-7.066667	152.500000	20.000000
-7.033333	153.000000	20.500000
-7.000000	152.000000	20.500000
-6.966667	151.000000	20.000000
-6.933333	152.000000	20.500000
-6.900000	152.000000	20.000000
-6.866667	149.500000	20.500000
-6.833333	151.000000	20.500000
-6.800000	151.000000	20.000000
-6.766667	151.000000	21.000000
-6.733333	150.500000	20.500000
-6.700000	148.000000	20.500000
-6.666667	148.000000	20.500000
-6.633333	150.000000	20.500000
-6.600000	147.500000	20.500000
-6.566667	147.000000	21.000000
-6.533333	147.000000	21.000000
-6.500000	146.500000	21.000000
-6.466667	147.000000	21.000000
-6.433333	147.000000	21.000000
-6.400000	147.000000	21.000000
-6.366667	146.000000	20.500000
-6.333333	146.000000	20.500000
-6.300000	146.000000	21.000000
-6.266667	146.000000	21.000000
-6.233333	145.000000	20.500000
-6.200000	143.500000	19.500000
-6.166667	143.500000	19.500000
-6.133333	144.000000	20.000000
-6.100000	143.500000	19.500000
-6.066667	143.500000	19.500000
-6.033333	143.500000	19.500000
-6.000000	143.500000	19.500000
-5.966667	142.000000	18.500000
-5.933333	142.000000	18.500000
-5.900000	142.500000	19.000000
-5.866667	143.000000	19.500000
-5.833333	144.000000	20.500000
-5.800000	143.500000	20.000000
-5.766667	143.500000	20.000000
-5.733333	143.000000	19.500000
-5.700000	142.500000	19.000000
-5.666667	142.500000	19.000000
-5.633333	143.500000	20.000000
-5.600000	143.500000	20.000000
-5.566667	143.000000	20.000000
-5.533333	134.000000	11.000000
-5.500000	133.500000	11.000000
-5.466667	133.500000	11.500000
-5.433333	133.500000	12.500000
-5.400000	133.500000	11.500000
-5.366667	133.500000	11.500000
-5.333333	129.500000	9.500000
-5.300000	129.500000	9.000000
-5.266667	129.500000	9.000000
-5.233333	129.500000	9.000000
-5.200000	129.500000	9.000000
-5.166667	129.500000	9.000000
-5.133333	129.500000	9.000000
-5.100000	129.500000	9.000000
-5.066667	129.500000	9.500000
-5.033333	129.000000	9.000000
-5.000000	129.500000	9.500000
-4.966667	129.000000	9.500000
-4.933333	129.000000	9.500000
-4.900000	129.000000	9.500000
-4.866667	128.500000	10.000000
-4.833333	131.000000	12.000000
-4.800000	131.000000	12.000000
-4.766667	131.000000	12.000000
-4.733333	131.000000	12.000000
-4.700000	131.000000	12.000000
-4.666667	131.000000	12.000000
-4.633333	131.000000	12.000000
-4.600000	130.500000	12.000000
-4.566667	130.500000	12.000000
-4.533333	131.000000	12.500000
-4.500000	131.000000	12.500000
-4.466667	130.000000	11.000000
-4.433333	130.000000	11.000000
-4.400000	130.500000	11.500000
-4.366667	127.000000	10.000000
-4.333333	127.000000	11.000000
-4.300000	128.500000	12.000000
-4.266667	126.500000	10.500000
-4.233333	126.500000	11.000000
-4.200000	126.500000	11.000000
-4.166667	126.500000	10.500000
-4.133333	127.000000	12.000000
-4.100000	127.500000	12.000000
-4.066667	127.500000	12.000000
-4.033333	130.500000	11.500000
-4.000000	127.500000	11.500000
-3.966667	127.000000	12.000000
-3.933333	127.500000	12.000000
-3.900000	127.500000	11.500000
-3.866667	127.500000	12.000000
-3.833333	127.000000	11.500000
-3.800000	127.000000	12.000000
-3.766667	129.500000	12.000000
-3.733333	128.000000	12.000000
-3.700000	128.000000	12.000000
-3.666667	127.500000	12.000000
-3.633333	128.000000	12.000000
-3.600000	128.000000	12.000000
-3.566667	127.000000	12.000000
-3.533333	127.500000	12.500000
-3.500000	127.000000	13.500000
-3.466667	126.500000	14.000000
-3.433333	129.000000	14.500000
-3.400000	126.500000	14.500000
-3.366667	127.000000	14.500000
-3.333333	126.000000	14.500000
-3.300000	124.000000	15.000000
-3.266667	124.500000	15.000000
-3.233333	126.500000	15.000000
-3.200000	129.000000	15.500000
-3.166667	127.000000	16.000000
-3.133333	126.000000	15.500000
-3.100000	123.000000	15.500000
-3.066667	122.500000	15.500000
-3.033333	125.500000	15.500000
-3.000000	123.500000	15.500000
-2.966667	123.500000	16.000000
-2.933333	123.000000	16.000000
-2.900000	123.500000	16.000000
-2.866667	122.000000	16.000000
-2.833333	121.500000	16.000000
-2.800000	121.500000	16.000000
-2.766667	121.500000	16.000000
-2.733333	121.500000	16.000000
-2.700000	122.000000	16.500000
-2.666667	121.500000	16.000000
-2.633333	123.500000	16.500000
-2.600000	121.000000	16.000000
-2.566667	121.000000	16.500000
-2.533333	121.000000	16.500000
-2.500000	122.500000	16.500000
-2.466667	120.500000	16.500000
-2.433333	120.000000	16.500000
-2.400000	120.000000	16.500000
-2.366667	119.000000	16.500000
-2.333333	119.000000	16.500000
-2.300000	119.000000	16.500000
-2.266667	118.500000	16.500000
-2.233333	118.500000	17.000000
-2.200000	119.000000	17.000000
-2.166667	119.000000	17.000000
-2.133333	119.500000	16.500000
-2.100000	121.000000	17.500000
-2.066667	118.500000	17.000000
-2.033333	118.000000	17.500000
-2.000000	118.000000	17.500000
-1.966667	118.000000	17.000000
-1.933333	119.000000	16.500000
-1.900000	113.500000	17.000000
-1.866667	113.500000	17.000000
-1.833333	119.000000	17.000000
-1.800000	114.000000	17.000000
-1.766667	114.000000	17.000000
-1.733333	113.500000	17.000000
-1.700000	113.000000	17.000000
-1.666667	113.000000	17.000000
-1.633333	114.000000	17.000000
-1.600000	113.000000	17.000000
-1.566667	114.500000	17.500000
-1.533333	113.500000	17.000000
-1.500000	113.000000	17.000000
-1.466667	111.500000	17.000000
-1.433333	113.500000	17.500000
-1.400000	118.000000	18.000000
-1.366667	116.000000	18.000000
-1.333333	116.500000	18.500000
-1.300000	114.000000	18.000000
-1.266667	114.000000	18.000000
-1.233333	112.000000	18.000000
-1.200000	113.500000	18.000000
-1.166667	113.500000	18.500000
-1.133333	113.500000	19.500000
-1.100000	112.000000	19.500000
-1.066667	113.500000	19.500000
-1.033333	113.500000	20.000000
-1.000000	114.000000	21.500000
-0.966667	133.500000	23.000000
-0.933333	133.500000	23.000000
-0.900000	125.500000	22.000000
-0.866667	125.500000	22.500000
-0.833333	126.000000	23.000000
-0.800000	126.000000	23.000000
-0.766667	125.500000	23.000000
-0.733333	135.000000	23.500000
-0.700000	135.000000	23.500000
-0.666667	117.000000	22.500000
-0.633333	129.500000	23.500000
-0.600000	128.000000	23.500000
-0.566667	131.000000	24.000000
-0.533333	132.000000	26.000000
-0.500000	136.000000	27.500000
-0.466667	137.500000	28.500000
-0.433333	137.000000	30.000000
-0.400000	135.500000	32.500000
-0.366667	134.000000	33.000000
-0.333333	134.500000	32.500000
-0.300000	134.500000	33.000000
-0.266667	137.500000	33.000000
-0.233333	136.500000	32.500000
-0.200000	136.500000	31.000000
-0.166667	134.000000	23.000000
-0.133333	137.000000	33.000000
-0.100000	138.000000	34.000000
-0.066667	134.000000	32.000000
-0.033333	133.500000	32.000000
0.000000	132.500000	30.500000
0.033333	133.000000	31.000000
0.066667	128.500000	22.000000
0.100000	134.000000	33.000000
0.133333	134.500000	32.500000
0.166667	135.000000	34.000000
0.200000	121.500000	8.000000
0.233333	135.000000	35.000000
0.266667	135.000000	35.000000
0.300000	134.500000	35.000000
0.333333	134.000000	34.500000
0.366667	134.000000	35.000000
0.400000	133.500000	34.500000
0.433333	134.000000	35.000000
0.466667	133.500000	35.000000
0.500000	133.500000	35.000000
0.533333	134.000000	35.500000
0.566667	133.500000	36.000000
0.600000	133.500000	35.500000
0.633333	133.500000	35.500000
0.666667	132.500000	34.500000
0.700000	134.000000	36.000000
0.733333	134.000000	36.000000
0.766667	133.000000	36.000000
0.800000	133.500000	37.000000
0.833333	133.500000	36.500000
0.866667	133.000000	36.500000
0.900000	133.000000	36.500000
0.933333	134.000000	36.500000
0.966667	134.000000	36.500000
1.000000	133.500000	37.000000
1.033333	133.500000	37.000000
1.066667	133.000000	36.500000
1.100000	133.000000	36.500000
1.133333	133.000000	37.000000
1.166667	133.000000	37.000000
1.200000	133.000000	37.000000
1.233333	133.000000	37.000000
1.266667	133.000000	37.000000
1.300000	133.000000	37.000000
1.333333	133.000000	37.000000
1.366667	133.000000	37.000000
1.400000	135.000000	40.500000
1.433333	135.000000	41.500000
1.466667	132.500000	41.500000
1.500000	132.000000	41.000000
1.533333	128.500000	8.000000
1.566667	128.500000	7.000000
1.600000	128.500000	7.500000
1.633333	128.500000	8.500000
1.666667	128.500000	8.500000
1.700000	128.500000	8.000000
1.733333	130.500000	12.500000
1.766667	130.500000	12.500000
1.800000	130.500000	12.000000
1.833333	130.000000	9.000000
1.866667	130.500000	8.000000
1.900000	129.500000	8.000000
1.933333	130.000000	8.000000
1.966667	131.500000	9.000000
2.000000	132.000000	38.000000
2.033333	131.500000	38.000000
2.066667	132.500000	12.000000
2.100000	133.500000	12.500000
2.133333	133.500000	10.000000
2.166667	133.500000	10.000000
2.200000	132.000000	10.000000
2.233333	133.000000	13.000000
2.266667	134.500000	13.000000
2.300000	134.000000	13.000000
2.333333	135.000000	13.000000
2.366667	134.500000	11.000000
2.400000	134.500000	10.500000
2.433333	136.500000	10.500000
2.466667	136.500000	10.500000
2.500000	136.500000	10.500000
2.533333	136.500000	13.500000
2.566667	137.000000	8.000000
2.600000	137.000000	8.500000
2.633333	137.000000	9.000000
2.666667	137.000000	8.500000
2.700000	136.000000	8.500000
2.733333	136.500000	8.500000
2.766667	137.500000	8.500000
2.800000	139.500000	9.000000
2.833333	141.000000	8.000000
2.866667	142.000000	8.000000
2.900000	142.500000	8.500000
2.933333	143.000000	9.000000
2.966667	143.500000	8.500000
3.000000	143.000000	8.500000
3.033333	143.500000	8.500000
3.066667	144.500000	8.500000
3.100000	144.500000	8.500000
3.133333	145.000000	9.000000
3.166667	145.500000	9.000000
3.200000	145.000000	18.500000
3.233333	141.500000	18.500000
3.266667	144.500000	9.000000
3.300000	143.500000	9.000000
3.333333	144.000000	9.000000
3.366667	142.500000	9.500000
3.400000	142.000000	9.000000
3.433333	141.000000	8.500000
3.466667	139.500000	8.500000
3.500000	139.500000	8.500000
3.533333	138.000000	8.500000
3.566667	137.500000	8.500000
3.600000	146.000000	32.500000
3.633333	147.500000	33.500000
3.666667	132.000000	10.500000
3.700000	130.000000	9.500000
3.733333	128.500000	8.000000
3.766667	144.000000	37.000000
3.800000	120.000000	6.000000
3.833333	119.500000	6.500000
3.866667	119.000000	10.000000
3.900000	131.000000	25.500000
3.933333	126.000000	24.500000
3.966667	129.000000	25.000000
4.000000	125.000000	24.000000
4.033333	117.500000	22.500000
4.066667	118.000000	23.000000
4.100000	117.500000	27.000000
4.133333	128.500000	30.000000
4.166667	132.500000	35.000000
4.200000	135.000000	39.500000
4.233333	130.000000	33.500000
4.266667	131.500000	40.000000
4.300000	132.500000	36.000000
4.333333	118.500000	28.000000
4.366667	133.500000	40.000000
4.400000	131.500000	35.000000
4.433333	129.000000	34.500000
4.466667	129.000000	34.000000
4.500000	128.500000	34.000000
4.533333	128.500000	32.000000
4.566667	128.500000	34.000000
4.600000	129.500000	37.000000
4.633333	129.000000	37.000000
4.666667	129.500000	38.000000
4.700000	130.000000	38.000000
4.733333	129.500000	36.000000
4.766667	129.000000	37.500000
4.800000	128.500000	37.500000
4.833333	128.500000	38.000000
4.866667	128.500000	38.500000
4.900000	128.500000	38.000000
4.933333	128.500000	38.000000
4.966667	128.000000	38.000000
5.000000	128.500000	38.500000
5.033333	129.000000	38.500000
5.066667	120.500000	36.500000
5.100000	121.000000	37.000000
5.133333	121.000000	39.500000
5.166667	121.000000	37.000000
5.200000	119.500000	38.000000
5.233333	120.500000	38.000000
5.266667	120.000000	38.000000
5.300000	119.000000	36.500000
5.333333	118.500000	36.500000
5.366667	117.500000	36.000000
5.400000	131.000000	9.000000
5.433333	131.000000	9.000000
5.466667	132.000000	9.500000
5.500000	133.000000	9.500000
5.533333	133.000000	9.500000
5.566667	132.500000	10.000000
5.600000	132.000000	9.000000
5.633333	134.000000	9.500000
5.666667	135.500000	9.500000
5.700000	133.500000	9.500000
5.733333	134.500000	10.000000
5.766667	132.500000	9.500000
5.800000	134.000000	9.500000
5.833333	135.500000	9.500000
5.866667	136.500000	9.500000
5.900000	134.000000	10.500000
5.933333	136.000000	10.000000
5.966667	137.000000	10.000000
6.000000	134.500000	10.000000
6.033333	135.000000	10.000000
6.066667	137.500000	12.000000
6.100000	137.500000	13.000000
6.133333	137.500000	13.000000
6.166667	137.000000	12.000000
6.200000	138.000000	12.000000
6.233333	138.500000	12.000000
6.266667	139.000000	10.500000
6.300000	139.000000	11.000000
6.333333	139.500000	13.000000
6.366667	139.500000	13.000000
6.400000	140.000000	13.000000
6.433333	140.500000	13.500000
6.466667	140.500000	8.500000
6.500000	140.000000	8.500000
6.533333	140.000000	8.500000
6.566667	141.000000	9.000000
6.600000	142.000000	8.000000
[truncated: 8,801 more rows]
